# Supplementary material for: Large scale genome reconstructions illuminate Wolbachia evolution
Source: Nat Commun. 2020 Oct 16;11:5235. doi: 10.1038/s41467-020-19016-0 (PMC7568565; doi:10.1038/s41467-020-19016-0)
Supplement: Supplementary file 5 — Supplementary Data 1 [file 41467_2020_19016_MOESM5_ESM.zip]

Archive with 1 entries (1 files):
- Scholz_CoreSeqTree of Fig2a_RAxML_bipartitions_313coreGenes.nwk
