# Supplementary material for: Large scale genome reconstructions illuminate Wolbachia evolution
Source: Nat Commun. 2020 Oct 16;11:5235. doi: 10.1038/s41467-020-19016-0 (PMC7568565; doi:10.1038/s41467-020-19016-0)
Supplement: Supplementary file 5 — Supplementary Data 1 [file 41467_2020_19016_MOESM5_ESM.zip › Scholz_CoreSeqTree of Fig2a_RAxML_bipartitions_313coreGenes.nwk]

(((REF_wLs_D:0.07093918071725973,(((Wuchereria_bancrofti_nematode_CTR-America-USA-Massachusetts_SRR016629_SAMN00103045:2.5095931977842535E-4,Wuchereria_bancrofti_nematode_CTR-America-USA-Massachusetts_SRR016636_SAMN00103045:4.0025418762415423E-4)100:0.004502765205900401,(Wuchereria_bancrofti_nematode_CTR-America-USA-Massachusetts_SRR016633_SAMN00103045:0.0016984428979521544,REF_wBn_D:0.0013855653033921945)100:0.002589155469036824)100:0.012561089205403752,((Brugia_pahangi_nematode_CTR-Europe-UK_ERR068352_SAMEA1034747:0.005246855758543347,Brugia_pahangi_nematode_CTR-Europe-UK_ERR070030_SAMEA1034757:2.295260156290411E-4)100:0.003340394699971556,((((Brugia_malayi_nematode_Asia-India_SRR3111731_SAMN04316309:7.031596393417335E-5,Brugia_malayi_nematode_CTR-America-USA-Maryland_SRR3111510_SAMN04316298:6.297494075659369E-4)45:2.21074568999175E-6,Brugia_malayi_nematode_Asia-India_SRR3111738_SAMN04316310:3.520292805914926E-5)38:2.21074568999175E-6,((Brugia_malayi_nematode_Europe-UK_SRR3111636_SAMN04316307:1.779519003217958E-5,(Brugia_malayi_nematode_CTR-America-USA-Maryland_SRR3111319_SAMN04316293:2.21074568999175E-6,((Brugia_malayi_nematode_CTR-America-USA-Maryland_SRR3111579_SAMN04316303:2.497555314301475E-5,(((Brugia_malayi_nematode_Europe-UK_SRR3111634_SAMN04316306:3.93943555598899E-5,(Brugia_malayi_nematode_CTR-America-USA-Maryland_SRR3111504_SAMN04316297:2.21074568999175E-6,Brugia_malayi_nematode_CTR-America-USA-Maryland_SRR3111581_SAMN04316304:7.15655485906579E-6)12:2.21074568999175E-6)32:2.21074568999175E-6,(Brugia_malayi_nematode_CTR-America-USA-Maryland_SRR3111318_SAMN04316293:2.21074568999175E-6,Brugia_malayi_nematode_Asia-India_SRR3111864_SAMN04316311:2.21074568999175E-6)35:2.21074568999175E-6)19:2.21074568999175E-6,(Brugia_malayi_nematode_Europe-UK_SRR3111629_SAMN04316305:2.21074568999175E-6,Brugia_malayi_nematode_Asia-India_SRR3112012_SAMN04316312:3.567761691775693E-5)32:2.21074568999175E-6)13:2.21074568999175E-6)15:2.21074568999175E-6,Brugia_malayi_nematode_Europe-UK_SRR3111630_SAMN04316305:2.21074568999175E-6)7:2.21074568999175E-6)6:2.21074568999175E-6)5:2.21074568999175E-6,(Brugia_malayi_nematode_CTR-America-USA-Maryland_SRR3111493_SAMN04316295:2.21074568999175E-6,((Brugia_malayi_nematode_CTR-America-USA-Maryland_SRR3111498_SAMN04316296:7.18331640790375E-6,Brugia_malayi_nematode_CTR-America-USA-Maryland_SRR3111568_SAMN04316302:1.006722836861357E-5)67:2.21074568999175E-6,(((Brugia_malayi_nematode_CTR-America-USA-Maryland_SRR3111488_SAMN04316294:3.920380709226E-5,Brugia_malayi_nematode_CTR-America-USA-Maryland_SRR3111544_SAMN04316301:3.920189420008975E-5)65:2.21074568999175E-6,(Brugia_malayi_nematode_CTR-America-USA-Maryland_SRR3111517_SAMN04316300:7.16937193612544E-6,Brugia_malayi_nematode_Europe-UK_SRR3111640_SAMN04316308:1.003164207447666E-5)58:2.21074568999175E-6)14:2.21074568999175E-6,Brugia_malayi_nematode_CTR-America-USA-Maryland_SRR3111514_SAMN04316299:3.55840867504013E-6)9:2.21074568999175E-6)6:2.21074568999175E-6)6:2.21074568999175E-6)18:2.21074568999175E-6)78:2.21074568999175E-6,REF_wBm_TRS_D:2.731247772518961E-5)100:0.0020633417828981493)100:0.00934881939561894)100:0.027737999415952105)100:0.05908060215837989,(((Melophagus_ovinus_fly_Europe-CzechRepublic_ERR969522_SAMEA3490188:0.014069597063039403,source_sample_wOc_Europe-Germany_SRR1221705_SAMN02721325:0.015492139112221229)100:0.012737417720611573,(Cimex_lectularius_bug_CTR-America-USA-NewYork_SRR1660428_SAMN03004270:0.004321912670138155,((((Cimex_lectularius_bug_America-USA_SRR1660254_SAMN03004270:5.603300623293514E-5,(Cimex_lectularius_bug_CTR-America-USA-NewYork_SRR1660429_SAMN03004270:0.0014170105324133886,((Cimex_lectularius_bug_America-USA-NewJersey_SRR1201271_SAMN02649412:3.385076808012956E-5,Cimex_lectularius_bug_America-USA-NewJersey_SRR1201269_SAMN02649412:1.4900769722638236E-4)66:4.2464037411811E-6,Cimex_lectularius_bug_America-USA_SRR1660256_SAMN03004270:3.46709214305818E-6)41:2.21074568999175E-6)49:2.21074568999175E-6)27:2.21074568999175E-6,Cimex_lectularius_bug_America-USA-NewJersey_SRR1201273_SAMN02649412:1.9839202898286088E-4)22:2.21074568999175E-6,(Cimex_lectularius_bug_America-USA-NewJersey_SRR1201272_SAMN02649412:0.0010664996905086416,Cimex_lectularius_bug_America-USA-NewJersey_SRR1201270_SAMN02649412:1.432713632688469E-5)35:3.53905686123197E-6)11:2.21074568999175E-6,REF_wCle_F:6.82193119878235E-6)45:2.21074568999175E-6)100:0.021828375513709884)100:0.05593268691707611,(REF_wDim_C:0.08217923196064815,(Onchocerca_gutturosa_nematode_CTR-Europe-UK_ERR658162_SAMEA2822502:0.015821648161915322,((Onchocerca_ochengi_nematode_SubSaharanAfrica-Cameroon_ERR229894_SAMEA1877845:3.5450612714820205E-4,(REF_wOo_C:1.8686511971908546E-4,((Onchocerca_ochengi_nematode_SubSaharanAfrica-Cameroon_ERR229896_SAMEA1877847:2.769116664825899E-4,(Onchocerca_ochengi_nematode_SubSaharanAfrica-Cameroon_ERR229895_SAMEA1877846:3.769455777020044E-4,Onchocerca_ochengi_nematode_SubSaharanAfrica-Cameroon_ERR229893_SAMEA1877848:2.9007107072904885E-4)55:7.357172014310779E-5)57:4.043723039741756E-5,(Onchocerca_ochengi_nematode_CTR-Europe-UK_ERR068354_SAMEA1034739:5.06049737247101E-4,(Onchocerca_ochengi_nematode_CTR-Europe-UK_ERR070029_SAMEA1034766:5.878679362613603E-4,Onchocerca_ochengi_nematode_CTR-Europe-UK_ERR065035_SAMEA1034767:0.0010196170947564366)76:1.433953960241759E-5)99:2.995460703149019E-5)58:8.606288165773787E-4)57:2.1346830379612996E-4)100:0.0011958669356102452,(((Onchocerca_volvulus_nematode_CTR-Europe-UK_ERR065036_SAMEA1034758:3.419266881131913E-5,Onchocerca_volvulus_nematode_CTR-Europe-UK_ERR070028_SAMEA1034760:0.0011145184631220079)35:8.069929049219455E-4,((((((Onchocerca_volvulus_nematode_SubSaharanAfrica-Ghana_S6_SRR2924442_SAMN04271301:3.123711525711945E-4,(Onchocerca_volvulus_nematode_America-Ecuador_E25_SRR2924830_SAMN04271320:4.7346668976700775E-4,Onchocerca_volvulus_nematode_SubSaharanAfrica-Guinea_S3_SRR2924780_SAMN04271298:3.0411637241635356E-4)70:2.595760558661444E-4)23:2.4624547743586035E-4,(((Onchocerca_volvulus_nematode_America-Ecuador_E20_SRR2924784_SAMN04271315:2.4320237553706128E-4,(Onchocerca_volvulus_nematode_America-Ecuador_E23_SRR2924823_SAMN04271318:2.950190058546971E-4,((Onchocerca_volvulus_nematode_America-Ecuador_E22_SRR2924812_SAMN04271317:1.4127345524469613E-4,(Onchocerca_volvulus_nematode_America-Ecuador_E19_SRR2924783_SAMN04271314:1.2590980752725741E-4,Onchocerca_volvulus_nematode_America-Ecuador_E18_SRR2924782_SAMN04271313:1.297430316798236E-4)56:6.755788168032761E-5)91:4.89430374181809E-4,((Onchocerca_volvulus_nematode_America-Ecuador_E17_SRR2924781_SAMN04271312:3.647846485711167E-5,(Onchocerca_volvulus_nematode_America-Ecuador_E21_SRR2924811_SAMN04271316:9.225006888056373E-5,Onchocerca_volvulus_nematode_America-Ecuador_E24_SRR2924824_SAMN04271319:5.625130668780444E-5)67:2.21074568999175E-6)93:6.73602459988548E-4,Onchocerca_volvulus_nematode_America-Ecuador_E16_SRR2924828_SAMN04271311:7.111599912088521E-5)90:5.1990435248133E-4)55:2.303135566089668E-4)54:2.1839074840435138E-4)32:8.34342648557033E-5,Onchocerca_volvulus_nematode_SubSaharanAfrica-Ghana_F12_SRR2924383_SAMN04271307:1.3421236456552714E-4)26:3.60383083930529E-5,(Onchocerca_volvulus_nematode_SubSaharanAfrica-Ghana_F13_SRR2924439_SAMN04271308:1.2637689989764177E-4,((Onchocerca_volvulus_nematode_SubSaharanAfrica-CoteIvoire_F10_SRR2924720_SAMN04271305:7.613624853047467E-5,Onchocerca_volvulus_nematode_SubSaharanAfrica-Guinea_S4_SRR2924532_SAMN04271299:3.8113475598553924E-4)58:2.6707183946643914E-4,Onchocerca_volvulus_nematode_SubSaharanAfrica-Ghana_S5_SRR2924719_SAMN04271300:2.2370497012636701E-4)65:8.726492092066245E-4)34:3.8187536625856633E-4)42:3.769323639901833E-4)21:0.0015106621263446774,Onchocerca_volvulus_nematode_CTR-America-USA-Missouri_SRR1952349_SAMN03459421:0.0025107150487908357)8:2.21074568999175E-6,((Onchocerca_volvulus_nematode_SubSaharanAfrica-CoteIvoire_F11_SRR2924326_SAMN04271306:1.150980571306917E-4,Onchocerca_volvulus_nematode_SubSaharanAfrica-SierraLeone_F8_SRR2924721_SAMN04271303:5.45002894460399E-4)70:1.8778603658813585E-4,Onchocerca_volvulus_nematode_SubSaharanAfrica-Guinea_S1_SRR2924733_SAMN04271296:5.950682834862022E-4)39:5.781421139970779E-5)63:0.0024748274334974335,(((Onchocerca_volvulus_nematode_SubSaharanAfrica-SierraLeone_F7_SRR2924722_SAMN04271302:3.214425672493929E-4,Onchocerca_volvulus_nematode_SubSaharanAfrica-Ghana_S7r_SRR2924434_SAMN04271323:1.5602021553735184E-4)60:4.343200145830037E-5,Onchocerca_volvulus_nematode_SubSaharanAfrica-Guinea_S2_SRR2924778_SAMN04271297:0.001129767986732606)67:0.001262545438603229,((Onchocerca_volvulus_nematode_SubSaharanAfrica-Benin_F15_SRR2924832_SAMN04271310:8.523487687304938E-4,Onchocerca_volvulus_nematode_SubSaharanAfrica-Liberia_F9_SRR2924836_SAMN04271304:0.0021226465680581185)44:2.2105295328313902E-4,((Onchocerca_volvulus_nematode_SubSaharanAfrica-SierraLeone_F17r_SRR2924779_SAMN04271325:7.115378837140835E-5,Onchocerca_volvulus_nematode_SubSaharanAfrica-CoteIvoire_F14_SRR2924211_SAMN04271309:3.5237877119805424E-4)17:2.087522308807401E-4,Onchocerca_volvulus_nematode_SubSaharanAfrica-Uganda_U26_SRR2924826_SAMN04271321:0.0020203438370470445)10:2.200346380400379E-5)7:3.520696176137016E-5)59:2.21074568999175E-6)31:0.0017077057199423166,(Onchocerca_volvulus_nematode_CTR-Europe-UK_ERR485010_SAMEA2299411:6.41686199086227E-5,((((Onchocerca_volvulus_nematode_CTR-Europe-UK_ERR485008_SAMEA2299409:2.46087896678853E-4,Onchocerca_volvulus_nematode_CTR-America-USA-Missouri_SRR1952319_SAMN03459424:2.6346214231862586E-4)100:0.0011458511039966913,(Onchocerca_volvulus_nematode_CTR-Europe-UK_ERR068353_SAMEA1034764:0.0031615988548945656,REF_wOv_Cameroon_C:1.002300484998239E-5)99:2.485031705117828E-5)51:2.21074568999175E-6,(Onchocerca_volvulus_nematode_CTR-Europe-UK_ERR022849_SAMEA718988:0.0037432879499351376,Onchocerca_volvulus_nematode_CTR-Europe-UK_ERR018815_SAMEA718988:2.21074568999175E-6)100:3.04496080924044E-5)45:2.21074568999175E-6,Onchocerca_volvulus_nematode_CTR-Europe-UK_ERR022512_SAMEA718986:3.793196212047771E-4)71:2.21074568999175E-6)71:2.21074568999175E-6)10:2.21074568999175E-6)71:1.638530173815121E-4,Onchocerca_volvulus_nematode_SubSaharanAfrica-Uganda_U27_SRR2924837_SAMN04271322:0.0012097660585067872)100:0.0017995967851995025)100:0.016997793642959263)100:0.04878909652522135)100:0.08498755009319918)100:0.013701799540597581)100:0.011646909065337881,(((((((REF_wUni_A:0.0078436162052146,REF_wGmm_A:0.011410332583487656)93:0.001953961263122133,((((Dufourea_novaeangliae_bee_CTR-Asia-China_SRR1945095_SAMN03450942:1.027384576565648E-5,(Dufourea_novaeangliae_bee_CTR-Asia-China_SRR1945093_SAMN03450940:2.21074568999175E-6,Dufourea_novaeangliae_bee_CTR-Asia-China_SRR1945094_SAMN03450941:2.21074568999175E-6)78:2.21074568999175E-6)100:2.21074568999175E-6,Dufourea_novaeangliae_bee_CTR-Asia-China_SRR1945096_SAMN03450943:2.0537155090532395E-4)100:0.007679719458198515,(((Megacopta_cribraria_bug_CTR-America-USA-Georgia_SRR1145746_SAMN02313994:0.009278086279173033,Cardiocondyla_obscurior_ant_CTR-Europe-Germany_SRR1578062_SAMN03020263:0.005501100237712411)80:0.006251122357416285,REF_wHa_A:6.509620510923083E-4)50:0.008383949034249289,(((Lasioglossum_albipes_bee_CTR-Asia-China_SRR586837_SAMN01765210:4.734949518378002E-4,Lasioglossum_albipes_bee_CTR-Asia-China_SRR587231_SAMN01765210:4.423450020732473E-4)100:0.003518332569587831,(Lasioglossum_albipes_bee_CTR-Asia-China_SRR587232_SAMN01765210:3.47774855360808E-6,(Lasioglossum_albipes_bee_CTR-Asia-China_SRR587239_SAMN01765210:2.579482324609905E-4,(Lasioglossum_albipes_bee_CTR-Asia-China_SRR587233_SAMN01765210:2.21074568999175E-6,Lasioglossum_albipes_bee_CTR-Asia-China_SRR587230_SAMN01765210:7.673106303193897E-5)100:1.9813219475438876E-4)100:0.001155290580817031)100:9.567541868561024E-5)100:0.0070993486943829245,(((REF_wSuzi_A:2.21074568999175E-6,source_sample_wSuz_Europe-Italy_ERR188909_SAMEA1573055:6.77345803690591E-6)39:2.21074568999175E-6,source_sample_wSuz_Europe-Italy_ERR188908_SAMEA1573055:2.21074568999175E-6)100:5.643416100870714E-5,((((Drosophila_ananassae_fruitfly_CTR-America-USA-NewYork_SRR2135551_SAMN03609955:0.001433234289079347,Drosophila_ananassae_fruitfly_CTR-America-USA-NewYork_SRR2127162_SAMN03609960:2.21074568999175E-6)30:2.21074568999175E-6,Drosophila_ananassae_fruitfly_CTR-America-USA-NewYork_SRR2127164_SAMN03609961:0.0019964810292977444)69:6.77896673901466E-6,(Drosophila_ananassae_fruitfly_CTR-America-USA-NewYork_SRR2127155_SAMN03609983:8.649162111180134E-4,(REF_wAna_A:4.6476656517605524E-4,Drosophila_ananassae_fruitfly_CTR-America-USA-Maryland_SRR491409_SAMN00989416:3.613478364534515E-4)90:2.033895261868479E-5)60:8.45895392082266E-6)50:6.77050422622836E-6,((Drosophila_ananassae_fruitfly_CTR-America-USA-NewYork_SRR2135600_SAMN03609996:2.21074568999175E-6,Drosophila_ananassae_fruitfly_CTR-America-USA-NewYork_SRR2127156_SAMN03609992:6.162827310478102E-5)100:1.693695517565767E-5,(((((REF_wRi_A:2.21074568999175E-6,(((Drosophila_simulans_fruitfly_America-USA-Florida_SRR2859296_SAMN03452991:2.21074568999175E-6,Drosophila_simulans_fruitfly_America-USA-Florida_SRR2397061_SAMN03452991:2.21074568999175E-6)100:5.886488450180894E-5,(Drosophila_simulans_fruitfly_America-USA-Virginia_SRR2859172_SAMN03452946:2.21074568999175E-6,Drosophila_simulans_fruitfly_America-USA-Virginia_SRR2397016_SAMN03452946:2.21074568999175E-6)100:1.199631211585674E-5)98:1.9397475336914208E-4,(Drosophila_simulans_fruitfly_America-USA-Virginia_SRR2397040_SAMN03452970:2.21074568999175E-6,Drosophila_simulans_fruitfly_America-USA-Virginia_SRR2859241_SAMN03452970:2.21074568999175E-6)90:7.85853666409658E-6)17:2.21074568999175E-6)13:2.21074568999175E-6,(Drosophila_simulans_fruitfly_America-USA-Virginia_SRR2859229_SAMN03452960:2.21074568999175E-6,Drosophila_simulans_fruitfly_America-USA-Virginia_SRR2397030_SAMN03452960:2.21074568999175E-6)100:3.976319619371722E-5)10:2.21074568999175E-6,(Drosophila_simulans_fruitfly_America-USA-Pennsylvania_SRR2396889_SAMN03452819:2.21074568999175E-6,Drosophila_simulans_fruitfly_America-USA-Pennsylvania_SRR2859319_SAMN03452819:2.21074568999175E-6)100:4.590443906396893E-5)11:2.21074568999175E-6,((((((Drosophila_simulans_fruitfly_America-USA-Pennsylvania_SRR2859262_SAMN03452890:2.21074568999175E-6,Drosophila_simulans_fruitfly_America-USA-Pennsylvania_SRR2396960_SAMN03452890:2.21074568999175E-6)98:1.030754070322922E-5,((Drosophila_simulans_fruitfly_America-USA-Pennsylvania_SRR2859236_SAMN03452794:2.21074568999175E-6,Drosophila_simulans_fruitfly_America-USA-Pennsylvania_SRR2396864_SAMN03452794:2.21074568999175E-6)49:2.21074568999175E-6,(Drosophila_simulans_fruitfly_America-USA-Pennsylvania_SRR2396893_SAMN03452823:4.290550205739529E-5,(Drosophila_simulans_fruitfly_America-USA-Pennsylvania_SRR2859299_SAMN03452820:2.21074568999175E-6,Drosophila_simulans_fruitfly_America-USA-Pennsylvania_SRR2396890_SAMN03452820:2.21074568999175E-6)99:2.21074568999175E-6)19:1.775848198816705E-5)9:2.21074568999175E-6)2:2.21074568999175E-6,(((Drosophila_simulans_fruitfly_America-USA-Pennsylvania_SRR2859357_SAMN03453017:2.371241703809075E-5,Drosophila_simulans_fruitfly_America-USA-Pennsylvania_SRR2397087_SAMN03453017:1.8300683493556715E-4)48:2.21074568999175E-6,(Drosophila_simulans_fruitfly_America-USA-Pennsylvania_SRR2396907_SAMN03452837:2.21074568999175E-6,Drosophila_simulans_fruitfly_America-USA-Pennsylvania_SRR2859102_SAMN03452837:2.21074568999175E-6)100:2.458475004512588E-5)12:2.21074568999175E-6,(((Drosophila_simulans_fruitfly_America-USA-Pennsylvania_SRR2859316_SAMN03452905:2.21074568999175E-6,Drosophila_simulans_fruitfly_America-USA-Pennsylvania_SRR2396975_SAMN03452905:2.21074568999175E-6)100:5.077619646772449E-5,(Drosophila_simulans_fruitfly_America-USA-Florida_SRR2859218_SAMN03452973:2.21074568999175E-6,(Drosophila_simulans_fruitfly_America-USA-Florida_SRR2397043_SAMN03452973:2.21074568999175E-6,(((Drosophila_simulans_fruitfly_America-USA-Pennsylvania_SRR2396991_SAMN03452921:2.21074568999175E-6,Drosophila_simulans_fruitfly_America-USA-Pennsylvania_SRR2859338_SAMN03452921:2.21074568999175E-6)100:4.915271687939322E-5,((Drosophila_simulans_fruitfly_America-USA-Virginia_SRR2397014_SAMN03452944:2.21074568999175E-6,Drosophila_simulans_fruitfly_America-USA-Virginia_SRR2859168_SAMN03452944:2.21074568999175E-6)100:1.8612484257423548E-4,(((Drosophila_simulans_fruitfly_America-USA-Virginia_SRR2859160_SAMN03452937:2.21074568999175E-6,Drosophila_simulans_fruitfly_America-USA-Virginia_SRR2397007_SAMN03452937:2.21074568999175E-6)100:4.789280973397882E-5,(Drosophila_simulans_fruitfly_America-USA-Pennsylvania_SRR2859270_SAMN03452804:2.21074568999175E-6,Drosophila_simulans_fruitfly_America-USA-Pennsylvania_SRR2396874_SAMN03452804:2.21074568999175E-6)99:2.21074568999175E-6)85:1.0712205421119609E-4,(Drosophila_simulans_fruitfly_America-USA-Florida_SRR2397071_SAMN03453001:2.21074568999175E-6,Drosophila_simulans_fruitfly_America-USA-Florida_SRR2859329_SAMN03453001:2.21074568999175E-6)100:5.212327470938566E-5)51:7.24049571145519E-6)26:8.49636646642638E-6)32:2.21074568999175E-6,((Drosophila_simulans_fruitfly_America-USA-Florida_SRR2859290_SAMN03452996:2.21074568999175E-6,Drosophila_simulans_fruitfly_America-USA-Florida_SRR2397066_SAMN03452996:2.21074568999175E-6)100:3.141923374530943E-5,(Drosophila_simulans_fruitfly_America-USA-Pennsylvania_SRR2859280_SAMN03452799:2.21074568999175E-6,Drosophila_simulans_fruitfly_America-USA-Pennsylvania_SRR2396869_SAMN03452799:2.21074568999175E-6)100:5.395597009037356E-5)67:6.23212656748243E-6)17:0.0010542458656948874)7:2.21074568999175E-6)4:2.21074568999175E-6)0:2.21074568999175E-6,((Drosophila_simulans_fruitfly_CTR-America-USA-California_SRR3099651_SAMN04387708:2.971323688569159E-4,((Drosophila_simulans_fruitfly_America-USA-Virginia_SRR2859126_SAMN03452925:2.21074568999175E-6,Drosophila_simulans_fruitfly_America-USA-Virginia_SRR2396995_SAMN03452925:2.21074568999175E-6)100:2.548937487793452E-4,(Drosophila_simulans_fruitfly_America-USA-Maine_SRR2859125_SAMN03452753:2.21074568999175E-6,Drosophila_simulans_fruitfly_America-USA-Maine_SRR2396823_SAMN03452753:2.21074568999175E-6)100:2.561505871691746E-5)29:2.21074568999175E-6)22:3.67837620857246E-6,((Drosophila_simulans_fruitfly_America-USA-Pennsylvania_SRR2859346_SAMN03452811:2.21074568999175E-6,((Drosophila_simulans_fruitfly_America-USA-Pennsylvania_SRR2396888_SAMN03452818:2.21074568999175E-6,Drosophila_simulans_fruitfly_America-USA-Pennsylvania_SRR2859317_SAMN03452818:2.21074568999175E-6)97:1.027774653041925E-5,((Drosophila_simulans_fruitfly_America-USA-Pennsylvania_SRR2859358_SAMN03453018:1.2908213270243623E-4,Drosophila_simulans_fruitfly_America-USA-Pennsylvania_SRR2397088_SAMN03453018:4.3744847504216923E-4)51:1.02171231338468E-5,((((Drosophila_simulans_fruitfly_America-USA-Pennsylvania_SRR2859301_SAMN03452821:2.21074568999175E-6,Drosophila_simulans_fruitfly_America-USA-Pennsylvania_SRR2396891_SAMN03452821:2.21074568999175E-6)100:2.492443092676716E-5,((Drosophila_simulans_fruitfly_America-USA-Florida_SRR2859354_SAMN03453013:2.21074568999175E-6,Drosophila_simulans_fruitfly_America-USA-Florida_SRR2397083_SAMN03453013:2.21074568999175E-6)99:2.48895977542225E-6,(Drosophila_simulans_fruitfly_America-USA-Pennsylvania_SRR2396985_SAMN03452915:2.21074568999175E-6,Drosophila_simulans_fruitfly_America-USA-Pennsylvania_SRR2859341_SAMN03452915:2.21074568999175E-6)98:1.083766154900857E-5)42:2.21074568999175E-6)23:2.21074568999175E-6,(Drosophila_simulans_fruitfly_America-USA-Pennsylvania_SRR2859307_SAMN03452824:2.21074568999175E-6,Drosophila_simulans_fruitfly_America-USA-Pennsylvania_SRR2396894_SAMN03452824:2.21074568999175E-6)75:2.21074568999175E-6)10:3.38706539993517E-6,(Drosophila_simulans_fruitfly_America-USA-Pennsylvania_SRR2859303_SAMN03452822:2.21074568999175E-6,(Drosophila_simulans_fruitfly_America-USA-Pennsylvania_SRR2859246_SAMN03452788:2.21074568999175E-6,(Drosophila_simulans_fruitfly_America-USA-Florida_SRR2859324_SAMN03453006:2.21074568999175E-6,(((Drosophila_simulans_fruitfly_America-USA-Florida_SRR2859289_SAMN03452995:2.21074568999175E-6,(Drosophila_simulans_fruitfly_America-USA-Pennsylvania_SRR2396905_SAMN03452835:2.21074568999175E-6,(Drosophila_simulans_fruitfly_America-USA-Pennsylvania_SRR2396915_SAMN03452845:2.21074568999175E-6,(((Drosophila_simulans_fruitfly_America-USA-Virginia_SRR2859181_SAMN03452940:2.21074568999175E-6,(Drosophila_simulans_fruitfly_America-USA-Virginia_SRR2397010_SAMN03452940:2.21074568999175E-6,((Drosophila_simulans_fruitfly_America-USA-Pennsylvania_SRR2859106_SAMN03452839:2.21074568999175E-6,Drosophila_simulans_fruitfly_America-USA-Pennsylvania_SRR2396909_SAMN03452839:2.21074568999175E-6)86:6.85207710578915E-6,(Drosophila_simulans_fruitfly_America-USA-Pennsylvania_SRR2396863_SAMN03452793:2.21074568999175E-6,((Drosophila_simulans_fruitfly_America-USA-Pennsylvania_SRR2396924_SAMN03452854:2.21074568999175E-6,((Drosophila_simulans_fruitfly_America-USA-Pennsylvania_SRR2859165_SAMN03452857:2.21074568999175E-6,(Drosophila_simulans_fruitfly_America-USA-Florida_SRR2397046_SAMN03452976:2.21074568999175E-6,(Drosophila_simulans_fruitfly_America-USA-Pennsylvania_SRR2396916_SAMN03452846:2.21074568999175E-6,((Drosophila_simulans_fruitfly_America-USA-Pennsylvania_SRR2396860_SAMN03452790:2.21074568999175E-6,((Drosophila_simulans_fruitfly_America-USA-Maine_SRR2859117_SAMN03452756:2.21074568999175E-6,(Drosophila_simulans_fruitfly_America-USA-Florida_SRR2397076_SAMN03453006:2.21074568999175E-6,(Drosophila_simulans_fruitfly_America-USA-Florida_SRR2397065_SAMN03452995:2.21074568999175E-6,((Drosophila_simulans_fruitfly_America-USA-Virginia_SRR2397003_SAMN03452933:2.21074568999175E-6,(Drosophila_simulans_fruitfly_America-USA-Pennsylvania_SRR2859133_SAMN03452846:2.21074568999175E-6,((((((Drosophila_simulans_fruitfly_America-USA-Pennsylvania_SRR2859313_SAMN03452827:2.21074568999175E-6,(((Drosophila_simulans_fruitfly_America-USA-Pennsylvania_SRR2396861_SAMN03452791:2.21074568999175E-6,(Drosophila_simulans_fruitfly_America-USA-Maine_SRR2396830_SAMN03452760:2.21074568999175E-6,(((Drosophila_simulans_fruitfly_America-USA-Pennsylvania_SRR2859335_SAMN03452813:2.21074568999175E-6,Drosophila_simulans_fruitfly_America-USA-Pennsylvania_SRR2396883_SAMN03452813:2.21074568999175E-6)66:3.54866323564764E-6,((((Drosophila_ananassae_fruitfly_CTR-America-USA-NewYork_SRR2135638_SAMN03945154:5.918864771061295E-5,(((Drosophila_simulans_fruitfly_America-USA-Pennsylvania_SRR2859275_SAMN03452806:2.21074568999175E-6,Drosophila_simulans_fruitfly_America-USA-Pennsylvania_SRR2396876_SAMN03452806:2.21074568999175E-6)100:1.0580291767401652E-4,(Drosophila_simulans_fruitfly_America-USA-Pennsylvania_SRR2859207_SAMN03452873:2.21074568999175E-6,Drosophila_simulans_fruitfly_America-USA-Pennsylvania_SRR2396943_SAMN03452873:2.21074568999175E-6)100:0.0021736048743465925)41:7.814436889519886E-5,((Drosophila_ananassae_fruitfly_CTR-America-USA-NewYork_SRR2127153_SAMN03609958:4.342414785119089E-5,(Drosophila_ananassae_fruitfly_CTR-America-USA-NewYork_SRR2135637_SAMN03923014:2.616986485876052E-5,Drosophila_ananassae_fruitfly_CTR-America-USA-NewYork_SRR2127151_SAMN03609954:1.349816012373471E-5)100:2.172454306910332E-5)57:2.21074568999175E-6,(((Drosophila_ananassae_fruitfly_CTR-America-USA-NewYork_SRR2126916_SAMN03609993:3.006079837930163E-5,Drosophila_ananassae_fruitfly_CTR-America-USA-NewYork_SRR2127154_SAMN03609985:1.288364384986605E-5)31:1.28493726537049E-5,((Drosophila_ananassae_fruitfly_CTR-America-USA-NewYork_SRR2135644_SAMN03945158:5.025288974499665E-5,Drosophila_ananassae_fruitfly_CTR-America-USA-NewYork_SRR2135641_SAMN03945157:2.338338415847583E-5)53:2.477981963840688E-5,Drosophila_ananassae_fruitfly_CTR-America-USA-NewYork_SRR2126857_SAMN03609995:1.917421155224775E-5)25:6.84513285545285E-6)100:0.0022446373945463616,Drosophila_ananassae_fruitfly_CTR-America-USA-NewYork_SRR2127152_SAMN03609957:6.046874953521749E-5)11:2.21074568999175E-6)46:4.57931344034861E-6)2:8.967133416401769E-4)0:5.363602191256552E-5,((Drosophila_simulans_fruitfly_America-USA-Pennsylvania_SRR2396901_SAMN03452831:2.21074568999175E-6,Drosophila_simulans_fruitfly_America-USA-Pennsylvania_SRR2859112_SAMN03452831:2.21074568999175E-6)100:2.731216269974057E-5,(((Drosophila_simulans_fruitfly_America-USA-Pennsylvania_SRR2396935_SAMN03452865:2.21074568999175E-6,Drosophila_simulans_fruitfly_America-USA-Pennsylvania_SRR2859213_SAMN03452865:2.21074568999175E-6)100:1.0492088019300333E-4,((Drosophila_simulans_fruitfly_America-USA-Pennsylvania_SRR2859344_SAMN03452810:3.66555357873805E-6,Drosophila_simulans_fruitfly_America-USA-Pennsylvania_SRR2396880_SAMN03452810:2.21074568999175E-6)88:1.380104422333798E-5,(Drosophila_simulans_fruitfly_America-USA-Pennsylvania_SRR2859113_SAMN03452882:2.21074568999175E-6,Drosophila_simulans_fruitfly_America-USA-Pennsylvania_SRR2396952_SAMN03452882:2.21074568999175E-6)100:4.018856657697907E-5)16:2.21074568999175E-6)16:2.21074568999175E-6,Drosophila_simulans_fruitfly_America-USA-Pennsylvania_SRR2859274_SAMN03452798:6.956046142351693E-5)42:2.21074568999175E-6)66:2.21074568999175E-6)0:0.001012738878910664,(Drosophila_simulans_fruitfly_America-USA-Pennsylvania_SRR2396896_SAMN03452826:2.21074568999175E-6,Drosophila_simulans_fruitfly_America-USA-Pennsylvania_SRR2859311_SAMN03452826:2.21074568999175E-6)99:8.85734808272824E-6)0:2.21074568999175E-6,(Drosophila_simulans_fruitfly_America-USA-Pennsylvania_SRR2396884_SAMN03452814:2.21074568999175E-6,Drosophila_simulans_fruitfly_America-USA-Pennsylvania_SRR2859337_SAMN03452814:2.21074568999175E-6)73:3.4195724386687E-6)0:2.21074568999175E-6)0:2.21074568999175E-6,Drosophila_simulans_fruitfly_America-USA-Maine_SRR2859121_SAMN03452760:2.21074568999175E-6)0:2.21074568999175E-6)0:2.21074568999175E-6)0:2.21074568999175E-6,(Drosophila_simulans_fruitfly_America-USA-Florida_SRR2397062_SAMN03452992:2.21074568999175E-6,Drosophila_simulans_fruitfly_America-USA-Florida_SRR2859297_SAMN03452992:2.21074568999175E-6)60:3.38725162046712E-6)0:2.21074568999175E-6,((Drosophila_simulans_fruitfly_America-USA-Florida_SRR2397064_SAMN03452994:2.21074568999175E-6,Drosophila_simulans_fruitfly_America-USA-Florida_SRR2859288_SAMN03452994:2.21074568999175E-6)78:3.40786209337898E-6,((Drosophila_simulans_fruitfly_America-USA-Pennsylvania_SRR2396903_SAMN03452833:2.21074568999175E-6,((Drosophila_simulans_fruitfly_America-USA-Pennsylvania_SRR2859093_SAMN03452833:2.21074568999175E-6,(Drosophila_simulans_fruitfly_America-USA-Maine_SRR2396849_SAMN03452779:2.21074568999175E-6,((Drosophila_simulans_fruitfly_America-USA-Maine_SRR2396820_SAMN03452750:2.21074568999175E-6,Drosophila_simulans_fruitfly_America-USA-Maine_SRR2859122_SAMN03452750:2.21074568999175E-6)100:6.674433651753574E-5,Drosophila_simulans_fruitfly_America-USA-Maine_SRR2859185_SAMN03452779:2.21074568999175E-6)4:2.21074568999175E-6)2:2.21074568999175E-6)0:2.21074568999175E-6,Drosophila_simulans_fruitfly_America-USA-Virginia_SRR2859105_SAMN03452924:2.21074568999175E-6)0:2.21074568999175E-6)0:2.21074568999175E-6,Drosophila_simulans_fruitfly_America-USA-Virginia_SRR2396994_SAMN03452924:2.21074568999175E-6)5:2.21074568999175E-6)1:2.21074568999175E-6)0:2.21074568999175E-6)0:2.21074568999175E-6,Drosophila_simulans_fruitfly_America-USA-Pennsylvania_SRR2396897_SAMN03452827:2.21074568999175E-6)0:2.21074568999175E-6,Drosophila_simulans_fruitfly_America-USA-Pennsylvania_SRR2859250_SAMN03452790:2.21074568999175E-6)0:2.21074568999175E-6,Drosophila_simulans_fruitfly_America-USA-Pennsylvania_SRR2859230_SAMN03452791:2.21074568999175E-6)0:2.21074568999175E-6,Drosophila_simulans_fruitfly_America-USA-Pennsylvania_SRR2859097_SAMN03452835:2.21074568999175E-6)0:2.21074568999175E-6,Drosophila_simulans_fruitfly_America-USA-Virginia_SRR2859134_SAMN03452933:2.21074568999175E-6)0:2.21074568999175E-6)0:2.21074568999175E-6)0:2.21074568999175E-6,Drosophila_simulans_fruitfly_America-USA-Pennsylvania_SRR2859131_SAMN03452845:2.21074568999175E-6)0:2.21074568999175E-6)0:2.21074568999175E-6)0:2.21074568999175E-6)0:2.21074568999175E-6,Drosophila_simulans_fruitfly_America-USA-Maine_SRR2396826_SAMN03452756:2.21074568999175E-6)0:2.21074568999175E-6)0:2.21074568999175E-6,Drosophila_simulans_fruitfly_America-USA-Pennsylvania_SRR2396927_SAMN03452857:2.21074568999175E-6)0:2.21074568999175E-6)0:2.21074568999175E-6)0:2.21074568999175E-6)0:2.21074568999175E-6,Drosophila_simulans_fruitfly_America-USA-Pennsylvania_SRR2396858_SAMN03452788:2.21074568999175E-6)0:2.21074568999175E-6)0:2.21074568999175E-6,Drosophila_simulans_fruitfly_America-USA-Pennsylvania_SRR2859180_SAMN03452854:2.21074568999175E-6)0:2.21074568999175E-6)0:2.21074568999175E-6)0:2.21074568999175E-6)0:2.21074568999175E-6)0:2.21074568999175E-6,((Drosophila_simulans_fruitfly_America-USA-Pennsylvania_SRR2859104_SAMN03452838:2.21074568999175E-6,Drosophila_simulans_fruitfly_America-USA-Pennsylvania_SRR2396908_SAMN03452838:2.21074568999175E-6)93:5.92310059122388E-6,(Drosophila_simulans_fruitfly_America-USA-Florida_SRR2397045_SAMN03452975:2.21074568999175E-6,Drosophila_simulans_fruitfly_America-USA-Florida_SRR2859220_SAMN03452975:2.21074568999175E-6)100:3.251658250982744E-5)14:2.21074568999175E-6)0:2.21074568999175E-6,Drosophila_simulans_fruitfly_America-USA-Pennsylvania_SRR2396892_SAMN03452822:2.21074568999175E-6)0:2.21074568999175E-6)0:2.21074568999175E-6)0:2.21074568999175E-6)0:2.21074568999175E-6,Drosophila_simulans_fruitfly_America-USA-Pennsylvania_SRR2859234_SAMN03452793:2.21074568999175E-6)0:2.21074568999175E-6,Drosophila_simulans_fruitfly_America-USA-Florida_SRR2859221_SAMN03452976:2.21074568999175E-6)0:2.21074568999175E-6)0:2.21074568999175E-6)0:2.21074568999175E-6)0:2.21074568999175E-6)0:2.21074568999175E-6)0:2.21074568999175E-6)0:2.21074568999175E-6)0:2.21074568999175E-6,Drosophila_simulans_fruitfly_America-USA-Pennsylvania_SRR2396881_SAMN03452811:2.21074568999175E-6)0:2.21074568999175E-6)0:2.21074568999175E-6)0:2.21074568999175E-6)0:2.21074568999175E-6)0:2.21074568999175E-6,(((Drosophila_simulans_fruitfly_America-USA-Virginia_SRR2397037_SAMN03452967:2.21074568999175E-6,Drosophila_simulans_fruitfly_America-USA-Virginia_SRR2859235_SAMN03452967:3.79030694028387E-6)100:3.311654245146368E-5,(Drosophila_simulans_fruitfly_America-USA-Pennsylvania_SRR2859147_SAMN03452842:2.21074568999175E-6,Drosophila_simulans_fruitfly_America-USA-Pennsylvania_SRR2396912_SAMN03452842:2.21074568999175E-6)100:1.876305724330388E-5)55:2.006547880256044E-5,(((Drosophila_simulans_fruitfly_America-USA-Florida_SRR2397048_SAMN03452978:2.21074568999175E-6,Drosophila_simulans_fruitfly_America-USA-Florida_SRR2859223_SAMN03452978:2.21074568999175E-6)100:0.001895627686747604,(Drosophila_simulans_fruitfly_America-USA-Pennsylvania_SRR2859178_SAMN03452853:2.21074568999175E-6,Drosophila_simulans_fruitfly_America-USA-Pennsylvania_SRR2396923_SAMN03452853:2.21074568999175E-6)100:1.005204681587327E-5)53:8.99551754195476E-5,((((Drosophila_simulans_fruitfly_America-USA-Maine_SRR2859124_SAMN03452752:2.21074568999175E-6,Drosophila_simulans_fruitfly_America-USA-Maine_SRR2396822_SAMN03452752:2.21074568999175E-6)96:1.01618278895174E-5,(Drosophila_simulans_fruitfly_America-USA-Pennsylvania_SRR2859167_SAMN03452858:2.21074568999175E-6,Drosophila_simulans_fruitfly_America-USA-Pennsylvania_SRR2396928_SAMN03452858:2.21074568999175E-6)86:3.44323545735263E-6)13:2.21074568999175E-6,(Drosophila_simulans_fruitfly_America-USA-Pennsylvania_SRR2396887_SAMN03452817:2.21074568999175E-6,Drosophila_simulans_fruitfly_America-USA-Pennsylvania_SRR2859315_SAMN03452817:2.21074568999175E-6)63:2.21074568999175E-6)11:2.21074568999175E-6,(((Drosophila_simulans_fruitfly_America-USA-Pennsylvania_SRR2859268_SAMN03452803:2.21074568999175E-6,Drosophila_simulans_fruitfly_America-USA-Pennsylvania_SRR2396873_SAMN03452803:2.21074568999175E-6)100:1.028959126887704E-5,(Drosophila_simulans_fruitfly_America-USA-Pennsylvania_SRR2859200_SAMN03452870:2.21074568999175E-6,Drosophila_simulans_fruitfly_America-USA-Pennsylvania_SRR2396940_SAMN03452870:2.21074568999175E-6)90:7.0513680179144E-6)15:3.3991772114544E-6,(Drosophila_simulans_fruitfly_America-USA-Pennsylvania_SRR2859350_SAMN03452875:2.21074568999175E-6,Drosophila_simulans_fruitfly_America-USA-Pennsylvania_SRR2396945_SAMN03452875:2.21074568999175E-6)96:7.10957539769001E-6)1:2.21074568999175E-6)0:2.21074568999175E-6)0:2.21074568999175E-6)0:2.21074568999175E-6)0:2.21074568999175E-6,(((Drosophila_simulans_fruitfly_America-USA-Maine_SRR2859156_SAMN03452762:2.21074568999175E-6,Drosophila_simulans_fruitfly_America-USA-Maine_SRR2396832_SAMN03452762:2.21074568999175E-6)58:3.59479443762223E-6,(Drosophila_simulans_fruitfly_America-USA-Virginia_SRR2397039_SAMN03452969:2.21074568999175E-6,Drosophila_simulans_fruitfly_America-USA-Virginia_SRR2859238_SAMN03452969:2.21074568999175E-6)97:8.32820638632947E-6)8:2.21074568999175E-6,((Drosophila_simulans_fruitfly_America-USA-Virginia_SRR2859174_SAMN03452947:2.21074568999175E-6,Drosophila_simulans_fruitfly_America-USA-Virginia_SRR2397017_SAMN03452947:2.21074568999175E-6)99:1.983056041138953E-5,(Drosophila_simulans_fruitfly_America-USA-Pennsylvania_SRR2396886_SAMN03452816:2.21074568999175E-6,(((((Drosophila_simulans_fruitfly_America-USA-Florida_SRR2859295_SAMN03452990:2.21074568999175E-6,Drosophila_simulans_fruitfly_America-USA-Florida_SRR2397060_SAMN03452990:2.21074568999175E-6)100:6.562001476622656E-5,((Drosophila_simulans_fruitfly_America-USA-Virginia_SRR2859166_SAMN03452943:2.21074568999175E-6,Drosophila_simulans_fruitfly_America-USA-Virginia_SRR2397013_SAMN03452943:3.9656745274971E-6)100:0.0013383751875702577,(Drosophila_simulans_fruitfly_America-USA-Florida_SRR2397052_SAMN03452982:2.21074568999175E-6,Drosophila_simulans_fruitfly_America-USA-Florida_SRR2859254_SAMN03452982:2.21074568999175E-6)100:2.927949331894636E-4)54:7.29398166397047E-6)17:2.21074568999175E-6,(((Drosophila_simulans_fruitfly_America-USA-Florida_SRR2397044_SAMN03452974:2.21074568999175E-6,Drosophila_simulans_fruitfly_America-USA-Florida_SRR2859219_SAMN03452974:2.21074568999175E-6)100:0.0010272988831704175,((Drosophila_simulans_fruitfly_America-USA-Virginia_SRR2859132_SAMN03452932:2.21074568999175E-6,Drosophila_simulans_fruitfly_America-USA-Virginia_SRR2397002_SAMN03452932:2.21074568999175E-6)100:5.479276506842374E-5,((Drosophila_simulans_fruitfly_America-USA-Florida_SRR2397056_SAMN03452986:2.21074568999175E-6,Drosophila_simulans_fruitfly_America-USA-Florida_SRR2859258_SAMN03452986:2.21074568999175E-6)100:0.0016151547438100914,(Drosophila_simulans_fruitfly_America-USA-Pennsylvania_SRR2859145_SAMN03452841:4.06093855211046E-6,Drosophila_simulans_fruitfly_America-USA-Pennsylvania_SRR2396911_SAMN03452841:2.21074568999175E-6)100:8.916033670900885E-5)55:2.131999812717322E-5)33:2.21074568999175E-6)21:5.8353247749523E-6,(Drosophila_simulans_fruitfly_America-USA-Virginia_SRR2859243_SAMN03452971:2.21074568999175E-6,Drosophila_simulans_fruitfly_America-USA-Virginia_SRR2397041_SAMN03452971:2.21074568999175E-6)100:0.001200224280788011)16:3.40957640032146E-6)10:3.38237939264102E-6,((Drosophila_ananassae_fruitfly_CTR-America-USA-NewYork_SRR2127163_SAMN03609959:4.417180088516873E-5,(Drosophila_simulans_fruitfly_America-USA-Maine_SRR2396824_SAMN03452754:2.21074568999175E-6,Drosophila_simulans_fruitfly_America-USA-Maine_SRR2859115_SAMN03452754:2.21074568999175E-6)100:1.43707614651361E-5)6:2.21074568999175E-6,(((Drosophila_simulans_fruitfly_America-USA-Virginia_SRR2397031_SAMN03452961:2.21074568999175E-6,Drosophila_simulans_fruitfly_America-USA-Virginia_SRR2859245_SAMN03452961:2.21074568999175E-6)100:2.870469426641549E-5,((Drosophila_simulans_fruitfly_America-USA-Maine_SRR2859154_SAMN03452770:2.21074568999175E-6,Drosophila_simulans_fruitfly_America-USA-Maine_SRR2396840_SAMN03452770:2.21074568999175E-6)100:1.3669982020188512E-4,(Drosophila_simulans_fruitfly_America-USA-Pennsylvania_SRR2396885_SAMN03452815:2.21074568999175E-6,Drosophila_simulans_fruitfly_America-USA-Pennsylvania_SRR2859339_SAMN03452815:2.21074568999175E-6)100:2.767076466649662E-5)39:2.21074568999175E-6)11:4.44374149520255E-6,(Drosophila_simulans_fruitfly_America-USA-Florida_SRR2859222_SAMN03452977:2.21074568999175E-6,Drosophila_simulans_fruitfly_America-USA-Florida_SRR2397047_SAMN03452977:2.21074568999175E-6)98:1.559434455590189E-5)10:2.21074568999175E-6)2:2.21074568999175E-6)2:0.003215694733249863,Drosophila_simulans_fruitfly_America-USA-Pennsylvania_SRR2859309_SAMN03452816:2.21074568999175E-6)1:2.21074568999175E-6)1:2.21074568999175E-6)0:2.21074568999175E-6)0:2.21074568999175E-6)0:2.21074568999175E-6,(((Drosophila_simulans_fruitfly_America-USA-Pennsylvania_SRR2859171_SAMN03452860:2.21074568999175E-6,Drosophila_simulans_fruitfly_America-USA-Pennsylvania_SRR2396930_SAMN03452860:2.21074568999175E-6)91:6.09707479357775E-6,(((Drosophila_simulans_fruitfly_America-USA-Pennsylvania_SRR2396983_SAMN03452913:2.21074568999175E-6,Drosophila_simulans_fruitfly_America-USA-Pennsylvania_SRR2859312_SAMN03452913:2.21074568999175E-6)100:0.0011552009830530462,((Drosophila_simulans_fruitfly_America-USA-Pennsylvania_SRR2396953_SAMN03452883:2.21074568999175E-6,Drosophila_simulans_fruitfly_America-USA-Pennsylvania_SRR2859092_SAMN03452883:2.21074568999175E-6)100:1.889529577073314E-5,(Drosophila_simulans_fruitfly_America-USA-Virginia_SRR2397024_SAMN03452954:5.60619903936036E-6,Drosophila_simulans_fruitfly_America-USA-Virginia_SRR2859197_SAMN03452954:1.118704253256526E-5)100:1.3048633037734134E-4)73:0.0017890898061109688)36:2.21074568999175E-6,(((Drosophila_simulans_fruitfly_America-USA-Florida_SRR2397057_SAMN03452987:2.21074568999175E-6,Drosophila_simulans_fruitfly_America-USA-Florida_SRR2859259_SAMN03452987:2.21074568999175E-6)100:2.131628630658207E-5,(Drosophila_simulans_fruitfly_America-USA-Florida_SRR2397055_SAMN03452985:2.21074568999175E-6,Drosophila_simulans_fruitfly_America-USA-Florida_SRR2859257_SAMN03452985:2.21074568999175E-6)100:1.606303995384927E-5)100:2.0803856651547986E-4,(Drosophila_simulans_fruitfly_America-USA-Florida_SRR2859321_SAMN03453000:2.21074568999175E-6,Drosophila_simulans_fruitfly_America-USA-Florida_SRR2397070_SAMN03453000:2.21074568999175E-6)100:0.0012781153547297098)78:2.21074568999175E-6)51:2.21074568999175E-6)51:0.0011001837599537048,((((Drosophila_simulans_fruitfly_America-USA-Maine_SRR2859182_SAMN03452772:2.21074568999175E-6,Drosophila_simulans_fruitfly_America-USA-Maine_SRR2396842_SAMN03452772:1.104184523146461E-5)88:1.28935723828224E-5,(Drosophila_simulans_fruitfly_America-USA-Pennsylvania_SRR2396913_SAMN03452843:1.117234809587941E-5,Drosophila_simulans_fruitfly_America-USA-Pennsylvania_SRR2859127_SAMN03452843:2.21074568999175E-6)98:2.21074568999175E-6)63:2.555494367097829E-5,(((((((Drosophila_simulans_fruitfly_America-USA-Virginia_SRR2396992_SAMN03452922:2.21074568999175E-6,Drosophila_simulans_fruitfly_America-USA-Virginia_SRR2859100_SAMN03452922:2.21074568999175E-6)100:3.561990847366174E-5,((Drosophila_simulans_fruitfly_America-USA-Pennsylvania_SRR2396978_SAMN03452908:2.21074568999175E-6,Drosophila_simulans_fruitfly_America-USA-Pennsylvania_SRR2859300_SAMN03452908:2.21074568999175E-6)80:3.811228945173306E-5,((Drosophila_simulans_fruitfly_America-USA-Pennsylvania_SRR2396857_SAMN03452787:2.21074568999175E-6,Drosophila_simulans_fruitfly_America-USA-Pennsylvania_SRR2859239_SAMN03452787:2.21074568999175E-6)100:4.227777374830138E-5,(Drosophila_simulans_fruitfly_America-USA-Virginia_SRR2397034_SAMN03452964:2.21074568999175E-6,Drosophila_simulans_fruitfly_America-USA-Virginia_SRR2859251_SAMN03452964:2.21074568999175E-6)100:7.765289900579936E-5)69:6.98668896113267E-6)8:2.21074568999175E-6)16:2.21074568999175E-6,(((((Drosophila_ananassae_fruitfly_CTR-America-USA-NewYork_SRR2135639_SAMN03945165:0.0011801509869615691,Apoidea_wasps_and_bees_CTR-Asia-China_SRR2001707_SAMN03571656:0.004948918624792076)44:1.2453745587070734E-4,REF_wSim_A:4.918663989011131E-4)4:2.21074568999175E-6,(Drosophila_simulans_fruitfly_America-USA-Pennsylvania_SRR2396882_SAMN03452812:2.21074568999175E-6,Drosophila_simulans_fruitfly_America-USA-Pennsylvania_SRR2859333_SAMN03452812:2.21074568999175E-6)100:2.1067791203501995E-4)58:0.001991306095929961,Drosophila_ananassae_fruitfly_CTR-America-USA-NewYork_SRR2135642_SAMN03945156:9.513382064265083E-4)21:2.88502686494143E-6,(Drosophila_simulans_fruitfly_America-USA-Pennsylvania_SRR2859101_SAMN03452828:2.21074568999175E-6,Drosophila_simulans_fruitfly_America-USA-Pennsylvania_SRR2396898_SAMN03452828:2.21074568999175E-6)100:8.153117995319017E-5)14:2.21074568999175E-6)9:8.533541739256863E-4,((((Drosophila_simulans_fruitfly_America-USA-Pennsylvania_SRR2396984_SAMN03452914:2.21074568999175E-6,Drosophila_simulans_fruitfly_America-USA-Pennsylvania_SRR2859332_SAMN03452914:2.21074568999175E-6)100:3.263005316015536E-5,((Drosophila_simulans_fruitfly_America-USA-Florida_SRR2859292_SAMN03452998:2.21074568999175E-6,Drosophila_simulans_fruitfly_America-USA-Florida_SRR2397068_SAMN03452998:2.21074568999175E-6)100:3.605117546554296E-5,(Drosophila_simulans_fruitfly_America-USA-Maine_SRR2396827_SAMN03452757:2.21074568999175E-6,Drosophila_simulans_fruitfly_America-USA-Maine_SRR2859118_SAMN03452757:2.21074568999175E-6)100:3.110506853679497E-5)80:9.422517388610206E-4)80:0.0010701259641128164,(((Drosophila_simulans_fruitfly_America-USA-Florida_SRR2859256_SAMN03452984:2.21074568999175E-6,Drosophila_simulans_fruitfly_America-USA-Florida_SRR2397054_SAMN03452984:3.4479775053973E-6)93:1.034452438302176E-5,(Drosophila_simulans_fruitfly_America-USA-Pennsylvania_SRR2396919_SAMN03452849:2.21074568999175E-6,Drosophila_simulans_fruitfly_America-USA-Pennsylvania_SRR2859140_SAMN03452849:2.21074568999175E-6)100:1.774561305736588E-5)18:2.21074568999175E-6,(Drosophila_simulans_fruitfly_America-USA-Pennsylvania_SRR2396859_SAMN03452789:2.21074568999175E-6,Drosophila_simulans_fruitfly_America-USA-Pennsylvania_SRR2859248_SAMN03452789:2.21074568999175E-6)100:5.813656872742441E-5)11:2.21074568999175E-6)5:2.21074568999175E-6,(Drosophila_simulans_fruitfly_America-USA-Pennsylvania_SRR2396879_SAMN03452809:2.21074568999175E-6,Drosophila_simulans_fruitfly_America-USA-Pennsylvania_SRR2859342_SAMN03452809:2.21074568999175E-6)100:1.354930701943927E-5)0:2.21074568999175E-6)0:2.21074568999175E-6,((Drosophila_simulans_fruitfly_America-USA-Florida_SRR2859255_SAMN03452983:2.21074568999175E-6,Drosophila_simulans_fruitfly_America-USA-Florida_SRR2397053_SAMN03452983:2.21074568999175E-6)100:4.368088999666486E-5,((((((Drosophila_simulans_fruitfly_America-USA-Pennsylvania_SRR2396980_SAMN03452910:2.21074568999175E-6,Drosophila_simulans_fruitfly_America-USA-Pennsylvania_SRR2859304_SAMN03452910:2.21074568999175E-6)100:2.461754892444464E-5,(Drosophila_simulans_fruitfly_America-USA-Maine_SRR2859120_SAMN03452759:2.21074568999175E-6,Drosophila_simulans_fruitfly_America-USA-Maine_SRR2396829_SAMN03452759:2.21074568999175E-6)100:2.891965403012576E-5)39:4.49834739017489E-6,((Drosophila_simulans_fruitfly_America-USA-Maine_SRR2859186_SAMN03452780:2.21074568999175E-6,Drosophila_simulans_fruitfly_America-USA-Maine_SRR2396850_SAMN03452780:2.21074568999175E-6)100:7.812228756265685E-5,((Drosophila_simulans_fruitfly_America-USA-Pennsylvania_SRR2859098_SAMN03452886:2.21074568999175E-6,Drosophila_simulans_fruitfly_America-USA-Pennsylvania_SRR2396956_SAMN03452886:2.21074568999175E-6)100:2.181633531095704E-5,(((Drosophila_simulans_fruitfly_America-USA-Pennsylvania_SRR2396981_SAMN03452911:2.21074568999175E-6,Drosophila_simulans_fruitfly_America-USA-Pennsylvania_SRR2859306_SAMN03452911:2.21074568999175E-6)100:4.300594120268165E-5,((Drosophila_simulans_fruitfly_America-USA-Pennsylvania_SRR2396925_SAMN03452855:3.61706471885191E-6,Drosophila_simulans_fruitfly_America-USA-Pennsylvania_SRR2859161_SAMN03452855:2.21074568999175E-6)32:3.61376425918148E-6,(((Drosophila_simulans_fruitfly_America-USA-Florida_SRR2397072_SAMN03453002:2.21074568999175E-6,Drosophila_simulans_fruitfly_America-USA-Florida_SRR2859330_SAMN03453002:2.21074568999175E-6)96:1.108462150001166E-5,((Drosophila_simulans_fruitfly_America-USA-Maine_SRR2859119_SAMN03452758:2.21074568999175E-6,Drosophila_simulans_fruitfly_America-USA-Maine_SRR2396828_SAMN03452758:2.21074568999175E-6)100:0.0010594568644031477,(Drosophila_simulans_fruitfly_America-USA-Maine_SRR2859191_SAMN03452775:2.21074568999175E-6,Drosophila_simulans_fruitfly_America-USA-Maine_SRR2396845_SAMN03452775:2.21074568999175E-6)100:2.109557249776366E-5)34:3.098782399070856E-5)28:3.63319963743944E-6,((Drosophila_simulans_fruitfly_America-USA-Florida_SRR2397085_SAMN03453015:2.21074568999175E-6,Drosophila_simulans_fruitfly_America-USA-Florida_SRR2859356_SAMN03453015:2.21074568999175E-6)100:4.539453483005896E-5,(Drosophila_simulans_fruitfly_America-USA-Pennsylvania_SRR2396959_SAMN03452889:2.21074568999175E-6,Drosophila_simulans_fruitfly_America-USA-Pennsylvania_SRR2859261_SAMN03452889:2.21074568999175E-6)100:2.388833034233628E-5)57:4.72282194715718E-6)11:2.79692038675418E-6)1:3.01897752547362E-6)0:3.42977358143903E-6,((Drosophila_simulans_fruitfly_America-USA-Pennsylvania_SRR2859260_SAMN03452888:2.21074568999175E-6,Drosophila_simulans_fruitfly_America-USA-Pennsylvania_SRR2396958_SAMN03452888:2.21074568999175E-6)98:2.21074568999175E-6,(Drosophila_simulans_fruitfly_America-USA-Pennsylvania_SRR2396910_SAMN03452840:2.21074568999175E-6,Drosophila_simulans_fruitfly_America-USA-Pennsylvania_SRR2859137_SAMN03452840:2.21074568999175E-6)99:2.325883844578367E-5)28:5.15229989086913E-5)0:2.21074568999175E-6)0:3.38159440499289E-6)0:2.21074568999175E-6)0:2.21074568999175E-6,((Drosophila_simulans_fruitfly_America-USA-Virginia_SRR2397038_SAMN03452968:2.21074568999175E-6,Drosophila_simulans_fruitfly_America-USA-Virginia_SRR2859237_SAMN03452968:2.21074568999175E-6)100:3.538754853868146E-5,(Drosophila_simulans_fruitfly_America-USA-Pennsylvania_SRR2859351_SAMN03452876:2.21074568999175E-6,Drosophila_simulans_fruitfly_America-USA-Pennsylvania_SRR2396946_SAMN03452876:2.21074568999175E-6)91:2.21074568999175E-6)14:2.48401630996871E-6)0:3.38231595291669E-6,((Drosophila_simulans_fruitfly_America-USA-Pennsylvania_SRR2859232_SAMN03452792:2.21074568999175E-6,Drosophila_simulans_fruitfly_America-USA-Pennsylvania_SRR2396862_SAMN03452792:2.21074568999175E-6)96:2.21074568999175E-6,((Drosophila_simulans_fruitfly_America-USA-Florida_SRR2397074_SAMN03453004:2.21074568999175E-6,Drosophila_simulans_fruitfly_America-USA-Florida_SRR2859322_SAMN03453004:2.21074568999175E-6)80:2.21074568999175E-6,(Drosophila_simulans_fruitfly_America-USA-Florida_SRR2859228_SAMN03452972:2.21074568999175E-6,Drosophila_simulans_fruitfly_America-USA-Florida_SRR2397042_SAMN03452972:2.21074568999175E-6)100:6.955203138197504E-5)30:2.21074568999175E-6)12:2.21074568999175E-6)0:2.21074568999175E-6,(Drosophila_simulans_fruitfly_America-USA-Pennsylvania_SRR2859170_SAMN03452851:2.21074568999175E-6,Drosophila_simulans_fruitfly_America-USA-Pennsylvania_SRR2396921_SAMN03452851:2.21074568999175E-6)100:2.157569001193463E-5)0:2.21074568999175E-6)0:2.21074568999175E-6)0:3.3753755215171E-6,((Drosophila_simulans_fruitfly_America-USA-Virginia_SRR2397019_SAMN03452949:2.21074568999175E-6,Drosophila_simulans_fruitfly_America-USA-Virginia_SRR2859210_SAMN03452949:2.21074568999175E-6)100:4.143983695822894E-5,(Drosophila_simulans_fruitfly_America-USA-Pennsylvania_SRR2396904_SAMN03452834:2.21074568999175E-6,Drosophila_simulans_fruitfly_America-USA-Pennsylvania_SRR2859095_SAMN03452834:2.21074568999175E-6)65:2.21074568999175E-6)19:2.21074568999175E-6)0:2.35551971393721E-6,(Drosophila_simulans_fruitfly_America-USA-Pennsylvania_SRR2396878_SAMN03452808:2.21074568999175E-6,Drosophila_simulans_fruitfly_America-USA-Pennsylvania_SRR2859340_SAMN03452808:2.21074568999175E-6)53:2.21074568999175E-6)0:2.21074568999175E-6)0:2.21074568999175E-6,((((Drosophila_simulans_fruitfly_America-USA-Florida_SRR2859291_SAMN03452997:2.21074568999175E-6,Drosophila_simulans_fruitfly_America-USA-Florida_SRR2397067_SAMN03452997:2.21074568999175E-6)99:1.03434440659431E-5,((Drosophila_simulans_fruitfly_America-USA-Florida_SRR2397078_SAMN03453008:2.21074568999175E-6,Drosophila_simulans_fruitfly_America-USA-Florida_SRR2859326_SAMN03453008:2.21074568999175E-6)100:2.297004913440908E-5,(Drosophila_simulans_fruitfly_America-USA-Pennsylvania_SRR2396926_SAMN03452856:2.21074568999175E-6,Drosophila_simulans_fruitfly_America-USA-Pennsylvania_SRR2859163_SAMN03452856:2.21074568999175E-6)70:3.48131744845432E-6)77:2.21074568999175E-6)12:2.21074568999175E-6,(((Drosophila_simulans_fruitfly_America-USA-Pennsylvania_SRR2396974_SAMN03452904:2.21074568999175E-6,Drosophila_simulans_fruitfly_America-USA-Pennsylvania_SRR2859314_SAMN03452904:2.21074568999175E-6)76:2.21074568999175E-6,(Drosophila_simulans_fruitfly_America-USA-Pennsylvania_SRR2859169_SAMN03452859:2.21074568999175E-6,Drosophila_simulans_fruitfly_America-USA-Pennsylvania_SRR2396929_SAMN03452859:2.21074568999175E-6)100:1.5490838172632396E-4)63:2.21074568999175E-6,(Drosophila_simulans_fruitfly_America-USA-Pennsylvania_SRR2396914_SAMN03452844:2.21074568999175E-6,Drosophila_simulans_fruitfly_America-USA-Pennsylvania_SRR2859129_SAMN03452844:2.21074568999175E-6)66:2.21074568999175E-6)29:2.21074568999175E-6)9:2.21074568999175E-6,((Drosophila_simulans_fruitfly_America-USA-Pennsylvania_SRR2396982_SAMN03452912:2.21074568999175E-6,Drosophila_simulans_fruitfly_America-USA-Pennsylvania_SRR2859308_SAMN03452912:2.21074568999175E-6)76:2.21074568999175E-6,((Drosophila_simulans_fruitfly_America-USA-Pennsylvania_SRR2396976_SAMN03452906:2.21074568999175E-6,Drosophila_simulans_fruitfly_America-USA-Pennsylvania_SRR2859318_SAMN03452906:2.21074568999175E-6)98:1.114194206940077E-5,((Drosophila_simulans_fruitfly_America-USA-Maine_SRR2859150_SAMN03452766:2.21074568999175E-6,Drosophila_simulans_fruitfly_America-USA-Maine_SRR2396836_SAMN03452766:2.21074568999175E-6)100:1.284218659457524E-5,((Drosophila_simulans_fruitfly_America-USA-Florida_SRR2397063_SAMN03452993:2.21074568999175E-6,Drosophila_simulans_fruitfly_America-USA-Florida_SRR2859287_SAMN03452993:2.21074568999175E-6)100:5.483771032107128E-5,((Drosophila_simulans_fruitfly_America-USA-Pennsylvania_SRR2859352_SAMN03452877:2.21074568999175E-6,Drosophila_simulans_fruitfly_America-USA-Pennsylvania_SRR2396947_SAMN03452877:2.21074568999175E-6)100:2.356920290318922E-5,((Drosophila_simulans_fruitfly_America-USA-Pennsylvania_SRR2859310_SAMN03452825:2.21074568999175E-6,Drosophila_simulans_fruitfly_America-USA-Pennsylvania_SRR2396895_SAMN03452825:2.21074568999175E-6)100:4.942142737377015E-5,(Drosophila_simulans_fruitfly_America-USA-Pennsylvania_SRR2396906_SAMN03452836:2.21074568999175E-6,Drosophila_simulans_fruitfly_America-USA-Pennsylvania_SRR2859099_SAMN03452836:2.21074568999175E-6)100:1.379458887066985E-5)40:2.27129130531175E-6)2:2.21074568999175E-6)0:2.21074568999175E-6)0:2.21074568999175E-6)1:3.38611506441468E-6)0:2.21074568999175E-6)0:2.21074568999175E-6)0:2.24272126720771E-6)0:2.21074568999175E-6)0:2.21074568999175E-6)8:3.38301094496243E-6,(Drosophila_ananassae_fruitfly_CTR-America-USA-NewYork_SRR2127219_SAMN03609984:9.213576240719725E-4,Drosophila_ananassae_fruitfly_CTR-America-USA-NewYork_SRR2127161_SAMN03609962:2.044890693796593E-5)23:3.39189789433992E-6)29:6.76706689587982E-6)24:3.38186455281082E-6)60:1.8456689721303588E-4)60:0.007859575308711625)60:0.0034205056307353514)90:0.0027052846572284866)90:0.002003916329156128,((Sphyracephala_brevicornis_fly_CTR-America-USA-California_SRR1738197_SAMN03220572:6.420570193643889E-5,((((REF_wInc_Cu_A:2.1063171887445207E-4,REF_wInc_SM_A:4.3404006548095926E-4)100:5.604596235810717E-4,(REF_wWil_A:2.4293390116669387E-4,(Drosophila_simulans_fruitfly_CTR-America-USA-California_SRR3091605_SAMN04383929:4.5157851478755536E-4,((REF_wAu_A:2.21074568999175E-6,((wSEQ_Drosophila_simulans_fruitfly_CTR-Europe-UK_ERR175747_SAMEA1527967:2.21074568999175E-6,Drosophila_simulans_fruitfly_CTR-Europe-Austria_SRR3160179_SAMN04387854:2.21074568999175E-6)0:2.21074568999175E-6,((Drosophila_simulans_fruitfly_CTR-Europe-Austria_SRR3160104_SAMN04387856:2.21074568999175E-6,((Drosophila_simulans_fruitfly_CTR-Europe-Austria_SRR3160101_SAMN04387858:2.21074568999175E-6,(Drosophila_simulans_fruitfly_CTR-Europe-Austria_SRR3160177_SAMN04387855:2.21074568999175E-6,Drosophila_simulans_fruitfly_CTR-Europe-Austria_SRR3160089_SAMN04387860:2.21074568999175E-6)2:2.21074568999175E-6)4:2.21074568999175E-6,Drosophila_simulans_fruitfly_SubSaharanAfrica-Madagascar_SRR1210633_SAMN02713493:2.1402837436887643E-4)0:2.21074568999175E-6)0:2.21074568999175E-6,(wSEQ_Drosophila_simulans_fruitfly_CTR-Europe-UK_ERR175748_SAMEA1527964:2.21074568999175E-6,Drosophila_simulans_fruitfly_CTR-Europe-Austria_SRR3160094_SAMN04387859:2.21074568999175E-6)4:2.21074568999175E-6)0:2.21074568999175E-6)73:2.21074568999175E-6)71:2.21074568999175E-6,Drosophila_simulans_fruitfly_CTR-America-USA-California_SRR3091579_SAMN04383930:3.52686180201732E-5)98:2.192302850376903E-5)98:6.16618264787651E-5)100:4.802054942691699E-4)92:1.142435333586356E-5,((Diachasma_alloeum_wasp_America-USA-Michigan_SRR2042775_SAMN03701895:8.188492097766104E-4,Diachasma_alloeum_wasp_America-USA-Michigan_SRR2043489_SAMN03701895:8.620649664868046E-4)100:3.487712376341181E-4,((Diachasma_alloeum_wasp_America-USA-Michigan_SRR2043491_SAMN03701895:6.40916494901944E-4,Diachasma_alloeum_wasp_America-USA-Michigan_SRR2046752_SAMN03701895:5.264448998123979E-4)55:1.54135975915826E-5,Diachasma_alloeum_wasp_America-USA-Michigan_SRR2042503_SAMN03701895:8.236887649050581E-4)60:3.37290011634882E-6)100:1.331560552351112E-4)46:2.21074568999175E-6,((((wSEQ_Drosophila_melanogaster_fruitfly_CTR-Europe-Austria_ERR358508_SAMEA2242617:2.21074568999175E-6,((((Drosophila_melanogaster_fruitfly_CTR-Europe-UK_SRR1171036_SAMN02642938:3.38890678708239E-6,(Drosophila_melanogaster_fruitfly_CTR-Europe-UK_ERR275264_SAMEA2072953:2.21074568999175E-6,Drosophila_melanogaster_fruitfly_CTR-Europe-UK_ERR275268_SAMEA2072956:2.21074568999175E-6)76:3.3889775076082E-6)9:2.21074568999175E-6,(((wSEQ_Drosophila_melanogaster_fruitfly_CTR-Europe-Austria_ERR358505_SAMEA2242623:2.21074568999175E-6,wSEQ_Drosophila_melanogaster_fruitfly_CTR-Europe-Austria_ERR358500_SAMEA2242618:2.21074568999175E-6)13:2.21074568999175E-6,((wSEQ_Drosophila_melanogaster_fruitfly_CTR-Europe-Austria_ERR358499_SAMEA2242616:2.21074568999175E-6,wSEQ_Drosophila_melanogaster_fruitfly_CTR-Europe-Austria_ERR358489_SAMEA2242606:2.21074568999175E-6)2:2.21074568999175E-6,wSEQ_Drosophila_melanogaster_fruitfly_CTR-Europe-Austria_ERR358497_SAMEA2242614:2.21074568999175E-6)1:2.21074568999175E-6)3:2.21074568999175E-6,(wSEQ_Drosophila_melanogaster_fruitfly_CTR-Europe-Austria_ERR358501_SAMEA2242619:3.38900064938374E-6,wSEQ_Drosophila_melanogaster_fruitfly_CTR-Europe-Austria_ERR358504_SAMEA2242622:3.38890625373621E-6)6:2.21074568999175E-6)0:2.21074568999175E-6)31:2.21074568999175E-6,(REF_wMelPop_A:2.21074568999175E-6,((Drosophila_melanogaster_fruitfly__SRR1177107_SAMN02665418:2.21074568999175E-6,(((Drosophila_melanogaster_fruitfly__SRR1179701_SAMN02666268:2.21074568999175E-6,(((Drosophila_melanogaster_fruitfly__SRR1179776_SAMN02666351:2.21074568999175E-6,Drosophila_melanogaster_fruitfly__SRR1179781_SAMN02666356:2.21074568999175E-6)91:2.21074568999175E-6,Drosophila_melanogaster_fruitfly__SRR1179692_SAMN02666259:2.21074568999175E-6)0:2.21074568999175E-6,Drosophila_melanogaster_fruitfly__SRR1179774_SAMN02666349:2.21074568999175E-6)0:2.21074568999175E-6)0:2.21074568999175E-6,(Drosophila_melanogaster_fruitfly__SRR1179687_SAMN02666254:2.21074568999175E-6,(Drosophila_melanogaster_fruitfly__SRR1179799_SAMN02666374:2.21074568999175E-6,(Drosophila_melanogaster_fruitfly__SRR1179723_SAMN02666298:2.21074568999175E-6,Drosophila_melanogaster_fruitfly__SRR1179796_SAMN02666371:2.21074568999175E-6)6:2.21074568999175E-6)3:2.21074568999175E-6)0:2.21074568999175E-6)4:2.21074568999175E-6,Drosophila_melanogaster_fruitfly__SRR1179708_SAMN02666283:2.21074568999175E-6)60:2.21074568999175E-6)57:3.38791519957781E-6,(((Drosophila_melanogaster_fruitfly__ERR701713_SAMEA3176425:2.21074568999175E-6,(Drosophila_melanogaster_fruitfly_CTR-Europe-UK_ERR1092844_SAMEA3634601:2.21074568999175E-6,Drosophila_melanogaster_fruitfly_CTR-Europe-UK_ERR1092838_SAMEA3634598:2.21074568999175E-6)52:2.21074568999175E-6)41:2.21074568999175E-6,(((Drosophila_melanogaster_fruitfly_CTR-Europe-UK_ERR1092825_SAMEA3634596:2.21074568999175E-6,Drosophila_melanogaster_fruitfly_CTR-Europe-UK_ERR1092800_SAMEA3634591:2.21074568999175E-6)4:2.21074568999175E-6,Drosophila_melanogaster_fruitfly_CTR-Europe-UK_ERR1092796_SAMEA3634591:2.21074568999175E-6)8:2.21074568999175E-6,((Drosophila_melanogaster_fruitfly_CTR-Europe-UK_ERR1092830_SAMEA3634596:2.21074568999175E-6,Drosophila_melanogaster_fruitfly_CTR-Europe-UK_ERR1092829_SAMEA3634596:2.21074568999175E-6)8:2.21074568999175E-6,Drosophila_melanogaster_fruitfly_CTR-Europe-UK_ERR1092826_SAMEA3634596:2.21074568999175E-6)5:2.21074568999175E-6)75:2.21074568999175E-6)22:2.21074568999175E-6,(((Drosophila_melanogaster_fruitfly_CTR-Europe-UK_ERR1092839_SAMEA3634599:2.21074568999175E-6,(((Drosophila_melanogaster_fruitfly_CTR-Europe-UK_ERR1092793_SAMEA3634590:2.21074568999175E-6,Drosophila_melanogaster_fruitfly_CTR-Europe-UK_ERR1092790_SAMEA3634590:2.21074568999175E-6)3:2.21074568999175E-6,(Drosophila_melanogaster_fruitfly_CTR-Europe-UK_ERR1092794_SAMEA3634590:2.21074568999175E-6,(Drosophila_melanogaster_fruitfly_CTR-Europe-UK_ERR1092792_SAMEA3634590:2.21074568999175E-6,Drosophila_melanogaster_fruitfly_CTR-Europe-UK_ERR1092791_SAMEA3634590:2.21074568999175E-6)22:2.21074568999175E-6)2:2.21074568999175E-6)34:2.21074568999175E-6,Drosophila_melanogaster_fruitfly_CTR-Europe-UK_ERR1092789_SAMEA3634590:2.21074568999175E-6)79:2.21074568999175E-6)74:5.84793891780737E-6,(Drosophila_melanogaster_fruitfly__ERR701712_SAMEA3176425:2.21074568999175E-6,Drosophila_melanogaster_fruitfly_CTR-America-USA-Illinois_SRR1183465_SAMN02665995:2.21074568999175E-6)86:2.21074568999175E-6)20:2.21074568999175E-6,((Drosophila_melanogaster_fruitfly_CTR-Europe-UK_ERR1092795_SAMEA3634591:2.21074568999175E-6,(Drosophila_melanogaster_fruitfly_CTR-America-USA-Illinois_SRR1183659_SAMN02666006:2.21074568999175E-6,(Drosophila_melanogaster_fruitfly_CTR-Europe-UK_ERR1092817_SAMEA3634594:2.21074568999175E-6,Drosophila_melanogaster_fruitfly_CTR-America-USA-Illinois_SRR1183657_SAMN02666006:2.21074568999175E-6)9:2.21074568999175E-6)0:2.21074568999175E-6)0:2.21074568999175E-6,(Drosophila_melanogaster_fruitfly_CTR-America-USA-Illinois_SRR1183652_SAMN02666003:2.21074568999175E-6,(Drosophila_melanogaster_fruitfly_CTR-America-USA-Illinois_SRR1183640_SAMN02665999:2.21074568999175E-6,((Drosophila_melanogaster_fruitfly_CTR-Europe-UK_ERR275269_SAMEA2072957:2.21074568999175E-6,Drosophila_melanogaster_fruitfly_CTR-Europe-UK_ERR1092803_SAMEA3634592:2.21074568999175E-6)1:2.21074568999175E-6,(Drosophila_melanogaster_fruitfly_CTR-Europe-UK_ERR1092827_SAMEA3634596:2.21074568999175E-6,((((Drosophila_melanogaster_fruitfly_CTR-Europe-UK_ERR1092802_SAMEA3634592:2.21074568999175E-6,(((Drosophila_melanogaster_fruitfly_CTR-Europe-UK_ERR1092828_SAMEA3634596:2.21074568999175E-6,(Drosophila_melanogaster_fruitfly_CTR-America-USA-Illinois_SRR1183653_SAMN02666004:2.21074568999175E-6,(Drosophila_melanogaster_fruitfly_CTR-America-USA-Illinois_SRR1183469_SAMN02665995:2.21074568999175E-6,((Drosophila_melanogaster_fruitfly_CTR-Europe-UK_ERR1092805_SAMEA3634592:2.21074568999175E-6,Drosophila_melanogaster_fruitfly_CTR-Europe-UK_ERR1092799_SAMEA3634591:2.21074568999175E-6)3:2.21074568999175E-6,Drosophila_melanogaster_fruitfly_CTR-Europe-UK_ERR1092798_SAMEA3634591:2.21074568999175E-6)5:2.21074568999175E-6)7:2.21074568999175E-6)1:2.21074568999175E-6)0:2.21074568999175E-6,(((Drosophila_melanogaster_fruitfly_CTR-America-USA-Illinois_SRR1183647_SAMN02666001:2.21074568999175E-6,Drosophila_melanogaster_fruitfly_CTR-Europe-UK_ERR1092815_SAMEA3634594:2.21074568999175E-6)0:2.21074568999175E-6,(Drosophila_melanogaster_fruitfly_CTR-America-USA-Illinois_SRR1183649_SAMN02666001:2.21074568999175E-6,(((Drosophila_melanogaster_fruitfly_CTR-Europe-UK_ERR275271_SAMEA2072959:3.38892852050984E-6,(((Drosophila_melanogaster_fruitfly_CTR-America-USA-Illinois_SRR1183642_SAMN02666000:2.21074568999175E-6,Drosophila_melanogaster_fruitfly_CTR-America-USA-Illinois_SRR1183645_SAMN02666000:2.21074568999175E-6)27:2.21074568999175E-6,(Drosophila_melanogaster_fruitfly_CTR-America-USA-Illinois_SRR1183644_SAMN02666000:2.21074568999175E-6,Drosophila_melanogaster_fruitfly_CTR-America-USA-Illinois_SRR1183638_SAMN02665998:2.21074568999175E-6)14:2.21074568999175E-6)67:2.21074568999175E-6,Drosophila_melanogaster_fruitfly_CTR-America-USA-Illinois_SRR1183646_SAMN02666001:2.21074568999175E-6)66:2.21074568999175E-6)17:2.21074568999175E-6,((Drosophila_melanogaster_fruitfly_CTR-Europe-UK_ERR1092816_SAMEA3634594:2.21074568999175E-6,((Drosophila_melanogaster_fruitfly_CTR-Europe-UK_ERR1092814_SAMEA3634594:2.21074568999175E-6,Drosophila_melanogaster_fruitfly_CTR-Europe-UK_ERR1092797_SAMEA3634591:2.21074568999175E-6)6:2.21074568999175E-6,Drosophila_melanogaster_fruitfly_CTR-Europe-UK_ERR1092801_SAMEA3634592:2.21074568999175E-6)0:2.21074568999175E-6)0:2.21074568999175E-6,Drosophila_melanogaster_fruitfly_CTR-Europe-UK_ERR1092818_SAMEA3634594:2.21074568999175E-6)0:2.21074568999175E-6)0:2.21074568999175E-6,(((Drosophila_melanogaster_fruitfly_CTR-America-USA-Illinois_SRR1183654_SAMN02666005:2.21074568999175E-6,Drosophila_melanogaster_fruitfly_CTR-America-USA-Illinois_SRR1183655_SAMN02666005:2.21074568999175E-6)48:2.21074568999175E-6,Drosophila_melanogaster_fruitfly_CTR-America-USA-Illinois_SRR1183656_SAMN02666005:2.21074568999175E-6)89:2.21074568999175E-6,Drosophila_melanogaster_fruitfly_CTR-America-USA-Illinois_SRR1183651_SAMN02666002:2.21074568999175E-6)88:2.21074568999175E-6)0:2.21074568999175E-6)0:2.21074568999175E-6)0:2.21074568999175E-6,Drosophila_melanogaster_fruitfly_CTR-Europe-UK_ERR1092806_SAMEA3634592:2.21074568999175E-6)0:2.21074568999175E-6)0:2.21074568999175E-6,Drosophila_melanogaster_fruitfly_CTR-America-USA-Illinois_SRR1183637_SAMN02665996:2.21074568999175E-6)0:2.21074568999175E-6)0:2.21074568999175E-6,Drosophila_melanogaster_fruitfly_CTR-Europe-UK_ERR1092804_SAMEA3634592:2.21074568999175E-6)0:2.21074568999175E-6,Drosophila_melanogaster_fruitfly_CTR-America-USA-Illinois_SRR1183658_SAMN02666006:2.21074568999175E-6)0:2.21074568999175E-6,(Drosophila_melanogaster_fruitfly_CTR-America-USA-Illinois_SRR1183634_SAMN02665996:2.21074568999175E-6,(Drosophila_melanogaster_fruitfly_CTR-Europe-UK_ERR275270_SAMEA2072958:2.21074568999175E-6,Drosophila_melanogaster_fruitfly_CTR-Europe-UK_ERR1092813_SAMEA3634594:2.21074568999175E-6)9:2.21074568999175E-6)0:2.21074568999175E-6)0:2.21074568999175E-6)0:2.21074568999175E-6)0:2.21074568999175E-6)0:2.21074568999175E-6)0:2.21074568999175E-6)19:2.21074568999175E-6)9:2.21074568999175E-6)14:2.21074568999175E-6)25:2.21074568999175E-6)30:3.38601946879972E-6)21:2.21074568999175E-6,wSEQ_Drosophila_melanogaster_fruitfly_CTR-Europe-Austria_ERR358490_SAMEA2242607:9.86421303501577E-6)44:1.354423959405224E-5)70:3.018334578118429E-5,(((((Drosophila_melanogaster_fruitfly_Asia-India_SRR2968980_SAMN04305940:2.21074568999175E-6,(Drosophila_melanogaster_fruitfly_Asia-India_SRR2968981_SAMN04305941:2.21074568999175E-6,(Drosophila_melanogaster_fruitfly_Asia-India_SRR2968979_SAMN04305939:2.21074568999175E-6,((Drosophila_melanogaster_fruitfly_Asia-India_SRR2968977_SAMN04305938:2.21074568999175E-6,Drosophila_melanogaster_fruitfly_Asia-India_SRR2968976_SAMN04305937:2.21074568999175E-6)9:2.21074568999175E-6,Drosophila_melanogaster_fruitfly_Asia-India_SRR2968975_SAMN04305936:2.21074568999175E-6)3:2.21074568999175E-6)9:2.21074568999175E-6)7:2.21074568999175E-6)100:2.711043689322016E-5,((Drosophila_melanogaster_fruitfly_CTR-Europe-UK_ERR275266_SAMEA2072955:3.38885348216257E-6,Drosophila_melanogaster_fruitfly_CTR-Europe-UK_ERR275267_SAMEA1963935:6.77776431200483E-6)80:3.38886204883622E-6,((Drosophila_melanogaster_fruitfly_CTR-America-USA-NewYork_SRR1662283_SAMN03203070:2.21074568999175E-6,Drosophila_melanogaster_fruitfly_CTR-America-USA-NewYork_SRR1663534_SAMN03203077:3.34457228225739E-5)99:2.65168972876353E-5,(Drosophila_melanogaster_fruitfly_CTR-America-USA-NewYork_SRR1663528_SAMN03203071:1.39837577489813E-5,(Drosophila_melanogaster_fruitfly_CTR-America-USA-NewYork_SRR1663533_SAMN03203076:2.21074568999175E-6,Drosophila_melanogaster_fruitfly_CTR-America-USA-NewYork_SRR1663538_SAMN03203081:2.21074568999175E-6)92:2.390284993124427E-5)76:5.22120190037236E-6)100:2.21074568999175E-6)100:1.016696171521357E-5)97:1.016595617908375E-5,(Drosophila_melanogaster_fruitfly_SubSaharanAfrica-Zimbabwe_SRR326793_SAMN00691262:2.21074568999175E-6,((Drosophila_melanogaster_fruitfly_SubSaharanAfrica-Zimbabwe_SRR203476_SAMN00265126:3.65421864629753E-6,(Drosophila_melanogaster_fruitfly_CTR-America-USA-California-California_SRR306627_SAMN00205355:3.44254956849875E-6,(Drosophila_melanogaster_fruitfly_SubSaharanAfrica-Zimbabwe_SRR203328_SAMN00265012:0.0010425267227962196,((Drosophila_melanogaster_fruitfly_CTR-America-USA-Texas_RIC__SRR518740_SAMN00014592:4.006036578268731E-5,Drosophila_melanogaster_fruitfly_SubSaharanAfrica-Zimbabwe_SRR202079_SAMN00264890:8.61938618165056E-6)12:2.21074568999175E-6,((Drosophila_melanogaster_fruitfly_CTR-America-USA-Phoenix_ERR442891_SAMEA2383452:2.2541422411030522E-4,Drosophila_melanogaster_fruitfly_CTR-America-USA-Texas_RIC__SRR834522_SAMN01057309:1.105407378824526E-5)90:0.0017501269348397482,((Diachasma_alloeum_wasp_America-USA-Michigan_SRR2043618_SAMN03701895:0.0016925683454256499,Diachasma_alloeum_wasp_America-USA-Michigan_SRR2043616_SAMN03701895:9.336339714279853E-4)100:0.008198114109808268,Drosophila_melanogaster_fruitfly_CTR-America-USA-Georgia_SRR1184611_SAMN01991969:0.0010846161347766818)46:3.201495449415754E-5)12:2.21074568999175E-6)2:2.21074568999175E-6)3:2.21074568999175E-6)6:2.21074568999175E-6)12:0.0010216823027723386,(((Drosophila_melanogaster_fruitfly_CTR-America-USA-NewYork_SRR1663577_SAMN03203120:1.378424227370726E-5,((((Drosophila_melanogaster_fruitfly_CTR-Europe-UK_SRR2033146_SAMN03651699:2.21074568999175E-6,(Drosophila_melanogaster_fruitfly_CTR-Europe-UK_SRR2033166_SAMN03651720:2.21074568999175E-6,(Drosophila_melanogaster_fruitfly_CTR-Europe-UK_SRR2033131_SAMN03651684:2.21074568999175E-6,(Drosophila_melanogaster_fruitfly_CTR-Europe-UK_SRR2033231_SAMN03651789:2.21074568999175E-6,(Drosophila_melanogaster_fruitfly_CTR-Europe-UK_SRR2033120_SAMN03651671:2.21074568999175E-6,((Drosophila_melanogaster_fruitfly_CTR-Europe-UK_SRR2033148_SAMN03651701:2.21074568999175E-6,(Drosophila_melanogaster_fruitfly_CTR-Europe-UK_SRR2033169_SAMN03651723:2.21074568999175E-6,(Drosophila_melanogaster_fruitfly_CTR-Europe-UK_SRR2033133_SAMN03651686:2.21074568999175E-6,(Drosophila_melanogaster_fruitfly_CTR-Europe-UK_SRR2033203_SAMN03651761:1.017343772138771E-5,(Drosophila_melanogaster_fruitfly_CTR-Europe-UK_SRR2033172_SAMN03651726:2.21074568999175E-6,(((Drosophila_melanogaster_fruitfly_CTR-Europe-UK_SRR2033135_SAMN03651688:2.21074568999175E-6,(Drosophila_melanogaster_fruitfly_CTR-Europe-UK_SRR2033229_SAMN03651787:2.21074568999175E-6,((Drosophila_melanogaster_fruitfly_CTR-Europe-UK_SRR2033162_SAMN03651716:1.355688315875712E-5,((Drosophila_melanogaster_fruitfly_CTR-Europe-UK_SRR2033257_SAMN03651816:1.355684581109862E-5,Drosophila_melanogaster_fruitfly_CTR-Europe-UK_SRR2033126_SAMN03651679:1.026141768268341E-5)5:2.21074568999175E-6,(Drosophila_melanogaster_fruitfly_CTR-Europe-UK_SRR2033192_SAMN03651748:2.735442214793806E-5,Drosophila_melanogaster_fruitfly_CTR-Europe-UK_SRR2033213_SAMN03651771:3.38913079910641E-6)53:3.38911020232238E-6)4:2.21074568999175E-6)12:3.38910907034236E-6,(((Drosophila_melanogaster_fruitfly_CTR-Europe-UK_SRR2033303_SAMN03651863:2.21074568999175E-6,(((((Drosophila_melanogaster_fruitfly_CTR-Europe-UK_SRR2033320_SAMN03651880:2.21074568999175E-6,((Drosophila_melanogaster_fruitfly_CTR-Europe-UK_SRR2033308_SAMN03651868:2.21074568999175E-6,((Drosophila_melanogaster_fruitfly_CTR-Europe-UK_SRR2033295_SAMN03651855:2.21074568999175E-6,((Drosophila_melanogaster_fruitfly_CTR-Europe-UK_SRR2033286_SAMN03651846:2.21074568999175E-6,((Drosophila_melanogaster_fruitfly_CTR-Europe-UK_SRR2033261_SAMN03651821:2.21074568999175E-6,(Drosophila_melanogaster_fruitfly_CTR-Europe-UK_SRR2033249_SAMN03651808:3.38910536735392E-6,((Drosophila_melanogaster_fruitfly_CTR-Europe-UK_SRR2033283_SAMN03651843:2.21074568999175E-6,(Drosophila_melanogaster_fruitfly_CTR-Europe-UK_SRR2033280_SAMN03651840:2.21074568999175E-6,(Drosophila_melanogaster_fruitfly_CTR-Europe-UK_SRR2033252_SAMN03651811:2.21074568999175E-6,((Drosophila_melanogaster_fruitfly_CTR-Europe-UK_SRR2033245_SAMN03651804:2.21074568999175E-6,(Drosophila_melanogaster_fruitfly_CTR-Europe-UK_SRR2033243_SAMN03651802:2.21074568999175E-6,(Drosophila_melanogaster_fruitfly_CTR-Europe-UK_SRR2033238_SAMN03651796:2.21074568999175E-6,(((((Drosophila_melanogaster_fruitfly_CTR-Europe-UK_SRR2033241_SAMN03651800:2.21074568999175E-6,(Drosophila_melanogaster_fruitfly_CTR-Europe-UK_SRR2033235_SAMN03651793:2.21074568999175E-6,(Drosophila_melanogaster_fruitfly_CTR-Europe-UK_SRR2033234_SAMN03651792:2.21074568999175E-6,(Drosophila_melanogaster_fruitfly_CTR-Europe-UK_SRR2033191_SAMN03651746:2.21074568999175E-6,(Drosophila_melanogaster_fruitfly_CTR-Europe-UK_SRR2033273_SAMN03651833:2.21074568999175E-6,(Drosophila_melanogaster_fruitfly_CTR-Europe-UK_SRR2033181_SAMN03651735:2.21074568999175E-6,((Drosophila_melanogaster_fruitfly_CTR-Europe-UK_SRR2033180_SAMN03651734:1.016753170449383E-5,(Drosophila_melanogaster_fruitfly_CTR-Europe-UK_SRR2033259_SAMN03651819:2.21074568999175E-6,(Drosophila_melanogaster_fruitfly_CTR-Europe-UK_SRR2033228_SAMN03651786:2.21074568999175E-6,(Drosophila_melanogaster_fruitfly_CTR-Europe-UK_SRR2033159_SAMN03651713:2.21074568999175E-6,((Drosophila_melanogaster_fruitfly_CTR-Europe-UK_SRR2033115_SAMN03651666:2.21074568999175E-6,((Drosophila_melanogaster_fruitfly_CTR-Europe-UK_SRR2033218_SAMN03651776:2.21074568999175E-6,(Drosophila_melanogaster_fruitfly__ERR701708_SAMEA3176424:2.21074568999175E-6,(Drosophila_melanogaster_fruitfly_CTR-America-USA-Maryland_SRR1516224_SAMN02730091:2.21074568999175E-6,(Drosophila_melanogaster_fruitfly_CTR-Europe-UK_SRR2033225_SAMN03651783:2.21074568999175E-6,(Drosophila_melanogaster_fruitfly_CTR-Europe-UK_SRR2033242_SAMN03651801:3.38915827809337E-6,(Drosophila_melanogaster_fruitfly_CTR-Europe-UK_ERR1092832_SAMEA3634597:2.21074568999175E-6,((Drosophila_melanogaster_fruitfly_CTR-Europe-UK_ERR1092836_SAMEA3634597:2.21074568999175E-6,(((((Drosophila_melanogaster_fruitfly_CTR-Europe-UK_SRR2033132_SAMN03651685:2.21074568999175E-6,(Drosophila_melanogaster_fruitfly__ERR701710_SAMEA3176424:2.21074568999175E-6,((Drosophila_melanogaster_fruitfly_CTR-Europe-UK_SRR2033114_SAMN03651665:2.21074568999175E-6,(Drosophila_melanogaster_fruitfly__ERR701706_SAMEA3176424:2.21074568999175E-6,(Drosophila_melanogaster_fruitfly_CTR-Europe-UK_SRR2033306_SAMN03651866:2.21074568999175E-6,(Drosophila_melanogaster_fruitfly_CTR-Europe-UK_SRR2033299_SAMN03651859:2.21074568999175E-6,(Drosophila_melanogaster_fruitfly_CTR-Europe-UK_SRR2033274_SAMN03651834:2.21074568999175E-6,((((Drosophila_melanogaster_fruitfly_Europe-France_ERR705961_SAMEA3176921:2.21074568999175E-6,((Drosophila_melanogaster_fruitfly_CTR-Europe-UK_SRR2033304_SAMN03651864:2.21074568999175E-6,(Drosophila_melanogaster_fruitfly_CTR-Europe-UK_SRR2033174_SAMN03651728:2.21074568999175E-6,(((Drosophila_melanogaster_fruitfly_CTR-Europe-Austria_ERR368843_SAMEA2247843:2.21074568999175E-6,(Drosophila_melanogaster_fruitfly_CTR-Europe-UK_SRR2033314_SAMN03651874:2.21074568999175E-6,(Drosophila_melanogaster_fruitfly_CTR-Europe-UK_SRR2033317_SAMN03651877:2.21074568999175E-6,(((Drosophila_melanogaster_fruitfly_CTR-Europe-UK_ERR275265_SAMEA2072954:2.21074568999175E-6,(((((((Drosophila_melanogaster_fruitfly_CTR-Europe-UK_SRR2033113_SAMN03651664:2.21074568999175E-6,((((Drosophila_melanogaster_fruitfly_CTR-Europe-UK_SRR2033161_SAMN03651715:2.21074568999175E-6,(Drosophila_melanogaster_fruitfly_CTR-Europe-UK_SRR2033154_SAMN03651708:2.21074568999175E-6,(Drosophila_melanogaster_fruitfly_CTR-Europe-UK_SRR2033139_SAMN03651692:1.016746216850494E-5,(Drosophila_melanogaster_fruitfly_CTR-Europe-UK_SRR2033157_SAMN03651711:1.016748843165112E-5,(Drosophila_melanogaster_fruitfly_CTR-Europe-UK_SRR2033318_SAMN03651878:2.21074568999175E-6,(Drosophila_melanogaster_fruitfly_CTR-Europe-UK_SRR2033300_SAMN03651860:2.21074568999175E-6,(Drosophila_melanogaster_fruitfly_CTR-Europe-UK_SRR2033268_SAMN03651828:2.21074568999175E-6,(Drosophila_melanogaster_fruitfly_CTR-Europe-UK_SRR2033298_SAMN03651858:2.21074568999175E-6,(Drosophila_melanogaster_fruitfly_CTR-Europe-UK_SRR2033165_SAMN03651719:6.7828991403301E-6,(Drosophila_melanogaster_fruitfly_CTR-Europe-UK_SRR2033277_SAMN03651837:3.39143873629092E-6,(Drosophila_melanogaster_fruitfly_CTR-Europe-UK_SRR2033293_SAMN03651853:2.21074568999175E-6,(Drosophila_melanogaster_fruitfly_CTR-Europe-UK_SRR2033189_SAMN03651744:2.2535412894884757E-4,(Drosophila_melanogaster_fruitfly_CTR-Europe-UK_SRR2033281_SAMN03651841:2.21074568999175E-6,(Drosophila_melanogaster_fruitfly_CTR-Europe-UK_SRR2033287_SAMN03651847:2.21074568999175E-6,(Drosophila_melanogaster_fruitfly_CTR-Europe-UK_SRR2033266_SAMN03651826:2.21074568999175E-6,(Drosophila_melanogaster_fruitfly_CTR-Europe-UK_SRR2033275_SAMN03651835:2.21074568999175E-6,(Drosophila_melanogaster_fruitfly_CTR-Europe-UK_SRR2033311_SAMN03651871:2.21074568999175E-6,(Drosophila_melanogaster_fruitfly_CTR-Europe-UK_SRR2033269_SAMN03651829:2.21074568999175E-6,((Drosophila_melanogaster_fruitfly_CTR-Europe-UK_SRR2033247_SAMN03651806:1.016747459823353E-5,(Drosophila_melanogaster_fruitfly_CTR-Europe-UK_SRR2033279_SAMN03651839:2.21074568999175E-6,(Drosophila_melanogaster_fruitfly_CTR-Europe-UK_SRR2033260_SAMN03651820:2.21074568999175E-6,(Drosophila_melanogaster_fruitfly_CTR-Europe-UK_SRR2033244_SAMN03651803:2.21074568999175E-6,(Drosophila_melanogaster_fruitfly_CTR-Europe-UK_SRR2033226_SAMN03651784:2.21074568999175E-6,(Drosophila_melanogaster_fruitfly_CTR-Europe-UK_SRR2033219_SAMN03651777:2.21074568999175E-6,((Drosophila_melanogaster_fruitfly_CTR-Europe-UK_SRR2033205_SAMN03651763:3.38909640944519E-6,((Drosophila_melanogaster_fruitfly_CTR-Europe-UK_SRR2033223_SAMN03651781:2.21074568999175E-6,((Drosophila_melanogaster_fruitfly__ERR701707_SAMEA3176424:2.21074568999175E-6,((((Drosophila_melanogaster_fruitfly_CTR-Europe-UK_SRR2033329_SAMN03651889:2.21074568999175E-6,((((Drosophila_melanogaster_fruitfly_CTR-Europe-UK_ERR1294575_SAMEA3881048:2.21074568999175E-6,(((((((Drosophila_melanogaster_fruitfly_CTR-Europe-UK_SRR2033186_SAMN03651741:2.21074568999175E-6,((Drosophila_melanogaster_fruitfly_CTR-Europe-Austria_ERR368829_SAMEA2247829:2.21074568999175E-6,(((((Drosophila_melanogaster_fruitfly_CTR-Europe-UK_SRR2033323_SAMN03651883:2.21074568999175E-6,(Drosophila_melanogaster_fruitfly_CTR-Europe-UK_SRR2033321_SAMN03651881:2.21074568999175E-6,(((((((((((((((((Drosophila_melanogaster_fruitfly_CTR-Europe-UK_ERR1092831_SAMEA3634597:2.21074568999175E-6,((Drosophila_melanogaster_fruitfly_CTR-Europe-UK_SRR2033248_SAMN03651807:2.21074568999175E-6,(((((Drosophila_melanogaster_fruitfly_CTR-Europe-UK_SRR2033122_SAMN03651673:2.21074568999175E-6,(Drosophila_melanogaster_fruitfly_CTR-Europe-UK_SRR2033168_SAMN03651722:2.21074568999175E-6,((((Drosophila_melanogaster_fruitfly_CTR-Europe-UK_SRR2033147_SAMN03651700:2.21074568999175E-6,((Drosophila_melanogaster_fruitfly_CTR-Europe-UK_SRR2033289_SAMN03651849:2.21074568999175E-6,((Drosophila_melanogaster_fruitfly_CTR-Europe-UK_SRR2033285_SAMN03651845:2.21074568999175E-6,(((((Drosophila_melanogaster_fruitfly_Europe-Greece_ERR705968_SAMEA3176928:2.21074568999175E-6,(((((((((((Drosophila_melanogaster_fruitfly_CTR-Europe-UK_SRR2033271_SAMN03651831:2.21074568999175E-6,(Drosophila_melanogaster_fruitfly_CTR-Europe-UK_SRR2033262_SAMN03651822:2.21074568999175E-6,((Drosophila_melanogaster_fruitfly_CTR-Europe-UK_SRR2033116_SAMN03651667:2.21074568999175E-6,((Drosophila_melanogaster_fruitfly_CTR-Europe-UK_SRR2033301_SAMN03651861:2.21074568999175E-6,(((Drosophila_melanogaster_fruitfly_CTR-Europe-UK_SRR2033127_SAMN03651680:2.21074568999175E-6,((((Drosophila_melanogaster_fruitfly__ERR744547_SAMEA3220750:2.671499842427945E-4,Drosophila_melanogaster_fruitfly_CTR-Europe-UK_SRR2033208_SAMN03651766:1.021051669712443E-5)100:4.069944249074414E-5,(((Drosophila_melanogaster_fruitfly_CTR-Europe-UK_SRR2033152_SAMN03651706:3.395123553290737E-5,Drosophila_melanogaster_fruitfly_CTR-Europe-UK_SRR2033258_SAMN03651818:3.38897145647299E-6)10:2.21074568999175E-6,((Drosophila_melanogaster_fruitfly_CTR-Europe-UK_SRR2033251_SAMN03651810:3.39565149691915E-6,(Drosophila_melanogaster_fruitfly_CTR-Europe-UK_SRR2033211_SAMN03651769:3.38896803549779E-6,Drosophila_melanogaster_fruitfly_CTR-Europe-UK_SRR2033138_SAMN03651691:2.039595468556979E-5)7:2.21074568999175E-6)3:2.21074568999175E-6,(Drosophila_melanogaster_fruitfly_CTR-America-USA-Maryland_SRR1516225_SAMN02730092:2.21074568999175E-6,((Drosophila_melanogaster_fruitfly_CTR-Europe-UK_SRR2033142_SAMN03651695:3.38805792012023E-6,Drosophila_melanogaster_fruitfly_CTR-Europe-UK_SRR2033206_SAMN03651764:1.2896629503103045E-4)11:2.21074568999175E-6,(Drosophila_melanogaster_fruitfly_CTR-Europe-UK_SRR2033240_SAMN03651799:1.016765456471055E-5,(Drosophila_melanogaster_fruitfly_CTR-Europe-UK_SRR2033117_SAMN03651668:2.033524724314225E-5,Drosophila_melanogaster_fruitfly_CTR-Europe-UK_SRR2033194_SAMN03651750:1.020911778050267E-5)58:3.38908060271369E-6)1:2.21074568999175E-6)0:2.21074568999175E-6)0:2.21074568999175E-6)1:2.21074568999175E-6)5:2.21074568999175E-6,(Drosophila_melanogaster_fruitfly_CTR-Europe-UK_SRR2033182_SAMN03651736:4.427888391036724E-5,Drosophila_melanogaster_fruitfly_CTR-Europe-UK_SRR2033291_SAMN03651851:6.85004729183991E-6)61:2.21074568999175E-6)8:2.21074568999175E-6)6:3.32778668830514E-6,(Drosophila_melanogaster_fruitfly__ERR744546_SAMEA3220750:3.098947305365009E-4,((((Drosophila_melanogaster_fruitfly_CTR-Europe-UK_SRR2033178_SAMN03651732:2.73076702295933E-5,(((((((Drosophila_melanogaster_fruitfly_SubSaharanAfrica-SouthAfrica_RIC_SP235_SRR306631_SAMN00260178:2.21074568999175E-6,((wSEQ_Drosophila_melanogaster_fruitfly_CTR-America-USA-NewYork_SRR1005725_SAMN02351103:2.654284198304247E-5,(Drosophila_melanogaster_fruitfly_CTR-America-USA-NewYork_SRR1663598_SAMN03203141:2.21074568999175E-6,((Drosophila_melanogaster_fruitfly_CTR-America-USA-NewYork_SRR1663599_SAMN03203142:2.21074568999175E-6,Drosophila_melanogaster_fruitfly_CTR-America-USA-NewYork_SRR1663608_SAMN03203151:2.21074568999175E-6)84:1.525939948900148E-5,Drosophila_melanogaster_fruitfly_CTR-America-USA-NewYork_SRR1663602_SAMN03203145:2.21074568999175E-6)17:2.21074568999175E-6)7:3.190377782471358E-5)4:4.1849779194281E-6,Drosophila_melanogaster_fruitfly_CTR-America-USA-NewYork_SRR1663607_SAMN03203150:3.50743329536504E-6)6:1.024134819105403E-5)0:2.21074568999175E-6,Drosophila_melanogaster_fruitfly_SubSaharanAfrica-Zimbabwe_SRR203235_SAMN00265003:3.48122567928133E-6)0:2.21074568999175E-6,(((((Drosophila_melanogaster_fruitfly_SubSaharanAfrica-Zimbabwe_SRR203502_SAMN00618810:2.21074568999175E-6,(((Drosophila_melanogaster_fruitfly_SubSaharanAfrica-Zimbabwe_SRR094875_SAMN00194132:2.21074568999175E-6,(((((Drosophila_melanogaster_fruitfly_SubSaharanAfrica-Zimbabwe_SRR202078_SAMN00264889:2.21074568999175E-6,Drosophila_melanogaster_fruitfly_SubSaharanAfrica-Zimbabwe_SRR203237_SAMN00265005:2.21074568999175E-6)14:2.21074568999175E-6,((Drosophila_melanogaster_fruitfly_SubSaharanAfrica-Zimbabwe_SRR203508_SAMN00618816:2.21074568999175E-6,Drosophila_melanogaster_fruitfly_SubSaharanAfrica-Zimbabwe_SRR210789_SAMN00619089:2.21074568999175E-6)8:2.21074568999175E-6,(Drosophila_melanogaster_fruitfly_SubSaharanAfrica-SouthAfrica_RIC_SP221_SRR189277_SAMN00260177:3.40527733036153E-6,((Drosophila_melanogaster_fruitfly_SubSaharanAfrica-Zimbabwe_SRR248128_SAMN00622910:7.12309798688397E-6,(Drosophila_melanogaster_fruitfly_SubSaharanAfrica-Zimbabwe_SRR202100_SAMN00264925:1.708840594046502E-5,(Drosophila_melanogaster_fruitfly_SubSaharanAfrica-Zimbabwe_SRR202081_SAMN00264892:6.98707791839885E-6,Drosophila_melanogaster_fruitfly_SubSaharanAfrica-Zimbabwe_SRR353999_SAMN00739506:1.941777493554364E-5)37:2.21074568999175E-6)18:2.21074568999175E-6)18:2.21074568999175E-6,(((((Drosophila_melanogaster_fruitfly_CTR-America-USA-Georgia_SRR1184627_SAMN01991978:0.0012767183432579137,Drosophila_melanogaster_fruitfly_CTR-America-USA-Georgia_SRR1184626_SAMN01991978:7.391278953219904E-4)16:5.212760510117377E-5,Drosophila_melanogaster_fruitfly_CTR-America-USA-California_SRR351175_SAMN00737871:8.367163313535776E-4)5:1.808215331284825E-5,(((Drosophila_melanogaster_fruitfly_SubSaharanAfrica-Zimbabwe_SRR248108_SAMN00622904:2.21074568999175E-6,((Drosophila_melanogaster_fruitfly_CTR-America-USA-Pennsylvania_ERR481288_SAMEA2468689:4.28802679878652E-6,(((((Drosophila_melanogaster_fruitfly_SubSaharanAfrica-Zimbabwe_SRR203503_SAMN00618811:2.21074568999175E-6,Drosophila_melanogaster_fruitfly_SubSaharanAfrica-Zimbabwe_SRR248131_SAMN00622913:2.21074568999175E-6)50:2.21074568999175E-6,Drosophila_melanogaster_fruitfly_SubSaharanAfrica-Zimbabwe_SRR203472_SAMN00265121:1.187166232212669E-5)31:2.21074568999175E-6,Drosophila_melanogaster_fruitfly_SubSaharanAfrica-Zimbabwe_SRR309275_SAMN00668429:5.424473959511159E-5)43:2.21074568999175E-6,((Drosophila_melanogaster_fruitfly_SubSaharanAfrica-Rwanda_RIC_RG33_SRR189389_SAMN00260198:1.232019462042318E-5,Drosophila_melanogaster_fruitfly_SubSaharanAfrica-Zimbabwe_SRR354003_SAMN00739510:2.21074568999175E-6)92:2.21074568999175E-6,(((Drosophila_melanogaster_fruitfly_SubSaharanAfrica-Zimbabwe_SRR654553_SAMN01908681:2.21074568999175E-6,(Drosophila_melanogaster_fruitfly_SubSaharanAfrica-Zimbabwe_SRR203462_SAMN00265111:2.21074568999175E-6,(Drosophila_melanogaster_fruitfly_SubSaharanAfrica-Zimbabwe_SRR954927_SAMN02318596:2.21074568999175E-6,(Drosophila_melanogaster_fruitfly_SubSaharanAfrica-Zimbabwe_SRR203234_SAMN00265002:2.21074568999175E-6,(Drosophila_melanogaster_fruitfly_CTR-America-USA-NewYork_SRR1663610_SAMN03203153:3.072161493227136E-5,(Drosophila_melanogaster_fruitfly_SubSaharanAfrica-Rwanda_RIC_RG6N_SRR306624_SAMN00260212:2.21074568999175E-6,Drosophila_melanogaster_fruitfly_SubSaharanAfrica-Zimbabwe_SRR954928_SAMN02318596:2.21074568999175E-6)69:2.21074568999175E-6)6:2.21074568999175E-6)3:2.21074568999175E-6)0:2.21074568999175E-6)0:2.21074568999175E-6)0:2.21074568999175E-6,Drosophila_melanogaster_fruitfly_SubSaharanAfrica-Rwanda_RIC_RG4N_SRR306629_SAMN00260210:3.52486217832395E-6)0:2.21074568999175E-6,Drosophila_melanogaster_fruitfly_SubSaharanAfrica-Zimbabwe_SRR203068_SAMN00264946:3.4308767279033E-6)21:2.21074568999175E-6)16:2.21074568999175E-6)57:3.42288150129391E-6,Drosophila_melanogaster_fruitfly_SubSaharanAfrica-Cameroon_RIC_CO9N_SRR306633_SAMN00260093:2.21074568999175E-6)5:2.21074568999175E-6)1:2.21074568999175E-6,Drosophila_melanogaster_fruitfly_SubSaharanAfrica-Cameroon_RIC_CO13N_SRR189045_SAMN00260084:3.4256415582653E-6)37:3.38273442251618E-6)22:2.53110729821399E-6,Drosophila_melanogaster_fruitfly_SubSaharanAfrica-Zimbabwe_SRR204008_SAMN00618822:6.89661600569078E-6)5:2.21074568999175E-6,(((((Drosophila_melanogaster_fruitfly_CTR-America-USA-Texas_RIC_DGRP555_SRR034538_SAMN00014241:2.21074568999175E-6,Drosophila_melanogaster_fruitfly_CTR-America-USA-Texas_RIC__SRR518741_SAMN00014592:1.0974815005322051E-4)38:1.076267306990978E-5,Drosophila_melanogaster_fruitfly_CTR-America-USA-Texas_RIC__SRR834508_SAMN00013957:0.0017063488705295333)25:0.0010738851655455444,(Drosophila_melanogaster_fruitfly_SubSaharanAfrica-Zimbabwe_SRR314737_SAMN00622904:2.21074568999175E-6,(Drosophila_melanogaster_fruitfly_SubSaharanAfrica-Zimbabwe_SRR654679_SAMN01908694:0.0020639338233063307,Drosophila_melanogaster_fruitfly_SubSaharanAfrica-Zimbabwe_SRR248123_SAMN00622906:2.21074568999175E-6)38:0.0012081161151135517)33:2.21074568999175E-6)10:2.21074568999175E-6,Drosophila_melanogaster_fruitfly_SubSaharanAfrica-Zimbabwe_SRR309274_SAMN00668428:2.21074568999175E-6)10:0.003703106763366084,((((((Drosophila_melanogaster_fruitfly_CTR-America-USA-Texas_RIC_DGRP360_SRR835260_SAMN00014264:3.46710977121784E-6,Drosophila_melanogaster_fruitfly_CTR-America-USA-Texas_RIC__SRR835336_SAMN01057321:3.50707897209836E-6)62:2.62725023239822E-6,((Drosophila_melanogaster_fruitfly_CTR-America-USA-Phoenix_ERR442896_SAMEA2383457:2.21074568999175E-6,(((Drosophila_melanogaster_fruitfly_CTR-America-USA-Phoenix_ERR442901_SAMEA2383462:2.21074568999175E-6,(Drosophila_melanogaster_fruitfly_CTR-America-USA-Phoenix_ERR442892_SAMEA2383453:2.21074568999175E-6,Drosophila_melanogaster_fruitfly_CTR-America-USA-Phoenix_ERR442893_SAMEA2383454:7.06141185772947E-6)29:1.16076162723867E-5)19:7.82376418689925E-6,Drosophila_melanogaster_fruitfly_CTR-America-USA-Phoenix_ERR442900_SAMEA2383461:2.21074568999175E-6)5:2.21074568999175E-6,((Drosophila_melanogaster_fruitfly_CTR-America-USA-Phoenix_ERR442898_SAMEA2383459:2.21074568999175E-6,(Drosophila_melanogaster_fruitfly_CTR-America-USA-Phoenix_ERR442894_SAMEA2383455:2.59923239585674E-5,Drosophila_melanogaster_fruitfly_CTR-America-USA-Phoenix_ERR442890_SAMEA2383451:2.21074568999175E-6)40:1.983566653122141E-5)7:2.21074568999175E-6,(Drosophila_melanogaster_fruitfly_CTR-America-USA-Phoenix_ERR442895_SAMEA2383456:2.21074568999175E-6,Drosophila_melanogaster_fruitfly_CTR-America-USA-Phoenix_ERR442897_SAMEA2383458:2.21074568999175E-6)33:1.307743045019729E-5)6:2.21074568999175E-6)10:8.00964355417492E-6)10:1.1218249406835539E-4,Drosophila_melanogaster_fruitfly_SubSaharanAfrica-Zimbabwe_SRR203067_SAMN00264945:1.738908471377048E-5)5:2.21074568999175E-6)13:8.521892778180797E-4,((((Drosophila_melanogaster_fruitfly_CTR-America-USA-NewYork_SRR1663548_SAMN03203091:2.06574451296924E-5,((Drosophila_melanogaster_fruitfly_CTR-America-USA-NewYork_SRR1663553_SAMN03203096:1.092804931138073E-5,Drosophila_melanogaster_fruitfly_CTR-America-USA-NewYork_SRR1663552_SAMN03203095:1.940061618530531E-5)24:5.680515472587167E-5,((((Drosophila_melanogaster_fruitfly_SubSaharanAfrica-Zimbabwe_SRR309278_SAMN00668432:5.37873745623713E-6,Drosophila_melanogaster_fruitfly_SubSaharanAfrica-Zimbabwe_SRR202126_SAMN00264939:4.80470054182078E-6)71:2.21074568999175E-6,((Drosophila_melanogaster_fruitfly_CTR-Europe-UK_ERR1092843_SAMEA3634601:0.001706035952771864,Drosophila_melanogaster_fruitfly_CTR-Europe-UK_ERR1092840_SAMEA3634599:1.068528463609231E-5)70:9.75599674374451E-6,(Drosophila_melanogaster_fruitfly_CTR-Europe-UK_ERR1092837_SAMEA3634598:2.21074568999175E-6,(Drosophila_melanogaster_fruitfly_CTR-America-USA-Georgia_SRR1184614_SAMN01991972:7.665569204839716E-4,Drosophila_melanogaster_fruitfly_America-USA-Florida_SRR1525694_SAMN02941836:9.110685222410111E-4)79:1.5305969033850325E-4)0:0.0019884073434596446)0:8.093635191811242E-5)0:2.21074568999175E-6,((Drosophila_melanogaster_fruitfly_CTR-America-USA-Texas_RIC__SRR834553_SAMN01057305:2.21074568999175E-6,Drosophila_melanogaster_fruitfly_CTR-America-USA-Texas_RIC_DGRP380_SRR034298_SAMN00014261:2.21074568999175E-6)63:0.004088976679595745,((Drosophila_melanogaster_fruitfly_CTR-America-USA-Texas_RIC__SRR518745_SAMN00014592:0.004565604611712,Drosophila_melanogaster_fruitfly_SubSaharanAfrica-Zimbabwe_SRR202082_SAMN00264893:2.21074568999175E-6)59:0.0023072897290068194,(Drosophila_melanogaster_fruitfly_CTR-America-USA-NewYork_SRR1663601_SAMN03203144:4.15303754664223E-6,Drosophila_melanogaster_fruitfly_CTR-America-USA-NewYork_SRR1663563_SAMN03203106:2.194491784431882E-5)7:1.812433949728757E-5)1:2.22410295469795E-6)0:2.21074568999175E-6)0:0.002968817340314165,(Drosophila_melanogaster_fruitfly_CTR-America-USA-Texas_RIC_DGRP306_SRR034252_SAMN00014230:3.3087893554527645E-4,Drosophila_melanogaster_fruitfly_CTR-America-USA-Texas_RIC_DGRP820_SRR034776_SAMN00014252:6.842004163930631E-4)42:8.709976149854991E-5)0:2.2990655048498284E-4)0:4.205331262335783E-5)0:3.39246152246261E-6,((((Drosophila_melanogaster_fruitfly_CTR-America-USA-NewYork_SRR1663544_SAMN03203087:2.21074568999175E-6,Drosophila_melanogaster_fruitfly_CTR-America-USA-NewYork_SRR1663585_SAMN03203128:2.21074568999175E-6)25:2.401541264822647E-5,Drosophila_melanogaster_fruitfly_CTR-America-USA-NewYork_SRR1663542_SAMN03203085:6.35068584532152E-6)6:1.385975716591516E-5,(Drosophila_melanogaster_fruitfly_CTR-America-USA-NewYork_SRR1663550_SAMN03203093:6.22641993614201E-6,Drosophila_melanogaster_fruitfly_CTR-America-USA-NewYork_SRR1663546_SAMN03203089:2.114042938109986E-5)61:9.20548493054179E-6)2:2.21074568999175E-6,(Drosophila_melanogaster_fruitfly_CTR-America-USA-NewYork_SRR1663551_SAMN03203094:2.21074568999175E-6,Drosophila_melanogaster_fruitfly_CTR-America-USA-NewYork_SRR1663545_SAMN03203088:1.544942754353221E-5)21:1.445132521591972E-5)4:7.78331013951025E-6)0:2.21074568999175E-6,Drosophila_melanogaster_fruitfly_CTR-America-USA-NewYork_SRR1663547_SAMN03203090:2.063144316831537E-5)0:2.21074568999175E-6,(((((Drosophila_melanogaster_fruitfly_America-USA-SouthCarolina_SRR1525696_SAMN02941839:2.379092922991199E-5,Drosophila_melanogaster_fruitfly_America-USA-Pennsylvania_SRR1525771_SAMN02941844:6.7782308929446E-6)27:3.3875066414295E-6,(Drosophila_melanogaster_fruitfly_CTR-America-USA-Georgia_SRR1184615_SAMN01991973:0.004030087306965019,Drosophila_melanogaster_fruitfly_CTR-America-USA-Georgia_SRR1184613_SAMN01991971:0.0022317457773446967)23:5.407185072849106E-5)3:3.38778765547099E-6,Drosophila_melanogaster_fruitfly_CTR-America-USA-Texas_RIC__SRR835939_SAMN00013973:1.781780699688982E-4)4:3.38630746714796E-6,Drosophila_melanogaster_fruitfly_CTR-America-USA-Texas_SRR543960_SAMN01048195:2.033544452727244E-5)0:3.38626035105654E-6,((Drosophila_melanogaster_fruitfly_CTR-America-USA-Texas_RIC_DGRP306_SRR835242_SAMN00014230:2.21074568999175E-6,Drosophila_melanogaster_fruitfly_Australia_SRR2587482_SAMN03269977:2.21074568999175E-6)11:2.21074568999175E-6,(((Drosophila_melanogaster_fruitfly_CTR-America-USA-Texas_SRR514302_SAMN01048192:2.21074568999175E-6,((Drosophila_melanogaster_fruitfly_CTR-America-USA-Texas_SRR514282_SAMN01048193:2.21074568999175E-6,(Drosophila_melanogaster_fruitfly_CTR-America-USA-Texas_SRR514300_SAMN01048192:6.77825499590926E-6,Drosophila_melanogaster_fruitfly_CTR-America-USA-Texas_SRR514299_SAMN01048192:2.21074568999175E-6)14:2.21074568999175E-6)8:2.21074568999175E-6,Drosophila_melanogaster_fruitfly_CTR-America-USA-Texas_SRR514301_SAMN01048192:2.21074568999175E-6)8:2.21074568999175E-6)23:3.38910501391696E-6,((((Drosophila_melanogaster_fruitfly_America-USA-Pennsylvania_SRR1525770_SAMN02941843:4.096316611400019E-5,Drosophila_melanogaster_fruitfly_CTR-America-USA-Texas_SRR543931_SAMN01048196:1.359692928510949E-5)36:3.38913488400311E-6,((Drosophila_melanogaster_fruitfly_CTR-America-USA-Texas_RIC_DGRP837_SRR933599_SAMN00014181:2.21074568999175E-6,((Drosophila_melanogaster_fruitfly_CTR-America-USA-Texas_RIC__SRR835039_SAMN01057311:3.43011691255835E-6,(((Drosophila_melanogaster_fruitfly_CTR-America-USA-Texas_RIC_DGRP272_SRR049811_SAMN00013950:2.21074568999175E-6,(Drosophila_melanogaster_fruitfly_Europe-Greece_ERR705967_SAMEA3176927:2.21074568999175E-6,(Drosophila_melanogaster_fruitfly_Europe-Greece_ERR705980_SAMEA3176939:2.21074568999175E-6,(((Drosophila_melanogaster_fruitfly_CTR-America-USA-Texas_RIC_DGRP320_SRR834510_SAMN00013958:1.022323058503448E-5,((Drosophila_melanogaster_fruitfly_CTR-America-USA-Texas_RIC__SRR834523_SAMN01057299:2.21074568999175E-6,Drosophila_melanogaster_fruitfly_CTR-America-USA-Texas_RIC_DGRP801_SRR835341_SAMN00014117:2.21074568999175E-6)43:2.21074568999175E-6,(Drosophila_melanogaster_fruitfly_CTR-America-USA-Texas_RIC_DGRP887_SRR835069_SAMN00014222:2.21074568999175E-6,Drosophila_melanogaster_fruitfly_CTR-America-USA-Texas_RIC_DGRP802_SRR835343_SAMN00030537:2.21074568999175E-6)14:2.21074568999175E-6)25:2.21074568999175E-6)33:3.38902017113036E-6,(((((Drosophila_melanogaster_fruitfly_CTR-America-USA-Texas_SRR514283_SAMN01048193:2.21074568999175E-6,((Drosophila_melanogaster_fruitfly_CTR-America-USA-Texas_SRR514297_SAMN01048192:4.049819011633115E-5,Drosophila_melanogaster_fruitfly_CTR-America-USA-Georgia_SRR1184616_SAMN01991974:2.21074568999175E-6)13:2.21074568999175E-6,((((Drosophila_melanogaster_fruitfly_Europe-Greece_ERR705984_SAMEA3176942:2.21074568999175E-6,(((Drosophila_melanogaster_fruitfly_SubSaharanAfrica-Zimbabwe_SRR203499_SAMN00618807:2.21074568999175E-6,Drosophila_melanogaster_fruitfly_CTR-America-USA-Texas_RIC_DGRP440_SRR835029_SAMN00014009:2.21074568999175E-6)9:2.21074568999175E-6,(Drosophila_melanogaster_fruitfly_Europe-Greece_ERR705983_SAMEA3176942:2.21074568999175E-6,(((((Drosophila_melanogaster_fruitfly_CTR-America-USA-Texas_SRR514284_SAMN01048193:2.21074568999175E-6,((Drosophila_melanogaster_fruitfly_CTR-America-USA-Texas_SRR543948_SAMN01048194:2.21074568999175E-6,((((Drosophila_melanogaster_fruitfly_Australia_SRR2587089_SAMN03269978:2.21074568999175E-6,((Drosophila_melanogaster_fruitfly_CTR-America-USA-Georgia_SRR1184617_SAMN01991974:2.21074568999175E-6,((Drosophila_melanogaster_fruitfly_CTR-America-USA-Texas_RIC__SRR835043_SAMN01057312:2.21074568999175E-6,Drosophila_melanogaster_fruitfly_CTR-America-USA-Texas_SRR514286_SAMN01048193:4.56745830805314E-6)0:2.21074568999175E-6,(((((wSEQ_Drosophila_melanogaster_fruitfly_CTR-Europe-Austria_ERR358506_SAMEA2242624:2.21074568999175E-6,((Drosophila_melanogaster_fruitfly_CTR-America-USA-Texas_SRR543957_SAMN01048195:2.21074568999175E-6,(Drosophila_melanogaster_fruitfly_CTR-America-USA-Texas_RIC_DGRP441_SRR835030_SAMN00017371:3.3890782597212E-6,(Drosophila_melanogaster_fruitfly_CTR-America-USA-Texas_RIC_DGRP409_SRR835331_SAMN00014004:2.21074568999175E-6,(Drosophila_melanogaster_fruitfly_Europe-Greece_ERR705986_SAMEA3176943:2.21074568999175E-6,((Drosophila_melanogaster_fruitfly_CTR-America-USA-Texas_SRR543949_SAMN01048194:2.21074568999175E-6,(Drosophila_melanogaster_fruitfly_CTR-America-USA-Texas_SRR514285_SAMN01048193:1.361834162324849E-5,((Drosophila_melanogaster_fruitfly_CTR-America-USA-Texas_SRR543929_SAMN01048196:1.612863789896901E-5,Drosophila_melanogaster_fruitfly_CTR-America-USA-Texas_SRR543934_SAMN01048196:1.707126697365388E-5)58:2.21074568999175E-6,Drosophila_melanogaster_fruitfly_CTR-America-USA-Texas_SRR543937_SAMN01048196:9.976184806083322E-5)36:2.21074568999175E-6)2:2.21074568999175E-6)1:2.21074568999175E-6,((((((((Drosophila_melanogaster_fruitfly_CTR-America-USA-Texas_RIC_DGRP531_SRR835045_SAMN00014034:3.229697622054391E-5,(((Drosophila_melanogaster_fruitfly_CTR-America-USA-Texas_RIC_DGRP712_SRR034680_SAMN00014245:1.8432759070166214E-4,Drosophila_melanogaster_fruitfly_CTR-America-USA-Texas_RIC__SRR834527_SAMN00013965:2.21074568999175E-6)96:0.0014591779358045513,((Drosophila_melanogaster_fruitfly_CTR-America-USA-Texas_RIC_DGRP786_SRR034766_SAMN00014250:2.21074568999175E-6,Drosophila_melanogaster_fruitfly_CTR-America-USA-Texas_RIC_DGRP306_SRR034249_SAMN00014230:2.21074568999175E-6)44:6.951446257852743E-5,Drosophila_melanogaster_fruitfly_CTR-America-USA-Texas_RIC_DGRP365_SRR034279_SAMN00014259:2.54350137568756E-4)45:4.352913211527085E-5)38:1.6325253727140764E-4,Drosophila_melanogaster_fruitfly_CTR-America-USA-Texas_RIC_DGRP832_SRR835057_SAMN00014175:2.21074568999175E-6)11:1.490168371268942E-5)0:2.21074568999175E-6,Drosophila_melanogaster_fruitfly_CTR-America-USA-Texas_RIC_DGRP822_SRR835055_SAMN00014173:3.42544656586653E-6)2:2.21074568999175E-6,Drosophila_melanogaster_fruitfly_CTR-America-USA-Texas_RIC_DGRP892_SRR835072_SAMN00017374:2.21074568999175E-6)7:2.85794976299992E-6,Drosophila_melanogaster_fruitfly_CTR-America-USA-Texas_RIC_DGRP853_SRR835349_SAMN00014189:2.081484350567045E-5)15:2.766970936628057E-5,((Drosophila_melanogaster_fruitfly_CTR-America-USA-Georgia_SRR1184628_SAMN01991978:0.002097509701423089,Drosophila_melanogaster_fruitfly_CTR-America-USA-Georgia_SRR1184625_SAMN01991978:9.132570266926047E-4)25:7.807735458459176E-5,Drosophila_melanogaster_fruitfly_SubSaharanAfrica-Congo_RIC_CK2_SRR189040_SAMN00260079:6.83893365778455E-6)0:3.54989099742386E-6)0:2.21074568999175E-6,Drosophila_melanogaster_fruitfly_CTR-America-USA-Texas_SRR543956_SAMN01048195:5.770844992171913E-5)0:2.21074568999175E-6,(Drosophila_melanogaster_fruitfly_CTR-America-USA-Texas_RIC__SRR835942_SAMN00014040:3.813506062891144E-5,Drosophila_melanogaster_fruitfly_CTR-America-USA-Texas_RIC_DGRP303_SRR835228_SAMN00014228:7.781490572885688E-5)46:3.53569890852643E-6)0:2.21074568999175E-6,(Drosophila_melanogaster_fruitfly_CTR-America-USA-Texas_SRR543932_SAMN01048196:2.04548687821076E-5,((Drosophila_melanogaster_fruitfly_America-USA-Pennsylvania_SRR1525773_SAMN02941846:7.430857526731843E-5,Drosophila_melanogaster_fruitfly_CTR-America-USA-Georgia_SRR1184622_SAMN01991976:5.620279283021679E-5)59:3.70297572150623E-6,Drosophila_melanogaster_fruitfly_CTR-America-USA-Georgia_SRR1184619_SAMN01991974:2.21074568999175E-6)19:3.53591040226932E-6)6:3.38851165561113E-6)0:2.21074568999175E-6)0:2.21074568999175E-6)0:2.21074568999175E-6)0:2.21074568999175E-6)0:2.21074568999175E-6)0:2.21074568999175E-6,Drosophila_melanogaster_fruitfly_CTR-America-USA-Texas_RIC_DGRP855_SRR835062_SAMN00014294:6.77827180431669E-6)0:2.21074568999175E-6)0:2.21074568999175E-6,Drosophila_melanogaster_fruitfly_CTR-America-USA-Texas_RIC__SRR835103_SAMN00017017:2.21074568999175E-6)0:2.21074568999175E-6,Drosophila_melanogaster_fruitfly_CTR-America-USA-Texas_SRR543951_SAMN01048194:2.21074568999175E-6)0:2.21074568999175E-6,Drosophila_melanogaster_fruitfly_CTR-America-USA-Texas_RIC_DGRP21_SRR834526_SAMN00013941:2.21074568999175E-6)0:2.21074568999175E-6,Drosophila_melanogaster_fruitfly_CTR-America-USA-Texas_RIC_DGRP321_SRR834511_SAMN00013969:2.21074568999175E-6)0:2.21074568999175E-6)0:2.21074568999175E-6)0:2.21074568999175E-6,Drosophila_melanogaster_fruitfly_CTR-America-USA-Texas_SRR543927_SAMN01048196:2.21074568999175E-6)0:2.21074568999175E-6)0:2.21074568999175E-6,(Drosophila_melanogaster_fruitfly_CTR-America-USA-Georgia_SRR1184618_SAMN01991974:2.21074568999175E-6,Drosophila_melanogaster_fruitfly_CTR-America-USA-Texas_SRR543959_SAMN01048195:5.079490267868098E-5)7:2.21074568999175E-6)0:2.21074568999175E-6,Drosophila_melanogaster_fruitfly_America-USA-Pennsylvania_SRR1525772_SAMN02941845:2.21074568999175E-6)0:2.21074568999175E-6,Drosophila_melanogaster_fruitfly_CTR-America-USA-Texas_SRR543950_SAMN01048194:2.21074568999175E-6)0:2.21074568999175E-6)0:2.21074568999175E-6,Drosophila_melanogaster_fruitfly_CTR-America-USA-Texas_SRR514298_SAMN01048192:2.21074568999175E-6)0:2.21074568999175E-6)0:2.21074568999175E-6,Drosophila_melanogaster_fruitfly_CTR-America-USA-Texas_SRR543952_SAMN01048194:2.21074568999175E-6)0:2.21074568999175E-6,Drosophila_melanogaster_fruitfly_Australia_SRR3049586_SAMN04361554:2.21074568999175E-6)0:2.21074568999175E-6,Drosophila_melanogaster_fruitfly_CTR-America-USA-Texas_SRR543954_SAMN01048194:2.21074568999175E-6)0:2.21074568999175E-6,Drosophila_melanogaster_fruitfly_CTR-America-USA-Texas_RIC_DGRP393_SRR060062_SAMN00017018:2.21074568999175E-6)0:2.21074568999175E-6)0:2.21074568999175E-6)0:2.21074568999175E-6,Drosophila_melanogaster_fruitfly_Europe-Greece_ERR705985_SAMEA3176943:2.21074568999175E-6)0:2.21074568999175E-6)0:2.21074568999175E-6,(Drosophila_melanogaster_fruitfly_CTR-America-USA-Texas_RIC_DGRP405_SRR835023_SAMN00014003:3.42282041879659E-6,Drosophila_melanogaster_fruitfly_CTR-America-USA-Texas_RIC_DGRP461_SRR835033_SAMN00014025:2.21074568999175E-6)47:3.38909392851412E-6)0:2.21074568999175E-6,Drosophila_melanogaster_fruitfly_Europe-Greece_ERR705976_SAMEA3176935:2.21074568999175E-6)0:2.21074568999175E-6,(Drosophila_melanogaster_fruitfly_CTR-America-USA-Texas_SRR835236_SAMN00014229:1.3828455685701557E-4,Drosophila_melanogaster_fruitfly_CTR-America-USA-Texas_SRR543961_SAMN01048195:3.728306944856315E-5)47:3.38855510283064E-6)0:2.21074568999175E-6)0:2.21074568999175E-6)0:2.21074568999175E-6,(Drosophila_melanogaster_fruitfly_America-USA-Pennsylvania_SRR1525697_SAMN02941840:1.2026076281413119E-4,Drosophila_melanogaster_fruitfly_CTR-America-USA-Texas_RIC_DGRP383_SRR834554_SAMN00013989:3.38954918844755E-6)27:3.38868032333496E-6)0:2.21074568999175E-6,Drosophila_melanogaster_fruitfly_America-USA-Maine_SRR1525698_SAMN02941848:3.681119077791983E-4)0:2.21074568999175E-6,(Drosophila_melanogaster_fruitfly_CTR-America-USA-Texas_RIC_DGRP40_SRR835025_SAMN00013998:2.21074568999175E-6,Drosophila_melanogaster_fruitfly_CTR-America-USA-Texas_RIC_DGRP362_SRR846985_SAMN00014258:2.21074568999175E-6)26:2.21074568999175E-6)0:2.21074568999175E-6,Drosophila_melanogaster_fruitfly_CTR-America-USA-Texas_RIC__SRR835077_SAMN01057328:2.21074568999175E-6)0:2.21074568999175E-6)0:2.21074568999175E-6,Drosophila_melanogaster_fruitfly_Europe-Greece_ERR705970_SAMEA3176930:3.38909431287681E-6)0:2.21074568999175E-6)0:2.21074568999175E-6)0:2.21074568999175E-6)0:2.21074568999175E-6,Drosophila_melanogaster_fruitfly_CTR-America-USA-Texas_RIC_DGRP370_SRR834539_SAMN00013979:2.21074568999175E-6)0:2.21074568999175E-6,Drosophila_melanogaster_fruitfly_Australia_SRR3049404_SAMN04361552:2.21074568999175E-6)0:2.21074568999175E-6)0:2.21074568999175E-6,Drosophila_melanogaster_fruitfly_CTR-America-USA-Texas_RIC_DGRP513_SRR835042_SAMN00014033:2.21074568999175E-6)0:2.21074568999175E-6)0:2.21074568999175E-6,(((Drosophila_melanogaster_fruitfly_CTR-America-USA-NewYork_SRR1663549_SAMN03203092:2.21074568999175E-6,Drosophila_melanogaster_fruitfly_CTR-America-USA-NewYork_SRR1663558_SAMN03203101:2.21074568999175E-6)10:2.21074568999175E-6,Drosophila_melanogaster_fruitfly_CTR-America-USA-NewYork_SRR1663536_SAMN03203079:1.766415441435797E-5)27:4.095345860596034E-5,Drosophila_melanogaster_fruitfly_CTR-America-USA-Texas_RIC__SRR835034_SAMN01057310:2.21074568999175E-6)2:2.21074568999175E-6)0:2.21074568999175E-6)0:2.21074568999175E-6,Drosophila_melanogaster_fruitfly_CTR-America-USA-Texas_SRR543920_SAMN01048197:3.39656633019233E-6)0:2.21074568999175E-6,(Drosophila_melanogaster_fruitfly_CTR-America-USA-Texas_SRR543958_SAMN01048195:4.075511633404193E-5,Drosophila_melanogaster_fruitfly_America-USA-Georgia_SRR1525695_SAMN02941838:6.112777622848515E-5)16:3.38857455241721E-6)0:2.21074568999175E-6)0:2.21074568999175E-6,(Drosophila_melanogaster_fruitfly_CTR-America-USA-Georgia_SRR1184621_SAMN01991976:4.211386853312204E-5,(((((Drosophila_melanogaster_fruitfly_CTR-America-USA-Texas_SRR543922_SAMN01048197:1.018432946760402E-5,Drosophila_melanogaster_fruitfly_CTR-America-USA-Texas_SRR543925_SAMN01048197:3.070726652445556E-5)27:2.21074568999175E-6,((Drosophila_melanogaster_fruitfly_CTR-America-USA-Texas_SRR514287_SAMN01048193:3.3890901403572E-6,Drosophila_melanogaster_fruitfly_CTR-America-USA-Texas_SRR543921_SAMN01048197:3.38909128019138E-6)16:2.21074568999175E-6,Drosophila_melanogaster_fruitfly_CTR-America-USA-Texas_SRR543926_SAMN01048197:2.21074568999175E-6)1:2.21074568999175E-6)3:2.21074568999175E-6,Drosophila_melanogaster_fruitfly_CTR-America-USA-Texas_RIC_DGRP790_SRR835092_SAMN00014115:2.21074568999175E-6)0:2.21074568999175E-6,((Drosophila_melanogaster_fruitfly_CTR-America-USA-Texas_RIC__SRR835054_SAMN01057322:2.21074568999175E-6,Drosophila_melanogaster_fruitfly_Europe-Greece_ERR705969_SAMEA3176929:2.21074568999175E-6)4:2.21074568999175E-6,Drosophila_melanogaster_fruitfly_CTR-America-USA-Texas_RIC__SRR835061_SAMN01057326:2.21074568999175E-6)2:2.21074568999175E-6)23:2.21074568999175E-6,(Drosophila_melanogaster_fruitfly_CTR-America-USA-Texas_SRR543924_SAMN01048197:7.481871989755456E-5,(Drosophila_melanogaster_fruitfly_CTR-America-USA-Texas_RIC_DGRP859_SRR034805_SAMN00014253:6.810145649505994E-5,Drosophila_melanogaster_fruitfly_CTR-America-USA-NewYork_SRR1663556_SAMN03203099:4.7585636942119E-6)2:2.21074568999175E-6)2:2.21074568999175E-6)3:2.21074568999175E-6)3:2.21074568999175E-6)0:2.21074568999175E-6)0:2.21074568999175E-6)0:2.21074568999175E-6)0:2.74484842985977E-6)0:2.21074568999175E-6,Drosophila_melanogaster_fruitfly_CTR-America-USA-NewYork_SRR1663605_SAMN03203148:3.50275046727586E-6)0:2.21074568999175E-6,(Drosophila_melanogaster_fruitfly_SubSaharanAfrica-Ghana_ERR706009_SAMEA3176955:2.21074568999175E-6,Drosophila_melanogaster_fruitfly_SubSaharanAfrica-Ghana_ERR706010_SAMEA3176955:2.21074568999175E-6)66:3.38906343868609E-6)0:2.21074568999175E-6,Drosophila_melanogaster_fruitfly_SubSaharanAfrica-Uganda_RIC_UM526_SRR306612_SAMN00260228:6.77825685857396E-6)0:2.21074568999175E-6)0:2.21074568999175E-6)0:2.21074568999175E-6)0:3.36471995602772E-6,(Drosophila_melanogaster_fruitfly_SubSaharanAfrica-Zimbabwe_SRR203327_SAMN00265011:6.85480397975054E-6,(Drosophila_melanogaster_fruitfly_CTR-America-USA-Texas_RIC_DGRP362_SRR518867_SAMN00014258:2.21074568999175E-6,((Drosophila_melanogaster_fruitfly_SubSaharanAfrica-Zimbabwe_SRR210786_SAMN00619086:2.21074568999175E-6,(((Drosophila_melanogaster_fruitfly_CTR-America-USA-Pennsylvania_ERR481292_SAMEA2468688:4.33746996658648E-6,(Drosophila_melanogaster_fruitfly_Australia_SRR3049739_SAMN04361559:1.356678690494753E-5,Drosophila_melanogaster_fruitfly_Australia_SRR3049347_SAMN04361550:2.21074568999175E-6)44:2.21074568999175E-6)15:2.21074568999175E-6,((Drosophila_melanogaster_fruitfly_Europe-France_ERR705946_SAMEA3176906:2.21074568999175E-6,((Drosophila_melanogaster_fruitfly_Europe-France_ERR705964_SAMEA3176924:2.21074568999175E-6,(((Drosophila_melanogaster_fruitfly_Europe-France_ERR705965_SAMEA3176925:2.21074568999175E-6,((Drosophila_melanogaster_fruitfly_Europe-France_ERR705963_SAMEA3176923:2.21074568999175E-6,Drosophila_melanogaster_fruitfly_Europe-France_ERR705945_SAMEA3176905:2.21074568999175E-6)3:2.21074568999175E-6,((Drosophila_melanogaster_fruitfly_CTR-America-USA-Pennsylvania_ERR481289_SAMEA2468687:2.21074568999175E-6,(Drosophila_melanogaster_fruitfly_Australia_SRR3049384_SAMN04361551:2.949828824988642E-5,Drosophila_melanogaster_fruitfly_Australia_SRR3049614_SAMN04361555:2.21074568999175E-6)82:2.21074568999175E-6)74:2.21074568999175E-6,Drosophila_melanogaster_fruitfly_SubSaharanAfrica-Rwanda_RIC_RG37N_SRR306622_SAMN00260202:3.52646803493871E-6)30:2.21074568999175E-6)0:2.21074568999175E-6)0:2.21074568999175E-6,Drosophila_melanogaster_fruitfly_Europe-France_ERR705966_SAMEA3176926:2.21074568999175E-6)0:2.21074568999175E-6,Drosophila_melanogaster_fruitfly_Europe-France_ERR705962_SAMEA3176922:2.21074568999175E-6)1:2.21074568999175E-6)2:2.21074568999175E-6,((Drosophila_melanogaster_fruitfly_CTR-America-USA-NewYork_SRR1663568_SAMN03203111:2.21074568999175E-6,Drosophila_melanogaster_fruitfly_CTR-America-USA-NewYork_SRR1663582_SAMN03203125:2.21074568999175E-6)24:5.169717188324686E-5,(((Drosophila_melanogaster_fruitfly_CTR-America-USA-NewYork_SRR1663564_SAMN03203107:9.33000730291704E-6,(Drosophila_melanogaster_fruitfly_CTR-America-USA-NewYork_SRR1663600_SAMN03203143:2.21074568999175E-6,(Drosophila_melanogaster_fruitfly_CTR-America-USA-NewYork_SRR1663581_SAMN03203124:2.21074568999175E-6,Drosophila_melanogaster_fruitfly_CTR-America-USA-NewYork_SRR1663589_SAMN03203132:3.76563929378487E-6)48:2.21074568999175E-6)52:2.467732461122338E-5)31:1.022895874984191E-5,Drosophila_melanogaster_fruitfly_CTR-America-USA-NewYork_SRR1663587_SAMN03203130:5.234272985905249E-5)30:1.012408082369336E-5,Drosophila_melanogaster_fruitfly_CTR-America-USA-NewYork_SRR1663580_SAMN03203123:2.440922305831864E-5)22:8.43689375153792E-6)3:2.21074568999175E-6)0:2.21074568999175E-6)1:2.21074568999175E-6,Drosophila_melanogaster_fruitfly_CTR-America-USA-Pennsylvania_ERR481290_SAMEA2468687:7.61653804482152E-6)0:2.21074568999175E-6)0:2.21074568999175E-6,Drosophila_melanogaster_fruitfly_CTR-America-USA-Pennsylvania_ERR481291_SAMEA2468688:2.21074568999175E-6)0:2.21074568999175E-6)0:2.21074568999175E-6,((Drosophila_melanogaster_fruitfly_SubSaharanAfrica-Zimbabwe_SRR203497_SAMN00618805:6.97871483072001E-6,(Drosophila_melanogaster_fruitfly_SubSaharanAfrica-Zimbabwe_SRR309279_SAMN00668433:1.397778051408367E-5,(Drosophila_melanogaster_fruitfly_SubSaharanAfrica-Zimbabwe_SRR346932_SAMN00727221:2.21074568999175E-6,Drosophila_melanogaster_fruitfly_SubSaharanAfrica-Zimbabwe_SRR654685_SAMN00727221:3.85187590607627E-6)87:2.21074568999175E-6)87:6.80192767533374E-6)13:2.21074568999175E-6,((Drosophila_melanogaster_fruitfly_SubSaharanAfrica-Zimbabwe_SRR202077_SAMN00264888:1.056916751366305E-5,(Drosophila_melanogaster_fruitfly_SubSaharanAfrica-Zimbabwe_SRR203475_SAMN00265124:2.21074568999175E-6,Drosophila_melanogaster_fruitfly_SubSaharanAfrica-Zimbabwe_SRR248059_SAMN00622902:0.0012267082485297425)46:2.21074568999175E-6)22:2.21074568999175E-6,((Drosophila_melanogaster_fruitfly_Australia_SRR3049673_SAMN04361557:2.21074568999175E-6,Drosophila_melanogaster_fruitfly_Australia_SRR3049677_SAMN04361557:2.21074568999175E-6)15:2.21074568999175E-6,((Drosophila_melanogaster_fruitfly_Australia_SRR3049425_SAMN04361553:3.3890768292833E-6,(Drosophila_melanogaster_fruitfly_SubSaharanAfrica-Zimbabwe_SRR203506_SAMN00618814:2.21074568999175E-6,Drosophila_melanogaster_fruitfly_CTR-America-USA-Wisconsin_SRR1696824_SAMN03223239:3.3890957693316E-6)59:3.3891272870721E-6)2:2.21074568999175E-6,Drosophila_melanogaster_fruitfly_Australia_SRR3049646_SAMN04361556:3.39655860636761E-6)0:2.21074568999175E-6)1:2.21074568999175E-6)2:2.21074568999175E-6)3:2.21074568999175E-6)0:3.3266086969557E-6)0:2.51742446087524E-6)0:2.21074568999175E-6)0:2.21074568999175E-6,Drosophila_melanogaster_fruitfly_SubSaharanAfrica-Zimbabwe_SRR203461_SAMN00265110:2.21074568999175E-6)0:2.21074568999175E-6)0:2.21074568999175E-6)0:2.21074568999175E-6)0:2.21074568999175E-6)0:2.21074568999175E-6,Drosophila_melanogaster_fruitfly_SubSaharanAfrica-Zimbabwe_SRR346923_SAMN00727212:2.21074568999175E-6)0:2.21074568999175E-6,Drosophila_melanogaster_fruitfly_SubSaharanAfrica-Zimbabwe_SRR203468_SAMN00265117:2.21074568999175E-6)0:2.21074568999175E-6,(Drosophila_melanogaster_fruitfly_SubSaharanAfrica-Zimbabwe_SRR203331_SAMN00265015:2.21074568999175E-6,Drosophila_melanogaster_fruitfly_SubSaharanAfrica-Zimbabwe_SRR203227_SAMN00264995:2.21074568999175E-6)35:2.21074568999175E-6)0:2.21074568999175E-6)0:2.21074568999175E-6,Drosophila_melanogaster_fruitfly_SubSaharanAfrica-Zimbabwe_SRR203507_SAMN00618815:2.21074568999175E-6)0:2.21074568999175E-6,(Drosophila_melanogaster_fruitfly_SubSaharanAfrica-Zimbabwe_SRR202127_SAMN00264940:3.49435810070712E-6,(((Drosophila_melanogaster_fruitfly_SubSaharanAfrica-Zimbabwe_SRR202076_SAMN00264887:2.21074568999175E-6,Drosophila_melanogaster_fruitfly_SubSaharanAfrica-Zimbabwe_SRR202080_SAMN00264891:2.21074568999175E-6)70:2.21074568999175E-6,(Drosophila_melanogaster_fruitfly_SubSaharanAfrica-Zimbabwe_SRR210792_SAMN00619091:2.21074568999175E-6,(Drosophila_melanogaster_fruitfly_SubSaharanAfrica-Zimbabwe_SRR202083_SAMN00264894:2.21074568999175E-6,Drosophila_melanogaster_fruitfly_SubSaharanAfrica-Zimbabwe_SRR203474_SAMN00265123:6.89369314836632E-6)55:2.21074568999175E-6)41:2.21074568999175E-6)18:2.21074568999175E-6,Drosophila_melanogaster_fruitfly_CTR-America-USA-NewYork_SRR1769729_SAMN03203151:2.21074568999175E-6)43:5.84855445496694E-6)10:2.21074568999175E-6)0:2.21074568999175E-6)0:2.21074568999175E-6,Drosophila_melanogaster_fruitfly_CTR-America-USA-Wisconsin_SRR1696871_SAMN03223242:2.21074568999175E-6)0:2.21074568999175E-6,Drosophila_melanogaster_fruitfly_CTR-America-USA-Wisconsin_SRR1696955_SAMN03223242:2.21074568999175E-6)0:2.21074568999175E-6,Drosophila_melanogaster_fruitfly_SubSaharanAfrica-Zimbabwe_SRR203064_SAMN00264943:2.21074568999175E-6)0:2.21074568999175E-6,Drosophila_melanogaster_fruitfly_CTR-America-USA-Wisconsin_SRR1696816_SAMN03223234:2.21074568999175E-6)0:2.21074568999175E-6)0:2.21074568999175E-6,(Drosophila_melanogaster_fruitfly_SubSaharanAfrica-SouthAfrica_RIC_SP241_SRR189279_SAMN00260179:2.21074568999175E-6,Drosophila_melanogaster_fruitfly_SubSaharanAfrica-Zimbabwe_SRR203334_SAMN00265018:2.21074568999175E-6)33:2.21074568999175E-6)0:2.21074568999175E-6,((Drosophila_melanogaster_fruitfly_CTR-America-USA-Texas_RIC_DGRP859_SRR034803_SAMN00014253:0.002163957753397789,Drosophila_melanogaster_fruitfly_SubSaharanAfrica-Zimbabwe_SRR203504_SAMN00618812:2.21074568999175E-6)65:2.21074568999175E-6,(Drosophila_melanogaster_fruitfly_SubSaharanAfrica-Zimbabwe_SRR210784_SAMN00619084:2.21074568999175E-6,Drosophila_melanogaster_fruitfly_SubSaharanAfrica-Zimbabwe_SRR203505_SAMN00618813:2.21074568999175E-6)55:2.21074568999175E-6)40:9.873948096937736E-4)0:2.21074568999175E-6,Drosophila_melanogaster_fruitfly_SubSaharanAfrica-Zimbabwe_SRR309280_SAMN00668434:7.74479298273575E-6)0:2.21074568999175E-6,Drosophila_melanogaster_fruitfly_SubSaharanAfrica-Rwanda_RIC_RG13N_SRR306634_SAMN00260186:3.72423993948854E-6)0:2.21074568999175E-6)0:2.21074568999175E-6,Drosophila_melanogaster_fruitfly_CTR-Europe-UK_SRR2033210_SAMN03651768:3.38924782600945E-6)0:2.21074568999175E-6,Drosophila_melanogaster_fruitfly_CTR-Europe-UK_SRR2033202_SAMN03651760:2.21074568999175E-6)0:2.21074568999175E-6,Drosophila_melanogaster_fruitfly_CTR-Europe-UK_SRR2033143_SAMN03651696:2.21074568999175E-6)0:2.21074568999175E-6)0:2.21074568999175E-6)0:2.21074568999175E-6,(Drosophila_melanogaster_fruitfly_CTR-Europe-UK_SRR2033255_SAMN03651814:1.999807868409803E-5,Drosophila_melanogaster_fruitfly_CTR-Europe-UK_SRR2033177_SAMN03651731:7.543946825329804E-5)3:2.21074568999175E-6)0:2.21074568999175E-6)0:2.21074568999175E-6,Drosophila_melanogaster_fruitfly_CTR-Europe-UK_SRR2033276_SAMN03651836:1.016696814582234E-5)0:2.21074568999175E-6,Drosophila_melanogaster_fruitfly_CTR-Europe-UK_SRR2033256_SAMN03651815:2.722278932899794E-5)0:2.21074568999175E-6)0:2.21074568999175E-6,Drosophila_melanogaster_fruitfly_CTR-Europe-UK_SRR2033267_SAMN03651827:2.21074568999175E-6)0:2.21074568999175E-6)0:2.21074568999175E-6,Drosophila_melanogaster_fruitfly_CTR-Europe-UK_SRR2033278_SAMN03651838:2.21074568999175E-6)0:2.21074568999175E-6)0:2.21074568999175E-6)0:2.21074568999175E-6,Drosophila_melanogaster_fruitfly_CTR-Europe-UK_SRR2033207_SAMN03651765:2.21074568999175E-6)0:2.21074568999175E-6,Drosophila_melanogaster_fruitfly_CTR-Europe-UK_SRR2033272_SAMN03651832:2.21074568999175E-6)0:2.21074568999175E-6,Drosophila_melanogaster_fruitfly_CTR-Europe-UK_SRR2033284_SAMN03651844:2.21074568999175E-6)0:2.21074568999175E-6,Drosophila_melanogaster_fruitfly_CTR-Europe-UK_SRR2033221_SAMN03651779:2.21074568999175E-6)0:2.21074568999175E-6,Drosophila_melanogaster_fruitfly_CTR-Europe-UK_SRR2033246_SAMN03651805:2.21074568999175E-6)0:2.21074568999175E-6,Drosophila_melanogaster_fruitfly_CTR-Europe-UK_SRR2033305_SAMN03651865:2.21074568999175E-6)0:2.21074568999175E-6,Drosophila_melanogaster_fruitfly_CTR-Europe-UK_SRR2033118_SAMN03651669:2.21074568999175E-6)0:2.21074568999175E-6,Drosophila_melanogaster_fruitfly_CTR-Europe-UK_SRR2033310_SAMN03651870:2.21074568999175E-6)0:2.21074568999175E-6,Drosophila_melanogaster_fruitfly_CTR-Europe-UK_SRR2033254_SAMN03651813:1.355670168596314E-5)0:2.21074568999175E-6,Drosophila_melanogaster_fruitfly_CTR-Europe-UK_SRR2033212_SAMN03651770:2.21074568999175E-6)0:2.21074568999175E-6)0:2.21074568999175E-6,Drosophila_melanogaster_fruitfly_CTR-Europe-UK_SRR2033292_SAMN03651852:6.77823631305589E-6)0:2.21074568999175E-6,Drosophila_melanogaster_fruitfly_CTR-America-USA-Maryland_SRR1519054_SAMN02924050:2.21074568999175E-6)0:2.21074568999175E-6,Drosophila_melanogaster_fruitfly_CTR-Europe-UK_SRR2033331_SAMN03651891:2.21074568999175E-6)0:2.21074568999175E-6,Drosophila_melanogaster_fruitfly_CTR-Europe-UK_SRR2033309_SAMN03651869:2.21074568999175E-6)0:2.21074568999175E-6)0:2.21074568999175E-6,Drosophila_melanogaster_fruitfly_CTR-Europe-UK_SRR2033290_SAMN03651850:2.21074568999175E-6)0:2.21074568999175E-6)0:2.21074568999175E-6,Drosophila_melanogaster_fruitfly_CTR-Europe-UK_SRR2033296_SAMN03651856:2.21074568999175E-6)0:2.21074568999175E-6)0:2.21074568999175E-6,Drosophila_melanogaster_fruitfly_CTR-Europe-UK_SRR2033302_SAMN03651862:2.21074568999175E-6)0:2.21074568999175E-6,Drosophila_melanogaster_fruitfly_CTR-Europe-UK_SRR2033265_SAMN03651825:1.017026833522562E-5)0:2.21074568999175E-6,Drosophila_melanogaster_fruitfly_CTR-Europe-UK_SRR2033264_SAMN03651824:2.21074568999175E-6)0:2.21074568999175E-6)0:2.21074568999175E-6)0:2.21074568999175E-6,Drosophila_melanogaster_fruitfly_CTR-Europe-UK_SRR2033253_SAMN03651812:1.364707289045737E-5)0:2.21074568999175E-6,Drosophila_melanogaster_fruitfly_CTR-Europe-UK_SRR2033232_SAMN03651790:2.21074568999175E-6)0:2.21074568999175E-6,Drosophila_melanogaster_fruitfly_CTR-Europe-UK_SRR2033236_SAMN03651794:2.21074568999175E-6)0:2.21074568999175E-6,Drosophila_melanogaster_fruitfly_CTR-Europe-UK_SRR2033250_SAMN03651809:2.21074568999175E-6)0:2.21074568999175E-6)0:2.21074568999175E-6,Drosophila_melanogaster_fruitfly_CTR-Europe-UK_SRR2033170_SAMN03651724:2.21074568999175E-6)0:2.21074568999175E-6)0:2.21074568999175E-6,Drosophila_melanogaster_fruitfly_CTR-Europe-UK_SRR2033220_SAMN03651778:2.21074568999175E-6)0:2.21074568999175E-6,Drosophila_melanogaster_fruitfly_CTR-Europe-UK_SRR2033188_SAMN03651743:2.21074568999175E-6)0:2.21074568999175E-6,Drosophila_melanogaster_fruitfly_CTR-Europe-UK_SRR2033160_SAMN03651714:2.21074568999175E-6)0:2.21074568999175E-6,Drosophila_melanogaster_fruitfly_CTR-Europe-UK_SRR2033158_SAMN03651712:2.21074568999175E-6)0:2.21074568999175E-6,((((Drosophila_melanogaster_fruitfly_CTR-America-USA-NewYork_SRR1663569_SAMN03203112:8.90013008133402E-6,Drosophila_melanogaster_fruitfly_CTR-America-USA-NewYork_SRR1663574_SAMN03203117:2.21074568999175E-6)5:3.19565146046796E-5,Drosophila_melanogaster_fruitfly_CTR-America-USA-NewYork_SRR1663537_SAMN03203080:1.265705747267635E-5)0:1.020070691642869E-5,((Drosophila_melanogaster_fruitfly_CTR-America-USA-NewYork_SRR1663566_SAMN03203109:2.21074568999175E-6,Drosophila_melanogaster_fruitfly_CTR-America-USA-NewYork_SRR1663567_SAMN03203110:3.005966479120549E-5)90:3.510324479218111E-5,(Drosophila_melanogaster_fruitfly_CTR-America-USA-NewYork_SRR1663529_SAMN03203072:2.21074568999175E-6,(Drosophila_melanogaster_fruitfly_CTR-America-USA-NewYork_SRR1663586_SAMN03203129:1.368055336405677E-5,(Drosophila_melanogaster_fruitfly_CTR-America-USA-NewYork_SRR1663594_SAMN03203137:2.21074568999175E-6,Drosophila_melanogaster_fruitfly_CTR-America-USA-NewYork_SRR1663597_SAMN03203140:1.946912825244536E-5)10:2.21074568999175E-6)14:4.293152840325657E-5)0:2.483633302131654E-5)0:2.486995687792638E-5)0:3.82520942033753E-6,(Drosophila_melanogaster_fruitfly_CTR-America-USA-NewYork_SRR1663565_SAMN03203108:2.21074568999175E-6,Drosophila_melanogaster_fruitfly_CTR-America-USA-NewYork_SRR1663572_SAMN03203115:4.27134580037903E-6)58:2.905672480106373E-5)0:3.38925210676913E-6)0:2.21074568999175E-6,Drosophila_melanogaster_fruitfly_CTR-Europe-UK_ERR1294576_SAMEA3881049:2.21074568999175E-6)0:2.21074568999175E-6,Drosophila_melanogaster_fruitfly_CTR-Europe-UK_SRR2033153_SAMN03651707:2.21074568999175E-6)0:2.21074568999175E-6,Drosophila_melanogaster_fruitfly_CTR-Europe-UK_SRR2033150_SAMN03651703:2.21074568999175E-6)0:2.21074568999175E-6,Drosophila_melanogaster_fruitfly_CTR-Europe-UK_SRR2033141_SAMN03651694:2.21074568999175E-6)0:2.21074568999175E-6,Drosophila_melanogaster_fruitfly_CTR-Europe-UK_SRR2033137_SAMN03651690:2.21074568999175E-6)0:2.21074568999175E-6,(Drosophila_melanogaster_fruitfly_CTR-Europe-UK_SRR2033282_SAMN03651842:2.151486649642594E-5,Drosophila_melanogaster_fruitfly_CTR-America-USA-Texas_RIC__SRR833244_SAMN01057298:2.21074568999175E-6)29:2.21074568999175E-6)0:2.21074568999175E-6,Drosophila_melanogaster_fruitfly_CTR-Europe-UK_SRR2033187_SAMN03651742:2.21074568999175E-6)0:2.21074568999175E-6,Drosophila_melanogaster_fruitfly_CTR-Europe-UK_SRR2033130_SAMN03651683:2.21074568999175E-6)0:2.21074568999175E-6,Drosophila_melanogaster_fruitfly_CTR-Europe-UK_SRR2033128_SAMN03651681:2.21074568999175E-6)0:2.21074568999175E-6,Drosophila_melanogaster_fruitfly_CTR-Europe-UK_SRR2033263_SAMN03651823:3.39407063182841E-6)0:2.21074568999175E-6,Drosophila_melanogaster_fruitfly_CTR-Europe-UK_SRR2033233_SAMN03651791:2.21074568999175E-6)0:2.21074568999175E-6)0:2.21074568999175E-6)0:2.21074568999175E-6,Drosophila_melanogaster_fruitfly_CTR-Europe-UK_SRR2033230_SAMN03651788:2.21074568999175E-6)0:2.21074568999175E-6,Drosophila_melanogaster_fruitfly_CTR-Europe-UK_SRR2033216_SAMN03651774:2.712796215140519E-5)0:2.21074568999175E-6,Drosophila_melanogaster_fruitfly_CTR-Europe-UK_SRR2033227_SAMN03651785:2.21074568999175E-6)0:2.21074568999175E-6,Drosophila_melanogaster_fruitfly_CTR-Europe-UK_SRR2033222_SAMN03651780:2.21074568999175E-6)0:2.21074568999175E-6)0:2.21074568999175E-6,Drosophila_melanogaster_fruitfly_CTR-Europe-UK_SRR2033214_SAMN03651772:2.21074568999175E-6)0:2.21074568999175E-6)0:2.21074568999175E-6,Drosophila_melanogaster_fruitfly_CTR-Europe-UK_SRR2033124_SAMN03651676:2.21074568999175E-6)0:2.21074568999175E-6,Drosophila_melanogaster_fruitfly_CTR-Europe-UK_ERR1092834_SAMEA3634597:2.21074568999175E-6)0:2.21074568999175E-6,Drosophila_melanogaster_fruitfly_CTR-Europe-UK_SRR2033112_SAMN03651663:2.21074568999175E-6)0:2.21074568999175E-6,Drosophila_melanogaster_fruitfly_Europe-France_ERR705949_SAMEA3176909:2.21074568999175E-6)0:2.21074568999175E-6,Drosophila_melanogaster_fruitfly__ERR701709_SAMEA3176424:2.21074568999175E-6)0:2.21074568999175E-6,Drosophila_melanogaster_fruitfly_CTR-Europe-Austria_ERR368828_SAMEA2247828:2.21074568999175E-6)0:2.21074568999175E-6)0:2.21074568999175E-6,Drosophila_melanogaster_fruitfly_CTR-Europe-UK_ERR1092833_SAMEA3634597:2.21074568999175E-6)0:2.21074568999175E-6,Drosophila_melanogaster_fruitfly_CTR-America-USA-Texas_RIC__SRR834545_SAMN01057304:3.38909846060675E-6)0:2.21074568999175E-6,Drosophila_melanogaster_fruitfly_CTR-Europe-UK_SRR2033325_SAMN03651885:2.21074568999175E-6)0:2.21074568999175E-6)0:2.21074568999175E-6,(Drosophila_melanogaster_fruitfly_CTR-Europe-Germany_ERR202738_SAMEA1570912:8.796969349633502E-5,Drosophila_melanogaster_fruitfly_CTR-America-USA-California-California_SRR306626_SAMN00205355:2.21074568999175E-6)18:2.21074568999175E-6)0:2.21074568999175E-6,Drosophila_melanogaster_fruitfly_CTR-America-USA-California-California_SRR306628_SAMN00205355:2.21074568999175E-6)0:2.21074568999175E-6,Drosophila_melanogaster_fruitfly_CTR-Europe-UK_SRR2033324_SAMN03651884:2.21074568999175E-6)0:2.21074568999175E-6)0:2.21074568999175E-6,Drosophila_melanogaster_fruitfly_CTR-Europe-UK_SRR2033319_SAMN03651879:2.21074568999175E-6)0:2.21074568999175E-6)0:2.21074568999175E-6,Drosophila_melanogaster_fruitfly_CTR-Europe-UK_SRR2033316_SAMN03651876:2.21074568999175E-6)0:2.21074568999175E-6)0:2.21074568999175E-6,Drosophila_melanogaster_fruitfly_CTR-Europe-UK_SRR2033215_SAMN03651773:1.69461591545256E-5)0:2.21074568999175E-6)0:2.21074568999175E-6)0:2.21074568999175E-6)0:2.21074568999175E-6)0:2.21074568999175E-6)0:2.21074568999175E-6)0:2.21074568999175E-6,Drosophila_melanogaster_fruitfly_CTR-Europe-UK_SRR2033315_SAMN03651875:2.21074568999175E-6)0:2.21074568999175E-6)0:2.21074568999175E-6)0:2.21074568999175E-6)0:2.21074568999175E-6)0:2.21074568999175E-6)0:2.21074568999175E-6)0:2.21074568999175E-6)0:2.21074568999175E-6)0:2.21074568999175E-6)0:2.21074568999175E-6)0:2.21074568999175E-6)0:2.21074568999175E-6)0:2.21074568999175E-6)0:2.21074568999175E-6)0:2.21074568999175E-6)0:2.21074568999175E-6)0:2.21074568999175E-6)0:2.21074568999175E-6)0:2.21074568999175E-6,Drosophila_melanogaster_fruitfly_CTR-Europe-UK_SRR2033176_SAMN03651730:3.38910651381504E-6)0:2.21074568999175E-6,Drosophila_melanogaster_fruitfly_CTR-Europe-UK_SRR2033173_SAMN03651727:2.21074568999175E-6)0:2.21074568999175E-6,Drosophila_melanogaster_fruitfly_CTR-Europe-UK_SRR2033175_SAMN03651729:2.21074568999175E-6)0:2.21074568999175E-6)0:2.21074568999175E-6,Drosophila_melanogaster_fruitfly_CTR-Europe-UK_SRR2033171_SAMN03651725:2.21074568999175E-6)0:2.21074568999175E-6,Drosophila_melanogaster_fruitfly_CTR-Europe-UK_SRR2033164_SAMN03651718:2.21074568999175E-6)0:2.21074568999175E-6,Drosophila_melanogaster_fruitfly_CTR-Europe-UK_SRR2033163_SAMN03651717:2.21074568999175E-6)0:2.21074568999175E-6,Drosophila_melanogaster_fruitfly_CTR-Europe-UK_SRR2033167_SAMN03651721:2.21074568999175E-6)0:2.21074568999175E-6,Drosophila_melanogaster_fruitfly_CTR-Europe-UK_SRR2033155_SAMN03651709:2.21074568999175E-6)0:2.21074568999175E-6,Drosophila_melanogaster_fruitfly_CTR-Europe-UK_SRR2033136_SAMN03651689:2.21074568999175E-6)0:2.21074568999175E-6)0:2.21074568999175E-6,Drosophila_melanogaster_fruitfly_CTR-Europe-UK_SRR2033123_SAMN03651675:2.21074568999175E-6)0:2.21074568999175E-6,Drosophila_melanogaster_fruitfly_CTR-America-USA-Maryland_SRR1516222_SAMN02730089:2.21074568999175E-6)0:2.21074568999175E-6)0:2.21074568999175E-6)0:2.21074568999175E-6)0:2.21074568999175E-6,Drosophila_melanogaster_fruitfly_CTR-America-USA-Maryland_SRR1515985_SAMN02730087:2.21074568999175E-6)0:2.21074568999175E-6,Drosophila_melanogaster_fruitfly_Europe-Greece_ERR705977_SAMEA3176936:2.21074568999175E-6)0:2.21074568999175E-6)0:2.21074568999175E-6)0:2.21074568999175E-6,Drosophila_melanogaster_fruitfly_CTR-America-USA-Maryland_SRR1516221_SAMN02730088:2.21074568999175E-6)0:2.21074568999175E-6)0:2.21074568999175E-6,Drosophila_melanogaster_fruitfly_CTR-Europe-UK_SRR2033184_SAMN03651738:1.016747886157988E-5)0:2.21074568999175E-6,Drosophila_melanogaster_fruitfly_CTR-Europe-UK_SRR2033330_SAMN03651890:2.21074568999175E-6)0:2.21074568999175E-6,Drosophila_melanogaster_fruitfly_CTR-Europe-UK_SRR2033209_SAMN03651767:6.7782471822407E-6)0:2.21074568999175E-6)0:2.21074568999175E-6)0:2.21074568999175E-6)0:2.21074568999175E-6)0:2.21074568999175E-6)0:2.21074568999175E-6,Drosophila_melanogaster_fruitfly_CTR-Europe-UK_ERR1092835_SAMEA3634597:2.21074568999175E-6)0:2.21074568999175E-6)0:2.21074568999175E-6)0:2.21074568999175E-6,(Drosophila_melanogaster_fruitfly_CTR-America-USA-NewYork_SRR1663578_SAMN03203121:3.78622090939192E-6,Drosophila_melanogaster_fruitfly_CTR-America-USA-NewYork_SRR1663571_SAMN03203114:2.21074568999175E-6)27:4.290426798713553E-5)0:2.21074568999175E-6,Drosophila_melanogaster_fruitfly_CTR-Europe-UK_SRR2033237_SAMN03651795:3.38910715098333E-6)0:2.21074568999175E-6,Drosophila_melanogaster_fruitfly_CTR-Europe-UK_SRR2033119_SAMN03651670:2.21074568999175E-6)0:2.21074568999175E-6,Drosophila_melanogaster_fruitfly_CTR-Europe-UK_SRR2033156_SAMN03651710:2.21074568999175E-6)0:2.21074568999175E-6)0:2.21074568999175E-6,((Drosophila_melanogaster_fruitfly_CTR-Asia-Japan_DRR016722_SAMD00008936:1.016753358483328E-5,Drosophila_melanogaster_fruitfly_CTR-Asia-Japan_DRR016723_SAMD00008936:5.423240396573728E-5)36:3.3890675635899E-6,(Drosophila_melanogaster_fruitfly_CTR-Asia-Japan_DRR016720_SAMD00008936:2.21074568999175E-6,Drosophila_melanogaster_fruitfly_CTR-Asia-Japan_DRR016721_SAMD00008936:2.21074568999175E-6)55:2.21074568999175E-6)16:3.38907312727664E-6)0:2.21074568999175E-6)0:2.21074568999175E-6)0:2.21074568999175E-6)0:2.21074568999175E-6)0:2.21074568999175E-6)0:2.21074568999175E-6)0:2.21074568999175E-6,Drosophila_melanogaster_fruitfly_CTR-Europe-UK_SRR2033327_SAMN03651887:2.21074568999175E-6)0:2.21074568999175E-6)0:2.21074568999175E-6,Drosophila_melanogaster_fruitfly_CTR-Europe-UK_SRR2033179_SAMN03651733:3.071217200579761E-5)0:2.21074568999175E-6)0:2.21074568999175E-6)0:2.21074568999175E-6)0:2.21074568999175E-6)0:2.21074568999175E-6,Drosophila_melanogaster_fruitfly_CTR-Europe-UK_SRR2033185_SAMN03651740:2.21074568999175E-6)0:2.21074568999175E-6)0:2.21074568999175E-6)0:2.21074568999175E-6)0:2.21074568999175E-6)0:2.21074568999175E-6)0:2.21074568999175E-6)0:2.21074568999175E-6,Drosophila_melanogaster_fruitfly_CTR-Europe-UK_SRR2033199_SAMN03651755:4.759203551215144E-5)0:2.21074568999175E-6,Drosophila_melanogaster_fruitfly_CTR-Europe-UK_SRR2033197_SAMN03651753:1.361570244113838E-4)0:2.21074568999175E-6,Drosophila_melanogaster_fruitfly_CTR-Europe-UK_SRR2033195_SAMN03651751:4.073899198491028E-5)0:2.21074568999175E-6,Drosophila_melanogaster_fruitfly_CTR-Europe-UK_SRR2033217_SAMN03651775:2.033526798391446E-5)0:2.21074568999175E-6)0:2.21074568999175E-6)0:2.21074568999175E-6)0:2.21074568999175E-6,Drosophila_melanogaster_fruitfly_CTR-Europe-UK_SRR2033224_SAMN03651782:2.21074568999175E-6)0:2.21074568999175E-6)0:2.21074568999175E-6)0:2.21074568999175E-6)0:2.21074568999175E-6,Drosophila_melanogaster_fruitfly_CTR-Europe-UK_SRR2033193_SAMN03651749:5.780789366561941E-5)0:2.21074568999175E-6)0:2.21074568999175E-6)0:2.21074568999175E-6,Drosophila_melanogaster_fruitfly_CTR-Europe-UK_SRR2033270_SAMN03651830:2.21074568999175E-6)0:2.21074568999175E-6)0:2.21074568999175E-6,Drosophila_melanogaster_fruitfly_CTR-Europe-UK_SRR2033294_SAMN03651854:2.21074568999175E-6)0:2.21074568999175E-6)0:2.21074568999175E-6,Drosophila_melanogaster_fruitfly_CTR-Europe-UK_SRR2033297_SAMN03651857:2.21074568999175E-6)0:2.21074568999175E-6)0:2.21074568999175E-6,Drosophila_melanogaster_fruitfly_CTR-Europe-UK_SRR2033312_SAMN03651872:2.21074568999175E-6)0:2.21074568999175E-6)0:2.21074568999175E-6,Drosophila_melanogaster_fruitfly_CTR-Europe-UK_SRR2033322_SAMN03651882:2.21074568999175E-6)0:2.21074568999175E-6,Drosophila_melanogaster_fruitfly_CTR-Europe-UK_SRR2033326_SAMN03651886:2.21074568999175E-6)0:2.21074568999175E-6,Drosophila_melanogaster_fruitfly_CTR-Europe-UK_SRR2033332_SAMN03651892:2.21074568999175E-6)0:2.21074568999175E-6,Drosophila_melanogaster_fruitfly_CTR-Europe-UK_SRR2033288_SAMN03651848:2.21074568999175E-6)0:2.21074568999175E-6)0:2.21074568999175E-6,Drosophila_melanogaster_fruitfly_CTR-Europe-UK_SRR2033313_SAMN03651873:3.39143910273632E-6)0:2.21074568999175E-6,Drosophila_melanogaster_fruitfly_CTR-Europe-UK_SRR2033328_SAMN03651888:2.21074568999175E-6)0:2.21074568999175E-6)0:2.21074568999175E-6)0:2.21074568999175E-6)0:2.21074568999175E-6,Drosophila_melanogaster_fruitfly_CTR-Europe-UK_SRR2033183_SAMN03651737:1.694601098130943E-5)0:2.21074568999175E-6,Drosophila_melanogaster_fruitfly__ERR701711_SAMEA3176424:2.21074568999175E-6)0:2.21074568999175E-6)0:2.21074568999175E-6)0:2.21074568999175E-6)0:2.21074568999175E-6)0:2.21074568999175E-6)0:2.21074568999175E-6,Drosophila_melanogaster_fruitfly_CTR-Europe-UK_SRR2033140_SAMN03651693:2.21074568999175E-6)0:2.21074568999175E-6)0:2.21074568999175E-6)0:2.21074568999175E-6)0:2.21074568999175E-6)0:2.21074568999175E-6)0:2.21074568999175E-6,Drosophila_melanogaster_fruitfly_CTR-Europe-UK_SRR2033134_SAMN03651687:2.21074568999175E-6)0:2.21074568999175E-6,((Drosophila_melanogaster_fruitfly_CTR-America-USA-Georgia_SRR823360_SAMN01991983:2.21074568999175E-6,Drosophila_melanogaster_fruitfly_CTR-America-USA-Georgia_SRR823380_SAMN01991999:1.9719541005976E-5)18:2.21074568999175E-6,(Drosophila_melanogaster_fruitfly_CTR-America-USA-Georgia_SRR823377_SAMN01991981:2.21074568999175E-6,Drosophila_melanogaster_fruitfly_CTR-America-USA-Georgia_SRR823362_SAMN01991985:2.21074568999175E-6)41:2.21074568999175E-6)23:3.38814626733239E-6)0:2.21074568999175E-6,REF_wMel_A:2.21074568999175E-6)0:2.21074568999175E-6)0:2.21074568999175E-6,Drosophila_melanogaster_fruitfly_SubSaharanAfrica-Zimbabwe_SRR654683_SAMN00668428:2.21074568999175E-6)8:2.21074568999175E-6,((((Holcocephala_fusca_fly_CTR-America-USA-California_SRR1738186_SAMN03220559:0.0019021886570497796,((Drosophila_melanogaster_fruitfly_CTR-America-USA-Texas_RIC_DGRP306_SRR034250_SAMN00014230:2.21074568999175E-6,Drosophila_melanogaster_fruitfly_CTR-America-USA-Texas_RIC_DGRP306_SRR034251_SAMN00014230:2.21074568999175E-6)100:0.0017297488787243241,(Drosophila_melanogaster_fruitfly_CTR-America-USA-Texas_RIC__SRR835047_SAMN01057314:0.005143544324933236,(Drosophila_melanogaster_fruitfly_SubSaharanAfrica-Zimbabwe_SRR202085_SAMN00264917:1.231942058520952E-5,Drosophila_melanogaster_fruitfly_CTR-America-USA-Texas_RIC__SRR518742_SAMN00014592:9.135395806085869E-5)30:2.21074568999175E-6)50:0.0056536254853329655)31:2.21074568999175E-6)37:0.0020421515759621034,(Drosophila_melanogaster_fruitfly_CTR-America-USA-Texas_RIC__SRR835347_SAMN01057323:0.0015354172903746844,Drosophila_melanogaster_fruitfly_CTR-America-USA-Texas_RIC_DGRP859_SRR034804_SAMN00014253:8.672663834104452E-5)0:2.21074568999175E-6)0:2.21074568999175E-6,Drosophila_melanogaster_fruitfly_CTR-America-USA-Texas_RIC__SRR834552_SAMN01057306:2.21074568999175E-6)0:2.31804082638522E-6,Drosophila_melanogaster_fruitfly_SubSaharanAfrica-Zimbabwe_SRR346925_SAMN00727214:1.398008431334535E-5)0:0.0010613923425787683)0:2.21074568999175E-6)0:2.21074568999175E-6)1:1.708136312797743E-5)1:9.98661255958305E-6,Drosophila_melanogaster_fruitfly_CTR-America-USA-Wisconsin_SRR1687462_SAMN03223214:3.636828924539692E-5)1:2.498656104867771E-5,(wSEQ_Drosophila_melanogaster_fruitfly_CTR-Europe-Austria_ERR358502_SAMEA2242620:1.015698454302033E-5,(Drosophila_melanogaster_fruitfly_CTR-America-USA-Phoenix_ERR442899_SAMEA2383460:5.16293019515939E-6,(Drosophila_melanogaster_fruitfly_Europe-France_RIC__SRR189096_SAMN00260119:2.21074568999175E-6,(((Drosophila_melanogaster_fruitfly_CTR-Europe-Portugal_ERR789487_SAMEA3305639:2.21074568999175E-6,((wSEQ_Drosophila_melanogaster_fruitfly_CTR-Europe-Austria_ERR358507_SAMEA2242625:2.21074568999175E-6,wSEQ_Drosophila_melanogaster_fruitfly_CTR-Europe-Austria_ERR358493_SAMEA2242610:2.21074568999175E-6)7:2.21074568999175E-6,Drosophila_melanogaster_fruitfly_CTR-Europe-Portugal_ERR789488_SAMEA3305640:2.21074568999175E-6)1:2.21074568999175E-6)1:2.21074568999175E-6,(wSEQ_Drosophila_melanogaster_fruitfly_CTR-Europe-Austria_ERR358494_SAMEA2242611:2.21074568999175E-6,Drosophila_melanogaster_fruitfly_CTR-Europe-Portugal_ERR789490_SAMEA3305642:2.21074568999175E-6)12:2.21074568999175E-6)0:2.21074568999175E-6,((wSEQ_Drosophila_melanogaster_fruitfly_CTR-Europe-Austria_ERR358492_SAMEA2242609:2.21074568999175E-6,Drosophila_melanogaster_fruitfly_CTR-Europe-Portugal_ERR789489_SAMEA3305641:2.21074568999175E-6)4:2.21074568999175E-6,Drosophila_melanogaster_fruitfly_Europe-France_ERR705956_SAMEA3176916:2.21074568999175E-6)0:2.21074568999175E-6)95:2.21074568999175E-6)76:2.21074568999175E-6)11:1.655109747208912E-5)8:1.355390365654892E-5)35:3.47540395461117E-6)78:4.972215279112244E-4,(Drosophila_santomea_fruitfly_SubSaharanAfrica-SaoTomeAndPrincipe_SRR1774234_SAMN03295664:1.026543199627178E-5,(Drosophila_yakuba_fruitfly_SubSaharanAfrica-Mayotte_SRR2318706_SAMN04044078:2.21074568999175E-6,Drosophila_yakuba_fruitfly_SubSaharanAfrica-Mayotte_SRR2318687_SAMN04044077:3.40044316839233E-6)100:3.3945564316612E-6)100:2.9579849340818405E-4)78:2.0628759237206756E-4,(source_sample_wRec_America-USA-NewYork_SRR1508956_SAMN02904630:2.21074568999175E-6,REF_wRec_A:5.800318833276727E-5)100:0.0011793060539720005)67:1.400237277537119E-5)42:2.85116425591677E-6)90:0.0044830650339819506,Apoidea_wasps_and_bees_CTR-Asia-China_SRR2001664_SAMN03571613:0.0032783275255479256)90:0.002843374820431742)100:0.0021442881683180312)100:0.0053019367832199855,((REF_wNpa_A:3.0487569951646854E-4,(REF_wNfla_A:3.051755169293282E-5,REF_wNleu_A:3.393302667295204E-5)100:3.385183277650355E-5)100:0.001577376386388996,REF_wNfe_A:6.282477817022105E-4)100:0.011853645179091031)100:0.006690463997341483,(((Diabrotica_virgifera_virgifera_beetle_America-USA-Kansas_SRR1107695_SAMN02373848:0.0011718838422209966,Diabrotica_virgifera_virgifera_beetle_America-USA-Kansas_SRR1107698_SAMN02373847:9.054398540140622E-4)76:2.541905296037815E-5,(Diabrotica_virgifera_virgifera_beetle_America-USA-Nebraska_SRR1107659_SAMN02373838:3.822802718762768E-4,(Diabrotica_virgifera_virgifera_beetle_America-USA-Kansas_SRR1107682_SAMN02373840:1.6110305436267515E-4,Diabrotica_virgifera_virgifera_beetle_America-USA-SouthDakota_SRR1107701_SAMN02373846:0.0011094804443976022)26:1.016584156133672E-5)21:3.69087405490992E-6)12:3.56447347204176E-6,((((Diabrotica_virgifera_virgifera_beetle_America-USA-SouthDakota_SRR1107668_SAMN02373839:6.147977160260243E-4,(Diabrotica_virgifera_virgifera_beetle_America-USA-Colorado_SRR1107707_SAMN02373842:1.6526413417394367E-4,Diabrotica_virgifera_virgifera_beetle_America-USA-Illinois_SRR1107719_SAMN02373843:3.655428127210977E-4)4:2.21074568999175E-6)24:1.36731964885409E-5,((Diabrotica_virgifera_virgifera_beetle_America-USA-Iowa_SRR1107182_SAMN02373832:1.2204651154385087E-4,Diabrotica_virgifera_virgifera_beetle_America-USA-Colorado_SRR1107187_SAMN02373833:3.0878743973570844E-4)12:2.21074568999175E-6,(Diabrotica_virgifera_virgifera_beetle_America-USA-Iowa_SRR1107185_SAMN02373832:4.7887807206132817E-4,(Diabrotica_virgifera_virgifera_beetle_America-USA-Illinois_SRR1107722_SAMN02373843:9.702217533546565E-4,Diabrotica_virgifera_virgifera_beetle_America-USA-Colorado_SRR1107181_SAMN02373831:9.13229026057962E-4)19:6.88121050210742E-6)13:3.50072254655331E-6)11:3.40351675852461E-6)1:2.21074568999175E-6,(((Diabrotica_virgifera_virgifera_beetle_America-USA-Kansas_SRR1107700_SAMN02373847:0.0011100735924417346,Diabrotica_virgifera_virgifera_beetle_America-USA-Iowa_SRR1106918_SAMN02373830:6.082919834125713E-4)20:3.43807426768696E-6,Diabrotica_virgifera_virgifera_beetle_America-USA-Colorado_SRR1107180_SAMN02373831:8.871031574823321E-4)23:3.47654995091279E-6,((Diabrotica_virgifera_virgifera_beetle_America-USA-SouthDakota_SRR1107702_SAMN02373846:0.0012876792121177046,Diabrotica_virgifera_virgifera_beetle_America-USA-Iowa_SRR1106919_SAMN02373830:6.331321156717112E-4)18:8.84813242966284E-6,Diabrotica_virgifera_virgifera_beetle_America-USA-Minnesota_SRR1106915_SAMN02373829:2.737577499534845E-4)10:2.21074568999175E-6)24:1.027408230039393E-5)2:2.21074568999175E-6,((Diabrotica_virgifera_virgifera_beetle_America-USA-Kansas_SRR1107696_SAMN02373848:0.0011195123539496686,Diabrotica_virgifera_virgifera_beetle_America-USA-Nebraska_SRR1107657_SAMN02373838:3.144229735559861E-4)35:6.89362958508354E-6,Diabrotica_virgifera_virgifera_beetle_America-USA-Kansas_SRR1107678_SAMN02373840:0.001107036661060377)24:3.45243953859816E-6)4:2.21074568999175E-6)100:0.021892556530385042)100:0.009270864479535413,(REF_wDacA_A:0.006872684837337248,Camponotus_obliquus_ant_America-USA-NorthCarolina_SRR1660457_SAMN02808399:0.02056826673917887)100:0.012770659108458362)100:0.042881310638740046,(((Homalodisca_vitripennis_leafhopper_America-USA-Florida_SRR941995_SAMN02209956:7.700954769252636E-5,Homalodisca_vitripennis_leafhopper_America-USA-Florida_SRR941997_SAMN02209956:1.356709893206414E-5):0.019850444414052044,((REF_wStri_B:0.013477906735096497,(REF_wDi_B:3.10575481605981E-6,((Diaphorina_citri_bug_CTR-America-USA-NewMexico_SRR649433_SAMN01886038:1.6909105079954435E-4,(Diaphorina_citri_bug_CTR-America-USA-NewMexico_SRR649432_SAMN01886038:2.21074568999175E-6,(((Diaphorina_citri_bug_CTR-America-USA-NewMexico_SRR649429_SAMN01886038:1.042860662492145E-5,Diaphorina_citri_bug_CTR-America-USA-NewMexico_SRR649417_SAMN01886038:0.0015945136084596094)57:2.21074568999175E-6,Diaphorina_citri_bug_CTR-America-USA-NewMexico_SRR649431_SAMN01886038:3.46547225994777E-6)52:2.21074568999175E-6,(Diaphorina_citri_bug_CTR-America-USA-NewMexico_SRR649434_SAMN01886038:3.46543107325069E-6,((Diaphorina_citri_bug_CTR-America-USA-NewMexico_SRR649419_SAMN01886038:0.0014709113173963693,Diaphorina_citri_bug__SRR189236_SAMN00100712:7.64902935002872E-6)41:4.34114589069464E-6,source_sample_wDi__SRR183690_SAMN00100712:1.2500120579654104E-4)23:2.21074568999175E-6)27:6.92349042361784E-6)20:2.21074568999175E-6)54:2.6336719020805E-6)71:9.36980277013201E-6,Diaphorina_citri_bug__SRR189237_SAMN00100712:4.827721871919681E-5)87:2.21074568999175E-6)100:0.01440762442478404)100:0.009824792650069455,(((REF_wTpre_B:0.026504516626252583,(REF_wNo_B:4.686564511523307E-4,(Drosophila_mauritiana_fruitfly_CTR-America-USA-NewYork_SRR1555246_SAMN00828790:2.2447289667217708E-4,(Drosophila_mauritiana_fruitfly_CTR-Europe-Austria_SRR567553_SAMN01164165:6.592874075706502E-5,(Drosophila_mauritiana_fruitfly_CTR-Europe-Austria_SRR567550_SAMN01164165:2.21074568999175E-6,Drosophila_mauritiana_fruitfly_CTR-America-USA-NewYork_SRR483621_SAMN00828790:2.21074568999175E-6)98:2.21074568999175E-6)100:2.21074568999175E-6)100:2.5670852580238153E-4)100:0.019965036156350077)78:0.0033467812870842037,((Tetranychus_urticae_mite_CTR-America-USA-Utah_SRR1284940_SAMN02777013:0.006281261405894111,(Insecta_CTR-Asia-China_SRR748268_SAMN01923892:0.0174149638222842,(((Callosobruchus_chinensis_beetle_Asia-China_SRR949786_SAMN02313283:0.0017160600131961015,Callosobruchus_chinensis_beetle_Asia-China_SRR952345_SAMN02313283:8.76471040370414E-4)100:0.03002110782489243,(REF_wBol1-b_B:0.00201345729939953,(Pararge_aegeria_butterfly_CTR-Europe-UK_SRR1190479_SAMN02688782:0.0013666481681676574,((REF_wPipPel_B:1.040940308353625E-5,REF_wPip_JHB_B:2.21074568999175E-6)100:1.389770923446193E-5,(REF_wPip_B:2.21074568999175E-6,REF_wPipMol_B:2.21074568999175E-6)89:6.94292718655288E-6)100:0.0012510619319710276)99:6.620428989047022E-4)99:4.636245383353127E-4)96:0.001332111966962992,(REF_wOb_B:2.713211781767111E-4,Polygonia_c-album_butterfly_CTR-Europe-UK_SRR1190476_SAMN02688783:0.002051778294842642)100:0.0025536207513681534)70:8.35522196920205E-4)99:0.0019860918698466935)100:0.0061877344849597645,(Liriomyza_trifolii_fly_CTR-America-USA-California_SRR1700530_SAMN03220560:0.024410574917715106,((REF_wCoc_B:0.007004530504539826,REF_wDacB_B:1.3027757952106814E-4)100:0.003488930772930289,REF_wVitB_B:0.005074345097022181)100:0.004528475695386355)100:0.004964521936803008)100:0.005846669559343472)100:0.002859711634412943,(Aedes_albopictus_mosquito_CTR-America-USA-Virginia_SRR1810049_SAMN03352290:0.004071555673147157,REF_wAlbB_B:4.91637084673375E-5)100:0.015488321728966596)100:0.003120391886430305)100:0.005389825338178985)100:0.04219381989759409,REF_wVul_B:0.04367991536033249)100:0.046291629901430105)100:0.022648435285263432,REF_wPpe_L:0.5238893211360098)100:0.011646909065337881);
