# Supplementary material for: Large scale genome reconstructions illuminate Wolbachia evolution
Source: Nat Commun. 2020 Oct 16;11:5235. doi: 10.1038/s41467-020-19016-0 (PMC7568565; doi:10.1038/s41467-020-19016-0)
Supplement: Supplementary file 6 — Supplementary Data 2 [file 41467_2020_19016_MOESM6_ESM.zip]

Archive with 39 entries (38 files):
- Scholz2020_trees and xml/
- Scholz2020_trees and xml/Brugia_malayi.selected_1excluded.gtrg.beats.noclock.cons.tre
- Scholz2020_trees and xml/Brugia_malayi.selected_1excluded.gtrg.beats.noclock.xml
- Scholz2020_trees and xml/Cimex.selected.gtrg.beast.noclock.cons.tre
- Scholz2020_trees and xml/Cimex.selected.gtrg.beast.noclock.xml
- Scholz2020_trees and xml/Diabrotica_selected_GTRG.cons.tre
- Scholz2020_trees and xml/Diabrotica_selected_GTRG.xml
- Scholz2020_trees and xml/Diachasmaa_selected_GTRG.cons.tre
- Scholz2020_trees and xml/Diachasmaa_selected_GTRG.xml
- Scholz2020_trees and xml/Drophila_simulans_wAu.selected_gtrg_beast_noclock.cons.tre
- Scholz2020_trees and xml/Drophila_simulans_wAu.selected_gtrg_beast_noclock.xml
- Scholz2020_trees and xml/Drosophila_ananassae.selected_gtrg.CONS.TRE
- Scholz2020_trees and xml/Drosophila_ananassae.selected_gtrg.xml
- Scholz2020_trees and xml/Drosophila_mauritiana.selected.fst.CONS.TRE
- Scholz2020_trees and xml/Drosophila_mauritiana.selected.fst.xml
- Scholz2020_trees and xml/Drosophila_melanogaster.selected_cluster_0005_var_nogap.cons.tre
- Scholz2020_trees and xml/Drosophila_melanogaster.selected_cluster_0005_var_nogap.xml
- Scholz2020_trees and xml/Drosophila_simulans_wRi.selected_cluster_0005_var_nogap.cons.tre
- Scholz2020_trees and xml/Drosophila_simulans_wRi.selected_cluster_0005_var_nogap.xml
- Scholz2020_trees and xml/mtDNA_Brugia_GTRG.cons.tre
- Scholz2020_trees and xml/mtDNA_Brugia_GTRG.xml
- Scholz2020_trees and xml/mtDNA_cimex_GTRG.cons.tre
- Scholz2020_trees and xml/mtDNA_diabrotica_GTRG.cons.tre
- Scholz2020_trees and xml/mtDNA_Diachasma_alloeum.cons.tre
- Scholz2020_trees and xml/mtDNA_Drosophila_ananassae.fst.cons.tre
- Scholz2020_trees and xml/mtDNA_Drosophila_ananassae.fst.xml
- Scholz2020_trees and xml/mtDNA_Drosophila_mauritiana.aln.cons.tre
- Scholz2020_trees and xml/mtDNA_Drosophila_mauritiana.aln.xml
- Scholz2020_trees and xml/mtDNA_Drosophila_melanogaster_MUMmerCluster0005_85of91.aln.xml
- Scholz2020_trees and xml/mtDNA_Drosophila_melanogaster_MUMmerCluster0005_85of91.cons.tre
- Scholz2020_trees and xml/mtDNA_Drosophila_simulans_MUMmerCluster0005_84of85.cons.tre
- Scholz2020_trees and xml/mtDNA_Drosophila_simulans_MUMmerCluster0005_84of85.xml
- Scholz2020_trees and xml/mtDNA_Onchocerca_oche_GTRG.cons.tre
- Scholz2020_trees and xml/mtDNA_Onchocerca_oche_GTRG.xml
- Scholz2020_trees and xml/mtDNA_Onchocerca_volv_GTRG.xml
- Scholz2020_trees and xml/Onchocerca_ochengi.selected.gtrg.beast.noclock.cons.tre
- Scholz2020_trees and xml/Onchocerca_ochengi.selected.gtrg.beast.noclock.xml
- Scholz2020_trees and xml/Onchocerca_volvulus.selected.gtrg.beast.noclock.1m.cons.tre
- Scholz2020_trees and xml/Onchocerca_volvulus.selected.gtrg.beast.noclock.xml
