# Supplementary material for: Large scale genome reconstructions illuminate Wolbachia evolution
Source: Nat Commun. 2020 Oct 16;11:5235. doi: 10.1038/s41467-020-19016-0 (PMC7568565; doi:10.1038/s41467-020-19016-0)
Supplement: Supplementary file 6 — Supplementary Data 2 [file 41467_2020_19016_MOESM6_ESM.zip › Scholz2020_trees and xml/Brugia_malayi.selected_1excluded.gtrg.beats.noclock.cons.tre]

#NEXUS
begin taxa;
	dimensions ntax=22;
	taxlabels
	'Brugia_malayi_nematode_SRR3111488.fna'
	'Brugia_malayi_nematode_SRR3111544.fna'
	'REF_wBm_TRS_D.fna'
	'Brugia_malayi_nematode_SRR3111738.fna'
	'Brugia_malayi_nematode_SRR3111579.fna'[&!color=#-65485]
	'Brugia_malayi_nematode_SRR3111568.fna'
	'Brugia_malayi_nematode_SRR3111640.fna'
	'Brugia_malayi_nematode_SRR3111864.fna'
	'Brugia_malayi_nematode_SRR3111493.fna'
	'Brugia_malayi_nematode_SRR3111629.fna'
	'Brugia_malayi_nematode_SRR3111504.fna'
	'Brugia_malayi_nematode_SRR3111581.fna'[&!color=#-65536]
	'Brugia_malayi_nematode_SRR3111498.fna'
	'Brugia_malayi_nematode_SRR3111630.fna'
	'Brugia_malayi_nematode_SRR3111319.fna'
	'Brugia_malayi_nematode_SRR3111318.fna'
	'Brugia_malayi_nematode_SRR3111517.fna'
	'Brugia_malayi_nematode_SRR3111514.fna'
	'Brugia_malayi_nematode_SRR3111636.fna'
	'Brugia_malayi_nematode_SRR3112012.fna'
	'Brugia_malayi_nematode_SRR3111634.fna'
	'Brugia_malayi_nematode_SRR3111731.fna'
;
end;

begin trees;
	tree TREE1 = [&R] (((('Brugia_malayi_nematode_SRR3111488.fna'[&length_range={1.7349014932717737E-5,4.1844099112220934E-5},height_95%_HPD={0.0,1.3552527156068805E-20},length_95%_HPD={2.3508196089528796E-5,3.5424587460541806E-5},rate=1.0,length=2.9251893774456804E-5,length_median=2.922878707974791E-5,height_median=6.776263578034403E-21,height_range={0.0,2.0328790734103208E-20},height=4.496966800501281E-21]:2.8695030284246535E-5,('Brugia_malayi_nematode_SRR3111544.fna'[&length_range={1.746794755955262E-5,4.10075051625336E-5},height_95%_HPD={0.0,1.3552527156068805E-20},length_95%_HPD={2.2446291985419114E-5,3.520269214294868E-5},rate=1.0,length=2.863550955029E-5,length_median=2.8682043566623973E-5,height_median=6.776263578034403E-21,height_range={0.0,2.0328790734103208E-20},height=4.503218790094828E-21]:2.6536134781289304E-5,(('REF_wBm_TRS_D.fna'[&length_range={1.0454371183750821E-5,3.267942121543491E-5},height_95%_HPD={0.0,1.3552527156068805E-20},length_95%_HPD={1.4427437806506942E-5,2.6994153666364744E-5},rate=1.0,length=2.084540651615233E-5,length_median=2.0780137541860057E-5,height_median=6.776263578034403E-21,height_range={0.0,2.0328790734103208E-20},height=4.544303293138136E-21]:2.1090148686300383E-5,('Brugia_malayi_nematode_SRR3111738.fna'[&length_range={9.329888171353241E-6,3.326054490644836E-5},height_95%_HPD={0.0,1.3552527156068805E-20},length_95%_HPD={1.4033835055652763E-5,2.696621738009695E-5},rate=1.0,length=2.036424706499302E-5,length_median=2.034353989788849E-5,height_median=6.776263578034403E-21,height_range={0.0,2.0328790734103208E-20},height=4.523761041616482E-21]:1.8782580198622132E-5,('Brugia_malayi_nematode_SRR3111579.fna'[&length_range={5.376310361895787E-6,3.3330716616869165E-5},height_95%_HPD={0.0,1.3552527156068805E-20},length_95%_HPD={9.212351258511092E-6,2.3169857590385165E-5},rate=1.0,length=1.6062138318338435E-5,length_median=1.5730531897353266E-5,height_median=6.776263578034403E-21,height_range={0.0,2.0328790734103208E-20},height=4.5094707796883745E-21]:1.504380162869631E-5,((('Brugia_malayi_nematode_SRR3111568.fna'[&length_range={1.2614362049880632E-6,1.4326063392322175E-5},height_95%_HPD={0.0,1.3552527156068805E-20},length_95%_HPD={3.227816158943363E-6,9.352597606522995E-6},rate=1.0,length=6.143390885599018E-6,length_median=6.018761853075123E-6,height_median=6.776263578034403E-21,height_range={0.0,2.0328790734103208E-20},height=4.454989156087466E-21]:6.071482878504218E-6,('Brugia_malayi_nematode_SRR3111640.fna'[&length_range={6.063929910714859E-7,1.6779431532454813E-5},height_95%_HPD={0.0,1.3552527156068805E-20},length_95%_HPD={1.2651289359342358E-6,8.770654259757418E-6},rate=1.0,length=4.819923314395626E-6,length_median=4.5548193937448794E-6,height_median=6.776263578034403E-21,height_range={0.0,2.0328790734103208E-20},height=4.4728519834976E-21]:4.218061496981697E-6,(('Brugia_malayi_nematode_SRR3111864.fna'[&length_range={1.4148345500457226E-10,8.168624422931229E-6},height_95%_HPD={0.0,1.3552527156068805E-20},length_95%_HPD={5.57528385022343E-10,4.853713289378654E-6},rate=1.0,length=2.221869223510558E-6,length_median=2.1719638782578366E-6,height_median=6.776263578034403E-21,height_range={0.0,2.710505431213761E-20},height=4.4005075324865564E-21]:4.790413869803398E-7,'Brugia_malayi_nematode_SRR3111493.fna'[&length_range={1.4148345500457226E-10,7.261628251028793E-6},height_95%_HPD={0.0,1.3552527156068805E-20},length_95%_HPD={1.4148345500457226E-10,2.37149196129858E-6},rate=1.0,length=8.527587402051964E-7,length_median=6.411858885351502E-7,height_median=6.776263578034403E-21,height_range={0.0,2.710505431213761E-20},height=4.4335537631953044E-21]:4.790413869803398E-7)[&length_range={4.685726737688013E-9,7.459979534475253E-6},height_95%_HPD={1.4148345500410902E-10,1.944642232580607E-6},length_95%_HPD={4.685726737688013E-9,4.696772247706674E-6},rate=1.0,length=2.3357596025966296E-6,posterior=0.2638724133386055,length_median=2.2305003631269417E-6,height_median=4.790413869803466E-7,height_range={1.4148345500410902E-10,4.6861697742161314E-6},height=6.708696743005475E-7]:2.675562100155884E-6,('Brugia_malayi_nematode_SRR3111629.fna'[&length_range={2.352079949296712E-8,8.511911088002152E-6},height_95%_HPD={0.0,1.3552527156068805E-20},length_95%_HPD={6.063479355812306E-8,3.5919552493315413E-6},rate=1.0,length=1.5289404859638035E-6,length_median=1.2968141969138633E-6,height_median=6.776263578034403E-21,height_range={0.0,2.710505431213761E-20},height=4.462134287051519E-21]:1.859413503259906E-6,('Brugia_malayi_nematode_SRR3111504.fna'[&length_range={4.819889898108471E-10,5.315030504796316E-6},height_95%_HPD={0.0,1.3552527156068805E-20},length_95%_HPD={4.819889898108471E-10,2.876480954281283E-6},rate=1.0,length=1.3701417002892945E-6,length_median=1.2824926473708267E-6,height_median=6.776263578034403E-21,height_range={0.0,2.710505431213761E-20},height=4.471958842127093E-21]:1.5477804400245606E-6,'Brugia_malayi_nematode_SRR3111581.fna'[&length_range={1.9859886730083618E-7,6.52358584705421E-6},height_95%_HPD={0.0,1.3552527156068805E-20},length_95%_HPD={4.353906135867554E-7,3.3228844087938187E-6},rate=1.0,length=1.7573881621538876E-6,length_median=1.6344490492604052E-6,height_median=6.776263578034403E-21,height_range={0.0,2.710505431213761E-20},height=4.463920569792533E-21]:1.5477804400245606E-6)[&length_range={3.350238424273248E-10,6.381301198985925E-6},height_95%_HPD={3.830799524153205E-7,3.0586891703280274E-6},length_95%_HPD={3.350238424273248E-10,3.312431405937286E-6},rate=1.0,length=1.5054097112504848E-6,posterior=0.6222485831026756,length_median=1.344295405503827E-6,height_median=1.5477804400245674E-6,height_range={1.9859886730084271E-7,5.1574620880064E-6},height=1.6523311843228475E-6]:3.1163306323534544E-7)[&length_range={7.560038921368375E-10,5.8706716954872285E-6},height_95%_HPD={6.218807844711008E-7,3.542013254476036E-6},length_95%_HPD={1.4194562334009842E-8,3.3185205876754443E-6},rate=1.0,length=1.4600614987958877E-6,posterior=0.1763542902332938,length_median=1.2811902951986364E-6,height_median=1.8594135032599128E-6,height_range={2.502668707597973E-7,6.206269814595235E-6},height=1.9734887678496027E-6]:1.295189983876318E-6)[&length_range={3.4656076259703876E-10,7.546490490737544E-6},height_95%_HPD={1.5304828179546576E-6,5.21687511070175E-6},length_95%_HPD={3.4656076259703876E-10,4.327177708718612E-6},rate=1.0,length=1.976638717063592E-6,posterior=0.21971793857914854,length_median=1.7879410720298865E-6,height_median=3.1546034871362307E-6,height_range={9.141903604655414E-7,7.12159133655269E-6},height=3.254210702857073E-6]:1.0634580098454732E-6)[&length_range={8.057856059895803E-9,7.280187553909394E-6},height_95%_HPD={2.250472603263409E-6,6.337220772379575E-6},length_95%_HPD={2.7175066077191282E-8,4.279286861083884E-6},rate=1.0,length=1.8238935000686035E-6,posterior=0.10755239224990115,length_median=1.5957018577705593E-6,height_median=4.218061496981704E-6,height_range={1.732727747477328E-6,8.799756278984582E-6},height=4.3064649143767016E-6]:1.8534213815225205E-6)[&length_range={2.895342757297268E-9,2.059402447577417E-5},height_95%_HPD={3.814195274939381E-6,9.487304769625572E-6},length_95%_HPD={1.5952557112542824E-8,9.913025518376178E-6},rate=1.0,length=3.8419489263175605E-6,posterior=0.09568999604586793,length_median=3.057549593241364E-6,height_median=6.0714828785042245E-6,height_range={2.4901983151552436E-6,1.088120358633779E-5},height=6.194698659883409E-6]:1.1097135276250826E-6,'Brugia_malayi_nematode_SRR3111498.fna'[&length_range={1.216374452005797E-6,1.9021764444932905E-5},height_95%_HPD={0.0,1.3552527156068805E-20},length_95%_HPD={2.3501350315941295E-6,1.1174079589787025E-5},rate=1.0,length=6.577598130671592E-6,length_median=6.334586530649206E-6,height_median=6.776263578034403E-21,height_range={0.0,2.0328790734103208E-20},height=4.570204392882831E-21]:7.1811964061293E-6)[&length_range={1.8413367866792957E-8,1.5802262373537334E-5},height_95%_HPD={4.66147635216892E-6,1.052687379969198E-5},length_95%_HPD={2.5953351054530416E-8,9.692763123652047E-6},rate=1.0,length=4.2166746198199865E-6,posterior=0.06063002504283643,length_median=3.5480632048716463E-6,height_median=7.181196406129307E-6,height_range={3.627250561442184E-6,1.4348898418456423E-5},height=7.309068133086824E-6]:5.2997211742512895E-6,((('Brugia_malayi_nematode_SRR3111630.fna'[&length_range={1.4946554632256168E-8,1.0758997896955572E-5},height_95%_HPD={0.0,1.3552527156068805E-20},length_95%_HPD={2.2482144589813082E-7,5.486185720535593E-6},rate=1.0,length=2.4313571710182657E-6,length_median=2.1052745432263603E-6,height_median=6.776263578034403E-21,height_range={0.0,2.710505431213761E-20},height=4.5559141309547236E-21]:2.261601385291105E-6,('Brugia_malayi_nematode_SRR3111319.fna'[&length_range={4.4919004598843334E-10,1.619847696569708E-5},height_95%_HPD={0.0,1.3552527156068805E-20},length_95%_HPD={4.4919004598843334E-10,3.2222511651695314E-6},rate=1.0,length=1.2572662291191687E-6,length_median=9.877074270564834E-7,height_median=6.776263578034403E-21,height_range={0.0,2.710505431213761E-20},height=4.521081617504962E-21]:9.251094203073439E-7,'Brugia_malayi_nematode_SRR3111318.fna'[&length_range={4.846548604108514E-9,9.829472233961684E-6},height_95%_HPD={0.0,1.3552527156068805E-20},length_95%_HPD={3.20908040362153E-8,3.912359401473978E-6},rate=1.0,length=1.605699008686506E-6,length_median=1.3315904827315818E-6,height_median=6.776263578034403E-21,height_range={0.0,2.710505431213761E-20},height=4.547875858620163E-21]:9.251094203073439E-7)[&length_range={2.6180980548839122E-11,1.3122720837139584E-5},height_95%_HPD={9.123492312790348E-9,2.5189975581343146E-6},length_95%_HPD={2.6180980548839122E-11,4.143148234720817E-6},rate=1.0,length=1.5204235845495373E-6,posterior=0.3417688150784236,length_median=1.1545827838307249E-6,height_median=9.251094203073507E-7,height_range={9.123492312790348E-9,6.1004413023804476E-6},height=1.0917974544665684E-6]:1.336491964983761E-6)[&length_range={1.4015984815096158E-9,1.807926371359217E-5},height_95%_HPD={5.752672418141684E-7,4.774722606427093E-6},length_95%_HPD={1.4015984815096158E-9,1.07054926557649E-5},rate=1.0,length=3.8123967126686657E-6,posterior=0.32410702517464085,length_median=3.018458204533335E-6,height_median=2.2616013852911116E-6,height_range={3.4509061157667043E-7,8.165979965207791E-6},height=2.443264108843174E-6]:3.4435924470659345E-6,'Brugia_malayi_nematode_SRR3111517.fna'[&length_range={1.0389265051298902E-6,1.9273674359380793E-5},height_95%_HPD={0.0,1.3552527156068805E-20},length_95%_HPD={2.385514192470168E-6,1.1445679330929723E-5},rate=1.0,length=6.640273192701544E-6,length_median=6.351539803083183E-6,height_median=6.776263578034403E-21,height_range={0.0,2.0328790734103208E-20},height=4.490714810907734E-21]:5.705193832357039E-6)[&length_range={1.1074737208582641E-9,1.6023875479001264E-5},height_95%_HPD={2.9161002099197187E-6,1.0033230935545694E-5},length_95%_HPD={1.1074737208582641E-9,1.028587353632183E-5},rate=1.0,length=3.904027916399167E-6,posterior=0.066429418742586,length_median=2.91325883167916E-6,height_median=5.705193832357046E-6,height_range={1.8190176568702124E-6,1.2106096533534261E-5},height=5.973105746087363E-6]:2.1784011855014475E-6,'Brugia_malayi_nematode_SRR3111514.fna'[&length_range={1.0884527431094062E-6,2.4186564144840785E-5},height_95%_HPD={0.0,1.3552527156068805E-20},length_95%_HPD={3.43281663411499E-6,1.3387627174471366E-5},rate=1.0,length=7.911202065830593E-6,length_median=7.60194707090681E-6,height_median=6.776263578034403E-21,height_range={0.0,2.0328790734103208E-20},height=4.505005072835841E-21]:7.883595017858487E-6)[&length_range={8.328992702323845E-9,1.2468132654199772E-5},height_95%_HPD={4.287248114425979E-6,1.2123522986130143E-5},length_95%_HPD={3.420352253836937E-8,9.975477847650976E-6},rate=1.0,length=4.5455066823865946E-6,posterior=0.039277711875576646,length_median=4.070142059440405E-6,height_median=7.883595017858494E-6,height_range={2.9855757844207857E-6,1.4104001709228983E-5},height=8.01150392659377E-6]:4.597322562522103E-6)[&length_range={3.401215318960107E-10,1.7628757942106194E-5},height_95%_HPD={8.648300573278705E-6,1.7192754646312366E-5},length_95%_HPD={3.401215318960107E-10,8.696427028836057E-6},rate=1.0,length=3.725469169469838E-6,posterior=0.5724265190457362,length_median=3.29189038949224E-6,height_median=1.2480917580380597E-5,height_range={6.857760719456004E-6,2.223363081031596E-5},height=1.2661325500918153E-5]:2.56288404831572E-6)[&length_range={4.951751717403819E-10,1.5403587198771183E-5},height_95%_HPD={1.0810382025686869E-5,1.9870033388700697E-5},length_95%_HPD={4.951751717403819E-10,9.44534970948763E-6},rate=1.0,length=4.373769573901034E-6,posterior=0.597732964281007,length_median=4.003802498027058E-6,height_median=1.5043801628696316E-5,height_range={7.695659085287039E-6,2.3520028295926093E-5},height=1.512226731018906E-5]:3.7387785699258224E-6)[&length_range={3.4199034214104642E-9,1.3655798632998411E-5},height_95%_HPD={1.4437033711447598E-5,2.3726651792557663E-5},length_95%_HPD={3.4199034214104642E-9,7.2331278199087914E-6},rate=1.0,length=2.8149040904583987E-6,posterior=0.30604982206405695,length_median=2.2510182873901985E-6,height_median=1.878258019862214E-5,height_range={1.0490903215955407E-5,2.7536560194015875E-5},height=1.8857204849576337E-5]:2.307568487678251E-6)[&length_range={7.413441719230154E-11,1.5134682046911006E-5},height_95%_HPD={1.6784162279845564E-5,2.599715375452821E-5},length_95%_HPD={3.56957295814716E-9,8.351107877371727E-6},rate=1.0,length=3.6455021167592343E-6,posterior=0.454066165809938,length_median=3.2274962026905915E-6,height_median=2.109014868630039E-5,height_range={1.3934916122785054E-5,3.0456429030115167E-5},height=2.116459264758516E-5]:2.205199711095995E-6,'Brugia_malayi_nematode_SRR3111636.fna'[&length_range={8.395721799209368E-6,3.670894737657515E-5},height_95%_HPD={0.0,1.3552527156068805E-20},length_95%_HPD={1.3857508820211818E-5,3.0459576384182476E-5},rate=1.0,length=2.2665398268302127E-5,length_median=2.2628178775156646E-5,height_median=6.776263578034403E-21,height_range={0.0,2.0328790734103208E-20},height=4.538944444915096E-21]:2.3295348397396378E-5)[&length_range={2.844052650842672E-9,1.5586799884975922E-5},height_95%_HPD={1.8636140773212913E-5,2.8180985037604962E-5},length_95%_HPD={2.844052650842672E-9,8.843928807468314E-6},rate=1.0,length=4.09939089448018E-6,posterior=0.6356926321339132,length_median=3.7214992529428376E-6,height_median=2.3295348397396385E-5,height_range={1.5007029299664332E-5,3.5304259327957525E-5},height=2.335283895833404E-5]:3.240786383892926E-6)[&length_range={1.7514577423677498E-10,1.1564514380984543E-5},height_95%_HPD={2.2021654726545005E-5,3.145541026824746E-5},length_95%_HPD={1.7514577423677498E-10,5.972849171923811E-6},rate=1.0,length=2.2855713789442655E-6,posterior=0.2111506524317912,length_median=1.8344649181913591E-6,height_median=2.653613478128931E-5,height_range={1.9331030972922335E-5,3.482970833409578E-5},height=2.664587544416E-5]:2.158895502957231E-6)[&length_range={1.291668695271056E-9,9.437077375845763E-6},height_95%_HPD={2.430874541260916E-5,3.340480142043567E-5},length_95%_HPD={1.291668695271056E-9,3.7122546547405195E-6},rate=1.0,length=1.3598935957098827E-6,posterior=0.10399367338869119,length_median=9.953059816317926E-7,height_median=2.869503028424654E-5,height_range={2.1835388258208837E-5,3.653427425769142E-5},height=2.8690915925230627E-5]:1.28403309528255E-6,'Brugia_malayi_nematode_SRR3112012.fna'[&length_range={1.631346413011235E-5,4.020320873124123E-5},height_95%_HPD={0.0,1.3552527156068805E-20},length_95%_HPD={2.2454072278572635E-5,3.3988426719638425E-5},rate=1.0,length=2.813104499066466E-5,length_median=2.814243056048807E-5,height_median=6.776263578034403E-21,height_range={0.0,2.0328790734103208E-20},height=4.500539365983308E-21]:2.9979063379529085E-5)[&length_range={2.0545856093456068E-10,9.865425878550488E-6},height_95%_HPD={2.5371539136473748E-5,3.473969853044645E-5},length_95%_HPD={2.0545856093456068E-10,3.935532498956044E-6},rate=1.0,length=1.3486829137776405E-6,posterior=0.2683537630156847,length_median=9.585092762100265E-7,height_median=2.997906337952909E-5,height_range={2.2987991392872895E-5,3.905277363176879E-5},height=3.0129396749205865E-5]:9.379203334003077E-7,'Brugia_malayi_nematode_SRR3111634.fna'[&length_range={1.8132905905243095E-5,4.107157305514012E-5},height_95%_HPD={0.0,1.3552527156068805E-20},length_95%_HPD={2.395945982402768E-5,3.550631317818984E-5},rate=1.0,length=2.968783425771588E-5,length_median=2.9566677168862367E-5,height_median=6.776263578034403E-21,height_range={0.0,2.0328790734103208E-20},height=4.499646224612801E-21]:3.091698371292939E-5)[&length_range={3.2727414169638595E-6,3.7035144153223565E-5},height_95%_HPD={2.6116121323140237E-5,3.6194283338620184E-5},length_95%_HPD={8.385963768725195E-6,2.4797982831560907E-5},rate=1.0,length=1.6423923599143355E-5,posterior=1.0,length_median=1.628546885648234E-5,height_median=3.09169837129294E-5,height_range={2.2757490789779188E-5,4.184409911222094E-5},height=3.108442337179226E-5]:1.6458880040125358E-5,'Brugia_malayi_nematode_SRR3111731.fna'[&length_range={3.444541724488424E-5,6.75813898109805E-5},height_95%_HPD={0.0,1.3552527156068805E-20},length_95%_HPD={3.94720049800929E-5,5.593295868921629E-5},rate=1.0,length=4.750834697093527E-5,length_median=4.737586375305476E-5,height_median=6.776263578034403E-21,height_range={0.0,2.0328790734103208E-20},height=4.501432507353814E-21]:4.737586375305475E-5)[&height_95%_HPD={3.947200498009291E-5,5.593295868921629E-5},length=0.0,posterior=1.0,height_median=4.737586375305476E-5,height_range={3.4445417244884246E-5,6.758138981098051E-5},height=4.750834697093527E-5];
end;

begin figtree;
	set appearance.backgroundColorAttribute="User Selection";
	set appearance.backgroundColour=#-1;
	set appearance.branchColorAttribute="User Selection";
	set appearance.branchLineWidth=1.0;
	set appearance.foregroundColour=#-16777216;
	set appearance.selectionColour=#-2144520576;
	set branchLabels.colorAttribute="User Selection";
	set branchLabels.displayAttribute="Branch times";
	set branchLabels.fontName="Arial";
	set branchLabels.fontSize=9;
	set branchLabels.fontStyle=0;
	set branchLabels.isShown=false;
	set branchLabels.significantDigits=4;
	set layout.expansion=0;
	set layout.layoutType="RECTILINEAR";
	set layout.zoom=0;
	set nodeBars.barWidth=4.0;
	set nodeLabels.colorAttribute="User Selection";
	set nodeLabels.displayAttribute="posterior";
	set nodeLabels.fontName="Arial";
	set nodeLabels.fontSize=9;
	set nodeLabels.fontStyle=0;
	set nodeLabels.isShown=true;
	set nodeLabels.significantDigits=2;
	set polarLayout.alignTipLabels=false;
	set polarLayout.angularRange=0;
	set polarLayout.rootAngle=0;
	set polarLayout.rootLength=100;
	set polarLayout.showRoot=true;
	set radialLayout.spread=0.0;
	set rectilinearLayout.alignTipLabels=false;
	set rectilinearLayout.curvature=0;
	set rectilinearLayout.rootLength=100;
	set scale.offsetAge=0.0;
	set scale.rootAge=1.0;
	set scale.scaleFactor=1.0;
	set scale.scaleRoot=false;
	set scaleAxis.automaticScale=true;
	set scaleAxis.fontSize=8.0;
	set scaleAxis.isShown=false;
	set scaleAxis.lineWidth=1.0;
	set scaleAxis.majorTicks=1.0E-5;
	set scaleAxis.origin=0.0;
	set scaleAxis.reverseAxis=false;
	set scaleAxis.showGrid=true;
	set scaleAxis.significantDigits=4;
	set scaleBar.automaticScale=false;
	set scaleBar.fontSize=9.0;
	set scaleBar.isShown=true;
	set scaleBar.lineWidth=1.0;
	set scaleBar.scaleRange=3.0E-5;
	set scaleBar.significantDigits=4;
	set tipLabels.colorAttribute="User Selection";
	set tipLabels.displayAttribute="Names";
	set tipLabels.fontName="Arial";
	set tipLabels.fontSize=9;
	set tipLabels.fontStyle=0;
	set tipLabels.isShown=true;
	set tipLabels.significantDigits=4;
	set trees.order=false;
	set trees.orderType="increasing";
	set trees.rooting=false;
	set trees.rootingType="User Selection";
	set trees.transform=false;
	set trees.transformType="cladogram";
end;
