# Supplementary material for: Large scale genome reconstructions illuminate Wolbachia evolution
Source: Nat Commun. 2020 Oct 16;11:5235. doi: 10.1038/s41467-020-19016-0 (PMC7568565; doi:10.1038/s41467-020-19016-0)
Supplement: Supplementary file 6 — Supplementary Data 2 [file 41467_2020_19016_MOESM6_ESM.zip › Scholz2020_trees and xml/Brugia_malayi.selected_1excluded.gtrg.beats.noclock.xml]

<?xml version="1.0" standalone="yes"?>

<!-- Generated by BEAUTi v1.8.2                                              -->
<!--       by Alexei J. Drummond, Andrew Rambaut and Marc A. Suchard         -->
<!--       Department of Computer Science, University of Auckland and        -->
<!--       Institute of Evolutionary Biology, University of Edinburgh        -->
<!--       David Geffen School of Medicine, University of California, Los Angeles-->
<!--       http://beast.bio.ed.ac.uk/                                        -->
<beast>

	<!-- The list of taxa to be analysed (can also include dates/ages).          -->
	<!-- ntax=22                                                                 -->
	<taxa id="taxa">
		<taxon id="REF_wBm_TRS_D.fna"/>
		<taxon id="Brugia_malayi_nematode_SRR3111493.fna"/>
		<taxon id="Brugia_malayi_nematode_SRR3111514.fna"/>
		<taxon id="Brugia_malayi_nematode_SRR3111640.fna"/>
		<taxon id="Brugia_malayi_nematode_SRR3111731.fna"/>
		<taxon id="Brugia_malayi_nematode_SRR3111579.fna"/>
		<taxon id="Brugia_malayi_nematode_SRR3111568.fna"/>
		<taxon id="Brugia_malayi_nematode_SRR3111629.fna"/>
		<taxon id="Brugia_malayi_nematode_SRR3111630.fna"/>
		<taxon id="Brugia_malayi_nematode_SRR3111581.fna"/>
		<taxon id="Brugia_malayi_nematode_SRR3111319.fna"/>
		<taxon id="Brugia_malayi_nematode_SRR3111318.fna"/>
		<taxon id="Brugia_malayi_nematode_SRR3111864.fna"/>
		<taxon id="Brugia_malayi_nematode_SRR3111544.fna"/>
		<taxon id="Brugia_malayi_nematode_SRR3111517.fna"/>
		<taxon id="Brugia_malayi_nematode_SRR3111498.fna"/>
		<taxon id="Brugia_malayi_nematode_SRR3111738.fna"/>
		<taxon id="Brugia_malayi_nematode_SRR3112012.fna"/>
		<taxon id="Brugia_malayi_nematode_SRR3111488.fna"/>
		<taxon id="Brugia_malayi_nematode_SRR3111634.fna"/>
		<taxon id="Brugia_malayi_nematode_SRR3111636.fna"/>
		<taxon id="Brugia_malayi_nematode_SRR3111504.fna"/>
	</taxa>

	<!-- The sequence alignment (each sequence refers to a taxon above).         -->
	<!-- ntax=22 nchar=1080084                                                   -->
	<alignment id="alignment" dataType="nucleotide">
		<sequence>
			<taxon idref="REF_wBm_TRS_D.fna"/>
			AAGTTACTAACATATTTATTCACAAGTTAAGTAACAAGAATCTTAACCGAGTTTTAAGTCAATGACAAGTTGTTGACAAAACTACTACTACTATTATTATACCTTAATATATGAAAGAGGAGAGCGAGCTGGCTAGAATAAAGAGTAGTAAGGCAGTAGTATCAAAGACTATAAAGGAGGGAAAGCAGGGCAGGAAAATACCTATCTGGCTAATGCGGCAGGCTGGCAGGTCTCTTCCTGAATACCGCAGGGCAGTAAAGGACACAAGCAGTTTTATGGAAATATGCTACAACACAGACCTGGTAGTAGAGTTAACATTACAGCCAGTGGCAAGATTCAGCATGGACGCAGCAATAATTTTCTCAGATATTTTGATAGTGGCTGATGTTCTAGGTTGTGATGTAGACTTCATACGCGGTGTAGGCCCGACGATAAAACCTGTAAAGAATTTCAAAGAATTGAGAAATCCACAGAAAATTGAAACTAAGACCTTACCAATCCTAAATGCTATAAGAAAGGTTAGAGACAAATTGCCAGAAGAAAAGTCTCTTATAGGATTTGCTGGAGGGCCGTGGACGGTAGCTTCATACATAATAGAGGGCAGAAGCAGCAAAACCTTTTCTAAGGTGTTAAACCTACATCCCTCGAGTTTAGAGCAGATAATTGAACAGATAACGGAAGTGACGATTTCCTATCTGGTTAAGCAAATAGAATTTGGAGCAGATGTTATTCAGTTATTTGACAGTAATGCTGGTGTACTCTCAGGAGAACTATTTGAGGAGTGTGTTATCAAGCCAACAAAGAAAATTGTTTCAGCAATAAAAGGCAAGTTTCCTGATTTTCCGATAATAGGTTTCCCGAAATCTGCTGGAAGCCTTTACAAAGATTATTGTGAAAAAACTGGTGTGTCCGCGGTGAGTATAGACTATAACGTTCCAATAGAATGGGCAAAAGAAAACCTAAAAATTCCCTTACAAGGAAATCTTAATCCTAGCCTTTTGGCCTACAATAAAATGGAAGCAATTAAAGAAACGAAGCGCATAATAGATTGCTTTAGAGATTTACCTTTCATATTTAATCTTGGGCATGGAGTGCTTCCTAATACTCCGATTGAGAATATTGCTGCGCTAGTCGACTTAGTGAAGAGTCAGTAACAAAATTCCTGGCTTTTTTGTTGTACGAGGCTTATTATTTGAGTTTAGCTCTAGTAAAATTATGTCAGACCTTGCAAAAAGAATGCTCCTGATAAAGCCATCACCTACAATTGCTGTAACCGATAAGGCAAATAGGTTAAAAGATGAAGGAAAAAAAATCTGTATTTTAGCCGCGGGAGAACCAGATTTTGATACTCCTGACCACATAAAAAAAGTGGCCATTCAAGCGATAGATGAAGGTAAAACCAAGTATACTGCTGTGGATGGAACACGTGAACTTAAAGAGGCAATAATCAGCAAATTGAAAAGGGATAATAATCTTGAGTATGCACTTAGTCAGGTTTGTGTTGGTGCTGGTGCTAAACAGGTATTATTTAACTTGTTTATGGCAACAGTTAACCCTGGAGATGAAGCTATAATTCCTGCTCCTTATTGGGTCTCGTACGTTGATATGGTAAGCCTTTTTGGTGGCTTGCCAGTTGTGATAGAGTGTGGACAAGGCTTAAAACTGACACCGGAATTGTTGAAGAACAAGGTGACCAAAAAAACTAAGTGGTTGATTCTCAACTCACCAAATAATCCAGCAGGGGTTGTATATACGTACGGTGAGTTGGAAGGCATAGCACAAGTATTGCTTGAATATCCACATGTGAATATTATTACAGATGACATTTACGAACATATAATATATGACGAGAAGTTCTTCACCATAGCTCAGGTTGAACCGAAACTTTACAATAGGGTTTTTGTGGTCAATGGAGTGTCAAAGGCTTATGCGATGACAGGCTGGAGAATAGGTTACATTGCAGGTAGAAGTGATGTAGTGAAAGCTATTTCCACATTGCA
			GTCTCAGAGCACTTCTAACCCAAATTCGATAGCGCAAGCAGCAGCAGTTGAGGCATTGAATGGTGATCATAGCTTTTTGAAGGAAAGAATGGGAATCTTTAAAAGTCGTAGGGATTTTGTAATAGAGAAGCTAAATTCTGCTCCAGGGTTATTAGCATCCATTCCGCAAGGTGCGTTCTATTTGTTTGTCTCGTGTAAAGATTTGTTGGGCAAAAGCACAAAGAGCGGTAAAGTAATAAATAACGATCTTGATTTTGCTGAATACTTGCTGGAAGATCATCTGGTTGCTGTGATACCGGGAATTGCGTTTGGCCTGAAGAATTTTATTAGAATTTCTTATGCAACCTCTCAGGAACAACTGGAAATTGGGTGTAACAGCATTATTAAAGCGTGTAAAATGTTAAGTTAACTTTTTTACACTTTCATGTGTAATATCCTTACATATCAGTGAAGTGGAGTTAGTGTATAGCTTAAACGTATTTTTTGTTGGCTAGTCTATTTGAAATAGTATGGACTACAGCACTAAAATACAGCAGTAGTTCTACTCGCATTTTACCTGTAATAATAATTTTGGTTTGTACTCCTGTAAGTCTTTACTAGTTATCGGTAGCAATGAAATTCATTCCCTTGACACGTCTTTGCGGGTTGAACTGGCGCGGGTTCTATAGGCGCAGCAATAGTGGGAATGGCTTTTTTTATGATCCAGTAAATTTTTGGCATTCATTTTCCATTATTTTAGTGGTGATAGGCATTATAGGCTTGAAAGTGTTTACCAAATAAATAATTGAATACCAGATGTAAAAATATATATGCTAAAAATTAAGGTAAAGTAAACGGTTCATGAATGCATATTTTATAATGTCGAAGATGTTTACCTGAGTTATCTCGGATTCTTTTATTTGTGAAAAAGGCTTTGCTGACTAGGCAAGTACCTTTCCAATGTTTAATTCTTCACTTTCCTCGTTTTGTTGAATTAAGTTGATATTATTTATTTTATCTACTAAATCTTTTCCTTCCTCTAGGGTTTTTAAATCGCTTTCATTAATGTAATGTTCATTGTTGAATTCTGCAACGATCTCTTTCTTTTTTGGATGAGTGTTTAGGAATTCCAATACCTGATGTTTAGCGTAAGCTCGAATAAATTCCTTATTAAATCTTCGGTCGTTATGTAGATCTTCTAAACTTTCGTCATAGTGTTTTGCTTGATTGACAGTAAATTTATTATTTCTTCTATACCACTTAGAAGCTCCTTATAAAGTTTGCCGTATCTATTACCTACGTGTGCGGCAAGTATTTGTTCGATATATTTTGATATAATTTTACAGCGTGTTACCTGCTATGCTTATACTCATAACTTATTTTAACGTTACATTGGATATTTTACACGCGGAAAGGTTAATATTGAGCTAACTGAAGCGTTTCTGAAGCCAAACTTTACTAAAAATTGTGTTATTTTAGATATAATTTTCATTGTAGAATAAAAACATAAATAAAATGGATCTTGTAACAAAAGTAAAGCTTAAGATTAAAGATAAATAAGGGCAAAATTATAAATGTTTTTATCATCTGTGATGTAATTTTTTAATATATCTTATCCGTGAACTAGTAGCGGAAATGGTAGAAAAATCGTAAATGAGATAAAAAATCTCTATTTAAAATACCTTTTTCCGTTTAAGCAGCTAACACCAAAAATTTAGTTGATGTGTAATTACTTATTTGCTATGAATTTAGCTCTGTTAAATTTCGATAAATTAAACTAAGTGTTTATAAAAATATTGTTCTTTGTAAATAAAGTACCTATAATTCTAAGTTTGAGGTGAGGTTGATGCTACAGAGAAATTTTTTAATATGGTTATTAGCATCGCTATTCTACGCATACCAGTATATATTACGCGTAATCCCAAACATAATCGCACCTGAATTAATAACAAAGTTTAACATAAGCATTGCGGATATTGGTCAATTTGGTGGGCTATACTATATAGGCTACACATTTGCTC
			ACATACCTGTTGGTTTTGCCCTTGATAGGTTCGGACCAAAATTTGTTTTGCCTATATGTGTTGTTTTAACGTTTGTTGGAACATTACCGCTCATATACTTTGATGAGTGGTATTACTTAACATTTAGTAGAATAATTGTTGGAGTTGGATCATCTGCTTCAGCAATTGGAATCTTCAAAATTGCAAGCACATATTTTTCGCAGAAAAAATCGGCAAAAATGGCCAGTTTATCTATAATAGTAGGATTGCTGGGAGCTATTTATGGCGGACTACCCCTGAATTTTTTGTTCAATAAGTTTGGTTGGGATTATGTTATATACGCTTTCTCAACGTTTGGTTGTTTACTTGCTCTGCTTCTATTCTTCATAACACCAAACAATAGTACAGAGAAGAATGTAAGTGGCAATGTATTTCAAGATTTAAAAACTGTGCTTTTCAACAAGCATATCATTCTAATCAGCTTTTTTAGTGGCTTAATGGTTGGTCCTTTAGAGGGTTTTGCTGATGGTTGGGCAAAGGCATTCTTATGTGAAGTATATCAAATGACCGGAGATCTAGCGTCCTTGCTTTCTTCTCTCATATTTATAGGCATGGGAGCTGGGTCGTTCTTTTTAGCTTACTTCCTGGAGAGGCATCCAAATAGGCACTACGAAGCAATTATTGCATGTTCTCTTGCAATGATTGCTAGTTTTCTCTTGCTTTTTGCACAAGCTGGCGGTCTATATGTTGTACTGCCTACACTTCTTATTATCGGCTTTGCATCTGGATACCAAGTGATTGCCATTTATAAAGCAATAAGTTATGTGGACAATAGCTTGGTAGGCCTGACTACAGCTGTGTCAAACATGATAATTATGGTTTTTGGCTATTTTTTTCACACTGGAATCGCAAAAATAGTAGATTTATGTTGGGATAGAACGGTAATACAAGGAAATCCTGTATATGGTTCTGAGCTGCTGATAAAAGCAATATCAATTATTCCTATATGTCTACTTTTGGCTGTTTTTTGGTTCGTTTGGTTAAAGAAAAGGTCTTGAAATTGCTTATGGTATTTTGGTATTATTAGATTGAAGTGGAGTTTTACCTATGACAAATGTTTCAGAGAGAATCTATGACTCTAAGAATAGTTTAAAGTTTCTTGATGACGAGATTTATCAATCTATAGAGAGAGAGTTGCAGCGTCAAAGATCGCAATTGCAACTGATTGCATCAGAGAATTTTGCAAGTAAAGCGGTAATGGAAGCACAAGGTTCTTTTCTGACTAATAAGTATGCAGAAGGTTATATAGGCAAAAGGTATTACTGTGGTTGTGAGTATGTGGATGAAGTTGAGAATTTGGCTATAGAAAGACTCTGTAAGCTGTTTAATGTTAGATTTGCAAATGTTCAACCTCACTCTGGCTCTCAAGCGAATCAAGCAGTATTTGCTTCACTACTCACTCCAGGAGATACAATACTTGGGTTATCAATAAGTTGTGGAGGACATTTAACTCATGGTGCGGCGCCGAACCTTTCTGGTAAGTGGTTTAAATCGATTCAATATGCAATTGACAGAGGTACCTGTCTGCTTGATATGGACGAAGTGGAAAGACTAGCACTCGAACATAAGCCAAAATTGATCATAGCTGGTGCTTCTGCTTACCCAAGAAGAATGGATTTCAAGCGCTTTCGCGAGATTGCAGATAAAGTTAGTGCATATTTACTTGCAGATATTGCTCACTATGCTGGACTTATTGCAGCGGGTGAGTATCCGTCCCCTGCTAAATATGCGCATATTATAACTTCCACGACTCACAAAACTCTGCGTGGTCCTCGCGGTGGAGTGGTAATAACAAATGATGAAGCACTACATAAAAAAGTTCAATCTGCAGTTTTCCCAGGGTTACAAGGTGGGCCGCTTATGCATGTGATAGCTGCAAAAGCTGTTGCATTTAAAGAGGCATTGGCGCCAGAGTTTAAAGCCTATATCAAAAGAGTTGTGGAGAATGCGAAAGTGCTAGC
			TCAAGCGTTGCAAAAGCATGGGCTGAGCGTTATAACCGGTGGCACTGACTCCCATATAGTGCTAGTTGACTTAAGACCGCAAAAATTGACTGGAAAAGGCGCTGTGGATAGCCTTGAAAGGGCTGGTATTACCTGCAATAAAAACTCTGTACCATTTGACATGGAAAAACCGACTATTACTTCAGGACTACGTTTTGGCACTGCTGCTGAGACAACACGTGGACTTAAGGCAGAGAACTTTAAAGAAATAGCTGACCTAATAAATGAAGTGATTCAAGGATTAATTAACGGAAACAACTCAGATGTTGAGAGAATAGTGAAAAATAAAGTTAAAAAGATTTGTGATGATTTTCCTATTTATTAGTAGTTGCTATAAGCCATGAGAGCTGCAAAAAATCACTTATAAACCTCGCTAGCCCATCCTATTAATCATGATGCTGAAGGTATTCAGTTATCTTCAATCTGTGCAGATTAAAATGACAAAGTATTACATAGTTGGCGTCTTGTGTTTTATTTTTTGCACTATATGTACCTTATGTCTTCATAACATTTTTAAGTTTTTACCTATATAAGCTGAAACTCGCTTGTAAAGCGTTTAAGACAGTATAATATGCCAATTTGCAGGATTAGAGGGTAAACACTATCTACCACTGGATATCTTTTGCTTTTTTTATTTATTAAATTTTTTAATATTTATAGCTACCGTCATTTTGCTGCTTGTTAGCAGCTGAGAGATACCACAGTTCTCACGGTATATGAAATAGGGGCTGCCGATACCTCAGTGTGTGACATTGGCTTCTCATACTGGAAAACCATGGGATGGTAGAAAATATTAAATTTATTTACTATATATGAAAAGTTATTATATTTGTATACTTGCAAGTAAACACAATAGAGCTCTATATATTAGGTGTCATGTCAAATTTAGTTAAACAGGTTTGGGAACATAAGAACAAGGTCACTCCTAGCTTTACATTGAAACATAATGTGCAAAAGTTAGTTTACTTTGAGGAATTTCAAGACGTTAAATTGTCTTTAATAGAGAAAAACTACTAAAAGCTAGAAAAGAGAATGGAAAATTGGTTTGATTGTGAAAAGAAATCCATATTAAGCTGATTTATATGAGGAAATCATAAAATAAAATTAAAATCCCAGTACCACGCACTGGAATAGTAGGAAAATAAGGTGTCATTCCAGCACGTGACCAGGAAAAAATACATAAATCCCAGTGGCATTGGAATGGCAAAGGTTAGTGCCATAAAAGTAGCTGGACTGTATAAGCATTACGATTTGAGCCTACCAAGAGGGTAAATCCCAGTGCGTGACACTGGAATTTATAACTAACGAAGGTTTGCTTCTATTATCCTGGAATCTATATCAAACGCGAGGGCAAAATCGACTAGATTCCAGCGTCACACGCTGAAATGACAAAAAAGTACAGGAATAACGTGGTGAACGTTATCCAAGTATCTTAAATCCAATCCCAAGAAAGTGGAGCATCATCACTTGTTGGAATCTCAAAAGACGGTTGTGATATTATTTCTCTCACAAAGCCTTGAAATGCTGGGTCTTTAGCGTCAACCTGGATTGTAATATCAGTTTTAAAATCTGTGTCACCTTTCAAATTATCTATCACTGTACCTCGTAACCCTGAGTTACTTGTTACAGCAGCGCGCAAACCTGGGTTCTGTGCAACTTCATCAGTTAAATCTTTTTTGTTATTAGCAAGTAGTTTAGTAACTACTTCTTCAGCTGTTGGTTTCGTTCCTTTTTCACCTGAGAAAACCTTTGCTGTTTGATTGCTATACTCTGTACTAGTGGTATCAAGAAATCTACCAAGTTTTTCCACTAGGATTGATTTTTGGCCGTCTTTTGCATCAAGTACTTTTCCTGCTACAGCTGGTGTTCCAAGGTCAGCGGTTTTAACAAACGTCTTAGCTAATTCAGTTTCAACTATCTTTACCTCTTTATTGCTAATGGGTTCTTTTGCATTAAGTATT
			GCTTCTACTAAAGCTTTTCCTTTGTCTGTTTGAGTTACAATGTTTGAACCATCAGTTTTGACAAGTGAGGCTTTTTCGGCTAAGAAATCCTTAGCTGTTATTTTGGGATTACTGTCGCCGTACACTGCACCAGGTTCACCAAGAAGTCCACCAAGTTTTTCCACTAGGATTGATTTTTGGCCGTCTTTTGCAGGAAGTATTTTCTCTGCAAAAGCTTTTTGGTTTACTGCATCTGTCAAATTGGAAGCGTCTTTTTTAACAAACTTGTCTTCTAGTTCAGTTTCAACAATGTTTTTATTCAAATTAACGAGATCTGTTGCTTTAAGTATAGTATCTACAACAGGCTTTTTTGATACTTCTTCTGCAAGGATTGATTCACCATCTACAGCTTTTTGTGTAGCAAGTAATGTACTTATAATATTACCAAGGCCTTTTATTTGGATTGCGTTACTATCTTTTTTCTGATATATAAATTTTACCTTTCCTTCCAGCAGATCGCTTAACTTGATATCATCAATATTAGTTAGAGTAGAAATACCTGAAGCATCTAGGGTATATTTGTTACCTCCACTATCTTCATAAACTATAATTTTAGCTTCATTTAGATTTAATGTCATTTCTGTGATTTTTACTGACCCCTTATAAAGATATAAATTATCTGCCATATCACTCTACGTTGATTATTAAACTCGTAAGATGCATGAAAAAAGTATAATTTCCGTAAATGTCAGATTTTATATAAGATCTTCTTGAAGTTTGTTATTTTAGAATTTTCCTCATTGTCATGCTTGACACTAGAATCCAGTTTTCTTTACAATCCCCTTTGTGAAAGAACAAAAATGCTTATTTGTCACCATAGCAGGTTTACCAAATGCAGGGAAGTCCACACTAATTAACAGCATCACTGGTAAGAAAATTGCAATCGTTACTCCCAAAGTGCAAACAACGAGAACGCAAATAAGGGGTATTGCAATATATAATGAGACACAAATTATCTTTACTGACTCTCCAGGGATATTTTCAGCGGAAACAAAACTTGAGAAAGCTCTGGTCAAATCTGCGTGGTCGGCAATCAAGGGCGATGACGTCATTTTGTTGCTTATTGATGCGAGCAGTTATTTAAAAAACATAGAAAGAATCAAAACCATATTCACACGGCTGCGGCACACGAAAACGAAGTGCATTTTTGTTATCAATAAAATTGATCTGGTAAAAAAACCTGAGCTAAAGATGACGTATAAACATCTGGATTTGCTTTATAAATTAAAAAAAATTTTTACAATATCAGCATTAAAGAGTGATGGACTTTCTGATCTGATGGATTACTTATCTGAAGTTGCACCGGTAAGTCCTTGGTTTTATGGAGAAGATCAGGTAACCGATTCCTCGACGAGTTTTTTGTCAGCGGAAATCACAAGGGAAAAATTGTTCTTGAATTTGCGTGAAGAATTGCCATATTCTACAGCTGTTATAACTGAACAATTTGAAGAGAAAAAAGATGAAAGTTTGGTCATAAAGCAGGTAATATTTGTGCTGAAAGATAGTCATAAAAAAATAGTGCTAGGGAAGGGTGGGAGTAATATTAAAAAAATTGGCATCGAAGCGCGCATTGAATTAGAAAAGTTATTTGAGCGTAAAGTTCATCTGTTTTTGTTTGTGAAAGTGCGACCTTGGACTGATCGCCCAGAGGAGTATATAGACGATGTTTAATTCTTTGTTGGTATTTGATATTGAGACTATACCAGATGTAAACTCCTGCAGGAATTTGCTCAATATTAGTGATGATAGTAGCTTAAAAGAGAAGAGAAACGCATTAACAAAATATCATCTTGAAATAACAAACGGACAAAACCCTTTTCTGCGTCAGCCCTTCCACCAAGTTATAGTTATCAGTTTTTTACTTTGTAGTGTAACCTATCAAAGTAATTATGAGGTATTTACCCTTCAGGAAATTAGATCTGAAGGCACACTAGATTCCAGTGAAAAGGAACTGGTAAAAG
			GATTTTTTAACTGCGTATCGGAGAAAAAACCAAGGCTAATTTCTTTTAATGGACGCACTTTTGACATACCGGTGCTAAAATATCGTGCTATGGTCCATGACGTTCAAGCGGAATATTTTCATAAAGCTGGTGATAAGTGGAATAGCTACAATCAAAGATATAGTAGTAATTGGCATTGTGATTTGCTTGAATCTCTCTCTGATTTTGGAGCCTTTGCTAGAGTAAAAATGAATGAAGTTTGTGCAGTGTTTAATCTTCCTGGTAAAATTGGAGTTGACGGGTCACAAGTTGTAGATTTGTATGATAGTGGTAGAATACAGGAAATTCGAGATTATTGTGAAACAGACGTAGTTAACACTTATTTGATTTACTTGAGATTTATGCATCATCAAGGGAGAATCACTACTCGAAGCTACAACAAAAATATAGAAGAGCTGCTTTTGGAATGTGAAAAAAAAGCGCACCTAAGAAAGTTTAAAGAGGAGTGGGAAATAACTTGTGGTGGAAGGTTTTGTGTTGAGTTTAAATGAGCGCAAGCATACGAAGCAGTTATTAGATTGCTCCTTAATAATAGCTGTCAACCTATTGTAATAGATAAAGAGTTTTCATGTTGCTTGACTTTTACTTACTCAATCTGAAAAGAAGTTTTATATTTGTTTTTTATTTCCTCAAAAAAGTTCGATCCATCTGAAATATAACTCCATGTATTGGCAGCATAGTGTTGAACCTTGCCAAGGGCCTTAGAGTTAATATGTTTAGTATCAATAGGATAGTAGAAAAGAGATACGTCATTATTTGACTGGAATTACTCTTGTCTGTTCTATAGATAGCTTCATGATGACCATCTATTGTATAAATGTGGTACTCTTCTGATGCTGATACTCTTAGTTGTACACCTACATAAGCGTAGCCAAGGAGACCAGATGACACTCTAGCACTGGACCTTGTCTGTGTTGAGTTATTCTAATGGTTTCATCCTGAAGAACTTTATTATAAAATTCACTAGCCAGTAAGGTCAAAAAACCTTGGGTTACCAAAAGTTGCAACGTGCGGCTATCTTAGTAACAGCCCCTTCCATACTGTAGCCTGTAAGATTAATTTTAAAATCTTTAATTTTTGATCCTTGCTTTTCAGCATGAGCTTTTAAAGCGCCATAAAGATTATGGCTATGAACTATAAATGAGTTGTAAAGACCGCGGTGAATTCCATCTTCATGTAGAAGTTCTGGAGTAATAAAAGATCCATTTAGATGAGTAATTACATCATTTAAGCTCCATAGGCCATATTTTAAACGAGTGCCGTTGGTAAGCTATAGTTATTTCATTATCTTTATAAAAACATGATCAACGTCTTTTTTAAAGCTATTACTAAGTTAAATAATTTTGTAACCTTCACTTTCAAATTCAGCTTTAGTTTTATACATTTTTTCATTTTCAAGAATTACAAAATCTTCCTCATTTCCATTAAAAAGATCATCATTACAAACTGAAGATTTATAACTTTTTTCGCTTAATTGATTATCGTTATTACCGTAAATTATTTTACAGAAATTACTCATTTCAATAATTTCTCTTTAATTGAACCCTGCAATTTCTACAATACTTTCATCTATTTGGTAAGAAGAAGATAAAGAATATATTTTATTTGAATTGCGAAGACTTATAAACTCATCAATAATCTCAAACTCATCATCATCTTCTATTATAGATTCTGTGATCCGATCGTTATTTTTTGAATTTGTACTGCCTGCAGTACTAAATCAATTGTGAGAGAAACTAAAATCCATACATTTAGAACTAAACAATATTACTTAACTATACTATAAATTGATATTGCTGTTAGTAACTATTATTACTATTCTAGTAAATAATAAAATATTTTATTGTCTAATCATAGAAAAATTTTACTTCCATGGAATGAATATTGGGGTTATAACATGGGTGACAAATGAAAAACCTCTATGCTAAATTTTAGTTAACGTGCATATTGGAAATATTAAA
			AAAGTTGTTTTTGAGGTATTGCATTTTGTTTTTGTTTTAGCTATAAGGTTGCTTTAAGTTGAGTTTTCAACGTTTTTGTACTATTTACGTTTAAGATAATGATTTTGAAATTTTTTGGGGGCACTTCATGAAAAAATTTACTTACACTAGAACTGCTCTAGCTTCTTTATTAACTTTATGTTCTTTCAGCGGTTTTGCTGCTGACTCTTTTAATGAAGGTATGAAGGGAGTAAAAAAGCAAGAGAACATAAAGTCAATCACAACTTCTGAAAAAATGGAAGTTATGAAGACATCAAACAAAAGGCTAAAAGAGAAAATGGACAGGATATGTAATGCTGATCCAAGAAAAAAAGCTGAAGAGCTTAAGAAGAAAGAGGAGCTCAAGTTAGCAGCTGAGAAAAAGAAAGAGGAACTAGCTGAGAAGAAAAGAAAGGAGACGAAGCTAGCAAGTGAAAAGAAAGCGAAACCTTTAGATGCTAAGAACTCTAATGTAGAGAGTTCAAAGACTAGGGGTACAGAAACTCAGAAAGCTAGAGATGTAAAGAAGAATTTTAAGAAAGATGTAAAAATTGTTGGTCAAAATGCAGAAAAAAAAGGTGAAGCAAGCCCTGTTATCTTGGTCGGTGGCGTTGATGTTATTGACACTAACCAAGGAACAAGTGGTTTGAAAATAACTTTTGGTGGTGTTGTTGATGCTCAAGGTTATGGTAAAGCTGGACCAAGTGGTGAAGATTATAAACATTATAATGTTATGTCGGGCAAATCTACAGGTTACTATGAGGATATTTCGGACAAGGTAAAAGGAGCAAATCCAATATTTCCTAGCGGGATAGGAAATATTGGTGATTATAGCGAAGACATAGATATGATTGCAGATGCAATATTACATTTAAGAGCAGAAGATAAAAATGAAGATAAAGGTCTTCTTTATGGTGCTGATGTGCAATTCCAAGTTCCAGTGACAGAAGGCAAAGGGGCTTCACAGGGTGTTCGTGCTACAAGGGGTAGAAGTGCACATGTGTTTTTAAGTTCGAGATATGGTGACTTGAAACTTGGTTATCAGTTTGGTCCTGAGGCCCTGATGAGGCTTGATGCAACAAGGATTGCAACTATTGACGGAGCTGCAGATAGTGACTGGTTCAGAAAAGTGAACTTGGAAGGAAGTGCTGCAAGCTTTCCATTTTATGTAACACCACGTCTTTACACTGAAAGTTTCTCAAGCGAAAGTGAAAAACTTTCTTTCCGTATGGCAGGGAAATATCATAAAAACGTTATGACTACATTACCATTTAGATTTGCTTACTACTCACCAAATTATATGGGGGCAAGATTTGGTGTTAGCTACTCACCTCGCTATGACAGTAATTTGTTTGTTATAAAGGATGGTGATAACATAAAACATGTTGGTCCAGACTATGAGCACATAGTAAGTGCTGGTGCATCATATGAATATGACTTTAGCGAACGTAAGGTAAAAGTTAAAGTTGCTGCAGTTGGTGAATATGGTCAAGCAAAAGAACCAGACAGTACTAAGTATGCTTATAAGGAATATGTGGAGTATAATGATCTGATGGGTGTTAATTTAGGTATAAGTGCTGACTGTAATATTAATGAAGATCAAGGTGTAAAATTTGCTGCCTCCTTTGCATATTTGGGCAAATCTGGTCAACCAAAGGGTATTGAAAAATTGGTTGGTAATGTCTATCAAAAAATTGATGGTAAAGGTGTTACTGATGATGACAAGAGAGTGAAAGAACTCGAAGATCAATTTAAAGGAGATGATAAAAATACTATGTATTGGACTGCAGGAGCTGGTTATCAACATGAGAATTTCTACATAAGCTTGACATACTTTGGTAGTAAGATGAGTGATGGAGATAAGCTTCACGATGTTGCATTTGGTATTCAGTATGATCTCTCTCCTGCTTCCAGTAAGGGCAAGTTTGTTCCTTATGCATCTCTCCATTATTTTAAAACTGATGAGAAGCAAGGTGGTGGGT
			ATAAGATTACAAAAAAAGATAGTTCAGGCATAGCACCTTCTAACCAAGGGGTTCTCTTCCTTACTGGTATGAAATTTTCTTTCTAATTGAATAATACACACCACAGCTGTGGTGTGTATTTTCAGTGTCATCTATTTAGGCTTTCAGGGTTATTTATGTTGAAAAATTTTTCAATATATGTACAATAGGTTAAAATGAAAGTAACGATATCATGGATATAACAGTGGATCTTGATAGGGGGTTTGAGGAAATAGTACAATCTTGTTCCATGCTGCAACAAATCGAGCACTGGGCCAGAGTTAGTCAAAACCATGAACTAAGCTATAACGTCATTTAGGTATTAGGGGTGCTAACTCAAGGAAGTGTAACGTGTTATCATCTTAACAGCTCTTTTTAGCAGTTGTGAATTGCCATTCTAGTGGTTTTTTTATCAAGGTAGATGATATTGGAATCTGAAAAATAACAATAAGCTCGTTGGCGTAATTTTTTCATATGAAAACAAGAGGTAGCTATGCAACCCACATTAAAAAAACATTTAGCTGGAGGGTTACTTACCATCGCTACATGCTGGAAATTGACGCTTGTTGATGGAAAAGTAATGAGGTTCACTGGTTATGATGAGGGTTTAAATATCAGTAATATACTCTATAAATCTTCAAGTGGATTCACAACCAGTAGTATAGTATTAAACAGCGACTTAAAGACTGATAACCTGGGAATAAAGGAATGTTAAATGGTGATGATATTAAGGAAGGAGAGTTTTATCAGGAAAGTACGACTTTGCAAATATTGAGATATTTCTTGTAAATTACAAAGATGTGGGTCAAGGGAAATGAATCTACATTCGGAACTTTTGATAAAGTAACATTAGATAGTGGGTAATTTATTGTTGAAATAGAGAATTCTCAGCAAAGCTTGAGAGGGAACATAGCAAAGTTATATTCTCCTATGTGCAGAACGCAATTTTGTGATAGTAGCTGTAAAGCTGATGCTAGGAAATTTAGCAGAGTAAGTACGATTACTAAAGTGATAGACGAAAAAAGATTTGAAGACCTAATTTAACTGAGAGCAATGGGTGTTATAAGCATAGAATAGTGAAATTTTTTGGCTCAGTAGCATATACAGCATTTGAAGGTGCGATAAAGAGTATAGAAAAAAGTAGTTACATTGTTTGCTTTGCCTACATGCAAAATTTTTGCTGGTGATAAATGTTCGATACTTACAGATTGCGATAAAACATTTTCAACGTGCAAAAGCAGATTTAACAATGCTGTAAGTTTTTCGTGGTAAACCTTATATACCTGGTTTTTACAGTTAAACTTGTTCAGTGGCATAATTTTCACTATTATAAGTAGTGTGGAAAGGTGGCTGAGTGGTCTAAAGCACACGCTTGGAAAGCGTACACATATGAAATATGTCGGGGGTTCGAATCCCCCCTTTTCCGTTGACTTTTATCATATAATCTCACATAATATGCATGTGAGAAAAATATGGACTGGAAAAATTTTCATCTTAGTATGCCCCTTGACCTAGGGGCACCTGTAATGAGCAAGTATATGAGTTGATTACTGCAATTGACGGTGTTAAAAATAGCTGGTAAATAACAAAAAACACTACCACACGCTATTGAAAGATTAGTCCACTTGGTTATTGTTATATCTTCTGGTGCTTCTAACCGTATTGAAGGGGACAGCCTAACCGATAAAGAAGTTGAGGATCTGTATGAAAACCTACGTATTAGAAAATTTAAAAATAGGGATGAGCAAAAAGTTGCTGGCTACTTAGAAATGCTTAAACTAATATTTCATGATTATGTGAATATTCCAATTAGTAAGTCATTAATATTGCACGTCAACAACCAGATGGTACTCTATAGTGATAAGGACCTATACATAGGGGGGAAAATATAAAACAAGCCCTAATAGAGTTGAGGTAAAAAATCAGAATGAAAATATAGTTGGTATAGTTCTTGGCCCTACACCTCCTTATCTTGTTAAAAA
			AGAAGTACAGGGGTTTATTAATTAATATCACTGATCCTTAAATAATAGACTTTAAACATCCTCTTATTATTGTTGCTAACTTTATTTTTGAATATTTGGCAATACATCCTTTTCAAGATGGGAATGGTATATAACTAGTAGATTAATAACTAATTTAATGCTATTGCAGTAGGATTATGGCTTTGTATCTACTGTGCACATGAAAAGGTAATTGAAACTAACAAACTTGGTTACTATTTAGCGCTTAATAAAATATAAAGCGTTAGAAAAGTAATAAAAAAGATATCTTCCTATAGTTGATATTTTTTCTCAACATACTTAAAACTCAAGCAAGTGAGGCGCATTGTATTCTTGAGAGAGAAAATACTGAATATTTATTATCACAAAAACAATTGCTCTTCTGGAAATGGGCACTTGGTCTTGTAGATAAGAAATTTAGTAGAAAAATGCCATAGAAGCTCTAGGATTTCCTTCAAGAACAGTAGAGGAAATTATAAAAAGACTACTAGATATGAAATATTTGCAGTGCCTTGGAGAATGCAAAATTACTAGGTTTAGAGTAAAAGTTTTAGCTATTTAAAATTTCTAGTCTATTTATATTACTATGTGAAAAAACTTCACCAATCGACTTTTTTATCTTCGGTTTTAATTTGCAATACATATATTAAGCTAATCAATGCACACATGGTAAGGTAAAAACCTGCTGCAAGCTCTGTTTCAGTTTTTTCTATAAGCCACATACATATGGATGGAGAAATTCCGCCAAAAATTCCTGCAGATATATTATGTGCTAGGCTAAAGCCCGTACACCTAACTTTCGTTGGAAGTAACTCGCAAACAAGAGAATTGTATATTCCAAAAGATGCACCTATCGGTATGCTTATTAATAGAAAAGTGAGTGTTACAATATAGTGATTGTCATATGATAGTAGCGAAAACGCTGGTAACCCAGCGCAGGCTAAAGCTATTAATATAAGAACCATCACATTTTTTCTTCCGACTTTATCAGATAATATTGCGAACAGCACTGCAGATGTCCCAAATGTAATTTCAACTGTAATCCTTACTACATTTTTAATATCAATGCCTGAAAGGATAAGCTCTTTTACAGATATGTTGTAAAACATGATTGCTGAGTAGACAATTGCATTTTGGGCGATACCAAGCCCAATTGCTATCATAAATGCCTTTTTATAGCTCCTGATTAGTTCCAAAAATGGAGAATTAGATAAGCTTTTATTTTGGTCATGAGTCTTGTACGCTAAGCTTTCTTCCATTATGTATCTTGTTAAAAAACCTATTACACCCATAATAGAGCAGAAATAGAAAAGCAACCTCCATCCCCAAATTTCATAATTTTCACCTGTAAATTTTTTAACAATGGCTATCATTAAAAAGCATGTAATGGAACCAAGGGCGCCGCTGAAAGCTTTCATGCTACCTAAAAACCCTAGATCTTTTTTATCACTTGAATGTTCTATTAAAAAAGCTGAGTTAATACTTGTTTCTCCACCAGCTGCTGTTCCTTGTACTATTCTGCAAAGCAAAAGCAATATAGGGGAGAGTATTCCTATTTCTTTAAAATCTGGTATGACTGCAATTGCAGTAGATGATATCGAAACTAATATTACAGAAGTTAGCAAAACTTTCCTTCTACCGTACTTATCTCCGATGTAGCCAAAAATAAATGCACCGAGTGGCCTAAATCCAAACCCGACTGCAAAACTGCCAAGAAATTTGATTGTGCTTAAATAATCACTTTCCGAAGGAAAGAAAACATTGCTTATTATGTGTGTTAAGACTCCAAATAGAGTTAATTCATACCATACAATCATATTGCAGATTATACCTGATAGTATTGCTTTTTGAATATTATTCATGATTTTTAATTTGTTATAGTATATTGTTGATTGGTATACTTCGTTATGGAATTTTCATTCAACAACCTTTAAAGACAACTCACGTAAGTGCTTATTATCCACCTTAGAAGGGGCATCCAT
			TAGAACATCTTCACCCTGCTGATTCATGGGAAAACAGGTTATCTCACGAATGTTTGGTGCATCGGCAAGCAACATAACTATTCTGTCAATTCCTGGTGCTATTCCACCATGAGGTGGTACTCCAAATCTAAATGCACGCACAAGTGCACCAAATTTCTTATTGACTTCTTCTTTATTATAGCCTGCAGTGGCAAAAGCCTTATACATGATATCCAGTTTGTTATTGCGAATTGCCCCGCTTGATAATTCTATTCCATTGCAAACAAGGTCATATTGGTAAGCAAGGATATCCAGTGGATTTTTTTCCTCTAGATCTTTCAAACCACCATGTGGCATGGAAAATGGGTTATGAAAGAAATCGATTTTTTTACTTTTATCGTCATACACGAAGTATGGAAAATCAACAACCCAACAGAACTTGAAGATATTGTTATCTATGAGGCCTAGTTCTGACCCTAAGAGAGTGCGTACTTTTCCTGCAATTGTTGCTGCTTCATTTTCTTTGTCAGAAGCAAAAAACACGCTGTCTCCAGGCTTTATGTTCGTTGCTTCTCTTATGTGATTTAGCCTATTGTCATCAAGAAATTTAGCAATCGGTCCTTTTGCAGTACCATCTTTATTAAATGTTATATATCCAAGACCTTTAGCACCAAATTCTTTTTGTGTGTGTTCTATCTTTTTATCAAAAAAACTACGAGGTTCCTCTGCTGTTTTAGGAGCAGGGATGGCTCTCACTACCATACCACGTTCGATGTTGCTCTTAAAAATATTGAATTCTGAGTCACGAAAGATTTCTGTAACATCGCTAATTAATAGTGGATTACGTAAATCTGGCTTGTCAGAGCCGTATTTAAGCATTGCCTCTTTGTAGGTAATACGTGAAAAACCTTTATCGACAGACTTGCGAGAAAATTTGGCAAACACTTTGTATAAGGTAGATTCAATAACTTGAAATACGTCCTCTTGAGTTACAAAAGACATTTCAAGATCTAGCTGGTAAAACTCTCCTGGGGAACGGTCAGCCCTTGCATCTTCATCGCGAAAACATGGTGCAATTTGAAAGTATTTATCAAACCCTGAGATCATTAATAACTGCTTAAAAATTTGCGGAGCTTGTGGCAATGCATAAAACTTACCAGGATTTAACCTACTTGGCACTAAATAGTCACGTGCTCCTTCAGGAGACGAAGCAGTAAGTATTGGAGTTTGAATTTCCAAAAATCCTTGCTCTATCATGAATTTGCGAAGCTCTGCAATGATTTGTGAGCGCAGAACGATATTGTTGCGGACTTTTTCACGCCTTAAGTCAAGAAACCGATATTTAAATCTCATATTTTCTGGGTATTCCTGATCATCTGCAATGCTTGCTAATATACTCCTTTCTTCTTTTGCTGTTTCTTCATTGTGATGAAACTCAACTTCTGACTCGATTTGTAAGTTGTTGACTGTAACTTCAATTTCTCCTGTCGAAATAGAAATGTTTATCGTATCTTCAGTTCTAGCTTTGACTATTCCTGTAACAGTAATTACGCTCTCCGGTTTTAGATCTGATATCTTACAAAAAAAATCTTTGTCGTTATTGAATACCAGCTGAGTAATTCCATAAAAGTCTCTTAAGTCAACAAAAATTAGGTTCCCATGGTCGCGTTTGCGGTACATCCATCCAGAAAGGGTAACTTCCTTTTCTACATCGTTCTTCCTTAATTCGTTGCACGTGTGGGTTTTATAATAGTTCATATCAGTGCGTCCTCCACTACGCAATTCTTAGAAGTATAAAAATAAACCTTATTGTATACAAGTCCATTCGTCGTATATTTAGGCGATTTGCGAGGTAGAGAAATACTGCTTTGTGCTGTCTTTGCTCACACAGAAGTTTGCAGAATTTCTATAATTGTGATATAATAATAAGGGTATTTTAAAATTTAAACACGGAGAATGCTATTTGTACAGATCATAATATATAGCATAACATTGCTTGCTGTAGCTGCGGTGTTTTTCTT
			TTTTAGAAAAATGTACAGGGATCGAATTAGAAAGATCATGTTTCCTAAGAAAGTTCTTGGAGAAGAATGGGAAGAAGGCAGGAAATTCAATAAATTATATCAAAAAGATAAGCAGAGAAAGCTAATAAAACGTCAGGGAATACTACGTGAGAGTCAAAATGGTATACAGGTTTACAAAGAGGATCCAGAAATAGTTGAAATTGCAAAGCCAATAGGTAAATGGACACAAATGGTTATGCAAGATGGTGGATTGATGCAGCGTTTGGCACAATTAATGAAAAGAGAAAGTGGTAGGAAAGGGTTTTGGGAGCTATTTGTAGAGGCTCAAGCTTCAACTCATGGTAAACATAAAGGGAAAGGCAGATAATTCATGCTCGAATGTGAAAATTTATCCTGTATTCATAATGACAAAGTGTTATTTAAAAATCTTAGTTTTAAAGCTAAGCCAAAGTCAAAGGTCTTAATTACCGGTCCAAATGGTAGTGGTAAAACCAGCTTAATTAGAAGTTTATCTGGACTATTGCCACCGGCATCAGGCAATATAAGATATTGCAAAAAAGATATATATGATGACCTAAAATCCTATATACCTTCTATGGTCTATATAGGGCATAAAAACGCCTGTAAGGATAGCTTAACTGTTGCTCAAAACATAGAATTCTGGGCAGGAATACGAAATACTAAGGAATTGATTATAGCTGCTATTTGTTGTTTGCAGTTACAGCCTGTATTTAATATTAAATATGGTGAACTTTCTGCAGGTTGGAAAAGGAGGGTTGCACTTGCTCGCCTCTTGGTTTCTGATGCAAGTGTTTGGCTAGTAGATGAACCATTTTGTAATCTTGATAGTGCAACGTGTGAATTAGTGCTAAATTTAATTTCAGTACGCTCTGAGCAAAATGGTATAGTAATTATTACAGGACACAGCTCTACAGAGCAATTGTGTAGTTTTACAACAATCGACGTGTGTAATTTCAATAGTTATAGCTGACATCCTCTCGCCATGTATATCAAGTTAATGATAACTACTCAAAGTTGTAAGTTAAAAATAAAATTGAATATTTGTGAGAAATAATTTATTATTGTTAATACTTTTTTAGTTAATTTGTTATAGCTTTTTCTAAATTCCTCGATTCAA-----------------------------------------------------------------------------------------------------------------------------------------------------------------------------------------------------------------------------------TTAAAGCAGTGTATCAATTGATATTATATCTCAGACTACAGGCCTTTCTATAGATGAAATTGAAAGTTTTAGTTTTAAGTCCTTCATAGACGCTACAGAACTGAGTAGTAACCCTATACATATTGAGCTTGCAGCGGTTGTACTTCCTCCATAAGATAAGAATGGCAATGGATCTCCTATTACAGGTAAAAGGCCTATTGTCATTCCGATATTTATAAAGAAGTGAACACCGAAAAAAGCAAAAATTCCAATAGATACTAACTTAGAAAAATAGTTTTTTGACCTGTAAGCAATAGAGAATATTATAGCAAGTAATGTTGTATAGAGTACAATCAAAGTCATGCTACCTAAAAATCCCCATTCCTCGCTAAGCACTGCAAAAGCAAAATCTGTATGCTTTTCTGGCAAAAATCCAAGTTGAGTTTGACTGCCGCTAACAAAACTCTTACCAAATAGACCCCCTGAACCAATGGCTATTTGAGATTGCTGTGCATTATAACCTATTCCAAGCGGATCCACCGATGAATCCAGAAATGATAATATCCTTTGCTTGTGGTAAGAACGTAAAGAAGGCCAAATAGCTGGTATTACAAGAATGCTAATTATTCCATAAATTATTAAATGAGCTCTTTTTA
			TTATTGCTGTGAATATAATTGATGCCCCTATGAATAACATTATCACAGCTGTGCCTAAGTTAGGTTGCTTTAATACCAAGAATACGGGTAAGAAAATAAATATCAGTGCTTTAAGCAGCCTTTGGAATTCCATCATTTTATACACACTTTGCTTATTAAAATAACGAGCAAGAGCAAGTATTAAACCAACTTTTGCAAATTCTGATGGTTGCAAACTAATTGGTCCAATTCTTATCCACCTTGTCGCTCCCATTGTGTACAAGCCAAAAAAGTTTACTACTAGCAGCGAAATCACTGCTGCTATATAAAAAAAATAAGCATGCTTCAAATAGAAATCTAGCTCTATGAATGACATAGCTATAGCTAGTAAAAAGAAGAAGGAAAATATGACTAACTGGTGAATTGCAAATGGTGCCCACTTTCCTCCAGCAGAAGAATATTGAACAACTATACCAATGCAAAACAGAGCTATTACATTAGTGACTAATAACCAGTGAATTTTCTTTAGTCTATCCACAACAAAAATCTTATGACCTTGAAGTATAGTAAAATATGAAAAAAATGAAGATTAAAAAACCAGCTTTTCAACTACTAGCCGAATTGGATTACTATATACTCCAACTACTAACGTTAAAGTTGCCATAAATAGTGGACAGAAAAGCATAGGAAATGGTACATCGGTTTTGCCCGATGTCATTTCAACGCATGATACTGCATCACTTTCAAAATACATTTTCTCAACTGCCTTCCACATGTATATCAATGCAAGGAAAGAACCGACAACAAAAACTATAAGAGAAATCCGTGCATGAGATTCAATAATTACGTTTATTATATACCACTTGCTTATAAAACCATTTGTTAAAGGTACACCGACTAGTGCTAGGCTGAGTAGAGTAAACGCAAAAGCTATATAAGGCATTGATTTCTTGAGCCCTGATAAATTCTCTATTTTTGTCGTGCCAAATTTATAAGAAATACATCCTGCAACCATAAATAAAGATGTTTTTATTATACTATGATTTATTATGTGGAGAATTGCTGCGGATAAAGCTATTTTTGAGTTTAGGCTCAGTACTAAGATTATATAACCAATTTGGCTAACACTAGAGTGAGCAAATAGTCTTCTTATATCTTTTGCAGTTATTGCAAAAATTGACCCAAATACGATAGCGCAAAGTGCAAGGATAATTATCACATTGCTCAATGGCAATTTGAGCAAGAAGAAGTTTTGATGGAAGACAGTATAAAAGATTCTAATAAAAACATATATCATCACTTTGGTCACTGTACCTGAAAAGAATATGCTAACGAAACTTGGTGCCTCACTGTATGAGTTAACTAACCACCTGCTTAGTGGAAATAGTGCCATCTTGTTTGAGAGACCAACAAAAATAAACAATGTACCAAGCTTTACGATGTTGTTATTATATAACGGCACTATTCTTTCAGCCATGTCAGACATATTGAGCGTTCCTGTCGTGGAATACAAAAGCCCGATACCAAGTAAGTAAAATGTTGCACCTATTGTTCCGCTAATCAGATATTCAAATGCTGCAACCAGGGCTTTTTTATCCTTTCCCATTGAAACTAGCACGTAGGACGAAAGAGATGAAATTTCCAGAAAAACATAGAGATTAAATATGTCGTTTGTTACTAAAATCCCAAGTAGTCCGCTTAAGCACAATAGAAACAAGGAATAAAGACCTGTGATTTTGTTTTTGCTAATCTCTTTTTCATTAATATAAAAGCTATAGAGTACACTTATCAGCGCTACAAAATTTACTAGAGTTAAAATTAAGGAATTTAACACGTCGATTCTTAACTCTATTCCGTATGGAGGAGCCCAATTTCCAAGGTGATAAGTTATAGTTTCGCCGTTGTATGTTTTTATGAGCAGCACCGATGAAATAAAAAGGGTGACTATTGTTGTAGTAAAAGAAATAAACCAAGACACTTTGTGTTTTCTAGTAAAAAAACAAAGCATCGATGCAATTATT
			GGTATAATAACTTGTAAAATTGGTAATTGCATTAAGTTGTTGTTAATAAGCTGTTAAAGTATTAGTATATATAATACTTTTTGTTTTAATACCCTTATGTTATCTAAAACTTGTAATGCAATAAAGCGCCTGTTACAAAAGGAAAGTAGTTTTGTAGGGAAAGATGAAAATGGAAATTCTTACTATGAATCAAGTGAAGGAAAAAGGTGGGTTATGTATAGCAATGTCTCTGAACCCACGACGGTATCACCTGAATGGCATGTATGGCTTCACTACACTGATGATGCAATGCCAGTTAATAGTAAAAAAAGAAAAATAAAGCGTATCCCCAATTTAACGGGTACAAAGGATGCATATTATCCAAACCAAAAAATAAAGAATTATTATGAAAGATGGAATCCTAATAACTGAAGATGCAAAGGTCAAACATACTTGAAATAACTGCCGGATTATTTGTATTGGTCTTTACTATTTTTCTGGCTTTCTTTGCTATAAATAAGCTGTCTGACATAAAAAAAAGCTATAAGGGTTGCTATAAAATATACGGCTTTTTTTCTAACGCCAACGGTATAGAAGTTGGTGACAGTGTCAAGATTTCTGGTGTAAATATTGGAAGTATAACTGGTATATCACTTGATAAGGCTACCTATGTGGCGCGGCTTGATATGTGCATAAGTAAAGACATAAAATTGCCAATTGATAGCTCGGCTCTAATCACTAGCAGTGGAGTTGTTGGTAGTAAGTTTGTTAATATATCGCCTGGGTCAGGCATAAAACTAATTTCAAATGGTGGTAAGATAGAGTATACCCAATCTGAAGCAAATGTAGGTGGAATAATAGATAAAATCCTTAATATGTTTTCAAAATGAAAATGACTAACTAAAGTTAGTACACTTTGCACATAGGTCTACTGAGGCCTATCTGCGTTGCTTTGGTTAAAAGTCTCTGGGTAACTGCTTGGTGTTGTTTAGCGTTTAGATTGTCAAGATTGCTGTCCAATACGTTGTTCCCATAACAGTTGACTTCCTTTAAGAGTGGTGTAAAGCCCTTAATCTATCACCACCCGGCAGTGGTGATAAGCCAAATGCTTCCCTTTTTTCGTTGAGCATCATGAAGCTTGCGTTTTCTACGTGTTTCCACAACTTTTGTCTTTTTTCTATGAGATCTCTATTACATCTTTGTCGTATGATAAGCGTAAATCCTCGCAAAATTTCAGTATTAGCCAAGAATTTAGGTGATAGACAATATTCTCTTGTGTCGGTAAAACTGTCTATTCCCAGAAGAATAGGCGGCTTCAATCAAATTGCTGTAAGTGTTATCATCTGGTATACTAAGCAGCTATGGTGGAACACCAAAAGCCAAAGCAACATCGCAAGCTGAGCTGTGTTTGGATTCAATAAATCCATATCCCTAGGTGTCAGACTCATCTCCTTCTATTTTTCAAGCCTCCTTCGAGCAATATTGATCTTCCAGCGTTTATGGAACCTGAATAATGATAGTTTATCTGTTCTTTCAGGTGTTGATACTGCTCTTGACTTAAATTTCTACTATGTGTTTTTCTTCTTTGAAAAATATTAAGACTTATGTTTTCCTCCTATTTGTTAAAAAAAATTGAATTTATTGAGAATTTGAAATTGCGGTGGAGTCAATGTAAGGTATTTAGTGTGAAGATATCATTCCAACGCATGACACTGGAATCCAGCCTATGAACATTATTTTGCTATTGCATAGTTCACAAACACTTTAATCCTAAATCCAATGCCAGTGTACTGGAACAATAGGAAACAGTGCAAAAAGTCTACTCTTAATAAAAACTTGATGATGAGTCATCATTACCAAATTTTGGTCTATTATTCCTATTACTGAAGCTAGAACGAGAATGAACAGGCCTCTTGCGGTGCCCAGATTTTCTATTAAATGGACTATTATAATAATCCCTGTCGTTTGAACTATCTTTCTTTTCTTCGTTATAAAGCTCGCCTTCAAAAAAATCACCTGTT
			TCTTGATCAACGCGGCGTCTTGACAGTTTTGGGCACCCACCTTTTTCAAAATCAATCACCAATGCTTTAAAAGTGTCACCCTGTTTAAGTATGCTCTCAATAGATTCTATGTGCTGATTGGCTACTTCACTTATGTGCATTTTTCCTTTTCTTCCATTGAAAAGCTCAAGTTCTACAATAGACTTATCTATTTTTACAACCTTAACATCAACTATAGCACCTTGCTCTAATTCTGTGATTGAGTCGATCATCATATTTTTTGCAATTTCAGCTTCAGCACTACTCATGGCAAATACAGAAACTTTACCATCATCTCCTATTTCAATTTTTGCATTACTTCTTTCACATACACTGCGTATATTTTTCCCTTTAGCACCAATAGCTGCAGAAATTTTATCTTTATCTATGTAAAATGATACCATTCTTGGCGCGTGACCCTTCACGTCATCACTATGTTCTGAAATCACTGAATTCATTTTTTCTAAGATATGTAATCTTCCAGCTTTTGCTTGTTCTAAAGATTTTTCAACAATTTCGAAACTTATACCGGAAATTTTCATGTCCATTTGTAGTGCCGTGATTCCTTCACTGGTTCCTGCTACTTTAAAATCCATGTCACCAAGATAATCTTCATCACCTAATATGTCGGAAAGTATTACATAATCGTTTTTATCTTTAATGAGGCCCATAGCAATTCCAGCGACAGGAGACTTTATTGGTACGCCTGTATCCATTAACGCGAGGGAAGTTCCACAAACTGTTGCCATAGAAGAAGAGCCGTCTGATTCCATGATTTCAGATACTACTCTTATTGTATAAGGAAATTCAGATTTATCAGGTAAAACAGGATGAATTGCTTTCCAAGCAAGTTTACCATGACCAATTTCTCTTCTTCCTGGTGCGCGTATGGCAGAAGCATCTCCAACGGCAAATGAAGGAAAATTATAATGTAACATAAAATGTTCACGTCTATCCCCTTCAATGTCATCTACAATTTGCTCATCTTGTGTAGTACCAAGAGCAGTAACAACCAATGCCTGAGTACTACCTCTCGTAAATAGTGCAGACCCATGAGTTCTAGATAGAATATCAACTTCAACTTCTATTTGACGTATTTCATCATACTTACGACCATCTATCCTTGTACCTTTCTCTCTAATTATTTTACGCAGTAAAGACCTTTCAAAGTTTTTTACCGCTTGTGTAATTAATTTCTCATCTTTTCCAGCTTCCTTGAGAGGATTCAATATATTATTTCTGATCGTTTCTAAAGTTTGAGCTCGCTCTTGTTTTACTGTTTGTGAATATGCTTCTTCAAAATCTTTACTGTGCTTTTCAAGATCTTGCATTATGTCTGATATGTCGATAGGAGCGAAACTATCGAATTTATTGCCAATTGTGTCAGCAAACTCTTTTATGAGCTTAATAACAGGTTGAAGGTGTTCATGGCCAAATTTTATTGCGTTCAAAATATTTTCTTCAGGGAGCTCTTTCGCCTCTGATTCAACCATCAAAATTGAACGCTCATCACCAGATAAAAACAGATCTAAACTGCTGACTTTCATCTCTTGAACAGAAGGGTTGAGTATATAGTTATTATTTCCATCACATCCAACTAAAACTCCAGCTATAATAAAGTGAAAAGGAACACCGGAGATTGCGAGAGCTGCAACAGCACCAATCAATGCTGGCACTTCAGGAGGGTTAACTGTATCATAAGTTAATAAATTGCACACTATACTGATTTCATCATGGAAACCTTCTAAAAATAGTGGTCTTATACTTCTATCTATTACTCTTGAAATCAAGGTTTCTCTATCAGATGGCTTGCCTTCTCTTTTGAAAAAGCCACCAGGAATCCTACCCATAGCATAGCTTTTTGCGATAAATTGCACATTTAAAGGCAAGAAATCAACGATTTCTTCCTTCTTTTTACGTACAACAGTTACTAAAATAGAAGTGTCACCATAATTTACAACAACTGAGCCATCAGCTTGACG
			TGCTATTTTTCCTGTTTCTAAAGATAAGGTACGACCACCCCATTCTATAGATTTCTTTATAATTTCAAACATACAAAATTCCTCGATTATTTTCTGATGCCTAACTTCTCTATTAATTGCTGGTAGGCCTCGTCACCAAATTTACGCTTTATGTAATTTAAGTGCTTGCGTCTTCTACCTATTAATATAAGTAAACCACGCTTAGAATGATGGTCATGCTTGTGCACCTTAAAGTGCTCAGTTAAGTTACTGATCCTCTCGGTTAAAATTGCGCATTGTACAAAAGATGAACCTGTATCGTCTTCTTTAATTGCGTAAGTGTTTATTAAATTCTTTTTCTTTTCGGATGTTATTGACATCTAAACCTCATTTCAAAATATTAAAAACACGAATAGGCTTTACACAACCATAAATAAAGCTGCGGATTACAATGGGTACATTACCCACTATTGTATAATAAATATCATAATTTTTTAAATTACGCAAGTTGTTTAATATGATTTTCTGACCTTTTCTGATTTTCTTTGCCTCTTCTTGCGGAAATTTCAATTTTAAACATTGCTTTTAAAGCTGATTCAATAGGGATGACGAAACTTTTTGTATTACTCACTATCACTCCATTACCTTCTGTCATCCCAGTGGTTGACAATATAATCCATTCTTCTTTTTTTTCTGTATTTCAGCGTCACGCGCTGGAATGATGCTAAAAAGCAAATTTTTCAATAAGTTGTTCAATTGTCACTGATTCGACTCCTCTAAAATGATATACCATAGTTCTTCTTAGTTTTGTAATGTGTCCAAAGCAATTTAATGCAATTCCAAGATCCCAAGCAATTGACCTCACATATACGCCACTACCACATATCATAAAAAATTAGCACTATTGTTTAGTGTCAGCAGAAATCAATTTTAGTTCATATATTTGCACTTAGCGGAGTTTTATATTTACTTTTTGCCCGCTCCTCTGCTAATCTATGTGTCCTTGTTCCGTTGATTTTTATTGCTGAAAATTAAGAAGGACTCTGTGTTATCTCACTAACAGAATTCTTGATTGTACTATTTATTTGATTATATTTAGGTTTTATGTTGCTAGCTTTGATGATATTACCTTTTAAATCATCTGTGGTTCTTTGCTTTCCCTATTTTATTGTGAAATTGTGTACCTTTGAATTGTAGGATAAATATGGTATAGTCTTTGTTGCTTTACCAAGAGTAATTGGCAACACACCCGAAGCTAAAGGGTTAAGTGTTCCTAAATGACCAGCTTTTTTAATTCCAAAAGTCTTTTTAACCTGGGCTATAGCTTGTGCAGAACTAATTCCTGTTGGTTTGTCAAGATTCAGCCAACCGTATGTCATATATCAATTATATACAATTGAACAATTGACGATGTAGGAAGTAGCTAGAGATATAATTATATTAAATTATTATAAATAAAGCTTGACTAGTATGTGTTTTAATATATAATTAAATTTTTGTTAATTTTAATTAGGAGGGAGTTATTATGACTGCAGAACTAAACATATGGAAAAAGGAAGACATAGCACTTATAACAAAAATGAGTATTGAAGGTACAGTTGCACTTGCATCTTTAGCGGCAGCAATAACAACAATATTAATTGCTAATAGTGTGATTGTTGGACCTGCATTTTTAATGTCTGTTGCTAGTCCTGTTGGAATTGCAGCTCTATTCATTGCAGCTATATATTTTGCTGTACAGGCTTATTCTTCATATCAGCAAATGTATAAGAGTGAAGAAGCTGAGGGAGCAGTTAAACAAGCTATAGCTGATGCAAAAATAGTGGACCAAGTTACCCAGGCTGTAAACAATGCTGTAGCTGGTGCTAATATAGCAGATCAAGTTACTCAGGCTGTAAATAAGGCTAATATAGCAAGTCAGGCTGAAATAGCAGCTCAAAAAGTAATTGAAGAAAAAACTAAAGATTTAGCTACTAAAACTGAGCTGGGTAAAAAGGCTGATGCAGCTACACTAGATGCAA
			AAGCTGACAAGGATTACGTTGACGCTGAATTGAATGCAAAACTGAATTCAAGTGATCTTCAAGAAAAAGTTAAAGAAGTGTTACCTACTCTCTTACAAAATCCTGAAGTTATGAGAATATTTGAAAGCAAGTTTCGAGCAAGAACAGGCGCATAAGCTAAATGGAATGGGAGGTGGAGGCATCTCTACCTCTTTCCTTCCACCTCAGCATATAAAATTCATTAAATTATTCCAAGTTTTAACTATATCTCCATCTAATGTTCACGCTTAAAGCATTAGATACTTTTTTTAAGATATAAGCTAATTTTATGTTAAAATAACGTTCTTGACTGGATTGCGGAAAGTCTGGACTCCAGCATCACGTGCTGGGTGCAGTTCATTGTACCGCGATTCATTTGTGGTATCTCTGAATTCCGCTAGCAAGCAGCGGGATGACGGTAGCCACAAAATATTTAAGAAATTTACTAAATAAAAAAAGGTAAAAAGAACCCTAGTCACTATCTATTTTCTGTATTGACGTTTTTTGAGTCTTAAACACTTTATAAGTGAGTTTCAACTTATATAGGTAAAAACCTAGGGATGTTGTGTGAAGACATAAGATGCATATAGTGCAAAAAATTAAACATAAAGTGCCAACTACGTGATACTTCGTCATTCAATCTGCACAGATTGAAGATAACTGAGTACCTTCTAGTGCTATGGGGCTGACGAGGCTATCAAGTAGTTTTTATGCCAGTCAACTACTTGCGCATATCCAAGATATTCTTTTCGTAAATATTATACCAACAATCCACTATTTTTCTTATGTCTCGTGGCTTGGTTTGCGGACCTATACTAACTCTAATTGAACACTCTGCTTGTTCTCTTGTTGCCCCCATTGCAAGCAAAACATGGGAAGGCTCAACTTTTCCAGAAGAACAGGCAGAGCCATTGCTAACAGCAATGTTATTTAAGTCAAAATTCATGAGCTGCACATCACTTTTCACTCCTGGCATGTAAATAAGGCTCGTATTTGGTAGTCTTTTAGAGTTTTTGCCAAAGATTTTGATGCCACTGGCAAGATTCAATAACTCATACTCCAATTGATCACGTAGCTCCTTTATTTCATCCATTTTTGATAGGAGATTTGAGATACTTTGCAATGCAGCAGAAAGACCTGCAATTGCAACAATATTTTCTGTGCCACCACGCAATCCTTTTTCTTGTCCACCACCTACTATGATAGGTTCTATTACGAGGTCTTTATTAAATATTAAAACTCCGCTGCCCGCTATACCGCCAAATTTGTGGGCAGATAAAGTTAGTAAGTCCATTCCTAAATCTTCCATATTAACCTTAATTTTTCCAACACTTTGAGCAGCATCAGTATGATAGATTGTCTCGAATTTATGTGCTATTTCAGCTATTTCTTTAACAGGCTGAACAACTCCAGTCTCGTTATTGGCCATCATAACCGAAACTATTACTCTATTTCCTTTAAGTTCACTTAAAATTCTTTCTAGCGCCAAAAGATCGACAATACCCCCCTGATTGACGGGTATTATATGTGGATTGCACGCAGAATTAAGAATTGAGGGATGTTCTACAGCTGAAATCACATGTTGAAAGCCTGCTATCCCTTTCATAACAAGACTATTTGCTTCAGTTGCACCAGACGTAAAAACTATTTCTTTATTACTTGGAACGCCAATAGCACTACGAATGTTATCCCTTGCATCCTGAAGAATCCTTCTTGCTTCTTGTCCCTTTCTATGTAACGATGAAGGATTTAAAACCTGTTTTGATAGGACTTCAAGTATACTCTCTTTTACACTGTCACTAACTGGAAAAGTTGCATTATAGTCAGCGTATATATAATCACTATTTTCTAAAGAAAATAGATTCAAATGTTCATTTGCCACTTAATTAGCCTACTATTAACTATATATTAGCTTTAACACGGTAAAAAGCTTGTTGCAAAAACAGTAAAATTAATACATAATTAATATATGCACAATTTAT
			ATATCTGTTAACAGGTTTTCATTAGGAGCTGCCGTGGTAGAAGTTTTTTTAAATAATGCAACAAAAAAAATAGAAGGTGAGTACCACCAGAGCAAAGAGACCAACGCACCAGTTGTGTTAATTTTACATCATCACCCTCAATATGGTGGCAGTATGGATAGTAAAATGATACATAGTATATACACATCTTTTATAGATAACAATTTTTCTGCATTGAAAATTAACTTCCGTGGTGTTGGAAAATCCACTGGAACTTTCGATAAGGGTATAGGGGAGTTAACTGACGCCGCAATAGCCATTGATTGGCTTCAAGAACACAACCCTAGTAATGTTCCAATTTGGATCGTTGGTTTTTCCTTTGGAGCATGGGTAGCTATGCAATTGACAATGCGCAGACCTGAGATAGTAGGCTTTATTGCTCTTTCCCTTCCAGCAACAAAGTATGATTTCTCTTTTCTCTCCCCCTGTCCGGTTCCTGGGCTTATCATACAAAGCAGTAATGACACAATTTCAGAAGAAAGTGATGTAACAGAATTAGCAAACAGGCTGATAAACTCAGTAAAAAGCGATCACATGGAGTACCACATTATAGGCGACACTAACCACTTCTTAAGAGATAAAGAAGAGGAGGTGACTCAAATTATAGACAATTATGTAAAATTGCGCTTGAATAGTGCAGCTATCTCTTCTCAAATGGTTAAAAAAGAGATAAGAATAAAAGAGTACGCTTAATCGGAGAAAGGTTTGATTATGTTTAAGAAATTATTGTTATGTGTTTTAGTTACTTTTGCCCTACAAGGGGGTTGTCCTAAGCCACGCAAGTTAAAAAGCCCATGTATAAAAGGCAATGAAAGCACTTCGTGCAAATTATACTCTGTCAATGATCACTGGCTGGGTAAGCACAAGTTAGTAGCTAAATAGATTCTACCTATTTATAATTTCACTAACGATCCATCTTTTAATTGTAGAATATAGTCTGCCTTTTCTGCAAGAAGATGGCTATGTGTTACTATAAGCATAGAGCTATTATTTTCCTTTACGTACGAATACAATAGTAAAAACACATTCAAAGAATTTGTTGGATCCAAATTTCCTGTAGGTTCATCCGCAAGTAAAAGTCTTGGAGAATTCACGATGCTTCTTGCAATTGCAACTCTTTGCCTTTCTCCGCCAGAAATCTCAGATATCATACTGCTTGCTTTGTTTTCCAGCCCAAATTTCTCTAACACTGCTTGTGCATTGTTTATTGCTTCAGCTTTGCCTTTTCTTGCAATTAGTTGAGGAAGAATAACATTCTCCAACACCGATAACTCTTGTAACAAATAGTGAAATTGATAAACAAAGCTAAGAAAACTCCTTCTCATGTGGGTTTTGTGCTTATTACTGGCTTGTGTGCAATTTACTCCATCTATTGTAACTATTCCTGAAGTTGGCTTATCTAATAAGCCTGCAATTTGCAATATAGTTGTTTTTCCTGACCCTGAACTGCCAATTAATGCAACTACTTGTCCTTTTGCAACACTTAGATTGATACCTTTTATAATAGCAGAATTTCTTTTGAAGCTCTTACTTATAGAAGTTAGCTCGAGTGCTATATTACCACCCATGTTAAAAAAACTCAAGAGGCACTCAAACTCTGGTAATAATTAAACTGAGAAGCTATTACCACATCCACACTGAGACTTAGCAAGAGCATTCTTTACTTGAAAACCAGAACCACTTAAGTTTTCAGTATAATCTATAATTGAGTTATTTAAAAATTTTACCGAACAATTATCAACCATTAATACAGGATTTCCATCTTTATCATTAATTACTATATCTTTGCTTTTTCTACTAAAGCTAGAGCGGCTTCTATAGTCCTCACTTTCATCATCATCATCATCTTCGTCATCAAATTCATCATCATCATCATCGTCACTCAAAGATAGGTTTTTATCTATTTGATCCATAAGAAAATTGTACTTGAAGCCAGAACATCCACCACCTGAAACTGCAAC
			TCGCAAAATAGAACTCTTATCTTCTTCCTGCTCTACAAGAGAGTGGATTTTCTTTAATGCACTGTCAGTTAAGTTAATATTGTAATCTGTTGACATAGTCACCACCTTTTATTATTGATAACTTATTATAGTAAAAATTTTACATGTCAAACAATAATTTTCTATTAAGTTACGCGTGCTTTCCAAACAAAACAAGGGGAAGATACTTTAAAGAGCAAGAAGATGAAAACCGCAGCTGTTTTCAGCGTGATAGAGATCGCATTATTCATTCTAATGCATTTAGAAAATTGGAATACAAAACACAAGTTTTCATTAATTATGAGCACGACTACTATCGCACTCGGCTTACCCATAGCCTTGAAGTTGCACAAATTGCAAGATCTATCGCACGTAGGCTTGGCTTAGATGAGGATATTACTGAATGCATAGCGCTCGCACACGATCTCGGTCACCCTCCATTTGGCCATACAGGCGAAAACGCTCTAAAGAGAGCAGTTCAAGATCTGAATCTTGATAACGAGAAATATGAATTTGACCATAATGTTCAGGCTATAAGGATTCTAACTTATCTTGAACAAAAACATGCTGATTTTGATGGCATGAATTTAAGTTGGGAAGTGGTTGAAGGAGTTGCAAAGCATAATGGTCCCTTGCTTGGTCGAAATGCAGTATCTTACACAAATAATCAACTATTACTAGAATATAATGAAAAATATAATCTAAAACTTGAAGAATTTTCAAGCATTGAAGCACAAGTTGCCTCAATTGCTGATGATATTGCTTACAGTGTTCATGACCTTGATGATGAATTGAGAGCGAATTTAGTAACTATTGAAGATTTGCTTAATATTCCTTTAATTGGAAAAACGTTTAAAGACGTAGAAAGTAGATATTCAGAATTACCTCAGAACAAACTTATACATGAATCATTGAGTAGGACCATAGGAATGATGATAAGTGATGTTGTTTCTCAGACGGAAAAAAATATTGAAGATTACAAAATAAAAAGTGTAGAAGACGTAAGAAGTCTAAATAAAATGCTAGTCACATTTTCACCAGAAGTTGCAAATGCCACGAAAGAAGTGAAGAAATTCAACATGGAAAAAATATATAGAAGTTACAAACTTAACAGAACAATGAACAAAGCAAAACGTATAGTAGAAGAACTTTTTCAATGTTTTTATGAAAATCCAAGGTTATTGCCCATAGAGTGGAACAAGCTCGCTCATAAATTCCAGCGTTCGGTAGTAATATGCGACTATATCTCGGGTATGACAGATAGATTTGCTATACACGAGCACAGAAGAATTTTTGATACCTCATACGAAATGACTTCTTTCTAATGATTGACAACCATTTCATGTCAATTGCATTAAGTCTTGCAGAAAAAACTCTAGGGAATGTTGCGCCAAACCCTGCTGTCGGGTGTATCATTGTAAAAGATGGAGTAGTAGTTGGTGAGGGCCATACAGGAATCGGTGGGCGCCCACATGCAGAAGTAGCCGCTTTGCAAAGCGCTAAAGGTTCAACCCATGGTGCAACTATGTATGTCACTCTTGAGCCATGCTGCCATTATGGGGTTACAGAACCCTGCATTATAGAAATAATAAGATCAGGAATAAAAAAGGTAGTAGTTGCAGCAATTGACCCTGATAAAAGAGTTTCAGGTGGCGGTATTAAAGCTTTAGAAGAAGCAGGAATTACAGTGGAACAAGGGATTATGCAAGAGGAAGCAGAAAAACTGAATATCGGCTTTTTCACTACCAGGAAATTACATAGACCATTTATAGCTTGCAAAATCGCAACAACTCTTGATGGAAAAATCGCAACATTTAAAGGTGATAGCAAATGGATAACAAGTGGAAGCACAAGAAATTGGGTACACGAGCTCAGAGCAAAATATGATGCAATTATGATTGGCAGTAATACTCTCATTAATGATGATCCACTCTTAACTTGCAGATTACCAGGACTTGAAAGCAGATCACCAATAAGACTAA
			TTATAGACAGCCAGGAAAAATTGAAGGAAAAGCATAATGTTGTAAAGACTGCAGATAAAGTAACAACTTGGGTAATAATAAATAAAAAAATAGAGAAAAAAATAAAAAATATTAACTATCTAATAGTCAACTCAAATGATAAACCTATTCCAGCTTCACATACTGGAATGACATCGAATCAAGGGGAATATAGTACAGATAAAGTTTGCCTAAAAGACATGGCATTAAAACTTGTTTCAGAGATTGGCATAACAAGGTTACTAGTCGAAGGTGGAAGAGTATTAACCACAGAGTTATTAAAGCATGATTTAATCGACAGATTGATAATCTGCCGTAGTGGTAAAATTCTAGGCAATGACGCCATTCCTTTTATAGGAAATTTAGAAATTCAATCCATTAACAACTGCTACCAATTCAAGAAAGCCGAGATAATAGACTTTGATGAGGATATAGTTGAAGTTTGGGACAAATTACAGTAGTTTTTATATTCTTGAATAAAAGAAAGAGGTAAAAAATCTACCTCTAGTTAGTGGATTATTGACTTCCAACTAAAACTATAGGAGACTAGAGCTTATTATCAACACTCAGGCTATCTAGTTTTGTTTGTATAGTCTCAATCTTCTCATCAACGTAAGTCGTGTCAGCTTTTGTGCCTGGTACATTTGTTAGTTGAGTGTTAGTAACCTAAACCCCTAGTTTTTGTTTCAACTGCTTTTTTAGTTGCTTCAGCCCTTCTAGCTGCGTTTTCACTATTTCTTTAACTTCCTCAGCATTCCTAGATGTCTTGGCTTCACTTATTTCTTCATTTTTATGCATTTGCTGATATGAAAAAATATGTGGCAATGACAGATAGAACTGCAACTCCAACAAGATTGACAATTATGCTAATAAGCACCAAAGGCTTGGTACAACAATTACATTAGTCGCAATTAATACTGTTGTTATTGCTACTGCTAAAGATGCAAGTGCAATCATGTATTCAATACCTGTTTTCATTATATGTACGGTGTTTTTCCCTCTCCATATGCTTAGCTTATTTCCATTACCTGGCATAATAACTTTCCCCTAATAAAGTTAATAATAAATTTGGCGTACACGATCAAGTTATTTTTTTAGGCATAATTTCGAGCTGAAAACCTGCTTTTTAACTGCCAACAACTGTATGCAGCTAGCTAAATTCGATAAACCAACAGCTGACCAGGTAAATTAAATAAAGATTTTTAGAATTATGGCCTTGGCCTACAATTTTATAAACATCGTAATTTAAAAACAGGGAAAGCAGAACTAAAAAACTACTTGACAAACTTTACAGCCCACTTATTATAATAGTGGGATTATTTTATAACTTTCCAATCTGTGCGGATAAAAATGACAAGAAGATCTTGTATTTAGTGTACTATTGTTTAGTTTTATTATGAAGCCAAATGCACAACTTGTAGACTAGGAACCAGGTGTTCCTTCCTCATCATCCCTCTGGTAACGACGTTCGTGCACTGGATTTTGTACTTGAGACAATTATATCTTGAAAAAATTAAGTTTTAGTGCTACGAAAAACTGTAACTTCTATGCTCAAAACTTTTATACTGATTATGAATATGGAAAATGAGAAAGCACATATTACTAAAGTAAAATTACCGATATTTCTTGATTATCAATCTACTACTAAAGTAGATCCTCGTGTTCTAGAGATGATGATACCTTATTTTAGTGAGTTCAGTAATGCGCACTCTCGTAGCCATTCGTTTGGCTGGGCTGCTGAGGAAGTAGTGGAGAAGGCAAGGAGGCACATTGCCGATCTAGTAAATGCAGATAGCAAGGAAATTATTTTTACCTCAGGTGCGACCGAGTCAAATAACATGGCGATCAAGGGCGTTGCTCACTTTTATAAAAATAAAGGAGATCATATAATAACTGTTTGCACGGAGCATAAGTGCGTTCTGGATTCTTGTCGGCATCTGGAAAATGAAGGCTTTAAGGTTACATATTTGCCTGTTAAGCGA
			AATGGAATTATAGATTTATCTAAGCTTGAGGAGGCAATAACTGATAGAACAATTCTGGTTTCAGTGATGATGGTAAATAATGAAATCGGAGTAATTCAACCTGTAAAAGAAATTGGTGCAATATGCAGGAGACATAACGTATTTTTTCACACAGATGCTGCTCAAAGTTTTGGAAAAGTTCCAGTAGATGTAAATGGAATGAACATTGATCTCATGAGTCTTACTAGTCACAAAGTTTATGGACCTATGGGAATAGGTGCGTTATATGTTCGTAGAAAAAGTCCTCGTGTTAGGCTAACACCATTGATTAGTGGTGGGGGACAGGAAAGGGGTATGCGTTCTGGAACAGTTCCAACTCCTCTTGCAGTTGGTTTTGGTGAAGCAGCACGTATTGCTAAAGAAGAAATGAAAAAGGAGGCAAGCAAATTAGAAGAATTGAGGGATATTTTGTACAATAAGATAAAAGAAGCGTTTCCTGATGTTGTTTTAAATGGTGATTATAATAATAGAATTCCAGGCAATCTAAACTTAAGTTTTCCCTATGTTGAAGGTGAGTCTCTCATCATGGCAATCAAGGATTTGGCAGTAAGTTCTGGTTCTGCATGCACATCTGCATCTCTTGAGCCTTCCTATGTTATACGATCACTAAACAGTGGCTATGACCTTGAGCATTCATCAATTAGATTTGGCCTTGGCCGGTTTACGACTAAAGACGAAATTTTATATGCGGCAGATCTTATTGCTAAAAATGTAGGGCGGCTAAGAGAAATGAGCCCACTTTGGGAAATGGTACAAGAAGGGATAGATTTAAACACTGTAAAATGGGACTCTCATTAAATTTTGTGGTGGGTACCCATTCAGTCAGGTGGACAAGAAAAGGTAAGCTATATTGTAATAGTAATCTTTTACATGCATATAAATAACCTTTCTGAAAAAGTTTTATGAGATTAGCTATTTTTTTAATATTTTCTTATTGAGCACAAATTGTGTTATTGCAAAAGATGAGATATAGCCTGGCTTACAAATAAAAGATAAATATAGGTGTTACCTGTAGAATAACCCAAGTAAAGAGTCTTCTCAAGGTTATTATAGAACTAATCCCATTACACGAAAGCTGTGATCTAGTTACTGGTAGTGATGGTGTATTATATTACCCAGGATGGGAGGATAAAAAACTGGATTTATCTGATAGTTATAAAACAATTGGTAGGGTGGGTGCTGCTTGCAGAGGCTATTGTCGTAAAATTTACTTAGCAATAGATAATGTACTATATGCAATAAATGAAACTATGGTTATGTGGAAAAAAGAGTTAAAGTCTTTGGTGAAAGGAAACCCTACAATTTTTAATGATAAACTGGCAATTTCAACTTTAGATGACTGTTTGTACATGCTGGATATGAGAATGATAGTACAATCTGGTCCTATCATAAGCCCTGTCATAATGATAGTAACCAAATGACAAGGTCAGATTATGTATTTCCTGTGGTTATACACGATAAGCTAATAGTTCTATTTTCAAATTGGAGAGTTAGTAGCTTTTTTGACAAAGATAGGAAAAGTTGTGGTTTTATAAGTTACCTTCTACTAATATTTTAGACACTCAACTTACAGATGTTACAACTGCTCCAGTAGTAAAGCTTAACATATTAATAATAACAAGTAACTCTACTGTTGTTCCAGTTGACGTAGAATTAGGAAATCTTTTGTGTTTACAGGTCATGCAAGCAAGAAATATCAGTGATGGGATTATGTGGGGCTACACCGGAGCGGTTATCCTACATGTCATATAAGGATATTAATAGTAACGAATTTTTTATGATAAATACAAAAAATGAGATTATGAAAATCGTATTTACTAGTAGTCAGGTAATTTGGGATACTACTTAGTGGTGAATGATGAACTAAATAATAAACTAAGAAATGCGTATTATGTTAGTCCAGTAATAGAAAATGGAAAGTTATTTATTATGAGTAATAAAGAAATCATGTTTCTATTAGG
			TCAAGGGCCTGGCGTGATGAAGGAAGTAATCAGCATTCCTAAGGTGTGTACCATCCTTCTGTAACTCGATTCTTGTAGTTGGAGACTACTGCTTTGCGACTGAGAAAAAAAGCTGTGTATAGATGTATTGATTTAAGTATCAGCAGATGAAATATCGCAGGTGATAAGAGGATGTTTTGTCGGTATAGCTAGTACAATCCTACACTGTGTCGCTAACAGATATCATAAGTTACTTTAGTTATGTCTTAACTGTATTGATAACTGACAGCTGCATTTTTGCGCAAGTTATCCAATAGCAAGTTGCTTTGTGTCATAATCTTTTGTTGATATATTTGCTGTTTAGTTGCTTCTGCGTCTACCACATTATTCTTGATATCACACAACATCATTAACCTTGCAGTACTATTTTCTCTGGATTCTATTATTTCATTTACACTTGTTTTGCTAAATAAAGCCTGTAAATCAGGGTTTAAATCCCGCATCTTTATTTCAAATTCTTTTGCGTTTGGCAAATTAAAGTTATCTGCCAATTCATCAAAGTTTAAGCAGTTAACTTTTTGTTCCTTGAGATTGTCTAATAGACTTTCTGAGTCTTTAACCACAATCTGTTTTAATTTTAGAGTGCTTTCCAGCATTGCATGATCAAGTTGTACTTTATCTATTACTTTTACGATAGAGTAATCTTCACTGGAACTGACTGGACCTGCTATGTCGCCGGTTTTTAATCCTTCTAAAATGCTCTTGAGGTTGCCTTTTAGTTGGTTTAAATTAACAGTTACTTTACGCATCTTTATTGGAGCTTCTGGAATGAAGTCGTTATTATTATTGCGTAATTTTTCTACTAAATCTTCAGCTATACCGTAAACATCTGCATCTTTCTGATTGGGAATTATAAACTCTTGGAATGTGATAAGATAATCCGGCTTTTCTATTTGTCCTTTTGCGTTGTTTACTTCCTTGTCGCTTATGTTAATAAATGGCACAATTCTTACTTCAATAATTTTGTCCCACAAAAGCTGACATTCTATTTGCCTCTTTAAAATGTTAAGGCCTATATTGTGCTCTTTTGCGTATTGATCAACTTCATTGTCCTTAAGTTTAAAGCTTTGAGTTAGGAATAACACGACAGCATTGCTTAACTCTTCATCACTTAATTTTATGTTTAATCTTTGTGCTTCGTTGATAATGATAATTTCGTCTATTAGCTGCTTTAAAATTTGAAGCTTTAGTTCATTTTTATCAATACTCTGGGTGCCAAACAATGAATGTGTCAAATTAATGCGTTTTTCAATATCTAGATTTGAGATTGGCTCGCCATTTACATCTGCAATAATTTCAATCTCGACTGCAAGCAACTTGATTGGCAATATTATCAATAATAAAATTAGTATTTTATGCATAAGCAAGGCTATTTAGTTCATAATCAATTCTATAATAAATATTAAGTTAATGCTAGCCAATAGGTGACCTTTAAAGATTTTTGTGGAATAGATATATTTGATTTCCTAATATAGTATTATTATTTTACTATAAATTAACAAAGTAAATAAAAATTTTTAACATTTTCAGATTAGGTATTTTGGTCCCTTAGGTGTAACATTGTTGAGAGATAAACTAGTTTATATATGATGAACACGGATGAAACTATTTTTGCCTTATCAACCGTATTTGGTAAGTCAGGAGTTGCAGTAATTAGGATTTCAGGTAATCATGCACTTAAAGCTTTAAATCACTTTCATGTTAATAAAGATATGAAACCAAGGTTTGCTACTTTGGTTGATCTGTATGATAGTTCCGATCAGTTGATTGATAATGGAATAGCAATTTATTTTCCTGCTCCAAACAGCTTCACTGGCGAAGATGTTATAGAATTACAAGTGCACGGAGGAAAAGCAGTCATAAAGATCGTTTTGGAGGAATTGTCAAGAATCTTTGTCATGGCTAAGCCTGGGGAATTCTTACTTAGGGCTTTTCTGAATGGCAAGTTTGACTTAACGCAG
			ATAGAAGGGATTGCAGATTTAATCGATGCTGAAACAAAGATGCAAGCTAAACAAGCAATTAAGCAGATGTCAGGAGAATTGGAAAAGCTATACAGTAGTTGGAGGCAGAGATTAATAGCAGTGCAGTCCAAAATTGAAGCATATATAGACTTTCCAGAGGATGTTGCAACAGAAAAAAACGAACTGGAAAAAATCAATGATGAAGTGCAAACTCTTGTGCAGTCAATACAAGAGCATTTGAATGATAATAGGCGGGGCGAAAGATTGCGTGAGGGTTTGCATATTGTAATAACTGGTGAGCCAAATGTTGGTAAATCAACACTATTTAATTTCTTGGCCAGGCGCGATATTGCTATTGTTTCTGAATATGTAGGCACAACAAGGGACATACTTGAAGCTCATATTGACATTGGCGGATACCCAATCATTCTTTCTGATACTGCTGGAATTCGTGAGAGTTCAGATCCGGTGGAATCAGAAGGTATAAGTCGAGCAAAAAAGAGGTCTTGTGAAGCTGATTTGAGAATAGAGCTATTTCCTTTTGAGCAGCGTTATAACATCAATTGCAATGTTATAAGTAGTAACACTATTTACGTGTTGAGCAAAGCTGACGATGTTATCAATGATCACGATATAAAAATTAGCGACATAGATTTTTTACCTGTTTCTATTTTAAAAGGAATAGGCACAGAGAAACTAGTCTCTGTGATTAAAGAAAAAGTAGAGGAAAAATTTGTCTATGATAGAGATGTTCCTGTAATTACCCGGCAAAGGCATAGGAATTGCATGCAGAAAGCTATAGAACATTTACGACGTTTTAATATGAACAATCCAATTGAGTTGGTATCTGAAGACTTAAGGCTTGCCGCATCTGAACTTGGTGTAGTAACCGGGATTATTAATGTTGAAGAAGTATTGGATGATATATTCAATAACTTCTGTGTAGGCAAGTGAAACTTTTATGGATTGCTTGAAGTCGAATATTGTGATAAAAAAGAAGTGGACGGATGGCCGAGCGGTTTAAGGCACCAGTCTTGAAAACTGACGTACGTGATGAGCGTACCATGGGTTCGAATCCCATTCCGTCCGCGTGCCACGTATAGTATGCTTTAAGCAAGCATTGTTAGCCTGTTTTTCCCATTTAAACGTATACGCTTAGTTTTATTGCAATGATTTAAAGATCTTCCGGAATATCCGATCTATTTCATTTATTGGCACAAGTTTAACTTTCGCATGTGAGCCATTCTGCTGACCTATATAAGATTAAATACCCCTTAGCTATTTGGGAAAGTTTGCGGAAATATTGTGCATTTTTAATAAAATTGCTCTAAAACATGAACCTAGCCTTAGTTTTAATAGCATAAATGTTACTATCCCAATCTGCTAATAAATCTACCTTATGTCCAGTTCAGTTACGCCAAAAGTATAGATTAGCAGGCAACCCCTGATTGAGACGCCTCTTAAAAATCTCCAAAACAGTCAAGTTTTCAAACAGAGCTCTTTAAGATAGTGTGTTTCTAATTGACTCTCCTTTTCAAAGTTGAGGAGTGTACAGATAAGGCTGGTGTCATAAAAGTATAATTTTGACATCTTGATTAGGCGATTGCTGAAACTTTGATGGAATGGCTGAAGAAAAAATATTAATTAGCTTCCAAGACATTCAGCCACTGTCATAAGGTTGTATGAGAAATACCACAGTCTTGGGCAAGGGATGATAGATTAAGAATCTGACCTACTCGCCTGCACACAATTTGAGGAAAGTTTGGAGTCTACCAATATTTTCAATATTTTTAAGTTGTCGAACATTTTGCTCAATGTAAATTTGGGTGTAACTGGGATAAAAATCTAATGGATACATGTTAAAACTATGTAACCTAAGATGCCCCCTTAAAAATAGCTGAGTTAATGTTTATTGGCATACCAAGCTCAGATAAGCTCAAAAGGTAATAGTGTTGTTATGTCTATGCGCCCTGGGAAAAGATCGGGAAACGTGATGACTA
			GAAACAAGTTTTTGAGGACCTGTTAATACATATCGACCTTTTACAGGAAACTTGTCAACTATTTCTGAAGGTACGATAATAGCTCAGGAACATGCTTTACTTTGCCAAAACAGCACCCTGCTATAATTAGCTAAAAACGCCCTAGGATCATTTTGCGCCTAAAAACTGATATCGATATTTTCTAAAGATATGTATGGCAGGTGCTTAAACAATATTTTAGTGATAGTTATTTTACCATACTGTCTTGGTCCTATAATACTTAAAATAGAATGAAGCTTGAAAAACCTTTCTGAAACTGAAATTATAGCACGCAAATATATAAATTGAATTTTATAGTTTCAATATGCAAATGTACTATAAAAGGTTAAAAACAGCAAGCACTTGAACAAATATTATGATTTGAAAACAGGGAGTCAGGACTGAAAACTACTTGACAAACTCTCTGCCACCTTGTTACTATAGCACTGAAGCTAATTATTTATTTTCTCTGTACGGATTAAACGGCAAAAAGACTTAATGTATCTATTGTCTCATGTTTAATTTTTTGCGCTATATACATCTCATTACCAACTAATGCTGTAATTCGCGCCTATCAGGTGCTTAAAAACAAAAAAAACGCCAACTGATTAAATGATAGTGAATAACTAGCTGTCACGGGGTTTCTTTTGCCTTTTTTCTTTACTTAGTAAATATCTTAATATTTATAACTAAAGATTTACTAACAATCTCTGCCTGTTAACGGTAGCGGTATTACGTAGGAGCTGCACTAGCTATAGTATATAGAATTCCAACATGTCTACATCTCTGGATGAGATCGCTTGGCTTTTTGCCATATAATATTAATATATTATTGTTATTTTTGAGTTGGGGTACATATGGCTAGAAACTACTATGAAATACTAGAATATGTTGCTCCAGAAGAAATAAACAAAGCTTATAAAAGATTAGGATTGAAATGTCATCCTGATAAACTTCTACCTAAAAAAAGAAAGATATCAAGAATTGTTAAAAAAGCGATTAATGGTGCTGCTTTATCTAAGCTTGAGTTGGAAGAGATGCAAAGTCTGTAATGTTGTTCCTAGAAGTTCAAGGGGCATATAAGGTGTTATCTAATCTAAAGAAAAAAAAGATATGATAAAATAATTATAAAAGAAAAATATAGTAACACCTGGTGATTTATTTTCAGGTTATATAAGGAAACAGCCATACGATTTCTTGTATCAACCAATTCTTGAGAATAATCTAGGATCTGTATGTATGGTAGTAGAAGAATTTAGCATCGATATTAACGTTAAATATGATTATGTATATTAGCATTACTTCAATTGATTATGTGATTAAGAAAAATCATGTGCAAATTATTGATTGTTTGATCAGCAAAGGAACGAAAGTATCTCTTATTGACACTTTACGCCTTGCTATCAAATTAAATTCTTATGAAACTGCGGGCTTGCTGTTAGAAAGTGTGATGTAAACGATATTAATATGCAAAATAGTGACAGAAATACGATTTTCATTATTTTTTTAAATATTTTAATAACCCTGGTTCTGGTGGTTTTGTTTTTAAGCAAACGTCGTTTAACTTTGGTGCTTTTAATTTTTTTATCGACCTTCTTCCAAAACATCTTCTTTCAAAAACAGTAGTGACACTAATGTTAAGAAGAAATGCAAGATAGTAACGCCAGTTGTAATACAGGTCCTTTCTATAAGGGTGTGATTAAATTTCTTAATCAGTTTCAGTCCCGAGTAAACTCAGAACAATCTAGAGAAGACTATGTAAAAGAGAGTATAATTATATCCCTTGAGGATGCTATTTCCCCTTTTTACTCACTAGTAGATAAAGGTGTATGTTACACTATTCCAAATAGTGAACGTATAACGCTGCTTGATATATGTGTTAACCAGCTTGTAGATAATCATAGAAAAATAGTTCATGGAGTGATTCTCCTTTTATCGCGGTTGCGTAGAAACAGAAAAAGCATGCTATTCAATGATAAGTA
			TTTTTGTTGAGAAAGGAATTGTGGAATTAAAGGATGAAAACGGTACTCCTATATCACACAAAATTATAAAACATAATATTTATCCGCACATAGAAAATAAAATAAATGTTAGCTTAATGGAAGAGGATAGCAATGGCAAAAACTTGTTAGTTAAAGGATGTTGTGATATTTCTACTATAGAATCTTTAATTAAAATGGAGTAGAATAAATACTCCTGATTCTCTAGGATAAACTTTGCTGCATCAAGTTATTTTGGAATATTGTGACAGTGTTGAGGGAATAGATTAAGTTTTGAACCTAAAGAGATAAATGAACGTTTTTATCCCAAGTTAGAGGCATTAATAAAAGGTGGGACAAAAATTAATGCTAAGGACAGTAATGGCAAATCTCCAATAGCTCTATTGGTAGATGTGAAAGTATGAAGAAAGGTGTTGCTTATTCTGCTAGGAAAAATCAGATGTACTTAAGAATTCATTAGAAGTTTTAGGGGTAAAACAAGAAGAGGAAAATACCTGAAGGTAAATAGGAGCAGCGTGAAATACCAGTTTCAGATCAAGCAAATAATATCCAAAATGGTGATGTATAGCCAAGTGACGTGAAAGAAGAAAAAATACCTAAAAATAAGCAGGAGCAGTTAGGTCAACCTAAAATACCGGTTTCAAGTCAAGTGAGTAACACTCAAAACAATAATCAGCAGCCAAATCTGCAAAGTGAAAATGGGAGCAAGCTGCCTATTGCGGCTGCTTCTATGCTAGCAATAACCGGAATTGCTTTTAGGGGTAGCTATTGCAGTTTACCTAGAAATGTTAGCAGTAGAAATAGCAATCGGGGTTTATTATCTTGTTGCTACTACAATCCCATATCATTGTAATGGGCCCTCAAAGTCGCTTAGAAATAGCAAGATCCAGGAGGTTTCTGGAAACATTCCACAACCCACTTCATAGAATCAAAAGGACTCATTAAAACATTTTTTTACTTTTCATCGTATATTTCTCAACATATTATCTTTAAGTACTAATATAATAATATGGCATTATTGATAGTTGAGTCACCTGCGAAGGCAAGGACGATAAGTAAATATTTAAGTAAAGAGTTTAAAGTTGCTGCATCTTTTGGACATGTGAGAGATCTTCCAGTGAAGAACGGTTCTGTTGATCCGGATAATGATTTTGCTATAAAGTATGAAATTATTGAGAAGGCAGAGAAATATGTAAAAGAGCTAGTAAAGGAGGCAAGTCAAACATCAGATATATATCTTGCAACAGACCCAGATAGAGAAGGGGAAGCAATAGCCTGGAATGTAATAGAGGCACTGAAGGAGAGGAAAGCAATCAATGATAAAAGCAACATTTATAGAGTGGTCTTTAATGAGATAACAAAAAGGGCGGTGCAAGAGGCAGTAAAGAATCCACGTGAAATAAATATGGACTTAGTGCGCGCGCAGCAAGCACGGAGAGCTTTGGATTATCTAGTTGGATTTAGCTTGTCACCACTGCTGTGGACAAAATTGTCTGGAAGCAAATCTGCAGGGCGAGTGCAGTCTGTTGCATTAAAGCTTATATGCGAACGAGAAGATGAAATTAGTAAATTTGTATCACAAGAGTATTGGAGCATAAGGGCAGAAATAAAAGATAGCAAAGGCGAGACGTTTTTTGCTATGCTCAGCCACTATGATAATAAAAAGCTAGAAAAATTTGATATTAAGAACGAAGAAGAAGCAAAAGGCTTAGTTAAGCAAATTGAATCAAGGCAATATGCTGTAAGCACAGTAGAACGCAAGCAAGTTAAGAGAAATCCACTGCCTCCATTCATTACTTCAAGTCTTCAGCAAGATGCAGTAAATAAGCTGTATTTTAATGTGAAAAATGTTATGCGCATAGCGCAAGATTTGTATGAAGGTATTGATATTGGTGGCGAAACTGTAGGGTTGATAACCTACATGCGTACAGATGGGTTTTATATTGCAGATGAAGCTGTAAACTCAATCAGAAGGTCAATTA
			AGTCATTGTATGGTAATAAATATTTACCGAAGTCTTCTCGTCAGTATGTAAAAAAGGTTAAAAATGCTCAGGAAGCGCATGAAGCAATTCGTCCAACTGATATAGATAGAACGCCAGACAGCATTAAGGATTACTTAACGCCAGAACAATTTAAATTGTATGGTTTGATTTGGAAAAGAACCATTGCAAGTCAGATGGAATCGGCAATCCTTGATCAAGTGGTAGTTGAAATTAGTTCTACTGATCAGAAAGTAATTCTGCGAGCAAGTGGATCGATCATATTCTTTGATGGTTTCTATAAGGTTTATAAAAATAACGTGGATGGTGAGGACGAGAGCATGATACCTACTATGAAAGAAGGTGAGGAATGCAAGCTAATTTCTGTTGACCCAGAACAACATTTTACTCAACCTCCATCACGTTATAGTGAAGCAAGTATCGTCAAGAAAATGGAAGAAATTGGTATAGGACGTCCATCGACTTATGCAGCAATTATTTCAGTGTTACAGGATCGTGAGTACGTTACGTTGGATAATAAAAGATTTATTCCAAGCAGCCGCGGCAAGATTGTTACCATATTTTTAGAAACTTTTTTTCAGCGTTGTGTAGAGTATGATTTCACAGCACAAATGGAAGAAAAGCTCGATTTAATCTCAAACGGGCGTGCAGATTGGAAAAAGGAACTAGGTTATTTTTGGGTGCCATTTTTTAATCATGTAAACTCTGTCAAGCAAATGACGCATGATGAAATTTTTAACGGCATTCGTGATTTAGTAGTTGATTGGTTTTGTTCAGAAGAAGGAAAAAAAGAAGTAAATAAGAAATGTCCAGATTGCCCCGATGGTATATTAAAATTAAACTTTGGAAAAGCTGGGGTATTTCTTGGATGTTCTAACTATCCTACATGTACCCATACAAAAGAAATTACTGGCAGTAATGACAACTCAGAATATCCAAAAAGCTTGGGTATAGATGGTGTAACGGAACAGGAGGTGGTAATCAAAAAAGGTCCTTTTGGCCTTTACCTGGAGTTTAATAGTGAGTCAGAAAAGAAAAAAACGGTTTCCATACCAAAAGATATAAATGTTAATGATATTGATCTTAGTACCGCTACCAGGCTGCTCTCCTTACCAAAAGTAATTGGGGAACACCCTGAAACCGGAAAAGAGGTAAAAATAGGCCTTGGACGGTTTGGATACTATATTTTTTATGATAGTAAATACTTTTCTCTTAAAAAAAGTTTCAAAGAGGTATTGGAGATACAATTAGATGAAGCTGTGCAAATTATTGCAAACAGCCCACGCAAGGAGCTAAAGTCCCTTGGTTTTAATGAAAAGGGAAAAGAAGTTTTCATCTGCAATGGTAGGTATGGATTCTATATAAAATGCGGTAAAACAAATGTTGCTTTAGGCAAAAATGCAGATATTGAAAGTGTAGATCTGAGGAGAGCTCTGGAATTGATTAAAAGTAAGAAGTAAAGGCATGCATGATTTAAATTTACTGAGACTTCATTCAATTCTAACACAGGAACTTTTCTTATATTATGAAGGGTTACAATCAGAACAAACCACTTGGCCACGTGAGACTGATTTCAGCTCGTCCGCTGAAACTTGATTTGAGCAAAATATGCATTTTATTTTATTGCTTGGGGCAAGTGAGCTGTTAATGGCAATTCTATCATCAAAAACAAAACACTCACCTTCCCAGTTACCATTTTTGTTGTGAGTTCTTTCAAGGTAAGAAAGAATGCCACCTTTAAGATGGTACACATCGTTAAACCCGAGACTTTTCATATACGCTGTAGATTTTTCGCATCTAATCCCACCCGTGCAATACATGGCCACTTTCAAGTTTTTATTCTTAGAGAAAGACTTTGCCCACTGAGGAAACTCGCGAAAATATTGAATATATGGGTTGATTGCATTTTTAAACTTGCCTAACTTCACTTCGTATTCATTTCGTGTATCTATCACTAGAACGTCAGGTTGAGAGATAAAATC
			ATCCCAATGATCTGGGTCAATATATTTGCCCCTAAGAGAAGTATCAAGATTGCTTACACCAAGATTCACAATTTCTCTTTTTAACCTCACCTTCATCTTACTAAATGGTTGATATTTTGCTGCACTTTCTTTCCATGTAAGATCTTTCAGCCTATAATCAGAGCATAGAAAATTAAATATTTTATTAATTGCATTTCTTTCACCAGATATAGTTGCATTAATGCCTTCTTCTGCAAGTAGTATGGTGCCCTTTAGCTCAAAGTTGTCACATGCAGCTTTTATTTCATCTTTCATGTCATAATAATTAGAGAGTTTTACAAAATGGTAAAAAGTTGCTATGACAAAACTCATGATTATTAACTTATCAACTTAGAACATAATATACAAAATTATAAAGATATTCAATAGATCAGCTCTGGATATCTTCAGCTTTTATATATAACATTTTAATATTAAATATGGATTTAATTTAATGTTTTTAAAAGTATTTAAAAGTATATTCTTATTTCTAGTAAGTATATTATTTGTCTGCCCTATACTATCATTAGTGTCGATTCTATTTACAGAATCGACAAATTCTGAGTGGGTAATCAGCACACTTTTTCCTGAATATATACTTAATACGTTAATTTTGATGATAGGGGTTGGAAGTATATCTTTTATATTTGGAGTGATTCCAGCTTGGCTCACCACATTTTTTTCATTCCCTGGGAGTAGAATTTTTGAGGTTGCTTTATTTTTTCCAATATCAATTCCCGGATATATAATATCGTTTGTTTACGTCAACTCATTAGAATTTTCAGGTCCAACACAAAGTTTATTAAGAGAAATTTTTCACTGGGGTAAAGGTGATTATTGGTTTCCTGAGATAAAGTCTCTAGGCGGTGGAATATTAGTGATGGGATTCAGTTTATATACATACGTTTACATATTAGTCCGCTCAAATCTAAAGAATGTTAGCAACTCAGTTACTGTTGCATCAACACTTGGGTTCTCTTCTTTACAGAGCTTATTTTCTGTCGTTATTCCCTCTATACGTCCGTCAATTATAGCTGGGATATCCTTGGTGTTAATGGAGGTAATTACAGATTTTGGTACACCACAATTTCTTGCGATTGACACCTTTACCACAGGAATATATCGCACCTGGTTTTTACTGCATGATAAATATTCAGCTGCTGTTTTAGCAGTTGCAGAATTGGTCTTCATTACAGCACTGATAGCTGTCGAGAAAATTCTACAAAAAAAGGAAATATCCTACTCTGCCATTAATACTAATTCAGATTATCATAACAAACGGAGTATAAGTGGTGCTATACCATTAGTTTTCGCTTATGCTATGTGTATATTGCCGATATTAGTAGGTTTTGCTTTGCCGATTATTCCACTCATATATTGGAGCATAGAGAAGGGATTTTTCATATACGGAGCAAGATTCTATAACATAATAGCAAATAGCATTGGCTTATCGTTTATCACTGCAATGATCTCAGTTAGTATTGCAATAATGATAGGATGTACGGCACGTAAGAATAAGGTGATCAACAATATAGCGCGTCTAATTTCTTTAGGCTATGCGATTCCAAATGCAGTTATTGCTATTAGTATAATAATATTTTTAAGCAAGATATCTTCTTTTATTACTCAATACTTTACAGAAATAAGCTTGGTAGGAACTGTTGGTGCTTTGATTTACTCATATTTATTTCGTTTTTTTGCCATATCTTTCAAAGCAATAGAATCAGGGCTTAAAAAAACACCTAATGAAATTGAGTGGATCGCATATACTATGGGCCATGGACCCATTTCCACGTGTCTGAATATTCATATTCCTCTCATAAAGAAAAGTATATTATCAGGATTTTTGCTTGTATTTATGGATACTATTAAAGAGCTTACAGCAACACTCATTATCAGGCCATTTAATTTTGAAACTATATCAACTAGAATATATGAACTTGTAAGCGATGAACGTTATAGAGAAGCTGCCCCATTTTCGT
			TAATGATAGTTATAACTGGCTTAATCTCTACAATAATCTTATTTAAGCTTGATGATGAAAATAAAAAATAGATTTATGATGGCAATCAGTTGGTTTAATGTGGCCTAATGTTTGTGTATGGGCTATCTAAAGAAAAAGACGGTATTGTGACCTCGAAAACTTTTGTGTTTTCTTCATTTAGAAATTCGTACTTACCTTGCATTATTCCTGACGGTGCATTCAAGTATGTTCCGCTTGTGTATTTAAATACCTCTCCAGGTTTTATCACAGGCTGCTCTCCAATAACACCAGCCCCAACAATTTCATTTATCTTTCCTTTGTAGTCTATTATTTGCCAATGGCGGCTCAGCAATTGAATAGTTGATAGGCTTTTATTTTTTATCTTGACATTGTACATCCATACATAGCAATTTTCATAAGGAATAGATTGCTCCTCAATATAGACTGGCAAAACTGTAACTTCAACAGAGTTAGTAGTAAGTGTATATTCTAAAGTCATGACAGAGTATTCATGATAGAAAAGTAATACTTTAATTATACACTGTTTTCGTAGATTCTTCAAGCATATTGTAGTATTCTGATTAAGAATTGTTTATCAATTATATGAGCAAATCAGACATACTTTGTAAAAGAGTGATAGGAATAGTGGGTAGTGGACAATTAGGTAAAATGACCGCTATTGCTGCGACAAAGCTTGGGCAAGAAACACATATTTTCGCTAATGCTAAAGATGATCCTGCTTGCTCTGTTGCTAATAATTTAACAATAGCAGATTTTTCTGATAAGAAGGCGCTTGAATCTTTTGCACAGAGTGTGAGTTTAGTTACTATTGAATCTGAAAATATTCCATGTGACGCAATTGATATTATGTCACAATATGTAGATTTTTATCCAGGTAAAAGAGCATTACACATTTCACAAAATAGGCTTAGAGAGAAAGATTTTATTAGAAATTTAGGTATAAGAACCGCTGATTATAAAAGTATACAAGATCATAACGATCTATTAGAAGTCACTAGAGCTTTTGGCTATCCAACAAGGCTAAAAACAACAGAAATGGGTTACGATGGGAAGGGACAATATATGATTGGGAATGATTCTCAAGTAGAGCGATTTGCTTCCTTTGATTGGAATGCACAGTACATTCTCGAGGCAAGTGTTGACTTACTAAAAGAGGTTTCAATTGTTGTTACAAGGGATAAAAATGGTAAAGTAGCTTTTTTTCCTGTGGCAGAAAATCACCATGTCGATGGAATACTTGATACTTCAATAGTGCCAGCTAAAGTAGATAGCAAATTAGTTCAAGAGATACAACAAACCGCGGAGAAAATAGCAGATGCACTTGATGTAGTGGGAATTCTAGCTATTGAGTTTTTCATTACTAAAAATAGTGAACTGCTAGTCAATGAACTAGCTCCAAGACCTCACAATTCTTGCCACTGGAGCTTGGATGCATGTAATGTTAGTCAATTCGAGCAACTGATTAGGGTAATATGTAAGTTACCTATGCAAGAAGTGGTGTTGCGCTTTCCTTGTATGACGAAAAACATAATAGGTAATGATGTATATAATACTTACAAGTATTTGAGTGACAAAAGAGCCAATTTGACTATATATGGAAAAAAAGAGGTTAGAGGTAGGCGTAAAATGGGGCATGTTAATATAGATTTAAGTTAGCATGCTATACCTCTCACGATTACACAAACGTTTGTTTTCGAAAACGGTGCATTAAGTTTCATAGCCAGTTTTGCCTTAAACACAAGAATCACTGGCATCCAGAAAAGTTTGCTTATGAGCAAACTGATAATAGCACCATTTATTGGCTTCATAAATTGCAACTAACCTTTATTATAAATATTTAAGAAATTTACCAAGGAGAAAAAAGGCAAAAGAAACCCTATGTTAGATAGTGTTTACTCTCTAATCCTGCAAATTGGCATACTATATTGTCTTTATAAGCACGTTTCAGCTTATATAGGTAGAACATAGAAATGTTGTGA
			AGACATAAAGTACACATGGTATAAAGAATTAAACATAAGATGTCAACTACATGATACTTCGTCATTTAATCTGCACAGACTAGGGATAACTGAATACCTTCAGCTCTGTGGTGAGGGGTCTGGCAGAATTTGTCAAGTATTTTTTTCGTTTCACTTGAATGACACCATTGGTATGCAAATTTTCTTCGAACTACAGCGCACGTGTACTCTATATGCACTTGATTGATAAATGCTCCCTCGTCAAGATCTCCAAAATTTGTACTATATTCAGTGCCGCACCTTTGCGTAGATTATCAGCCACTATCCACATATTTAATCCATGTTCAACAGTATTGTCTTTTCTAATACGTGATACGTATACTGCATTCTCCTGTACGACATCAATTTGGGTTATATATTTGCCGTCTTTTCGCCTATCATACACTAAAATTCCGGTATCTTCAACTTCACTTAGCATTTCACGAGCTTGTTCTTCAGTTATGTGCTGGTAAAACTCTACATTTACTGCTATAGCATGACCAATAAAAACGGGCACCCTTACACAAGTTGCAGTAACTTTTATATCTGCCTCTAGGATTTTTTTTGTTTCCTCTTGCATTTTCCATTCCTCTTTTGTAGAACCATCTTCCATAAACTCTCCTATATGAGGAATGCAATTGAATGCTATTTGCTTAGGGAATATTTCAGGCTTTTTGGCTTCATTTGTGAAGATTTTTTTTGTCTGATTATAGAGTTCATCCATTGCTGCTTTGCCTGCACCAGAGGTTGATTGATAAGTTGAAGCAACGATTCTCTTTATTTTTGCTTTTTGGTATAATAAATGTAGCACTAACAGCATCTGTATTATAGTACAGTTTGGATTGGATATTATGTTGTGGTTTTTGTATTCCATGATTTTTTCTTTGTTAATTTCTGGAATGATTAGTGGTACACCTTCTTTCATCCTAAAATAAGAGCTGTTATCTATTACGATACATCCAGCTTCAGTTGCAATCGGTACGTACTTTTCCGAAACATGGTACCCAGCACAGAAGATGGCTATATCAATATCAGCAAAGTCATAATTTTCAAGGCATAAAACAGTTAATTCTTCGTTACCAAAACTCACCTTTTTTCCCTTTGATTTTTTTGATGCAAATGTAATAACAGAATCTATCGAAATTTTTCCCTCGTCTTGGAACTCAGCAAGTATGCTTAGTACTTCGTGTCCTACTCTACCGGTTGCTCCAACAACAGCAATTTTTTGTCCCATATAAATTAAAATTCTCACTTCAAAATTATATTATATTTTTACTGGCAGGAATTTACAATTATTTTAATATTTTTACCTTGCAATTAATTGTAATTTAGTTATTATTATGCAATATTAATAATATTACATAATAAAGTGAGAGATGAGCAAAAAATATGATGAAACTAAGGTGAAACCTGCAATATCTACATCTCAAGAACCTAAGAGAATTAATGGGTCAAAGTTTCAAAGTGTTCTCTCAAAAAGAAGATATGATATAAATTTTGATGATAAAAAGTATGCTGTAAAAACTGTTAAAACACGGTTTCTAGAAACGGAACAACAGTCTTCGAAGCTAAGAGATTTATTGGAATCAATACCTGTGATAGGAAGATTTTTAGCAAAAATTTTCACATCTGAAAAAGAGACATATAAAAAGCTACAATTGCAAATAGATCGCTCTAGTAAGATAAGAAATGAGTCTCGCATAGATGATAAATATACAGAAGAAATAAGCAGCAAGCTTAAGAAGAGTAATATTGAACAAGTGGATGACAAAAAAAGTCGTAGTCCATAAATATCAAATATTTCAAGAGCATCTGGTATAATATTTATTGTGCGGAAGCTCTTCGGTACCAAAATAAATAAAGAGGTATACCACTCGTGGTAAATAAGCTTGCAATTAACAAGGTATTTATAGAAGTTTCAAGTATCACCCAGCAACAAAAGGTTGTTGCTATACTGCCAGTTAAAAGCTTGTGATAATTTC
			TCTCCTTTATAACAACCTTTAGAAAAGCAAGACTGCATGCAAGGTAGACGAATAAAAATGAAACTACAGAGAAGTCGATAATCGATGTAATCTGCTGAGCAAAATTGTTATTTGAAGTGAGGATTAGTAAAATTGCAGTTCCAGATGAGCTAGTTGTTATTCCCCAAAAAGGGGATCCATGTTCATTCCTTTTAGCAAAGAGTTGTGGCATCAGTCTATCTTTTGCAAGACCAAAAGCAACTTGTCCGCTAGATAAGACCCAGGCGTTTAAACTGCCAACACAGAAAACGAATGCAACTATAGAAATAATCAAATGCCAGTTACCAGAAAACATAATTTTTATCGCATCAACGTATGGTGCTCTTGAGTTTGCTAGGTCATTACCGTTTATTAAACCCATGATTGCAAAGTTGTTGATAAAATATATGATAGCAACACAGATTGTTCCAAGTACTACAGCTCTTGGTATAGTTTTTGCTGGATTGTTGACTGATCCTGCAGGTGCTGTTGCCAATTCAACTCCAACGAAACACCATAAAGTCAGGAGTGTAGAACGAGCGAGGATCTGTGATATTGTAAGGCTTGACATTTCTTTACTTATGATGAAATTGTTTCTATTGAAAAAAAACAATGCCATTACAGGTATTGCAAGCAATACGGCAATTTTTATAACCGTCAATAGAAACTCAACGCGTCCAGCGGTCGCTACTCCTCTTAAGTTTATTAATGTAATAATTGTAAATAATAACAGTTCTAAGAACAAATGTATATTTTTGATCTCCTCATGGAGAAATGGCGTAAGGTAGCCAACACCTACAACTATCAAAGCTGTTGTGCTAACCCATGAGATTACCCAATACGTCCAACCAACAAAGAAGGCTGCAGTAGGGCCAAAAGCATGTTTTACATAAACGTGGGGACCTCCAGTTTCTGGAAACTTTGCACATAGTGTAGCAAAAACTAAAGCAAGAGACACAGCACCAAATCCTGATATCGCCCAGCTTATGAGGCTATAAGTGCTGTATGGTGCGAGGCTAATCGGCAGCATAAAAATCCCAGAGCCAATTTGACTACTGATTACTAAAGCAAAAACAGCCAAAAAACCTATTTTATTTGACATAATACCTCTTAATTCTATTAGTGTAAGTCAGTAGTATAATCTGATTCCCAAGAATTTTAATAAATAAAAAATTATGTTTTTAAGTTAAGCTTTTAGGAAGGTCACTTTGTAGGCTTGCGGTACCAAAGTAGATAGGTAGGTGTGCCGCTTAAAGGGAATAAGCTTGCAATTAACAAGGTATTCATAGGAGTCTCATATATTATCCAACAGCAAAAAAGTACAGCCATGCCCCCAATTAGAAATTTATAGTAGTTTTTTTCCTGTATGATGACCTTGAGGAAAGCAAGACAACATGTTAAGTAGACGAATAAAAATGAAACTACAGAGACATCAATTATTGAAGTTACTTGCTTGGCAAAATTTTTGCTCGATATTAGAACGAGTAAAGCTAATATTCCCAGTGTATTGATTATGATTCCACAAAAGGGGGCACCATACTTGTTTCTTTTAGCAAAAAATTGCGGCATTAATTTATCTTTTGCAAGGCCTAAAGCAACTTGTCCGTCGGCTAAGAACCAAGCGTTTAGACTACTTACAGAAACAATGAAAGCAACAATGGAAATGATTAAGTACCAATTGCCAGGTAAAATTATTTTTATCACATCAGCGTATGGTGCTTTTGAGTTAGCTAAGTGATTGCCATTAATCAATCCCATAATTGCAAGGCTATTAATGAAGTATATGATAGCAACAAAGACCGTACCAAATACTATGGCTCTTGGAATTGTTTTGCTTGGATTTTCAACTGATCCTGCAGATGCTGTTACTATTTCAAGTCCAATAAAGCACCATAAAGTAAGAAGTGTGGAACGGGCAAAAGCTTGAGATATTGTGAGGTTTGATATTTCCTCGCTTACGACAAAGTTATTTCTATCAAAAA
			GAAGTAATGCCGCTATGGGTACTGCAAACAGCACGGTAATTTTGACAGTCATCAATAGAAGCTCAACATGTCCGACGGTAGTTATCCCTCTTAAGTTTATTAGCATGATAGCTAAGATTAATGCTATTTCTAAAAATAGGCGTATATTTTGTATATTATTATGAAAGAGCGGAGCTAGGTAGCCAATACTTGCAACTATTACCGCTGTTGAACTAACCCACGAACTCGCCCAATATGTCCAGCCAACAAAAAAAGCTGCTGTAGGACCAAAAGCATGCTTCACATAAACATGAGGACCACCAGTTTCTGGAAATTTCGCACAGAGCAATGCAAAAACTAAAGCAAGAAGTATAGCACCGAGCCCTGATACTGCCCAACTTATAAGGCTGTAAGTACCGTATGGTGCAAGACTGATTGGAAGCATGAAAATTCCAGAGCCGATTTGACTACTAATCACTAAGGCAAAAATAGCCAGGAAACCTATTTTGTTTGACACAATAACTTTTAACTTTTTTATCTAAATATATTAATAATATAACTGAAGCTCAGAAACTTCAATCGATCTTTTATGAAAGCTTGCATTTTTCAATTACTATAATTAGGTACGGCCAAAAAGTTGGGAGGATACCTATAAAGCAGAAATTTAAGGGAGTTAATTACAAGTGATGATATAAGAGAAGCAGTAAATGTTGTGATAGATAGAATTCTTCATGTAGAGGGGTCTATACCTATAGCTAAGTGTGTAGCTCCCTATTTGGGTAGCCTATATTATTCGAGGCTGTAACCAATCTTGTAAGTAAGATATACTTTAAACTAAATGCGGTATTTTAAACTGAACATTTTCGGTGACTCCATCTGACATAACTGAAACTTTTGTATTCACGTTTATTTTCAAATGGTTTATTAATTCGTCAACTAATATGTCAGGGGCGGAAGCACCTGCAGTAATTCCTATCTTTTCTATGCCCTGCAACCAACTTTTGTCCATATAGCTGTAATTATCGATTAAGTAAGCTCTTTTTCCTCTGGCAGTGCATAGATCTAACAAGCGATTTGAGTTCGAACTATTTTTACTTCCTATAATTAGCACTATGTCTACAATTTCAGTTAATTTTTTGACAGCATTCTGCCTATTTTGTGTTGCATAACATATATCTTTTAAGTTGGGGCCTGTAATGTTTGGAAATCTGAGCTTTAGGGCAGTAATGATTTCGCGGGTGTCATCGGTGCTTAACGTGGTTTGTGTAACATAAGATAAATTATCTGGATTTTTAACCTTTAAATCGCGTACATTCTGTAGGGTTTGCACTAAAACTATGGGATTATTCACTCTTCCTCTGATTCCCTTAACTTCTGGGTGGTTTTTATGTCCAATTAGGATTAATTCTTTACCACTATCTTCATACCTTTTTGCTTCTTTATGTACTTTACTAACCAGTGGGCATGTTGCATCAATCACTTGAATGCCCTTTCTTTTTGCTTTGTCTTCTATATTTTTTGACACTCCGTGCGCACTGAAGATCAATATTCCTCTATTGTCCTTGATGTCCCTGATGCTATTCACAAAAATCACGCCTTGTCTCTTAAAGTCCTCTACTATATATTTATTATGAACGATTTCATGCAGCACATAGACTTTGCGTTTGTTTCGATATTTTTTTAAAGTGATGGCTAATATATCTACAGCTCTTTTGACTCCTGCACAAAAACCACGCGGTTCAGCTAAAATGATTTCCATTTTTTTAAATCGAGTAAGTATGCAAACATTGCTTAAAAATAGGCTCTGCTCACTGTACTTTATAGTACCATTATTTATATTTTATATAATAATTAATTTTCATATATTCTCTTTAATTTTTGGTCAGTTTAGTGCTGTAGAGGATTTAAAAAAGGGTACTAAGGCATACAGGCAACCTAATATTTTAGATAGGAATGGAGTGGTAATAGCAACAAATGTGCCACAACATCACTATATATAGATCCAACCAAAGTGAAAAATC
			TGGAAGGTATAGTAGCACAACTGCGTTCTATTTTTAATGACCTTGAGTACGAAAACCTGTGTAAAATACTCACTTAAAAAAGAAACTTACTTGGATAAAACGGCATTTAATTTCAAAAGGGTGCTAGCGGTCAAAAGTGCCGGTGTGCCGGAAGTAAATTTTTGCGACAATGTAAGATGTGTATATCCACACAATAATTTGTTTTCACATGTGCTTGGCTACACTGATATAGATGGCAAGGGCATTGCTGGAGTTGAGGTATACATAAATAAGACTGGAATCCAGCCTCACGCTACTCGAATGACACCTGGTGAATATGTTCAACTATCCTTAGATACATGAGTGCAAGGTATAGTACATGAAGAACTAACTAAGGCTGTAAATGGATGTCAGGTACTTGGTGGAGTAGGACTTGTTTTAAATGTGAAAAATAAGCAAGATCATTTCAGTGGTCAGCTTGCCTGATTTTGATTCCGATCTGCAAAATAAAGCGAAAAAGAAGTATAAGAGTTTAGTCTCGTTAGTCTTGGAGTGTATGAGATGGGATCAGTGTTAAAATTTTTTACAATAGCTGCAACGCTTGATGCAAACGTTGTAAAAACTAGTGATTTGTATGACGTATCAAAGCCAATCACAATTGGAAAGTGTAAAATTTAGGATTTTCATAAATCTGAAGTCAAAAAAATTACCAAGATATATTTGTGAAATTATACAACATTAGTGCAGCAAAAGTTGCAGCCGAGTTAGGTACTGAGAAGCAAGTAGAATACTTTAAAACTATGAAACTTTTTTCTACTTTGAAAATGAAATACTAGAGAAATCTACACCAATAACCCCGTATAAATAGAGTGAAAGCACTTTAATAACGGCATCTTGCGGTTATGGAAAGATGTAACCCAGATCCATCTTGTATAGACTGCAGCCGCATTAATCAGCAGTGGGATATTTCACAATGCAACTTTGATGTTAAATAAAGGAAGTATAGGAGAGCAGATTATTGCAAGAAGCGCTTACTGAGAAGTAAGAAAATTATTATGTGCAGCAGTAACAAATAGGATAGGTAGGAGAACAAGCATAAAAGCGTATTTGATAGGAGATAAAACTGTATCAGCAGAAAAAGTTGTAAACGATAAATACAACAAGAATGCAAACATAACATCATTTATAGGAGTGCTAACTACAGTTAACCCAGATATATAGTGCTAATTGTTATTAATGAACCTCAGGTCATACACCACACCTGAGGAATAATCACTACACCTATAGCTAAGAATATTATAAATAAAATAGCACCTATACTTAAATGTTACACCTGAGATGCAAGAATTATGATTTCTTTATTAAAATTTTAAGTTTATAATCTTGTTCATTTTTATCAATACAAAGAAACCCATCTTTTGTTGCACTGCAATTTTCAGGGGCGATGTCTAAATTAATTTTTTTGCCACTGTCATCCATACTCAAATGAACTCTTGGTTCAAAAAAGTCAATTATGTTAGCCTCAAATTTCTTTGTTATCTTTCTATCCGGAGAAACCAGATTAAATTCCCGAATATTGCTTAGGTCAATATTTCCTATATAATTACTACACCCACTGTCTGTGCAATATGAACTCTCAACTATATAGCCTTCACTTGGAACTTCTGTAAAAAAATTCCATAAATCACTTGACATACAAAATACCCTTAATATTTACCACTTGAAGAAGTATATATACTTTTTAAGTATATGTAACCATAATACATCTCAAAATACAAAGTTCAACAGTTAATTGTGTGAAAGATAAAATTGCTAATGGCTACTTAAATCCTTTTATTAGTTTTTTTCACCATGCTGTCAATCATGTGTTTTATTCCTTGATATACAGAATATGTACTTTCGTCTCTACGCATATAAGCAGAACAGGAAAACACATTATGTTCTTCGTCTTCTATTGATAACCCTGTGTCACATTTTATGTGCTCACCACCTAGCTTTTCTATCAACTTTTCTCTGTCATC
			TCCTATAGTAACCTTAATCTTACTTTCTCCTTTACTTGTTTTACTACTTAAAATAGAAACAATTATTGCTGGAGATATACATATAGCTCCTATTGGTTTTTTTGTAGCAAAAAATTCTGAAACTAATCTCTCAAATTCGGGTATTACTGTTACCACTTCTTTATCTTCAGCTAAGTCAGATAGATTTTTTGCAACTCCATATCCACCAGGTACAACTAACATGTCAAAATCTTCGGCTTTGGCTTCTTTTAGGTCACATATTTCGCTTCTTGCAACTCTTGCTGCTTCCACGAGTACATTTCTTTTTTCTTTTACTGCTTCTGTTGTTTTATGGTTCACAACTTGTGTAATATTGATATCAGGTGCAAAGCATTTGACCTCCACTTCCTGCTGATCAAGTACAAGCAGACTTAAAACCACTTCTCTCACTTCTGCACCATCAAGATGACCGCATCCTGATAAAACCACAGCAGCTTTTAATTTTTTTTCACCCATAGAGTACCTTGATTTCATATAATTTAGGTATTGTAATACAAATTCTATGTTTGGAAAGGGGTAATTATATTAATTATTTTGTATTAGTTATAATACAATTAATATGTATAATTAGACATACTTATAATTGATGGAGTTTGGTATGGCGCCTAAAAAGGGAGAAGAACCTCTATTAGAGTAAGATAAATTAGAAGAAACTGTTTCGAGTGTAGTAAAAATAATTGCGCAATCCTCACAGGGGAAAAAAGCAGTTTATTTGAAGCTCTATCAGAACAAGTTGGAAAGATGGATTTTAATGGTTTGGGTTTAGCAATTGATTGCCAAGGTTTGCAAAAGGAAGTGAATAAAGAATTGTTTATAAAATTGATTGAAGGAGCACTTATAAAATCCAACTTTTGAAAAGCCACTTAGAGGTAATAGAGGGTATTCTAAAATCTGTTGAACATGAGACGATAAGTAATATTATAAATAGTAATAAAGGCCCGTTAGGTAATCTTAACTATTTTAAATCAGCATCTGCAAATGAAAAAATTGCAATGGCTTCTGCTGGGGTGGTATTGTGAAAGTGACGTTTTCTCCACTTATTATGTTTGCCACATTAATGATGCTTGTAGCTGTTAGAGCGGATTATACAGGGATAAGGATAAGAAAAGCTGTGAAAAAATAAAGGAATGGGTGATTGAAGTAGGGAAAGCGATGAAAAATTTACTTAAAGATTTTATCAATCAATTACCTGAAGTTCGAGCAAGAGAGAATAATTTCGGTAGGTTATATAGGAAGTTGTCTAAATCTATTTATAGATACTGGTAAGTCAGAGAAAGAAGGTGAGGTAAAGAATGCTCGAAATAAGGCAAAGGTAATAGAAATGCTTCAAAACAAGGGACAACAGTCGGCTATAAAAGAGTTAATAAAGGATGGAACATTGATTTTCCAAAGGAAGAAGAGAATATTATGGACAGACTTGTAAAAAAGGGTTACAGTACTCATGAGAAGAATAATATGGCAGTACTTAAGGAGCTTATGGAGAAATTTCTACCTGCAATTATGGCCATTATTAACAACATAGAAGAGGTAAAAGAAAAAGTTAATTAGAAGGTAAGAAAGAAGCCACTTTCTACAATAGAGAGTCTAAGTTCTAAGTGAGTGGGTACAAGAGGACAATTCAAGCACCAATGGCTTTGTTGCATACTCATTAACACCAAAAAAAAAGCTGTTCTACTTCCTGCTTAACATATCCATTAAGTCAGATTCTTTGAATTTGCTATGGTCAACTTTGCTGAATTTATTAACCATTGCGCTCATTTGATCATATTGCTTAATTAAAAGATTGACATCTGGTACTCTTGTACCAGAGCCCTTCGCGATTCTAAGCCTCCTCTTGCCATTTAAAATATTCGGATCTTGCCTTTCTTTTTCAGTCATCGAATTTATGATAGCTATATATTTTTTCACTTTACTATCATCGGGCACTCCGCTACTTAGCTTTTTTGTAAATGAGCTTGGAA
			TGAATTTCATTATATTGCTGATACCGTCCATTTTTTTTAGCGTTTTTAGCATTCTTACCAAGTCATTTAAGTCAAGTCTGCCTTTTTTTACTTTCTTTTGTAGTTTGTCAAATTCTTCCTGACCAACGATTTCGGCAGCTCTTTCAACCAATGAGATAACATCACCCATATCGAGTATCCTTTTTGCAATTCTATCGGGGTAAAAATCATCAAGGTCGCTTAGCTTTTCACCACAGGCAATGAACTTAATTGGGCAGTTAGTTACCATTTTCATAGAAAGGGCAGCGCCGCCACGTGCGTCACCATCAACACGGGTGAGAATAATACCGGTTACACCTATTGTTTCGTTAAATGATTTGGCTATGTTTACTGCATCCTGGCCAATCATCGCATCGGCTACTAAAATAACTTCTGCAGGTGAAGCTATTTTCTTCACAGTTTTCAACTCATTCATCATATTGTCGTCTATGTGAAGTCTACCCGCGGTATCTAGTATCAGCACATCATAATTATCGTTTTTTGCTGCCGCCAGTGCCCTTTTTGTAATTGCAGTAGGCTTCTCATCCGTTACTGTAGATAAAGTTTGTATGTCTATTTGTTTTCCAAGCACTTCAAGTTGTTTCTGGGCAGCAGGCCTGTAAATGTCCAAAGAGGCAAGCATCACTTTTTTCTTTTGTTTTTTTAGCTTTAAAGCAAGCTTTCCTGAGGTGGTTGTTTTACCTGCACCTTGCAAGCCTACCATCATGATTACAGCAGGAGGGTTGGCTCCTAGATTTAGATCACTTTTCTCCAGTCCAAGAATTGTAATTAAATTATCCTGCACGACTTTGATTATCATTTGTGCGGGAGAAACGCTTTTTATGACTTTTTCTCCTATTACTTTATCTTTAATGTCGTTGATAAATTTTTTTGCGACTTCAAGAGAAACATCAGCTTCAATTAAAGCTATGCGTATTTCACGTATAGCAAGGTTGAAGTCATCTTCAGAAATGATAGACTTTCCCTTGAGCTTATTAAATACAGAATTTAAACTTTCGGTTAATGATTTAAACATAGCAGCACTAACAAAATACTCATCAAAAAAAGAGAAGAAGCTGAAATAAAACTCACTGAATCATAACTTAGCGCTTCTTTAAGTTTATTAGCATTATTAAAGTATAAATTAGTGAGTGAATTAGTCAAGTTTTGCAGTGCACCAGCAGATATTTTCCTCATTTTGAAAATTAATTTATTGAACAGTGAAACAACATAGGGTATGAGAGCTCTAAAAATCCAATCGATATCCATTTTAAGATTTATTCTTGGCAAAAATAACTTACGTAAAGGAATAAATAGCAAAGTAACACATAGTAGTAAATTAAGTTGTGACCAGATGTTTTTTGTGTTATACGCAAGGTTAAAAATCGAGGGCTTGTTGTAAATAGGCAGGTAAGGATTGCCAGCGATCACGCATATAGATGCTAAAATAATCATAGCTACTCCTCCCCCCTTCTCTGCTAAAAGTTTGGACCTGCTTTTGGTAATAAATATATAATAAAGAAACTTGAGCCCCACACTTAAATAAAGTGATAAATTCAAAATCTTGTGTAAGTTTTTATACAATTCTAAGTTAGTACCATTCATTTTAATTTCGACTGCAATGTATGATTTGCTGATAAATCCAGCAGTTCCTGGAAATGCAGCCATTGTTAGTATTGCGATCAAAGCATATATTCCTTCCGCTGACATGAATTTACCCACTCTATTAAAATTTACTGCTTTTGTCCGCAAGATAATCGAGTTAGCAACAGCGGTGAGCAATAATTGATAGACAATGGAGAAAATTATGTTAAGTATAAGTAGTGGTATGGCATTTTTTGAATGGCTAAGCAGACTCCCTGTCATAATTAGTATGCCCATTTGTCCTACGACGTTGTAGGCTAAAAATCTACGGATATTTTGTTCAAGGGAAGTAAATATAATACCATAAATTGCAGTGATAGTACCCAAGAATGCTAATA
			TTTCAGCGTGATCTTGCCAAAGGTTGTAGGTATGTAAAAGTGCTATTAAAAAAGAAATCTTAGTAGTAAATAGGGAAAGGTATGATGCACCGTGCAATGACGCAGCAGGGTATGCGTCAACAACCCAGAATGAAAAAGGAAAACAAGCACAAATTATTAATAAACCCATGATTATTAAATTAGGATTTTGAATCGCTAACCCTGCTGTTAGTATAATCCCGACAAAAAAGTGTACGCAAGCGTATCTTATTGCAGGTCCATTATCTTTGCAGCCGGCTGCAATAATAAAAGATGCGCTGATGGCCATTAATTCACAGAATATTATAACCGATATTATCTGCTTAGATAATATTGCACATAGTGAACTAATAGTGTAGGCAAAAAAAGATAGCATTTCTGAAAAGCTAAAATTTTTTGCTGGTAAGACAATTAAAAATGCAACTGATAAAAAAGATATTAGTATGATGCGAAAGGATAAATCAAAATTTAGAACTGGATAAGACCAATTTACTGTGACTTCAGGTAGTTTTAGAACTATAACCATTAATATAGTCAGCAGAAATAACAGTGAAGATTTGTAAAGTTGCACGATGATTTAAACTAATGTAGTTTATACTACCTTAATGTATAAGCAAAATCAATTTGCTTGTAGTTACTCTTAACTACTAATTAAACTAATTATCATATAATTATATCAGGGTTAAGGGGTTATAGGAGAACGGTCAGATTAGGTTTGTAATCTAACCTGACCGATAGCTTTAATAGTGAGGTAAGCTTTAATATAGCATCCTCGATTTGTAGTGCTACACTCGTGTACAATTCGTTTTAAATTTGTGCAGGAGTGTTAGTAGATTATTTACTTTTTGAAATAAAATTTAGCATTAATTTTTTATGGCTAACATAAAATCCTTGCTGTTTTCTGTGTTGCCTATATTAAAATAATTATTATAGCATGAAGTTATTAATAATATATATTTTAGCATAGCAGATACAGAAAAGGATGGTGAAATAGCAGCAGTTTGACAGTGTCATTCCAGTGCGTGACTCACAACTGTACGAACATTGGGTTTGATAGACTAGGATTCAAGTAGCTGATATAGGAACGAAAAATTTACTTAACACACTTTGCCAGCTCTCTTAATTATGGTAATAGGGCTATTTTATATAACTTCTAATTTGTGCAGATTAAATGACAAGAAGATTTTACATTTGGTGTACTGTTGTTTAATTTTTGCACTATATATACTGTAAGATTTCTAAATTAAAAAGCTTTTTAGACATCATCCAACATCAAGTTTTTAAAATTAAAGAGTTAGTGACTAGCTACTACTGGTCTTTTTACTTTTTTTCTGCTTAGTAAATTTCTTAAATATTTAAGCTAAGGTTAGTTACGGGTTAAAAGCAGCTAAAAAGATGTTCTACCCTTTTTCAAAATTTTTACATTAGTTGATAAAATCGTAAATCATCTACCAAATTTTATTTTTTTGCTTTTGTACCACAAATACTCTGTTATTGAGTGACTTGAGCGCCTGGCCAATTTTGCTCACTTCAATATTTTTACTATACGCAAATCTTTGAAAATCTCTTGTCAAATGTGTCCAACATATCTATCTATTTTCAAACTAAAATAATTGTACGCAGCGTATTGTTGCTTACAACTATGCCATTGTATTCTGGCAGTAAACTTTGCAACACCTTCTTGCCACGAGACTCGGTCATCTTTAGAAGTGTCAGAGCGCTTTGTTGTTATTACCCAACCCAGCCTCTTTCTCCTTGATTTCTGTGCTATGTTTCATCTATATGCAGGTTTCTTTCAATTCTTCCTTCATTTTCTCATATTCAGATGCGCATCTTTTGATACTCTGTGCTCAGTCTTTGATACTAAACTAAGACTTATATTGAGGTTAAATATACTGCTTAAAATTTGTTGTACTTTTCTTTTCGAGTTAATAAAAAAGCCACTTAGGCTGCTAATTGTTGTTTTAGCATTGAACCCTAGA
			GGACCTCTTGAAACCCCCATGGTTAAACTAGCTGAACCCTTCCTATCACAAGCTCTGTAATAGTTTCTTTGCAACCTGTACTCAGTTACGATTGGTTTGATTTCTGGTAATTCTACCTTTTAATGGACAATTTCATCTTCTAAAACAACCTTATTTCCACACACACAAACCTGATAAAATTGTATAGTCTACTACTATATTTGCTACCATCAAATCTCACTTATATACCTTATGCCCTGGCTGACCTCCTGGTTTTTTATCACTTTTCTTTTTTGTTTTTTTGCGATATATATCTTGCGATGGTGGTAGAGATGAACTTTTTGAGTTCAGACCCAGTTTATCTTCTAGCTCAATTATTTTTGCTTTTAAGCCATCATTTTCTATAATCAGAGCCTTTATTTCTTCTTTGAGATTAGCGTTTTTTGATTTGTACGCCACAATCTTTTCTGCAGCCCTGTTATCATACCCACTCTATACTTAGCTTCTCATGTCTTTACACTTTTACAATCACTTTGTAAATCCCTTATCTCCGTGAACGGTTATAAATTTCTTAAACATTTTTAGCTAAAGGCTAGTTATAACTATGAACCCAAATTTGCTTTTGTTAAGGTAATCCGCACAACAAATGGTATTATGCCAGCCTTGATACCCTCTCGGTGGAGCAAAATTACAATGTTCGTACAATTATGAACTTAGCCCACATTAGTTATAGACTCCAGTATCAAGTGTGTAGTGACAGGAGAGTAGTACATTTGAGTAACAGGTGCTGAAATCAGTAAGCTCTTAAGTAACAGATAGTTGTATAATGAAGATTAAATTGTAGACCCTGTAAGGAACTGTACTGTATATCAATATCTTCCTGTGTCTTATTTTTATAATCATCCACTAGTGTGTAATTAATATTAAACTTATTTAGTCTACGTTAATATTCATTGTAGAGATATTTTTCACCATAATCTTCCACTATGATATTTACGTAGTCAGCACTGTCAATATCAGAAAGCTTGTTACATATTTTTGAATCTTTAACTACATAGTGTTGTGTAAACTTGCATTCACTGCTGTCGTCTTTACAAAAAGAGAATTTTCTTTTTTAATCACTATCTGTGGTAATGATAAATCTATTGCCTTCTTTATCTTTTGCTGAAAACTCATTACTGCTCTTATTTATAGAATATTGTTCCTTTGGAAATGTAAATGTTAAATGATATGTAATAATACTACCTTAATAAAAAGAGCTATTATAGTGTAGATTTATTATAAATAATATATATTATAGTATAATTAATCTAGAATAAACTTAATAAACCTCAGTAGGCCTACCAGTTGGACCCATAAGAATGATTTGCTCACCTTCTCTTAAGTATCTGCATAAATTAGTAGAGCCTCCGGTTTCCAGCACAATAGTGGAAATAAGTCCTTTTTTTTTGTTTACTTCAGTGCCGGTTACAGCTATACCTTCCATAGCAAAAGTTGTATTATTGATTTTTCTACTATTGGTTTCGAAATTTTGTAACCTAAAGAATTGTCCAGGTTGAAAGTTTTTTGCAGCAAGTGGTGCTTTAATTACTACTTCCACAACTTTATCTGTTAAATATTGGACTTTTACTACTTTCGCAGTAAATTGTTCTTTAATCCTGTTAAAGAATTCTTCATTAGTTCGGTGACTTAGTGTCATTCCAGTACGTAACACTGGGGTCCAATTCTTTGTTAATTTCGCCGAAAATGTTGCATATTGCGTTTGTTTATAACCGATTTTGCTGAACCCCAGTGTCACGCACTGGGGTGACAAGAAAGAAGAACTGGAATGATACCCTTTCTGGTGGAGGTTGCTTTTAAGCCATAATGTTTGTATGGCTGTGTGTCTGGGCACTGAGATGACATCCTTTGTGATGAAAGTTACCCTTATATTATAACATTCATATAGTTGCGTATGTGACGCTGAGATTCCAGTATTAAGTACTGAGGTAATAGGAGAAGATATTGGAATGACAGTAGCG
			GTGTTAGCTCCACTCAAAAGCTGGGAAATAATAGGGTAACCGTTCTTGGCGCTTGCCATAGCTTTCACGACGCTGCCACTATACGAAGGGTGAAGGTCGCCAAAAAAACTAATTGTTCTACCACCTTGTTTATACACTAATATTCTATCTTTGTTTTGCATTTTAGGAGAGAGTATTGGATCTATTTCCTCTCCTAGTGAGTTTAGGTGGGTGAAATATCCATTGCTTAATTTAAAGTGCTTTTTATCTTCTGTTGCAATAACCGTGTTTGGCTCAGTGCCTGCTGCTATGAGGATAGAGCGTGCTTTTATATACTTAATTTCATGAGATTTTGTGTCGATCAGTTTTATTGACTCAATATGGCTATATTTATCCGTCATAATTTCAACTGGCTCTGAGTTTTCGATGAAGTAGATTCCTTCTGACAATGCATTTTGCACCTCTTCGCTATTTAATCGATAACTTGGCGAATCTTTTAGCTCTTTTCTGTATACAACTTTCACTCCCCCTAAGCTCTGCATTAGCTCCAATATTTTTGCTTCTCTATTCTCTTTTTTCGCTAATTCTTTCTCTTTGCAGATCAGCTGTGCGTGTGATATAAACTCGTCCGCAATTTCGCGTTCTTCTTCTGTCCAGTCTTTTTCAACATAGTCTTTTCCATATTTATCAACCAATACTTCGTAACGAAGAAGAAATTTTTCTGCTTGAATTGGATAGTACGCTAAAGCTTCGGTTGCAGTGTCAATTGCGGTGAGTCCCGCACCTATGATAACTATCGGCATACGGACTTGCAGGTTTGCTAAGGAATCAAGTTTGAGAGCACCAGTGAGTTGTAATGACATCAGAAAATCGGAAGCCATACGCACTCCACGAGCTAGTATATTCTTTATTTTTATCATTCTTGGTTTGCCAGAACCAAGTGCTAGGGCTATGTGATTAAAACCCAAATTGAACGCATCATCAACGGTTACTGTGCCACAGAAGCGAATACCTCCATAGATTGCAAAATTCTCACGTCTTTCCAGTAATAATCTAATGATCTTTAAGTAATTTTTATCCCACCGAGAGGTAATGCCGTATTCTGCTACTCCACCAAACCCGTCAGCTATACGTTCACTCAATTTTTCATGTTTAAAATCTTTAATTGGCTGGAGATCATCGTTCAAAGGCTCTATTTTTAATCCATCAATAGCGATAACATTGTGTCCATCATTTAATAAATGATGAGCTAAGTTAAAACCTGCAGGACCGAGCCCAACAACTAAGACGTTTTTTCCAGTATTTTCTTTTGGCAATGGCTGCTGAAAGTTTAAGGGGTTCCAGCGGCTAAGTAGAGAATATATTTCAAATCCATACGGCAAACTGAGCACATCATCCAAAATTCTTGTTTCAACCATTGGCACATTCACGGGTTCTTGTTTTTGATATATGCATGAATTCATGCAGTCATTGCATATTTTATATCCGGTAGCTGCACATAGCGGATTATCTATCATCGCAATTGCAAGGCTTGCTATGTTGTACCCTTCACTTTTCACCAGATTCATTTCTGATATTTTCTGTTCCAGTGGGCAGCCGTGCAGTTCAACCTTGAGTGGTGATCTTTTAAAGGTATTGTAGTTATTCAATAGACTTTTTATGCATCCCTCTGACATCTGAGTGCATTTCCCTGTCATCCCGGTGCTTGATACCGGGATCCACTCTTCTTTTTTTTTGGATTTCAGTGTCATATGCTGGAATGACAACGAAGTTTCCAATAACCCTTTTGAACAGCTATCCTTATTTTGTTTATGACAGAATATGCAATAGTGAGCATTATCTAATGCTTTATCTAAACTTACCTTTTCACTTGTTAGATCAAAGCCATATCGTCTTTTTATTTTGTTTGAATACAGCACTTCAACTTTATCCACTTCTTTTTTAGAAAATGATATCAGATTTTCGTGATCAATTTTTCTGTGAATGTTAAAGAGTATACTTCGTTTATTTTTCACTCTCCA
			CGCTGCATATTGTGCTGCAAGTTCTATTTCATCTTTATGGTTTTCTCTGTCTTCAAACCAGTGCATCACCTGCTCGGCAAAAATTTTTTCTGTTGTTGGTAAAGTAAGAAAGCAATTTAGTTCACTGGTAACATAATCAATATCTATATTCTCTGTATCGGCATATTTCTTCAATGCGTAGCGCTGAACAAATAACCTTTTACATTTGTATATTACAGCAAAGTCGTTGTGCTTTTTCTTTAACTCTTCTATTTCTTTTTCAACATTGAAAAGTTTTGCAATAAACCCATCGAGTAAATACGCAAGATCTATAATCAACTGGCTATCTGTCATTTGACTAGCTGACATTGGGTGTTTCCTGGATTCTAGTGTCGCGCACTGGAATGACACCGAAGAAGAAGCTGTGTTTTTGCTTGACACTGGTTCTTTTTTTCTAGATTCTGATGTCCAATACTGAAATGATGCTGAAGAAGGGGTTGTTTCTTCTCTCGCTTCAATCAATGAGCAAAATAAATCTTCATCGCATGATTTGATATAATCTAAAAATGCCTCGTCTAATTTTATTAATCCATTGCGAGTGTATAAATTCGAAAATGAGGCATTAAAATTCAGCAGCATTACTATATTATACAGCACATATACTGTTTTTCACAGATAAAAATTTTATATGTTTTGCAGCATAGCTAAAATTGTTGCTTCTGCAACTTTTTCCTCGCCAACATATGCGAAACACTCAAATTTACAAACGCTTAAGCGTGCATTTTTAAAGTCAGCTTGGAGAATCAATGTATCTCCTGGGGTAACTGGCTTCCTGAATTTTGCATTTTCAATGGACATAAGGTAAACAACTTTATTTTCCATCGTACTTTTACTGCCTTTGCCAAGAATACATATTGCAGATGCCTGGGCCAAGGATTCAACTATTAAAACTCCTGGCATTATTGGATGATTGGGAAAGTGGCCAATAAAAAACGGCTCATTGAAAGTCACATTTTTAATTGCTTTTATACTTTTACTTGGATCGCATTCTATCACTCTATCTACTAAGAGAAATGGATAAGAGTGTGGTAATATTTTTATAATATCACTGATATTAAACTGCATGATACCTTAGAGTAAGCCTAGTTAACTCCTTTCAAAGTAAATTCTGGTATTTCCTTATTTATATTTTTTAATACTACATCTGATAAATCAATTTCATTCATGGAGTATAAAACTTGATTTTTCTTTGAAATAAATAATACTAAGTCTATGTTGTTTTTTTCTGCTGTTTTTTTAGCAACTTCTTTTATCTTGTTAAAAACACTATCTACTGCGTCCCTATAACTTTCTTCCAGGTATGACATTTTTTTAGTGTAATTATCTCTAGCATTTAAAGCTAGCTTGTTAAATTGCTCAGCCCTTTCTTTTTTTGCTTCTTCTGACAAAAGTTCAAGTTCTTCTTTGGAAGGCTTAAGTTTGTCTAGCTCATTTTCGAACTCCTGCTGCAGCTTAGAGTTTTGCTCTTTTATTTGCTGTTGTATATTGTGCAAAGCAAGAGATTCATTGATAACTTTGTCACTATCAATAATTGCAACTTTTATGTTAAGCACACTCTGAGGTTGGTGTTTTACAACCTTGTAACCTGCAAATAAGGAAATAACTAAGGCAATAACTGATATAAACAATTGTGTATATTTCATTTAAATCCCCACTTCAATAGAAAATTTAATATTTGATGATGGTATTATATCATAGGGCTCCTTAGCTAAAGGAAATCCAAAATCTAACCTAAATCTACCACCAAAAGGAGAAGGCATTGAAAAACCAAAGCCTGGTGAAACTCTCACGAGCTTACTATCGTGATATTTCCCCTCATACTCCTTTTTAATATCTAAGCCAAAAAGTGTTGCATAGTCAACAAATAATGAGCCTTTGATACCAACGTAATCGTATAATTTTGGTAGTGGAAAATCCACTTGTTGTGTTAGATTAAAATAAGTTTTGCCTCCTAACGAACT
			TTTATTTTTATCTTTTGCTCTTGGCCCAATACCAGAAAGGTCAAACCCCCTAATCTCATTACCGCCTTTAAAAAAGCGCTGGCCAATGTTTAGCTCTTTATCAGTATAGGAAAAAATATAACCTGCTGCCATTTTAAAACGCAGTATTATATCATCATCAATTTTACTTAATATAGGATGCGTATAAAAAGATAAGAATTCAGATTTTAGGAAATTCATATTTCCTCCAAGCCCAGAGATATCCTGACTTAAACGCAACAAATACCCCTCTCTTGGAGCATAAAGATTGTCCAGTTTATTATATGCTAATGTATATCCTACTGATGAAATTTGGTATTCACCTTGTTGACTCCGTATTATCTCAGAGATATCTTCATCTTTTCCACCCTTATTGTCCATGTGTATATGGTTATACTTATAAGAATAACGAATAGAATTAGTTAAGTTTTCTATAATTTTATGTAATAATTGTGCTATCCCTCCCCAGTCACAGCTATCAAAAGTAGTGTTTGGTTTATCTTGTCTTTCATAAAATACATCTACACCTAGTGATGTATCAGAATCATTAAAGTTATTTTCAACAACTTCTACATTGGTAGAAAATACATATTGACTTTTCTCAAGGGCGAAGGAGAGCTCTTTTCCAGTACCAAATAGATTACGGTCTTTGAAATCAGTTTTTATAAATGCTCCACCAGGAAAAGATACACCTCCTCCTAAATACAACGAAGTAGTATTTTTTTCTTTAACATTTAAGTCAAGATTTACTGCATTATCATTAATTGCATAACTATTTATTTTTACTGTTTCGAAGAAATCACTACCAATTAGTCTTCTACGTGACTTTTGAACCTCAGATGTATTGTACGCGTCACCTTCTGCTACACTGAGCTTGCTTCTAATTACTTTATCTAAAGTACGATCATTACCGTCGATTGTAATCTGATTTATATAAATTTTTTTACCTGGCAACACTCTATAAGTTACATCTACAACATTACCGTGCTGTGTGTATTCTGGATTAACTTTTGCAAATATATATCCTATCTCGTTTAAATACTTGTTTATTTTTTCTACTGCATTGCTCACTTTAACCCTATCGAATACTTTATTGTCTTCTTTAGTTATCAGTTCCAATACTTTCTCTTTTAAGTCTGGATCTTGAATTTCAGCTTCAACATTAACTTTGTTACTTCCAAATAAATATTGTTGTCCTTCATCGATTAAAAAAGTTAACTCTATTTGATTATTATTATCAATTTCGGCAATTGGCTGAATACTATTATTAATATACCCCTTGGATGAATAAAAGCGATCGAGTAATTCTTCATTAGTTAACAAATACTGTGGCGAATAATGATTTCCACCTTTAAAAATGGCTCTAAACAACTTATTAAATATATCATTACTTTGCACTTTTATAGCTCGCTCTAGCTCATTTTCAGAAAAGTTTTTATTACCTATAAATCTTACACTCTTAACTCTAGAGGTTTTACCTTCCTTTACTTTAAAGATTAAATTAACCCTATTACCATCAAGCTTGTCCAGCTCATATTCAACTTTAACACCAATCTTACCATTATGTCTGTAGAGAGTGACTAAATTCACTAAATCACTCTGCAATTTTGTCTCAGTGAAAATAGTTAAAGGTTTTGATTGGATAACATTATTTAGTAGTTCTTTGCTTTTAAATTGCTTATTACCTTTTAATATTACCTTGTTAATCAACGGATTTTCTTGGACTTTTATTACCAATTTTTTTTCATTATCGATATAGGCATGAACACTAGCAAATAACTTTGTTTTATATAAGCTTTTTATAATCGAATCTATGTCGTCGTCATTTACATAACTATCGGGCTCTAATTTGATATAAAACTTTATTGTTTGATCGCCAACCCGCTCATTGCCAATGCATTTGATATCCTTTATTTGTGTTTTTTCATTATTTTCTGAAGCGGCAAGTAGGATAGGAAAAGAGATAAAAATTACTATTAGTA
			TATAAGATAGTTTTCTCATATTTATCTTAAAAAAGATGCCTTATATCATTTGAGATTGCGATTGCCATTAGCAAGAACAAAACGGAAGCACCAAAAGTAGCTGCATATTTTTGATACTTCAAACTCAAATCTCTACGTATAACTGCTTCTATAATGTAGTGAAATAAATGTCCACCATCGAGTAATGGAATTGGCAGCAAGTTAATCGCAGCTAAATTAGCTGAGATAATTGCCATAAAGTATAAAACCATAATAAATCCTTTTTTAGCTGATTGCCCTGAATATTTTGCGATTTTTATCGGTCCACCTATTTCATTTACACTCCTCTTACCAACGATAATTTGAAAGAGAGCTTTGATTGTTAAGCACATAGTATGATAAGTTTCGCTTACTGACAAGCTCACAGCTCCAAAAAAAGATGACTGCCTTAACTCCTTTATGTTAACTGAAGTAATTCCTATGGTTTTTCTTTCTATTATGTTGCCAAAAATATCCTTATCTTCAATTGTCAATGGGGTAAGACTAGTGCTATACTCCTCATTATTCCTACTATATTTAATTTCTATTTTCGTTTCAGGGTTTGACATCATTACACGTGAAATATCTTCAAAGTATTTTATTTTATACTCATTAATCTGTGTAATAGTGTCACCTGGTAATAGGCCAGCCTGCTTTGCTGCACTGCCTTCAATCACCTTTCCAATTACTGGTGGAGTGTGATAATAACCTACTACACTAAAAAATACCGTCAGGGCTATAATGGCAAATATCATATTTGCAAATGGTCCTGCAAAAACTATTGCTGCTTTTTGATATCGAGGTTTTGTATGGAGTGAATATGACTTTTCCTCTTCGGTTAATTCTTGTTGATCAATTGGGGTGTTCGCTGCATTGTTGTCTCCTAGCATTTTAACATAGCCGCCAAGTGGAATAGCACTTAATTTCCATCTGGTTCCAGACTTATCGTAAAAACCAAAAATTCCTGGACCGAAGCCTATAGAAAAAGACTCAACTTTAACTTTGTATGCTTTGGCAATAATGTAATGTCCATATTCGTGCACAAATACTATGACAGAGATAATTAAGGAAAATGACAAAAAATTATATATTCCACCGCCAAGTTGATGGATAAGATTAGAAATTAGTTCCACCTATGTTTTTTTTAGATCTTAACCAAGTGTTAAGTATATTAAAACATGCCTCGCTTGACAAATGCTTAATTTAATCTTTTAATTAAAAAAAATTCAATGACAATGACAGATATCTCTTTACTAAGAAGAAAATTGATATATAGAAGCTGGCATAGAGGCTGCAAAGAAACCGATATCCTTTTAGGATACTTTGCGCTGAATTATCTTGATAAATTTTCCCTGAACGAACTAATTGAGTATGAAAAAATAGTTGATCTTGATGACTATGAGTTATATTGCTATATAACTTGCAAGACAAATCTTCCTTCTAACTTAAGTAGTGATATAGTCAATTTGATTACTCATTTTATTAAAGCTAATCCTTTATGCACTCAATGATCTTATTTACCCTATCTAATACTTCAGTATATTCTGTTCTTTTTTCGTTTTTATAGTTTTCACGTTTTTGATTTATTTCATCCAACTTTTTTGTTAGCTCTAAAACTTTATCTTCAAGAATCAATGCTGCAAGCAGGAAATTTAATGTATCCGAGCCCTTACCTCCAGTTTTGTGAGATATAGAACTAACTAGTTTGTTAAAACTATTAGCAAGATGTAGTAAATGATCCTTCTTTCCACTTTCACAAGATATTTTATATGTACTATTACGTATAACTATTTCTACTACTTGCATATAATGCTGAAAGTTTTTATTGTACAGTGTTAACTTAAACCTCTGCTTTTATCTTGTTTGCAGTATAAACTTTTATTCGTTTATTAAATCGGATAATTTTTTACTGCTACGAAAATATGTTTTAAAGTATTGATTTTTTGCAAACTTCTGTAACATCAAATGACTCGTTTCTTTTA
			GGTTATAACTCCTAATTGAAAAGGAACCAAACCCCCTAATTTCAACTCTGTTATGATGCTCCAATGTACTTGAAAGTATCTCAAAAAATCTGTTAACTATGGCTGCTATAACTATCCTATCCAAAAGAGGATGCCTTTTTGCCACTTTCATTATTATATTAGATTTCGTTGCCATTTATACAAAGCTAAAATTATACATTATTTAGCGGATAGTATCACATTATATTCTTCAACACCTAATACTTCAACTTCTATTTTGTCTGATATAGAAAACTTTTTACTTTCCGGTAGATGTTCTTGATCTATTAAGAGAGCTACATCATTTTCAACTTCAACAACTAGCCCGCTATCTTCTCTTTTACCTACAGTAACCTGCATTTTATCGCCTACCTTAACTTTCTTTATTAGCTCTATAAGTGGGTCATACTCTATTTGTTTTATGCCAAGATAAATTCTTGTTCGATTCACGTTAGCCCTTATTACTTTTGCTTCTATTGTATCACCCACATTGTACTTTTTTATCTCATCTGAACCATTTTTAGACCAGCTTAGATCTTGTGCATAAATTGTCCCTTCTACGTTTTCATCTATTTCATCATCGTTAAAAGTAATAGACATGTATGAGATGGTATTATTTTTAACTTTACCAGAAACAATAGAACCAGGAGGATATTTATTGACAAATACTTGCCAAGGATTATCTACACATCTTTTCATGCTCAAGCTCATCCTGTTCTTAGTGATGTCAACATTGAGAATTTTGACAGATACCTCTTGTCCCCTAGTTACAAGACTGTTAACTGGCAGATTACTTTTAACCCAAGTTATTTCCGATGAGTGCACTAAACCTTCAATTCCAGGTTTAAGTTCAACAAACAATCCATAATCTTCTATACTTGTTATATGACCTTTATGTATGCTATCAACCTGGTATTTTGACTCTACGTCTTGCCAAGGATTATCCTCTAGCTGCTTTATACCCAGAGAAACTTTTGCGTTTTCCTTATCTATTTTTATAATTTTAACTTTTATGATCTGACCACAAGCAAAGGCTGCGGATGGATGACTTACTCTGCTCCAAGAGATGTCTGTGATATGTAGCAGTCCATCTATCACTCCTACTGCATCTGATTCATGAATACCGACAAATACACCGTAGTGAGTAATACTCTTTATTTTCCCTTCTATTATATCACCCTCATTTAAAAATTCTAAGAACTTAGTTTTTTCACCAGCATGCAATTTCTCTAATACTAGCTTTCTCGATACTACAATGTTACCCTGTTTCTTATCCATTTTAAGCACAATAAACTTTTGTTCAGTTTCAATAAGGTGCCTAGCATCTTTTACTTGCTTCAAATCTACATGGCTTAGCGGTAAAAAGGCACTTATTCCGTCACCAAGATCAACAATAAAGCCACATTTAATTGAACGTTTAATCACTCCACTTACTTCAGCTTTTGTAACTGCATCTTCTTCTAGCTTATTCCATTTTTCATCCCTAATTGCTTTTTCACGGCTAAGAACTACATTACCATGATAATCTTCAATTCTTTCTACATAAACTCTGATTTTAGAACCAACAACAATTTTATCATTACAACCAAGTTCCTTGATTGGAATCCTTCCATCAGACTTTAGCCCAATGTGAACTACGATATCGTTAGGATTCACTCTCGTAATTATACCTTCTACTACATCTCCTTCCTTGATTTTATTAATGAAAGAATCTTCAAATAAAGCATTATCTTGATCTTCAAATTGGTCTTGACATATCTCCTCTATAAACTTGTTTGATGATAGTTTCCTGATACTGATAGGTAGATTTACAGTTGGATCATTATTATTCATGCAATGTGACCTTTAATTTAAGCTTTATTAGAAATCATATATTATATAATATTAACAACTATTTACAAGCAGTTTTTTTATTAAGGCCTTCTCAAGGCTTGTTTAAACTATATAGAGTATGGCTGATTAAAATAGGTTGCTACAGTAGG
			TTTTGTGGCATGTCAAAACCAATATCTGTAGAGGCAGGGAAGTACATAATTCATAGAGGTTTGCTTGTAAATTCTTGTGCAGCTTGTTAATATCATATTAAGCAGTTGACAGTTACTAAAATGCCTAGCTATGGTGTTCCTATAATATATTAATTGGTGGAGTAAAGTGGACTTTAGAAAAGCTACTATGGAAAGCAGAAGAGGTAGAATAAGACCTGAAAATAGTGCAAGGGAATTAAGGCTAAGACAAAATAGAAGAAATACAGGTAGAATGATGATGAAAGAAGTAACGGAAGGTCTTAGACAATTTGAACTTAAGAGTGAAATTGAAAGAAGAGAACGTGAGCCAGAAACATTCGAAGATGGTACAAGGAAGTTATTAATGGGATTAACGTAGGATTAGAAGTAAGTCTAGGACAAAGTAGAAAAGAAGAAAGACAAAGTAGAGAAAATATAGAAAGAGAGTTGGAAAAAATGTACCTAGGTAGAAAGTTGTAAAGTACAGCCAATATCACGTTACTGGTCACTGGGCTCTTCACGTTTTGACGATAGTAGCAGTTCATAAATTAGTTTCTGGCAGGCTTTGTTGAACAGCCAATTGTTATGCAGACTGGATATGAAAAAGTAAAAACGTAAGGTAGTGCGCTGCAGGTATGCTACTCTGCGCTCTTGGATAACTCAAGCGTTCTATGAAGACAGGCTCTTTCTTGGTCAGCTGTAAATTACATAATTTTCTGCAATTAAACAAGTAAAAGTCACTAGAATTCATTTTTTCTTGCATTAAATATTGAATGAAAATCTTAGTTAGATCAACTATGTTCATGTAGAAAACAAGTCCTCTTTAGCGTCACAACAAATTCGTTTATTTACTTTTCTCAAAATTGCAAAAAAGTACCTACCTTTTTAAGAAGAATATTAAAAATTAACAAATTATGAAAAGAAAATAGGAAATTTGAACAAATCATTAGAGGCAAAGGGCTATATTATAGTAAGTGGTTAAAGTAGGTTATTGCATCAGGTTTTGCGTTATGCTGAATTATTATAGAGAAAGATTTGAACAAGCAAGGGAATGGAGGCAAGCGGGATCGAACCGCTGACCTTCTGCGTGCAAAACAGATGCTCTACCAGCTGAGCTATACCCCCCACTTAAAGAATAAACTAACCAGAGCTAAAGCACAAGAAGTATTTATCTATAGGCTCCTTACGAAACGCAGTATATTAAATTTTTTA-----------------------------------------------------------------------------------------------------------------------------------------------------------------------------------------------------------------------------------------------------------------------------------------------------------------------------------------------------------------------------------------------------------------------------------------------------------------------------------------------------------------------------------------------------------------------------TCAACGTGCTGCCAAATGCAAGAGTTCTATTTACTCCAAGTATATTACATGTATACTTATTACTAAATTAATTTTGGAATGATAGAAAATGAATGAATTTAAATCAATCCGTAATATTGCAATAATTGCACACGTTGACCACGGGAAAACTACTTTACTTGATAACATGTTAAAACAAAGTGGCACGTTTCGTGAGAATCAAGAAGTTCAAGA
			GCGGGTAATGGATAGTGGTAATCAAGAGCGCGAACGTGGAATTACGATACTTGCAAAATGCACATCGATAATGTGGGGTGACGAAAAGATCAACATTATTGATACACCAGGACATGCAGATTTTGGTGGAGAAGTAGAAAGGGTATTATGCATGGTAGATGGCGTGCTGCTGCTGGTTGACGCTGCAGAAGGTCCCATGCCACAAACTAAGTTTGTATTGTCAAAAGCACTAAAAGCAGATTTGAAGTCAATTGTGATAATCAATAAGGTTGATCGGCCAGATAGCAGGATTGATGAAGTGCTGAACGAGATATATGAGCTATTTTTTAATCTTGATGCAACTAACGAGCAGCTAGATTTTCCAGTATTGTATGCCTCTGGTAGAAACGGCTGGTGTATTAAAGAGCTTTCTGATAAAAGAAAAGATTTAAGTCCGTTATTTTCAACAGTTATAGATTACATAAAACCTGCCAATTATGATCGAAATGCACCTTTTGCTATGCTAGTTACTCTGCTTGAATCTGATAAATTTCTTGGCAGAATATTGACAGGAAAAATTTATCAAGGAATTGCAAAAGTTAATTCAGATCTTAAGGTACTTGATCTTGATGGTAAAGTAATCAAACGAGGAAGATTAACTAAGTTGCTTTCATTTTCTGGCTTGAAACGCATTCCAGTAGAGCAAGCTGTAGCGGGTGATATAATTGCGATTGCAGGACTTGAAAAAGCTTCAGTTTCAGCCACTATAGTGGCGCCAGAAGTTACAACTGCAATAAGCTCAACTCCGGTTGATCCACCGACGATGGCAATTACTCTCAGCGTCAATGATTCACCTTTTGCTGGACAAGAAGGAACAAAACTTACTTCTGCTATTATAAAGGATCGTTTATATGCGGAAGCGGAAATAAACGTTGCAATTACCGTGACTCCAACACCGAATGATGAAGCATTTGAAGTAGGTGGACGTGGTGAGCTGCAGCTTGGAGTGTTGATCGAAAATATGAGAAGAGAAGGTTTTGAACTCTCAGTTTCGCGTCCTCGAGTATTATTTAAAGAAGAAGGCGGTAAAAAGCTTGAACCTATAGAGGAAGTAGTAATTGATGTAGATGATGAATATAGTGGAATCATCATGAAAAAACTCAGCTTCCGAAAAGGTGAAGTAACTGACATGAGGCCTTCTGGTAGTGGCAGAACAAGGTTGATATTTTTAGTACCATCAAGGGGGTTGATTGGTTATCAAGGAGAGTTTTTAACTGATTCTCGCGGTACTGGTATAATCAACCGTCTATTTCACAGTTATGCTCCATATAAGGGTCCAATTTCTAGAAGGCGTAATGGGGTTTTAATTTCTACGGATAAAGGTGAAGCCGTGGCGTATGCAATTTTCAACTTGCAAGACAGAGGAATCATGTTTATTAAACCACAAGACAGGGTATATTGTGGCATGGTTGTTGGTCAGCATAGTCGTGACAATGATTTGGAGATAAATGTACTAAAAGGTAAGCAATTAACAAATGTGAGAGCTGCAGGTAGTGATGAAGCTATAAAACTTACCCCACCAAAAACAATGACTCTAGAAGATATGATAGCGTATATAGATGATGATGAATTAGTGGAAGTCACTCCAAAATCTATACGCCTACGCAAGAAGTTTCTTGATCCAAATGAACGTAGACGTGCAGAAAAGGCAAAGAATAAAGAGTAGATAGAGGTTGAAAAATTGCTAATAGTAGTGTATAATTATTAACATTTCTTAATTGTATTTAATTATGGCTTTTTCTAAATTTCTAGATCCAAAAAATGATGTAGCCTTTTGGTGTATCTTTGGTACTGAAAAAAATAAGGACATAGAGTTTTTAATCACCATAATGGACGTTGAGATTGCCTCTAAAAAGCAAAATATTGTCGATGTACTCTATAAAGATGAAAATGAGGTGCAAGTAATTGTCAAAATACAAGCTGCTAAAACTAAAGGCTTCAAGAAACGTGCACAACTACAT
			GCTGCTAAAGCTTACTCAAGACAATCAAACAATTACATAAATTTAAAGAAAGTCTTCTTTATTGCTATTTCCAATAGTGCGCTATTTCCTGAGGAGGTTGAGTATATTTCTGCCCATAGTATACGAGATATAAAAACCAATGGATATCACTTAAAAGACTTTCAATTTGTCTTTATTGAGTTGCCAAAGTTTACAAAAAGCAAGGTAGAACAGCTAGAGAGTACAATAGAGAGATGGTACTTCTTTTTTAAGTATGCAGAGAACACTACTGATAAAGACCTAAGAGATATAGTAGAAAAATTCCTAATGCTAAAGCTAACATATGATGAATTGGACAAATTTAGCTGGAATGAAAAAGATCTAGTAGTCTATGAAGAAAGAGTAATGGATTTGCAAAAAGAGGCAGCCATCCTTGAATACAAACTTGATCTTGCTAAAGGGGAAGGTATCAAAATTGGGCAATGAAGATAGCAAAAAACCTACTTAAAACTGGCGTTTCTATTAATATTATCTCTCAAATAACTGGCCTTTCTCAGGCTCAGATTAAACAACTTCAGGAAGGAATCGTCTAAAAGACTTATATGATCAATGAAGAAGTTGTAAAAGAGAACTTGAAAGAAGTCATAGAGCGAAAAAGTGGTAAAGATGTGATCGCTCTTGGCATAATATCCTCAATCGTTATTAAAGGTAAAGATATTGGCTTTGTGCTTGAGATTTCTGGTGACACACAAGCAAATGAGGAATTAAGAAAAAATTGTGAAAAAGCTGTTAAAGCTATACCAGGAGTGGGAAAAGTGACCGTGGTTGCTGCTGGACGAAAACAAGCTGGACAACAAAGAGCTAAGCTGCATATCGAAGGAGTGAAAAATATAATTGTCGTTGCTTCCGGTAAAGGAGGTGTTGGCAAGTCCACGGTTGCACTAAACCTTGCTTTCTCGTTGGCAAAATTAAAACATAAGGTTGCACTGGTTGATGCAGATATATATGGTCCTTCAATTCCCAAAATGCTTGGCGCTGAAAAATTAAAGCCAAAGATACAGGGTAGTAGGATAATACCTATAGAGAAGTATGGACTGCATACTATTTCAATTGGCTATTTTATCGATAAGGACTGTGCAGCAATGTGGCGTGGGCCTATGATCACGAAGGCGCTTTACAATTTGCTAATGGGAACGAAATGGTCAGATATAGAGTATTTAGTAGTTGATACACCACCTGGAACTGGTGATGTGCACCTAAGTTTGATGGAAAATTTTAACTTAACTGGAGGAATAATAGTTTCAACTCCACAGGAGCTTGCCTTGGTTGATGCACGCAAAATTTATAATATGTTTACAAAGCTCAGCGTACCGATCTTTGGCATTGTAGAAAATATGAGCTATTTTATTCAAGACAACTCAAAGATATATATATTTGGGAAAGATGGTACAAAAGTAATGTCCGAGGAACTGGGAATCAAACTCTTAGGCAGAATTCCTCTAGATCCAAAGATATGTTACGCTTCAGATTGTGGAAACCCTTTAATGCTAAGTGAAGATTTAGCAGGAATTTACGAAGACTTTGCTAAAGATATTAGGTCTTTCATATAGAGTTCTATAAGGTTTGTTTAAACTATTTTCAAAATAGATAAAATATAATTTTAGGATTGGTATAAATAAAATGAGTTACGACGTAATCATTTCAGGTGGTGGGTTACTTGGCCTTATTACTGCTGTTGGCCTGAGTAATAACTCTGTATCCGTAGCCGTGATTGAAAAAAACAATTTGCCGCGTATAATTGACGATAATCGAGCATTTGCTATTTCCCAAGGCTCAAGAAAAATACTGGAAAAGTTAGGGATTTGGCAATTTATAGAAAGCGAGGCTGAGCCAATACTTGATATATGTATATTAGATGAAAATAGCCCAATCACTGTGCATTATAACCATAAGATGGTTAGTGAAGAACCGATGGGTTATGTTATCAACAGCACTGTTATATGGAACGCGATCAATAACAA
			TTTTTTAAATAAACTAAATATATATTCTCTGCACTCTTATAGAACAATTACTTGTGATGCAGGATACGTGGAAGTTACCCTTGGCAATAACCAGAAATTAATATCATCGCTACTTATCTGTGCTGAAGGCAAAAACTCCAAACTACCAGGGTTATTTTCTATGTCAATAATAAAATTTGATTATAAACAAAGTAGTATAGTATTTAATGTAAAGCACGAGCTGCACCACCAAAACTTAGCTGTGGAGCAGTTTTTTCCTGGCGGTCCGTTTGCAATTCTGCCGATGAAAAGTGGCTATACTTCTTCAATAGTTTGGACAGAAAAATCTGAAATTTCAAAAATGCTAATGAATCTATCTGAGGAAGAATTCATCATAGAACTTAAGAAAAGGTTTGGCTCTTATTTAGGAGAGGTTAAACTAGATGGTGAAAGAAAATCTTATCCTCTGAGTTTTGCTTCTGCAAAAAAGCTGTATAAAAGCAGAGTTTTGCTTATTGGTGATGCAGCACATTCAATCCATCCAGTTGCAGGTCAAGGGCTTAATCTTGGCATTAGAGATGCAGAGAGCGTTGTAAGGCAAATAACTGCTGCAAAAGCATTTGGTATTGATGTTGGTAGTAGTTACTTACTAAAGAAAATTTCACGTGATAGATGTCTTGATAATTTTACGATGGCGCTTGCAACTGATGGATTAAATAGGATATTTTCCAACAGAATATTCTGCGCTAAAACACTAAGAAATTTTGGCTTAATGGCAGTTGAAAATTCAAAATTCCTTAAAAAACGCTTCATCCGGCACGCTATGGGATTTGTGTAAACTAGTTTTGGACGTCAAATTAACCCTGGGGTGT---------------------------------------------------------------------------------------------------------------------------------------------------------------------------------------------------------------------------------------------------------------------------------------------------------------------------------------------------------------------------------------------------------------------------------------------------------------------------------------------------------------------------------------------------------------------------------------------------------------------------------------------------------------------------------------------------------------------------------------------------------------------------------------------------------------------------------------------------------------------------------------------------------------------------------------------------------------------------------------------------------------------------------------------------------------------------------------------------------------------------------------------------------------------------------------------
			----------------------------------------------------------------------------------------------------------------TTTTAACTTCACGTCTAAATGGCCGAAATCCCTTTCAAAAGTTACAGAATCTGGTAACTGTCGCTGCTTAGTTCTTTACCCATTCCTATAATCTGTAAACAGTTACAGCTTCTTAATTTGTAGCTAAAAGTTATGTCAAGATCTTCTACAATTCGATGGATATAACTCTGGAATAGTATGAAGAATCAAATTATTATCTCCTAGAGAGAACTTGCTATTTGTATTTGTTACTATGTATTCTTTTTCTATATTCATGTCGGAAGAATTATAAATGTTGCACCTATTCCTTCATGGTAATTGCAATGCTTAAACTGAATATTTTTACTGAAATAATCAAATTCATTAATTAGTTTAACTATTTTTAACTTTTTTACTACTTGTTAATTCGAACACATTAGCTAAATGATAACCATGAAAAACTGGTTCAGCGGATCCTTCCTTAATAAAAAACGGTGGTCGGTGACTAAATAACTCGCCGAGATTCAAACTGTATTTTTTTCGCACAATTTAAACCTATGAATTTATTCTTATCCGAAATGTTTGAATACTGTAGGTCGTATTTTTTATATTCAAAGAACTCATTTCCCAGCGCATTGTAAAAGGTCAGTTTATAATCATCACTAAATTTAACGGCTTTTAAAAAATGGAAATCCCTGCTAATAACTACCTTCTCTTCTGTAACATGATTATGCATAACTAATTGGTCATTGAGCATGTGGTAACCTATTTTTGGTAAAGTAGCCATTGTCTTATCATTCAAAACAATATTTGCTTCATAGACATCAGAAGATAGTTCTTTTCCTTTTTGCAAAGTAAATTTCTGCTGTGATTTCCAGCCTTGATTAAGCTATCTATTGCTGTAAATGCATCACTTTGTTATATTGACACTGTGATAGGACCGTTATCACCATACATTGTGACATAAGCACCATCCTTGTTTGATATGCAGATAGTTTGAGAACAATCGTCCCCTGTCAAGTAAAGCCTGCCTGTTTCTTCTTTGATCTTTTTGCAACACTAGATTATTTTCATCATAAAAATTAATGAATTTTAGTACTCCAGTTAATGGGTTTCCAGAATTGTAAAATAATAACCCAACACCAAAATCTTGACCTTCTATGTTTTTCAATACAGGGCTGAACTTCCTTTATGTAAAACTATTTTATCGTTTTCCCACCTTAATTTTACACCATTAGTATTGTTTCCTATTTCCAATATGACATTATTGTTTGAATGGATATTATGCTTGTTGCCATCATGCTTTAACCTGTAGTATGCAGTAGGAAGTTTAATCAGCTTTTTATAGAGTGGATCTTTGTTATCTATTCTAAATGTGTATTGTTTCATACTATTTTACCAAAATTTACTTTAACAGTTTTTCACCTTAAATAGCCAGCAGTCTCCCGGATAATGGCACTGAGACTACTTAGAGGAGTAACATCATCCATAAAATTTTTGGTTACTTGTTGCTATTTTTTTAGCGTTAACAAAACCTCTTTACTGTTCGTTGCTTTCTAAGTCCTTTCCATGCAATCTTTTAAAATAGCCAAAAATCTATCAGTTTGTTTGTAATGAGGTCATGGTTTTTTTGCAACTGAGCATGAGAGTTTCAACAGTTTGTTACGGGTCTTCATCATTAGATAATGACTTACTCACAATAGTTGACTGTAGTTCTATTGGATCAAAGTTTAAACTTTTTTTGAAATGCTGCATTTTGGAGCTGTTTCTGCCAATACTTTTGCATCTATCATTTTGCCACTTGATTGAGCTCCTGTATTTTATTTTCTATTTTATATTCATCTTGTTTTACAGAAGGATAAGAGAAATTTATTACTTGAGATATAAGTGAGATTGGTCTACTTGCCACACTTGCTACTAGGCTGTTAAA
			ATTTTCAGCTTTTCTCCTTCTTCTACATGCAATACAAACTTGATCTGTAGGTTTTGTCTTACAAAATATATCTTTTTCTTTATTTAAAGTTCCTTTGTTTCTTGTTTAAGGGTTTTAGTACTTTGTTTTGATAGAAATGCTTCTCTAGCAAAATCTTCGGCATTTTCGCTTGCGGTTTCAGCTTTTTTTGTAAAATTCACTACTTTATCGTGTAGTTCTGTATTCTTATCTTTAGCATTTTGAGCGAAGCTTTTAGAAACATTTCTAGCTGTCTCTGTTGCTTCTTTAGCATCCTGAATTTTAATTTTCGTTTGATTCATCTCACTCAAAAACTGATCAGCCACTTCAGCACCTAATTCCATCTTCTTCCTTTGGACTTTGATAGACATAACCTGGTTCACCTTTAGGACCAGCTGGACCTGGATAACCTGTGAACCAGAAAGTCCACTTGGTCTACATCTAGCCGTAAAGTATCAACCATATTTCCCAAAGGGTTTAACTCACTTTCTAGTCTTTCAACCCTTTCTTCAAACCTATAAGTTCTCTCAGTTTCACATCAACCTCTAAAAAGTTACCGAAATTTTCTAAGTTATAATAATAAGGATATAAACTTGAGTTATTACCAGAGTTATATTTTACAAAATTGAGTTTTAAATCATAAAAGTTTTTACATTCACCATTTTCACTTGATATGCAGCCAACGTAGTTATTACCTGGCTTTTCCATTGCAAAATTACTATCTTTTTCTTCCAAGCTCTCTATTTTATGAGAAGGGAATAGTTTGAAGTTACCATCTCTCCTGTCGAATGTTGGGACAGCATTGTTCAGTATATCAATCTTATGCCAATATAATCATGTATTTCAACGTTCTTATAAGCTTTGTATACAAATTGCGATTCTTTAAAAAAGTTCTCTCCAATTCGTACCTCAAGTCTATTATTAGGCAAAAATTTAAGATTTTTAAAAATAGAGCTTATATTTTCACTACTCGTTATATTGTTTGAATCTATTAAAATCTTACTGTTTTCCAGTAATTCGTAGGAACATTACACCTTTCATGATCGAATATATAAACATATTAACTATTTATCTATTTTCAGATATACGACCAATAGTAGCTATATTATTAAGAGATTATACCATTACAACTTTCATTATAGTAATAATAGTAAGGTTCATCTGAGCTAGTAACTAAAGCTAACTTATTATTATTTTTTATTGTTTTTAGCTTTAGTTGTAGCCCTTGAGAAAATGATTCAGTACCTTATGTACCCCGCGACTATAGTCAATCATAATAAAACGCTGATCTGTAAGCTCACCGATAGTAACATAAGATACAGTAGGAAAACTAAGTGTCGTTTTACTATTTACTCTTACTTTAGTAGTTATCACATAACAATTTGCGTTACTGCAGACATTACCTTGGAGCATCTTCTTTTTCTAATTCAAAACGCACTTTTACCTCCTTCCACGTTCTATATTTTAGATGTAGTTAATTTACAAATACTAATTATTTGTTGATAATGATGTATAGCTATAGTTACGAGATTGTGGATAATACTATAACACTTAAAATGAGTTATATTATTAACGCATATAGCAGACTTGAAACCCCTATGGTTAGAGGGGAAGGAGTATATCTTTTTGATAGAGACGGTAAGAAATATTTAGATTTTGCTGCGGGTATTTCTACAACCTCTTTAGGACACTGCCATCCGTACATTGCAGACAAGCTAGAAGAGCAATTGGGTTAATTGTGACACTGCTCTAATATTTTCACTATTCCTAAGCAAGAAAAGCTTGCTGAGTGTTTAGCAGCACTTACTTTTGCAGACAAAGTTTTTTTTTACTCAAGTGGGCTTGAAGCAACAGAAGCCGCAATTAAATTTATTCGCCATTATTTTTATTCAAAGGGACAAGAAAAGCGTAATCTTATCATTACAATCGAAGGAGGGTTTCATGGTCGCAGTATTGCTGCGATTTCTGCTGGGGGAAATAAA
			AAATCACGCGAAGGTTTCGCTCCGCTTCTTTCTGGCTTTGATAAAGTGCCAAGGAATGACGTCAGAACACTAGAGGGAAAAATCAGCAATGAAACAGCTGCTGTGTTTTTAGAGCCCATACAAAGCAAAGGTGGAGTGTATACACTTGATGTAAGGTATCTTCAAAAAGTAAGAGAAATAACAAAAGCTCAAGAAATAATTCTATGCTTTGATGAAGTGCAATGTGGATATGGACGTATCGGTTCTTTATTTCATTATCAAAATATAAAATTTGAACCTGACATGTTAACTTGTACAAAGGCTATGGGTAATGGGTTTCCTCTAGCTGCATGTTTAGTAGAAGATTATATAGCGGAGGCGATTACTCCAGGAACACATGGATCAACATATGGTGGTAATCCACTTGCTATGACTGTTGGTAATGCAGTGCTCAATATAATGCTGGGAAAAAGCTTTTTTAATCATGTTTAAGAAATTAGTAAATATCTAAAAGAAAAACTGTTGCTTTTAGCTGAAGAGTTTTCAAAGATAATTTCCGAAGTTCGTGGAAAAGGTTTGTTAGCAGGAATAGAACTTAAGGACCCTTTGGCTGATAAAATTGTCAGTCGATCTCTTGATCAAGGTTTAACAATGACTAAAGTTTTGAATGATAGGGTAATAAAAATAACCCCTCCACTTATCGTTGAGGATAAACATATGGACGCAGCATATGATATACTCTATAATTTATTTTTTAAGATTAAAGCTATATAAGCATTTTAAACATATAAAATCCACCATATAAAACTTCAAACTTGCAAATGCTTCTTGTAATATATAAAATTAGCTCTGTTTTTAGTCTCAATAACATCATACTTTAATGGATTGGTTATTGGTTTCAATATTATCGATAATTTTTGTTTTGTTGATTTTATCGTTTTTATTTTCAGGAGCAGAAATAGGTTTAACCTCTGTTAGTCGTTCTCGAGTCAATAAGCTAAAACTAGACGGCAATAAAAGGGCCAAGATAATAGACCACTTATTAAATAAAAAAGAATTAACAATAGGGACAATATTACTTGGGAATACGATTATTAATATTACTTGTTCCGTTTTATTTACAGCAATATTTATAAATCTCTTTGGAAATGAAAGTGTTTTTCTATCAACAATTGTAATGACGTTTTGTATCTTACTGTTCTGTGAGGTGCTACCAAAAACTTATGCTATGCAAAATCCTGAAAAGTTTACGTCATTCTCTGCTTATTTTGTACTGTTTTTTGTCAAGATTTTTTCCCCATTGACGTTAGGCATTCAGTTTATTGTTAATTTCATTTTAAAATTATGTGGGTTTCATAAAAACAGGGAGGCAATATCTGCAGCGGATGCAATGCGTAACATGATTGCCCTTCACCGCAGTGAAGGAACAATGTTACAACAAGATTTGGATATGTTAAGCAGCATACTTGATTTAGCTGAGACAGAAATATCAGAAATTATGACCCATAGGAGAAACCTATTTTCTCTTGATATAGATCGAAATAAAGAAGAATTAATAAAAGAAATTTTAACCAGCAGTCATAGTAGAGTGCCTTTATGGCAAAAGGAACTAGATAACATTGTCGGAGTAGTTCATGTGAAAAATCTAATAAATGCCTTGCGTGAAAAGGATAATAAAATAGAGGAGGTTGACATTGCCCAAGTTATGTCAAAACCTTGTTTCTTACCGGAAAGTACACCGCTCAGTGTACAACTTCATAACTTCCGTAAAAATAGGAAACACCTTGCATTTGTTATTGATGAGTATGGAGCGCTGCAAGGAATTGTAACCCTTGAAGATATACTGGAAGAAATAGTTGGAGAAATTTCCGATGAACATGACCTGATCACGGAGAATTTTATAAAGAAGATGTCTGATAATGTGTATCACATAGAAGGGAAATCTACTATTAGGGATATTAACAGACAGTTACACTGGGATCTTCCTGACGAAGAAGCTACAACTTTGGCTGGTATGATTG
			TAAATGAGATAGAGCGTATTCCTGACGAGGGCGAGGAATTTTCCATGTTTGGTTTTTACTTTAGGATTTTAAAAAAAGATAAAAATATTATTACTGTCATTGAAGTACAAGTAAAAACTGATAATACTGTAACAGCAATTGATTAATTGGATTTTATGGGAGACGCAGTAAAAGTAATAGCTGAGGAGTTAAAGGGTTATATAGAGAGGATTGAAAAACTTGAACAAGAAAAGAAGAATGTGCAAGATCAGATTCATGATGTATATGCAAAAGCCGCAGATAAAGGTTGGAATATAAAAGTGATGAAACAAATTATTAGGCTGAGAAAAATGGAAGATGGTGACAGAGCAGAACAAGAAATATTGCTTAATACTTATAAACGTGCATTGGGAATGAGTTGCGAAGAAAACTAAGTGAATAACAGAATTGTAATTGGAATAAGTGGAGCATCTGGTTCTATTTATGGTATGCATATTTTGAAGGCACTAAAAGGTGCTGATTGCGAAACTCATTTAGTAATAAGCCGTGCTGGAAAAACAACTATAGCTCATGAAATTACAGAAAGACTTGAAGATATTACATCACTTGCAGATTTTTACTATTCTGAAGAAAAAATAGGAGAAAAAATAGCAAGTGGCTCATTTAAGACTTCAGGGATGATTGTTGCTCCATGTTCTATGAAAACAATGTCCGAAATTGCATCAGGTGTTACTTCCAATCTGTTAACAAGAGCTGCAGATGTAACGCTAAAGGAAAGAAGAAAATTAGTTCTCATAGTGCGAGAGTCACCGCTACACCTTGGTCATTTACAAAACATGCTGAAATTAACGGAGATGGGAGCAATAATTGCTCCACCAATGCCTGCTTTCTATACTAAACCAAAATCATTGGAGGATATTATAAGTCACTCTATTAGCAAAGTATTGAGTTTGTTTGATATCAAATTACCTGACTTCAAAGAATGGCAAGGAGTATAGCAAGTGACAATTATCATTGACGGTAAAAAAATAGCAAGTGGCCTGTGTGAGAAGTTATCGCAAAGAATTGATGTTTTAAAAAGAGAGCACAGCATTTTTCCTTGCCTTAAAGTAATTTTCGTGGGCAACAATCCAGCAAGTCAGGTTTATGTTCGTAATAAACAAAAAAAAGCAGAATCAATAGGTATAAGTTCTGAGACTATTGTCTTGCCTGATAATATTTTGGAAAATGAATTAATTGAAAAAATTAATGAATTAAATAATGATCGATTTGTAAATGGCATTTTAGTACAGCTACCTTTACCAAATCACATTAATGCAAGCAAAGTGATTAACACAGTAAGTGTTGAAAAAGACGTAGATGCCTTTCATCGTGAAAACGTTGGTAAATTAGTTAAAGGTGAAAAAAATTGCCTTGTACCTTGCACTCCTAAAGGTGCTTTACATTTAATTAAGTTGGTTGAAACTAATCTTTCAGGTAAAAATGCAGTGGTGATTGGCAGATCAAACATCGTGGGTAAGCCAATGTTTCATCTATTGTTGCAAGAAAACTGCACTGTTACCATCTTGCACTCACAGAGTAAAGATTTAGCTGAATATTGCTCTAAAGCGGATGTAGTAGTTACAGCAGTTGGAAAGCCAAATTTTGTCCAAGAAGGCTGGATAAAGGAAGGAGCAATAGTGATTGACGTTGGCATAAATAGTGTAAGTATAGAGGGAAAGACAAAACTTATAGGTGATGTTGACTTTGATAGAGTGAAAGAAAAAACCAAAGCTATTACACCAGTACCCGGGGGCGTTGGCCCGATGACCATTGCATTCTTGATGATAAATACTGTTATTGCTGCTTGCTTGCAGAAGAAAGTTGATGCTTCTGATTTTGTAAGCTAAGGTCTATAGTTACAATAATGTGATTAGGTGGGATTAAAGTTATTGAGATGATGGGGCTGAAAGCATGGTTAATAACAACTTTTCTTTTGCTATACCCGAGCGCAACTTTCTGCGATGATTGTAATTTTAATT
			TACCATACCGTGGACTCAGTTGTAATTTGGATCTATCACATAAAAATTTAAGTAATATAAAAAAATTGCTAAATAACAGTGACAAGTTTGTCGCGCTTACATTTGATGATGGGCCATCTAGCAATAGAGTGAATAATATTATTAATATTTTAGAGAACTATAAAGCAAAAGCAACATTTTTTCTTCTTGGTGAACGCATAAATAAAAAAACATCTGAGATAGTAAAGAAAATCTATAATGCTGGTCATGAGCTAGGCAATCACTCCTGGTCACATAAGAAATTGACATCACTCTCAAGTGAGAAACAATTGCAAGAACTGGAAAAGACAAATATGGTAATTAAAAATGCAATAGAACGGGATGTGAAATGGTTTCGTTCACCTTATGGATGTCATGACGATAATCTAATCAAAAATACTAATCAATTGAACATGTGTTCAATATTATGGACGGTTGATTCTCTGGATTGGCAGGGCGATAAACCAGAGATCTTAGTTGATAGGGTTGTGGGTAACGTACATAATGGAGCAATCATACTGTTCCATGATCACGATAATAAATCAAATACAGTTGAGGCTTTGCCTCAGATTATTAAAATACTAAAAAAATTGGGTTATGAATTTGTTACCTTAAGTGAATGGGAGGAAAGAGTTTGTAAAGCTAAAGGTGTATCAATGGGAGAGGGTGTATTTAAAAAAATTTTATGTGGATAAAAAACAAAGTCTTTAATCGTAGGGCATTTATATTAGGCGGTATTCAGCTTACCATTTCCACAATTTTTAGTTGTAGGTTATATAGTTTACAAATACGAAACAGACAAAAATACGAAAAGCTGGCTGACAATAACAGGATACGAGTTGCTGCTATTATGCCTAAGCGTGGCAGAATTTTAGATAGGAATGGCATTGAACTTGCAGTAGACAAAATTTCGTACATTGTTTTGTTCGATAAGCAAAAAATTTCTAGTGAAGAAGTTGATTGGGAAACATTATCAGAAATTGAATCTAATGTAACAAAATCGTCAGAAACAAAAATAACCGCTCTTTATAAACGTCACTATCCGTTCGGTTCAATATGTTCTCATACACTAGGATATACGAAAAAACAGCAAGGCATAAACGAAGCAGGAATCAGTGGTATTGAATATACATATGATCATATATTGAAAGGCAAGCCAGGGAGATCTGAGCAGGAAATAAATTCTAAAAAACGCATCGTGAGAGAATTATCAAGCATACCACAACAGGACGGACAAGATGTACAGCTAACAATTGATATTGATCTGCAAGAGAAAATTGCAGAGATATTTAAAGGTCACAAAGGTTCTGTAACGGCGATTGATGTAGGTAACGGAGAAATTTTAACATTATATAATTCACCTTCTTACGATAATAACCTTTTTGCTAACAAACTATCAAATGAGGCTTGGGAAGGTTTAAATACTCCTTCATTACCACTTGTAAATCGTGCATTATCGTATCAAATTCCACCTGGTTCGATATTTAAAATAATAGTTGCACTTGCGGGTCTAAAGGATGGAATAATCACTCCAGAAGAGAAATTTTCATGTGTAGGCTATATGAAAATAGGTGAGCGGAGGTTTTGTTGCTTGAAAAGCAAAGTCCATGGATATGTATCTTTAAATGAAGCAATGGCTTTATCATGTAACACTTACTTTTATAATATAGGAAAAAAAATAAGTGTAGACTCTCTAGTAGAAATGGCAAGAAAATTTGGTATCGGAAGTGGGCCACTAATTGGAGCATTTAAAGAAGAAGCTCCAGGATTGTTGCCTGATAAAGATTGGCGTACACGAAAGCTATATTCGGAGTGGTATTTAGGTGACACTGTCAACTTAGTTATAGGGCAAGGGTATGTGCTTACAACACCACTGCAGCTTGCAGTTCTTGCGGCAAGAATTGCAACAGGAAAGGAGGTGATTCCCCGCATTGAAATGAGTAAAACGATGCAAGATTTTCCTGATATTGATATAGCTCATG
			AGCATCTCAGTATAGTTCGAAAAGCTATGTTTAACATGGTGAATATTAAAGCTGGAACCTATAGAAAAGGGCTAAGCAGTATACGAATTGCCGGCAAAACCGGTACACCAGAGATAAACTCTAAGGGTGAAAGTCATAAATTATTCATCGCTTATGGCCCTTACCATGACCCGCGCTATGCAATCTCTGTATTCATAGAGTACGGCAAAGCCCCACGCCAAGATGTTGCTATGGCCAATGAAATATTGCGGTATATGCTTAAAGGGTGAATATTGTATGGGCTATTGCTGGTCATATATTATCTTACACGAATGTTAATTTATCTATAAATTGTTGACAATCATTGATAATTTACTATTATTAATGCTATATTAATAGTGAGGAAAAAAATGCGTATATCTAATTTTGGACCTTTAATTGCTATTTTATCATCATCTGTATTGAGCTTCACGGCTGGTCAATATTTTTCTTATGTTATTGCAGCAGTTTCTAGTTCCAGTGCTGTTACAGCAGCTCCGTTAGCAATTTTTGCTGTTTCTATGGTTATTGCACTGGTTTCAGCAGCATACCTTATTAAACTTGCCGTTTCTATAGCTGGTAATAAGAAAGAAGCAGGTCCCAGTAGAGAAGCACTTGATCGATCTGGCCAGCAGTGTACTGTATCTTATGGGCTAACACAAGAATCTGTGTGTAAGGATGGTGCTCTGAAAAATGAACTAAATAAACATATTTCTTTTTCATCATCTTCGCCAATATGTGGTACAAAAACTTTCTCATTGTCTGCTCCGCTTCTATTAAATAATGCACTACCTCCGCTACTATCACTTCCATTATCACAAGATGCAGGTGCTGCACCACCCCCCCCGCCACCTCCTCTGTTTTCTCAAATTTCATTAACTCAACCGAGTAGTGCTGGTTTATTTGCAGGGGTGAAAAATACAAAACTAAAAAAAATTAGTGGTCCTGTAAAGACACCTGAGTATGATGATAGCCGTAATGCTATGCTTAAGCAGATAAGGCAAGGGACAAAACTCTTAACCAAGGAAGAACGCGATGAGAAGTTAAAAAAACAGGCAGCAATGAAAGATGATAAAAAAGAGCAATCAAGCGATAACGTAGGTGGATATTCTAGTACTGCATTGTTTGAAAAACTTAAATATCGAAGATTAGCAATTGAGTTCTCAGATAGTGAAAGCGATCGTTCTAACTACAGTGATAATGGTGATTGGAGTGATAGGAGTGTTGATAAACAGAAAGAATTGAGAGAGAAAAAGCTGACAAAACGCAGGGGAAAATCTACGTCTTCAAATTCTCAGCCATACGATGAAAAAAGCAGTGCAACTCCTAGCAGTGGTTATATATCTGATGATGATGCAGATCAACAAGAGCCTGAAACTGCAACTTCTTCAAGTTGCTGGTCAAACAAAAAGGAACCACCACCGGTGCCGCCTAAACCAAATTTAAAGTGTGTTAATTTACAAAAGGAACCACCACCGGTGCCGCCTAAGCCAAATTTAAAGTGTGTTAATTTACAAAAAGAATCTAGAGCTTTTCTTATAAAACAATAGCTAAAAGATAAGCACCGCAAACTTTCCTCCTTTTTCAAAATAAGTTTACCTATAAGTCTGATTGTATTAAGATTGCTTAATACAATCAGATTTATTAAATGCGTCTATCTCAATATTATCTGCCAACTTTAAAGGAGAAACCTGCTCATGCTAGAATTATCTCCCATCAATATTCTTTACGTGCAGGTTTAATAAAACAGATAGCATCTGGCATCTATACGTGGTTACCGCTCGGTCTGCGTGTGCTAAAGAATATTGAAGGCATCATCAGGGATGAGATGAATAAGTCTGGTGCAATTGAAGCGTTAATGCCTTGCGTACAGCCGGCAAGTCTTTGGCGGGAATCAGGACGTTATGACGATTACGGTAAGACAATGTTGCGTATAAGGGATAGGCATGAAGAAGACATGCTTTTTGGTCCAACGCATGAGG
			AAGTGGCAACTGATTTAATTAGAGATATAGTAAAGAGTTACAAGAATTTACCACTTTGTTTATATCAAATTCAATGGAAATTTCGTGATGAGGTAAGGCCACGTTATGGTGTTATGAGAGGTAGGGAATTTCTGATGAAGGATGCGTATAGTTTCAACGTAAATTATGAAAGCGCACTGAATTCATATAATTTGATGTACAAAACTTATATAAAAATCTTCAAACGCATGGGGCTTATTCCAATTGGAGTGAGAGCGGATACAGGGCTAATCGGAGGAAATTTGAGTCACGAGTTTCATATATTGGCAAGCACTGGCGAAAGCACTTTATATTATGACAACAAATTTTTTGAATTACTAGAAAGTGAGGATGTTAAAAGTTTAAAGAGTATATATGCAGTTGCAGATGATATACATGATCCTAAAACTTGCCCTGTACCGCAAGAGCAGCTAAATGTTAGTAAGGGCATTGAAATAGGGCACATTTTTTATTTCGGCGATAAATATTCAAAGCCAATGAATGCAAAGGTTACTGCGCAGGATGGAAAAAATGTCAATATACATATGGGTTCGTATGGTATTGGGGTTTCAAGGCTCGTTGGTGCAATAATAGAAGCTTTCCATGATGATAAAGGAATTACCTGGCCAGAAGCAGTGGCTCCTTTCAGGGTTGGGTTAATCAACTTACAGACAAAAACGGCTGAATATGTAGAGATTGCAAATAAAATATACAGTACTTTAAAAAGTGACGAAGTGCTTTATGATGATACAGAAGGAAGTATAGGAGTAAAATTTGCTAAGATGGACCTCATAGGCTTGCCATGGCAAATAATTGTTGGGAAGAAAGCAGTAAGTGAAAATATAATTGAAATAAAAAATAGAGCAACTGGAAAGGTAGAGGAAGTGCAGATTGAAGAAGCAATAAACTACTTTAACGTAAAATGATACGTGGTATCGGTACTGACATAGTATATATACCAAGAATACTAAGAATATTACAAAAATATGGGAAAAAATTCCTCAATAAAATCTATACCGAGCAGGAAATAGAGATAAGCAGAAAATACAACAGCCAAGAAATGCAAGCAAAGTATCTTGCTAAACGCTTTGCAGCAAAGGAAGCCTTTGTTAAGGCACTAGGTGGATTCAGCCATGGCATTATAATGAAAGATATAGAAATATACAATGACGTAAGAGGAAAGCCGCATCTTACTGTTAGCAAGAATTTCATCTTCAAAGACCACATGATTCATCTTTCTCTCAGTGACGATGGAGATTGCGCTACTGCGTTTGTTATAATTTGCAGCTCACTTCCGTAACTGCGCAAATATTTGCTTTTCCCTATGCGACAGATTTAGTATTAAATTTCGAATTTAATGCACTCAAATACACGATTATTCCTAGCAGAGTCATAAATATTGAAAGCAACTGTCCCATGGTTAAATCAAGCCACAAATAACCAACTTGATAATCTGGTTCACGAAAAAACTCAACCACAAAACGCACTGTTCCGTACCATATAACTGCAATACCAGTTAATGTACCGTGATATAGTCTTATTCTAGTCAAAAAAAACAGTGAATTTGCAATTGCGAAAAACAACAATCCTTCAAAAAACGCCTCGTAAAGCTGACTTGGATGGCGCAGTAAATTATCACCACTCTCTGGAAATACCATGCCCCATGGCATAGTTGTAACCCTGCCAAACAACTCTCCGTTTACAAAATTGCCTATGCGGCCTAAAAACAAACCTATGGGAACTCCACAAGAAATTAGATCCAGTGTGTAAAATATAGGAATATTATATCTTCTACATGAAATTATCACCGCACACAAAACTCCTATAGCACCACCGTGAAATGACATTCCTCCTTTCCAAGTCTTCAATATCTCAATAGGGTTGTTTATGTAGGAGATTGGATCGTATATTAATACAAAGCCAAGTCTGCCTCCAAGAATAATACCTATAATAGTGGCTGTTAACAGTGAATCATAAAAATT
			CTTAGTAAATATTTTTTGCTCGTCCAACTTATGTAAATGCCAATATGCAAAGACTATACCTAAAACATATGCTAAAGAATACCAATGTATAGAGACAGGACCGATGCTAAAAATTGCTGGACTTAAAGACATATTTTACTATAGGTTATTTTTAGACAATCTACTTTTTGCACGATTCCACTCTCTCTGCTTTATGGTTGCTCTTTTGTCATAAAGTTTTTTTCCTTTCACAATAGCAATTCTAGTTTTTACTAATCCTTTGTCATTAAAATAAATTGAAAGTGGCACAATAGTAACTCCAGCAGTCTTGATCTGACTGATTAATTTATTTATCTCTTTTTTATGCAGAAGCAATTTACGTTCCCTTTTCGGCTTATGTTTTTTTTTGTTTGCAGCTTTATATTCTGCAATGTGCATATTGTGCAGCCATATTTCACCATTTTTTTCAGTGACATAAGCATCAGAAATATTTACTTTTCTTTCTCTAAGAGATTTAACTTCACTACTTAAAAGGACCATACCTGCTTCAAACTCTTCTAGGATAAAGTATTCAAACCTTGCTTTTCTATTTTCTGCAATAACTTCCATATTTAAAAACATTCCTCAGACTTTAATATATACAGGATTTTTAGCTCTTGCAGCAATGTTAAAAAAATAATATTCTAAAATTCAAAACTCGTACGTTCAAGGCCTATCGGATAGGCTAGTGTAATCCGATATTTTTTGAGGTACAAGACATAGTTGATCTTTAGTATAACTTTTAGCTGCAAATATTTAAGGAACTTACCAAGCAGAAAAAAAGGCAAAAAAAATCCAGAGTAGCTAGTTATCAACTCTTTACTTTAAAAATTTTGACGTTGGGTAATGCCTTAAGTGCTTTATAAGCGAGTTTCAGCTTATTAATCTGCTAAGATTAGAAAATTATATAAAATAACTCCATTTTCATGATAAGAGAACTAGCAAAATGTGTCAAGTAATTTTTGCATTTCTATGAGCTACTTGGATTCCTGAAATTACAATATTCATATAGTTGTGGGATCAGTGCTCTAATTGACATCCATAGGTTATTAACATAATCAATTTATAGAAGCGGATGTTATAGAAAAGGAAATATGTTATGGAAAAAATAGAAAATCCTAGAGAGAATATAGCTTATGAGTTAGTAAATAATGGGAGTAAATTAACAAATGAAAATAAACAAAAAATTCTTGAGCTAGCAAAAAAAATAAAAAAAGAAGAAAATATTGCTAGTATATTAAAGAAATCTGGTAACAACGCAAAGAAAATTTTAACAATTACGGTATCTTTCAATGATCAAGAAGAAAAGTAGGGGTTTTCTCTGCTGTACCCTGTCATATGCCATAAAAATATCAGGCTGTTAAAGATCTTTTAGAAGAAGCTAAAAAACAAGAGCTTTTAAAGGAAGTGCTGAGCGAGAAAATGACCGTAAAATTTTCAGGTGGTACCAATAGGAACTTATACTCCGCTTAATTGTACCGGGAGAGAATGGTTATGCTCGAGATAAAATTTTTAATAGCAGCTAAAGATGAAAATATTTTGTTAATATTTTTAGTATAAAAATAACTGTAGAGCAGCAAACCGTTTCCACTATTACCAAAAAAACTGCTACCAATACTGTAACTATTCCAGCTAATAACCCAGCTTCACACGAAAACGATAAAGATAGTCTTGATACAGCAACTGTAAAACATGACTGCATTCCGACTACTTCGCAATTGATAATACCGAAACTACTGATACGTCAGCTTGTGAAAATATTAAAGAAGTTCTTGAAGAACATGAAAATAGCCTGAATGCAACAAAAGGTACTGCTGATCCTGTACTTCCAATAGAAAATATTAGTGATATTTGAGCTACTAATGAAGAAAGTAAAAAAGATAATATCACTTACTTCAACAGAAACTGCTGATCAAGAGCTAAACACTTTCAAGGTCTCCTCTTCTACTGGAATAAAGCCATGTTTTGATAGTGGATCTAGC
			AAAGGGAATCCCACAGATGAAGAACCATAAACAAAAGCGACTCAGTAAAGACAGATGCCTCAGGTTGGTAGTATTGGCGCAGTACTGTTATAGTAGTCAGCGGTGTTGTATCTTATATTCTAGAAATGCTTATAATAGCAGTAATTGGGGAAATTATTGGATTAGTTTGTATGGATTTTGCATTGTATAATGTTATAAAGTCTAGTACCAAACTCGAGAGTAGATGGTATAGAACATCCTCCAAAAGTCGCCAATTACCCCTAAAACGTGGTATTACTCTTCTTTCTTGTCACCTTTAAGCTTTTCTTGATTAGCCATTCCTTCGCCAATCTCTTTTATTTTTAGTATCAACGACTCTGGTACATACACATCAACTATGTCTTCTACTGTTGCAAATAAAGCCTGATAAGAATACGAATTTATTATCCAATTAGGCAGTATATCTTCCGCTTCTATTTTGGACTGTTCTTCTTTTTTGTCATGCACTGTGTAGCAATATAAGTGCATAGCAAAGAATAGTACATAGGAAAGCAGTACTCCTCTGAGTGCTCCAACAAAAGTTCCAGTAACTCTATCAATTAATCCCAGCCTTATAGGTGTTAATATGTACATTAGCCAGTTATTTACTATCATAAATATAAGATTGAATATGATAAATACAGAAATTGTAGAAAATATGTTCTGCATAGCTTTAGAGTTAAAATACTTACTATAATTTATAGTGAAGAAATCATAATGATTAGCTGTAAGAAAGGCCGACAAAAATAAAAACATTAGCGCGCATAGTTCTTTTATAAAACCTCTAGTTATTGAGATTATTATGCATACAACGATAATGAAGATAATGAGACAATCGAAAAGCATATTATACACTATATGATTTTCAAAATATAATAATTGCAAACAACAAAATTGTAAAATTAATTGTATTTATACTGTATCAGCTGGTCTAAATACCGAGCAATCATGTCAACCTCTAAATTCAGATAATCATTTACTTTGTTATATTGAAAGGTTGTATTTTGCCATGTGTAGGGAATAATGTTTACGGTAAACTCTCGACCAATAACTGAATTTACTGTGAGGGAGACTCCATCTAGAGTTACAGATCCCTTTTTTGCAACGAATTTAATTAATTCCTGTGGGCACGATAGCTTGATTTCATGAGAACCCAAATTTTGATTAATTGTTAGAATTTTCGCTGTTTCATCCACATGACCATGAACCAGGTGGCCATCAATCTTATCACTCAATCTCATTGCTTGTTCTAGGTTTATTTTTTTTCCTACCTTCCACGCACCCAGGTTAGAAACCTTCATAGTTTCTTGAGAAATTTGGACTGTAAATATATCATTAATTATGTCAACAACAGTTAAACACACGCCAGAGCAAGCTATTGAATCTCCCTCATGTATAGAGGATAAATTTTGTGCTTTAATATGAAAGATTTGGTCAGAATTAGAACGGATGGTAGTATTAATTATAGTCCCAATATTCGTAATAATCCCTTTAAACATATAGTGAAAATAAAATCATCTTATCATGAAAAATCTTTTAAACAGCTTATTTCTGTTTTTTAAAGCGCGAGAAAAAGGATCGTTTTTACTTATCTTTTTAGTAAATTCTACTGAATATTCAGAATATATAAAGTAAGCCACACTCAAGATACATAATATGATTAATATTGGTGATTCTATGTTCAACACTAATCCAGTACTTTCTGTTTTTTCTGGTTGCACTAATCCCTTTAAGTTGACACTATTTCCTAATGATAAATGACATGATAAGCAGAGCATTGAAATAGAAGGCGCTATCAAAAACAAACAAAAATAAGCCTCTTTTGAGGAAAAGACAATTTTTAGTGGTGATTTGAGAGCGGTATTAGTAACTAGAGAGTTTCAACTTTGTTTGTTTCCGGTAAAGGATTTATGGTTTTTGTTTGGTAAAGAGTTCTTATTTTCATGAGAAATGTTTGTAAGTTGTGGAAAAAATTGTTGTGT
			GGAAATGCCTGAAACTATTTTGAGTAATTGCTCTTTTTTTTCTACATACTTGCTTTTGTAGGTATTCTTTTAGAAAAAAGGACTTACCAGATGGGTGTGGTATTTCTAGTATTTCTAATACTTTTGATATCTCACCAGAATCTAATATTTCATGTAATTGTTTATCTTGAAAATAAACAATCTTGAACACTGAGTCGAAAATATCGTCAAATGTTTCTAGATCATGATTTTTATATCCACTTATCACTTCAACAAATATTTTATCAAGTTTTTTTCCCTACACTCAGTCAAGTTATCTATCATAGTTAACCTGATATTAATTTGAGCTTGCTTTATGATAGATTGTTTTGCCTCTTCTGATAGTTCTTCGGTCTGCTTTTTCGACTTCTTCTATTAGCCTTAAAATATTCTGTGTGTAACCTAATTTGATCTATATCAGAAAGCTCTGTAGTTTCATCTGTTTCTCGTTTGTTGATTTCGTCTTTTTGTATTATCTCATTCCTTTTTGTCTCTTAAGGTATTAGGCAGTAAGTCAAAGCCTTCTGCTTTCGTGTAAGAGGTTTTAGTGATTGCCGAAAGAAGAATTGTATTGTGTTTAAAAATTAGGTATGTGAAGAAAAGGCCTAAACCAAGAGACGTGTCACACATTGCAGCGATAACTACTGGTGCATGTGTAATTTGCTTTCTGTGGCTTGCTACACCTTAGCCAGAAGAACCTTTACTTATACTTACCACAGTTTACTCAGTTTTACTCTATTTCGTGCAAGTTATTCTGGTTAATGTTTTTTAACTTCTGTTTGTAGAGTTATTCCCTGTAGGAGGAATTAATGCAGAGCATTACTTATAAATTCTTTTACAGTTTCATAATTATTAGTTTCGCAGCGGTTGTCACATAATTCACTATTTTCTTTTGGTATTTTTATGTTAACTGTAAAGTTCTTTTCTTGAGAAAGGCAGATTTAAAAAAATCAATTAGATGCCTTACCTTAAAATCCATATACTATGGGTGTCTTTATCCACTATAGTTAATAGTCTTAGTTTAAACGAAAATTCTTGCTCGTCACTTGTAACACTTATTGAGCGAATAATACTGATCTCCACTACCTTATTAGAAAAAGCTTTACCTATCTCTTTAGATTTCTCCTTAAAGAATTTAGGTAAATCATCTATTTCATGCTTTTTCTTAGTTTCATCATTACTACTGTGCATATTTTACTTATTAATTTTTTAATGTAAAATCAAATAAAAAGAATAATTAGTTAATAGGTTAATAATTAAGATAGAGTAGTTTTTCGGATTGTTGATAATATTTGAGATCTTACTATAATTAAAGTTTAAGCTAGCGTTTCTAAGATGAATGAAGAGCTACTGAATGAAATACCTTTACTTGAAGATAAGGCTGTCTTCGAAATTGAGAGTGCTTCTTCTTTGCAAGATTTGGAAAAAGTTAGACTGTCATATTTGGGAAGAAAGGGCGTAATTAAAGCTTACTTTGATGACTTAAGAAAGGTGGAAGACACAGAAAAGAAGCGTGATTTAGGTGCAATTATCAACGTTTTGCGCAATAAGCTAGATCAGCTTATAATGAATAAGGAAAGTATACTAAAGGCAGAAGAAGTTAATTTTAAATTGCAAAATGAAGCAATTGATATCACGCTGCCTGTTAGACCAGAAAAAATTGGTAGGGCTCACCCATTGAGTAAAGTCATGAATGAAGTGAAACTCATTTTTGCGCATATGGGCTTCAGGGCAGTTAATGGTCCTGACATTGAAGATGAGTTTCATGTATTTGATGCACTGAATACTCCGAGTCATCATCCTGCGCGAGAGGAGCAAGATACCTTCTACTTAAAGAACAAAATAAACGATAAAAGAATGATGCTGCGCACTCATACCTCATCTATGCAGATTAGAGCCATGAAAAAAGCAAAAACTTTCCCAATTAAAATAGTAGCTGCCGGCAGGGTATACAGAAACGACTTTGATGCAACTCACACTCC
			TATGTTCCATCAGATGGAAGGATTATATGTCAATGAAAATGTCAATATGGGCCAGTTAAAATTTACTATTCATCACTTCCTCAATAAGTTTTTTGGAGATAAAGAGCTAAAGATACGTTTTCGTAATAGTTTTTTCCCTTTTACTGAGCCTTCTGCAGAAGTGGACATAAGTTACAAAGAGAGTAAATGGATAGAAGTACTTGGATGTGGTATAGTGCACCCAAATGTCTTTCAAAATGTTGGGATAGACCATACTAAATACAGCGGTTTTGCGTTTGGTATTGGCATAGAAAGGCTTGCAATGTTGAAATATCAAATTAGTGACTTAAGGAACTTTTACGATAATAAAATCAGCTGGCTTAGCCACTATGGCTTTCATTTTTCATCTTTAAGATAAGTGATAAATAAAGCTTGCATGTTCATTATACTTGCTGCCGGACATGGCAAGAGAATGAATTCTGGTTTGCCTAAAGTTCTGCATAAAATAGGTAATTTTTCCATGCTTCAACATATCATTTATAATGCGAGACAGTTAAATCCTGAAAATATATCTGTTGTAGCCAATTTGCCTTTAATTGAGAGATTGAAGTGCCTTGAGGATATACAATTAATTACACAAGAATCAACGCTCGGCACAGGAGATGCGGTCAAGACTGCGGTGAGAAATATGAAAGAATTATCAGATTCGAACATAATTGTTGTGCAGTATGGAGATACTCCACTTATAAAAAACAGCACAATAACCCAAATGGTTAGTTGTTTAGAAGGTAAGGCTCTGGTCTGTCTTGGTTTTAAAACCAGCAACAAAGAATATGGTAGGTTAATTATTGAAAATGGTTCCTTGAGAGAAATTGTAGAGACGCAAGATGATGAAAATAGTGATGAAGAGTTTCTTGCTAACGCTGGAATAATGGTTGCATATGCAAAGAATCTGCGTGAATTAGTGGAAAAAATAGAGTGTAACGGCTCAACTTATGAGTATTACTTAACCGATATAGTTTCCATTGCAGTAAAGAGTAATTTAAATGTCGGCTACGTTACCACTGATGAAGAGGAGGCAACTGGCATAAATAGTAGAAATGACCTTGCAAAAGCCGAGTTTTACTTTCAAGAAAACAGGAGAAAATTTTTCACCGATTCTGGAGTGACACTTGTTGCTCCAGAAACTGTTTTCTTTTCTCTTGATACACAAATTGGCATGGATTCGATTATTTACCCATATGTTTTTTTCGGCCCTGGAGTAAGAATAGGACCTGGTGCTAAAATCGGTCCATTTACCAAATGCGAGGACACAACAATTGGCGATGGTGCAATCGTGGGAAACTTTGTCGAAGCAAAAGCAAGTGATATAGGTACAAATACTAAAATAAAGCACTTAAGTTACATAGGAAATACCGAAGTAGGGCGGGAAAGTAACATAGGTGCAGGTACTGTTGTTTGTAATTACGATGGGAAAAAGAAACATAGAACGAATATAGGAAGTAATTGCTTTGTTGGTGCCAACAGCTCATTGATTGCACCACTTAATGTTCACGATGAATCTGTCATTGCGGCTGGTAGTATTATAGTGAAGGATGTACCAAAGAAAAGACTTGTAATAACAAGAAGAAAACAAATGGTTAAGAAAATAAAGTAATTTAATCTTGCTCGGGAATGTTTAAAAAAGTGTGTCAAACGAGAAGTAAAAATATAACAGAAGTAAAAAATGGAAGTTTGATAAATGAATCAAAAAATAGGGAACAGAACTACTGGACTGGTAGATTATAAAGGACTAGAAACAAATATCCTGTCATCTATTAAGAGAAGGCAGGCCATTGACTGGAAGAGATAGGGTATTAACATCATTGAGAAAAAGTTGCTGGAAGCAAGCCTGGAAGGTGAAATAAAAAATCACTTATCCTCTGAAAGTGAAGAGAACAATCGAAAGAATGGGAAAATTCAAAGACTTTACGGACAAGTGCAGGTTCATTTGAGCTGTTAACACCAATAGATAGAGAGAA
			AAGCTTTGAACCTCAAAAAGTCAAACAAGCCTGTATCCAGAACTTGAAGCAAAGGTCTTAAGTACATACGCCAGTAGCATGAGGTACAGAGATATAGCATTGCATGTAGAGGAAATTGGTATGATCGCAAAATATCTGCAGCGGAGGTATCAGTATTACTGACAAATTATTACCTATAATCAATGAATAGCGTAGTTGTCCACTACAATCTATATATCCAATAGTGTTTATAGATGGCCTATTTTTTGAGGTCAAGGAGGATGAACATTGCGTGAGTAAATGTGTGTACAACATATTAGGAATAGACCAAAATGGCAGAAAAGAAGTTTTGGGCTTTTATTTGGCTGAAAGCAAGAAGCTAGCTTCCGGTTGGGAGTACTAAATGACCTAATAAAGAGAGAGGTGTAGAGGATATTCTAATAGCTTGTGTTTTGATGGTCTAAAAAGCTTTTCTACAGCCATGAGTAGCGTATTTCCTAACGCAGAAGTACAGTTATGTGCAGTACATCGGATAAGAAATTCACTGAAATATGTATCGAGCAAAGATGTGAAGATTTCCATGAATGATCTAAAAAAGTATATCAGGCTTCAGGTGGAGAAATCACGAGAATTATTTGCTTAAGCTAGAAGAGAAATGGGGAGAAAAGTACCCGTTAGTTGTGAAGTCTTGGCAAAATAATTGAGAAAATTTATCTAATTATTTCAAGTATTCTGGTCTAGTAAGGAAGTTGATTTATACCATAAATCCTATTGAGAGATTGCACAGACAGATCAAAAAATTTACTAAAGTCAAGGATTCATTTACGGCACAAATGCCTTGTACAAACAGGTATATTATGCTATAAAGAAGGCAGAGTAAGATTGGACTATAGCTATACCTAATTGAGTTTAACTATATTTCAACTTGATATCTTTTTCTTTGGTGGATTAAAAATCGAGTTGAATTAAAAAATGTGGTTTAATATACTTCTTTGAACATTACCTCTTGTTCTTTAATTATCTTTTAACTTTTATATGTTATTTAATATAGATTGATACCTTAAGTTCAAGGTGAGAAGATTATTTATTTTAGTTGTATTGTCTAACTTTTCTTCAGTATAACCGTGTTTTGGAGTTAATTGGATTAAAGATGGATCTTACTACACTTTATTGTCTTATTACTCTGGCAGTGAAAAATACGTAGGCCATCGCACCGGCTATCACTATACAGACAACATTAAAATTTTAGCTGCGTATATGATGTTATCACTTCCTGGGTACTCTTTTACAGAAGGAAAAAAAGTGGACTTCTTATAGAACTCCATTACCATCACAGAATTGAGTACATAGATATCACTCTCTATCACTTATAATATGGGTGTTTCTGATACTGCGTCTATCAAATATCCTGGCATGGAAGAAATTGAACTTTGTAATCATATAACGATTATACAAATGTTTATCTACCGCTTGAGAGAAGAGAAATTGAGTATTTTGGTTTCTCTTTCTCTTGTCAGATGAGTTTTGGTATTGATCTCCGCTTTCTTCAAGAACAAGCCTCTTTGCTGGTTGCAGATTATAATGATTTCAAAAATTCTCTCACGTAGTCGAATTTGGAATAAAGATTTAACCTGTAAGAAGGTGTTACAATTATGCAACACCTTCTCAAGAAGAGTATTATTTAGTTTACTGTCATTAACGTCCCGTTCAGTGGTTTTGCAGTACTAGCTAACATCTACATAAAGTTTTGTGCCTGGTGTGTTTGATTCATCAAGTTTTGTGCTGATATATCTGACAAGCTCCTTTGTCTCTCCCTTCCACTTTTAACTCCCTGATAGATACAAAATGTAATAAAACTAATCGCCGCTAATGTAATAACACTTGCTATGATACAACAAGTCAACATTATTTTTTCTTGTTCTCCTACTGTTTCTATGAGTGTTCCCGCTTTTTCTTCCAAACCTGTAAATTTCTTCTGCAAGCCATTTAAGTACTCCTGCATACTTTGAAACTGCTCAGTG
			CCGATCTTTTCCTCTAATGCACTAAATACCTTTTCAAACTGCTCAGTGTTAACCTTTTGAGCTTCTTGCCATTTTTTTAATGCACTGAATATCCTTTGAAACTGTTCAGCATCGATTTTTTGACTTTCCTGCAATTCTGTTACACCTAACCAATCGCATAAAATTCCTTTTACCATTTTCATCCCCTAGCTAATTAATATACTATAATTTTACATTTCAAATGTTTAAATTATTATTAAATTGACTATTTACAAAATATAAAGATCTTTATATCAAGAAACGTCATTATGACCAACTCTTTGATTATCGATTTCCTGTCCCTGGATAAGGTACTCACTTCCATTTTTAATAAAATTAACATCACATGATTGAAACATATCTCTTAATTCACAGTTAAAAGTAAGTTAAGCGATGTTCTGTTCGAAGAGATAAGATTTATCAGGCTTAAAATAGAATACTATACACATTGTGTCTTTATCAGGTCTAGCTTAGATTAGTCTTCGATCTTTTCTTTCCCTAGCTTCTTCAAATCTTGCTTTTATTTCGTTCTGATTAAGTATATTCTGCTTATACTTATCACAGATCTTTTTAATATAAGCGAATCTATAATAGCAATTATATCATTGCCATTTTTATTAGCTAAAACCCCATTTAGGTAGTGTTATATCACTTCCTATTGCCTTTTTGTTCCTCATCTTTTCCATAAAGTTTTTTTCTCTGTTCTTTATATTTATCATTATGAACTACTCCTTCTTCCGTTTGAGATCCTTTTTGCTCACATAGCATATAATAAGTTGCAATATACCTAAAGATGTCAACCTCAATTGCAAAATATATCCTTCCCTCAGACTTCTTACTGTGCATATCATGAAAATAATCTTGAATGCTTATTATATCCTTTCCACCTATCTTTCACCCTTGATCAATTTCTTTCCAATAAGAGTCATATTCAAGGGCATATAGATCAATGACATTTATTCTCATCTACCCCTTTAAATTTATCCATCAATTCCTTGATTTGGCCTGATTTAAACCCTGGTCCGTTTATAACCGAAAAAATATCTCTATCTTTGCTAGTTCCTTATTTATATTTAATTAATATATTAACATAATGAATTTGCTATTCTTGTCATCCTGCAACATTTTTTCGGTGTCTTTTGGAACCAACGTTACAATAATTAGCACTTTGTTAGGTAAAATTTTTAATTTTTTATCTATGCTCATAAAATTTCTAATAATACTTACTATACTATATAATATAATAAAATTATTAATAGTTAGATGTCCAAGAAAAACAATAAGGCGTAAGTCTTTGGGAGCAGTATTGTATGCTCCCATACTTGCTTTCAGAAGCAAGTTTTGAGAGAATTCTAGTTTGCTTTCTTACTCAATACAAAAGAATGAAGTTTGAAATAAATATTTTTGTGTTATATTATTACTAAATCATCCTAAAAGGATTGGCTGAATAGGAGTAATCAATGACGCAACAAGAAATGATAACAATTAACGCAGAATTGCGTGATGTAACAAAAACAAAAGCAATACGTTCTCTAAGAAAGAAAGGGAACATACCTGCAGTTGTATATGGTAAAGGGCATAATAATGTGAATTTAACATTGTCTGCAAAGGAATTCACGAAGCAATATAAGTTAGGTTTCCTTTCTGCACATGTGATAGAACTTGATATTTCAGGCAAAAAGGAATATGCCCTCGTTCGTGATATTCAATGGCATGTAGTAAAAGATACTATACAGCATGTTGATTTTCAATTTGTTGATAAAGGTAGTGAAATTAAAATAGACATACCTCTATCATTTGTGAATGAAAGCAAATCTCCAGGAATCAAACTGGGCGGAGTACTCAACGTTTTATGTCGCTCTATCACTGTTAAATGTTCTCCTGACAAAATACCTCAGGCTATAGAAGTAGATTTATCGGGTAAAATGATTGGCCAGTCTGTACATATAAGTGATGTAAAATTGCCAGGAGGTGTTAAACTT
			GCAGCGCACGAAGAAGAAAACTTTACCGTTGTCACAATTTCTGCTGCTGATAGTGGCGTTGAGGAGTCTCAGGTGGAAACAACAGAGGAATAGTGCATCTGATAGTTGGGCTTGGTAACCCCGGTAGTCAATATGAGCTGACTTATCACAACATTGGTTTTATCATTGTTGATGCAATTTGCAAGCATTGGAATTTTCAGTCTTTCTCTAAGAAAGCAGATTGCCTGATAACCTCTAGCGTAATTAATGATAATAAAATTATGTTAATGAAGCCTTATTCGTTTATGAATAATTCAGGCATTCCTGTTGCAAGAATACGAAACTTTTACAAATTTTCGCTAGATAACGTCATTGTTATACATGATGATGCTGATCTAGAACCTGGCAGAATAAAAATAAAGAAGGGTGGTGGTTCTGCTGGACATAATGGACTTAAATCTATAGATAGTTCTATTGGTAACGATTATTGGCGCTTGAGATTTGGGATAGGCAGATCTGACAGTCAAAGAAGTCTAGCAGATTACGTATTATCAAAATTTTCCAATCTTGATGATGTTATTCCCTTAGTAGAAAGAATAGCTCAAAACATACACTTAATGCTGCAAGGAAATAATATAGCTTTTACCAACTCAATTGTATGATATGACAAGGTTGTTTTGTGTAATTTAAACAACACTTTATTGTATCAGGCTCATTTCAAGTATAGATACTTTCATCTAATTAAAATCTTAATTATTATTAATATTATATTAATAAAAACTTAATAGTAATTCTTAATAATATAAGAATTAATAAGAATTAACATGTTCACAATTTTATATTATAGAGGAAACAGAAGAGTATTTTCTTAGAATAGGAGTGCAAAGAAATAGAGCTAAGTTCAGAGTAACTTAGAGATTCTAACTATATGTCAGGTTTACTTTCTGATATTATAGGAAGGGAGAAGGAATGGCGAAACTAGGTAAAACTATGCAATTATAGGTAACTGGAGAGTTAATTAAGAAATTAGTTGATTTAGAAGTAACCCTTAATGCCCGTGGTCAAGATGGGCATACCCCTTTATATGTTGCAATTTGGGAGGGCAATGTCAAAGTTACAAAACCACTGGTAAAGTACAGTGTAAACGTTAATAGTAAGGATGAACGTAATTGTACGCTACTTCATATTGGAATCGGGTGTAAACAGCTAGAGATAGTGAAGTTGCTAATAGAAAATGGAGCAAACGTTAATGCAAAAACTAAAAATCATGGTAAAGATGATTTAACACCAATACACCTTGCAATCTTTGTAAATACGCTGGAGTTTATAGAATGACTAAGCAACAATGGTGCAATAATTAGTGAGAAAGAAAGTACTGAAGGACATACCCCTCTTCACCTTGCTGTTTTATACGGGAATAGAGGAATAATACAAGCCTTAGTTGATAAGGAAATGTAGATAAAATAATGGGTGCATAACTCTATACTTTAGCTGTTAGGCAATATACTGAAGTAGAAAATGACAGCAGAATAGAAGTTATCGAGTATCTGATAAACGAACTCAAAGCAGATATGGCAAAGTAAAGGTAATAACAACAATATAGCACTTTTTCTTGCTGCTAATAATTGTCCTGGGAAAGTAATAAGGCTTGTCATCGAACAACATTATAGAAAGTTTTGGTAGGGATCAATTGGAGAATTTTATCAACTATAAAAATAAAATTGGAATAGGTGCTTTGGACATTGCACTCAATAGTGGGAACAAGAAAGCTATTGAAGTATTGAAATCATATGGAGCAGACATTGAGAATAGGGTAGACGGCGAGAGCCGCTTACTTCGTGCATTGAAAGAAGGTAATATAGAAAAAATGGAGCTTCTTTTAAGCTAGAGGGCAAACATTAATATAAAGAATGAAAAAGGGCTTACTTTTTTAGGTCTTACAATACAGAAAAACGGTCAAAGTATGGTTCAATTTCTAAAAGAAAATAGAGCAAAGAGAAGTTTAGAAATAGATAGTACAG
			TAATTACGCTAGCTATTATAACCCTCAGTTTGGCACTAGTGGTATATTCTGTTATAAAAGGCGTTCAAAAAGTTGCTGCAAAAAAAACAGATAACATTCTCAGTGAAGTAGAGAGTCAAAAAGTAGTATCTCCAAGGCAAAAAGTATAAGGTTTTTTATAAAATAATCAGTAAATCGCGGAAAGCCATAGTGATTTATAGATTTCTTATTGCCATGCTTTTGTAGTATGATATACTAATATTAAAATAGATGTGTAATATGTTAATAGGCGAAAATAATGATCAACAGCAAAATAGGATAAATAGAGCAAATACCATAATGGAAAAATATGAAACGCTTATAACAATACTGGTGAAATCAAAAAATCTATCAATATAATTTTGCTAGTAAGTATAATTCCTCTACTTTTTCTTCTTATATAGTTCTTTTTATATTAAGGTTAGCAAATTATTTTTTAAAACAGGAAGAAAATGAAGCAAAATTATCAGCCTGGTCAAAAAATGTCATTAGGGTAATATTAAAAACTGTTTTAATCATATGCATTATTCCTTTCTATGTGTTTTTAGCATTGCCTGCATTGTTCTTGTGGTTGCTGAACTGGACTCTCGTTAAAGAAATATGGCGATTTAACGACTTAATGCAAGAAGCTCCAGAAGAAGAAAGGCAGCTTATCATATACAGGTTAGTTGATACCCTTCCTTTTATTACACAAACTACCTATGATCTAAGTGCAGTTGCTAGTGTAAATTTAAGTGTTAATAAACTAATAGAGAAGTATGGAGAAAATCTAAGCAAGGATGGATTCTATACACAGTTAAATAGAGAAAATACAACTAACATTGAAGGATACATTAAACAGTCAAATGAATTTAAAGCAGAAGAAAAGTCTCATGCACTAAAATGCTTGGGATTTATCAATAGAATAGAAGATAAATTTCAAGACAATTGTAGTAAGTTAACGCTAAAGCAAGCAGATATTTTGTATTGAAAAGCCTACAACGATAGAGACACAAGAATAGCAGAACAAGGAGTTCCTTTAAGTGATGAAAATGTAAAAGATAGGAAGAATATGTTTGTTAAGAGGTTTAATAGATGCAGCAACAACTTATGGTGATCAAGGTCAAGGTTGTGCCGGTGGGACATACAATAAACTGTTTAAGTCTTTGTCTGGTTTACATCCATTAGTAGTTATCACACTAGATCGACAGGAGGTCAGTAAATGACAAAAGAGGCAATTACTCTGGGATCTTCTGAAATGGCTAGGGAAAATCTTGGTAATTTTTCTAAAGAAGAGCAAGAAAAGATTAGTATGAATTACCTAAATTATCGCCTGAAATAGTAAGGCATATTATAGCCACATGCTTAGCTCTTAAGGAAAAGTGTCAGAGGTTTAACAACAAGCTGGATAGTGATACAAGAAAGGAGATATTAGAAACATGTATGGGTAATTTGCCCTATATTCCACTAGGTAATCCTTCAAATGAAATGACTAGATAAATTATATTTCATTCAAGTTATTCATCTTGAAGCATAAAATAGGGTTTTGCATAATTATTTTAATTTGGGCCTATGTATTAAAATAACGTGCGAAATCGCAGTATGCAGGTAAGTTAATATGCTTCTATACTTACACGTCACAACCACAGCTGTATGAACATTTATTTTGTGAGATAACTCACGCAACAAAGGCGTCATTCCAGCACGTGAAGCTGGTACAGTTCGTCATATCACGATTCATTTGTGGTATCTCTAGATTCCGCTAACAAGCAGCTGTTGTCAGTAAATT----------------------------------------------------------------------------------------------------------------------------------------------------------------------------------------------------------------------
			---------------------------------------------------------------------------------------------------------------------------------------------------------------------------------------------------------------------------------------------------------------------------------------------------TTTAATCTAAACTTGGTTTGTAATGCTGTATTTACACACCAATTTCTTTACAATAAGCTCCATACACAGGGCTTTCAGCTATAACAGACTGCTGGATTTTAATTTTTTTAATAATTGTACACTACTAACTATATAAGTTCCCATTTGCAAAGAGAGTAGAAGATGATTTCTAAGAATTTAGAGGCAAGTTTAAATAGAGTATTATTGATTGCCTCTGATTTTAATCTTAAATATGCAAAAGTAGAGCATTTATTACTTGCATTAACTAAAGATGTGGATGTAAACTACGTTTTATCAAGGTGTAATATTAGGGCTGATAAAATCATCAATATAGATAGCATTCTATATGGCTATAGTAGTGATATAAAAGTTTTTTTACAAGACAATTCTGAATTGACTATCAATGGAGTTGGGCCTAATTCGCTATTTCTATGCCTAATACATAGAGCCATAATACGTGCTCATAGCTTAGGAAAAAAGAAAATAAGTGGAGTAAATATTCTAGTAGAAATTTTGTCTGAACAAAATTTCTACATTGAAGATTTATTGTAGAGGTAAAACGCGAATGATTCCAATTTAATTTATCATATATCTAATATGAAATACTCCAGTAATATAGATGAATACACTACTAATCGTAAGGTAAAACTCGGTAAAAATAATGATATTTCTGCTGCAGTAAATAAAGGTGAGTTGTTAAAAGATGAAAAAGTTCTACAAAGTTATTGTAAAAATTTAAATGATTATGCAAGAAGTAAAAAAATAGATTGCGTTATTGGTCGTGATTATGAATTAAACCGCACTATAGAAATACTACTAAGGCGCAGAAAAAATAACCCTTTATATGTTGGGGACCCAGGTGTTGGCAAAACAACAATAGTTGAAGGTTTAGTATTGAAAGTAATCGAAGGCAGTGTTCCAAATGTGCTTAGGTCGAGCGTAATTTATGCTTTGGATTTAGGATCACTTCTTGCAGGAACACGCTATAGAGGTGATTTTGAAGAGAGAATAAAGTCTATAATAAAGGCAATTGAGGCAAAGCCAGGTGCTATTCTCTTCATTGACGAAATACACACTATCGTTGGAGCTGGTTCAACGAGCAGTAGTTTTCTTGATGCTGGTAATCTGCTGAAGCCTGCACTTGCAAGAGGTACATTGCGTTGTATAGGTGCAACCACATACAGAGAATACAGCAGTAGTTTTGAAAAAGATAAAGCGTTAGCAAGAAGGTTTCAAAAGATTAACGTGCAAGAGTCTTCCGTTAATGAGACAATAAAGATATTAAATGGTATAAAGCACTGCTATGAAGGATATCATGGAGTATATTATACAAAACATGCCATTAAGTCTGCAGCTGAACTTTCACATAAGTATATTACCGGACGAATATTACCTGATAAAGCAGTTGATATTATAGATGAAGCAGGAGCATATTGTAAGTTACTGAGAAACAGACGCAAAATTGTGAACAGTAGAGATATTAAAAACACTATCACTAGAATTACAAACGTACCTTGTAGGTCTGAGCTTGAAGATATGCAAAGAGTAAAGGCCCTAAGAGAAAATCTTGAGAAAGTTATTTTTGGCCAGGAACAAGCAATAGAATCCCTTGTCAATTCTATTAAAATTGCTAAGTCTGGGTTGAGAAATTATAATAAACCCTTAGCAAATTATCTTTTTACAGGGCCAACAGGTGTTGGCAAAACTGA
			ACTTGCAAAACAGTTAGCAAAGAGTATGGGCATGAACCTCATACGTTTTGATATGTCTGAATATATGGAGTCTCATTCTATATCTAGAATAATTGGTTCTCCTCCTGGATATGTGGGTTACGATCATGGTGGACTACTTACAGAATCTGTGTCTAATAATCAGTATAGTGTTGTTCTTCTTGATGAAATTGAAAAAGCTCACAGTGGTATTCACAATATATTACTACAAATCATGGACTATGGTTGTGTTACAGACACTTATGGACGTAAAATTAATTTTTCCAATATAATTTTAATTATGACAACCAATGCAGGGGTATTTGAACGCAGTAAGAACTCTATTGGCTTTGGATATAAAAATTTCAATATTAGTGATAGCGAAAAAGTAATGGAACAGGTTTTTAGTCCTGAGTTCTGTAATCGTCTTGATGAGGTTATTTCTTTTTCTGACTTAAATATGGATGTGATTTTGCATATTGTGGATAAATTCGTTCAAGAATTGAAAAAACAACTTGCACAAAAAGGCATAAGCTGCTTAGTGGAAGGAAAAGTAAACTCTTATCTTGCGCAAATCGGTTACAGTAAGAAAATGGGAGCACGCCCAATAGAGAGACTGATTGAAAAGGAGATAAAGAGTTACTTAGCTGAGGAAATACTGAACCGTCGACTAATTAAAGGAAGAAATTTAAGGGTTTATATGAATAGGCAAAAGGATAAAATTTCCTTCGATATAACTTAAAATTCTTGTGTTGAATTTCATCTTTGCTATAATTTATAATTTAAGTTCAATTTGAGTTATAGTGATAATAAGTGATAAAGTAAGACAAATCCTAAGCTACTATGAGAGTGAAAATCCTGGGGTGAGAGCAAACCTCACTCGTATTCTCATGCATGGAAAGCTTGGTGGTACTGGTAAATTAGTAATTCTCCCTGTAGACCAAGGATTTGAGCATGGGCCAATAAAGAGCTTCGAAGTTAACCCTCATGCTTATGATCCGCATTATCATTTTCAGCTTGCAATTGATTCAGGAGTGAGCGCGTACGCTGCTCCACTTGGTATGATTGAAGCTGGTGCTTCAACTTATGCTGGAATGCTTCCACACATTTTGAAACTTAATAGTTCCAACTCTTTGCATTCAAAAAGTTTGACTTCCGATCAAGCAGTCACTGCTTCTGTAAAAGATGCACTACGTTTGGGCTGTACAGCTGTTGGATTTACTATATATCCTGGTTCTGCTAAGTGTTTTGATATGATAGAAGAAGCTCGTAAAATCATTGCTGAAGCTAAGTCTTATGGGCTTGCAGTTGTATTATGGTCTTATCCACGTGGTGAAGGCATTTCCAAAGAAGGTGAGACGGCAGTTGATGTTATTGCTTATGCTGCACATATAGCAGCTTTGCTTGGTGCTAATATAATAAAAGTAAAACTTCCAACTAACCACTTGGAAAAAGAAAAAATAGAAGCTGGAAATATTAAGTCATTATCCAAAAGGATTGAATATGTCAAAAAATCTTGCTTTGCAGGAAAAAGAATAGTAGTTTTTTCTGGTGGTGAGTCGAAGTCAGTAAATGATATATATAATGAGGCAAAAGAAATTAAACAAGGTGGGGGTAATGGTTCAATTATTGGGCGTAACACTTTTCAACGAAAGAAAGAAGAAGCTTTATCTATGCTAAAAGATATAATGGATATCTACACATAAAAAACGGCTGGGTGGCAGAATGGTTTATGCGGAGGACTGCAAATCCTTTTATACCGGTTCAATTCCGGTCCCGGCCTCTTCTATAGCTTGTAAAGGTTGCTTAATTTGACAGTAACTTTAAGTATCTATTTAGGAGTGCGGCAGAGAGAGTTTTCAAGCAAGCACGACTAAGTAGGTTAAATGTAGCAATAAAAAACAAGACTAAAAAACTACTTGACAAGCTTCGCTAGCCTTCTTACCACAAAACTGGAGCTATTTTATATAATTTTCCAGTCGCGCAGATTAAAATGACAAGAA
			GATCTTTTATTTGGTGTACTATGTTACCGTATGTCTTTAATAAAATTTTTAGCTTCTTGCCTATAAAAGCTGAAGCTCGCTTGTAAAGCATTTAAGATATCACCCAACGTCAAATTTTTAAAATGAAGAGTTAGTAACTAGCTACTTTGGATTTTTTTGCCTTTTTTTTATTTAGTAAATTTCTTAAATATTTTTAGCTACCGCCATCCCAATTAATAAAATAAAAAATATTTCTCCTGTCTTTGAGAAATTTGTTATATTAGCTGTGGCTACTGGCTTTCATTTTTAATAGCATATTTTTTCTTAAGTAGTTAAATGGCCATTTTACAATGAATTTTGTCAGTAACCACACTAAGTTTCTTGGTTGCTATGCAACAAAGTTCAGTAGCTATATATAACTTGAATTTATCTATGGTGTGCATTATGAGGTTGTCTTTCTTAGATTCAAAAATTACTGTCTACTTTACTCCATGAGAAGATTATGCTCAGCAAGTAATTAATACAATAGATCAATCTGAGAAATCCATTTTGGTTCAATAATACAAATTTACTCTTGAGAAAGTGGCTAATTCTCTAGTTGAAGCAAAAAAACGTGGCGTTGATATTAAAATTATTCTAGATAAATCACAGCACATTCAAAACATAGTGTTATGCACAAGTTATTTGAAGAAGGAATACCAATTTGGGATTGATTACAAGCCAGAAATCGCTCATAATAGAATATTAATTATGATGACCACAAGGTTATTACAGGGTTGTCCAATCTCAGTGATACAGCTGAAGAAAGAAATGCTGAAAAATTACTAACTATTGCGAATTATCCTGAGATTACTGGGTAATATAGAAAAAATTGGGAAGTGTAGCAGTTATAATCTCACAGTACCCATTCCAGCAATTGTGTAGGAAGTTAATAGAAAAATATTGAAAAAAGTATCCGTTTAGAGGTGTAAGCAAAAAAAACCGTCAAACAAACACAGGTGTTAAAATAAGGTAGGCTAAACATAAAAAAAATATGGTTTCTAGTATTTTTGGGATAAAAAATGGACTTTTAAAACCTTCATAGTAGGCCTTTTATCTACACTCCTGAATAGATACACTTTAAGCATGTTTGATAAGCCTAAGTTTACTTAGCCACATACGAGTTTAAAAATTCAACTCCTTTGATAAATCGATAATTCTTTCTATCGTTTTGGTTTATAACTATTATATTCAGTATTACATCTGTTATAAGGTTACCAGAAGGAAGATAATATAATTTATTTGTTACCTAATTACACTACCATTTTCGTAGAAGAATTGTTCGTTTAGAAGCCTTGCCATATGATCTCACCTCAACAATTTTAGCGCGTTTATTATTCTACAAAGCAGCAGCAACTATTTCAGATGCAGATGCAGATTTTTCATTAATTAATACTATTACAGATAATCCAGAAAATATATCTCCTTTGCTTGCTTTGTAATATTTTTTCTCTTTACTTTCCTCAGTAACTGTTTCTCCACCATCAAAAAAACTATCGCATATTAATACTGCTTGAAAAAATAATAAGCCGTAATTATCTCTCAAATCTAGAATTATATCTTTTATGGTACTGTTATTTTCTTTAATGTTGAACCATTGCTTTCTGAAATGATTGTCAGAGTTTTCATTAAATTCAGAAATTTTAATGTAGACTATATTGTCTATAATCTTATTTGAAACAGTATTTATTTGAAGTTGCATTGTCTTGAATTCTTCACTATCAAAATAGTAAGAATATGAATCTAGTTTAGAAAATATTTCATCTATTGCATATTCAAAACAAGAGTTTTTTGATTAATGGGCCAGACATACTCCTTTTCTATTTTTTGATTATGTTCTCGAATAATTCAATATGGTCTATTTGTTGAGCAAATGAACCATAAGTAAATAAGGATAAAATAATAACAATAATAAATTTCATGAAGAGAGTTTATCTATGATTCATAAGTAGAATCAACGAAAATGTCTTCTTTTAAAGTTA
			TGGTTATACTCTGCATTTTGTGGTAGAAAATAAGCTAAGAGTAAGTAGAGTGTTTTACAAAAATGATACTACGTAATTTACTGTTTTTGCTGCCGCCTGAAATTGCTCACTCCTTAGCGATCATGATGTTGAAAAGGATCTCTTATAGAAAACCTATAGAACTACCAGAATCTTTAAGTGTGAACTGCTTTAATAATAAATTTAGGAGTCCTGTAGGTCTTGCTGCAGGTTTTGACAAAAATGCAGAAGTTATCAGGTCCATGCTTTCATTTGGTTTTGGGTTTATTGAAGCTGGTACTGTAACTAAGCATCCTCAATATGGAAACGCAAAACCGAGAATTTTTCGGTTAATTGAAGATCAAGGAGTAATAAATAGATTGGGATTCAATAACAAGGGAATAGACTATTTTTTAAAGCAAATAAGTGAAACCAAGCTTGATGACTGTATTTTAGGTATAAATATAGGGAAAAATAGTGCATCGAAGGACCAAGTCAGTGATTACATTGACTTAATAAAGATGGTGTATGGGAAAAGTAGTTATATAGTGCTAAACATCTCGTCTCCGAACACACCTAATTTACGCAATCTGCACAATAGGCAAGAATTATCAGAGTTGTTAAAATCCATAACCCTAACCAGAAAATCAATTGATAATTCCGAATCTGTTCCAATAATGTTAAAAATTTCTCCAGATATAGATCAGCAGACAAAGGAAGATATTGCTGGGCTTGCGTTAGAGTATAAAATTGATGGCTTGACAATAAGCAACACTACAGTCAGTCGAGATAACTTACATTCTCACCATAATGAAAGTGGTGGATTAAGTGGCAGACCATTGTTTAAGCTTTCAACAGAGTTATTGAGTGACATATACAAACTTACTCAAGGCAAGATATTATTGATAGGGTGTGGAGGCATTTCAAGTGGTGCCGATGCATATAAAAAAATAAAGGCAGGGGCATCTTTAGTGCAATTATACACTGCTCTCATATATCACGGACCTCGAGCTGTGAATAAAATTAATCTGGAACTTGCAGAGTTAGTGAGGAAAGATGGACTGAGTAATATTGGTGAGGCAGTGGGTTGTGATTGTAGATTCTAGAAGCTTGTTTTAATAGAATAAAACTAATTTTTTGGTATAAAGATATGATGGGTGATACTCCTTTTAAAGCAACAAGCATGGAAGACTTGAACGACACTATATCTAAGATCATTAACTATAGATTTAAAAATGATGCGATATTAGAGGAAGCATTAACTCATCCAAGCTTAAATAAAAGAAATAGTAAAAATCAAATTGAAAATTACGAAAGGCTAGAATTTTTAGGCGATAGTATTTTGAATATGATTGTATCTGCTATACTGTTTAGATTATTTCCTAAAGAAAAAGAAGGGGCGTTGGCAAGAAGAAAAACGGATTTAGTTTGTGGTAATACCATTGCTAATGTTGCTAAAGAAATAAAGTTGGGTAACTTTATTATCATGAATAACAGTGAACGTTGCAATGGAGGAAAACGTAACCTAAAGAATTTAGAAAATGCACTTGAAGCACTAATAGGTGCAATTTACATTGATGGCGGATTCGCAAATGTTAAAAAATTTGTTACCAAGCATTGGGAAGAGCGGGCCAAAGGCATGCTCAGTCTCCCTCAAGATCCTAAAACTTCACTGCAAGAGTGGACTCAGAAAAATAAGTTACCCTTACCAGAGTATGAGCTTATGAAACAAACTGGACCAGCACATAGTCCTGAATTCACTATATCAATTTGCATAGAGAATTATGGTAAAGTTTTTGCATGTGCTTCTAGTAAAAAGGTTGCTGAACAAAAAGCTGCTGAATTAATGCTAGAAAAGATTAATAATAGTGAAAAGACAATTTAGCTTGAACAAAAACGGACAAGTTTTAAGAAAGCTAAGACCACAAGTTTTAGTATTTAGCGTTGCTGCTGCCTGATGAAAACAAAATTAAATACATTTTTAATATTTTTATAGAAACCTA
			TTAGAATGGTTTTGTATGCTTTTTCTAATGGCTATTTTAAAATGCTTGATGCTTCTTTTTATCATTTTTTGTGTATGCCTACCTACTCAAGGATATGATAAAAGCCTTACTGAAATAGAAGGTGAAGATCATCATGATATAAGTGAACACGGCTGTTCGGTAGAGCAATGTAAAAATGAAATCTCTCTTTCAGAAGGCAACGGACCAGCAGTACCAGAAATTGTGCCTTTGCCTGTAGAGTTTCCTGATCTTACAGTCAGCAGTCAACTTATTTCTATTAATGTTAGTGAAGAAGTGTCAGTAAAGGATTTGCTGATTGAGATAGGAAAACTCTCTGATATTAACTTGGATATAAACCCCAAAATATCAGGTAATATTATTTTAAAGCTAAAAGATAAAAATATAAATGAAGTAATCCAGAGTATAGCTGATAGCGCTAAACTGCGTTATTCAACAAGTAATGGTGTGATTAAAATTGAGCAGGATTTACCATACGCACAAAACTACTACGTAGATTTCATCAATATTCAACATTCTGCTCAGAGTAGTTTTATTGTTAATAACAATATTACTAGCGGCAATAGAGGCAACGCTGATGAAGATTGCAATAGTGTTATAAAGTCTCAATATAGCAGTGATTTGTGGAATTCATTGGAAAAAGGTCTTAATGCAATAATGGACATTAACGGGGTGGATAATAAGGAATTTCTTTCATCCAACAGAGAAACAGGTGTTATTATTTTAAATGCTAGAAAAAGTATCCATAAAGCTGTTGAAGAATATATTAATAAGGTTAAACAATTGGCATCTTCTCAAGTGATGATAGAGGCAAAGATAGTTGAGGTTGTGTTAGACGACAAATACCTTTCTGGTATTAACTTAAATGATTTATGCAATGTAAATAAACCTGTGGTGAATCAAGATAATTCTATTATTGATCTTGCGGTAAATTTCGGTGCAAGTGACCTAGGGAATTTAGTGAAAAGTTTAGACAAATTTGGCACTTCAACTATAATTTCAAGCCCCAGAGTACATGCCATAAATAATTAGCAGGAAATGATTTCATTCACTAAAAATCACATTTATTTTACTTATGACATACAAAAAAATACTAAAAATTCAAATCAGATCTTAGTGACCAAAATGAATAGCGTGCCAATAGGTGTCGTGTTAATAGTTCATCCAAGCATTAATACTGATACTAGTGAAATATTCATGAATATACACCCAACTTTATCAAGAATTAACGGCTACACTAAAGATCCAAATATAGAGTACATCGCACAGCAGAGTAGAACAAAATTGAATAGCAATATTCCAATTGTTGAAATTAGAGAAATGAACTCTATGTTAAAGATCAAGAGTGGTGAAGTTATGGTAATTGGTGGACTTATAGAGCATAGAGAAGATAAGCAAAGCTTTAAAGCCGCATTAAGTCAGAAGTCAAAGAGACTAGCAGACAACATGAGAACAGTAGAAACTGTCATCTTTTTAAAAGCAACAATTGTGCCAACATTTAATTTGTTGGATAAATAAAGATAATAAGACTTGTATATACATTGAATCGTTACTAAAAATTAAATATTAAGCCAATTTCAATGTTATGGGTTGATATGTCATCTGCAATAGGTATCGGAATGCTAAAATAACGGTAGCCGAGGAAGGTTTTAATTTCTGGGATTATCGAGTAACTAACACCAAGCTTTACTTGATAAGCAAACCAAGGAACGTTCAGTGGCATCGAGTTTTGAGGTGACCCATTGATCTTTCTTAATCTAAAAACCGTTGGTCCTATACCAAGGCCGACGTAAGGAGCAATTTGTGTATCTTGAATACTGGGATTATAGTAAAAGTTTAACAAAAATGCAAATATACCAGCTGATCTATCAAATATCGGAAAAGAATTGCCATTTTTAATGTTGACCTTAGAATACATGGTTTCGAAATCAATACGGCCGTTTTCTCCAGCATAGTAGCCTAAAGATATACTGTTAAGCCAC
			TGGAAATCAATTTCATCATCAAACTTTTTTACGCTTTCAATCTCATCTGCTACCATATTTTTTATTATAGTACCATAACGGCTCTCAACTAAAGTAGGAACTCTTTCTCCAATTGCTTTTATACCATTCACAAATGTTTCTGAGTTATCAGAGTATATTTTACCGCTATTAGCGCTAACATAAAAATCAAGTTTTTTATCCTTTACTGATATAACCTCTCTTCCATTATATTTTCTAGATTTGTGGCATGTAGATTCATCTGCAAGCATTAAATTTTCCACAAACTGTCCATCATTTGAACAACTTTCATTAGCATGAATAGGAAAAAAGCTAATACATAAGATTAGTAATGCATCAAAAACAATAGATCTTTTCATCATAAACAAGTTTACAATTTATAGTGCTTTCCTCATATCAAAAAATTAGGGAATAATACTTCCAACTAAGTAACCACTTTCCATTCCTATAATGGTAGCTTTTACAATACTTTTAGCTTGAATCTTTGATGTAAACTTTACTAATGCAAAATTTTCTGCTCTACCAATATTATTTTGCTCAACTAGAACACTTTGTTTAGTGCCTATCAAAGATTGATAAAAGTTACTCATCATTGCTTTATTTATTTTCCTTAAGTTTTTTACTCTTTCTTTACGCACATTCTCTGGCACTTGTGGCATTCGTGCAGCTGGTGTATTTTTCCGCTTCGAATATGGAAAAGCGTGTAGATAAACTGTATTTGTTTCTTCAAGTAGATTAACTGTATCCTGAAACATCTCATCAGTTTCCGTAGGAAATCCAGCAATAATATCAGCACCATATGCTATATTAGATCTCAAACTTTTCACTTTATGACAAAATTCTATCACTTGTTCCCTACTATGACGACGTTTCATTCTTTTTAGAATTAAATTATTACCAGATTGTAAGCTTAAGTGTAAATGTGGCATAAATCTTGATTCATTAACTATTAAATCCATTAATTCATCATCAACTTCAGCAACATCAATAGAAGAAAGCCTGAGCCTCTTTAGTTCTGGCACATCCTTTAAAACTCTTCTGACCATTAAACCAAGTGAAGGTTTGCCAAATAGATCTGTACCAAAATCAGTAATATCAACTCCTGTAAATACTACTTCTTGATAGCCATTTGCTACGAAAATCTTGATTTGCTCAATAATATTGTTTATTGGTACGGATCGGTTATTCCCTCTTGCTTCAGTAATCGAGCAAAATGTGCAGCTATGATCACAGCCATTTTGAACTTCAATGAATGCTCTTGATTTATCTTTGAATTTATCAATTAGAGCAGGTTCTGACTTACTTGCCTGGTTATCGTTAACTAATATTTTATTGTTACTTAATAAGTAATTTTCGGTCTTTAGCTTATCTTGATTACCTAACACTTTACTCACACCAGGAATATTACTATACGATTCAGGGTCTAATTGAACGGCACAGCCAACTACGATAATTTCTTTATTTGGGTCATTTTTATAAATCTTACGTATTTTTTGTTTTACTTGACGTTCTGCTTCATTTGTCACTGCACAGCTGTGTACCACTACAACATTTTCTCTCTCTGCTTTTCTTAATGCTTCCTTAATTAACTCACTTTCGTAAAAATTTAGGCGGCAACCAAATGTCACTACTTCATTCATGCTAGGCTTTAATAGGCTTTACAATTTAATTATTATATCAGACATCCAGGTAAAGTCATTAAACCTCTTAACCATAACAAGTGGTAACCCTATGTTTCTATAGACCTGTTCTTCTACATAAACCCTGAACCTATATCAATCCACTCTCTAAATCTTTCTTTGAAAAATGAGCCTTATTTTAATCATTTATAACCTTTGGCACTACAAAATACCCATGCTCAGATTTTGTATTAGATAGTATCTCCTCTTTCATGCTCTGGAAATTGACAACGTCGTCGCGTACGTGAATATCCTTATCTATACTGCCATAGCGTATAGGGGAAACGTCTTTAGTATTAACTC
			GCAATAAAATGTCATGTATCCAATCTAACATTGTCAGTTCTTTGGAGTAATGCTCTATTTCGTCATTTGATAACTTAATTCTTACAAGCTGTGCGATTTTAAGCATTTCTTCCCTAGTGATTGTTACTTTTCTCTTATTTACAAATTCTATTAGCGAAGTGATGACATCTTCTGCTGACCTAGCTGGCATCTTTACCTCCTTGAATGAAATGAGTCAAAATATTTGCAATTGAAACAATTTCTATTTTATCAGTCTTTTCAAGCTTGTGAAATATGGTATCTGTAGTCACTAATTTATCTAGAGAAGAGGAAGAGATTTTTTCAATTGCATTCCCTGAAAGTACGCCATGTGTTATGCATGAAATTACAGACCTTGCTCTACGATTTTTTAAAGCGAGAGCTGCATTACATAATGTTCCACCGGAGTCGACTATATCATCAACAATGACACAATTTTTATTTGTGGCTTCTCCTATTACATTCATTACATGAGATGTGCCTGCTTTCTCCCTATATTTATCTATTATGATAATCTTATCACTCAATTTTATCTCGTACTTTTTCTCTAAAGTCTTTGCAAAAGCACGTGCTCTACCGATTGCTCCAACATCAGGTGCAACTATTGCCAAGTTTTCTATATGTATAGAGTCAGCGAATGCTTCAAAACAACTCAAATTAGTTAGTGGTACATCAAAAAACCCTTCAATTTGACTTGAATGCAAATCAATGACTGCAACACTGCTTGCACCTGCAGTCTGAATAAGATTTGCGACTAATTTGGCGTTTAAAGCAGATTGCATGTTGTTGTTTTTAATGATTCTGTCCTGCCTACTATACCCATAGTAGGGAATAATTGTCGTAATTCTTTTAGTTCCTGACCTCTTTACTGCATCAATTATGAACAGAAGCTCCATAAGATGGTCGTTCACAGGGGGAGAAATGGACTGTATTATATATACCTCTTGACTGCAGAGGTTACTTTCCACTTCCGCATTTATCGCACCATCGGCAAACTTTGATACCTGAGCGGAAAATGGCTGAACATTCAGCTTGTTAGCTATTAATTTTCCTAGCTCTTTACTAGCATTACCTATTATTATCTTCATAATATACCAATTAAACTTGTAAGATTATACAGAAATTATGAGATGATAGAAATTGAGTTTCTTTATTTTAACGTTCTTGTCAATGAATTAGTTGCATAGCTGTCGATCGTTCAGTAACTCACACAGAAATGCAAAAACTACTTGACAAACCTCGCTAGCCCCCTTATCCCGATACTGGAGGTATTAAGTTACCTTCAATCTGTGCAGATTAAAATAATAAAGTGTTATATAGTTAGCATCTTATGTTTAATTTTTTGCACTATATGTACCTTATGTCTTCACAATATTTCTAATTTTTTACCTATATAAGTTGAAACTCGCTTATAAAGCGTTTAGGACAGTATAATATACTAATTTGCAGGATTAGAGAGTAAATACTATCACCATAATATATCTTTTGCCTTTTTTTTGCCTAGTAAATTTCTAAAACATTTATGACTAAAGGTTAGTTGCAATAAAAAACAACTAAGTCGCGATTACTAAGTATTTAAAACATAAAAAAACGCTAGTGTTTTTAAATAGATATTAACTAGGGCTTCTTTTGTCTTTTTCTTACTTGGTGGATTTCTTAAATATTTGTAGCTGAAGCAACTTATGAGCAAACGAAAATGGTACAATTCCAGCGCGCGACGCTGGAATAGCTTTGTTGCATAGCACACGAAAAAAATATGGTGGTTATCGACAAAATTCATTATAAGATGGCCACTTAACCACTTAACAAAAAACATGCCAGTAAAATGAAAGTCAGCAACCAAAATGAATACAATAAATTCCTCAAAGAGAGGAGAAATATTTTCTGTTTTATCAGATGAAGCAATTGACAATTGATATGAACAAAAGTGCAAGGTGGTAACTATGTTTACAGTGATAAAGTCAGTAGGAATTGGTATTAGT
			AATAAATTAGTAAAGTCATATTAAAATGTGACTGAAATTTGACTTAAAAATTTTTTAATACTTAATAGGTAACTCATATTCATAAATAACAAGGAACCCATTTTATGCACTACAAGCTGAAGCAGAAAATTTCTCATTTGACAAGTAGTGACTGATAAAAAAGATAATGCTAAAGCAAATTCTGGTAAGATAATGTACCCAAACTTTTTTGAAATAGACTTTATTATCAACGAAAAGGAAATAGATTGTAATGTGACTCGCATGTTAATTGAAAAAGCTAAGAAAGGTCATAAATTTGGTGAAACATGGGAAGATTATTATAGATCAATTTCTGATAATAAAAGAATTAGCATATACAAAAATGTTTGAGTATGCTGATCATTATGGGATAGTACCTAATGAGACCATTACAGGGGAATTAATCACTAATTGTAATGACGCTGGTATTTTAATAGACTAATTTTTAGCGATTCACTTAAAACTCGGTTTGGGTTACGACTTTATGATTGCAAGAAAATGGTAAATATTCATTATGATGGTACTAATGTTATAGCAGTGAGATCCAAAATCGTAGCAGATGTAGAAGACCTTAATCCATCAGAAGTGCTTAATCAAGAAAAGAAATGGGTAGTCAGTTAGATGATTCACTTGAATCTGTGCTTGAAGCCAAAGTTAATGAAAACACAAGCGATATAAGAATATAGAATGGCAAACTATTGCTCATTGTTCCTAAAGAAATGAGGGATTACACTATAGGAAGTGGCAGAAGTTTGCTCGATATTATTACTGAGTATTTCCAAGAATTATGTGAAAAATCAGGATTTATTAAGAAGGAATATAGAATAGAACGTAATGTTGATAATACTTTCGTGCTAGATAGAAGAGTAAATGAACCTGCTGTTACTAATAACAGAAAAGAAATAAGCTGAGTGTAGCGAGTAGAAGACTTTTTAATAACAGCTCTGGATTAGAAGGAGAATATTTAAAGATAGGAAAAGTATCTATTCTACGCTGAACAGATAACTTGAAGAAAACTAATTTTTAATTTGCGATATAGCAACCAGCCCAATTAATGCACAAAAAATCATACAAAAACTAGCTGAAGTCTCTTGTCCTGTAACCCCTTGATAACTGTTGTGCATATGAATGGTGTACCAATAATCCATCAGATATATTTCTTGATAAACTAAATCCGCTGTACTGCACCTTTGTTGGAAATAATCGCACATAAGTGCACCGACAGGATCAAGCAATGCGGCTATTGGGATTATAAAAGAATGTGTACCATTATAATCAGCAAATCATTACCACTTAATATTATTGAAAAAACTGGATAACTTGCTATTTACAAAAGTTATGAATACAAATTTCATGACTTTTTCTCTTCCTATCTTGTCGAAAGTATTGCAACTAATATAGTTAATCCTCCGAACGCAATTTGGCTCAGTATTTTTACTATATGGGTAAGAATGAGTATTTATTGTTAATGTAAGCACATTGAAAAATACTAGGTACATGTAAAGGGACGAATTTTCAACTATGTCGACCCCTATTGATACCAGAAAAGTTTTTTATAGCAATTCAATAGTTCTTTTAATGGTAATTCAGGTGGATTTTTCTGCTTTTTATACTCTGGGCTCTCATCAAGTATATACCTTGGTATTATGCTGATTAATCCCACTACTAAATTAAAACTAAAAGGTAACCTCCATTCCCAAGATTTGAAATCAGATACTTTTTTGCATATGAGTACTGCTATAAGACTCAGGATTGACCCAAGAATTGCGCTTAATACTTCAATACTGCCAAAGAATTTCTTCTTGTTTTTAGGAGCATGCTCTAAAAATGGAATATTTCCTGCCTCTCTTCCAAAAGATATACCCTGCAATAACCTTAAACATACCACCAGTATTGATGGCAAGTATTCCGAGATTTTGATACCATGGCATAAAAGCAATTAATACGGTTGATAGAGTCATCAATATAATTGAGAGCAATAG
			GGTAAACTTTCTTCTATGTTTATTGGCCAATATGGCTAAACATAGCAGCACCGGTTGTCCCATCAGGGGAAACCCACTACAAATATTCCAAAAGCCTTTGGTAGGCTAACCAACTGATCGCATAATGAAAAAAATATCGCCGATTATGTTTACTAGATGACCAAAAAGCATGTGACATACCACAGTACAGTGTTACAAATTAAACTTGATAATATTACTTTTGTAATTTACCACACAATTTTCTACATTCAGAATGTGAAGGGTAGGATAAAATAAATTAGGAGATTTTTCTACTGATTACATATAACTAAAAGGAGGTGAGAGTTTTGAGTCTTTTTGCATAATTACAAACCATAACAAAGTCGTAGATTTTGAATTGCTGATGCGACTGACTTCCTAACCGTAGCACCTTTTAAAGTTTTGTTCATATGCTCAACTTGCTAAAGGCAAGAAAATTTGACATCTCTCGATATTCTGGCATAATTATATATGCAGAAAAAATCTGAAAAATTTTTGTCTAGTACAGTTTTTTTAAAGTAGAATATTTTCCAAATATAAAGAAAGATTTGTATCTAATAAACAGATAAATTTAATGAATATCATTGAATCTGACAAACAAATGTTTCAAGACTATTAGAGCATTTGATAGTATTGAGAAAAGAGATTACTAGTAGATAATTTAATCAAGAAAGTTAAGGATATAGTATTGCTTCAGATGGAATAAATTATCAGGAACGGGTGCAGGAAGTAAGCAACAGTTTTGATGAAATAAAAGTTTTTATAGAGCAGAAAAAAGAAATACTAAAATATATTGTGTCTTGGCTTAAAGAAGATAAACAAGAGAATTTCTTAAAAGAGTTTGAACAAATACAAATAGATTTCTCAGAAAAAGCAAAAAGATTAACTTCTTTAGCAATGAAAAAGCTAAAAATATTAACTATAGCAGACCTAAATCTAGCAGTAATAAGTCAAAATCAGTATATGAAAATATCTTATAAGTCTGTTATAAGTCGAAATTCTGTACATATTATGCTAATAAAGAAAAATTCAGATAATAGTTTTGCATTTTATGATCCTAATTTATGGTGCAGTTTTTGACCTAACAGAAGAACAGCTATGTGAGGTTATAACTCAATCATTTTATGGCTACTAAGAATGAGCAAATTATATATTGTCGAGCTGTTTATCTTATTTACCTCAGTTGTTGCTAGAATTGTTGTAGCAGTATATGGTTATAATCCAGCGTATCGCTTATAATTTGTTTAGTAGATTTGTCAATTTTGTGTTGCTTAAACGAAAAATTAATGCCGCAAATGTATAACACTATTATATAAGCTGATAGTATAACAGCTTTTCGTAGAGAGCATGAGGCTGAATTGGAAAATCTTATAGATAAGTATTGCGGTAATGATAGCAAATCAAAGGATGTAGCTATTATAATCGACCCACAAGTAAAAAGTATAACTGAGGAAAATTTAATTTTGGACAACGTTCATAACTTATATGCGTCGAGTTAACCCATAACTCCTTTTTCGGTGGTATGATCTTCTCATTTATTATACCATCACACTCAGGGACTATACATCACGGTTTGTTTTATATCATAATGGTATGTTTTATTTTTCCAAATATGGAAAGAAAATGTGAGCATGACATAAATATTATATTAATAACAATATTTTATTAAATCTTAATATTTTTATATTATTGCCCATGTATTTCTATAGTATACTATACTTAAGTAAAAAAGTTATTTTTATATATATACAAAATCTTTCAATAGAACGCTATGGCACATATTCCAGTCTTATTAAAAGAGATGCTATTACAACTTTCACCACAAAATGGTGGTATATATGTGGATGCTACATTTGGAGCTGGAGGATATAGCAAAGCAATACTGGAATCAGCTGATTGCAAAGTGTATGCGATTGATAGAGATAAAACTGTTATTAAATTTTATGAGGATTTAAATATTAAGTACCCCAGTAGAGTAAAGC
			TATTTATTGAAAAATTTAGCAATATAAGAAGTATATTAGATAGTAATAGCCTTGAATACCTTGTAGAGCCCTCTGCTGTCTCAAAACTCTCTTCCATTATCTCATCTGGGATTCAGAAAAAAAATATATGGATCTCAGCGTCAAGCACTGGAGTGACACCAAGTAATACTGTAGATGGAGTTGTATTTGACATAGGAGTTTCATCTATGCAGCTTGATGACGGAGATAGAGGATTCTCATTTTTACATGATGGTCCACTTGACATGAGAATGGATAACTCTTCTCATACAAACGCTTCAACATTTGTTAACGCTTTACGCGAAGAAGAAATTGCAAACACTATATATAACTATGGAGGCGAGCGTCATTCTCGTAGAATTGCAAGAGCAATAGTAAACGCACGGAAGAAAAAAACTATCAAAACTACATTTGAGCTTGCAAATATTGTGCGTTCTGTAGTGTTTCGTGGAAAAAGTAAAATTGATCCTGCAACTAGGACATTTCAGGCAATTAGAATATGGGTAAATGACGAACTGGGAGAACTTGAAAAGGGCATTAAAGCAGCATCTGAAATTTTAAATAAGAATGGCAAGTTAATAGTTGTCACTTTTCATTCTTTGGAAGACCGTATAGTCAAAACTTTTTTTAAAAGTTTATGTGAGCCAAGATCTATCGATTGTAAGGTATTCTCTCTCCTAAATAAAAAAATGATCAAAGCAAGCGCAGAAGAAGTAAATGCAAATCCACGTTCGCGTTCAGCAAAGCTAAGAGCTATACAGAGGTTATCGTGAGAATTTTCTGTATTATCTTAATAATTATGTTTTTTTAATATTATAGACCTGTTTAAGGTAAAATTACATGTTCAGTCATTAAATAAAGAGCTAATAGAAATAAGAAGTGAGATTAGTTTGGTGTGTAAAGCGATATAAGAGTTCTACAAGCAGAATGGAGCTATTTGAATAATCTGAAAAGGCTTGTAAAGCTTATGAAGAAATATTTGAGAGATAACTCTTTAGTGTTAGCTGGTTAGATTAAAAACCTTGACGCTATAAATGGTCGCAGTGTATCAGCCACAACTTAAAAACCCAGGTTGATGATTTTGCGACTCTCTGCTTAAATGTAGAGCAAGTTTTTCAGCATAACCTTAATTTTTTTATATATTTTACTTCTTTGCACTTACTACGTAGCTCTTTTAGTGAAGCAACAAAAATTTGCAAAAATTTTTATAATTTTTTTGATGTCTTTTGTGCTATTAGCTTTGCTGATAGACATATCTATTGCAGTGTAGCCATCATTGCACTTAATGCTCAGGTTTGCTCCCTTTTCTATTAGCAGTTAAGCTATATCAAAAAATCTCCTTAAACAGCAAGATGTAGAGGCATATAACCCTGCTGCTCACAAATATTCATATTGGCTTTAATTTTCAATAACATTTTTACAACTTTTGTATGGTCTTTTTTAACTGCTAAGTGTAAAGGGACTCTGTTACATCTACTGACAGCATTGATCTACTTTAAGCTTCAATAGGAACTTAACTGCTTTAGTGTTACCACTATAGCTAGCCTTATGTAACCTGGTGTCATCATTAAAATCTTGATCATTTGTTTCTATTCTCTTTGAAACAAGAAATATTACCATCCTCTTAATTATTATGCTCAATAGCATAATCTAATGCATCAAAACCATGATTGTTTTTTGTACAAATAAATCCTTTAAAGTTAGCTTTTGCTTGCTGTTTCTTTACAATGGGCTTAAGTATTTGCATTTTATTGTTATATCCTGCTAGGAAAAGCGTAGTATTATTTTTGTATCTTTTGCTTCTATGTTTGCACCTCTTTTTATCAGATATTCTATAATTTCTGCTCTACTTTCGTAATACGCAATGCATTGATAAATAGTCAAAAATAAAGGAGTGCGGAAATTATTATCTTCACATTCAAGATTTGCTTCCCTATCAATTAAAGTTTGAACACTTTTTTTAGAAACGCATAGTGAAGCTA
			TATAAAGAGGAGTATAGCCTTCTTAGGCATCTTTTTCATTGATTTTTGCGTCTTTTCTATCAAAAAACTTATTAATTCTGTATCATCTTGTAGTGCGCGAAGTAAATCCATTTTTATCCTTAGAATTAATTGTAAGTTGATTAACAAGGAGTTTATCAATTTTCTTGTGCCCATGCATAATGGTATGGATTTCTATTTTCATAGTCTATTACATTAAAATCTGCTTCGTGCTCTAATAATGATTTTACTTTAATTACATCACCTTCTTTTGCAAATTTACGCAAAAGAGTGATTTCATTTGCATCTTTTTAGTTAATAATCAAATCTACTTTTCACTAATTGGTTTATATCTTCCTCATGTGCCATATTACTTAAATCTCCAAACTCTTTTCCTTATTAATAGTACTCCTACTTAATTGAGTTTAGATGAATCTGTGAGAAATATATCATAGCTGAGATATTGCACATGGTTGTACGAGTGCCCTTCGCCAAAGCGAGGGTATTTTCAAGTAAGCTGGCCAACATCTAGGTTCTTTAGCAAAAAAAATGGATTAAATGCAAAAATACTTGATAAACTTTGCCAGTCTCCTTATCATAGTAAGCTTAATTATTTATCTTTTCTATACAGGTTAAGTAACAAAAAACTTAATGTATTTAGTATTTCGCATTTAATTTTCTGCACTATGTGCACTTTATGTTTTTTATATTGTTATCTATTACCAACTAGTACTGTAAATTGCGCTTGCTAAAAAACGCCAACTGATAAAATGATAGTGAACAACTAACTGTTCTAGGTCTTTTTTTCTATCAGTAAGTTTCTTAATATTTATAATTTAGATTAATTGCAGCTCAAAAGCAACCTAGTCATGATTATTAAGTGTTTAGAATAAAAAAACGCCATATTTAAAAATTAAATATAAATAAGTAGTCAC------------------------------------------------------------------------------------------------------------------------------------------------------------------------------------------------------------------------------------------------------------------------------------------------------------------------------------------------------------------------------------------------------------------------------------------------------------------------------------------------------------------------------------------------------------------------------------------------------------------------------------------------------------------------------------------------------------------------------------------------------------------------------------------------------------------------------------------------------------------------------------------------------------------------------------------------------------------------------------------------------------------------------------------------------------------------------------------------------------
			------------------------------------------------------------------------------------------------------------------------------------------------------------------------------------------------------------------------------------------------------------------------------------------------------------------------------------------------TCGCGTCTAAATGGCCAAAATTCCTTTCAAAAGTTACAGAATCTAGTAACTGTTACTGCTTAATTCTTTATTCATTTCCACAATTTGTAAACGGTTACTACTAGATTAGTAACTACTCACTTGAGCTATACCTCCAAAACTAACCTGTTTGGATCTTCTATATAATTTTTTATTTTGACGAGAAAAGTTACTGCTCCTTTGCCGTCAATTATTCTATGGTCGTAGGAGAGGGCAATGTACATCATAGGTCTAATTTCAATTGAGTTGCCCACAGCAAATGGCCTATTTTGTATTGAATGCATTCCAAGTATTCCAGATTGTGGAGGGTTTATTATCGGAGTGGAAAGGAGCGAACCGTATACTCCACCGTTTGAAATAGTAAATGTTGCATCTTCCATTTCTGATACTTGTAGCTTACCTTCTCGTGCTTTTTTACCGAGATCAGCCAAAGTTAGCTCAATTTCAGCAAATGACATCTGATCAGCATTTCGAATAGCTGGCACAACAAGACCTTTGTTAGTGCCAACGGCAACACCTATGTCATAGTAACGTTTGTATATGATTTCATCACCTGAAATTTCAGCGTTAATTTCAGGAATTTCTCTCAGTGCTTGCACCGCTGCCTTTATAAAGAACGACATGAAGCCAAGCTTTATTCCATATTTCTTTTCAAAGGTTTCTTTATATTTTGCCCTGAGATCTATAACATTTTTCATGTCAATTTCATTAAATGTGGTCAGTATCGCAGCTGTATTTTGTGAAGCTTTTAAACGAGCAGCAATTACTTGCCTTATTTTGCTCATTTTTACTCGCTCTTCTCTCCGTTCCCCACTTGCTGCACTTTTTGGCAATTCATATTGTTTTATAGTAGGTTGTTCAGCTTTTCTCATATGATCTATCACGTCTGCTTTGGTTATCCTGCTTCCCATACCAGTCCCTTTAACACTTTCTGTACTGATTGCATTTTCCTCCATAATTTTACGAGCTGATGGAGCGTCTCTTTTAGCAAGGTTCTCACTTTTATCTTCTTTCTTCACCTCTCCTACGGAAAGTTTTGCCAACAATTGATCAGGGCTTATCACATCGCCTTCACTTACAAGAAATTCAGTTATTTGTCCTGAAGCTTCTGCAGTTAGTTCGAGTGCTGTTTTATCAGTTTCAATTTCAAAGATTAAGTCATCTACTTCTATTGCTTCGCCAATACTTTTCTTTATTTTGATTACACCTTCTGTGATCGATTCACCACCAAGAGTCTTTGGTGCTCTAATTTCTATAATCTTGTTCATAAAACAACCTTTCGTACAAACTTGCTATAAATTTATACATGAAAAGAAACATATAATAAACTAATAAATTTATTTAGGATTAAAAAGGGGTTTACTATAACTCACTTTTAATTAGCCTGGCCCACACGCGCCAATCTCTCTCACCAAGATTGTTTTCGAAAGACAAAAGATCCTTTACAGCTTTTGAGCAAACTTCTTCACTTAGAATTGATAATTTCCTATTCACTTCTAACGCTAAACATTTAGTTTTACACGCTTGCTCTAAGCGATACGTACAAAACATTGCTTCTTGCATAGTCCAACCACACGTTATAGATCCATAATTACGCATTAACATTACAAAATTTTCTTTCAGGTCAGTTATTAATCTCTTTCCCT
			CTGCATCATCAAGCGCAAGGGAGTTATAATCATGGTAAGGCATCTTGTTATAAAAGTGTATTGCCCACTGACTTATAGGAAGTATTCCATCTTTAAAAGAGGAAACTGCTACAATAGAAGATGTATGCAAGCGAAAAATTGCTTAAATGTCCTTCCTTACTTGATAAATAAAACCATGGATTACATAACCAGTTCTATTGTATTGATACTCTTTGCCCTCAATTGTACTTCCATCAAATGATACTTTCATTAATGAATTCTCATTCATTTCATTAAAGTGAATACCAAATGGATAGATATAAGATGACTTTTGATCCTCAGAACACACTGAAAGGTAAGTATGTATGGCCATCTAGTTCTAGGTAAGAGGCAAAATCTGATAGATATATACTAAGTCTCTTTTTACCTTGCTCTTTGTTAACAATGCAATTCTTAGTCAAAACCTTCTGAAGGTTTATACAAGAAAAGAGGTTCATAGTAAACTTATACTTTTAGTTTGAAATTAAGTATATCAAGAAATAAACTGTTAATTCTTAGTAAATAATCCGTTGCTACATAATCTATGAAGCCTATATAGAATTTATGCTCTCAAATGCATAATATCTTAACCATAAAAATAATTTTCTATATAATATTTTAAATGTTTTAAAGCTTAAGTTTCATGTTATTATGAATATAGATTTTAATATTATAAATAATATGATAAACATTAATACAAAGAGACAGATAACAGGATTTTTCGTATATATTATTGGCTTTTCAGGAAGTGGTAAGCTCTCTACAGCAATAGAATTATCCAATATGATAGATGCATTGATTGTAAACAGCAACTTTTCCAACAATACTCAAGTTTGCTCCATATATGATAATGTTTTTGAGCATAATCATATCCCTGAAGAAGTACAAGATAGAATATATAACATTGCACAAATTATGCTCCAGGCAATAGAAGCTTACCTAATTCACTCAAAAAACTATATATTTATCGATGAGCTAATGAAAAATAACGACCACAACACAAAGATGTATAACTCAGTAGTAGAGCTTAGTAAAAGGATGAACACACAAATTCTCCCTATAGTGCTGAGGTGTGACTTACTTACATTACAAAAGCGCATTAAATTAAAAAGGCAAAGGGAAAACAAGAAAGCCACTAATATAAGCAGCATTATAGAGAACTTTAGGACTCACGATTCATTTATACCACCAAATGCCATAGAAATAGAAAATTCGAATATGAGTATAAAAGAAGTAGCCGAAAAAATAACAAGTCAGATGCATAAACTTAGCCAGATTAATAGCATTTATACAAAAGGATGATCTATAACAATTTCATATACTGAAGCTCATTTAAATATAGAGCTTCAACTTCATTTAATTTTTGTTTATTCTTTAGTCTATAATGGACTAATAGCCCTGCATGGCTAGCATCTAATTTTGGTAGATTGCAGTCCATATATGTAATGTAGTTATTGCCTGATGTCCTAGTGCCTAGACACTGGGCGTCATGCGTTGTAGTTGGATCTGATAATGGCAATAAATTGCAATCAAACAACTGCATATAAAATCCCTGAGAACTTTTAATCATAGCTCTAATATTTTTTTTGTTATTTGCACAAAGCAAAGACATTGCGTATGCCTGAACTTCTAATGCATTAACTCCATACAATGGCTTATTCGTAACGAGATTTATACCTTTCGCAGCTGATATACCAACTCTAATTCCATTGAAACTTCCTGGTCCAACTACTACCGCTAAATGGTCTAACTTACTGTAGTTATAGTTGTGCTTATTGAACAGAGTGTTCAAAATTTGAAAAAACGATTCTGCATGACTATTGCTGATGGAATTGTGTTCTACAAAACAATTACCATCGTGATCAATGATCGCTATTGAACTACCACCAGTACCTACAGTATCAATTGCTAGAATAGACATTATCTGAGTTTATCATAGAGTTTTGTAAACCTTATAGTAAGGCACCACTACTCATAATATT
			TGCTGAAGTTATTATTGAGTCAAACACTAAATATAATGCTGTGACTAACGAGAGCATTTTCGGAAAGAACTTAAAGTACTTTTTAAGCACAGGCAGCATTACCATGATTCCTCCCGCCGAACTGCAACAATAGCAAATTTAAATAACAAAAAATAGAGAAGGAAAGTTATATAGTACATTATATACATAACCGGAAGTAATTATCATTGATAATATTATAATAAAAACAATTCCCATTAAGTAAAAGCCAGCAGTTATTTGGTACAACAGATAATACAAGATCAGGTTGCTTTACATTTTTTTGCTCTCTTCAAGAGTAAAGGGCATAGTTGCATTACTAAACATTGCACTTATTACGATAATAAATGCCGGTATCATATTGCTTATGCTAATTATCCAGCTCGTGATCTTGAATGAATTTGCAGCTCCATATAAGAGAAAAATATAAAAGGTAAGTTGCGAATGTAATAACCACAAAAATTATTGAGCAACCTTTAAATACTGCAGATATAATCTAATCATGCTGCATTTTTAAAGTAAGCCCAAGTGCAAATACCGGAATAACCGGCGTCAAGAGTACTTTCAGAATAAACAGAGCTAAACCTGACATTTTGTGCGAGAGCTCTTTGCTCTTTTTGGGTAGCAAAACAGACACCACTATGCCGGATATAAGTTCACAAATGAGAGCATAAAAGTTAGAAAGCAGTGCAGGTAGTGTAAGCAACCATAAGGGAATAATTGTTTCTTCATACGTTATATCTTGTATTGAATAAGTGTTTTGTAGTATAAAATACCCAATTAAATAAGCTATTGAACTTGAAGCCAGGTTTGATAAGAAGATTGTCATAATAAGTAACAATATAAACTTTTAAAGATTAACATAAAAATAATAAGAGGCATTATAAACAGCAAAGTTTCTTTGATGCTTAAGCTCATTGAGTACAAAAAGGCTTTCGTTTCTACTGGAACCAAATGACCAAAAAATACAACTGAAGTGATAATAATAAGTAAGGTTAGTAGTTGTAACAAGCCCTAATACAGCGATATTCTACAAATAGAATGCGGCAAGTTATTTTTCAAGTAAAGCAAAACTATCTGAACTGCTGCAGAATATTATATCTATCTTCATCTTGCTC------------------------------------------------------------------------------------------------------------------------------------------------------------------------------------------------------------------------------------------------------------------------------------------------------------------------------------------------------------------------------------------------------------------------------------------------------------------------------------------------------------------------------------------------------------------------------------------------------------------------------------------------------------------------------------------------------------------------------------------------------------------------------------------------------------------------------------------------------------------------------------------------
			----------------------------------------------------------------------------------------------------------------------------------------------------------------------------------------------------------------------------------------------------------------------------TAGTTCCATTCCCTGTTTTCAAATCATAATATTTATATAGTTGTGAAAGAATCTAGTTATAAGGCGGAAAATGCCAATTTTTAGGTGATAATGTGAATATTTCAACACCATCCTCTGTTACTCCAAGCGTATGTTCAAATTGTGCAGAGAGCGAAAGATCGCGTGTTGTTACTGTCCAATTATCAAGTCTACTAAGCAGAGTTTCATGTTTTCCAGCGTTGATCATTGGTTCTATTGTAAAAAACATCCCCTCCTTTAATACAAGGCTTTCACCTTGATCATAGAAATGTACTACATTAGGCGGCGCATGGAAGACTTTTCCTATACCATGTCCGCAATAGCTACGTACTATAGAATAGCCAAAATCTCTAATATACTTTTCTACAGCAAGCCCTATCTCGTTCAATTTATTACCAGGCTTAACTTGTTTTATTGCTTCCATCAATGCAACATAAGTAGCATCACATAAGCGTTTTGCTTTTATTGATGGTTTGCCAGCCCAAAACATGCGGCTTGTATCACCATACCAACCATTTAAAATCACCGTAACGTCGATATTTAAAATGTCCCCATCTTTAAGTGGTTTATCATCAGGAATACCATGACATACAACAGCATTTTTCGAAGTGCAAATCGACTTGGGGTATCCTTTATAGTTTAATGGTGCCGGAATTGCACCTGCTTTGACTATAAAATCATGACATAGATCATTTAATTTATTAGTTGTTACTCCTACCTTTACGTATGGTGCAATGAAATCAAGAGTTTCAGCTGCTAATCTTCCAGCTTTACGCATAAATTCAAAATCTTTTTGTGAATGTAAAGTTATGCTCATATTTTCTGTATATTATTGTAGTTACCATACACATTCTTATGCAAAATTAACAGCCTTGCTTATAGCTCGTCAGTTATCAAAGTAAGTCCCATAGGCTCCAGTGTCAAGCGTGTAACTGCACGAGCATTGCAATATGCTTCCACTAGACCAGAAAATCAGTGCGTAACGCATAACCATACGTATCAAATTAATGACAAATGCTCAAAATTGTAAGTTAAAAATCAGATTGAATATTTTGTGTAATTCATAAACTTCTATGAATTACACATCTTAGGCGTATCTTTACAGATTTGATAAAACTACTGAGGTTTTTATGGGACTCTCAAATCCTGTTAGGGCTCTTATGTTGCTTCTATAAAATCTTGTCCATAGGGCCTAGACTGTGACTTTTGATTTCACCCAGTGGTACAATTTACTTATTTTACCATCCTGACCCAGCATATCAGGATTATTTTTATAAAAAGTGTCAACTATTAACTTTATAGAGCCTATGGCAGCAGAAAACACAGGATTCTTATTATATTCACCATCAAGACCACCGTACGACTCAGGGCACCCAATACGGACTTGTTTATTGAATATATAGCTTGCAATCTCCTTCATACTTGCCAGCCGACTGGTGCCACCTGTGATAACCACTTTATTAATTGGATCTTTCTGCTTCCTAAATTGCTCTTTCACCAACTCAAGTATTTCTTCAATCCTTGGTCTTATGATGTCAACAAGTTCAGATTTGGGTATTCGAGCCTGTTCATCATTCTCATTACTTTGCACTGTAATGTATTCATTCTCATCTATTGAAGTTACAACAGTGCTACCGTACAGTATTTTTATACGCTCTGCATGTTCTATGCTTGTACATAGTCCATAAGCTATATCTCGAGTAATATGAACACC
			ACCGATTGGGATGCTGTTTGCATATATAAGTTTGCTTCTTTTGAAAATTCCAATTGCAGTACACCCACCTCCTATATCAACAATAGCAGTTCCAAGCTCTTTTTCATCTTCACTAAGACAAGCAAAACCTGCAGAATACGCGGAAGCAATGCAACCTGCCATACTTATACCGCTATTATTGGTTATGCAATTTTCAATGTTGGTAAGTGCCGGACGCGAAGCAGTGACAACATTAACATCAGCAGATAATCTCTTTCCATACAATCCACTAACTTCCCTTATATCAGTCATATCATCCAAGTGGTATCTCAGCGGTATATTGTGAATAATAACATTTTCTTCAATATATTTCTCAAACGTTTGAAAAATTACACGTTTTATATCCCGGTCAGAAATTTCATGATTAGCTGCAATAATCTCATTGTGCACATTGAAAGATAAGATTCCACATCCGGCAATATTAACATATATTTGGTCTATAGTTTCCTCTGACACTTGCTCAGCTAAACCTATAGTAGATGAAATAGAGTAACTTGCATACTTTATGTCAGTTATTAATCCACCATTTATACCTTCTGCAATCTTATAACCTGTGCCTGTTATTTTATAGTTGAAGTTGCCACTTACCTTAACAATTAGACAGATAATTTTCGTTGTACCTATATCTAAAACAGCAAAAACATTTCTCTTGGGTTTTACTATTACTGCAGAGTACATTAGTTGACCTTATTATATAATTTCATTTAGGCAGCTTCCTTTAATAATTTATATTTCCATTACAAAAATACAGCAACATTTTAATATATCCAAATACTGGACAAAGGAAAAAATAAAACATAGAATTATAATTTTATGCCTAAATTATCAATTGTAGTTGCTCCCGATGAAAGGTTAACTACACGTGCCAGTGAAGTAACAGGTATAAACGATAAAATTAAAGAACTAGTAAATGATATGTTCGAAACTATGTACAATGCAGAAGGTCTTGGTCTTGCTGCGGTGCAAATTGGAGTGCTAAAGAGAATTTTCGTCATGGATATCCAGCTAGAGGATATTAAAGGTGAACCAGTAGGATATGAATCCACTGGTAAATTTTGCATGATTAATCCTGAAATTACAGAATTATCAGATGAACAAGTCATTCTCAAAGAAGGATGCCTTTCAATTCCAGAGCAAAGTCATGAAATTAGACGCCCAAAATATTTAACTGTGAAATATAAGGACTTAAATAACAAAGAACAGACACTAAAAGCTAGTGGTTGGCTTGCAAGGTGTATCCAGCATGAGCTAGATCACCTAAACGGCATATTATATATTAGACATTTATCTAAATTGAAGTATGATATGGCTATGAAAAAAGCAGAAAAGTTTAAGAGACACTATGAGAGATGAAGATTTAGAATTACTAAAATTTTACTATGAAGTGGGTATTGATTGTACACTAACAGAAGGTAACGAGGAAAAAAAAGTGGAAAAAGAGAAAAATAGCAAAGCTATCCAATCTCCTACCATTCAAGCTGAAGTCCAAAAAAAAGAACAGCAATCCATGTTTCCAAGTGACTGGATAATTGAAGCAAGGAAACTCGCAAGTAAATGTAACAGCATGGATGAACTAAGAAGTGCAGTTAAGTCATTTGAAGGTTGTGAGATAAAAAAAACTTCAACCAATACTGTTTTTTCCGATGGTAATCAAAGTGCAAAAATTATGCTTGTTGGCGAAGCTCCAGGAGCAAATGAAGACCTTAAAGGCATACCATTTTGTGGTGCAAGCGGAATGTTGCTAGATAAGATGCTTAGTGCAATCAATCTTGATCGCACTAAAGTATACATAAGCAATACTGTATTTTGGCGTCCACCAGGCAATAGAAAGCCAACTGATCTAGAACTCGACATGTGCAGACCATTCGTTGAGAAACATATCGCACTAATTTCACCACACATCCTCATTTTAGTTGGAGGTATCTCATGTTATAGCCTTCTTGATAACACAAAAACTATAT
			CAACTTTGCGTGGCAGATTCCATACGTATACTAATCAATACTTATCCTATTCGATTACCACAGCTGTTATATTTCATCCAGCTTACTTACTTCGTCAACCAGCGCAAAAACGTTTAGCTTGGGAGGATTTAAAAAAGATTAGGGAGTACCTTAATAGTACCAATAACTGTACAGGCGTCTAGCAAACTGATAAGATAATGGACTCTTATATTATTCACTCCTCAAGCACAGCTATTATAGTAGTCATTCAAATAGTTTACCCAGAAACGCAAAAAATTACTTGACACACTTTGTCAGCTCTCTTAACCCTAGCAATAGGGCTATTTTATATAACCTCCTAATCTGTGCAAATTAAAATGACAAGAAGGTTTTGTATTTGATGTACTATTGTTTAATTCCTTGTACTACGTACGCCGTATGTCTTTATAAAATTTCTATAGTTCTTACCTAATACAAGCTGAAATATACTTATAAAGCGTTTAAGACATCATCTAACATCAAAATTTTTAAACAAAGAGCTAGTAACTAACTACTCTGTTTTTTTTGCCTTTTTTTCTGCTTGGTAAATTTTTAAAATATTTATGACCCCAATTAAGTTGCATTGAAAAGCAGCTAGACTGCAGCATTTAAGACTTAAGAAATGCCAATACTGAAAATAGATACTAACCAGAGCTTTTTTATCTTTTTTTTATTTAGTAAATTTCTTAAATATCTATAACTAAAGGCTAGTTGCAAAAAAGCAGCTAGCGTTTAGAATAAGGAAACGCTGAAAAAACATAAATACTATAGAGTTTCCTCTGCCTTTTAGGCTAAGTCATACAAAAAGTCTACTAGTTATATAAGAGTTCAAGAAAGATATCATGAAAGTACTGGAATCTTGCTCCAATGTTAAACAACACAAAGTTGAAAAAGCAGAGCAAAAAACGTTACTTACAATTTAGTAGTTCTCCAAAGTCAATTATGTTTAAAAATTAATCTCTGTCTATAACATCATCACTTGTCCATTAATGTGAATAAGGACTGGATGGCATGAAAAGCCTTTAGGATGCTTTAGTGTATCTATTTTCTTTTGTACTTCTTACATTATTGAATGACCAATTCTATTTTTTGAAAACTTGATTTCGCAAATGTAAAGAGTGTTAAATTTAGTTCGAATTATATAATCAATTTGATAAATAGCACTATTACCTGTCTTCCTCTGGAAAAATAGATTTTCGCTTATTATTTCATCAATTCCTAAGATATTAGGTATGCTCTTTCTATTGTTAAGCATCAAATTTTCAAATTGAAGTCCGATGATTGTATGCCCCTCTGGTAGAGATGCAAGTAGTCCCATAGAGTAGTGCTAAGATTAATTTTCCTAGATTTTTTTAATATATTTCAGATAAAACCTTAAATAATTATCTTGAAGTCTGCAGCTCCTTAATCGTGAATCAGTACCTGCTTGCATATTCCAAGTGTGATCCTTTGCAATAAAAAACAGGCAAGCTCAAGCTCATGTAGATACTTAGAAATGCGTCCATGTTGCAATATCTAAACTAAAAAGACACCTTTTGTAAAACAAAGCTTTTTGATATTTTCTTTAGCACAGTGTTTAAAATTTACCTCTTCTAAATACTTCATAATTCCACCAATTACTGCAAGTACCTTAAATTTTTCATATGCTGAAATATTTTTTGGCCAAAACCTATTGCAATCAGAAAGTAATAACTCCTTAAGCGTTATAGTCAATAATATCCTTCCTACAAAACTAGCACTATTAAGTATATTTTTTTCGATCCAGGATGAAGCCGATCCACAAATAACAAAAATTAGCTTGGTATTATTTTTTAGCTGTGTATCCTAAAAATTCTTTATTTATCCTAAAAAAGTTGGATCTTTTGAGCCCATCCAAGAAATTTCATCAAAAAGTAATAACATTTTTCCAGATAGTAGATATTTACCAACTGTTCACAGTAAATCACTCCAATCACCATATCTAGCAAAAGACGTGCTAAATT
			GTCTAGCAACTTGTCTAGAAAATTCATTAATTTTGTGGGATACTATAGTATACTTTTCTGTAGCAAACCTATAAATGAGTAATACTACTCAAAATGCTTACCAAACTCTTGAATTAAATGACTTTTTCCCATACGACGTCTTCCTTTAACTACTATAAAAGACGCAGCATTTTTTTTCTGCAAGCTCCAGCAGTTGCTTTAACTCAGCTTGCCTACATGAATAATGGAGAGATAGAACGTAAAATACAAATCTTTATTTCCATTATGCATGATAAAATCGGAGGTGTAAATAAATAAATTTTGATCTTTGTCTCTATAATGCTAAACCGACTGTTAATATCTTTTTTATATCACATTTTTAATTTACAATAGTTAGCCAGCGTTTCTTATTAAACAAACCTTTCAATCGACCATTGCTAAATTCTGTAATCCAACTCTCACCACACTCACTTTCACGCAATATTGGTTGTCTTTAAAAAGCAATCTAACGTTTTTTATTCCTTGGTTACGAAGCTTTGATGCAGCTGATTTAGCGGCCTGAGCATTTTCAAAAAATGCAATATATCCCTTACTTTCCGCATTGTCTTGTTTCGGGTGACGTTTCTGCATTTCTTTTTCATGCTGCTTTCTATAATGAGGAGTTCTTTGTATTAATTGCTCTGATATTTTCCTTAAATATTGCACTTTTACTTTTGCAAGCCCAGCTTTATGAAGCCCTAAAATTTTTGCCGCCTTTTCCGATAAGTCTATTATTCTACCTTCAACAAATGGCCCTCTGTCGTTAACTCTTACAACAAGCTTTTTCCCATTTTCCAAGTTGGTAACGAGAACAAAGCAGGGTAGAGGCAAAGTCTTATGCGCCGCAGAAATCAAGTGACGGTTAAACACTTCACCATTTGCTGTAAGTGTACCATGATCTTCTATTCCATACCATGATGCTACTCCTATCTCTTCGTAATGGTTACAGTGTTTGGGATGATAGATTATACCATTTATTGTATAGCTATTACCAATTTTATAATGACCTGCAGTATCATTACACCTGCTGCAAAAATTGCAACTACTTATCAAAATAAATGTTAGGCATAGAAGGGCTAGATTTTTTATCATTGTATTTAGTGAAAGGGCTCGATACCATGAGGATTTTAAATTATACTATAATAAATTTAGTAATAAGTAAAAGTCTACTGCTAAATATGAATGGTATTAAGAAAGGAATAATACATATAATTGGTATAGGTGGAATTGGAATGAGCGCGATTGCTGAGATTCTCCATAATTCTAATTATAAAGTGCAAGGTAGTGATGCTCAATCAAACAACAATGTAGATAGATTACAAAAGCTAGGTATAGAGATCTATATTGGTCACAATGCCAATAATATTAAGCAAGCTCAAGTAGTTGTATATTCTTCCGCCATAAAATCTGATAATGTGGAGTTAGTTGCAGCGAGGAATAACAATAAGACTATTTTGCATAGATCAGGCATACTTGCTGAAATTATGAAAGATAAGTATGTGATAGCAGTTTCAGGTTCAAGCGGAAAGACGACAACAACGGCCATGATTGCTTCTATTTTTGATCATTCTAATACTGATGCAACTGTAATTGTGGGAGGGATATTAAACTCCTATCAAAATAACTCAAAACTTGGCAAGAGTGACATTCTTTTAATCGAAGCTGATGAATCTGATGAAACTATGCTAAAAATTCCTGCAAATATTGCTGTTATAACAAGTATTAATAATGACCATATAGACCATTATGGAACATTTGATAATATCAAAAATGCATTTTCTCAATTTATAAACAGTGCAGATTTTGCAATTTTGCCTGATTCTGTAGGAATTAATGATAGCGAAAGTGTTTCCATAAAGTTTGGGTTTGAAGGTGTTTATCCCTTTGTCATCCAATCCCCCTTTGTCGTCCCAGTGCATGACATTGGAATCAAGAAAAAAAAATCGGCGTCATGTTCTATAAAAGCGAGTAATGTCAAAGCA
			AATAACATCAGGCAACATAATAACAGCATAGAATTTGATGTGTTAATTGATGGTTGTAGTATAGACAGAAGTCACTGGATCCCAGCATCATGCACTGAGACGACAGCAGTTCTTCCTTTATCGTCCACTCAAATAACATCACTGAGATCCAGAATTATAAAAAATGTAGTGCTATCAAACGCAATAGGAATGCATAAAGTTAGTAATGCTCTAGCTGCAATATCGGTTGCAATAAAGTTGGGAATCAATGATGTGGACATTAAAAAAGGCCTTTTGGAATTTAAAGGAGTTGCAAGAAGATTTTCCTTAGTGGCCGATATTAAAGACGTTAAGTTAATTGAAGACTATGCCCATCATCCAAGTGAAATACAGGCAACTTTAACAGCAGCACGTTCAATCACTAAAGGGAAAATAATAGGCATTATCGAGCCGTTTCGTTTTGCTCGTATTCGTAATTTTTTTGATGAATTCATACGGATTTTCATGATGTTTGACTATGTAATCCTTGTTCCTGTTCATCCCCCAGAAGATAAGCCCATTCTTGGTTGTAGGATTGATGATATACAAGAAGCTTTAATCAGTAACGGGTTTAATAATGTAAAGATTATGAACGATGCTTTGCTCATTTCAAATTTTATCAGTGATTCGACAAATTCAGGCGATATTGTACTATTTATTGGTGCTGGTATTAATGTAGCTAGACTAGCAAGAGAAACTGTAGTGTTTATGTCAGGAGTGGAGATTTAATATGACAAAAAGAATAATTAATAATGTATTTGCAAGAGAAATTTTAGATAGCAGGGGGTACCCCACTGTTGAGGTAGAAATTGAACTCTGTGATGGAGCAACGGGTAGAGCATCTGTACCCTCTGGAGCTTCAACCGGCAAACTAGAAGCCTTGGAATTGAGGGATCAAGACGAAAAAAGGTATTGTGGTAAGGGAGTGCTGAAGGCTGTTAAAGCAGTCAATGGAGTGATAGCGAACGCAATCATTGGAATGGATGCAGCAGACCAAAGTACAATCGATAAAGCTTTAATCGAGTTGGATGGAACAAGAAACAAATCTAAGCTCGGGGCAAACGCAACTTTAGGGGTATCTCTTGCATCTGCAAAAGCAGCAGCAAACAGTTTCAAAATGCCGTTGTATAGGTATTTGGGAGGAGAGCAGGCAAATGTTATGCCGTTTCCACTAATTAATATAATTAATGGTGGAGTCCATGCAGACAATAAACTTGACTTTCAAGAATTTATGATTCTCCCTATTGGAGCTGAGGCTTTCAGTGAAGCGATCAGAATGTCTGCAGAGGTGTTTCACAACTTACGTAGTATTCTTAGGAAAAGAGGTTATAGCACAAATGTAGGAGATGAAGGTGGTTTTGCACCAAATATTGAGAGTACTGAAGAAGCACTTGACTTGATTGTGCATGCTATAGAATCTGCCAGTTATTCAACACAGAATCATTTTGCACTAGGCCTTGATGTTGCTTCATCTACTTTTTATAAAAATAAAATTTACAAATTTGCAAATAAGGAGCTTACTTCAGAAGAACTGGTTGAATACTATTATAACCTCGTAGAAAAATACCCGATAACCTCCATGGAAGATGCGATGAGTGAGGACGATTATGAGGGTTGGAAGTTGCTTACTGCAAAACTAGGAAGTAAAGTTCAATTGGTTGGAGATGATTTGTTCGTTACAAATTGTGAGCTAATACGTAAAGGGATAGAGGAAAAAATGGCAAATGCTGTACTAATCAAACCAAATCAGATAGGGACGTTAACAGAAACTTTTACTGCTATTGGAATGACAAAATCAGGTGGCTATAAAGCTGTTATTTCTCACCGCTCAGGTGAAACAGAAGATACAACGATATCTCATATAGCAATTGCGTCAAATTGTGGGCAAATAAAGACTGGTTCGCTATCGCGTTCTGATAGGCTTGCAAAGTATAATGAGCTAATAAGAATAGAAGGCACATTAGAAAGAAATGCCAAATATT
			ATTATGGGTTAGCATGGACTTCATAGACGAGGTTAAATTATATTTAAAAGCAGGTGATGGCGGCGATGGTTGTGTAAGTTTTCGTCGAGAAAAATTTGTTGAATTTGGTGGTCCAAATGGTGGTAATGGAGGAAAGGGTGGGAACATAGTTTTTGTTAGCGATGCAAATCTCAACACTTTGCTTAATTTTCGTTATAGGAGGCACGTTAAAGCAGGCAGTGGAAAAAGTGGTGCGAGTAGAGATAGATCTGGTACAGCAGGAAAAAACATTGTACTTAAAGTGCCAGTCGGCACACAAATAATTGATGAAGAAAGTGAGAAGATAATATTAGACTTTAATAAGCCTGATATGGAGTTTTTAATAGCGCAAGGTGGAAAAGGTGGACTTGGAAATACTAATTTTAAATCTTCTATTAACAGGGCACCAAGGCATTTTACTTGTGGCCAGTTTGGTGAAGAAAAATATGTAGTATTAAAGCTCAAAGTTTTATCTGATGTTGGTATTATTGGTATGCCAAATGCAGGTAAATCGAAGTTTTTAACTCGCTGTTCAAATGCAGATACAAAGGTAGGAGACTATCCGTTCACTACCATAAAGCCTCATTTAGGTGTGGCAAAAGTGGATAATAGCGAAGTTGTAATAGTAGACATTCCTGGAATAATCACTGATGCTCACCTTGGAATTGGACTCGGGCATAAATTTTTAAAACACGTAGAAAGATGTAAAATTTTATTGCATTTAATTGATGTAACTCACGATAATGTCGTTTCAGCTTATAATTGTATGCGCAATGAGCTGGAACTTTACAATAGTGATCTTGTTAAAAAAGAAGAAATTATAGTATTAAACAAATGCGACTTATTGAGGAAAGTAGAAATTTTTGAAAAAAAGAATCACCTAGCCAATTATCTTAATAAAGAGGTGCTGTGCTTATCGATTGGTGAAGATTTACAGCCCATTCTAAGGTTATTAAACGAAAAATTGAAAAAGGGTAGCTCTAAGAAAGTGGATGTATACGATCCTTTTAAGAGATGAATTCCATCTAAATAATTGATATTTTTCATTTATTTTATCATATAACTGGAATATATGAATATGACTGCTTTAGCCATACTATATTTGCCTTTTTTCACTTAGCAAAAATGAATTTAATACTTCTAATTCTTTTCAGAGTGCTAAATATTTGATCTACATCAAAATTCATCTTAGGGTGCCAAATAGGGCCATCTAAATGCATGTCAATATAGATCGGACTACTATGACCTGGTAGAATGAAAAAGAATCTGACTAAAGAAATTAAAGCAAAGTTGGGTAAAGTTAAATTAGAAGAGATAGACCCCGATGCTTGATCAATTCTAAATTGTAAACTGGTTGAACATACGCCATTTTTAATATTTGCTTTTCCTATAACATTTTCAAAAAGCGTACTGCCATTGTATATATCATCATGAGCAAGTGTGGAAATTTCAGATTTATTCTTACCATTTAATAAATTAGTGATAAATGAATTAAAATCCACATTAGTAAATTCTATTTCTTGTGCTTGCAAGTTGATTTCTCCTGACAAATTATTAGCCCAACCATGAAAACTTTTTCCTTGAGCTTTGATTTCACCGTTTAAGCTTATCCGACCATCTACATTGTCAATTCCTATAGCTTTACCAATTCCTTTAGCATCCAAATTTGTAATAAGAAATTTTGTATACATTGAGTCTGATCTTAGATAACCCTGAAAAAATACTTGTCCATGTTCTAGTGCATAACTTACTTGTCTCATAGTGACAGTGTTATTTCTCACCACTGCATCCAAGTTAAAGTCCTTCAAAACATTCTGCCCAACCCTAAATTCTATAGCATTGATTTGCACATTTGCATCAAAGCTTTCTTTATTGTCCAAAAAATCAAACTGCTTTGTTGACCATTGAATTTGATTTATCTTATTTCTTGAATCCCTTTTCACCTCTATAAAACTCGGTAATTTAAAGATATCTCCATTAAA
			TTTATTTCCTGTAAGGTTTACCTCTAGCAAAGGTTTAGTATATCTCTGATCTACTAATATCTTTGTGCTACCGTTAATATCGCAATCTTCTCCAGATAGATTAATTTTATCTACAACTAGCTTACCCTTCTCCATTTTCAGTAAGAAATCCAGATCTTTAATTTTCGTATCATTCAATTTAAAATCATTAGCATTAATCTTTATACTTACATCATACCTCAGATTTTTTAGCCATCCCATTTTGGACAAACTACTAAATAATGAATAATCGTACTTATCTGCATCAAGATTATGTACACTAAATCTACCACCAACCACATTGTGTTTTTTTGTGTGACTTACCTTGATTGACCCTTGTAAAAACTCTTTATCATTTAGAAATCTGATATTGGAAATAGATAATATCCTGGGTGCAAAATGTAATTCAGAACTTAGTGTAAATTGATTTTTCTGGTTTCCCTTTATTTTTATAGAAGGAAAGAAGCATGAAATGAACGACTTAAAATTGTCCCCTTTTACCAGTAAATTACCATTAAATTCAGATAGAGTACCGCTATTTGAAACTTTTCCTGATAAGTGAGATACATTATTGGTTCCAGGAAATTTAAGTAACATATCAACTTTTATTTCACCATCAGCAAATTTTAATATAGCGTGAGATTTATCTAATATTTTATTTTGGTATTGAATATTTGAGGCTTCTATATTAAAATCTAAGCTCAAGTTCCTTGGCACAACTTTTCTAAAACATTCCAGAAGATCCTTTATATCTATTATTCTTCGTGAGCTATTTCGTATAGAATCTAAATTAACCTTGCTGAAGCTGATATTGATATTAGTGTGATTACTTTTTCTATCGTTTTGTATTATACCACTAGCCTGCATGCTTTTGGATTTTATTTTCAAGTCAGTTGCTGTGAAATCATTTCCATTGAAGTCAATATTAGATGATATCTCGATGTTTTCACCAGGGATGACATAAGCAAGAAAGCTAAGATTAGTAATTTTTGCCAAGTCGTTTATAAAATCAGAACTATTATTAATTGTTAGCGTTAACTTACCCTGTAGCCCTGCTTGATTCTTTTTACCTGTAAATAGCAGATTTATAAAATTTGATTCTACACTGATATGTACATTTTTTTTTGTAATATTAACTTTTCCTGAAAAATCATAATCATTACTATCTACCCTTATTTCACCAGAGAATTGCTTACTTTTTCCTATAGCAACTTTCTCTATGTTAACGATATTGTCATAGTCAGTGAAATTATTGTTTAAACTCACTTGGCTGCCTTTTATTACTATATCAACTGCGTTACTACTGGTTTTTGCATTTATAATGTTAATAAAATTTTCTCTGTTGCTTTTCATACCAAGCAACGTAATTGACTTTGGTTGTAGCGAAAATAAGAACAACGATAAAATAGATGGCCTTACTTCAATTTTATTTACGCCAATCAAGGTTGATAATTTTTGCTCTTTATTGTTGTTGCATTGCATGTATACGTTATGAACAGTGAGCTTTGGAGTGATTAATGAAACTTCAACTTTCCCTCCAATGTGTACTTTAGCGTTATACGTCTTTTCCAATCCTTGCACAATGTACTCCTTGTAACTATCCCAGTCCTTAAAAGTTACAGTAACTTGCAAGAGGATTAGCACCAAAGAAATTGATAGTGTAACATATATAGAGAGTTTCATAATTTTGTACACTTAAAATCACCCATAAACATTAAGTAAAGAGTACCAAAATAAATAACAGCACTTAAGACTACTAAAGCTGCCAGATAAATAACACGAGCAAATATTCTATCGAAGAATAATCCTGCTGATAAGGAACTAGAAACATAAAGAGCTACTGACATAACTGCTGTTGCTACAAGAATTTTTGCAATATTTAATAATAATACTTGGTTAGCTTTGTACATTTTGTTTATTGTTAAGTAATTAATCAATAGAATAGAATTTATCCAAGTGGAAATGGAGGTAGCGATAGCAAT
			TCCCGTATGCTGATACTTATTCATTAATAGGAGATTTAGTACCACATTAATCCCAAGGCACGCTAGTGAAAATATAGTTGGTATTTTTAGATTACTTTTAGCAAAAAACGTGGGTAGCAATACTTTATTTATAATGAATGCAGGTAAAGAAAGAGAAAGTGCTATCAACGTTGGAGCGGTCTGTTGTACTGCATAGTGATCAAACTTACCGTAAGAAAAAAGTGTCAGTAAAATTGTGTTTGGAATAATAATAAAGGCAGCAGTTGTTGGCATAATTAACATTAATCCTATGTTAAGAGCCCTGTTCTGTATTTTGACTGTATTTTCAGTATCATTTGCCTGTTTTGAGATTAAAGGAAGAAGCACTGTACCAATCGCAGTACCAACTACTCCTTGCGGTAATTGATTTAGTCTATCAGCATAATATATATAGGACACTGCATTTGGTATAAAACTTGCCATAATTGTATCAATCCATAGGCTTATCTGAATTACGCAACTGTTGATAATTGCTGGTATCACACGCTTAAAAAACAACTTTACTTCATTACTCAATTTCATGCTAAAAAAAAAGAAGGCCTTTAATTTGTATGCACCAAACAGCATCAATAATAACTGCAACATTCCTCCGATTAGAACAGCTATAGAAAGATTATGAGCCGGTGTTTTTATGTAAGGTACAAGCAAGCTAGCGATTAAACAGAGGTTTAAAATAATCGGCGCAATAGCTGTTGAAGCAAAATGTTGCTTAACTTGTAACATCCCTCCAATGAGGGAAGCAATTGAAGCAAAAATTATGTAAGGCATCATAATTCTTGACAAAGTTACAGCAAGAGCAAGCTTGCTTTGGTCGAATCCAGGAGTAAATATTTGAACCATATAAGAAAAGAAAGTTTGCATTATGAGGCAAAAATTTAATACGATAATAAACGTAATGGATATTACACTACTTGCAAAATTAAATGCTCTTTTGCTATCACGTGATTCTGCCGAATACAATGGTACAAAAGAGGTAGCGAATGCTCTCTCTGCAAAAAACGCTCGAAATAGGCTGGCGAAGCGAAACGAAGAAAAAAATACATCTGCAAGAGAGGTTGCGCCTACAACCATAGCAATTAATATGTCTCTTATTAATCCTGAGATTCTTGAAACAGCCGTAAAAAAACTAAATGTGAAAATACTTTTAAACATTGCTATTTACCACTACTCTAGATTGTGCTTAGTGTCAATATAATTGACTGTAATAGCTTAAGTAGAAATAACGGGCCTGATAGGTGACTTTATACCGTTGTTAAAAACCCATATGCTAAATACAAAGCCTAAAAGCCCAGTTAGTGCAGGTACTGTTAACTTTTTTACTGGCGCCCAAAAAGGATACAGAGAAAAGTGGAAAATGCTTCGATGCTGCTATCCATTCACTAGGGTTTAGGAAAAGTTTAAGTGTGTTAGGAAAAAATGATATAATTGAGTATAGAAGTGAAACGCTAAAACCAAGAATAAGAAAATGCTAACAGAAATAAGTATTGATGACTCAGTAAGAGCAAAACCCATGGCAGGCAAAAAAACTGTTGTCAGCTTTATCTGAACGAGAAAATATAAGAGAAATATCAAACAAGCCACAGAAACATAAGTTTATTGCAAATGTTATATTAGCAATACCAGTATACAAACAGGAGATTGCATATTAAAATCCCAGCCCGCTGCATAACCTATATCATGCAATGTCAATAGCGTTAAGTATAATATCAACATGCTAGTCAATGCTCCAGGATGTAGGCTATTTCATTTAATTTCAGCTTAAATGAGTCGCTAGGACCATTAATTATTGCTGCTATTTTTAGAGAAAGAACAGGAAAAACATAAGGCATAAAGTTAAGTATCACACCACCAATAAACGCGAACGCTGAATTTATTAAAAACCCCACACTTTACATATAATGAGAACTACAACACAGTCTGAAGTAAAAGAATCTGCTTAAATAGTCAATTGACTTTTTTTG
			CTGATATGTTAGATATTTTATATTTCTTGCACTTATGTATTAGAAGTTCCATACTTTTTGGCGGGCGTAGCTCAGTTGGTAGAGCGTCAGTTTGTGGTACTGAATGTCGCCAGTTCGATTCTGGTCGCTCGCCTCAATAAATTTTTTTTGCTTTACGAAGGTATGAATACTAAATCAGTGTGCAATTACACAGTCGGCAAAAATTCTCTAATCGTCTGAAATAAAAATTCCAACGAACGGTTGTCAGACGTGTTATGTTCTACTGATTTTACCAGATATACCTCAACATTGGTTGACTTGACCTTTTTTGCTAAATTTAACGAAGTTTGGCAAGGAATATCTTTATCATCAATGCTGTGCAATAAACGCACAGGACAGTTTATATCTATTGTCTCTTTATTTAAAAGAAGGTTTTTCCTGCCATCTTCTATCAAGCTTTTAGTTATTTTGTATATACAATGCTCTAAAGTAAAATCTATTACACCTTTAGAATCTAGTTCTTCTTTTTGCTTATCGGATAGTTGATAGAATATTAAATCCTCAGTAAAGTCAGGAGCAGACGATATGCCAATTAGTGCTGCAATTCCTTCTGAAAGTTGAAGAGCAGTGAGCAATATCAGCCACCCTCCCATGCTTGAACCTATAATTATTTGCTTGCCGCTAGTTAGTTTACGGATTACTCTAGCACAATTCTTTTGCCAATCATTCATCGTGTAATCAGTAAAATCACCACTTGAATAACTATGACCAAAGTAATCAAATAACACAAGTGCTATATCATTTTCTTTGACAAAATTTGTAAACAGCAGTTGCTTTAATTCCTTTCATACTGGATACAAATCCACCGAAAAAGACTATGGAAAAATTTTCCCTTCGTAGCTTGTAATATGCTATGTATTTACCGTTTTCATCAAGCAAACTGCTGTAATTCATGTTATTTTGGTAAAGCAACCTGATTATCGCTTAATTGACGCAAGTAACTGACTAGATCTGCAATTTCCTGCGGATTGGAAATACCTGCAAATGCCATACGCGTACCTTTTATATAGTCTTTTGGACTCTTTAAGAAGGCAAATAACTCCTCATATCCCCACTTTCCGCCCTTTTCAAGCATTGCTTTTGAGTAATTGAATGAGTCACCGAGATGTGCTTTTTTATTTCCAACTATGTTCCATAAGTTTGGTCCTACTTTATTGGCTCCACCTTTGTCAAAACTGTGGCAAGCTATACATTTTTTCGCTATTGACTTGCCTTTCTCAAGGCTAGCACTCTGCATGAGCGCTCCAATATCAAGCGCCACTTGTTCAATTTTTTTCTGAGGTTCATTACTACCAGTAGCTACCATTGTTTGGTGCTCAATTTTATACTTCTCTGGATTGTAAAGCATATCAACTACGTTACTGACTATCATAATGATTAGCCCAGAAAGTAAAATCGATGCTGCAATCTTATTAAGCTCCATAGTTAATCTTTATCAGTTAATGTTGCTTAAATTATGCGAATATTTTTACAGACGGCAAGCAATTACCTTAGCCCACCAAGGATAAAAATTTCTAATAGTTAGGTCACTGTTTCCATTCAGCCAAAGTAACTTGTGATCCAATCACATACTTATCTGGAATAACAGCTCCAATATACCTTCTGCAAACATTGCTGTAACAATCGTTCCCGTAATAATCACCTGACGGCAGCACAATAGCTACTATTCCTGTACCCGCTGCTATTTCTCACCAAGTTGCAAATACACCAAGAAGAGCAGCATTTACGGTTGCAGCAAGGTAAACTCCAGTTGCTACACTTGAGGCTGACATAGAGATAAAGAACAGCATCAGTGCTGCTATTACAAGTTTTTCTATAATAATTTCCTTCCCTTTTTCTTTGTAATCTCATTGCGATAGTAACAGGGCAATCCTATAGCTACAAACACTAGCAAAGCTGGAACCCGCAATTTCACCTATTACTAAAAGTGACAGGACTATAAAATTGAGCCCTAACCCTAC
			AATAGCTCTATTACATTATCCACTCCTACAATAACTCCTATAACTACCCTTGCATCCCACTGAAATTCATAAGATTGATCTATTTGCTCATTAAGATCACACTTATAATTTCTTTTTCTCATATAATCTCTCTAATGCTTTGCAAAAAATTTTATCATAGCACTTTTATGTTTAATTTGCAAGTTATTTACTGGAATTACGCCATGCTTCAAAAAATGGTAAATTGCAATTGTAGAACAAACTTAAAAATTCTGGTAAAATAGTTTTGTTTATTTGCAAAATATGCTACTTGGTATTGAAAAACGCGGCATAACAAATGCACTATGGAAGTTACAAGAAGCAGATCAAAGGGAAGTTTTAACCCTCACTCAGAGATTTGAATTACCAGAAATACTAGCCAGAACACTGGCTATTCGTGGTGTCAATATAGAAAATGCGGGCAATTTTTTATACCCACTAATCAGATCGCTATTACCAGATCCCTTTCATCTTCTTGATATGGATAAAGCTGTTTTTCGCATAATACAGGCAATAAACAATGATGAAAATATAGCAATATTTGGTGACTATGATGTTGACGGTGCAACGTCATCAGCACTGATTAGTAGGTACCTAAGAGCAATTGGTATACACTCCATAATCTACATTCCAGATCGTGTTGATGAGGGATATGGATTAAACTCAAATGCTTTATTACAGCTCAAAAAGAAAGGAATTGACTTATGTATTTCCGTTGATTGTGGTACGCTTGCATATCAGCCAATAGAAGATGCAAAAGGTTTTGGTCTTGATGTTATAGTTATTGACCATCACCTTGGCACAGAGAAATTGCCAAGTGCTATAGCAGTTGTGAACCCAAATCGTCTTGATGAGAGTTCCCCTTACAATAGCCTTGCAGCAGTTGGAGTATCATTTCTGCTAACTGTTGCTCTTAATAAAAGCTTGCGTGAGCAAGATTTTTTTGCCGGCAAAAAAGAACCAGATTTATTTGATTTACTAGACTTAGTTGCTCTTGGAACTGTTTGCGATGTTATGCAGATTACTGGCTTGAATAGAGCATTCGTCTCACAAGGATTAAAAGTTATGTCAGCAAGAAAAAACGTTGGCTTGCGTGTTTTGTTTGATGCTTTAGGAATTCTTGAAAGACCTAATGTTTCTCGGCTGAGTTTTAATATTGGGCCGTGCATAAATGCTGGAGGGAGAATCGGAGAAGCATTGTTAGGTGCAAGGTTACTCTCTACAGATGATAAAAAGGAGGCAGATTCTATAGCATTAAAACTGATAGATTTGAATAATGCAAGAAAGATGATGGAAAATGAGGCCCTTTTAGAGGCTATAATACAAGTGGAAAAGTCTACGCAGTCAGGTGCAAATTTTATAATGGTAAGCGGCAATTGGCACCAGGGAGTAATTGGTATAATTGCATCAAGACTGAAGGAAAAATTTCACTTGCCGACAATAGTAATATCTTTAAACAATAGAATAGGGAAAGCAAGTTGCAGGTCAATTCCTGGAGTCGATATCGGTGCTGCAGTTCTTTCTGCAAAGTGCATGAATTTAATTATTGAAGGTGGCGGTCATAGTATGGCAGCAGGATTTTTGATTAATGAAGATAAAATGAGCGATCTACATGACTTTCTTACTGAAAGGTTTGCATACTCTACAAATGATAAAGCTTTAAAAGTTGACGGTATAGTAACTGCTAAGGCAATAAACTTATCCCTGTGGAACCAATTGCAACGCCTCGAGCCATTTGGTGTTGGCAACCCTGAACCTAGGTTTATCATTCAAGGAGCAAAGATCAGAAAGCCAGAAATTGTAGGAGTTGACCATATAAAATGTTTCATCGTCGATGATGACGTTATGGTCAGAGCTATTGCATTTCGTTCTGCAAATACCCATCTTGGTTCTGCCATTATGGAGGGCAATATTGAGGCTATTTTAGGTAAAATCTCTATGAATTATTGGAACGGCAATGAGTTTGTGCAGTTTTTAATAGA
			AGATGTGTTGACCATCAGTTGAGTTACTGTAGCTACCTGTCAATCTCTCCGAAAACTATATCGAGTGAACCAATAATTGCTGCAACATCAGCAAGCATATGTCCTTTTGCCATAAAATCTAGAGCTTGCAAATGTGCAAAGCCAGGTGCTCTTATTCGGCATCTATATGGTCTATTAGTGCCATCTGAAACTATATATACTCCAAACTCGCCTTTTGGTGCCTCAACAGCTGCATAAGCCTCACCTTCTGGTACATGATACCCTTCTGAATAAAGTTTAAAATGGTGGATCAGAGCTTCCATAGATCTTTTCATCTCGGTCCTTGGTGGTGGAGAAATTTTTCTATCTTCAGTTTTTACTGGCCCTTCAGGTATTTTCTCTATGCACTGCTTTACCAAACTAACAGACTGTCTAATCTCTTCCATCCTCACTAGATAACGGTCATAACAATCACCATTTTGACCAACAGGTATATCAAAATCCAATTGATCATATATTTCATATGGTTGACTTTTTCGTAGATCCCAAGCAAGCCCAGCAGCACGCAGCATTGGTCCACTAAAGCCCCAGTCAAGTGCCTGTTTGATTGATATTTCACTGATTCCTACAGTGCGTTGCTTCCATATTCTATTTTCTGTTAAAAGCTCATCGACGTCATCTATATACTGGGGAAATTGTTCTATAAACTTTGCAATATCCTCAATCAAACCTTCTGGGACATCTGCTGCAACTCCACCTGGTCTGATGTAAGCTGCATGAAACCTTGCACCTGAAGCTCTTTCATAAAATTCCAATATCTTTTCCCTCTCTTCAAAGAGCCATAAAAGAGGAGTCATTGCGCCGACATCAAGTGCTTGGGAGGAGATATTGAGTAGATGATTTAGTATCCTTGTCAGCTCACAAAACAAAACACGCAAATACTTTGCTCTAATTGGAACTTCACACTGCAGTAATTTCTCCACGCATAGTGAATACGCATGCTCTTGCGACATTGGTGATACGTAGTCAAGGCGATCAAAATAAGGCAGAGCTTGGAGATAAGTTTTATGTTCTATTAGTTTTTCAGTACCACGGTGCAAAAGCCCAATGTGAGGATCAGCCCTTTCAATTATTTCACCATCCATCTCCAAAACAAGACGCAACACCCCATGCGCAGCTGGATGTTGAGGCCCAAAATTTAACATCATTGTCTTTAGATCTGACATGTCGATAGTTTAAGGTATTAGAGTTGTATAGATTAAAGTGCGGAAAGTCAATAGGCTTCTCGCATAACAAGCTAATTTTTGGTAGAGCATGGGCATTGAACTGCCGTTAATAGAAACTAAAAACTACTTGACAAACCTCGCTAGCCCCCTTATCCCGATACTGGAGGTATTAAGTTACCTTCAATCTGTGCAGATTAAAATAATAAAGTGTTATATAGTTAGCATCTTATGTTTAATTTTTTGCACTATATGTACCTTATGTCTTCACAATATTTCTAATTTTTTACCTATATAAGTTGAAACTCGCTTATAAAGCGTTTAGGACAGTATAATATACTAATTTGCAGGATTAGAGAGTAAATACTATCACCATAATATATCTTTTGCCTTTTTTTTGCCTAGTAAATTTCTAAAACATTTATGACTAAAGGTTAGTTGCAATAAAAAACAACTAAGTCGCGATTACTAAGTATTTAAAACATAAAAAAACGCTAGTGTTTTTAAATAGATATTAACTAGGGCTTCTTTTGTCTTTTTCTTACTTGGTGGATTTCTTAAATATTTGTAGCTGAAGCAATTTAGAAGCAGCAGCGCCACAAAAAATGTTAATATTTAAAATAATAAATATCTGCCTTTTTTCTAGGTTATGCAAAAAGTCTATTTTCTACATAAGATCTGTTGAAAAGGAAAGAATCTCTTTTTTTGTACCTGCTTGAATGAGGATTTAAGAAACAGAGATTTTGACTTCTTGTCCAATTATGGTAAGTAATTGGGGCCAGTTTGAAAAATGGCATT
			CATCTATAATTCAATAGTTTTGAAATAATCAATATAGTTACCAAAATTATTTTGATCTACATCAGTTATCCAGGCTTGACATCGAATACTTAACATCTCTTCTATTAACACTTTTCTATAATACTTATCCAGGTGAGACATTATATCATCAAGTAGAAGGAGAGGTGCCTTATTGTAATGAATACACCTTGCTTTTACACTAGATAAAATAATAGAAAGCAGTAATAACTTCTGTTCTCCAGTAGAACACAGATTTATTGGTAAGTCTCTTCTTTGACAAAAAACCTGAAATTTATCGTTATTTACACAAAAGGTTATCCTACCAGTCAACGAGTCTTTTTCTCTATTTTCCCTTAAACGATTCTGAAAATATTTTGCAGTATCGCTTAAAGTTAGCTGGCTGTTAAATTTCAAACTCACCTTTGGAAAAAATTGAGTAGAATAGCTATTAATTGTGTCCTGCAACATTTTTAAAACAGATAATCGCATATCTAAGATATTAACTGCATTAACAGCCATGATATTCTCAAGGCTAGAAAGCCAACTCTTGTTTAAAATGTTTTCCCTTAACAGTCTACCTCGCTCGCGTTTAGCTTTTCTATATCTCATATAGTAGCAAGCGTAATTTTCTTCAAATAGTGAAACTATACGGTCTAAGAATTTCAACCTATCACTTGGAGAATTAAGAAGAATATAATCCATTTGTGGAATTAGCCATATTACATTGGATATTCTATATAGAGATGAGTAACTTGATTGCATTTTTCCACCAATTTGTATCAGCTTCTTATTGAAACTTTTTGCAATACCGATTGAGTTAAGGTCTGCTCCATTAAAAAAATCATAGTGCACTGCCCAATCTTTATTACTGAATCTATTTTGCATCTCACTGGCTTTTGCTTTTTTCATCCCATTGCTTTTAGCAAGCAACGAGATTGCTTCAAGTATATTAGTTTTACCGATACCATTTTTGCCAATTATCACAACTGAACTGTCATCTGAGTCCAGTTCAAAATTTAAATGGTTACGAAAATTACTTAATTTCAACTTTTTTATGTAGCAATGGGCAGCCATTAGCCTATTCTTTAATTTATATTTTCTTTACTGCTTCCAGAACCTCATTAACATGTCCACTAACTTTTACGTTCTCCCAGATTCTCACTATCTTATCTTTTTTATCTATTAAAAAAGTAGTGCGTTCTATTCCCATATACTTTTTGCCAAACATACTCTTTTCTACCCAAACACCATATTTTTCCAACATTTTAGCGTTTTCATCAGAAATTAAATAAAATGGTAGAGAATATTTTGCCTTGAAGCTAGCGTGGCACTTAATACTATCTCTTGATGCACCAATTATCACTGTATCAAGGGAAGAAAAATCATTTATTTTATCTCTAAAGCCTTTTGCTTCCAGCGTACAACCTGGTGTATCGTCTTTAGGGTAAAAATAAAGAACTATATTTTTTTTATCAAAAAAATCACTCAATGATAAATTTTCACCAGAATCTGTTGGTAAACTAAAATCCGGTGCATTATTTCCTACTGCCAATTCCACATCTCCCTCCGTTAATAATACTTATAATAAATTGTAGTCAGAGTTTTCAAGAATTCTAGTTAAAAATCAATCAAATCTTCACATGTCTGCTCTTCATAAAAGAAGTTTAACGTTATTGTAGTACCAAGTTTTGCTTCGCTTTTGATGTTGAAAGTGCCACCCATTAATTCTACTAATTTTTTACTAAGTGGTAATCCAATACCAGTACCTTCATTTCTATATCCTGAATCTGCTTGGCCAAAAACAGACATAACTTTATATATGTCTTGCTGCATTATCCCTATCCCATTGTCATGAAATTCAATAGTCAATAAGTTTTTTTCTATGTTTTCCTTAATCACCATTCTTATTAAACCATCCTTAGGAGTAAACTTGATTGAATTTGATAATAAGTTTATTATAACTTGTTTCATCCTCTTGGGATCTGCGATAACTAGTAATT
			GTCTATTAGGTATCTCCTTCTCTAAACTAATCCCGGTTTCTTTTAATTTAGGTGACAGCATATTTAAGCACGAATCTATTATCTTGTTCAGGTTAAACTTCACTTTTTCTACTGTTAAACTACTTGATTCAGCCTTTGAAAAATCTAATACATCATTAATTAAAGCAAGCAAGTGTGTTCCTGCGTTATATATATCGTCCACATACTCCTTGTATTGATAGTTATCCATTGAACCCAAGGTTTCATTTTTGATCAATTCTGCAAATCCAATAATAGCGTTAAGAGGTGTGCGCAGCTCATGTGTGACACTTGCGAAAAACTTTAGCTTATTCGTATTCTCTTGCTCTAATGCTTCTTTCATTTGTTGTAATTCAATATTAGTTTTATGTTGCTTGACTAGCATTTGGGTATTAGAAAAATGCAAGTAAAGCATTACTAATATTAAAATTATTAATAATAATCCTAAAAATGTTAAAAACAGGCTATATACCATAACGTAAAAGTTGTCGTGGTTTTGAATAATCTTCAAAAAAAATGATGGCTTAGTGTCATTTTCATGAAATATGGGAAAAATAGAAATTAGTGTATGTCCTATAGTGTAAAATATCTCTTGATTATTTAGTAATTTATCAATTTCATCGTTTGTAAGTAACTGCTCATAATCATGATCTTGAGTGTTAAAGTGACTGAATATTATTCTACTATTTTGATCATATAGTATTAAGCCCAGGTCCTTCACTTCACCAACTGATTGTAACAATTCAGCACGCAGTTTTACCAGTTGGTTTATATAATCAAAACTTTTGTATTTAATGTGATGTTTTTCTATCAGTAGGTAATGGTACTTTTTTATTATGCTATTTTCCAGTACACTTTTTAAGCTTACACTTGAATCACGGTAAGAAGAAAGAAAATTATCCCTTAGCGAATAATTACAATATATCACGCTAAATAAAATCACAAAAATTGATGAGAATAATACAATAACTTTTGTATATTTATTCGCCTTTAGTGCAGAAAGTATTAATTTACTTATCTTATACATATCCTTCTCATTGTGAAATAACGGCTTTTATGTTATTAATTTAGAATTCAGCGTATCATACTTTTATGACAATTTCTCCTATCTTGCCAGTTTATTCTCCTATTAATATAAATTTTTCTTATGGAAAAGGCATTTACTTATATAATATTGATGGTAAGCGCTACATAGATTTTCATTCTGGGATAGCTGTCAGTAGCTTAGGTCACACTAATTTGCAATTAACTAGCGTTCTTAATTTGCAAGGAGAAAGGCTATGGCATATATCAAATACCTATAATATACCTACTGCTAATAACTTTGCAGAAAAATTAATAAACAACAGTTTTGCTGATACTGTATTTTTCGCAAATTCTGGATCAGAGGCAGTAGAGTGCGGGCTAAAGATTGCTAGGGTTTACCAAAATGGAAAAGGTAATAAAAACCGCTATAGAATTTTAACATTTCATGGTGCATTTCATGGAAGAACCTTCTTAACTTGTGCTACAAACGATAAACGGAAATTTTCTGAATTACTGAATCCCTACATTGACTGGTGTGATAACATCGAGCCCAATATCGAAAGCGTAAAGAAAGCAATTTCTAATGATATAGGAGTAATGCTAATAGAACCAATACAAGGACAAGGCGGTATTAAAGTAATGAACGATGCCTTTATGAAAGAACTAAGAAAGCTGTGTGATGAGAATGACATATTGCTATTTTTTGATTGCATACAATGTGGTACTGGTAGAACAGGAAAATTATTTGCATACGAACATATAGGAGTGAAACCTGATATATGTGCTCTTGCAAAAGGAATAGGAGGCGGTTTTCCATTAGGAGTTTGTCTTGCAACTGAGAAGGCTGCACAATATATAACAGTTGGCATGCACGGTTCCACTTTTGGTGGTAATCCACTCGCAACTTCAGTAGGCAATGCTGTACTTGATAAATTACTCAGCCCTGGCTTTCTAGG
			AAATGTTGAGATCAGGGGTAAGCATTTAAAAAATAAACTAGAAGACCTGGCAAGTAAATTTCCAATAATAGAAGAAGTAAGAGGGAAGGGGTTGATGCTTGGAATAAAAGTGAAAATGGATAATCAAAAGTTTGCAGGCGAGCTAAGTCATCGTGGCTTGCTTACTGTTGGAGCAACATCAGATAATGTTGTAAGGATTTTTCCTCCACTCATTATCACTGAAAAAGAAATTGATGAAGGCATTGAGATTCTGACTCAATATTTGTCTGAGAAATCTTCCGACCCATATCAATATGAAAGATAATTTAGTATGCATGGGAATCATTACTTCTCCTCATGGAATTAAAGGAGCTGTTAAAGTCAAAATTTTCACTGAAAAACCTGAAAATATCTCATTATATGGTAAGCTAATAAGTGGTAGTAAGAATTATGACATAGACTCAGTGTCTGTCATAGGTGAAAATTTAGTAATCGCTACAATAAATGGAGTAAATTCTCGCAACGAAGCAGAGTTTTTAAGAAATAAGAAACTATACGTAGAAAGAAACAAGCTACTAAAGTTAAATGATGAGAATGAATTCTACCAAAGTGATCTTGTAAACATGGAAATAAGGCTGGAAAATGACGAATTATATGGCTACATAAAATCTATATATAATTTCGGTTCAGGAGACATATTGGAAATTTCAGTTATCAGTACAAAAAAGAACATTATGCTACCATTTACTAAAGAGATATTTCCATATGTAAACATAAAGGAAAGGTATATTACGCTCAATATGCCGGAGTTTATTGGTTAATAAAGGCTTTGATATTTATATAAAAGCCATTTATAATCGTAAGATCAAACTGAAAATGTAATTATGGCAGAAAGAGCTAATGATATCCGGCCAGGTCAAGTGTTGGAACATAATGGTGGATTATTTTTGGTTGTAAGTATCATGCATACTCAACCCGGTAAAGGTGGTGCATACATACAAGCCGAAATGAAAAACATCAAAACCGGAGCAAAACTCTACGAAAGGTTCCGTTCTGATGCAACAATTAGAAGGGCAATTTTAGATGAGGAAGAATATATTTATCTCTTTACTGAAGGAAATATTGTGAATCTTATGCATCCAAGTAACTACGAGCAGATCACTATAAATTTGGACTTATTGGAAGAAAAAAAGATTTATTTACAGGATAATATGAGAATTAAGGTAGTAACCTACCAAGATAAAATAATCTTTGCGCATGTGCCAGATTATGTAAGATTGACTGTAAAAGAAACAGAGTCTTTTATTAAAGGGCAGACTATTACTTCCTCTTATAAACCAGCAGTTTTGGAAAATGGAATGCGCATTAATGTTCCTCAATTTATAAAAGAAGAGGACAAAATTGTAGTATATACTCCAGATGATAGCTATTACGAAAGAGTGAAAGAGTAAAAGGAAGAATGTCCATTTCATCACCAAGGATTAACGTGATGCTTGATTCTGTGCGCAGTGCTTCTAAGCAGCTTATGCGTGATTTCAATGAATTGCAAATTTCCAATGTTAAGTCAGCAGACTTTATCAATAAAACTTACTCAAGATCTAAGCAAACTATATACAATTGCTTGCATGATTACAAACAAGACTATGGTTTCATCTTTGAAGACGATATTGATCAAGAAGCAAAAGAGAAGGATTATACTTGGTTTATCATGCCTATAGAGGGCAGGGAAAATTTTTCTAGTCGCATGGTTTATTTTGCAGTATCAGTTTGTCTTGTTCACAAAAATAAAGTTGTGGCAGCTGTAGTTAATACTCCTGCTCTTAGAGAAACTTTTTGGGCAGAAGAAAAGAAAGGGGCTTTTCTTGAAGACTTTAGATCTCGTCATATAAAAATGAGAATGAAAAGTCATGAAGGGAGTTTAATAGATGTAAGTGGTAATTTGTTAAATAAATTACTTCCAGGTAACAGTAATATACGTTCTGTCGGCTCAACAGTTTTAGGTTTTACATACCTTGCTGCAG
			GAAGATACAGTGGAATAGTCTACTCTGGAGTTAACAAATATAAGGCTTTGCTAGGTAGACTTCTTCTCCAAGAAAGCGCTGGCAGACTAACGGAAGACAATGGATTTATCATTGCTGGAGATGTTAAGCTAACATAAACAAGCTACAGAAACAGACAATTTCACAAAAACTTTTATAAGCGACTCTGTTAAATGTTCTATCATTTCATCGGTATGATAAGGTGTAGGAGTAATGCGAAAACGCTCAGTTCCTCTTGGAACCGTCGGGTAATTTATATGTTGAACATATACTCCATACTCATCAAATAATAATTTTGATGCCCTTTTGGATAACTCTGGATCGCCAATTATTATTGGAATTATATGAGTTTCTGTTGGAATAAAATTAATTCCCACACTGCTCAGCGAGTTTTTTACTTTTTCAACAACTTGTCTTTGCTTTTCCCTTTCAACATTGCTTGATTTTAGATGTTCAACGCTTGCCTTTGCCGCTGCTGCTAAAACAGGCGACATAGCAGTAGTGAAAATGAATCCTGGAGCAGAACTTCTTATTACATCCACCAAGCTCTTTGAAGACGCTATATATCCACCCATTACTCCAAACGCTTTTGATAATGTACCTTGAATAACGGTCACTCTGTCCATTAGACCTTCTCTTTCCGCAATTCCACCACCGCGTAGACCATACATGCCAATTGCGTGTACCTCATCCAAGTAGGTAATTGCATTATATTGATCTGCCAGGTTACATATTTCTCTTAGCGGTGCTATATCGCCATCCATTGAATATATGGACTCAAACGCTATTATTTTTGGCGTTTTTCTGTCTACAGACTTTAACAATTGTTCTAAGTGGTCAACATTATTATGCTTAAATATATGTTTCGGTCTTTTTCCTGATTTTATGCCTTCTATCATCGAAGAATGGTTTTTCTCATCTGAAAAAATTACTACATCAGGAATAACAGACGATAAAGTGCTAAGTGTAGTTTGATTAGCAAGGTAGCCACAAGCAAAAGTTAAAGCAGCCTCCTTGTTATGCAAACAAGCTAGTGATTGTTCTAGTTCGACAACTTCTTTCGTTGTACCAGATATATTTCTTGTTCCCCCTGCACCAACTGACGAATTTTGAATAGCGGCAACAACACTCTCATTTTGTGACATCCCCAAGTAGTTATTACTGCACCAAACGATGACTTCCCTATTTCTTTCACAATCCATAATATAGGGAAGCCTGCCAGGCAACGACGCAAAATGCGTGAATTCACGATAGCGCCCTTCTTCTTTTATATCTTTGATTTTGTTTAAGAATATTTCTTCGTAGTCTACCAAGTTTTTATCTATTAATAATCAATACAATTATAATAAGTTATTCAATGGTAGACTACTATATTTATTCCCTAGTTTACTATTGTACAGCAACTCCCTCTTTAACAAAGAGATCGACTTTACCTTCTTTTTAAAGCAAACTTAAAGGCTCATTATAATAGTATATAATTACAGCAGCAATTAGACACAACAAGCTGCAACTAATATTTTCACTGCCAACATCTCTAAGTGATAAGATCTGAAGAGTCATCACTAAGCTCACCATCATCTATTATAAAACTCTGTGATAAAATTAGCAATGAAAAGGATTTAAATAGTGATGAAGGCGGTAGTAAACTTTATTTACCATCTTTACTTTCAAGTTGACCAATTACTATCCCACATATTTGCTGTAGTTACCACAGGCCCTTCAGTTGTATGTACATTGTCAATATTTGAAGAAATACTAGATAATGGCACTGAATTTCCCGGCTATATATTTTGCATACTGCTGTTACTTTCGAGTGCGGAATCCTCCTTAACTATATCCTCAGAAGAAATTTCAACACAGTCACTATTGCTATTTTCAGTATCACTTTTAGGTAATTTGACGAAACTTGAAGAACTGCCATTGCTCCCAGCATCATTCGCAGAACGCTTTTATGAAAGTCGTGGTGAATCCCGCAGATCGGG
			TTTACTGCCAAGCTCTAACTTATCATCTATTTGCAATATCACCTGTTCAGTAGGCTTACCAGTAGCTGGTTTTTTCTTTTTACTACTTGTAGTAGCACCAACATCTTCATCATCCACTGATGATGCAGCAATATTATCACCTATGTTCTTAAGCTTTTCTTCAAGAAATTCTCTAATCTTATAAGCTCCTTTTAGATTTCTTATCTTTCTTATCAACCTCTACCTGATGCAGCTTCTTCTAAAGCTTTACTTAAAATAAGTTGTATTATATCATCGCTCCTTGTTTCACTAAACGTTTCACTTTTTTGAAATTGGTATTCTAGATAGCATCAGACAGTCTTTCTTTTATGCTTTTCGTATTTTAATCATCACTATGCATTTTGCTTCCCTCATGGTTATTGCCTATAGGCTTCTCCTTTTGAAGCACCTTCATTGTTCACAATATTTTTTCTGCTAGCAGCCGTCAGCACTTTTGGGCTCTGGGCTTTGCAATTGTTCATCATCCGCCTCATCCACTGCTTGGTTTAGGGTTGCAGGTTTATCTACTAAGTCACTATCAAGTTGCATATTATTAAATTTACCCTCAAGAAAGCCTAATATTTTAGTAAGAACTTGCTTCTCACTTTCCAATCCACCTGGATATTCACTTATATGACTTTTATGTTTCACGTAGTATTTTGCATGTTCTATAATTTCTTCAGTTATAACAGTATCTTTACTCACAAAAAATTTTACTATTTCAAAACTAGTTGTTGCAATAGCTTCTTTAAGTTCCTCCTCACAATAGCTCCCCTTTCAAGAAGTAATCTTTAACTACTTCCCATGTCTGACCGTTCTTGTATACTCTATCTCTTTGGATAGCCGAGGATAAGTGAGTATTATAACCGTTCTGGATTTCAATATTAGCACTAATATCATGATTGAACAGAAGTATTAGAAAGTTCAAATCACTATTTGTAATAGCCCTGCTTAAAGGTGTCTTATCGCTATTCTTAGTATTAATATCAACACCTTTTACAAGAAGCTTTTTAGCTGTGTCATAATTTCTATTTTCAATAGCATAATACAAAGGTGTTTTACTATTTAAAGCTTTAAGGATTTTGTAATCTCTGACTCATTAGTAGGCAGTGTGTCACTTTCACGACTTGATTTTGGCCTTGTTCCTATCAAATCTAAAGCTGTCTTACCATTTTGATCTTTAATATTCCAATCAGCTCCCTCTTTCACAAGCAGTTTCATTATTTCAAACTTACCATTGTAGGCAGCCCAACGTAAAGCTGTTTTACCATATTCCCTATCTTTATATCAACCTCAACACCATTCTTAATAAGCAAGCTTACTAAATTATCGCGTGTTACAGCATAATGCAAAAGTGTATTTTCTAAATTGTCTATACTATTAATATAAACAACTTCATGGTTAATAATAATCTTTGTTACATTAAATTTACCACAGTGAATCACAAAATGTAAAGGGATCGAGCTATAGCCTGGGTAAATATAATCAAAGTTTAATATTTTGAAGTAATTCCAGTACTTTAATCATACATTCCATATTTTTAATAGACAACGCTCTCTCTAATATAGAGAACACTTCAAAATATTCCTTTGCATTACCTAACTTATTTCTTAAATCTTTTAATAAAATATCAATATATACTTGTCCACTAACACTAATAAGTAGCCTACCTAAATCTTCATCTTTGCATGAATAATATATCCTTATTTGCATTTGCATACTTTTCTACAAGTGAATCATCAGCTGCAATTGCTAATAGTACAAGTTTTTTCACTGAATAATAACTTCTACCATTTTCCTCGTTAAAAATTTTGCTTACCAGCATTTCATGCATAGATCTATGATGATCTGTTCGTGCTGTTAAATTAAGTTATTCAGAGCAAAAATTCCTCAAATTATCACGATCAAAATCAGTGACAGTTCTATCATCTTTCTTACCTTCTCTTATACTATTTATAACTTTATCTAAATCCGTGTAATTA
			TTATGATTTTTTGCTTTATTTATGACATCTACTAACTCATCAAAGGTAAAACTTTCAGCGATGATAGAAAACTCCTCAATATCATGTCTTAGTTCTACATTACTTTTGGTCTTGGGGCCACACCCAATCAGTTGCCATCCCTATAGGAACTTCTACAATACCTGCTAATGTGCCTACAACATTGTTAACAATACCCTGGATCAGCAACTGCTCTTCTGTTGTACCACCATACTCTGTGCTATCAAGTATTTGTACTGGAGCATCATCATCTTTATTGATAATAGATGAACCATCGACATTTAAATCTTCCGGATTTATAATAAATGACTTAAGGCCATCAGCAATTTTGTCCACAAGGCATTCAACAACTTCATTATCAGTATCTTTAAAATGTTCATTGATATCACCTAGTAAACTTTTGCCATTGGCTTTGCAATTCTTTAATTGCTCAGGAATAGTGAGTGTTACTTTACTGTTTTTATACTCTACTTTACCATTTTGAAATTTAAGTGTGAATTCTAGCTTACTACTAGATTTGTATTGTTCCAATTGTTCTGGATCTAAATTTTTTACAACTATAACATCACTATATTCAACACTTACAGAATCTGCACTATTATAACAAAGATTTATCATTTTTTCAGGAATTGTCATTATTAAATAATATTGAGCAAGTATAAGCTAAATTTATTCATATATTGCAAATTCATATCCCGCTTGATTGCAATTGATAACTAATTTTTCCAGTATACGGTTATTTGGAACTTCTGCTTTAGCATATTCAAACATTCCTGTAAAAACTCTCTTAGCAAACAGGCGGTAATCTTCGCTTCCATTTGGAATTAAGTAATTGTTCTCACCATATAATCTGATAATATACTCTTTATCTACTATTTTTCCATTAATCATAAAATTCATTCTGTTCAAGTCAAATCGTGCTTGCTTGCCAGAATTTGCATTTTTATTATCCTTATTTACCTTTACTCTACTGAGCAAAGATTGTGTTAGTTGAAATTCTAACGTAATTGCTGTGCTAGAACCTTGATCAGGTTAATCTTTGTAATGGTAATGTTCTTTAATTTCAGCTGTTCCTTGATTTATACCTACTTTCTCCCAGCTTGAATCCAGAGAATTTGTTGATTAGTCATATTTACCACTCACTATAAATTAGCCTAATTTAGAATAGCACTAAATTATAACTTTGCCAAGCAAGTTATTTAACTTCTTAGCAAACAGGCTTGCGTCGTCCATCTCTTCGCCCTCCACTATGCAAGCTTGATAAAACAATAGGTGGACCATATCTTCCAATGTCGGGTTTTCACCGTTCTCAGCGTAAGATTTTATTATGCTTTTTATTACAGAATGCTTAGTGTTGACCTCAAGCACCTTTGGTGTGCGGTAATTTAGCTGATTTTGTTCGCGTAAAAAACGCTCCATTCTAAGATCCATAGCACCCTCATCAACTGCTAGACATACAGGACTATCAGTCAATTTTTTAGAAATTTTTACGCTTTTCACTGCATTACCAAGAACTTTGGTGAAATACTGCAATATAGAATCCGTATTTCCCTCAGCCCTTTCTTCATCTGATTTATTCTCTTTATCCTTTTCCTCCGGAGAGAATTTTTCCAGATCAACATCCGCACGAGTCACAGACTTAAATTTTTGACCTTTATATTCATGAATCACACTAGTCCAGAAATCATCTACTGGATCAACAAACAGAAGAACCTCCAGTCCTTTGCTGATAAATCCTTCAAGTTGTGGACTATTTTTTACTGAATCAAGGCTGTTTCCAGTTAGATAATAGATATAGCCCTGCTCAGGCTTCATTCTGCTTATATAGTCGTCAATGCTGACTAATTTTTTATCACCAGTGCTATGGAACCTGCAAATTGAGAGCAGCGCTTCTCTTTCCTCAGTTGGCATAGCTTCACAGAGACCCTCTTTTAATACCGCACCAAAATTGGTCCAGAATTTCGTGTATTCCTCTAAATTCT
			CTTTTGCCTTCTTACCGAGCTCTGATATCACACGCTTAGTGAGGGATTTTCTGATTTGCTCAACAACACGATTATTCTGCAGTGTTTCTCTGCTGATATTAAGGGGCAAATCTGGTGAATCGACAACACCTTTCAAGAAACGTAAGTATTGTGGTATGATTTGTACATTATCTTCAGTAATAAACACCTTATTTACATATAATTTTACAGAGCAACGTCTATCTGGGTGAAACAAATCGAAGGGTTTAATAGAGGGAACATAAAGCAAATTTGTATATTCTATCGCCCCTTCATTTTTATTATGCAATATCATCCAAGGCTCTCCGCCAACATGTGCAACACCACGGAAAAAATCATTATGCTCCTCTTGAGTAACGTCATTTTTTAGCTTAGTCCAAATTGCAGCCTTGCTGTTTAGTTTTTCACTTTTTCCTTCTTCATCTATAAATTCAACAGGAAAATTTATGTGATCCGAATAGGTAGTAACAATGTTTTCAATGCGAAATTTGTCTAAAAACTCATTCTCTTCAGGACGCATAACCAAGGTAATTTTCGTTCCACAAGGGATTTGATTATCCAACTTACTGATTGAATATTCTCCATCTCCTGTAGATCTCCAGACCCAAGATTCCTCTTCCCCTGCCTTTCGAGATTCAACTATCACCTCTGAGGCAACCATGAAGCTTGAGTAAAACCCGACACCAAATTTTCCGATCAGTTCTACAGCTTGGCTTGAATCTTTGCTATTCTTAATTGCATCCAAGAACTTTTGCGTACCAGAGCTCGCAATTGTACCGAGATTACCTATTAAATCCTGTCTGCTCATCCCTATTCCATTGTCGGTTACATACAGCTCATTCTCATCTTTGTTAGAGCTAATAGTGATTTTTAACTCACCACTTGAATCTAGCAAATTAGGGTTTAGTTGAGATTCATAGCGCAATTTATCGCATGCATCTGATGCATTTGATACCAACTCACGCAGAAAAATATCTTTATTAGTATAAAGTGAATGAATTACTATATTCAGTACTTTTCCTACCTCAGCATCAAATTTTAAATTTTCAGTTCCTTTTACATTATGCATTTTGAGCTCCATCATTTGCCTACTACCCTAATGATTTAAGTATTGAACTATGACCTTTCAAGGTCACATACACCAAAATTAATGCAGCTATAATTATTGTGATACCCAATCTATAGAATTTCCTTGCATAACAAACTTGCGGCAGCACGTTAAAAAAACTACTTGACAAACCTCGCTAGCCCCCTTATCCCGATACTGGAGGTATTAAGTTACCTTCAATCTGTGCAGATTAAAATAATAAAGTGTTATATAGTTAGCATCTTATGTTTAATTTTTTGCACTATATGTACCTTATGTCTTCACAATATTTCTAATTTTTTACCTATATAAGTTGAAACTCGCTTATAAAGCGTTTAGGACAGTATAATATACTAATTTGCAGGATTAGAGAGTAAATACTATCACCATAATATATCTTTTGCCTTTTTTTTGCCTAGTAAATTTCTAAAACATTTATGACTAAAGGTTAGTTGCAATAAAAAACAACTAAGTCGCGATTACTAAGTATTTAAAACATAAAAAAACGCTAGTGTTTTTAAATAGATATTAACTAGGGCTTCTTTTGTCTTTTTCTTACTTGGTGGATTTCTTAAATATTTGTAGCTGAAGCGATTCAAGAGCACGCGACTTAATGTCAAGCCTTTAGTTCAAGTTATGCAAGAAATCTGTTGTATAATTAAGTACTTTTTTAAATTGTAAAGGTAGGTTATCTTTATATGGCTTGTATCTAATTCGTTTACTTTAGGAGTGTTAATAGAAGTTATCACGGATTCTCAAGTTTTGTTACCTGCTCTAATCCTTTACTTATGCTTTAATCTTGACTTCAAATTTTATTGAAGTGCTTGCTCCGCTGATAGCCATTTACTACATCAATTTTTAAACCAGGACTTCCGTAACTAAAAGATTCACCAGG
			TTGAACATTATATTTTTTACTATTGATATTTAAGTTGACCACATTGACAATATTAAAGAGAGGTTATACTTTGCTGCAGGTTTTACTTTATCTCAAGGTTATTGTATGCAACATTAATGTTAAGAGCTTTATCTTGATAATAAAAAGCCTCTCCTGGTCCTAAATTGAATTCCTTTCCTTTTATACTTATGAAATAACTCTGATCCATACTCTTTTGTTGCACTTCATTATTTGACATATCTCTTTGAATACCTTCTTTCATGCCACGAGCATTCTCTACACTCCTTTCATCTTCACCTAAAAGTGTTTTTCTAATACTCTCTTAACAAAGCGCTTCAGAAGACTCAAAAACCCTTCTTTCTTTTTGATTTTCTTGTGGCTGAGGCACACTATCCCCTTCTCACTCGACTTAGGTTTATTGCTGGATTTCTTTTCTGTAGAACCTTTACCTATTGAAAAACTAACAGCTTGTGATTTAGGCTTTTGTGAGGTTCGAACTCCCGTATTTACTGATGACTGTGTCTCTGTTTGCACAGAAGTCTCTTTTTGTCTACTTTGCTCAAAGTCTTTACCTTCTATTGTGGCCTTCTTCGGAGTGTCTTGGAGATTCTCTGTTACTTTTTGGTCATGCAACTTTTCCACTTCTGAAAATACCCTTGCCTTTACACTGGTGGTCAAGCTCAACAATCCTTTCAAAACCTTGATGTACTTTTTCAGCTGAATGGCTCTTTCGACTTTCAAGCTTCTGATTCAATTCAGCAATGGTCTTTACTTTACCTTCTAATGAAGCTCCTTCTGGAAAAAAGGACCTGGAGAACACTTAAAAATATCTTTAAAATTTTTCCATACCCTTTTGAGACGTGTTTTTAACCTTAACCATATCTACCTACTAATAAAACATATAATAACTAGTATAATAGCCCATTATGCAAAATGGTTAACACAACTTGCAATAAAGAGTGTTTCTTTCAAACCACCAAGGGCATCATATTTACATTTTTTTCATTAAAATGTTATTTACTTATTAACTTAAAATACGTAACAATGTAGAAATGAAAAACAGCCCATTAGCAGTAGTATTCGATTGGGACAACACCTTAGTTGACACCCAAGACAATATTTTTAATGCCATCCAGCATACTTTAAACTCAATGGGGCATAGTAATAAAGCTGCTGATAGAAACTCCCATGAGTCAAGAAAAAGCTATATGGTCAATTTATTTGGCGATCAGTGGAAAAAAGCAAATCAGATATACCAACAATACTTAGATAATGCACTATTGCAAAACATTACTCTAAATCAAGGAGTAGAGAAAATGTTGCAGACGTTAAAAAGCCACAATATTTATCTAGCAATAGTAAGTAATAAAAAAAATATTAATTTACGTGAAGAAGTTACCTATTTTAAACTAGATTCTTACTTTAAAAGAGTAGTTGGTTCATGCGATACCGCAGAAGATAAACCATCTGCAATCCCATTGTTGTTTGCACTAGAAGAGAGTAGATTGCCTATAGATAGAGAAAACGTGTTTTTCGTTGGTGACAGCATCACGGATATTCTGTGTGCACAAAACGCCAATTGTTTACCTATTATATATGGCCAACCAATAAGTGGTTATGAAGATTTGTTATGTTTTCAACATTTTGATAAACTTACAGATTTCATAATGAAGTATTTGAAAGATAGATAATGAACTCTGTTATAGAGATTACCAGTATAAAAAGGCGCTTTTGTGCATATTTAATAGATATGGCAGTTTTATTAATTCCAAACTTATTGATTATAATATTGTTAAAGAATTTTCCATTAATTTTAGATCTATTATATATGTGTGTAAATTGCAGTTACTTCACATATTTTATATCCTCAGCAGCTCAGGCAACTCCCGGTCAGCAATTAATGAACATACATACCATAAGCCTAGACGGTTCTAAAATAAACTTGAGTTTAGCATTCGATAGAAGCATTTCTCAATTTTTTCTTCATCTATTAAACAACG
			TAATAGCTATCCTCATCGAGCTTTTCCAAGAACAAAACGAGTTAGTAAGTGCTTTAATCATACTGGGAGTAATTATGTTGCTACTCACTATCTGCTGGTATTTGGTTGCTTGCTTCTCTCAGGAAAAACAGACATATCACGATATGCTATTTGATACGATTGTTGTGAAAGGAGCCATCAAATGAATTGATATCACCCTCATTATTATATAGATTATACTGATAGATTAATTATAGAAGATATCAATAAAGGAGATAGTAAAGCATTTGAACAAATTACTAACCGGTGAGTTGACTTCTTCTGTGCGCCAGTATCTCCCGCATTCTTTAGTTCTCAAAGATCATGGGATTAATAAACTTGCAGAAAAGATGAAAAACGAACTTAATGAAGAACTTGAGCACGCAAATAAGCTGGCAGAAAGAATTTTATTGCTTAAAGGTGTACTAAACTTTCAAGACACAAATGAGATCTCAAAGTATGATAGGAAATTCATAAAAGATACAATACGGAAAATCTTAGAAGATAACTTAAAATTAGAAAGAGAAGGAATAAAAGATTACAAGGAGGCAATCTCTGTAGCTGAAAAGGAAAGGGATTTTGTCAGTGCAATCTTATTAGAAGAGCCATTGAAAAATGAAGAAGAGCACTTCCCATTGGATTGAAGAGCAGATTAACCTCATTGAGCTTATAGGTGTTGAGAATTACCTAAGAATGCAAACAAATATAGAGTGTTAAAAAAAATAATATTTATTTTAATTATACCTTGCTTACTTCTTTTTTTATTAGGGTTGTGGCAGTTGTTTAGGTTGAACTGGAAGAATAATATTATCCAAAATATGAGTCTTCCAGTTGTTCATTTATTGCCTAATAATGACCTTGCACAATTTAACTACAGGCATGTCAAAATTGACGGGATTCTAAGTGACATAGAACTATATGTCTTTGCAGGGCAGAGCGGCTATCATGCACTGTCTCCCATGCTACTCACTACTGGACGTTATATGCTAGTGAACAAAGGAATAGTCAGAGAAAAAGAAGAGAAAAAAGCAAAAATTGCAAAAGTAGTCGCTGATGGAGTTTTATACTGTGATAGCAGTAAAAGCAAAAGTTGGTTAATTAAGAATGATATTGCTTTGAATACGTGGTTTACTCTAAGTACAGAAGAAATCTCCAACGAATTAGGTATTGAGCTAGAGAAGTGTATACTATGGCAGAAAGGTTTCAGCGGAAAATTAGCTATACAGCCAATGAAGCATCTGGAGTACGCGATAACTTGGTTTGCGCTTTCCTTGATTTGGTTAATTATGTGTATAGCTTATTATAGACAAAATAAATGCCATCTAAGTAGCTGATCTCACTTGGTTATAAACTGAGATAACAGAGAAGAATTAAAGAAATGTCATTCATCCATATCACTGCTAATGTCCTTTATCATACTATAATTACCTTTCCTAAACTTACTCTTTAAAGATGCAACTCCACTTTCACTAATTCCACTTAAGCTCAATGCTGCTCCACCTAATTGCAACCCCATCTCGGATGTCTCAGGAATAATCTTGCTAGCTCCCAGATCTTTATACACCTCTGCATTACTTAGATCCGGTAAACGTATTATAATATTTACATGTGGAAAATTTGTTGCAACCAAAGAAACAATCTTCTTTATAGTAACTTCGTTCTTTATTGAGATCACAAGAGCCTGGGCTCTTCCTATTCCTACTGATTTTAAAATTTCATATCTTGTAGCATCTCCAAGATATATAGGAAAGCTGTCACTCTTTCCTTCCTTAACTATTTTTGATTGAATATCCACAACAACGTAACTTAAATGCTCCGCAGTAAGCATTTTTGTTACCATATATCCTACCCTACCAAACCCAGCAACTATTACATGGTTATAAAGATCTTGTGTATCTGTCTCAACAGCTTCATCATCTAGTATTACTTTTTCAGTGCTAAATGAATTTACTATCCAGTCTCCAAGTCCTGACAAAAGAGGA
			GTGAAAGCCATAGTTACCGTAGTCACCATCATAAGCACTTGAGCGATTTCGCTTGGTAACACATTTAATTCATCTGCTAAACGAAATAGAATAAATGCAAACTCACCGCCTTGTGCAAGCAGCAACCCAGCTTGTATAGCAGGGGCACGCTTAAACCCAAAGAATCTACACAACATATATATGATAGATGTTTTTAAAACTATCAGGATAATCGACAACAAAGTAATTAGTGGCAACTTATTGAGCAAAAGATCTATATTGATAGACATGCCAACAGTCATGAAAAATAAGCCGAGTAGCAAATCTTTAAACGGCAATACTGCATGTTCTACTGAGTGCCTATGCTCTGTTTCCGCAACTAATAATCCAGCAACAAATGCCCCTAACGCCATCGATAAACGAAATTGCTCAGTAATAAATGCTGCCCCTAATATTATTAAAAGCGTAGTTGATATAAAGACCTCATTACTTTCCATTCTAGCAATAATCGAAAATAAAGGCCTAAGTAATAACCTACCAGTTATAAATATCATTACTAATGCAATAGCTGCTTGTAATAATGAACCTGTTAATGAACTTATCAGACTATTTTCAGAGTTACCAGTAAGTAGAGGCACTAATACTATTAACGGTACCACTGCAAAATCTTGCATTAATAGCACTGCTATTGATAACCTACCAACTTGACTTGCTTGAGAACCTTTTTCCTGCAGAACCTGTAATACTATTGCTGTTGAGGATAATGCAAGTCCGCCACCAATAACTGCTGCCATGTTTGTATTCACTCCAAAAGCAAGAGCAATGCACCATATTGCTACCATAGTGACTATAACTTGAAGGGAACCGAACCCAAATACATGAATGCGCATGGCAATAAGGCGTTCAAACGTCAATTCAAGACCTATAATGAACAACAGAAACACTACGCCGAATTCTGCAAAGTTATCCATTGCCTTGGCTGAATGTATTAGATTAAAACCATGAGATCCAATCAATGCGCCTGCAACAAAGTAACCAAGCACTGGGCTGATATTCATTTTCCAAAATGCTATGACTATAAAGACAGCAGCGGAGAGTAAAATTATAATATCAAACAAATGCTGAGAACCGCTGTGCATGATATTTAACCTGTAGAATTAGACCATTTAATTGAGCAACCAATACTTGATTTTTGGTTAATGGGAGAATTACCAGTTTCTGCAATAAATTTCATAGCTTGAAATAAATTACTACTCCCTATCTCATAGTTCTGGATTTTTTCTTTTTTTGCATCGTTAAAACGTCCACGATAGCAGAGATTTAAATTAGCATTAAAGCCAAAGAAGTCAGGAGTGCAAACAGCACCATACTCTTTAGCTACTTCCTGTTTACTGTCAATCAGATATGGAAATGTAAACTTATTTTCCTTGGCAAAATTAATCATATTTTCAAAGGAATCTTCCGGGTATTCATTTACATCATTTGGCATTATTGCAATAGTATTCACCTGATAATCCTTTTTTAACAAATCAACATCACTTATCAAGTTACTAATAATTGATTGAACGTAGGGACAGTGGTTGCATATAAACATTACAATAAAACCATTTTTTCCACAACAATCACTTAATGTATAGTATTTGTTATCCACCCCCAGAAGATTGAAATTCTTTGCAGTGAAGTTAAAATCTACCTTAGGAGTATTCAGAGTAACCATAGCTTAGAGAATATTACAATCTATAATTTACGATCTTATTACTTAAATGTCAAACAGTTCCTGTGTATAATATTTGCGTCTCCTTTTTTAGTATTACAATTAAAACTTATGTTCATAACTTTTGAAGGAATAGACGGCTCTGGTAAAACAATACAGTCTGAGTTGCTTGCAAATTATTTTAAGCAAATTCACGGTGAAAACAATATGGTATTGACTCGAGAACCAGGTGGCACTGACTTTGCAGAAAAGGTAAGAGGGATACTGCTTAAGGACAGCATCGATCCCGTCTCTGAACTCTTGCTAC
			TCATCTCAATGAGATATGAGCATGTTAAAAAAGTAATACTGCCAGCTCTAAAAAAAGGAAAGATAGTGATTTGTGACCGGTTTATCGATTCAACTATTGCATATCAAGGATACGGACTTGGTGTTGACCTAGAGCTAATACGAGACCTACACAAGTTAGTAAAAATTAAATACCCAGATACCACATTTATCCTAGATATTGATGTTCAAATTGGGCTGAGCAGAGCAATGGATAAAAACAAATATGAAGAGATGAACATTAGTTTTTACAATAAGGTTCGAAAAGGATTTCAAGAAATAGCTATAAATGAGCCTGATAGGTGTAGTATTATAACTGAAATTGAAGCTAAAGATAACAATCAAGTTCATGTTGAAATTGTCAACAAAGTCACTGCAACAAAGCCGGTTTTGCTAAGAAAATGAAAAGTAAGGCCAACTTCAACACCGTTTATAGAAAATAACCATCTGTCTACACTTAAGTCATTCTCCACACTTAAACTTTTCCTAATTTGCCTTTTCTTTTTTATCTTTTTCAAATAATGCTGTTTCAAATTTTAAATTGTTAACAACCGCACTAAAACATCTATACCTGATACATATATTTATATGTTTGTTTATGCAATAATTAATGCCCACTTTTAATTGATATGCAAGCTCTACTGATGCTTTTCTAAATATTTTCATCTTTGTTGCACCAATTCTAGTTCCAACATAAGAAGAAAAAGAAAAATCATCACTTTTCCAATGACGATAAATGTTTGCTATTACAGATTTGCTTTCAACTAGATTGTAGTCAATAGGAACATAATAAAGAGCTGCTCTTAAACCACCTACTGGTTCTTGAAGTTTTTTCATGCAATATACAGTCACCCCTTCTGTTCCAGGATCAATATTGCTCACTTTATATTAGAAGAATATATTTCTTCTAATTCAGTTTTGTAGTTGCATTAAGTAGCCAAATGCCATACTTGCAGCAAAAGGTGGACTATAGTTCAGCTATGTTTATCCAGGTGATACAATTCTTCTGGTGTATCTCTACCATCATTCCAAAAATCTGTTGCAATTCTATAATTAACATCTTCAGATCTTAATTTTAATTTACCCATGCTGGCAAAAAATCGACTATAATATCTGCCACTCAGGTAAAATCCTTTTGTTTCACTTGCACCAGACTGTCGTGACAACAACAAAGCAAGAGTTGTTATTAACAATGTTTTTTATCAATTATTATCATTTCACTATTAAATAAATTATGTCAATCCTATTATTAGCTAGACAAATAAAGAACTTGCAAGATTACTCAAAGCTGCAGCTATAGGCAACAAAGCAATTTGTTTTTCTACTTTTGAGAATTGGTATTAGTTTAACATTAATTAACTGAAAATTGTTTAATATAACCTATATGGAAAAAAGTAGAAAAATGGAAGGTATGCTGTAGAGAGCACATTTAGAGAGAGGATTTTCTTACTTTTTCTTTGCTTTCGTTGTCATTTCTAACAATCTTTTTTCCGCTTAATATATCTTTGATTTCATCTCCTGTTAAAGTCTCAAACTCCAGCAGGTTTTCAGCAATAAGTTCCAGATCTTTGCAGCGTTTAGTTAAGATATCCTTTGCCTTTTCATAACATGAAGATACAACTCGTTTTACTTCTTCATCTATAAGTTTCAGAGTGTCCTCAGAAATTATGTCAGAACTATGTACATTTTGTTCACGATTGTGATATACCGGTCCTATTTTGTCACTCATGCCCCATTTTGTTACCATAGCACGTGATAAATCAGACGCTTGTTTTATATCCGAAGATGCACCGCTTGTAATTTTATCATAACCAAAAATTAGCTCTTCTGCTACTCTTCCACCCATGGCAACAGTTATATCTGCTATCATCTTTTCTCTTGTATGGGATACTCTATCTGTTTCTGGCAACCTCATAACTAAGCCTAGAGCTCTACCTCTTGGAATAATAGTTGCCTTGTGTATTGGATCCGAGGCAGACATGT
			TAACAGCAACTATTGCGTGACCGGCTTCATGGTACGCAGTAAGTTTTTTTTCCTCCTCTGTCATCATTAGAGACCGTCTTTCCACACCCATCATCACTTTATCACGTGCATATTCAAAATCATCCATAGTAACAATCTTCTTATTTCTTCTCGCAGCAATGAGTGCAGATTCATTCACTAAATTTGCTAGGTCAGCCCCCGAAAAACCAGGTGTTCCTCTTGCAACCGTTTTCACATTTACATCTGGTGCTATTGATATTTTCTTTATATGTGTATTTAATATTCTCTCACGCCCATTTATATCGGGCAAAGAAATAGTAATCTGTCGGTCAAAACGACCAGGTCTAAGCAGTGCTGGGTCTAAAACATCCGGACGGTTAGTCGCAGCAACTATTATCACACCTTCATTAGACTCAAAGCCATCCATTTCAACTAATAACTGATTTAATGTTTGCTCTCGCTCGTCATTACCACCGCCAAGACCAATACCACGATGCCTACCCACCGCATCTATTTCATCTATGAAAATTATACAAGGAGCGTTTTTCTTGCCTTGATCAAACATATCACGAACACGACTTGCACCAACGCCAACGAACATTTCGACAAAATCAGATCCAGAAATACTAAAAAACGGCACATTAGCTTCACCTGCAATTGCACGAGCAAGCAGGGTTTTACCAGTCCCAGGAGAGCCAATCAAAAGGCATCCTTTTGGTATTTTCCCGCCTAATACTTGAAATTTTTGTCTCTGTTTTAGAAAGTCAACGATTTCTACTAACTCTTCTTTTGCTTCATCAATCCCAGCAACATCATCAAATGTCACTTTTTTTCCACTAGTCATAAGCCTAGCTTTTGATTTGCCAAAGCTTATAGTTCTGTTACCTCCTGTTTGTGTTTGTTTTAAAAGGAACAGCAACAAGCCAATGAAGATAAATGTTGGAATCCATTGGATAAGTAATCTACCAATTATGCTCATTGCAGAATCTCCAGTCGAAAAGGAGAACTTCACTTTTTTGTCATGCAAGCCCTTTATCAAGTCACTATATATAATACCACTTGAGTTAAAGTTTGATCCATCCCTAAACTTGCCTTCAATGCTCTGGTTTTTTATAACAATGTTTTCTATATCATTGTCTTCTAGTTTAGTTAAAAATTCTGAAAAAGGTATGGTTGTTTTACTTTTACCTATATTTCCACTAAACTGAATATAAGCAACAGAAATAAGCACAATAATTACTAACCAAATCAATAAGCCTTCTAAAAACTTTTTCATTGTTACTTCTAACTAAATACCAGCTAATATTACCAAATTTTGTTTTATTGTGCTATTAATAATGCATTGAACCTCATCACCATTGATATTTTTTCTATCATGATTCAGGTGAAGATAAGCTAACACTTTTCCATCTTTTAACACTACAGGTAAAGAATAAAAAACTTCAGGGCAGCAATCATAATCTTTTAGAAATTTAGGAATCTTCTGTGTTTTTTTTAGCGGAGCAATAGTTACTGAACACTCCTGATTTCCAAGTATTGTACAGCTAAATCTGTTATCCCATTCAATAGGAGCATTTAATGGCAAACTTACAGATATTTCCTGTATTTTTGACGATTCTCTAATTATTAAAATACTCTCTCCATATTTTCTTATTTTACATCCAGAAAGTGTGCAATGAACATCATTATCCTTTTGCAGTACTTTATTAAATATTGCAATAAGACTGTTATATCTTGGTTTATAGTGTTTACTGCTGATCACCATTATAGAGTAAAGAAGAAGCCTCAAAGCTATTTCCTCTGGTAATTTATAAAATTCACTTAGTTTAATTTCGATGTAACCAAGATCATGAACATTAACGCAATCATTGAATGCGAGGCGTGTGTAGTGCATTAACGCTTTCGTGGCTCTTTTTATATGAAGAGTTGTGAGACATATTCGCTCTGTTAAAATCTCTTGATTACCACTTGCTTTAAGTAAGTTGCGGTATAACGTGCGC
			TTATATTTTAAACTTTGATTACTTCTATCTTCAACCCACTTCAACCGATAAAAGTCGGCATATTTTTTTATTCTACTACGGCTAAAACTTAATAATGGTCTCAGCATGCAAACTCCATTTAAAGAGGATTTGTAGTCCATAGATGACAACCCATCTAGACCACTACCGCGCTCAAGTCTCAGTAGAAACGTTTCTGCTTGATCATCTTTGTGATGTGCAATAAATAGATGCTTAACATCGTTATTTTTGCACCATTCTGTTAGCAGCTCGTACCGTGCCTTTCGTGCCTGTGATTGGACATTACCTTTGATATTTTGCCTTTTCCAGTTTAATATGAACGATTTCTTTACTCCAAGTTCTTTTGCATAACTTACAACAAACTCAACTTCCTCCTGAGATTCTGGACGCAATCCGTGATTTACTGCTAATGCTATAGGGGGTGGACATTGTCTTTTTTCCGCCCAACTGGTTATTAAATGCAATAAAACTATACTGTCTATACCACCTGATACTGCAACTGCAACTTTATTGTTATAGACAGCAAAACCGTCCATTATATCTTGAAATAACGACTCTAATTCCATTTCTTATCTCAGTGTTTAAACACTGAGATCCAGAACTTTCTTAACAACTGAACGCCATAGCTATAAGTAACTCAAAATTACCGTTGTTCCACTACTTGTAAGCTAGATTTCATACTGAGATACCGCGATAAATCGCGGTATGATGTGGGACTACACTAGCTATAGTTGAAAAACTATTTTTTCATTCCAGAAAATGAAAACTCTACCCTACGGTTTTTAGCATGCTCTTTTTCATATTTGGAGTTCTTAGAATCATCTGCTACATAAACCAAAGGTTCAGTTTCACCCTTAGAAGCAGTTTTTATTCTATTTTCTAAGTAAGGTGTACAACTAACCATAAAATTTTTAGCTGCATCTGCCCTTCTAGCACCCAGCGCAACATTATATTCATAAGAACCACGATTGTCAGTATGACCAATCAAAGTAACTTTCACATTAGGATCATCTTGCAACACTTCCATTACATCAAGTAATGTATCTGCACCTGCTTCGCTGATATCAGATTTATCATAATCAAAAAAAACCCTTTTTTCTTTCATCTGTTTAACAACAAAGTTCATTTTATTTATTGCATTCACTCCTCTTTTTGAGCAAGAACTTACACCAGTAAGCAGTAAACAAAAACAGCACATTGCAACCAATCTACTCCACATTACTAAACCTCCATAAATTTTAAAATAGTGCGTAACTTTAATTTTAGTAGTTAATAATCTCTCTATATTGCAATATAGTCAAGAAAAATAAAACACTAAACACCTTTTCTACAGTCTTACAGTTAATTTTCTAATAAAATGCTAGATTTTCAGTAGAAAAATCCGGTAAAGGCACAATTTTTTATTGTGCTTTAAGTAAATATACTTTTAACTTTATTATTAATCTATTACGATATTAAACAGATGTTTTCTAAAAAAAATGAACAAATATGAAATCTTACAAGTTTCTAAAAGAAGTATTACATAGGTTGAAGAATATTGAGAATACGCTAAAAGTACTAGATCAGAGTCAACTAAACGTAGAAGATAAAGTTGAGCAAATGGGTCTTCTAGAAGAAATTAGACATGAGATTATCTCTCACAACATAATAAAAGAATCATTAGCAGAAGCAGGTACTCCCAGTAACAAAAAGAAAGGTGATAGTTGGCAGCTAAAGTTAATAGAGAGGATGCATAAAAGCAACAGTGCTATTCCCATTGACCTAGTAAAATCCTTGTCCAAAGTTAAAATTGAGTGCCAAAATTTACGGAGGCTATCTCAATCTGAACCCAGTAGCTTAGAAAAACTAAAAGAACGCTTTGCCGACTTAGTTAAACTCATTCGTGGAGTAGTTTCTATAAAATCGCAGCAATTAAAATGTTCAAAATATGATTCACTGCTTGCTGACTATGACTCTGATATCACAGAAAAAGATGTAAAAGA
			AATATTTCCTAAGTTAGGCAAATTTTTCAGCGACAATATAGATAGAATAATTGAAAAACAGAAGAAAGACAAGATTACTAACACACAGAAGATTGCTACTCAAAAGCAGATTGAACTTGGCTCATTATGCTTGCAGCAAATAGGTGTTACGTCACACCATACTTTTTATCACCACCCTATAGATTATGATGAATCTGATTTCTGTTATGGTTTATTTTTACTTTTACGGTACAGTGGTCATGAAATTTATCAAAGATGTTTAGCACAAAATTCTATAAGTAGCTCATTTACAAGATACATCATGTGTGAAACTCAAGGGTTATTTATGGAAAGAATGATTGGAACATCTAGGGAATTTATTGAGTTTATTCAACCATATATAAAAGAGAAGCTCACTATAAAAGGCAAAGTTAATGCAAAGATCAACAGTGTTGAAAATCTGTACTTGATTTTCAATAAAGTGAATCTTTCCTCTCCTTTAAAGAAGGCAGATGAATTTAGTCTATTAGCCAACATTATGTTGAGAACCAAGTTAGAACAGGATATAATAAATGGTACGCTAGAGGTTAAAGACTTGCATGACGCATGGCTAGAAGGCATGGAACATTATAAAATTCCGGTAAAAGCTAAAAATGAACTAGACACTTACTTTCAAGATGAGTATTGGGTAAGCGGAACTATGGGCTATTTTCCCATTAAAATTATAGCTTTAATTATTGCTGTACAGATTTTTTCTTTCATAAAAAAAAATCATTACGAATTTTTGGGTGCTATAATAAAAGGAGATTTTGGGTTACTCATTGGTTGGTTATCTCAAAATGTATGTAGTGCAAAGTGTGGTTTTTTGGATCTGCTGAAAAAAGTAACAGGCAAAGGTTTAGATGTTGAATGCTGTAGTAGCTACTTGTCTGAAAAGTATGATTTATCTCAATAAAATGGTTTTCTTGAGTTGTGCATGAATTTTTTTCAAAAATTAACCGGAAAGTTTTGTAACTTTTTCACTTTCAAAGGTTTATTTGCTAGTGATATTGCTATAGACCTTGGCACTGCAAATACTTTAGTCTATCAAAAAAATCAAGGAATAGTGCTTGATGAGCCTTCGGTTGTAGCAAGAATAAAGGAGAAAGGAAGTTATATTCCTTATGCTTTTGGTAAAAAAGCTAAAATGATGCTCGGAAAAACGCCAGGAGAAATAGAGGCGATTAGACCACTAAAAGATGGTGTCATTGCCGATTTTAAAAGCGCGGAAGAGATGCTAAAATATTTTATACGCAGTGCAAATACAAAGCTCACTGTCAATAAACCTAACATTATCATATGCGTTCCATCTGGATCCACCCCGGTTGAAAGACGTGCTATACAAGATGCGGCAGAAAGTGCTGGTGCAAATGAAGTATTTTTAATTGAAGAACCAATGGCCGCAGCAATTGGAGCTGGACTTCCGGTTACTGAACCTGAAGGTTCCATGGTTGTTGACATAGGGGGAGGTACAACTGAAGTCGCAATTATTTCTTTAGGTGGAATTGTTTATTCACGTTCTGCTAGGGTAGGTGGCGACATTATGGATGAAGCAATAAGATCATATATTCGTGAAAATCATAAGTTGTTAATTGGTGAGACAACAGCTGAAAAAATCAAGAAAAGCTTAGGTTCAGCAAGCCTGCCGGATGAAAATAATAAAGAATGGATGATGGTTAAAGGCAGGGATCTAGTGAGCGGCATGCCAAAAGAAATGCTTTTATCAGAATATCAAGTCGCAGAGAGTTTAATAGAGCCTGTGCATCAAATAATTTCTGCTATTAAAACAGCACTAGAGAGTACTCCTCCTGAACTTTCTTCTGACATAGTCGATAAAGGAATAGTTTTATCTGGTGGCGGTGGGTTGTTACGCAATTTAGGTAAAGTCATCAGTGAAACAACAAAACTACCAGTACATGTTGCAGATGATCCACTTTGTTGCGTTGCCCTGGGCAGTGGTAAGGTGCTCGAAAATATGGATT
			ATTTTAGCCATGTTTTATTTAAGCAAGATTAAGTATGGCAACTGTTTTGAAGGTAGTTTATCGAATCTTTTCGATGAATTGTACAATATAAATTAGATTACAATACAAGCACACAACTATTATAGCTGTCATTCAAGTAGCTTACAGGATAGATTAAACACAAAAAAAACTACTTGACAAGCTTCGCTAGCCTTCTTACCACAAAACTGGAGCTATTTTATATAATTTTCCAGTCGCGCAGATTAAAATGACAAGAAGATCTTTTATTTGGTGTACTATGTTACCGTATGTCTTTAATAAAATTTTTAGCTTCTTGCCTATAAAAGCTGAAGCTCGCTTGTAAAGCATTTAAGATATCACCCAACGTCAAATTTTTAAAATGAAGAGTTAGTAACTAGCTACTTTGGATTTTTTTGCCTTTTTTTTATTTAGTAAATTTCTTAAATATTTTTAGCTACCGCCATCCCAATTAATAAAATAAAAAATATTTCTCCTGTCTTTGAGAAATTTGTTATATTAGCTGTGGCTACTGGCTTTCATTTTTAATAGCATATTTTTTCTTAAGTAGTTAAATGGCCATTTTACAATGAATTTTGTCAGTAACCACACTAAGTTTCTTGGCTGCTATGCAACAAAGCCATACCAGTGTCAGTTACTCTGATGACAATAGAAAGTTGCAATCATCCAAGCAGCTAACACTGGGATTTAGACTTTTTTACACTGAATCCTACTATAGGATAAAGAGGTGGCAAATCTCACCTATTTACTACATTTACTTATAAGTCATATGCTAAAAGAATTTGAAATTGAACCTCTGTTGAAAGATAAAGTTCCACACCAAACCAAGGCTGTGGTCGCAATGTCCGGTGGGGTTGATAGCTCCGTTGCTGCAGTGTTGCTACATCGCCTTGGATATCAAGTAATTGGTGTGACTCTTCAGCTATATGGTGCCGATGGCAACTCTAATACAAGAAAAAAAGGTGTATGCTGCGCTGGGCAAGATATTTATGATGCTAAGCGCGTAGCTGAAGGTACTGGATTTCCTCATTATATCTTAAATTATGAAGAAATATTCAAAAAGGAAGTGATAGAGAGCTTTGCACAAACCTATATCCAGGGAAAAACTCCTATACCATGCATAAAATGTAACCAAACAGTAAAGTTCCGTGATTTATTACAAGTTACAAGAAATCTTGGTGCAGACGTGCTAATTACAGGACACTACGTGAGAAGATTAGAAAAAAATGGCGAGGTAAAGTTGTGTAGAGGCATAGATAAAAGTAAAGACCAAAGCTATTTTCTGTTTGCCACAACAAAGGAGCAGTTGAAGCTTTTGAGGTTTCCACTTGGTGGGTTCTATAAGTGCAATGTAAGGAAATTAGCAAGGTACTTTAGTTTGCCAATTTCTGAGAAGCCAGATAGTCAAGATATATGCTTTGTTTCCGAAAACTATAGCAAAACAATAGCTAAGCTAGCTCCACAATCTATACAGAAAGGCAAAATTGTGGATGTAAATGGAAAAGTACTGGGCGAGCATAATGGTATAGTAAATTTCACAGTAGGACAAAGAAAAGGTTTGGGCATCGCATACAGTGAACCTCTTTATGTTGTGAGAATCAACACAAAAAACAATGAAATAGTAGTAGGCCCGGTTAACGCACTAATGCAAAGGAAAATATTGGTCAAGGAGTTAAATTGGTTAGAACAGCCAAAGAAAGGTATGGAAGTAACTGTGAAGCTCCGATCATTACACTCGGGAAGTTTAGCAAAAATATACCCAGCCAAAGAACAAAATAAAGCTTATGTCATTTTGAATGATGATTATTTTAGCATCAGCCCTGGCCAAGCCTGCGTAGCATACAAAGATGAACAAGTTATCGGCGGTGGATGGATATGTTCTTAACTAAAGATTCATAGTGTTAGAATACTTGCGGTACGATGTTTTCATGGGCTAAAATAAACGCTCTAACATTCCTTACATCTACTTCTTTTGGTTGAAC
			TAAGAAAGGTTGGTCATAGAAGTAAACGGGGCGCCTAATGCTTTTAAAAACCTTGCAGGCACATCACCATTTTTCTTATAACCGTTCACGGAGATAAGGGATTTACAAAGTGATTGTAAAAGTGTAAAGACATGAGAAGCTAAGTATAGAGTGGGTATGATAACAGGGCTGCAGAAAAGATTGTGGCGTACAAATCAAAAAACGCTAATCTCAAAGAAGAAATAAAGGCTCTGATTATAGAAAATGATGGCTTAAAAGCAAAAATAATTGAGCTAGAAGATAAACTGGGTCTGAACTCAAAAAGTTCATCTCTACCACCATCGCAAGATATATATCGCAAAAAAACAAAAAAGAAAAGTGATAAAAAACCAGGAGGTCAGCCAGGGCATAAGGTATATAAGTGAGATTTGATGGTAGCAAATATAGTAGTAGACTATACAATTTTATCAGGTTTGTGTGTGTGGAAATAAGGTTGTTTTAGAAGATGAAATTGTCCATTAAAAGGTAGAATTACCAGAAATCAAACCAATCGTAACTGAGTACAGGTTGCAAAGAAACTATTACAGAGCTTGTGATAGGAAGGGTTCAGCTAGTTTAACCATGGGGGTTTCAAGAGGTCCTCTAGGGTTCAATGCTAAAACAACAATTAGCAGCCTAAGTGGCTTTTTTATTAACTCGAAAAGAAAAGTACAACAAATTTTAAGCAGTATATTTAACCTCAATATAAGTCTTAGTTTAGTATCAAAGACTGAGCACAGAGTATCAAAAGATGCGCATCTGAATATGAGAAAATGAAGGAAGAATTGAAAGAAACCTGCATATAGATGAAACATAGCACAGAAATCAAGGAGAAAGAGGCTGGGTTGGGTAATAACAACAAAGCGCTCTGACACTTCTAAAGATGACCGAGTCTCGTGGCAAGAAGGTGTTGCAAAGTTTACTGCCAGAATACAATGGCATAGTTGTAAGCAACAATACGCTGCGTACAATTATTTTAGTTTGAAAATAGATAGATATGTTGGACACATTTGACAAGAGATTTTCAAAGATTTGCGTATAGTAAAAATATTGAAGTGAGCAAAATTGGCCAGGCGCTCAAGTCACTCAATAACAGAGTATTTGTGGTACAAAAGCAAAAAAATAAAATTTGGTAGATGATTTACGATTTTATCAACTAATGTAAAAATTTTGAAAAAGGGTAGAACATCTTTTGTGTAAAATGACTAGGGTTATAAATGGTACTCAAACTTTGAGGATGGCTGCCAAGATGTTAAGATCTGAGGATATGGAAGTTTTTACGAAAACTTGAAGTGATAGATACAACCAATAACCTTGCAGAACGGTAAATGAGGCGCTATGTAATCTATTGTAAGAACAGCTTTTTCACTTGGTCAGAACGTGGAGAAAGATTCATAAAGATGTTGTCGATATTTTAACTTCGCGTCTAAATGGCCAAAATTCCTTTCAAAAGTTACAGAATCTAGTAACTGTTACTGCTTAATTCTTTATTCATTTCCACAATTTGTAAACGGTTACTGTTCGTACAGCTATATGCTTGACATTGCGATGACAAGAGGAAGAACATTGGATGATATTCTATATTTTTATAGCTTGTGAATTTACGTGCTCAACTTTATTTTCTTCCATCTCTCTATAACTTGATAATGTAGAAATTATTGCATGTAGTATAGTAGTTATCACAACTAAAACAGCTATAATACCGTAAATTACCGCACCAACTACAGATGGAACCATCACAGCAGCAGTGATAAATAATCCTGTAATCACAACTCCAATAGCCTCATTCTTTAATGAGGTATAAAAATACTCCTTATTTTCTTTATATCTAGTTCCTTTTTCATTTGGTAATTGGTCAGCATTTGTTTCTTTTATTGATATAGGAGACACTGGTTTATTATCAGCATTTTCACTGGGTTACGGTTTATTTTCTTCTATATTCAGCGGTATAGTAGCCTGATCAGTTTCTGTTATTACAGGCA
			TCCCACCCCCATTTACTGCTGATTCATGCGATGCAATTACTTTCTTAATCATTCCGTACTAGCACCATTGCCGCTATAGAATTACGTTCCGAAGTAGCAGTACAAAATGCATCATCCCTCAATTGTTGGTATAATACGTACAACTCACTTTCAAGATTTAGTTTTAATTGCTCTGCATTAATATTTTGCAGTAGCGTGCTTAGAATTTCAGTATTACTGTCATTAATATCAGGAACAACAGAGCATAATATAGACTTGTTCTCCTCAATTTATTAACATAATATCTTCCTTCTTGGCCGATTGCATTAATGGTGGTCACCCCATCTTCTAAGAGAAACTTTATAACTTTTGAATGCTTTTGATTGTGTTTAATTGCATGATCCAATAATCCATTTCCTAACACAGCACCTTACTCACACTTACTTTGAAGACTAATTCTTTACTTACTTAATTTCAGTTGTAAGCTTTCAGAGCTAAGGTCCCATGCTATAGAGTTTATAATTATCTAATAAAATCGCCACTTAGCACAATAGTTTTTACACTATCTTTATTACTACTGCTGGATTCTGCCCCATTTTCTTCTGCATCAGATGTGTTTTGCTTCTCCTTTTGTTTATTGCTGATCTAAGCAGTACAATTATTACACGGTTTGAGAGGTATTTAGAGTGTGATCAAGAATTGTCGAAGTCAACTTTAAATTCAGAGTCTATTTTAAGCTCTTTCTTAAGCGAGAATTTACTTTCTGTAATTATTTCTAGAAGATTTTTATATTAGTTCTGATATATTTATCATATACTTTAAAAGTAGCCTAACCTTTGGTAGACTATCATCTATAAAAGTATTACCCAGAGCATTAATCTTTTCTCCCTTATAAATCTCTTGTTATCTAAAAGCACCTTCATAATGTCAATTTTTTCATTGCAAGGAACTATATCGAAGGACTCTAGTATTTTCGCATGATCTATATAATCTTAAAATACCTTAAACTCTTGAACATTTCCCTGAACAGTAGCATTATTCAAAGCATATAATTTTTCCTCTTCATCAAATTTACCACTTTCTAAAAATATCTTTACAACTCCAGGCTGTTCATTTGTTACAGTCATGTCCAACCATAGTTCTACTGCCAGGGCTTCTCTTAACTTGAATGTCTAACTGTGCAAATAATTCAATAACTCTTAGAAAGATACCATAATCGCTTAAAATATCTTGCCTTTTTAAACTGATGGAATCTACAAGTGAGTCAAAAATTTTTTCATCTGTTACTTCTCCTTTTTTTTAGTTCTCCATAAAACTTTTAAGCCTCTATTTCAGGGCTTTTGGCTATGAACTTTATCTTATCGTATAGCATGGTAAATTGAGCATCTCTGGAGTCATCAGGATCTGCCAAGTTAGTTTCCGCTTTATTTCCTGCAATATCAGATATGTTTTGCTCCTCTTCCTTGGTTAACGCTGCAGTTATTTGCTCTTGTTGAGAGGAGAGTAAGTCTGTTGTTAAGGAGAAGATTTTTAATACGTGAGTTTATCATTTTCAGTTGCATGTTTTAGTTAGTAAATCTTCTAATGAATGGCCTCCTTACAATTAGTCAAGACATCTTGCAATCTCAAATGGCATGATATATACTGAATACTTAGTTCTCGAGTAAATGATGGAAAATCTAGCATATAAATTAATTAAAGTAACTGAAGCTGCAGCACTTGCCGCATATAAGTTGGTGGGCTTAGGTGATGAAAAAAAGGCTGATCAGGTTGCAGTTGATGCAATGCGGACGGTACTAAATTCGATGGAAATAAATGGCACAATTGTAATTGGTGAGGGTGAGAGAGATAAAGCACCGATGCTATATGTTGGAGAGAAGGTTGGCACTGGAAACGGTCCTGAGATCGATATTGCTGTTGACCCACTTGAAGGTACTACAATTTGTGCTCACTATAAACAAAGTGCAATGTCCGTTCTTGCTGCAGCAAAAAAAGGTGACTTTTTACATGCACCAGATATC
			TATATGGAAAAAATAGCGATAGGAAAAGATCTTCCAATAGGTGTAGTTTCACTAAAAAATAGTGTTGAAAAAAATTTTGACAATCTAGCCCAAGCAAAAAAATGTGAAGTAAATGATCTTACAGTAACTATACTTAAACGTGAGAGGCACAATAATTTAATATTAAAAATCAGGAAGTTAGGAGCAAGAGTTAAATTGATAGATGATGGTGATATTGCTGCTATAGTTTCATTAATTAATGGCAGCCACGATATATATATTGGCATAGGAGGAGCACCAGAAGGAGTGCTTGCAGCTGCAGCGTTAAGTTCAATAGGCGGACAAATGGAGGGAAGATTAATATTTGACACACATCAGTCAAAAGAAAGAGCAAAAATTTTGAATATTGATGACCTAGAAAAAATCTACTCTATAAAAGATATGGTAAAAGGTGAGTCAGTGTTCATTGCAACTGGAGTAACAAGCGGAGAGCTTGTAGATGGGGTTAAATTTGGTTATAACATCTGCTCAACTAGTTCTTTAATAATGTTGCATAATAAGGTGATAAAGTTGCAAACAATACAAAATTTATGCTAATTTCCTTAGTTTTAACACACATAAATTTTAGCATTTACAATGCACTAGCATTAAGATATACTATTTTAGTAAAATCGAAAGAGGTATGATATGGGATTATTTGAATGGTTCAAGGGATTTAAATCTTCTGTGGAAAATACAGATGTCAATATTGCTTTACAAGAGAAACTGATCATACAAGTGGTTTCTTAAGACAAGCGTAAATTTGATAATAATTCTGAGATATAAAGCATACTATCAGGTTTTGACAATTTAGATTTCTCAAGTCGACCATTTAATTATCCTTCGTATGACATGAATTATGATGAAGGTAAAGAGGCAAATCCATTTAACAAAATAGCAAAATACTATGGAAGAAATAAGAATGTTTCCCTTTTTATTGCCACGCTGGTGGTAATGTTCAAGCTAAAGAGAAGTTTATAGAGAAGATGAATATATATTTGGATAGAGTTAATAAAGGAGAGCATGATGCAAAAGAATTTTTAAATAGTGATTTGGCTGCTTTCTTTAATAAATATCACGTAGTATACTCAGGACATAATCGGTAATATTTGTAAAGAGTAAAAATATACAGCAATGGTAAAAGAATACTAATAATTGTGAAGAATGAGAAACAGGAGAAAAACTACTCTTTCGTAGAACTTGCAATATGTAACATTGAAATTAGTTAGGGTGCAAAAGATAAGTCTGGAAAAGGCCTTAACTATTTTGCTGTTTTAAATATAAATCCTGATCAAACTAGTATTAGGAAGTTATCCATCGACGGTAAAAATATTGACTAAAGGACATTTTAGAACTAGCTGAGCAAAACTAGGCTGTGTTTATAAAAGGTAAAGCTTTACGTGAAGTTTTAGAGAATGTCTAGTTTAATAGACACTGTATGAGAAAAAGAAGGACACACAGCCATATGAGAATATCATCATCGGTATATCTAACTCTATCATTGATGAGAAAATAACTGTAGAAAAAGGAGTTTCTTCCCTTCAGCAAGGGGCTGCTACACATTAAACCTAAAGTGCATTATATCACCGTCTTGTACAATATAATCCTTGCCTTCGAAGCGAATTTTGCCTGCGTCTTTGCAAGCCGATTCGCTTCTATATTTTACATAATCTGCAAAACTTATCGTTTCTGCTTTTATAAAACCTTTTTCAAAATCATTGTGAATTACACCAGCTGCTTTATCAGCTGTTGACCCTATTTTTATTGGCCACGCTCGTGCTTCTTTGAGGCCAACAGTAAAAAAGGTTATCATACTTAGCACTTCATACATAATACGCGCTACTCCATCAAGTCCCGACTCTTGCAGGCCAAATTCTGATAAAAAACTCTGTTTTTCCTCCTCACTTTCAAGATTTGCAATATCTGACTCAAGTTTTGCTGAGATACAATAAAATTTATTTTTGTTCTCTTCTGCTATTTTT
			TTCACCTTTTGAGATAGTTTATTACCCGTTATAATATTTATATCTTCAACATTGCAGACGTACATAACAGGCTTTGCCGTCAGCAATTGAAGTGATTTCATTTCATTTCTATCACTACATTCTAAACTTCTTGCAGGTTTACCGAGTTTTAAAGTAGCTAAAACCTCATGCATCAAATCAAGTTGCCTCTTTAGCTCCTTATTACCCTGCTTTGCTTTCTTTTCTAATTGAGGTAGCCTCTTTTCTATGCTATCAATATCAGCCAAAATTAATTCCATTTCCACTACCTCAGCATCTGATATTGGATCTATTTCATTATGCACATGGTTAACACCGTCGTCCATAAAGCACCTAAGCAGATGAACGATGGCATCAACTTCTCTGATATGACTCAAAAACTTATTACCGAGCCCTTCACCCTTACTCGCACCCTTTACCAGACCTGCAATATCCACGACTTCTAGCTGATTGTAGATTACCTTTTCTGAACCGGCAATTGCTGCGATTTGTCTCAAACGCTGATCTCTTATTGGCACCTTGCCAATATTTGGTTCGATTGTACAAAAGGGGTAATTTGCAGCTTCAGCTGCACTTGATTGTGTAAGTGCGTTAAATAAAGTTGATTTTCCTATGTTTGGTAACCCAACTATGCCACAGTTAAAGCTCATATTTACCATATAAAACCACAATTGTTACATGATTTAAGAATTTTTGCTATACTTAATTAGTTATTTATTAACAACTTTACTGATATAGTAATATATAATTAAGGTGAGAAACTATGACTACAGCTCAAAAACCGGAAACTACTAAGTGATTTTCAAGACATTGAAAGTGCGAAAAGGTTCAAGAGCTCAGGGCAGGAAATAACTCTTTCAAGTAGTAGCCCCTACCCTGATAATTTCCATGTAGGGTAGCAATTGGTAATGGAAATTGTTTTTTAACCTCATTCAAACAAAGCTTGAGACAGCAGAAGGGAATCAAAAGTTACTGTAGAGCAGTTGTGAAAAGACTATAAAGAATTTGCGCAAAAAAATCTGCAGAATGGTTTCAAAGTACAATTGCAAGCAGCTACGATAGTAGTGATAATATTCGCATTGAAATTGCAGATAACTATGTAAAAAACATCTTGGATAATAGTAGATGGGATGATCCTGAAGTTGAAGGTAGAATATTTTGTGGAAAGTATGGCATGAAATTGCACCTTTGAATCAAAAATCGGTTATATTTTAAGTTTTTGCAGAGATGGATATTTCAGGATGAGGATGGGTTTAATGCAAATGTTAAACAAGTAATAATGGGCTCTAAATTCTATGGAACACTTGCTAAAGAGCTTTAAAAAATTAACTCAGATTGAAGCGAGTAAATCGCTAGAAAATATGTGAGGTCTTGGTAACATAGGTCGCACACATAGCCTTATCAGTTCTTCAGGTAGTACGTAAACAGGTAGTCTAAACTATAATAATCAATCTACCATGCATATAATAAACAAAGGTGATGCTCACTTTGAACCATTGCTTGACAGAAGTAAAAGTTTAGCAAAGCAAGAGTAAGGAGATTTTCTATTAGCAAAAAAACTTCAGCTAGATGAGATCTCAGAATATTACAACTTTTCAAGGGGTAGCAGTCAGAAAGCAGGGGTTGAAAGAAGCGTTTGATAAGTCATTAACAGAAAGTTTAATGGAGAAATTAGTGATGTTATAAAACGGGTAGAGCAGTACATGAAACGCTCTGAAGAACAAAATCCTTTGGCTTACCAAGATATGGTATGAAAGAAACAAGGATAGAAAAAACATTTCATCAGCAGCAGTCTGTAAAATCTTGTTAACTCTATATGTTTTTATATAGGGCTTTTTTGCAAAATCTCAGTAATATGAGTACAATACGCACAACCCAAATGCAAGTTGATCATAAAACTAGTTTAATTATTGATGCCGTAGAGAAATTTGGTGGTGAGGTGAGGCTTGTTGGTGGGTGCGTGAGAGATTCAATTCTGCAGC
			GTAAAGTTCACGACATTGACTTAGCCACCAATTTACTGCCCAGTCAAGTAATTGAAGCACTAAAATTTCACAATATAAAAGCTATTCCAACCGGCTTAAAACATGGAACTATCACTGCAGTTTTAAATCAAAGGTCCTTTGAGATCACAACGCTAAGGCATGATGTTAAGTGTGATGGTAGGCATGCAAAAGTAGAATTTACCGATAATTGGCGAGCTGATGCTTCGAGACGCGACTTTACATTCAACGCTCTATACGCAAACAAGTACGGCCATATATATGACTACTTTGGTGGTACTCAGGACTTGAAAGCACGAAGATTAAATTTTATAGGCAACGCTGAAGATAGAATTAAAGAAGACTATCTGCGCATTTTAAGGGCGTTTCGTTTTCATGCAAAAATATGCATTGGAGATATGAGTGATAAAATATTGAATGTATGCAAAAAGCACGCACACAAGATTTATAACCTCTCTGGAGAGAGAATAAGAGATGAAATGTTTAAATTGCTGGAGTATGATGCTCCGGTTCCAACACTTAAGAGTATGCAAAAATCTGATGTTTTACAAAAAATTATCCCAAAAGAGGTAAAATGCGAAATTCTGTCTTCGGCATTTCTTTTTGGCACTGATGCACTAGTAAAATTAGCGTTACTTCTTAGGACTACCGAAAAAAATGACAGGTTGAGCCTTGGAGAATACGTAAGTAAGTTTTTACGCCTTTCAAACAAGCAAAAGAAAAAGCTATTATTTTTACTATCCAATAATATCAAAACAGAGCTTACAGAAAAAGAGCAAAGGAAATATATATCTTTACTTGGCAAGGAATTATATTGCGATTTAGTAAAAGTTTGTGGTGTTGAGTCCGGAGCAAATGTTGATGAGTACATTTCACTTGCTCAGGTGCTTAACATCCAGAAATTTCCTTTATCTGGCGATGATTTGATAAATATAGGTTACCAGCCAGGAAAAAATTTAGGTAGGAACTTGAAATTACTAAGACAACATTGGGAAGATAGTTCCTACACTTTAACAAAAAAGGAGCTGATGCTTTATGCTAAAAGTTTACTCTAATTTTTGCCTGTCACAATTTTTATTATCCATGTCCTACAACTCTTATATTACTCGGTGACAGCACAAATATACTAGTATGACTCATAGAAGAGCTAGGCACGTTGTTTGGTAGCAAATTTATCTCTCTAACTTTCTCTAAAAAGATTTTCACCCTAGCATTTGCTAACTCTTTTACAACAATCTCTTTAAGCAGGATTGATGGATTTTTACTATTACTTCTTTCGTTATAAAACTTATTCATGCTAGAATCAGCTATTATTGCTATGTCTTTTATATTTAATCTTAATCTCTTTATATATTACTTAACAGAGTGCAGCAATTTGGTTTTTAATTTACTCTTGCACATGATACCATCAAGTAACTCTTTATCTGTGTTTTTGCTAACCTGATAATACTTATTACCCTTGTCAATCACTACTTCTTTAACCTTACCTTCTATAACTTCCCTTATTAAATTTTTTAAACAAATTAAGTAATTCATTATCTTGAGGTTTATTGTCTTGTTTATTTGAGAGGAATTTTACAGTTTCTCTCAAGAAGTTGAGAAGAAAATTCTTTTCTCTCAATTCAGGGAAATTCTTTTTTAAATCCATATTTCGGTCAGACAAGAAACGTCCAAGACCCTGCAAAGGCTTTTTTAGTAAGTTAAACGGATCAGTAATTGATTTCGTGATAGATACTTTATCCACATCCCCTATACTGGCTTTTGAACTTCTGTTTGTCCTTGTGTATCTTTCCTTTTACTTCCCATCTCGTTGTGCATCTTTAGTTGGTGAACTTTCAATCTGTTGATCTTTTAATATCAAATTCTCATGAAGTGCCTCTGTATGTGCTGCAATAGATGATACTACAACATCTCTTGCTTTTTTCTGCTTCCGGGTATTTAAGCAACCTTTCTTGCTCAGCAAGTTTTCCTCTGGCTTCTTG
			TAATTCCTCATCTGATTTCTTCTTTAATGTCTTCAACCTTTCTATTTCCTCAGCTTTTTTCTTTGAATCTGTCTCCCATTCTTTTTTTTGATTAGACGAAGCAGTTTCAAACTTGCTAATATCTTTTTTACTTTTTGCCAGATCTACACCCTTTTGGCTAGACATTTTAGTCAATCTTTTTTGCACATTTTTTTATCTTCCTTTAAAGTCTGTACTTGTTTTTGCAACTCAGCAGACTCATTTTCTAAGTCCTCTTTCTCTTTTTCAACAGCACTTAATTGACTTTCTAAATTCTCCAATTCGCGTTCTAACTCACGCTGACTTTCCTCACACGTTTTGCATGCTTCTTCCATAGCTTTTAACTGCTTTTCATGCTGAGCTTTTTCTTTTCGCAATTCACTTACTTTACTTTCTAATTCAGCATTCTTGCTTATAGTCTATCGTAACTCTGTCACTTTTGTTGCTCGAAATTACTCTTTTCTTCCTCCAATGTTTTTACTTGATTGATTAATCTGCGTTCATATTACGCTAATCTTTCATTTTCTTTATTCAAGTTAGCTTCTTGGCTAATATCTTTGATTCTCTTCCTTTACATAGCTTAGTTGATTATTTAAATCTCTATTTCCTTCTTCCAATTACTGTTTAGGTTCTTGAGTACTTTGCAATTGAACAGTCAGTATATTCACATTTGATTGATAGAGCTTCTTTATTACAACCTAAGTTACTAATTTTACCTTCTAACCCACTAACTCCATCTTCAAGTTCCGTTATTTGTATTTGTAGACTTCATTACCCTTCTTAACAGCCTCATTTTCATCAGCAAGTGATTTAATCAAAGCATCTTGCTCTCCGACCCTTTTTCTTGATCATATATAGTTTACTGTTTGTTCATCAACTTTACCCTTTATTGTTTTCTTATCCTGTTCTAATTCTTCATTTAACCTTGTTAAATTACTTTATTTCCTGTCTTTTTCCTCCACTCTACCAAAAGCTTTCTTGTTCTGTTTACAAGTTCTGTGTTGTATTCAATTAGTTCCTCTTCTCGTTTGTCTGCAGCTTCTGTCAATTCCTTATAACCCTTTTTAAACTTTTCAATTATAGACTACAATTCTCTATTTTCCTCTTTTAAGGAAACATTTTGCAAACGTGTTCGAGTTCTAGTTCCTGACTCATATCCCCTAGCTGTTCTTCTAATGCTCCATTTTTCTCTGTACTCACTTCTCCTATATTAGAATAGTCATCATCAATTAGCCCACTACCCTCAGTACTGCAAAAATAGATTCCACCAGTAAATTCGTTACTTTCTTCAGTTTTAACCCCTTCATCTTTACTCATTACTTCACTTTGAAGTATCAAATCAACTTGAACACCTGCATTTACTGTTGTAAGCTTATCAGCTTAAACTCCATTATTTGCAGTAGCTTTATTATAGTATAGAATATTTTCTGCTCATTTATTCCATCTCTTTGGCAATATCTGCCCAATCGTTTTTTAGGTATAGATAAGCAAACACGGTAGATCAGCTATATCCTTTTTCCTCCCTTTTAATATTAATTTCATTACTTGTGCCAAGCATAAAATTACCTCACCTTTTTTCAATTCTAAAAACTTTCTTCAAGCTAAATTTTACTAACAATCACCAGAAATAGTAACTAAATTATATATTAGTGTAAAAATTAAATAAGCATTAATGCAGATGTTAAACTTGACCTGAACGTTTTTAATGTTAAGTAGACAAAGTTCTACCCATTTAACAAACCTTAAATAGAAATATGCATATTTGTAAGCACATCATTTGCCTTTTTTTATTGCTCCTACCAACATTTCTTGTCCATTACCCTGACTTTTTACGTCAACTACCTGGCTAAATTTGCAAGAAAGGTGATCAAACTGACTTCCTGTAGTTCCACTTGTTTCAACACCAGAGCTCTGCTCTCATGGTCAATGTTATATCTTACGATATAACCAATCGAAAGTCCATTATTAATTACCCCAGTCTT
			AAGTATTAAGTAAGCCTCTTCTGATTTTTGAATACCTAGGAGCAAACGCACAGTTATATACAACCCAACATCATTTTTACAAATTTTATAATATTGCCTATAGGCTCACCAAGATTGTGCTGCCAGAGAAGCTTTATCTCATTTTTGTTCAAATTCTCTTTAAATGCTCCAAACAAGATTAGGTCACTTATTTATCGACTATATTAAAGACACTCGCATAACCAGAAAATACGCCGTTTTCTCCTATATTTTTTATTAACAATGGGATGAACAGAGAAATTTCTTATCCTCATAAAGCCTCCTTGTAGATTATGCTATTGGGGATTTTATTTGAAGTAACTTGCAATATACTGCGAAACAACCTTATTATATACAGTACTCTAAAAGAGGGAAGCATTTTTAATTACAAAATAGAAACTATGGAAGCAACAAAGCCATCCCAACGTCACACAAACAACTTATGAGCATTTGTGATTTGATAAGCTAAAGATAGCTCACAGAAGTACAAAAAATTACTTGATAAACCTTGCTAATTTCCATAGTACTGAAGGTATTCAGTTATCTTCAATCTATGCAGATTAAATGACAAAGTATCACGTAGTTAGCGTCTTATGTTTAATTTTTTGTACTATATGTACTCTTATGTCTTTACAACATCTCTGGGGGGGTTTTTACCTATATAAGCTAGAACGTGCTTTATAAAGCATTTAAGACAGTATAGTGCGCCAATTTATAGGATTAGAGAGTAAACACTATCTGCCAGGGAATATCTTTTACCTTTTTTCTATTTAATAAATTTCTTGCTACTTGTTAGCGGGGTCTAGAGATACCGCAGATGAGTTGCGCCAACGTCTCCGCTGGAATGACATAAGAAGGAGGCTACTTGAACGATAAGAAAGGAGTACTGGAATGACAATAAATTTCTTCGAAAAAAAGTTACTTGAAATGGCAACTGTATAAAACTGTTACTTCCAGCCTATCTCTATCAGTTTTTTTCTCCTTTTGCTTCTTCCACTTTAGAGTTGTAGTACTTCATCTGTAACACAATCATCTTGAATCTAAGAGTTCTTTAACTCCTTTAAACAGCATAAAGGGAATACCTATACATACTTATAACTAAAGCACTGGTTACCGCTATTTTTGTTATAGCTATAACTGCTGTTAAATAGCTATATCGATAGTAGTTTCCACCACTAAACTTAATAATATCTTGATTATCATATACCATAATAAAAAAGTCAAATCCATACGCTAAGGTTGTAGCTTTACTAAATACTAAAAAACAGTCACAATGAAGTAAGCAAACATTTACAAATTAAATTTAGTGTGCAATCAACAAACAAGGGTGTTGATATCAACAATTCTCTGTAGAATCGCAATATGGTATGATCACATGCTCTTTATTGATCTGGTTAACATAATCAGTAGAGAGTTTTGTTCTGCAAAAGATGTCTACTACAACATACTGCAATTGTTTGGAATTGCAGGGCTGGGTGCTATGGTAAGGCCACTTGGCGCATCTGTATTTGGTCACATTGGCGATAGATATGGAAGGAAGATGGCATTAACAATTGCTATTTTGCTAATATCAATCCCGTCTAGTCTCGTTGCATTTATTCCAGGCTATAGTCGAGTAGGTATAACCTCTACTATATTGCTTTTTGCAATCCATGTAACACAAGGAATTGCACTAGGCGCCGAACAAGGAGGAAGTTCTGTTTATCTCATAGAGCATTTATCCAATAAGAAAAAACTAGGAATGTTTTTTGGGATAATAAGTTTTGGTCGCTCCATTGGTGTCCTGCTTTTTGTAATGATAGTGATCATATGCAAAAAAATCACTGATTTTAACGCATGGGGCTGGAGAATGCCGTTTACTTTTTCGGCCATTTGGGGATTAATGAGTGCATATAGTATATACACATTAGGAGAAACTCCGGCATATGAAAAAAATCGAGAACAAAGAAATTTGCCTAATTTACCAATAATAGAGCTTGTAA
			AGCGCTATAAGAGAGCTCTGATACTTGCCGTTTTAATATCCGTACCTGTTAATGTTGCTGTTGGATTTACCATATTTCTTCGAACAATTGCAAAAGAAATAGTGCAAGTTGAGATGTATGTAACAACATATGTCAATGAAATTGTGTTGATTATAACCAGTATATTAATACCGATATCTTCAATAGCGCTCGGAATGTTAGCTGATAGAGTAGGGAAAGAGCGCATTGCAATCTTATTTATAATAATTACGATAATACTGTGTTGTCCTATGTTATCTATTGCATATTACTATAAAAGTTACCTTATAATTATGTTGAGTGTAATGGCTCTCTCTATAATAGAAAGGGGTATCAATCCTATAGGAATAGTTGCATCTGAACTTTTCCCCCCCAATGTTAGATTTAGTGGAGTGAGTTTATCACGCAATATTTCTTTTGCCTTGCATGGTGGATTTACCCCCATGATATGCACTTGGCTTACTATAACGTTCCCTCAAATAAATTTTGTTGCTGGGCTTTATATAATCTTCTGCTTATTGATCAGTTTGATAGCAATACTGCAAATAAAATCACAAGATAAAAATTTTGATTGGTAAAAATCCCGGTATAAGCCACACACATTAAGTTAAGCTTAAAATTGTAAGTTAAAAAATATAGTTGAATATTTGGAAAAAATAGTGTATTACTATTAATACCATTTAAGTTAATTTATTATAGCACTTTCTAAATTCCTTACCAAAATTGGACCTGACTTTCAAGAAGATCTTTGGCACGGAAGAAATAAGAATATTCTTGTCCATTTTTGAGCGATGTTTTAGGGTATACTGAAGTTAATACTATGCAAGAAATAGAATTCATCAGCGTCATTATGAATTCTAAATTTGCTTCTGAGAAACAAAGCATGGTTGGTGTTCTCTGCAAGGATTCTGTTGGTAATAAGTTTGTGGTTGAAGTGGAGCTCACTCGTGACAAGGACTTTGAAAAACGTATTCAATATTACGTTGCCAAAGCTTCTCAAGGCAATCTGGTGGATATCATAATTTACACAAAAGATTTTCTTTATTACAATATCAAATTGTACTTTATTTCCCGATGAGTCCAATTATATATCTAGCCATACCATAAGAGACGATGAAACTAATGAGCATGATTTACAAGATTTTCAATTCGTATTCATTGAACTATCTAAATTTCCTAAAGGTAAAGTAGACCAATTAACAAGCATAGTAGAACGCTGGTGTTTCTTTATTTAAGTATGCAGAAGAAACAACAGATAAAAATTTAAAGAAGATAGCAGGAGAAGTATTAATAATAAATTAAGCATATGATGAGTTAAACAAGTTTCACTGGGATGAAAAGGACCTAAACAGCGTATGAAGAAAGAATAATGGATCTGTACAAAGAGGAAGCTATCCTTGAACAGAAACTTGGAAGGTATAGAAGAAGGAAAAATTGAAGTAGCAAAGGCAATGCTGGCTGATAATGTTGACACCAACACTATTGTCAAGTTTACTGGTCTTTCCATTAGTGAAATTGAAAGGATTGCAGGATTAGAAGACGCTCATCAATTAACCTAACGCGGGCAGAATGACAGAATGCTATTAGGTGTATGGTTATACAAGAAATCTAATAATAATTGGTAGAGTCCCTCAATTTCTCAAAAAAATCTTTTAACAAAAAAGAGCACTCTGTTTCTAATACCCCACCATAAACTTCAGGTACGTGGCTGCAAAATTGAAATATTTTAGCACCATTTTCAATTCCTCCACCTTTTGAATTATAGGCTCCAAAGTACAATCGTTTAATTCTTGCAAAGGAAATAGCTTGAGCACACATCGGACATGGCTCTAATGTTACGTACATGTCAGCATTACAAAGTACTGACGTTGAAAGCAATTCGCATGCTTGTCTGATCACTAACATCTCTGCATGTGCAGTTGGATCATTGGATATATTATGTGCAAAAGAAATGATATTGTCTCCACTAACTATCACAGCTC
			CTATGGGAATCTCATCATTTTTTTTGGCAAGCTTAGCTTGCTCTACGGCAAACTCCATATATTGACACTTAAACACTTTCCCTTGTTAACCTTCTGTTTTTTTAACTTTATTAACTACTGCCTTAATGAATGATACAAAGAGAGGATGAGGAGAAAATGGCTTAGATTGGAACTCTGGGTGAAATTGAACACCAATAAACCATGGATGGTTTTCTAACTCCACTGCTTCTATATATGTTCCATCTTCTGACATGCCACTGCATATCAGTCCATTCTTTTCTAAATCATCTTTATAATCTAAATTAATTATGTATCTATGCCTGTGTCTTTCTGAAATAATAGTATCGCTATATGCACCCGCCATTTTAGAATTTGGACTTATATTACATTTGTATGCCCCAAGTCTCATGGTTCCACCAAGATCAACGTTTTTATCACCAGCTAGCTTAATGATTGGGTGTTTACAAGTATAAAACTCTTCAGAATGTACATCTTTAAACTTAATAACGTTGCGAGCAAATTCAATAACCGCAAGCTGCATACCAAGGCATATTCCAAAAAATGGGATATTATTTGTGCGAGCGTAACTTATCGCTAACATTTTACCTTCTATTCCATCGTCACCAAAACCCCCTGGAACAAGAATTGCATGAGAATTCTTTAGTTTATCCCCCATAAACTTTTCATTTATAGGTTTTCCGCTCTTCTCTCTTGAGTTAACCCAATTTATCTTTACTTCGATTCTATTACTAATTGCACTATGACTTAATGCCTCAACTAGTGACTTATACGTATCAGGAAATTCAGTGTATTTCCCTACTATAGATACAGTAACTTCCTGCATTGGGTGCCTCATAGAATGCACTATTTGATTCCACCCAACCAGACTTGGTTTTGGTTTACTTAAATGAAAATGTTCCAAAACTTGTGTACCAAGTCCACATTGATTATATAAGACAGGTAGCTCATATATATGACTTACATCAGGAGCGGATATTACATTAGATAAAGAAACATTACAAAGATTGGCTATTTTCCCTCTCTGATTATCAGAAATTTCTTTTTCACTACGACATAATATAATATCTGGCTGTAGCCCTACAAAATTTAGCTCTCGAACTGAATGCTGTGTTGGTTTTGTCTTTAATTCTTGCGCTACAGCAAGATATGGCACCAAGGTTAAGTGAATAAGAATAACTCTTTGTTTTCCGAGTTTATAGCTAATTTGGCGTATGGCTTCCAAAAATGGTTGACTTTCGATATCACCTACAGTCCCGCCAATTTCACATATCACAAAATCTAAGCCTTCCGTACCATTAAAAATAAATGACTTGATTAAATCCGTTACATGAGGAATGACTTGTACAGTTTTGCCCAGGTAATCACCACGTCTTTCCTTTTTCAATAACTCATGATACATCTTACCAGTTGTTATATTGTCGTCTTTAGTTGCTTTAATTCCAGTAAAACGCTCATAATGCCCAAGATCCAAATCAGTTTCGGCACCATCTTCGGTAACAAATACCTCTCCATGCTGGGTTGGGCTCATTGTTCCAGGATCAATATTTAGATATGGATCAAGTTTTCTAATGCGAACTTTAAAGCCGTGAGCTTGAAGAAGTGCACCTACACTTGAAGCGACTAAACCTTTGCCAAGTGATGAAACAACCCCACCTGTTACAAAAATAAATTTAGCTTCTTTCATCAATTCTCAAAGGGAACAGAAGTAGATTCATTTTCTTGTTGTTTTTCCAATATAATTTTCTCTGCTATCGATTTTTTATGTACATCTTTTGAACACAATCCTGACAATAGTAATGTATTCATAATAAACAATCCAGCAACTATGGCTGTTATTTTGTTAAGCGGATTCGCAGAAGATTTTACTGGAATTATTGAATTGAATCCTTGCTGCGAATTGCTAAAGCCGCTTAGTGAGCTACTTCCTGGTGGCTGCAAGAGTACTAAAATTACTAATATAACAACCAATATTATTTGAA
			ATACACTTAATACCATTATTAACATTATAAATAGGGTTGAAAATAAAAATTCTAGGAACATAAAGCACATAAGTCAAGTTCTTATACGCACCTGTCATTCAAGTAGCCAGCATTGTGCGCTGGAAGAAATTTATTAAATATTTTACTTATAGATCTAATTTCTTATTATAAGAGATACGCAATGAGCGATTTATTAATGGTTAAAGATTATAAAAAGGGGCGCAAAAAGCGCCTGAGAGAGAAAATTGTTTTAGATAATAGACAATCACTACTCGACTACTATGAAGTTTTAGAGTACATTTTGTACTCAACATACAGTAGAATTGACGTAAAGCAGGTAGCAAAGAGTTTGATAGAAAATTTTGGCAGTTTAAAAAGGATCTGCCTATAATCAATAATTAGAAAAAACTGCTTGATTACTTAAGAATAAGTATAGGAAGCCTCAATGAGAAAAACTTTCATGTCATTTACACGAATAAAAAATACCACCTAATAGCGGAAGACCTGCAAAACATTAGTACAATAGATCAAACTTCTCTCTATGTCAAAGATATTATCAAGCGTGTTCTTTTGATTGGTTCAACATCCATAGTAATATCCCACAACCATTCAAGTGGAAATACACAACCTTCAAGTAGAATATATCCCTCACTAGGTAGCTAGCAGAAGCTTGCAAAAGCGTAAGAATAGAACTAATAGACCACATGTTGTTACATTCAGTAGCTACTTTAATTTCAAGGAAAATAGGTTATTGTGAAAAACTTTTATAGCTACAGTAGCTTAATTATCGTCATTCGCTATCAGTAGTGTAAACTCTTCAAATAACATAAAATGAAGTAGATGGCTGTAAAATTACTTGACAAACTTTGCCAGCTCTCTTACCATGGTAGTGGAGCTATTTTATATGGCTTTCCAAGCTTGTGTAGATTAAAATGACAAGAAAGTTTTGTATTTGGTGTATTGTTGTCTAATTTTTCGCACTATATGCACTGTATGTCTTTATAAAATTCTAGGTTTTTAGTTATACAAGCTGAAACGCGCTTATAAAGTGTTTAAGGCATTACCCAACGCCAAATTTTTAAAATAAAGAATTAGTGATTAGCTACTACAGGGGTTTCTTGTCTTTTTTTTCTGCTTGGCAAGTTTCTTAAATATTTAAGCCCCAATTAGTTGTTTTGAAAAGCAGCTAAATTGTAGCGTTTAAGACTTAAAAACGCCAATAATGAATAATGACCGGGGTTTCTTTTGCCTTTTTTCTGAATGGCTAAAAATTCAATCTACTTCGTTATGGAACTTCTTGCCTGTCATGAAAGTAGCAGACAGAGCCGTTACGTGTTAGCGAAATTTATGTGAGATACGGCAGCAACTAGCTATTCATCACGAATGACAAACCAATTATAGTGTATACTAAATTTTTAATAATTTATTAACACAGGTACTTAAAACCCTCTTCACATACTCAGTAACTTTTATTATTGAAAAATTAAAAAAAATGCTATATACTAACTATAGTAGTAGATTTTGGTAAAATTTATAGCAGATTCAAGTACTAATATAGCTTTCAGCAAAGAAATTTTACAGCACCTTACTGAACTATCTGAACTTACCAAGTAGTCTGCTCAAGAATTAGCAGATAAATTACTCAGAGAAGCAGTTAAGCATGAAGAGGAAGGTATTTTATTATCTGTGGTTGCTGATGAATATGATATTGGAAGTGCAAAAAAGACTAAAAGCAAGGACGTAGATTGAAATACACTATTATCTTCTTAGACAATATTCTTAAGAAAGATCTTCTAGATCTTCTGAAAACAGTGGTTAAGGGTTGTAGATGCAATAAATGAGCGGCCTATAGTTAGTCCTACTAATCTTGGTAAAGCTTTCACTGCAGCCTCAAAGGATGGAGAAGATTAAGAGTTGGTGATTACCGCATATATATTATGTAAACACCTTAGGATATGAAGTAACCATGGTTACATTAGGTGCAGAGATAATATTTATGA
			GAAGGCTAGGAAAATACTTCATAGACATTAAATATATAACTAGTAGCTTTAAAAAAAAGAAAAATTAATAATGCTCGTAGCACATACACCAACTAGCAAGGCTTCAATCACATTCTCTTGCAATCAAGTTCCATCAAAAGTCAGATTGAATGGTTAAATCTTCCACCCAAATAACCATGCACTCTACCTGCTTGTTTGGACATATCTCTTGTACTAAGGTTTTATAGATCAACATCTGTTTTTTTATTTCATTTAATGAGGAAACAGAAACATTACGGTGTGATTTATAGTCAATTATAATTGCTTTATCCTGCGTTATGCATAGCTTATCTAATCGTACTAATACCGGTTTGCCATTGATTGTTCCACTCAGTGTAATTTCTGACTTACCATCTAAGTCAAACAGGTAATCATATTTTTCATTAAAGGCTAATATTTTTCTGTAAATTTCATCCTTATTTTTCCTGATGTTTATATTATCAAGATATTTTCCTATCCAATTTTTTCTCCTGTCTTTCTCTATCTTAGGCATATACTGCAATATGCTATGAATTATTAAGCCTCTTGTGTAGCCATCTGTCATCCAGGTGTTCCTTTTTTTGTCATCCCAGTGTGTGACACTGGAATCTAGTGGAGAAAAAGAATGGATCCCAGTATCAAAGCACTGGGGTGATAGGAGAGGATACTGGGATGGTGAAGGAGAGTGCTGGAACAAAATTGATAAATTCGGTGGGGGCAAAACAGCAGGAATGTTAAAATAATCACGTTTTTTATAAATGTAAGGATAGTTTGCATTTACACATAATACCTCAACTTTTTCTTTAAATATTTGGTGTAACTCCATGTATTTCTTCTCATACGGCTCTCCATATTTAGTGATTATATCATACCAAGAGCCCTTTTGTACTGGCTCTTTACCTAAAATGTATAACTCATCCTCAGCACGCGTGAGTGCCACGTATAACAAACGCAAATACTCGTTATAATCCTCCAGTTTTTTTTCCCTTTTCACTTGGTCACAATAAGCGTTGTTGTTTTTTCCACATAAAAATGGTGCTCCCATCGCATCAAGAACAATGCTTTCACTGTTTTTTGGTACTGTATTCGTATCAACCAAAAATACTATGGGAGCTTGCAGACCTTTTGATTTATGAATTGTCATTATTCGCACAGCATTGCGTTCTGATTGCATATCATTTTTAATCTCTGGGTTATTTTCCTTTATCCACTGAACAAACGCTTGAAGAGATGGGTTTTCAAATTGTAACACAAGGTTCATAAATTCATCTAGGACCTCAAAGCATTCAAGACCTAGCCTTGCAGCGAATTTCTTCTTACCTGTACGAAGTATATGTGTGAATAACGTAAGAGGTGATTCTATGTGAGATAAGTTAATGAGATCGTTTAACTTACTATAGATATCTTCAGAATAATTCTGGAGTCTTTCCCATAACGACTGTTCTTTACGATCATATGCAATATTAAATAAATCATCTTCAGTGAAATTAAATAGTGGCGATTTTAAAGCATTTGCAAGAGCCAAATCATTTGTTGGAAGAAGTAAAAATTCAGTCAAAGCTATCAAGTCTTGCACAGCTATGTAGTCCATAATTCTAAAATAGTCCCGTCCTACAACTGGTATATTTGCTTTTTTAAGTTCACTTATTACGTAATCAACTAGCATATTTCGCTGTCGTACCAGAATCATAATGTCTCTTGGTTCTATATGGCGATTTTTAGCGACTAAAATTCGCCCCTCATTTAACCAGTTGTGAATTTTGTGAGCTATTGCCTGGGCAAGCAATCGATCTGTTATTATATAATCTTTCCTATGCATCAAATGAATTTGTAAAGCTTGCTGTTCTTCCTCTTTACATCTTGGCAACAACGGCCAGATTTCAACGTATCCCTGATCGTTTTCTCTATATGGAATATGTTTTATTTCACTATCAACAAAAGATATCTCTTCACGGAAGTTGTTAAATAACCTATCTACAAGT
			GTTAAAGTTTCCGGAGTTGAGCGAAATGACTTTTCAAGCTGACATGATATCCAATCTTTGCCACCAGATTTTGTATGAAAGTATTGTTGCATGCAGTTGAATAGGTGAGGATTTGCCCCCTGAAATCTGTAAATGGATTGTTTTACATCACCAACAACAAACAAGGTTCGTTTTTCATCATTACGGATAAAAAATTCATCGCAGAGATTTGCTATAATTTTCCATTGACTGATGCTATTATCTTGTGCCTCATCAACAAGAATGTGATCTATTTTTTGATCTAAGTTAAACAATACCCAATTTTTATAATCTGGATTGCTGAGAAGATTTGTTGCTAAATCGATTATATCATTATAGTCAAGCAGTGCATTCTTTGACTTTTCACTATTATATAAATCAATATATACTTTAAATATATCCAGAAAACTACTGGTTCTTTTGAATATTTGATAAGAGTTTATATCTCTTACATGAGTAAATACTGCATTCTGAATATTTTCTATTACTTGCTCTGCACCTGGAAATTTCTCCAAAGTACTCTTCGTTATAATGGATGATATGCTTTTTTTCTCGCACGATTCTGACTTTAAAAACACTTTGACTAAGTTTTCTATACTGATGTCATTCCAGCGTGTGGCGCTGGAATCTAATTTTTGAATCCTAGTATCAGCTACTTGGATGAAAGAGGAAGATGTAAGATCAAGCATCTTGCTATAATTCCGATCTCGTTTACTGCCTTTACTTAATATTTCGGCTAATCTTTCTATTTGCTCAGTCGCTTCACTCTGTAAACCATGAATTTCATCTGGAGCACTCAGTTTACCTTTGACATATTCTAGATTGTTTGCTGACACAGATCTTTTTATGCACAAAGTATAAAGCAAATCGCGTAACTTATTTTCATCAACTTCAGCTGCAATAAATTTTATACTATCTTGCACAGCTTCATTATGAAGTAATTTATCAAATACAATGGAGTGTAATTCCTTACATTCGCTCAGCGTACAATTTGGAACAATGCCAGCTTCTGCAGGAAAGCTAGAAATTAACTTATAACAAAAGGCATGTACAGTCTGTATAGTTAAATCAAGATTTTCCAGTTCAGAGAAAAGCCTCCTTGCTTGGATTAAATAATGATTAAATACTTCACTATTTTTTGTCTGCGGCCATCTAGATCTCAGTGTCAAGCACTGGGATGATAGGAAAGGATGAGATGGCGGATAGTGGTGCTGAAGCAACAGTAAAGAGAGGTCTAGCTGTTCTAAAGATGCGATTAGTTCGTTATCTGAACAAACTGCCCACTTACTGAGTATATTATGAATGCGACTTTCCATCTCATTTGCTGCAGCATTGGTAAATGTTAAGCAGAAAATATTCCTTTTATTTTCTAATAAAAGTCTTAATACTCTATCTATTAAGATTTTCGTTTTGCCTGTACCAGCGGATGCATTCACCCATACAGAAAAATTAGGATTTATGATATCTGGTTTCATCAGAAGTATGAAAACTGTAAAAAGTTGACTAAAATAGCATTATACGTATAATATTATAAGGTGTTAGTGAAGATATATAAATGAAAAGTTTTTGTGTAAAGGCTCCTGCAAAGATTAACCTTTTTTTGCATGTTGTAGAAAAAAAAGAAACAGGGTATCATTTGATCGAAGGCTTATTTGTCTTCGCTAATCTTTCCAACTTCTTGGAAATAAAAGTAGGTGAAAAGGATTTCAGGTATGACAATCCTATAGTCGAATTTGTAAATTCTGAGCTCAAAATAAGTAACAAATACAATACCGTAATGAGAGCAGTTAATCTATTACTTAGGCACGCTCCTGTACGTACTAAAGTCACTGTAAAGGTTGTAAAAAACATACCAACTTCTGCAGGCCTAGGTAGTGGTTCTTCAGATGCTGGAGCTGTGATACGTACGCTAGGAAAATTATGGAAAATTGATAGACCAATCCTAAACGAAATAGCTTTAAGCGTTGGTGCTGATGTTCCTG
			CAAGTATAGATAGTAAGCCAGTTTTGGTCAGAGGTATTGGTGAAGAATTATGTTATATTAATAAATTCTCCCTGCCTACAAATATAGTACTTGCAAAACCGAAAAAAAAGTTCTTGAGTACACCAGAAGTATTTTCTAAATATGGAGGGAACTTTTCCAAGCCAATTGAATGGAGAGATGACACTGAGAAAGATTTGTTAAAACTCCTTAAAGAGACAGAAAACGATCTTCAAGAAATAGCAATAAGTCTTGTCCCTGAAATTAGAGATGTGATATTAGCATTAGAGTCACAAGAAGGTTCCATACTTTCTCGTATGTCAGGTAGTGGTGTAACATGCTTTGGAATATTTGATAGTGAAGAAAATGCAAAAACCGCTGCAGTTAATATCAGAGAAAAGCAGCCAGAATGGTGGGTATGTGACGCTCAATTAATAGTTTGATTTATGGATATAACTCCTTTAGTTTCTAAGAGTAAAAACTTTATAAATGGCTACAGCGAAGGAAAATTTTTGGTGAATGATCAAGAATATCATAGCTCAATTATAATTTTTCCTGAAAAGGTGATTAAGTTAAAAGAAAGTGGTATAAATAGCAAGGAACATTTTAAATCTTTTTTAACAGAGGAAATAGAAATTTTGTTAATAGGTACTGGTAAAACACGCAATATACCAAATTCTTCAGTGAAGTCCTACCTTATAGAACAAAAAGGTTTAAATTTTGAATTTATGACAACTGACGCAGCATGCAGGACCCATAATGTTTTGATATCTGAAGACAGGTTTGTTGTTACTTATCTAAAGATAATATAGCATGTTTGAAATATTTACACAGGACTTCTTCATCAATAGCCTAATTGCGATAGTAATAATTAGCTTAGTAACAGGTGCTTTAGGGTCATTTATGATATGGCAAAGATTATCATATCTGGGTGATAGTTTATCTCATTCTTCATTGCTTGGCATTGCATTGGCTTTAATCTTTAAGATTAGCCCATCAATAAGCATAATGCTTATTGCAATTGTATTTGCTATACTACTTTCCCTTAATTTTAATAGGCTATATTCTGTTGATACAATATTGAACATCGTTACTAATGTAGTTTTATCATCAAGTTTAATACTTATGTCCTTTCTTCCATCAAGCAATAGTAGCATTATTAGTTCACTATTTGGCAACATATTAACACTGGAACAGAGTGATATAGTATTAATTTCTTTAACCTCAATAGTAGTCGTCCTGATATTAATATTTAGATGGCGTTACTGGCTAATAATCTCAATTAACCAAGATTTAGCAATAGTTGAAAAAGTTAATGTAAATTTGGTTAGGCTAGAATTTTTAATTACTCTTGCCATATTTATAGCAGTGTCTGCCCAACTAATAGGAATACTACTCATTGCTGCGTTCTTGTTGATACCAGCAGCATCTTCAAGGCTTATCTCAAAAACTCCAATGCAGATGATTATCGTTGCAACAGTTTTTTCTTTGATCTCTGGAATATCAGGACTTATATTATCTGCAAGTTTTGACTTATTGACAGGACCTGCAATTATACTTACTGCAACTACATATTTAATTATTGCTTATTTTATAAGGTTAATGTTAAATAGATTGGCTTAATTTCATTTTCAAGTATTGATGATTTTGTAATGCATTAGTTATATGATACGGCTACTTTAGGATTAAATAGTTTTTGCTATATTATCCTTAGTATGATAGTGATAAATTTTTAATTTTATGGAGTAAACAATATGGCTGAGGAAGGTTTTTTTTCAAAGTATGTATCTCAACCTATGAAAAAGTTTTACCGCAAGTATATTCTCAGGGAAATAGATGTATCAAATGACACTCAGAATACGGAGTGACACACATAGTGCTGTACAAGAAGATTCAGAATCTTTAGCTTACATACAGCAAAATGAATTAGTCACTCATACACATGACAATGATATTATATAGAGTACATGAAGGTCACACCGTCTAAGGTCAAAAAATTCCTA
			GAGAAACCAGATATTTTAAGTGGTGTGTTAATTCATGGAAATGATAATAGCAAAGTTGATTTTTTTACGCAAGAAATAGTTGCCAGTCTGAGTGAGTATTCAGTTCAGATGATGGATTTTGCAATGGTGAATAAGTCACCTGGTCTATTATTTTCTGAGTTGGCAAACATTTCGATGTTTACTAGTAAGAAACTAATTAAGCTAATAAATGTAACTGGGAATATATCCAAAGAGTTAAAAAATGTATTGGATTACAATGCAGGCGGTCATTATGTAATAATGATAGCAACTGATCTTTCATATAATTCCACAATTAAAAGTTACATAGAAAGCTCAAAAACTTTCGGCGTAATTGCTTGTTACAAGAATAGTGGTAGTAACCTTTACGATATTATATCAAGCTACTTGAAACGAAACGATATAAAATATACAAATGAGATAATTTACCACTTACAGTCCTACTTCAATTATAGCAATCTACCTATACATTCAGAACTTGAGAAATTAGTTTTATATCTAGGAGAGAGAAAAGATCTCAAACCAGCTGATATAGAGCTGTGTCTTTCAACTTTTAGCAATGATTATGTTACACCTGATAATTTGTGTTCTGCTATAGCAAACAAAGATATGGCAAATTTCATCAAAATTTCCGATACATTGATATTACAAGAAAATTTCTCACCAATAGGACTAATCCGTATTATATCAAATTATTTCCTAAGCCTTGAGAAGGTCTTGCTGTCAATACAAGGTGGAATGAATGAACAGGTTGCGATTGATCAGCTAAATCCTCCGTTATTTTTTAAACAATTGCAAAGCTTTAAGTCCCACCTGAAAATTTTTCAACTTTCAGAACTCAAGAAGATCCTAGAAAGCTTAATAAGCTTAGAAATTACCTGTAAAAAAACTGATTTAGATCATAGAATGATTTTTCAACATGCACTACAAATGGCTGACATTGGAACCTATAGCTAAAATAAGTAAGGTTTCCCTCGTCATACTGCAATTCATTCGTGGTATCTCATCATAGATTCTGCTAACAAATAGCAGAATGATGGTTGTCAGTGAACCCAAGCTAATTTAGTTATGTTTTTCTCTTATAATTTCATCAAAACATTATATTTTGACACAAAATAGCTTTTGTACCCATCAACTTCAGTGTGCTCTCTGCGTTTTATGCTATTACTAATAGGATATTTTCGGATACAATCGAATGCAATTAGATAAAAATACGAATAGTTTGACATTTCAAAAGTGTAATAATACCTGAAATGCTGAAACTAATTACTGAAATTGATGAATTTAAAGGAGCATGGCAACTATTTGGTAATTTAGCTCCAGAATGTTTACAAATGTTCAAGAAAATTGCAACGATCGAAAGCATTGGTTCTTCTGCTTGTATTGGAGGGGTAAAGCTATCAGACCATGAGGTTGAGCAACTACTATCCAAACTTGATACACACTCATTCCGTTCTCGAGATGAACGAAAATAGCCGGATATGCGTATGTGTGAGGAAAAGTATTTCAAAATTTTGAAAATATGCCATTTACAGAGAGCATTATAAAAACAGTTTCATATTTGGCTTTTACAATTTTCACATAAAGATCAGAGGTACATGGGAGAATGTAAGAAATTTTCCAATCATGTTAAAGCGTTTAATGAATCTGGAAAGAGCTTAGGCATAATTTTTGAAATAGCTTCTCCATTTAAACAGTGATACAAACGCAAGAACTTACTTATTGGACTAGCCAGCAATTAGAAGAGAAACCATTACAACCTCTATTAATTAGAGAGAGTCATCTTTATAGTTACTTTTTTAGCTATCCATCCTTTTCAAGATGAAAATAGCAGGTTGTCATGTACTCTTACAACTTTCTTGTTGCTAAAGTTAGGATATACCTACGTACCTTATAGTTCTCTTGAGAGTATAATTGAAAGTAGTAAGGAGAGTTATTACTTAGCTTTGCGTCGTACTCAACAATCTTTAAAGGCTGGTAGC
			TATGACTTTAACCCATGGCTTATGTTTTTCTTAAGGTCACTACAAAAGTAAAAATCTCACCTCGAGCAAAAGGTGTCAACATAAAAAAATGTTAAATTTCTGTTTACTGTCACTTTCAGCTTAAATATTGGCTTTACTTAGCAAACATGAACGTCTTACAATGCAGGATTTAGAAAATATTACTAAAGCAAATCGAAGGACCTTAAAGAAGCATGTATCCAGTCTTGTAAAGAGTAATCACATCACTCAGCATAGAAAAAAAAGAAGGCAGAGCAACTTGGTATTTAGCTCAATAAGAAAATTTTATATCTTATAAAAATGACAAAGCTTTAAAAAAAGCCTAATATAAGCTTTATGAAAATCAAGGTTGGAGTAATAGGCTGCTCAGGTAGGATGGGCAAAAGGATACTCAATGAATTAATTACAAATACCCAAGTCGAAATAGCAGGTGCTGTTGCCCGTTTAGGCAGTAAGTATATAGGTTCAGATATTGGGTCAGCTGTATACCACAGTTCCAATTTAGGAATCAAAGTTACAAGTTCTATTAGTGATGTATTTGAGTCATCTGACGTTGTAATAGATTTTACAACCAAGGAATGTATGTTAGCCTGCCTTAAGGCGGCTATGAAATTTAAAACACCTCTGGTTAGTGGTACAACTGGAATAGAAAGTATCAATTTAAAAAAGTATGCCGCTAAAATTCCGATATTATGGTCGGCAAACATGAGTGTTGGAGTTAATGTACTGCTGAAATTGGTAAAAAAAGCTGCTGAGTTTTTGGATAATGAATATGACGTTGAAATTTGGGAGATGCATCATAACTTAAAAAAAGATTCACCATCTGGAACAGCTATGGAATTTGGCAAAGCAATTGCCAACGCTCTAAAAGTGGATTTTCAACCCTACCAACATTCACATAATAGTTCAAACATAAGAGAAAAGGGGAAGATAGGTTTTGCAGTATCTCGTGGAGGTGGAGTGGTAGGAGACCATAGTGTAATGTTTATCAATTCCGATGAACGAATAGAGTTAAATCACAAAGCAATTGATCGCACAACATTTGCTAGAGGGGCTGTTCGAGCAGCAATATGGCTATACGAAAATAAAAGAGAAACTCCAGGGCTCTATTCAATGCAGGACGTGATATGAATAATACACACGCTTCTGTTAAAAATTTAAGTCTCTGGTATGGCTCTAAGCAAGCTTTATTTGATATAAATTTGGATATTTGCAAGAAAAAAGTTACTGCTTTTATCGGGCCATCCGGGTGCGGTAAATCGACATTTTTGCGTTGTTTTAATCGTATGAATGACTATGTACCGGGGTGCAAAGTTGCCGGTAAACTAGATATTGACGGACTAGGTGATATATATTCACGCAACGTGGATGTTGTGCTACTTAGAGCAAAAGTTGGTATGGTATTTCAAAAGCCAAATCCTTTTCCAAAATCAATATATGACAATGTTGCTTATGGGCCAAAATTACACGGCATGGTAAAAAATAAACAAAAATTAGATGAAATAGTGGAGAACAGTTTAACTAAGGTTGGTTTATGGGAAGAGTTAAAAGACAGATTGCAAGACAGCGCACTAGATTTATCTGGTGGCCAACAACAAAGGCTATGCATTTCCCGTGCTATTGCAGTGAAGCCAACTATTTTGCTAATGGATGAACCATGCTCTGCACTTGATCCAATGGCAACTAATGCAATCGAAAATCTCATACAAGAGCTGAAATTAAGATTCACCATAATTATGGTAACTCATTCAATGAAACAAGCTAAAAAGTTATCTGACAGCATAATTTTCTTTTGTAATGGCAAAATTGTTGAATCCGGAAGTGTTCAAGAGATATTTGAAAATGCTCGATCTCCTTTAACAAAAGAGTATATCCTGGATCATTAAAATCTACCATTTCCATCATCCAAGTGGCTGAACAGGAAAACGCATTGGTATAATACCTTATTTCTGTTATCCTAGTTTCCTTCTCCTGTTGTCCAT
			ACCCACTTCTTATCATGCTAGTGTGTGACACTATTTTCGTTTGCTCCTAAATTGCTTCAGCTACAAATTTTAAGAAATTTACTAAGTAAAAAAAGGCAAGAAAGCCCGTTAGTAACTAGTTATTTATATTAACTTTATAAATTGGCATTTTTTACTGTTTCAAATGCTTTAACAAGCGCACTTCAGCTTATATTAGGTAAAAACCTTAAAAATTTATAAAGACATACAGTGTATATAGTGCAAAAATTAAACATGGAACGCTAAGTACATCGAGTTTTTTATTATTTTATCTGCACAGACTGAAGCTAAATAAATATCTTTGATGTTACGACAAGGGGGCTGGCGTAGTTTGTTAAGTAAATTTTCGCTTCTATCAGCTACCATGACAGTTTAAGAATTCTAACTGCAAACGCATTTTGGCAAGTCCAGTTACTTTAGCTATACGCAAGAACTTTATTTTTGATAATTTCTTTTGCAATAGCACGGCTTTCAAGATCAATGTTTATTATATCGGATAATGAGTTAATGTCAGTGTAACTATCAAAATTCTCTACTGTTAACTTTACTACTTTTATTATCTCCAAAAAGTCAATTCGTGATTTTAAAAATTTATCAACAGCTACCTCATTTGCAGCATTAAGTACTATGCTATTTGTGTGTGGAGAGGAGGAATTTAACACTTCCATACTAAGCTTTAGCGCAGGAAAGCGCTTATGGTCCGGTTCTTGAAAGGTCAATTTCTGCTTTGTTAAATCTAATTTATAACTTAAAGCTGACCTTTCTGGCCAAGACAGAGCATATGAAATGGGAATTGCCATATCAGCCTCTGCAAGTACAGCAAAATTAAAACCATCCTTATAAATTACAATTCCATGTATTATCGATTCGGGATGCACTATTGCTTCAATTCTGTTTGGGCTAATATTAAATAAATTATGTGCTTCTATTATCTCCAGCGCTTTGTTCATCATAGTTGCACTATCAACTGAGATTTTCTTTCCCATGTTCCAAGTAGGATGACTAAGTGCTTGACCTACTGTAACGTTTCTTAATTGCTCAAGGCTATAATTCAAGAATGACCCACCAGAAGCAGTGAGTATAATCTTTTCTACACATTTATTGCCATTCTGCAAAACTTGAAAAATTGCATTGTGTTCAGAGTCAATAGGAACTATCTGTACGTTTTTTTCTTCGGTTTTCTTAAGTAATAGTTTTCCACCACAAACAATACTTTCTTTGTTTGCTAGTGCAATGACTTTAGTACCACTTTCTATGACGTGCATTACTGGCTCAAGGCCTGCAATACCAACTACTGCAACAACTGAGAGATCAACGGGCAGAGAAGCAACATTCATTAGACCCTCAGTACCAACTTCTACTTTGATGCCCGTACCAAGTAGACTTTCTTTTAAATCTTTATAAAACCTTTTATTAGAGATAGCAACATACCTTGCATTTAGCAGTTTTGCTTGGCATGCCAGTAGAGCAAAATTCGAACAGGTACTGAGTGCTTCTACTTGATATTCTTCTTTTCTCTTTAATAGTAAATCTACAGTCTTTTTTCCAATACTTCCTGTCGATCCTAAAACTGAAATCTTTTTCACTAAAACAAACTCGCGTTAATTATAACAAATTAAGGAAAGGAGAAGTGTCCCTTCTCAACTATTTACAGTTATTCAGCAATTTCTAAGATTAAATTCATTTAACCACCAAGTTCATATCCATGGTCGTCACCAACAGATGGTGAAGGACTAGGTGAAAAAGACTGACCATAGTGATCACCTGCATTATGCATGTTGTGTAAGCCATCAGCATCATTAGCAATCTGATCACTAGCATGTGGAAAATCATCTTGATGAGGTCCATCTTCACCATGAGCCATATCCATTCCTTCTGATAGCATATCTTCTTCATCTCCGCCTGAAAAATATTCTGCAAGACTCTCAAAAAATTTTATGCCAAACATATTGCCTGACTTTCCAAACAACGTTGCAAGATTA
			CCACTTACCAAACTTTCAAACACGTTGCTGTAAGCAGGAATTGCTCCCTCATGAAAGTTGAACAACCACTTCATTCCATCTACAATTGTTGCAACAGAGTCACTGTGACCAAGACCAAAACCGCTCTTTTCTCCTTGGTGCTCTTGGTGGTGTTGTTGAGCTTGCCACTCTGCAATGTTTGTACCTTGAGCTTCAGTCATAAGTTTTTATTCTAAACCTTAGAATATTATTCTACCACAAATATCGCAAAATATCAATAAGGCTCTTGAATAACCATGTTTTAATGTATGTAGAAAACCATGACACTTATTGAGTGCTTGCAGCGTGTATGGCTTCTACGCAGTCAATATCAAGCAAAAAAATAACCAGACAAATTTCAACATAAAAAATACTTGACGAGTCTTGGTTACAGCATATTAACCTTAAGTTTTTGCAACTTTTGGGTCTTTATGGTAAAAAATGGTAATTATACATACAGGTATAAAGTATTAGTTGTATTATCAAGGACAACGATCATAGATTTTTACCTGATAGTGAACAATTTCTAGTTTTAAATTAAGAAAATAATTGCTATATATACCAGGAAATATGCGTTAAACTTTATTATGGACTTAAATAAATTTACCGAAAAAGCAAAAAGCCTAATTCAAAGTGCCCAAATGAAAGCATTGGGAACTGGGCATCAGGTTTTTATGCCTGAGCATTTACTAAAGGTGATGCTTGAGGATGAATCAGGTTTAGTTCAAGATTTAATAGGCGCTTGTGGTGGAAATGCGCAAAGTATTTCTGACGCTGTGAATAATGCAATAAAAAAGTTTCCAATAGTCAAAGGTCCAGGAAGCAATAGCCTTCAACTCTCAAGAGAAGTAGCAAAAGTCTTTGAAGATTCAATTGGTATGGCTAGAAGGAACAAAGATTCATTTGTCACCGTTGAGCGTTTACTGCAGGGATTGACTGCACAAAAAAATGATACTGTAGGTAAAATTCTGGCAGAGAACGGCATCACACCACAAAAATTAAATTCAGTTATTACAGAAATGAGAAAAGGTAGCAGTGCAGATTCGCCTAACAGTGAGGAAAATTTAAACGCAGCGAAGAAATATACAAAAGATGTTACGGAGCTTGCTATGCAAGGCAAGCTTGATCCCGTGATTGGTCGTGATGAAGAGATCAGAAGAACCATGCAAGTATCACTGAGGCGAACAAAGAATAACCCAGTGCTGATAGGTGAACCTGGTGTTGGAAAAACCGCGATAGTTGAAGGGCTTGCAAATAGAATTGTTGCAAATGACGTGCCACTTGGTTTACATGACGCAAAAGTTTTAGCCTTAGATCTTGGTGCATTAATTGCTGGGACAAAATTTAGAGGAGAGTTCGAGGAAAGACTAAAAGCTGTTATCAATGAGCTTGCAAAAGCAGAGGGAAAAATTATCTTGTTCATAGATGAGCTTCATACTTTAGTTGGAGCAGGAGCAACAAGTGGTGCAATGGATGCTTCAAATCTGTTGAAGCCTGCTCTTGCACGCGGAGAAATTCGCTGCATAGGAGCCACAACTTTAGATGAGTATCGTGAACATATAGAAAAAGATCCTGCACTTGCAAGGCGTTTCCAACCTGTGTTTATTTCTCAACCAACTGAAACTGATACCGTCTCTATACTAAGAGGTTTGAAGGAAAGGTATGAAGTACATCATGGTATCAGAATCACAGATGGTGCAATAATCGCTGCCGCAATGTTATCCAATAGGTATATAACAGATAGATTTTTACCTGATAAAGCAATTGACTTGATTGATGAGGCGGCAAGCAGGGTGAGAATTGAAATGGATAGCAAACCTGAGATTATTGATGAACTTGAAAGAAAGATTGTACAGCTAAAAATTGAGTCAGAAGTTCTGAAAAAAGAACGTGATGAAAATTCTAAGCAGCGCCTAAAGAAGATAAATGAGGAAATCGAAAACCTAAACAGTAAATTTACTGACTTAAACAGTAAATGGCAA
			ATGGAAAAGAATAAAATAGCTAGAATACAAGAAACAGCTGAAAAACTAGATAATGCGAGAAAAGAGCTGGAGTTAGCTCAGCGCAGTGGAAAATTAGAAAAAGCAGGAGAACTGATGTATGGTGTAATTCCTCATCTTGAAAATGAATTAATGAATCAGGAGAAAGTTACCGATAGCTTCTTAAAAAAAGAAGTTACTGAAGATGATATTGCAAATATTGTTTCAAAGTGGACAGGAATTCCAGTTGATAATATGATGCACAGTGAAAAGGAAAAACTCCTTAGCATGGAAAATGAGATAGGAAAAAGGGTGATAGGACAAAAGGATGCAATAGAAGCAATAAGTAATGCAGTTAGACGCTCCCGCTCTGGTGTTCAGGATACTAATCGACCTTTTGGTTCATTCTTATTTTTGGGCCCAACCGGAGTTGGAAAAACGGAACTTGCGAAAGCCCTTGCTGAATTTCTGTTTGATGATCAATCAGCACTTCTGCGCTTTGATATGTCAGAGTACATGGAAAAACATTCCGTTTCAAAGTTAATTGGTGCACCCCCAGGATATGTTGGCTATGAGCAAGGTGGAAGATTAACTGAAGCAGTAAGAAGAAGGCCATATCAGGTAATCTTGTTTGATGAAATAGAGAAAGCGAATCCAGATATATTTAATCTATTGCTGCAGATTTTGGATGAAGGCAGGCTCACCGATAGCCATGGAAAATTAATTGATTTCCGTAATACTATACTAATTTTAACTTCCAACCTTGGCGCTGAGATAATGCTTAAAGGAGTTGCTGACTTTGTAAAAAGCGAAGTGATGCAAATAGTTAAATCAGCATTTCGTCCTGAATTTTTAAACAGACTTGACGAAATTATTATATTCCATAGTTTAACCAAGGACGACATTTATAAAATAATAGATGTTCAATTCCTCTATTTACAAAAAATAATTGTTAAGCGTAAGCTAAGTATAAGTTTATCGCAGGAAGCCAAAGAACTAATAGCACAAGCTGGCTACGATCCCGAATATGGGGTAAGACCACTAAAAAGGGTAATACAAGAATGCATTCAAAATAATCTAGCTAAGTTAGTTTTATCGGGAGAAGTAGCAGAAGGTGATAAATTAATAGTGTACGCTTTTAATAATGAAATCTTAGTTAAAAAGGTTTAAGTTCACTGTGTATTTACGTTAAAAAAATGTGTGTAGATTATAACGTTAACACTGAGTCTTTATTTAAGCTAGTTAATCAAGAAAACCAGAAAGAAAAGGCAAAAATTAAAGAATTTATCAGATACTTTTATAATTTTGTTTATAATAGTGACTTAAAGATCAATGATAAATTCCTTTTATACGTCGTAGAAGATGCATATAACTTCATTTTCAAAAAAGAAAAAGAAGAAAGCAAATTGATGGTAAGTAATGTAAATGACATACCGGGAATAGAAGGCGATTTTACTACAATTAAGATAATAAATAACGATATGCCTTTCTTGGTTGACTCTGTTATTGCTACCATCAAGTCGCACGACCTAACCATATGTTACTATAGTAATAGTGTAATTAATATCCAAAGAAAAAGTGGCCTTATCAACGAGATTTGTAATTTGGAAGAGAATAATGGTACCAAGGAGTCAGTGATATATGTAATTATTAAAGGCATAAGTAATAGTTTTGTTGATACACTAAGAAAGTCCCTGCAAAAAACATTAAAGGCAGTCAATTATGTTGTAAAAGACTGGCCATTGATGCTCAAGAGGCTTGATGAGGCAAAAGATCTTCTTTCCATTGCCCAAGCAGTTGACACTGAGATCCAACCAGCACCCTACACTGGAATGATATCAGGTAGAGATTTTCTGGTATGGCTGAAAAATAATAACTTCGTATTTTTAGGTTATCAAGAACGTATTGCCGACAAAGATGGAAAGCTTGTTCCTAATGATGAAGAAAATCTTGGGTTAATGAAAGCAAGCAGAGAGTATCAGAACTCATCGATTTCCTCTAAG
			GGCTTATATCCTTTATATATATTAAGATCAGATCTAACCTCAATAGTTCATAGGCGTACATACATGAATTGTATAGGTGTAAAAGAATCTAATAAGCAAGGTGATGTAGTAAAGGAACGGCATTTTTTCGGGTTATTCACTTCTGTAGCAGAGGTTCAAGACATTCGAACTATTCCATTAATAAAGGATAAAGTTAAAACAATAGAAAAGAGAGCAGGGTTTTTACCTGGTGGCCACAACAATAAAGCTTTAATTTCTATTTTACAAGCATTCTCCTGTGGTGAGCTATTCCAATCAAATGAAGATGAGTTATTTAAGGTTTGTATTTCAATTATGTCTCTTGCAATTAGGCCAAGAGTCAAATTATTTTTAAGAAAGGTAGGAGACTTTATTAGTTGCATAGTGCTGATACCGATGCGTTATGCAAGTGCAAGGTTAATGTTCAAGATACGCGATATATTAAAGGATGAAATAAACGCAGCAAGTTCAGATATTTACAACAATCACATTATCAATGAATATGATTTAATGAAGTTGCACGTAGTGCTAAAGGTTAAGGATGCTCGTGTTTTTGACGATGAAGTTTTGTGCATCGAAAACAAATTAAGAAATATTACGGAAAAATGGGAAGACCGTTTTATAGATAATTTATATAACACTCTTAGCACCGTTGAAGATATATTCATCCTTTATTGCAAGGCATTTCCGATAAGCTATCAAGAGAGTTTTGAACCTCACGATGCATATTATGATATGAAAAAATTGGAAATAGTGAGGAAGAAAGGAGCTAGTGAAGTTGATTTAAGGCTTACTCGTGATAATCTCAATTACCAATTAAAAGTTTACACTCCGGGTAATGGAGGCCTTGAATTGTCGAAGATATTAAGAATCACTAAGAATTTGGGAGCAAAGATTCTATCCCATAATGGTTATTATATAGAAATCAATGGTGGAATATGGATACACCATTTTGTGTTGTCAAGAGTCGACAAATTGATAGACAACATTACTCTAAAAGAACAATTTGAAATAACGCTTGCGAAAGTGTTTAGAATGGAAATTAAAAATGATCATTTCAACAGCTTAATCATTATTGCTGGTCTGGAATGGAAAGAAGTGCTTTTAGTGAGAGCGCTAAGTGCTTACCTAAAGCAGATGTCATTTAACTATAACCCAGAATATATTCAAAAAGTAGTCTCAGAATATCCAAAAATAGTAAAGTATTTGATACAGCTATTTCATGTAAGATTTGATCCTAGCATAGACATTGATAGAGCAGAAACTACAGACATTTTCAGAGAAAAAATCGAGGAACTCTTAAAAGAGATCAGTAACGTTTCACATGATTACGTTCTGCGCTCAATATTTAACTTGATAATGGCTATTTTAAGGACCAGTTACTATCAAGACGATAAACCCCGCTTATCTATAAAATTTGATTCAAGTAAAATAAATGGTCTGCCCGATCCGCGTCCATACCGCGAATTGTATGTTTATTCAAACCTTTTTGAGGGAATACATTTAAGAGGAGGGAAATTAGCACGTGGCGGTTTAAGATGGTCAGATAGGACAGAAGATTTTCGTACTGAAGTTTTAGGCCTTATGAAGGCTCAGATGACGAAAAATGCAGTCATTGTCCCTGTCGGTGCAAAGGGTGGATTTGTAATAAAGAAAGTGTATAGAGATAAAGATATCTTAAGAGAGAAAGGCGTTGAGTGCTATAGGGATTTTATCAGAGGCATGCTTGCTATTACTGATAACATAGTTGATGGTAAAATAATTCCACCAGAAAACGTAGTTAGATATGACGAAGATGACCCATATTTAGTAGTTGCGGCGGATAAAGGCACTGCCTCATTTTCTGACTATGCTAACCAGATAGCCCATGAGTATAATTTTTGGCTTGGTGATGCATTTGCATCCGGTGGATCAGCAGGTTATGACCACAAAAAGATGGGTATTACGGCTAGGGGAGCGTGGATTGCAGCACAGAGGCACTT
			TTGGAAGATGAATAAGGACATTTATCAGAATGTAGCTGTTGTTGGAATTGGAGACATGGCTGGTGACCTATTTGGGAATGGTATGCTGCTTTCAAAAAATATACGTTTAATCGGTGCATTTAACCATATGCATATTTTTGTTGATCCAAATCCTAGTGCAGAAAAGAGTTTTGCAGAACGTAAACGCCTTTTTGAGTTACCATTTTCAACTTGGATGGACTATAACAAAGATCTGATTTCCCAGGGCGGGGGAGTATTCGAACGCAGCAGCAAGCAAGTAAATGTCTCTCAAGAAATGAAAAAGTGCTTTGATATAATGGAAGATACGTTATCTCCGAGTGATTTGATTCGATATCTGTTGAAAGCAAAAGTGGATTTCATATGGAACGGAGGAATTGGTACTTTTGTTAAAGCAAGGAGTGAAAGCCACGATATGGTTGGTGATAAAGCAAATGATGAATTAAGGGTGAATGGTGAGAACATTAGAGCTTCTATGTTTATAGAAGGTGGTAATCTTGGTTGCACGCAGCTTGGAAGAATAGAATATGCTGAAAGAGGCGGATATATTAATGCAGATTTTGTTGATAATTCAGCAGGAGTAATATGTTCTGACCTTGAAGTTAATATCAAAATCGCATTCGTCTCAGTTATGAAGGGAGGTAGTATTTCTTTGGAAAAAAGGAATGAAATACTGGCTAGCATGGTGGATGAAGTTGCATCTAAGGTACTTGAAGACCATAACAGAATTGAAACAAAAGCATTACTTTTTGAGTGTTTGCAAGCTAAAGAGAGGTTGGAGCAGCACCACAGGTTACTACTCAGTTTGGAAAAATCTGGACTATTAAACCGAAGTGTAGAGTTTCTTCCAACAGATGAGGAAATAGCAAGAATGTTAACTGGAGCGGGAGGTTTTAGCTCTCCCCAGCTTTCCGTTTTAATGTCCTATTCTAGAACAGCAATAAAAAATGAAATTATACATTCTGACTTGCCTGAAAAAGATTTCTTGTGCCACGATTACTTATTAAATTACTTTCCACAAAAGATGGTAACGGAGTTCAAGGATTTCATATTAAAACACCAACTTCGCAGAGAAATCATTTCCACTTGTATTGTAAATGATGTAGTGAATAGAATGGGATGTATATTCATTAATAATCTAGTTGAAAGTACTGGAATTAAAGTGTATGAAGCGGTAAATGTGTATATTGTTGTTAACCACTTATATGGTTTAAATAGCCTATGGCAAGAAATTGATAAACTGGATGGAAAGATTAATATTGACTCATACTTGCAAATAGTGAGAAATGTACAGAAATTTATTGGTAGAGTATCATTTTGGTTAGTAAAAAACCTCGGCAAACTTAGCTTTGTAGAGCTAGATGATGTTACAAAATTTAAAGATGCAATTGAAACTTTAGGCCAGAATTTAACTGACGTTCTAGACGAACATCTATTAAAAACCTATAACCATGGATCTTCTTTTTTAGTAGAGCTCAATATAAATAAAGATCTAGCAAGAAAAGTTGCTGACCTATGCGTTCTTGCTTACGCACTAGATGTTATATCCATTGCTGAGCAAACGTCCTTATCTATCCTTGACGCCGGTAAAATATACTTTGAGTTAAAATCGCTGCTGAGGTTCGATCTGATTAGGACAATTGCTATTAAGATAAAAAGTTATTCTTCTTATTGGGATCGTAGTTTAATTAACGATTTATTGGATGATTTAAGCAATTACCACTATAAGCTAGCTGTCAAAGTTATAAGGGCAACTGATAATTACGAAAATAAGGTTCAAACCTGGGCTTGCAATGATAAGGATTACATAGAACGTTACAACAGTTTTTTAGATGAAATGATTGCTTCCAAACTTGATTTAAGCAAATTAATATTTATAATTAGAAGAATTAAAGTACTTGCCTTATAGGAAAAATGTTTAGTATAGGTCTTTCAGAAATTTTAGTTGTAGTTTTAGTTAGTATAATTGTTCTTGATAAAAA
			TAAGGTACCTGTATTCATTGACCTTATTAAGAATATATATAGGTATCTTACGATCATAAAATCAAAAGCTAGAAGATTATTGAAAGATGCTGGAATTGAAGAGTTATATAAAGAGTATAACACCGAGAAAGTAAATTACATAATTGGTAAAGATGGTAAACTTTATCCTACTTACAATATAGATAATACGCCTAAAGATAATGACAGCGAGGATTCTAGTAGTAGACGACGTGCCATCTAATGTTAAGCTTTTAGAAGCTCGACTAAAAGCAGAGTACTACACGGTTATTGTAGCTCATGATAGTGAAGAAGCTATAGATTTAGTGGCAAAGCAACAGCCTGATATTATATTACTCGATATCATGATGCCAAAAATAAACGGCTTTAAAGTTTGTAAGAACTTAAAGAGCACCCCCCTGACAACCCATATTCCAATAATTATGGTGACTGCGCTGCATGACACTCACGATAGAGTGCAAGGCATTAACGCCGGCGCAGATGATTTTCTAACTAAACCAATAGATGAAACTGCCTTATCTGCGAGAATTAAGTCTCTCACACGCCTAAAGATGGTTATAGATGAACTACGTTTAAGAGGAGAAACTAATGCTGAGATTTGTGGGGTAGCAGGAAGCAGTATTATGGATTATTCTAATCAGATCTTTGACTCTAATATACTTGTTGTAGATGAGGATATCTTTCAAGCAGAGCAGATACATAATGTACTAAAGCAACGCTTTAAGTTAATTAACATACTGAACGATCCAATGGAGGCATTGAAGGTTGGTATTGAGGATAACTATGATCTAATTATCTCTGACATGCAATTTTCAGAAACTGATGGCCTACGCTTATGTTCTGAGTTTCGTAGTAAAGTAGAAACACGCTATACACCAATTCTAATCCTTTCTGAAGATTATAATAAAAACAACTTAGTAAAAGCACTTGACGTAGGAGCTAATGATTACTTAACAGTGCCCCTGGATGAAAGTGAATTAATAGCAAGAGTCAATTTACAAGTGAAACGCAAGAGATATCAAGATGCTTTGAGAATGAATCTATTCAACAATGCAGAAATGTCTATAAAGGATCCACTTACTAACTGTTACAACAGAAGATATTTTGATACACACTTAAGAAACATTATTAAAGACTCTGTAGAAAAAAATAGAAGATTATCTCTTATGATACTAGATATAGACTATTTTAAGATAGTAAATGACGATTTTGGACATAGTGCCGGAGATGAACTTTTAAAGCAGATACAGAAGAGAATTTCTGAAAATATCAGAGTGACAGACTTGTTAGCTAGGTTTGGCGGTGAGGAATTTGTTGTTGTAATGCCAGATACCAATATATCAGATGCATACATTGTTGCAGAAAGGATACGCGAAATTATTGCTACAGAACCTTTTATACTCTCGGATAAAAACACAACACACAATGTGACTGTAAGCATTGGGGTTGTAGAAATGCAAGAATCTGATCTTGATAATATTGAAAAATTTATAGTACGTGCTGATAGATATTTATATAAAGCAAAAAATAGTGGCAGAAATAGGGTGGTTACTAGCTAACTAGGAGTGCGATGTCATAGAATTACCATTAACGAAATTTACAATAGG---------------------------------------------------------------------------------------------------------------------------------------------------------------------------------------------------------------------------------------------------------------------------------------------------------------------------------------------------------------------------------------
			----------------------------------------------------------------------------------------------------------------------------------GCGATTCAAGAGCACGCGACTTAATGTCAAGCCTTTAGTTCAAGTTATGCAAGAGACCTATTTATAATGGAGATTAAATTATGGAAGTACAGAGTTACAAACGACATAAATCCATAACAGGAGCAGAAGTTGCTGTAGGTATTAGCTCTTGGTTATATTAAATTTCATTGAGAAAGATAGGCATCTTATAAAAGCTTACAACAAAAATTTCATATAGTTATTACTATAGATAGCTATCTTATAAATAAGTAAAAAAAGGTTATGAAAAATAATAGACTATTATAAAATCTTATGGTAAGGTATATATTTATTTATATAAGAGAGCAATATGAGCAACTCTAATGATAGCGATGATAAGAAGCATTCTGATTCTTTAGGCTACAAAGTAGGATAAAGAGTGAAATATTGGAGCGAGGATATACTCAGAAGGATTTAGCAAAAAAGATCGGGGTAAAATACTGGAATAATAATTCAACATGAGAAAGGAAAGCGCAGAATACCAATTGAAAGGTTATATGACATAGCAGAGATGTTGTCAGTAAGTATTATGGATCTAATCCCTATACAAAGAGGGCCAAAAAATTGGCTTAAAGACAAAGGAGAAGAAATATTAAATCTAGTAAGAAATTATAAAAAGATTAGTGATCAAAAATTACGTAAGATATTTTATTTGTTAATTAAATCTGCCCAGCTTAGTAAAAAAAGTAGTAGAAAAGTAGAGATAATAGAAATAGCCAAGAATCTGTTCAAAGCAGGAATTTCTATTAACATTATCTCCCAAATAACTGGCTTATCAACTGATAGAATTGCATGACTTGAAGTGTTTAACTGTAAAGAAACAAAATTTAGTATGATCCAACCACGGAATAAACTAGTGAATCTTTTGAAAAGTATATAAAATTCAAGTTTGAGTAAAGAATATGGCAGTTAGGCTCATTCCAGACAATCTCAATATTAAATTTAGTAAATATAGAAAATTGACTGCATTAATTAGCATTATTCTTGTCATTTTTTCACTTTTTATTGTCGTGTTACGTGGAGTGAATTTAGGCATAGACTTCACAGGTGGAATTTTGATGGAAATAAAATCTTCAAGCGAAGACCATGCTGTCCTTAATATATTGAAAGAAAATGGTTTTACGATACAGAGTTCAAAGGCTGGTAATAATTTAGTCATGTATTTTAGAGAGGAAGGAAATGAAGGTAAAATTAAGAAGATCAAAAGTGTACTGGAAGAAAAGCTGGGTAGCTCAATAAGCTACCGTAAAATAGACTATATTGGCCCACGAATAAGTTCAACACAGATACTTGAAGGAATCTTGTCCATGTTTATTGCAATTGTTGGAATATTTTTTTATGTTTGGTTTAGATTTAATTGGCAATGTGGATTTGGTGGAACAATAGCACTAATTCATGACGTGATTTTAACTGTTGGTTTTGTCAGCCTGACTGGTATTAAATTTAATATTTCATCGGTTGCAGCTCTCCTTACTGTGATTGGTTATTCAATCAATAATTCAGTAGTTATATACGATCGGATTCGAGAATATCAAAAGAGTGGTAAAAATAGGCAGATGAGTGATATAGTAGATGCAAGTATTAATGTTACATTGTTTCGCACTGTCTTAACCTCAGGTACAACCCTTCTTGCTACTATTCCTTTGACATTAATTTGTACAGATACAGTCAGGGACTTTAGCTTGATCATCTTTTTTGGTATTTTAATTGGCACTTGTTCTGCAATATTTATCTCTGCTCCTATATTAACCTGTAAAGTCTTAATAAGTAGAATTGCAGTATAATATCAGCTTATTACCTCTTATAGTAAAATGAAAATATTTTAAAAAACTCATTCCAAGCAGTGAATGAG
			GCATAGAATGGGTGTTAACGCTGGCTTGTACATCATTAATCAAAAAATTTCCTATTTTAATTTGAGGTATCTGAACCACTCCAGCTCTTATTTGACCTTTTGCAGTTTCATATATTTTAAAATCCTGAATATCTTGCAACTTAATACCAGCATATAATGCATCTTTTTGCGATAGAACAATATCGGTTGCACCGGTATCTAGCAAAAACGTTATGTTATGACCATTAACTTGAGCTTGAATATAAAAGTGTCCATCATATGATTTTGTAAATTCAACACTTCTGCTATCTTGAATTCTTCCTCTATATGGTAAAAAAGTGCTGAGAAATCTGTTTCTTAGTCTGTCCTTTTGTGAATCAATAAACATTGCAGTAATGACTATTATTAGTAGCCAAATAACTAAATTTTTCACCGCGTTCATATCAGACCTTAAATAACCACTATTTGAACAAAAAGTTAATAATACATTTCCTGAAGTCATTTCAACTCATGACGTTGGAATTTAAAAAAAAGAACATATATCCAATATCAAGCTAACTGGATGACAGAGAGCAGCCTACTGTTAAAATTTGAAACCATTAAAATAAATTTTAAAGATTAGCGTTAAAAGTTATTATTAAAAATAAGTAAATTTTATTGTTTTGGTACAATATTTAGTATACCCTTTAAGGGGATACATTCAGCTTAAGTTTTATGTCAGAAGCAAGAAATCTAATTTTGGCAGCTATTCTTTCTATATTAATTATAGTATCTTGGCGCATTATTTACGATAACTTTCTCAATGCAGAACAAGATCACCCATTAATTGAAAATATTGAACACATAGAATCTTTTAACGATCTTGCTCCTGTAATACACCAAAGCCGTTCCGAAATTATTAATTCTACTCGAGAACAAAGGATTAATTTGACCAATAATATGGTTAAAGGGTCGATTTCTTTAAAAGGTGCAAGGTTTGATGACTTAATTTTAACTAATTACTGCTTAGAACCAGATCCTTCTTCCCCACAAGTAGTGTTGCTGTCACCTGCAGAATCAAAAGATGTATATTTTGCAGAATTTGGGTGGCTCGATCCAAATGGTAAAACCAAAGTTCCAGATTCCAAGACATTCTGGCAAGCAGAAAAAACTGAACTAACTAACCAAAAGGCAGTCAATTTATTTTGGAACAATGAAAATGGTATTGTATTTAGGATGAAAGTTAGCCTTGATAATAACTACATGTTTAAAGTTGAGCAAATTGTTGAAAATAACACAAAGGATAATGTAGTTTTGGTTCCTTATGGTAAAATTAACCGTAAGCGTGATAATATTAACGAGTCTTATTGGATATCACATGAGGGGATACTAGGTGCATTTGATAACAAACTAGAGGAGTGGACATATAAAAATGTTGCCAAGAAACATTTAATAAAAGCAAGTACAAGTAAAAAAAACTGGTTTGGTTTTGCCGATAAATACTGGCTTACAGCTATCATACCTGAAAAATTTGATAAAACAAATGTAAGTATTAAGCATACGAATGCTAACAATGTTGATAAATTTCAAGTAGATTTTGTCAAACCTTACAAGAATATACTTCCTGGTACTAGTGCTTCTAATGTAAATTACTTTTTTGCTGGAGCAAAAAAGTTGAATTTACTAGATTACTATAAAAGCACCCTCAACATACCTTTATTTGATAAAGCTGTAGATTTTGGTGTTCTTTATTTTATAACCAAACCAGTGTTTTTACTGCTTGAATATTTTAACTTCGTTTTAAAGAATTTTGGCTTAGCAATATTGTTGCTGACTTTAGTAATTAAACTTTTGATGCTTCCTTTATCCAATAGATCATATGTTTCAATGTTCAAAATGAAAAGCTTGCAGCCCGAGGTAGCTCGTATAAAAGAGTTATATAAAAATGATAGCTTAAAGCAACATAAGGAAACAATTGCATTGTTTAAAAAAAACAATGTGAACCCAATGTCAAGCATTCTTCCTATACTAGTACAAATACC
			GGTATTTTTTGCTTTATACAAAGTATTATTTGTTACCATAGAAATGAGACATGCTCCTTTTTGTTTATGGATTAAGGATCTTTCAACCTCTGATCCAACGAATATTTTTACATTATTTGGGTTATTTAATTACAATTTCCCTATTTCTATAGGTATCTTGCCTATAATTTTAGGTATTACCATGATAATTCAGCAGAAGATCGGTGAAAAAGGTCAGACTAACAAGGATGATATTCAAGCAAATGTTATGAAGTTTTTTCCTTACATTTCCATCTTCATTTTCTCTTCTTTTCCTGCAGGTTTGGTAATATATTGGATATTTAGTAATGTCATAACTTTAATTCAGCAATCATTAATAAAGTTGTTTTTAACAAGAAAGTTAGGAATAAATGTCGAAAATACTAATAGTTAATTCAATTTATTATACCGAAATAGCAAATCTTTTGCTTGAAGGTGCAACCGATAAATTAAAAGGCAGCAATGCTAGTTACAATGTAATTGAGGTTCCTGGTGCATTTGAAATACCAGCAGCAATTCTTTTTGCAGTCAAAAGCAAGCACTTTAATTACGATGGTTATTTGGCTCTTGGGTGTGTAATTCGTGGTGAGACGGATCATTATCAATACATTTGTAAAGGAGTAATCAAGGGCTTAAACGAAGTTGTTATGCATAACACAGTACCTCTTGGTATGGGTGTAATCACTGCTGATAGCAAAGACAAAGCTCTAGTAAGGGCTGATAAAGATAAAAAGAACATCGGCGGCCGTACAGCCTCAGCTGTTTTGCATATGATAGATTTATATAATAAATTAAGATAATGGAGGAAGAACCTGTAGAGAAAAAGTGGCGTATAAAAAGAAGTGCAGCAAGATTTCTTGCTGTGCAAGTTGCTTACTCAAATATTTTTATGGGTTACGACAAAAGCACTTTTGAGTTGGAAAACTGTGGGCTTAGGAACTATGTAGGTAAGTTAGCAGATATTTTTGAATGCGAAGAATTTGATTATCAATTCTTAGAAAAACTGTTATATAAAGTTATAAGGAGCGGTGGAGAATATGATAAAATAATAGAGTATTATTTACATCCAAGCTGGTCTCTTTTGCGGTTAAACCTCGTAAGCTTATCTATTTTACGTGTTGCAGTATGTGAGTTAGCTAATTGTGATACACCAGCTCCAGTTGTTATTAATGAATATACTAACATTGCATCTGATTTACTTGATAAACCAAGCGAAATTGGTTTCATCAATGGATTATTGGATAAAGCAAAAAGTGCAGTTAAGCTAAATAAAAATTCTTGACACGTGCCGATGCCTGGGTCACTAGTAACCAAAAGAGAAAAACTTGAGTGATAAAGAATAGTACAAAAGGTCTTCTGTATTCTTTAAGATCTATATAGACTGACGCAGATTATTGAATTTTTATTTAATAAATGGTAAAAGACGAAAAATCGAAAACACTTTTTGAAGTGGAAGGAGCGGTAACTGCTTTATTACCCGCAGCAGAATTTAGAGTGAAGTTGGATAACGAGCATGAGATCATTTGTCATGTATCAGGGAAAGTAAGAAGAAGTAAAATACGCATCATTATTGGAGATAGAGTGTTGGTAGAGATGAGCATTTATGATAGAAATGCAAAAAAGGGTAGGATAATCAGAAGGCTTAAAGGTACAAGTGATAGAACAATTTCTAAATAACCTTATTCTTGCTTCATCGTCAGAAAGGCGTATAGCTTTACTAAAACAAATAAATATTGAGCCAGGTTTAATTTTACCAGCGGATATAGATGAAATTCCTTTAAGAAAGGAACTTCCAAAAGATTACTCAATCCGCATGGCAAAAAGCAAAGCTGAGAAAATACAAAGTTCAAATCCAGATTATTTTGTGCTCGGTATTGATACAGTCGTTGCTTGTGGCAGAAGGATCTTGCTCAAAGCTAAAAACATCGAGCAAGCAGAAAAATATATTCGCTTATTATCGGGACGAAGGCATAGAGTATACA
			CCAGTGTGTGTTTATTAACTCCCGATCGGTCCAAACAACATATTAGAACTGTAGTTACAATAGTGAAATTTAAACGCCTAAGTGAACGAGAAATTAAGTACTATTTAGCATCAGAAGAGTGGAAAAATAGGGCAGGGGGGTGTAATATGCAAGGCTTGGCTGGAATGTTCGTATTATTTCTACGTGGCTCCTATTCTTCTATTATAGGTTTACCACTACATGAAACCTATTGTTTGCTAAGTAATTACTTTAACCTCAATTTATATTGATATACCTTTACCTTTTTCTTGTTGTTGCTTAACATGTTTAGTCCAAAGTAATTTTCTGTTTTTGTTGCCTAATGTGATTCTATTTCGATCATAATTATCAGTGTGTTTTGCTGAAGCACCTTCTACTACTTTTTCTATTACCCTAACTTTCAGTTGTGTCTTATCTTTTTCTAGCAATTTATATAGCTCGCTATTTTTATCTGTAGTCGGACTAGTGTGAGCATTTTTTCGTTCTATCGCTTTTCTTATATCTGTTGAACTGTCTTTCAGCAGTTCAGCTTCCATTAGGTATTCTTTAGTTTGTGGGCTAATGTAGCGTACTTTAGAGCTGATTTTTTTTAACTCATAGTTCTTTTGACTTAATCTTTGCTCAAGCTCCTTAAACGAGGTTGAGCTGTTTACATTAGTTTTTTCTGGTGTACTAAGATTAGTCTCTTCTGATTGAGTGTGACTATTTTGTTCAGCATCCATATTTCCATCAGTACTAACTGAAGATAGAGGCTTGTTAATAGAGACACTTCCTTCAGCAACTTGTTGCACTGTTTTTTCTGATTCCCTGTCTAGTTTTTTCAACACTTTTTCTAGCTTGCCTACCATTTGGTTGGATGGGTTAGTAAATTGAATACTTTTCGACTCTTTACCAGCTGGTTTACTTGGCACCATACAAGTTTCACTATTATGATCCTTACTATTTTTTCCGTACTCCAGCTGTTTTGTATTCCTCTTATCAGTGCTGGTTGATATAGGTCTGTCACCATCTTCAGAAAGTGCACTAGGTTGTATACCTTTTACGTCTAAATTACCTTTGCTATCGGATTGTGGTCTAGAATGTGACTGACCTTGTTGCTGGATTTCAGGTTGTTGTTGATTATCAAGTTTTTGCTCATTTCTATGCAAGTCATCTGGTCTTTTACTTCCAGGTAAAGTGTATACAAACATAGCAAATGTATGGTTGTCATATCGTTTATCTCTTTGCCTGTTGTCTTGTTTATCATCACATAACCAATCTGTATTTTCGTAAATATGCTCTAGGTTGTCATTACAATCACAATTTTCATACTTCTCTCCTCGTTTCGCATTTTTATCATCTGATTGAGGGTTTAAAAGCGTTAGATACTCATCTTTGTTACCGCTCCTATCATCTTCGGGATCAGAAAGCCCATCACCACGCTCACTCTCACTATATAAGAATTCAATTTCTGCTCTTCTCGCAAGAATTGAAGCTACACCATCTTGCGATGTTTGCTTATCTCTCATATTGTCTGACTTCTTAGCATCTTCAGACTTAAATGTACCTTCAACTTTTTTTAATGTTACATCTTGTGTTGGTAGTGCAAACACAGCGCTTTTTACTTGCAGATCCTCCTCAGTAACTGTTTTTTTTCTTCCAGATGTAGTGTATCTAAACATAACGAACGTAAGATTGTCGTATCGTTCATCCTTTTGCCTATTATCTTGGCTCTGGCTTATAGGCTTGAAAGAAATATTCTCGCCTTGTTCATCGGAAACATTTTTTTTGAGTGAGCTAGTTCTAAGTGGTGAAGGTGTAGGAACTTCAAAAAGCGATTGAAGGTTATAACCCTGATCCCCCGGATTTTCTTCTTCACGGCAATTTGCCATTATTACAAGACCTCTTTGCCTGAATAATTTTTCTGCATTTTTGTTATCAATACTATTCCAGCCCAAATTAATCTGTGTAGTATTTTGTTCTTTTTTTAAAAGTTCTAATAG
			CTTGGGTACGTTCATGCTATTTAACTCATGTAAATCTAAAGTGTTACTTTGTATGTATTTGTTAAATTCCACTTTTTGCCCATTACTTTGATGGTCTAAAGATTTGGTCTTCCTCTGTTCAACACCTTTTTTAAGTGAACTGACTCTATGTGGTGGCAGTGGAGGATTTTCTTTAGTAGGTGCATGAGAATTTGTAGTACTGGTCATTGCATTCTGAGATCCAATCTCTCGATTCATATCAGTAGTTTGAATGCTTCTACCAAAAATTTTTATTGCGGTTTCAAATGACATATTAATTTCATTCTCTCTTGTTTTCCTGAATTCTATCTCATGTAAGAATAGACCACCTATTTTTACATCCCAATTCGCTTTTGACAGATCTTTTAACTGCTCTTCAGTAATATTACCTCCAATAAGTTTTATGCTATTGGCGTTAATATTAATCCTGATAGTACACTTTTTTCCTTCCTTATCATACCAATTCAA--------------------------------------------------------------------------------------------------------------------------------------------------------------------------------------------------------------------------------------------------------------CATCATCATCAATAATATATCTACTCAACACTCTTTCTGCTTCTTTTTCAAGTTCCTGCTGGGCTCTTTCCATCTTGTTGAGCTCTTTTTGCAGAACTTCATATATTTCATCTTTGTTCCAACCAGTACCACGTTCTATTAAAGACTTTACTATATTAAAACCAACCCTAGCATTATAAATAGGATCACCTTCCTTTTTTATTTTATCAAATAAAGGAAAAAATTCTTGTTGTATATTTTCAATGTTCATATTCTTCCTCACTAATAACCCTCTGCCTTTTAGTTTTAGCTAGTATAATTATTATGGAAATTAGTTTAATTTTTATTAAAAGAGGCTGTATTGCCGATGTGATAACATGAACTATCTTAGAACCTGTACATGATCTCATAAATCCCACTAACAAGTAGCGGAATAACGGTTGTCGTTTAGCTATAAGTATTTAAGAAATTTAATAAATAAAAAAAAGGCAAAAAAAACCCCGTGGTGTTAGTTTTTACCATATAATAATTTAAATTGGCACTTGTAATAATTTGCTGACGCTTAGTTTAAGCACGATTTAGCTAAATGTAGAAAAACTTAAAAGACATGCAACCACAATAATTGATGTAATCGCCAAAAAATACCTTAAGTTTTTTACTGAATTTTATCATTGAACCTTCGCAGATCAAAAATAAGCTGTGAGTCGAAGATATCCTTACTGCTAAGATAATTAGGTTGTTGAAATTTATCAAGTAGTTTTTTGCATTTCTGTGAGCTGCTTGAATGACCGGTAGCCGTGCAGGAAGTCTATTGTTTTATGACTCAGCACAGAAAGCAACAAGAACGACAAACAATCTAAAAATATAGCAATCTATTTTTGAATAAACTCCATTTGCATTTCTCGTATATTACTTTCTATTTGCTCTATTTGTTCTATTAGTCTTTCCTCTAAGCCAAAGTCACCGCCTAGCCTTGCTTCGATTCTTTCTCTTTGTAATACATTTAATTCCCCCCTTAACACTATATTATTCCATACAGTTTTCGCAGATTTCCCATTGTTTAATTGACTGTTTAGTATGCTAGTCTTTTCAAATATAAGCTTTATGGTTCCATCAACGTTAAACTGTTCTAACTCTTGTAATAAAACCTCTTTATTGAGTTCACTTCCATTATTTGCTACATTAATTATATGCTGTTGCAATCTTTTTATCTTCACATTAGTAAATTCAAAATGGGAAAATTGCTCAAAGTATATAGGATGGTTCAAGATTTCAGGAAAT
			TCTAAGGTTATGCGTAAAATTATGGCCTGATTTTGTTCTGCTTCAATTAGCTCTGGAGATTTGTTGTAAAGATATTCACTTTTCGTTGCTCTTGTTTTATTATTAAAAACCTGCTTTTTGAAGCTATTTCTTAGCTCACTAGCTTTATCGTAAAAGTAATCTCTATAATACCTTCTAATACTGCTGTTACCGATAGCATTGACATATTCCATGAACTTGCGCTCAAGAATTGAATATTTTTCCGGGGCAAGTTTCTCATAGTTTTGCAAATTGCTACCAATTATGTAATGCCACAAATATTCAGAATGAAGTTTTGTTGAATGGTCAAGCGCGGAGAGTACGGTTTCTTTCTTATGTTCCAGCTCATTACATACATCGTATGGGTCTTTATCGGTTGGCAAAGTCACAAACTTTAACGTGTATCCAGGCTCTAATATTGGCAGAACAAGTTCCGCAACTCTAATTGCAGCATTACGTCCAGCACTATCGCCATCCATACAGATAGAGATTTCTTTAGCAAATTTCCATAGACTTTTTATTTGTTCTGCAGAAATTGCGGTACCCAGTGGAGCAACTATATTGCTAATTCCCGTTTGATGCAGTGCTATCACATCCATATATCCCTCAACAACAAATACATGCTGTTTTTTGTGTATTTCACTTAAAGCAAAGTTTAACCCGTATAAGTTTTCCCTTTTCTTGAATAGTTGACTTTCTGGGCTGTTTAAATATTTTGGCTGTTGTTTAGAGCTCAGCGCGCGTCCGCCAAAACCAATAACTTTTCCTGCGATGTTATATATAGGAAATATCAGCCGGTTACAAAAATAATCACGAGAATTTTTATTTATCAATCCAACATCAATTAAAATTTTGTCCTCAATACCCAAGGAGTTTAAATATTCTTTCAAACCAGAACTTGGTGCATAACCTACCTTAAATTTATCTATGATTTTAGGTGAAATCTTGCGCTGCTTTAGATAAGCTATAATACCTTGATTTTTTTGTACAAACCAACTTGCAGCTAAATTCAGCGTCGAAAACAGTTCGCCGTTTTCTTTAGCTAAATTAAGGGTTTTAGGTAACTCAACGCCTACAACTGATGCCAGCCTTTCCAGTGCTTCTTTAAAACTCAGCCCCTCAGTTTGTGAAATGAAATTGAACACATCACCATGAGCCGAACAACCAAAGCAGTGATACGATCCTTTAGTATTACTCACCAAAAAAGACGGTGTTTTTTCGCTATGAAATGGACAGAATCCAACAAAACTATCTCCTCTTTTTGTTAGCCTGACTTTCTTACCTACTATATCGGATAATAATAATCTTGATTTTATAATATCTATATAATCCATCTTATTGAATTAGTAGTGGTAGGACAAAGATTATACAGAATTTATGCACATCTAGCTCAAAATTTATTTTGAGCTTCAGAGTTTCAAAAAGATTAGAAGCATTGGGTGGCTTGACAGAAAGCTTAAAATGGATTACTCATATTAGATGTCCTTAAGTGATGCAAGATCAATTTCTTATATGTCAGATATAATATCAATCGCTTCAGACCATGCTGGTTATGAATTAAAATCAGAAATAAAGTCTTACCTGGAAACTCTGGGTTGCAAAGTGCTAGACCGTGGTTGTACTGCTGAGCAAAAGTGCGTAGATTATCCAGACTATGCTGTTAAAATTGCAGAAGATATAATAAACAAAAAAGCAGATTATGGGATATTAATCTGTGGCACAGGTCTGGGTATGAGTATCGTAGCAAATCGCTTTAAAGGGATCCACGCCGTTTTATGTAATAGTGTTGAGATCACGAAATTAGCCCGCGAACATGGCAATGCAAATGTATTGTGCCTTGGTGCAAGATTTACTGCCAGTGGATTAGCAAAAGATATAGTCAAACAATTCCTCGAAACAGAATTTTCAAAAGAAAGCAGACACAAAAGACGCCTTGATAAACTCAGTAATATAGCCTCTTTTAGTAAGAGAAAAAAAGTACA
			AACTTATAACGAAGATGAGGTGTCAAAATTTGCTAAAATGGTAGGCGAATGGTGGGATGAGAATGGCAAATTCAAGCCATTACACATGATGAATCCTGTGAGAGTATCTTACATTATCGAGAAGATAAAAGAGTTAAAGAAGTGTGATCTAAAGAAATTATCATTGCTTGATGTTGGGTGTGGTGGTGGTATTTTATCAGAATCAATAGCACGCGTCGGCATTAACGTTTTAGGAATAGATGTATGTGAAGAAAACATAAAAGTGGCACAGTCACATGCGAAAAAAGTAGGGTTGAATATAGAATATACACACACTAGCATTGAAGAGCTAAGCAATAACCAAAAATACGATGTAGTTCTATTGATGGAAGTAGTTGAGCATGTGGATAATTTAGAGCTTTTCATAAAAAAAGCAATAGAATTGCTAAAACCAGAGGGACTGATATTTATATCAACAATAAATAGAACTTTTAAATCCTTCTTTCTTGCAATAATTGGTGCAGAGTACATATTAAACTGGCTGCCGAAAGGTACGCACAATTGGAATAAGTTTCTCAAGCCATCAGAGATTGCAAATCACCTAAGGGAAGGCAATGTAACACTGCAAGACATGGCAGGTATGGAGTATAACATAATAAAGAGCGAATGGAATTTAACTAAAGGTGTGGATGTTAACTATATACTTTGTGGTGTGATGAATAGTTAGATTTTACTCATAAAAGTACCATCTTTATTTCCAAAGTAGTAAAGAAGAATCAACACATCTTTTCTTATTATTGAACACCAATCCAGGAATGCAGTTTACTTCACCTCCAGAAATTTCATGATCACCCTGACCCACGAATTCATACCCAGAGGAACAATAACACATTTCCATTCTGCACCATTTGCTTCTCATAAAAGCAGCAAGTCTCTTTTCCTGTTATCGTTCTTACAATTTTAGATGCACCAAAAAATACAGCAATAAACATATCAGGTGAGAAAAGTGCAGACCAAGGCATTCTTCCAAATATTGTAAGCAAATTTGCACCAATTGTTACATTGTAAAAAAGTAGTCCACCTATTCCATGAATGTAATTTACTACATTACATATTATATCTATTACCTTATCAGTTGAGCATAAAGATTATATTAAATATACTTAACCACTTTTCACTATCATAAATCCGTAGAGTTTGCAATGAAATCCGGTAGTCTATTGATTTTTATCACTAGTATAGGTACGATAAAGCTTTAAGTACTAGATAATGGAGCAATTTGAGAATTTTTATATAACCACGCCAATATATTATGTAAACGACAAACCGCACATTGGTCACGCATATACCTCCCTCATCTGTGATGTTACAGCTAGGTTTATGAAGCTAGCTGGAAAAAATGTTAAATTTACTACCGGTACAGACGAGCACGGGCAAAAAATCGAAAAAGCAGCTAAAACAAAGGGAATGCATCCAAAAGAATTTACAGATAAAGTGAGCGTTTCATTTAGGAAATTAGCTGAGTTCATAGATTTTCAATATGATGATTTTATTCGCACCACAGAAGAACGTCACGAGAAAGCAGTTGTAGCTTTATGGGATAGGCTTGAAGAGAGGGGACAAATATATCTGGATTCTTATTCAGGTTGGTATTCAGTCAGCGATGAGGCATTTTATCAGGAATCGGAGCTAATAGATGGCAAAGCACCAACAGGTGCTGAGGTTGAATGGGTAAAAGAAGAGAGTTACTTTTTTCGTTTATCAAGTTGGCAAAATAAATTACTAGAACTATACAAAAATCAGCCAAATTTTATCTTTCCTGAAAGCAGAAAAAATGAAGTGATATCGTTTGTAAAATCAGGACTGACTGACCTTTCAATTTCTCGCATTAGTTTTAACTGGGGGATAAAAGTGCCAAGAAATGACAAACACATAATCTACGTTTGGGTAGATGCATTAACTAATTATCTCACATCAATAGGTTTTCCTAACACGGAAAATGAAGAATATAAAAAGTTTTG
			GGCAGAATCACAGTCTGTCATCCAAGTAGCTGACACTTGGATCCAGAAGGAAATACAGATTTCGGCGTCACGCGCTAGAATGACATCGAATCTAGCTGATAACTCCTTCAATATTCATGTAATTGGCAAAGACATATTACGCTTTCACGCCGTATACTGGCCGGCAATTCTCCTTGCAGCAGACTTGCCACTGCCAAAACAAATTGTAGTTCATGGTTGGTGGTTAAACGAGGGGAAAAAAATATCTAAGTCTCTCGGTAATGTCATAGATCCAATTGCCTTGGCTAAAGAGTTTGGTGTTGATCAGCTGCGCTATTTTCTCCTTCGGGAAGCAAGCTTTGGCCAGGATGGTAATTTCAGTAAGAAGAACATGATCAGCCGAATAAATTCAGAACTTGCAAATAATATAGGTAATTTAGTGCAAAGAACGATTTCATTTTTACATAAACGATGCTTTGGAGTTGTACCAACAGTTGACAAAAGCCTACTTAAAGGTGAGGAAGGCCTTCCAAATTACAGAGCTATATTCAATCAAGTAATGGATCATTTATCAAAGTATGAATTTAACCACATTATACTTCTAATTATCAACATTTCTTCCGAAGCCAATGCTTATATAGATAAAAGCGCGCCTTGGATACTAAGCAAAACTGATAGAGAGCGCATGAATCTAGTGATCTACAAACTACTGGAATATATCAGGATAATTGGTATTCTATTACAACCAATTGTCCCGAGGCCAGCAGAGGTGATACTTGACCAGTTGCAAATCCCGAAAGAACAACGAGATTTAAAATCTCTGTGTGGCGCGTACGTAAGTTCAGGCACTACATTGCATAAACCTACGCCGGTTTTTTTGAGGATTGAGTAGAGGTCACATAATATGCCCTCTACTTATTTTGCTTTAGGATTTAGTTATGCTAGAGTTAACAACAAATGATTGAGTTACGTTAACATCATCAAATGATGCTGATACGGGAGTAGTAGCATAATTATAAAAAACGTAAGGTAAATAACTCATAGCTAAATAAGGCATAACTTTTGTTGCTTGACCAGCAAGCCAATTAATTGCGCTCACTGCTTGATTAAAATAACCATTAACTTTAGTTCCTTCTTCAGTTTGCTGATTTCTATGCTGGAAACCTCAGTATCTTGACTTTATGCATCAAAATATGAGTAATATTCTAAATCATTTAAATTTTTAGAAGTCGTAAGACCTAAAAAATCCAAACCATTAGCTTGTTTTCCTTGTCTGTCAGAAGGAACTTCGTGATCTAGGTAGTTCAAATGACCTCTTCTTTAGATGATTGCTCTTGCTTATCAAAAAGTTCAGTATTCTTTTTAGCAAGACGAGTTTCCTGTTCAGAAATCCTTTCTTTCGAGCCTGCACTAAAGCATCTTTCCCAGCAAGTTGAGCATCTTTCTCAGAAATGACTTTGTTCTTACTAATTGCTGCATATAAAAGTGCAATAGTTACAATAAAAAACACAGCACAGCTAACAATAAGCAAGAGGGTCAACACTTAACGCTGCAGCTGAAGCTAAAAAACAACATAAGGAGCTATAGCAAACGTTCCTGATACTAATAGGGTTGAAGTAGCTGAGGTACCAATTATATAATAAGGTACATTATTCTTATTTATGATTACCCAGCAATTATTTATGTCATTGTGACAATTACAAAAGCAACCGTCAAATTAAATTTTACATAACAAGCAGATAAATCTTGAAACGCGATTTAAGATTTCTGTGCAACACGTACATAAGTCCAGGACCACATTACCTAAGCCTACGCCAGTTTTTTTTGAGGATTGATGCTTAAATAACCCTTGGTAGACCATTAAGCTCATATCTATACCAACACTGCAATTTGCAGGTAATTTGCACGACACTCACTAGTAGAGATCGCTTTTGTAATTGCAATGTTGGTGTAACCTAAATTGTC--------------------------------------------------------
			-----------------------------------------------------------------------------------------------------------------------------------------------------------------------------------------------------------------------------------------------------------------------------------------------------------------------------------------------------------------------------------------------------------------------------------------------------------------------------ATGCTCGTGCAATTGTGTACGTGGTGCTGAAATCTAGCTTATGATCAGCCATATGATATAGAAATGAACTTCGTTAATCATGCAAACTTTCACAGAAAATAGGCTTAGGTATTTTCAACTTTTGTTTGTATACTAAGTCAAAATGCTTACCTTCAGCACGTAGATGGATATAATAAAGTTTGTTTTATTACTACCAACAATATTACTAATACTAACTGCTGGTGTTTATCTATCAGTTAGATTGAAATGGTTACAGATATTTAGGTTACCACATGCCCTTTCACTTATTGGAGTTAAGAAAGGGGAAAATAAATTTTCCTCTATAGCTGCCCTATTTACAATCTTAGGAGGAAATTTAGGAGTAGGGAATATTTCAGGAACTGCTGTTGCTCTAAAAACAGGAGGACCAGGTTCTATTTTGTGGATGGCGATAATTGTTATTATCACTTCTGTAATAAAATATGTCACTTGTTACCTGAGTATAAAGAACAGAAAGAAAAAGAATGGACGATTTATAGGTGGCCCTATGGCCTATATGGTTGATGCATTTAACTCTAGAAAAGCTACAGTTGTATTCCTAGTTATTATGATAATGGTTTCGATAATCGTCGGTAACCTTGTTCAGGTAAATTCCCTGTCAATACCACTTGATATGATAAATGTACCTGTGGTCACTGGTGGAATTATTATGACCATAATATTTTTTGTTGTTGCGGCTCTTAGCTTAAAAAAAATCAAAATTTTCATATCAGCTATGATACCAATAATGACAATAAGTTACCTCACACTTTGCGGTATTATATTATTTAAATTTAGTGAAAATATTCTTCCTTCTCTAAAGCTAATAACAAGCAGCTTTTTTACAACTAGTAGCTTTAACTTTGGTTTATCTTTAGGTTTAGTTTTAGAAATGTTAACTATTATTCAAGTAGGAACTTTACGAGGTATTTTTGCAACAGATATAGGGCTTGGTCTCGAAGGAATTGTACACTCTTCAATTATTCCTAAGAAAAATAATAATAAATTTATTATCGAACAGAGTCTAATCACAATAATATCGCCTTTTATAGTTGCATTCATAGTATTTATTACAACAATGGTACTGCTTGTTACAGATTCTTGGGTTACTGGTTTAGAGAGTACTAACATGTGCATATTTGCTTTCAGAAAAGCAATGAATTGGCCTTATATTGACTATTTAATTATGGCCATAATGTTTTGTTTTGCTTTTACTACTATTTTTACCTGGTTTTTTTGCTCGAAGCAGACAATACGTTATGTATCTCAAAATGATAAATACACTAAAATCTGGATTATAATCTTCACTGCGGTTATCCCACTTGGTTCAATAAGTAAGGTTCAGTTGCTATGGGATGTTGCCGATATTTCTATCGCTGCTTTGTTGTTTATCAACATATTAGCTATACTCAAACTGACTTCTCGAGATCCAGAAGTGTTCACTGTGAGCAGCAGGTATCTGAAGTTGAATCAGCCGATTTTCAACAAAAACAAAACTAGAAACTGGCTAGCTATTCTCAT
			ATTAAGGGGTTGATTTTCATACTTGTTACTTGTATAGTTCGTGTCGTTATATTAACAATACAACTGTCTTTTTTAAAAATTTAATCAGTTTTCATAATAATAATACTAGCTAAAGCTAAAAAGTGAAGGGTTATTAGTGAGGAAAAATATGAAAGTTAAGAGCACATAGCAGGAATACAGCTATCATGAATTCATTCAAAATTTTTCATTTTTATTCGGTTAAAATAAAAAGAGAAAATGACCTAAATTTACAACGTTAGAGCTGGTTTAGGTACAGTAAAGTTTTTAATAAAACACGCCGGCTGGGATTGAGACGAAGATAAAGACAAAAATAAAGCTTATAGCGTTATTCTTCAAGGATACAACAAGATAAAGGGAGATAGATAAGAGCTTTAAGAAAAAGCCAAAGAAGAGTGGAGGAAATATA--------------------------------------------------------------------------------------------------------------------------------------------------------------------------------------------------------------------------------------------------------------CTAAACTGGCCAGTAAACGGGGAAACCCATATAATTAAGATACGCATTTATCCTGATGGGGAGAAATTGACGGAGATTATTGAGTGACTACAAAAATAAAAAGATAAATGTTGCTGTAACAAAGACGTAAAATTATGGAATTTGTCTTTAGAGGATGCATTAAAAAAAGGAAGAGAGATAAAAAATGAAGTGCGATATCAGGACAGTAATAAGCTGTTATTTGAAGTTGCAACAGAAAGTGATGGTGATAGAGATATTAGCATTTAAGCTACTGATATAAATCGAGAGGTTAATTCTCAGAACATTGGATTATGGCCTAATAGTGAAGACGGGTCAGGTTACGGCAGTCAAGAAGAGAATCCTCAGGACGGAAGAACTTCTCTGCTACTACTACTTAGCACTATTCACTTCCATCTAAAAAAGACGTTTCCAATGAGCAAGGGGAAAGCACCTCTACCAAGTCTGTGAGCTAAAATCAAGATGATGGACAAAATGAAATAAGTTCTAACACAGTTGATGTAGCGCAAAAACGATTCTTGGAGAACATTCTAGCAAATATAAACGAAGGCAAACAATATAACCCTATACGTAAGTGGTTAAAGGGCAAGATTAAAGGTAGAGAGAAAAATCAAAATCTGTATACGCTCTAGAAAAAAGCTGTCTCCAAAAAAAGTGGCCAAGGTAATAGCCTCTCATAGTAATGGACAGGAACCTGAAGGAGAAGAGTTAAATTACCGAAAAACACATGAAGCATTAGAAAGGTGGAAGGAAAAATGGCCAAGTAATTATAAAAGAATTAACAAAGTTAACGCATCATCCTCAACAGAGCAAGGAAAGACTGGAAAAATGGGAGTTCAAACTGATGAAAAAACCGTGAATTATTTGATGAGAAAGACAAATATATCAGAACAGAATTCTCAGATCCAAACCAGATTCCTTCTAATAGATCAGGAAAATCAAGAAGTTAGGCTAGCTTTGTTGCATAGCTACCAGCCACCTAAGTAGCTTACAGAAATG--------------------------------------------------------------------------------------------------------------------------------------------------------------------------------------------------------------------------------------------------------------------------------------------------------------
			---------------------------------------------------------------------------------------------------------------------------------------------------------------------------------------------------------------------------------------------------------------------------------------------------------------------------------------------------------------------------------------------------------------------------------------------------------------------------------------------------------------------------------------------------------------------------------------------------------------------------------------------------------------------------------------------------------------------------------------------------------------------------------------------------------------------------------------------------------------------------------------------------------------------------------------------------------------------------------------------------------------------------------------------------------------------------------------------------------------------------------------------------------------------------------------------------------------------------------------------------------------------------------------------------------------------------------------------------------------------------------------------------------------------------------------------------------------------------------------------------------------------------------------------------------------------------------------------------------------------------------------------------------------------------------------------------------------------------------------------------------------------------------------------------------------------------------------------------------------TTGCGTGTAAAAGCACTGATATGATTTTAACATAGCTCCAAAGGTCTATAAACTACCGCATAAGTTCAAGTTCCTATTATTATCTTACATTTTTATCATAGCCCCTATAAATTACGCATAGTTTCTACTAAATCATTATACCATTTATTGTAAAATTGTATTTTATATCTTAGGATCATATTATACATCTATTTAAGTTTTTATCCTAT
			ACGTGAACAACGGCAGCATAGCGCTGTCTTCTATACTTAGTGCTATTACTGATACAATCTTAGGTACTCTAAAAAACACAGCAGTAAACACACCTAATGTGAAAAGTACTGGCTACAACATTCTGCCGAATACTGCAAGCAAAGTTGTACCAGTTGTTATCACTGTTATCATTGATCCACCTATACTGTGAGTATAAGAGCACCATTCTACATAGTAGAATGTTCGGGTTCTCAGCATTTATATCAAATGCAAAGGAGAAAAATTAAAAACATAAGTAGAAGAATTTTTTTTATTATGTTTTATCTACAACAATTTTTGCTTTGTTTTAGATTATCCCTCACCTTGATTAAATTTGGATAAATTGTGCAAGAAGAACTCTGTTGCGTAGCGACTAATAAAAAGAGCAAGGATGGAGGAAAATATTTAAAATGCCGGTGATATTGGACTGATAGTTTAAGAGATCTTCTAAATAAGTTATCTTATTATACACTGTGCAGCATAATGGTGAGGTCTATTACCATCAGTCCTTCAGGTGTTCTTCAGCATATTTGAGTAAGCCGTATATAAGAATTGCGATTGTAGAACATATAACTGTCAGCAGTAAATTTGACAAAACACCATAAGAGAAGAATTTTCCCACTATATATATTCCGGTAGCCCCAAACATCATATTGCAGAATGAGAGAACTGCACTACCAAGCCCTATGCCTTCGATCGTTTCTAATGCAGAGGTTACGTTGTTGCTTATTATCAATGCAAGTCCAATATTGTTTGGAACCCAGCACATTATGAGGGTGTATATATTTAATTTATCTATTAAGTAAAGATATATCAGCGAACAGTCAGATATTATTGGTAATACTAAACCTATCATTAACATCCTGCTAACTCCCACCTTCTGTACACATCTTCTGTTAATTAAAGTTCCGATTATGTAAAATATGACTATGATTGATATAAAATAACCAAAGTGTCGCACCTCAATACCCATAGATTCAAATATGAAAGGATAGTTAACGATATATGCCCAAAGCCACATGAAAGTTAATCCATGAATAGTTGAAAATCCAAGAAAACGATAATTCCTAAATGTTGATATATATTGCTTAGAGACATCAATGATTATCTTAGTTATGTTAGTCTTATTTTTATTAATATTGAGTGTCTCTTGTAACTTAAAGTAAATAAAGATAAGCATAATAATTGCCGCAAGTGATATAATAAAAAACAAAAATTTCCAGTGATAACCATGTGAAATTATATGACTACTTACCACTGGAGCAATTCCAGGTGAAAGTGCTACTATCATATTTAACTTTGAAACTACCCTTGAGTATTCACTACCCGAGTACATATCCCTTATTGCTGCATATCCAACAACGCCTGCAACCCCAGCTCCTACCCCTTGTATGAAGCGAATGAGTATTAAGAGCACAATATTATCAGCTATATAACACGCAATACTTGCTAAAGTAAAAATTGTCATACCAATCAGCATTACCGGACGTCTACCATAATGATCCGATAATGGACCATAAATTAATCCAGACATTGCAAGTCCAACTAAATTTAAGCTAATTGTAAGTTGTACTACACGGCCTCCTACTTCAAAATAATTGGCAATGCTTGGTAGTGCAACTGAGTACAGGTCAGTTGCCATATCGACAATTGCTACAGAAAATATCATGATAAGAGAGATGACCTTTTGTGAAAGAACTATTACCACTTAATGATTCGCTGAGCTACAGAAGTTTGATTATAATATATTTTTTCTATTAGTACATTAATTTAACTACCTGACTTGAAAGTTCCTCTTGTCATCCAAATAGTCAAAACTAATTCTTCTTTTCTAGGTTCCAGCGTCATGTGTGGCATTTTGGAATTCCATAAAATTGCCATAGTGGTCAAGTTTTTTTTGAGCTTAGCAAAACCATCTAAGTTGAAAAATGACATAGAAAAAGCGGGTATATAAAGATATGTCTAATGTTTATGAAGTATA
			CTCTAGTCTTCTTATTATAAATGATGTGTCTGTATCCTATTGTAATAATAATTACTTCGCATTTTGCAGTGTTTACATGACATATAATACAATAATCGTCAACTCTTAACTTTCCACGCCCTTTTTAAGCTATAGTGCAATGGTTCAGCAAGATTTATCTGAATTAATTGTAAAGAATTTTTTACCTGTTTCAATAAAAAATTTTAGGCGTACTGAATTTTATAACAAATGGTACAAAACTAAGTATAGTATTGTAAGACGTGACTAAAAATTAAGAAGGTATTCTAGCGGTTAACACTGAATGTATTTTTATGATAAGGGTTCAACAACTTTACATAATATCTAATAAAAGTTAAGAAGGGCATGAATAAATCACAATTGGTCAAAAAGGTTTTCGACTCTGTGGCGTATCGCTATGACATCATGAATGATATAATAAGCCTAGGAATACACAGACTATGGAAGGATAAGATGGTAAATAGCGTGCATTTTACAAAAAACTCTCAGGTTTTAGATGTTGCTGGGGGAACCGGAGACATAGCAATAAGAATAGTAAGAAGAGAGCCGAGTGTTCAGGTTACAGTATGTGATATAAATCAAAACATGCTAAGTAGAGGACGCAATAAAGCCATAAACTCAAATCAGCTTAATTTTAATTGGGTGTGTGCAAACGCAGAAAGTTTGCCATTTGAAGACTCTGAGTTCGACTGTTGCACAATAGCTTTTGGTATTCGGAACGTTTCCGATCGTAAAAAAGCTTTAAGTGAGATACACAGAGTACTAAAACCCAATGGACAATTTATCTGCTTGGAATTTGCTCCTATGCACTATAAAAATGAGATATTTACCAAACTTTATGACTTATACTCACTCAAAGTAATTCCTAAAATCGGCAACATAGTTACTAAAGATGAAAGTCCTTATCAGTATTTAGTAAGGAGCATTAGAGAGTTTCCAGTTCAGACTGACTTCAAAATGGAAATTGAAGAGGTGGGCTTTAAGAAAGTTAAATTTCACAATATGAGCTATGGAATAGTGGCATTACATACTGGAACAAAGTAAATAATTAAACTTTGGTATAGAACACTGGATTACTATCTCATCCTTCCGGTAATTTTTTGTTAACTATAAGCTTCATTCTCGTCTATTTGGCAAACCCTGTAATTGCACAGCGTCTTTCTTTACTACAAGATTACTTTATACGGAGCCACATAGTTTATATAGTTTTATCGCTGATTACCTTAGTGACATTTTCTTTTCTCAATACAAAAACCATACTTAATCTCTCATTTGCAAATTTTACTTTAATTTATTATTTTAATAGTAGCCGTGTTAGTACTTGGTATAGAGACAAAAGGCGCAAAACGATGGTTACATATCGTCAAAATTTCAGTTCAACCTTCTGAGTTTGTAAGACCATTTTTTCTGTTGTTATAGTTAGTATCTTTGCCAGTAAAATAAAGTTTAAAGTATACATGTCAATTATAATATTCATGCTAGTCTTCACGTTGTACTTTTGCAACCTGATTTCAGTATGTCTGTGCTTTTAGTGTATTCTTTTATTAGTCAAATATTTATTGCATGTGTACCACTTTTATACTTTTCATGTATAGCAGGAATAGTCACAACTGGAATTACAACATCCTACTTATGTTTTCCACATATAAAGCAAAGGATTCGCAGCTTTCTCCTCATTCGCACAGCACGATAATTTTCAAGTTATAAAGTCATTGGAAGCATTCAAAAAAGGTCAGTTAACTGGTGTTAGGCCTGATGAAGGCAACGTAAGGATCTTTCTCCCTGATTGTCACGCAGATTTTGTATTCTCTGTTTTAGCAGAGGAGTTTGGGTTGACTATGTATTTAGCCACATTGATATTACTCGGCATCATTTCTGCTCGCTTGCTTTACTTTGCATATAAAGGAAATGAACTATTTAATCTGCTGGTAATTTTGGATATCTCAATTCAACTTATTACACAATTTATAATAAACATAGGG
			GTAACGTTGAACATTGTTCTAACCACTAGCATAACTTTGCCGCTACTTAGCTATGGCGGCTCTTCTTTTTTATCTTCGAGCATTGCACTTGGCATAATGCTGTCTTTAGTAGAAACCAGACTATCATATTAAATCTTCGTGAGCGTATTTCTTTTTAAAAAACACGCTACAGACTAGTTCCTTTATACTATACCTTTCCTCTTTCTCCTGAAACCAAAATCCATATACTTAACTTCAGAAACTTCAAAATAAGATGCGATCTAATATCAGGCAATTATTTTATTACATAAAACCTAATCTGCATTATTTCATCATAGCTTTTATTGCAGTTTTATCTTCAGCTTTAACGATTCTCCTTTTTGGCAGAGGCTTGAGTAACATAATTGATTCTGGTGCAGAGCACAACTTTACCACTAAGCTATTAGTTACTATATTTATAGTTTTAGCCATTTCTCTCACTGCATTTATTAGATTGTATTTCATTGGGATTGGCAGCGAGAAAGTTATTGCAAGAATAAGATATGACTTATATGGAAATATTACTGATTTGCAACCAAGTTTCTTTGAGAATACAAGTGTTCAAGATGTCATCTCAGCACTAATTACTGATACCTCTGTGCTGCAATCAATAATGAATAGCAGCTTACTAACCATATTACGAAATTTTATAATTTTGATTGGTAGTGTTGCCATGCTACTATATACAAACCTACATTTAACTACATATGCTGCTGCAATAATACCAATGCTACTTATTATCATGACTTCACTTGGGAAAAAAGTGCGCAATTATGCACGCTTTGCTCAGAATAAGCTAAGTGAGCTTGCATCATTTAGTGAAGAAAATTTCAGGTCTATAGTAACTATAAAATCATTTGTATTGGAAGAAAACGAAAAAATCCGTTTTAAGGAGCATCTAGATTCAGTGTCAAAATCATATGTAAAATTAGTATTCTTGCGCGCTATTTTAGTAACCTTGGTTATCGCGTGTGTGATAGGCTCACTAGTAATTTTGCTGTTTTTCGGTATTAAAGAAGTCTTAAGTAATAATATAACTGTTGGAGAACTATCTTCATTCGTGTTTTACTCAGCACTTGCAGCAGGAACTGTAAACAATTTGAGTGATAACATCAGTGATCTACAGCGAGGCTTTGGAATAGTAGAGCGTTTGTTTGAATTTAAAAATATGAAAAGCTCTATAATGGATGTCGATAATCCTATAAAAATTTGTGGTGTTAAAAAAGGAATTTCCTTTAATGGCGTAACATTTTTTTATGAATCTCAACCTGATAAGCCAGCGCTAGATAATGTATCATTTTCTATAGAGACAGGCCAAGCGGTATCAATCATTGGCCCATCTGGCAGTGGTAAGAGCACCATTTTAAAGCTCCTGCTCCGTTTTCATGATCCAGGCAAAGGCAGTATTACTATCGATGGGTATAACGTTAAATCAATTGCTTTAAGTAACCTTAGATCATTGTTTGGTTTGGTGCCACAAGATCATATTATATTTTCGTGTTCAATAATGGAAAATATACTGTATGGTAAACCAGGTGCTGAATATGAGGAAGTGAGGCAAGCAGCTATTAGTGCTTATGCGATGGAGTTTATTGAAAAGCTACCTGATAAATTTGACACATTTGTAGGAAAAAGAGGATTAAAACTTTCCGAAGGACAAAAGCAACGCATTATAATAGCAAGGGCCATACTAAAAAACCCCCAGATTTTGATACTGGATGAAGCAACTTCTGCTCTTGATTATAAAAGTGAAAACCTTGTACAAAAGGCACTGAGTAAATTAATGCAAAACAGAACAACAATCATGATTACACATAGGTTATCAACCGCACTCAAAACTGACAAGGTTATAGTAGTCAATCATGGGAAAGTAGAAGAAGTAGGAACTCATGACTCTTTAATGAGTAAAGGTGGATTGTATGCGAAACTAACGAAAATATAGTAGGCATGACCTATTAAAGTACCATACAAATCAAAAAAAA
			TTCAAATCATACTGTTGTCAATTGGATAGATATTCTAAATTTAGAATAAAATTATTAAACTATTAACTATTTTAACTTATAATAACTTAATATTATTTTTTTAAAGACTATTATGATTTATACTCATGCTTTTTTACTAAGACAATAATGTATGACTTCTTACTTACCATTACCAGTTTTTTCCAATGCATACATCTTGTACGCCTACGTACACACCTTATGCTATTAACTCATGTCATAATTTACATGACATATATCACAATCCTTGTGATGTATTATGACCTTTTTACTAAAAGATTGTTTTAAACAACTTACCACACATATAATGCTGCTTTAGCATATACGTGCCCTAAGCCTTTCTAAGAGCATATGGACATTATTTGAATAATGTTCACTAATCCTATATTTCTCTTAATTTAAAGAAATTTCATAAGCAAGAGCTATCTACATGACAACTTCACCCACAACTCATTTTAGCAACACAATTAATCTAACCATACTTACAATTTCTCTTTGAAGTCTTATCATTTTTTTGCAACAAAACCTCTGAACTCCAATATCTGCTACTTATGCGACGGCTGGTTTGCCTACAATTATTAATGCGGCATAAACAAATCTTCTAGCTATGAAGCGACTTTGCTAAGCATATATTGCTTAGCTGCATCACTGTCAATATCGTATTTTAAAACGTATTGCAAATTAAGGATCTCAGATATGCTAATTTAGTCTTCATGTTATAAAATTATTAATTATTTTATCCTATAATAATCTAATAGTCATTTTTTAAGGATTTTTATGACTTGTTATTCAGTTTTACAACTATACGATGCTTATTCCCATGGTATAGATAAACCTTATTTCTCAGATTGTAAACCATTATACATATTTGATAGATTTGACAATAGGCCTTACTTTGATAGGGATTACATGACCACGAAAAAATTTTCCCTGCAGGCGATTACCGCATCATAATTTACACACGTCTTCCAAACATCATCATATTCCATTCTAAGGTGATCATAACCCATATTTCAAACATTATTGTAATCCATATCACAGTAATCATCGTGATATAGCATGGTGTCATGCTCACGACTTTGGTAACACAGTAGTGCTAAATATACCAACATATTGAACTCGAGGTGAAAGTGGAAAAATAGGAACTAGGATAATAGAAGTTGCAGAACTGCAGGAGTATCTGATGGTCTAGATGCTGCAGCATTTGGTTCTAGTGCAGATGCACTTTTAGGATAACAAATTGTTGCAGGTAATTGTAAGCGAAGGTGATAAAAGACGTGAAAAGTGCGTAGAGAATTAGAAGTGAGCAATATCATATTATGATTACAAACAGCGTTGACTTAATATGATAAATAGAATATAAGAAAAAGAAGGGATGTGCACTATGTACACCTGTCTATCAACTTATAACCTTTATAGCTCATTTGATTATAGTCTTTCTTGTCTTTCCTACTAGTACTGTTAATTTGAGATAAAGTTTTAAATTATATAGAAGATTTTTATGCCAGAAAATGATGAGAATTTAGAGACTACAGTAGAAGAAAGCAGCGAAGAGGAAATCTCATAACTTATGCTTTAAGCATTGTCGTGATCCATATTATTATATTATAATACTGCATGTTATCATGCCCATGATTCTGGCAATATAGTGGTAATATCTTATTGTTGGAAAGGTGGCTACCCATAGTAAAAGTTGGAGGATATACAGAATTTTTTAATTTAAATAAACCAGTACTGATATCTGATCTAGGTTCAACATTTTGATTATTATTAACTGCAAATAAAGAGCTGTTTAATTTTGATAAACTGTGTGAACGAAGATAAAGAGAGGACATTTTGCAAATATATGTGCTTTATATTTTACAAGTTGTCCTGTACCGTTGTCTGAGAAAATACGGCATTATTGGTAGACTTTTTCCTCTTAGCAGTTCTTGTATAAGTTACACAACATAACCCTTCCATTAGTCTTGTTTATTCGCTAT
			ATTGTTGGAGGTTTTCATAGTCTTTCCAATCGATGAATATTTTTAAACGGATTTCCTCCTTAATTTTGAGCAAATTAGATAAGTTGAAGCAAGGGGTATCAAGTGTAACAAATTTTATTGTGGAGCCTCCAAGCAATAGAGCACATGGTGATATTTACACAAATATTGCTATGGTGCTCGCAAAGCACGAAAAGAAGAAACCTGTGGAAATTGCAGAGGTTTTAGCCAAAGAGTTTGCACTGTTTGATGAGATTGCAAGGGTAGAAATAGCTGGCCCTGGTTTCATTAATATGCACTTAAAAATAGAAGTATGGCATGGGATTTTAGAGCAAATAAACGAGCTAAAGACGGAGTTTGGCACTCTTAACATTGGAAATAACCAGGCTATCAATGTTGAATTTGTATCTGCAAATCCAACCGGCCCACTGCATATTGGTCATGCAAGAGGTGCAGTGTTTGGTGATGTTCTAACAAATTTACTAAAAAAAGTTGGTTATAGGGTCACTAAAGAGTACTACATTAATGATGCCGGAGCACAGATAGATACGCTAGTTCGGTCGGTGTATTTACGATATAAAGAAGCCCTGGGAGAAAAAATTAGCATTGAAAAAGGCTTATACCCTGGTGAATATTTAAAGCCAATAGGAGAGGAGCTAGCCAAAAAATACGGCAGAGAGCTTCTAGAAAAGCAAGATAATCGAGTAATTAGAGAATACACTTTAAGCTCTATCTTAGAACTAATAAAGGAAGGCATGAACTTGCTTGGAGTAAGTCATGATGTCTTTACTTCAGAGTATGAGCTACAAAAAAGTGGTAAGATCGAGAAAAGCATAAAGCTGTTGTCTGATAAGGGCTTAGTATATGAAGGATACCTAGAAAAACCAAAAAGTAAAGAGAGTGAAAACTGGACTTCCAGAAAAGAGATGTTATTTCGTTCTACAGAGTTTGGTGATGATGTTGATCGTGCACTGAAAAAAGAGGACGGCAGTTGGACTTATTTTGCCTCAGATATTGCTTACCATTTCGATAAGATATCACGTGGTTTCAACAATATGATAGTAGCACTCGGTAGTGATCATGGTGGCTACATCAAAAGGTTAAAAGCGGTTATCTCTGCGCTGAGTGATAATCAAGCAAAAATAGAGGTAAAACTTCATAACGTTGTGAATTTTTTTGAGAATGGAAAACCCGTTAAGATGTCTAAAAGATCAGGAAACTTCCTGACAGTAAGGGATGTGGTAGAAGAAGTCGGTAGGGATATTACTCGTTTTATAATGCTAACGCGCAAGAACGACATGGTTCTTGACTTTGATTTTACTAAAGTTAAAGAGCAATCAAAAGACAATCCTATTTTTTATGTGCAATATGCGCACGTTCGTGCTCATTCATTGATGCGCAACGCTCCAAAAGAGCTCCCAAAAGCGAATCCTTCACTCCTAAAGACTAATGGAGAGCTCTTCCTCATAAAAACCTTGGCAAAGTGGCCAGATGTAGTAGAAACTGCAGCAAGGCTTTGTGAGCCGCACAGAATCACTTTCTATTTGCTTGAAGTTGCAGAAGCATTTCACATTTTATGGGGTTATGGCAAGAGTGATTTAAATATGCGGTTCATACTGGAGGACAACCCAAACCTCACCGCTGCAAGAATGTTTCTCGTACAAGCCTTAGTACACGTCATCGCTTCTGGACTTTCCATGTTTAACATAGAGCCTTTGGAAGAGATGAAGTAAATAAAAAAATATAAAAAAACTCTAACCCACTTGTGTATTAAGCTGCAACCGTATAACGTTTCTCTTTCCTGCTGTTGATGATTATTTTACCTGTTGTAACTACTGCTAAAATAAAGCGATAATACACCTTGGGTTAATAAAGAAATAGGTGGCACGGAAGCTATACTACCTGCCAGCAATAGTTGAGAACCATAAGGTAAGATGTCTTTTATAGTAGAGTAAAAATATCCAGTAAGTATACACTCATTACAGTACAATATTATGCTCTGT
			GCAAGTCTTTTTGTAATATTATCACTTAGTGAAATATCTATGGTGTTATTAGCAACTAAAATAGTAAACATAGATGCTGTACCTGCTATAAACTGTTGTTATTTTGTTTACTTTTTTAAAACTACCTTGTATGTCATTAGAATATTAAATTACAGTATAGTCAGGAAAAGTTGTTCCTAGTACACCAGCAATAATTATGTTTACAGTTGTTGTCGCTAGAGTGCTCTCTTTAAACAAACCCATAATCATTAGAGAAACATAGGGAATAACTTTTGCTATTGATAAATAATCTAAATTAGATGTAAGAACAAATTCTATACTATGTGAGGTAACTGCTGGTAGATAAGTGTTATAATGCTTGAAATAAACGCAACTTTTAAATTTGCTTTAAGTTTTTCTCTTACCAAAGCTCCTTGTGAAGAAATAGATGCAATAGTAGTATCAGATTATAATTGAAAGGTTGTCACTAAGTACAGCATCACCTACCCAGCCGCAGTTCCTATTTCAAGATCAAAAGCTCCATTTTTCGCTAAGTTAACAGCCATTGGTACCATTAATGCAATAACTTCCATAGATCTGCTAATTGCAGTTGAAATAAAAGCGTAGGCTAAAAATATTCCAGGCAGTAGTAATTTTGCTAGAGGAAAGTTAAGAATTAAGTTAGCAACAGTATCTGCGCTACTAATTGATTGAGTAATTGCAGAAAGTGCTCTGGAAGACAGAAAAGTTAAACACATAGTAAGAGCGTTTTTATTACCCATGCCCTCGATAACAGTAATTGAAGTTGCGCTGAATCTTATTTATACTAGGGAGATGGCAGAAAAAAAAGTGCTGGTAACAAGTAGATTACTGGTGAAACTTGATGAAGTGGATTGCTAATTCCGATAAAGGAAAAATAAGTACCACTTCAAAGATACAACATAAAAAATAACTAGAGAAAAAAAAGCTGTCATTTTACTGTACTTAAAACTTAGAAAGTGTAACTAGTTAAGTGGGCTTTTTAAGCAAGCACTAATATTTGGGTTTCGCTAATCATGCAGGAAACCGACAGCAGAGTTTTGAACTCTATATTCAATCTGTTTGCTAGATGGTACATGTAGTTCTTGACAATAGATCCTACTAAGCTCCAGCTCCGCTTACTGAAATGACATCCTAACAAGTGATTTCGTAGAGTATATTTTGTGCTATACTTTCTTATGTCATGCAAATAACTGACACTGGTGTTTATCCAAATAGAGTAAATGGGGAATATAAAAACCATATCAGTAAAAGATAATAACGTTAGACTAGACAGGTACATCAGAAGAATCTTTCCCAATTTAAAGCAATCCGTAATTGAGAAGTCTTTAAGGAGAGGACTGATCAAAGTTAATGACTGCAAAGCTAAGTCTAGTGATAGAGTAAACTCTGGACAAATTATAACGATAAAATACTTAGATTATATTGAAAACGCTAATTCTGACTGTAAACATAATGAAAAGTTGGTAGAGCTGTTAAGAAGCAACATATTATATGAGGACGAATATATATTAGCCATTAACAAACCTGCAGGAGTAATTGTTCAAGGTGGCATAAAAGTAAAGATTAGTATTAGTGATTTGCTTGATCAAGTCAGAGAGGGAGAAACATTTAAAATTGTCCATAGACTAGATAGAGACACAAGTGGAGCAATAATATTTGCACGTAATGCTAATGTTGCCAGATACCTTATGGAGGAATTTAAAGGACGGAGAGTAAAAAAAACTTACTTAGCATTAACCTCTGGCATACCAAGTAAGAATAGAGGAGTAATAGACTACCCATTGGTGAAGAAATATGTTTCAGGCCAAGAGAAAGTGGTCATTGACAAAAATTCACCCCAGGATGCCACTACGCGTTTTTCGATTATAGCAAAATTTAAACTCAATAAACCTCTCGTGCAACGCCCTATTATTCAAGTAGCTGATACACAGCTGTACGAACATTGTAATTTAAGTCTATCAAGAGTGTGTCATCTAAGC
			AGCCTTTCTTCCTGTTACTCCAGTGCTCTCCTTTGTCATCTCAGTGCCCCGATACTGGTATCCAGCAAAACTGATCATAAACAAGCACACTATACAACATTTTCAATCAAAAAACTGGATTCCAGTATCATGTGCCGGAATGACACCAGATCGGTTGCTTATTTAAAATTACAGCCAATTACCGGCAGAACTCATCAGTTGCGCACACATTTAGCCTATATAAACTGTCCTATTCTTGGTGACGGTAAATATGGTGGTAAAAAAGCTTTTGTTGATGGCATAGCGAGTAAAATCCATCTCCACTCATATTCTTTATCTTTAAAACTACCAAATAATAAAAAAATCACTATTACTGCCCCTCTCCCTGAGCACATCAAAAAGTCCATTGAAGCACTACACACTCCCTTTTGAGTAACAAATGCTAGCTTGCAAAGCAGTGGCTTAAAAAAAGGCAAAAGAAGTCCTGTGGTGGCTAGTTATTTACTATGTACTTTCAATATTAGCGTTTTTTATTCCAAACGCTTAATGATTAGCTGCTTTTTAAATTGCGACTAACCTTTAGCTGTAAATATTTAAGAAATTTACTAAGTAAAAAAAAGGCAAAAAAATCCCCGTGGTAGCTGGTTATCCATTATCATTTTATCAGTTGGCGTTTTTTTAATGTTTTTAGCGCTCAGCAAGCACGATTTACAGCACTAGCTAATAATGTAGACAATAATATAAAAGACATGAGGTGCACACAATGCAAAAAATTAAACATGAGACGCCAGATATGTTAAGTTTTTTTCGTTTGATCTGTACAGAGAAGGTAAATAACTAACTTCAGTGTTATGGGAGCTGGCGAAGTTTATCAAAGAATTTTATGTTTAATCTACAATGAACGACTGGCAGACTTGTAAACGTCAGTATATAGCTCATCAATGTTTGGCTCTTCACTATTTTTGGAAAAACCTTCTGACTTTTTCACTAAATCACGTATTTCCTTGTCAATTGCTTTACATTCTTCCTCTGAAGCAATTTTATTATCTATAATGCACTTCTTTAAAGTGCTTATAGGATCATGATTTTGCTTCATATCTTCAACTTCTTCTTTCGAACGATAAGTAGCAGGATCTGACATCGAATGGCCGCGATATCGATATGTCTCCATTTCAAGTAAAATAGGTCCTTTTCCGCTACGCGCGTACTCAGCTGCTTCGCTTGTAGCCGCATAAACAGAAAAGAAATCCATTCCATTAACTTGCTTCCCAGGAATACCAAAACTCTCCCCTCTCTTATATAGCTCAGTTACTAAAGTTGACCTTTGCACGGAGGTTCCCATCGCATATTCGTTATTTTCTATGATGTAAACCACAGGTAACTTCCACAAAGATGCCATATTAAATGATTCATACACTTGCCCTTGATTTGCAGCACCATCACCAAAATACGTGAATACCACATTATCTTTTTTCTTATATCTATTAGCAAATGCTATTCCTGTGCCAATTGGAACTTGTGCACCCACTATTCCATGTCCACCAAAGAATTGCTTTTCAACATCAAATATATGCATTGAGCCACCTTTACCTTTTGAACACCCAGTTTCTTTACCGGTCAGCTCTGCCATCACAACATCTGGATTGGAGTCACATGCAAGCATTAAACCATGGTCCCTATAACTTGTGACAAAAGCATCACCAGGTCTTGATGCAGCGTAAGTCCCAACTGCAACTGCTTCTTGTCCTATTGATAGATGACAAAATCCACCTATTAGTCCCATTCCATATAATTGCCCTGCCTTTTCCTCAAATCTGCGTATGAGTAGCATTTTTCTGTAAAATTCAATTACCTGCTCTTTAGTGAAATTTTCTGCTTTCATCTTGATTTCTTTTTCGTTAAACTGAGATAATATCAGAAATTTTTAATATCTTGTAACAATATCTACATGGATTATTACCACTGGCTCGAGGCTTTTCATATTATTTCCGTCATTATGTGGATGGCAGGTATGCTTTATT
			TGCCTAGGCTGTATGTTTACCACGCAACTGTAAAGCCAGGATCAGAAAGTGACAGCTTACTTCAAACAATGGAAAGGAGATTTTTAAGATACATCATAAACCCTGCAATGCTTTTTTCACTCAGTTTTGGGATTGCATTAATGATTATTAGGGAAGCGTACCGCGAAGGGTGGTTTCATGTAAAAGCACTAGCATTGTTTTTTATGTTTGGTATTCATGGGCTACTTGCAATGCACAGGAAGAAGTTTGCAATGGGTTCAAATGAAAAGAATCACGTTTATTTTCGCGTTTTAAATGAGATGGTAACGGTATTGATAATAATCATAGTTATTATGATTGTTGTGAAGCCGTTTTAGTGGATACTGTTTATGTGAAATATGTTTGTCAAGAAAAACCAGAAACAATGGAAGAAAAGTTAATATACTACTTTAGTCAGGACAAATGTGAAGGGAATGCAGAAATGAAAAGTCTGCTAGGAGGGAAGGGAGCAAATCTAGCAGAAATGTGTAACATTGGTATTCCCGTTCCACCTGGTTTTACAATTTCCACTTCTGCTTGTAAAAGTTATTACCAAGGTAATGGACTATCTGACGACCTATGTAGCACAATCAAAGAATACATGACAATGCTCGAAAATGATATTGGTTGCAAATTTGGAGATTCAAATAATCCCTTATTAGTTTCAATACGTTCCGGTAGTGTTAATTCAATGCCGGGCATGCTCGATACAATTTTAAACGCTGGCTTAAATGATACAACCGTCATTGGTCTTGCAAAAAAAAGCGGAGAACGTTTTGCTTACGATAGCTACTGCCGTTTCATCATGATGTATTCCAATGTTGTATTACAACTCGACCACCAACTATTTCAAAGCATTATTGATAACGAACGACAAAAAAATGGAGCAAAAAGTTTAGCTGATCTTAATGTTGATGTTTTAAAGAGGATTGTTTGCGATTTCAAAAAGATAGTGCATGAAAAAACAGAGAAACATTTTCCGCAGGACATTGAAGAGCAGCTGCTAAGCTCAGTAAATGCAGTGTTCGCTTCTTGGCAAAATGAAAGAGCTGTTTCCTATAGAAAAATACATAATATTCCTGAAAACCTTGGAACTGCAGTTAATGTACAAGCGATGGTTTTTGGTAATCTGAATAATAATTCCGCAACTGGTGTGATATTTACACGCAATCCTTCAACTGGAGAAAAAAAATGTTTTGGTGAATTCTTGGTCAATGCTCAAGGTGAAGATGTGGTTTCTGGTGTCTATACTCCTATACCGATTAATGGGAAGCAAGAAAACACCATGGAAAAGTTAATGTTAAGCGTTTATCAAGAATTATGTGAGGTATGTAAAAAACTTGAGGTGCACTATAAAGACATGCAAGATATCGAATTTACTGTGCAGGGCGGCAAGTTATGGATTCTACAAACTAGATCTGGTAAGCGTACAGCTGAAGCTACTGTTCGTATAACAGTTGATATGGTAAACGAAGGAACAATTACAAAAGAAGAAGGAATACTAAAAATCGATCCAAAAATTTTTGATAATTTATTACATCCAGTCCTCGAAGCTAGAGGCGATCAAAAAGTAATAGGGAAGGGACTGCCAGCTTCTCCAGGTGTTGCTTCAGGATATGTAGTTTTCAGCGCAAGTGATGCGGAAAAAGCTGCAGAACAGGGCAAAAAAATAATTTTAGTAAGGCTAGAAACGAGCTCTGAAGATATCAACGGAATGAATGCTGCAAGTGGTATAATAACAGCACGAGGAGGAATGACTTCGCATGCTGCCGTTGTAACCCGCGGGATGGGTAAACCATGCATTTGCAGTGTAAATGGACTTCATATCGATAAAAACGGAAATTTCTTTTCTGTAGGAGATACAACAGTAAATAAAGGGGAACCAATAACCATCAATGGAGGAACAGGTGAAGTTATGCTCGGCATCCTTCCCACAATTTTACCTGAGTTGTCGCAAGAATTCAAAACGATAATTAACTGGA
			TAGATGAAACTAAAATGATTAAAGTGAGAGCGAATGCTGATACTCCAAAAGATGCAAAAATTGCTAAAGAATTCGGTGCTGAAGGCATAGGTTTATGCCGTACAGAGCATATGTTTTTTGCTAGTAACAGGATTGAGTTCATTCAAAGATTGATAATAGCTGATGACAAAACCGAAAGAGCAAGTGCATTAAGCAAGTTAGAGGAAATGCAAAAGTCCGATTTCAAAGAGATATTTTCCATTATGGGGGGCAGGGAGGTTACTATACGTTTGCTTGATCCACCTCTACATGAGTTTTTACCCGATAATCAATCTACTATAGAAAAGATTGCTAAATCACTGAATAAGTCAGTTGAATCAGTAAAAAACAAAATAGTACAGTTATCAGAAAAAAACCCAATGCTTGGCCACCGAGGCTGCAGGCTTGCCATTTCTCATCCTGAAATATATAGCATGCAAACCAGGGCAATACTTAGTGCCGTGGACGAGTTAAAGAAGGAAAAAAAGGCAGAAGTTAAGCCAGAAATTATGATTCCTTTTATCATGAGCGAAAAAGAGTTTATCTTGATATGCGAGTTATTAAAAAAAGAGGCTAAAAATTTCGATGTGAACTATTCAATTGGAACGATGATAGAGCTACCACGGGCAGCACTGATTGCTGATAAGTTAGCAAAATATGCAGAGTTTTTTAGTTTTGGCACTAATGATTTAACGCAAACAACTATGGGGCTCTCAAGAGATGATTCAGTTAGTTTCCTCAATTCTTATAAAGAAAATAATATATTTGAAAACGATCCATTTGAAGTACTAGATGTCGAAGGGGTAGGGGAGTTAATTAAAATAGCTATTGAAAGAGGGAAAAAAACCCGAAAAGAAATTAAACTTGGTGTATGTGGAGAGCACGGAGCAGATCCAAGATCCATAGAGTTTCTTATCAAGTCAGGGGTAAGTTACATCTCATGTTCACCTTATAGAGTACCAATTGCAAAGCTTGTGGCGGCTCAGAAATCTAAGTGTGTTGGATAAGCGGAAAACAATAGCAAATGGTACGTACTATTCCAGGGCGTACTGCACGAATTGCAATATTTCAGAATAAATGTATACCAAAAATGCAAAAAAAACACTTGACAAATCTTACCAGCCTCTTTATTATAAATAATAAAGTTGTTTTGTAATTCAAAGTCTAGGTGTATATTTAATTTCTATGGTATTTTTCCTATATTCTTTCTAGATTTTTTTTGTAGTAGAGTTGGTTTATTGTACCTAATATTATGTGTTGTACTTATCAAGCGTTTAAGGCAGTATAGAACACCAATTTTCAGGATTAGAAAGTAAATAACTATCTACTATGCGGATTTTTTTACCTTTTTTCTACTTATTAAATTTCTTA-----------------------------------------------------------------------------------------------------------------------------------------------------------------------------------------------------------------------------------------------------------------------------------------------------------------------------------------------------------------------------------------------------------------------------------------------------------------------------------------------------------------------------------------------------------------------------------------------------------------------------------
			-----------------------------------------------------------------------------------------------------------------------------------------------------------------------------------------------------------------------------------------------------------------------------------------------------------------------------------------------------------------------------------------------------------------------------------------------------------------------------------------------------------------------------------------------------------------------------------------------------------------------------------------------------------------------------------------------------------------------------------------------------------------------------------------------------------------------------------------------------------------------------------------ATATTTATAGCTGGAGCAATTTAGGGGCAAACGAAAACGGTATTACTCCAGCGTGTAACGCTGTAATCCAGACTGAATTCCATGATCAAACCATAGGGTGATAAAAATAATTAACTTTTTCCAAATTTAAAATTATTTCGGTTGCTTTTTTTATCTCATCAACAGAAGGCAAGTCTTGTGTACTGAGTGGTAAGCGGACAGTTCTGTGTTCTATAAGTCCAATGCCATGTAGCAGTGCTTTAGTAGGTATTGGATTGCTAGCAATAAATAGAGCTTTACAAGCTTGTTGCCAGACATCTGCGTGAAAGCTCTTGCCATTGAGGCACTGCTTAACATATTCATGCGCTACATGTGGCCAGGCATTAGAAGCAACAGAAACTAGGCCTGCTGTACCGTAGGCAGCCATGTCATGTATCATATTGTCATCTCCACAAAAAACCTCGACATTTGGTGCAACTTTTTTATACTCAATTAAAGTATCAACGGTTCCACTTGAATCTTTAATAGCCCAAAATCTTTCATGGCTAGATAAGTTGTATACAGTTTCAACATGAAGGCTTACTCCTGCTCTTGACGGAATGTTATAAAACATAGCCGGCACATGAGCTTTTTCAAGTAGCTTTTCGAACCATAAAGTTTGCCCCATAACACCAGGCTTTGTGTAAATGGGAGTTGTCATTAGATAGCCATGAATAGGTATATCCTTGCAAAAGTTAAGCCACTCAAGAGTTTGATATAAATTTACTCCCGGCACACCAATTATAATTTTCATGTTTAATTTCAGCTTACATGCAAATTCAACTAACGTACGTTTTTCAGAATCAGTAAGCGATAGACTTTCACCTGTACTACCTAGCAACACTACGCCATTTTCAGCTTTGGCTTGCATTGTCAGTAAGTGCTGCAAACTGCAATAATCTATACTACCTCCGTTGTAATTAAAGGGAGTGACGCAAGCAGTCCATAAAAATGTAGATGATGATTTCAATTGCAATTATTAAAATGGTATTTCATCGTCGATTAGCTCTTCTTTTACCTCACTATCAAAATTTTCATACTGATCTTTTTGCCCTGTTTCGTCTTGCTTGTATTCATTTGATTTGTAGTCAGAGCTTGCTGCGTTATTTCGTGAGTCCAAAAGTG
			TAAGGGTACCATTAAAATTCTGTAGCACTACTTCTGTTGTATATCTTTCACTACCATTTTGGTCAGTCCACTTTCTAGTTTTCAAAGAGCCTTCAATATAGACTTTACTGCCTTTGCGTACAAAATCTTTTACAACTTTTACTAATCCTTCACTAAAAATTACGATATTATGCCATTCTGTCTTTTCAGAGCGCACACCGGAAAATTTATCAGTCCAGCCTTCAGATGTAGCTATTGAAAAATTCGCCATTTCTTTTCCATTTTGCATAGTTCTAATTTCAGGATTCCTCCCTAAATTACCAACTAATATGACTTTATTTACAGTACCATTTGACATAATTGTGCTTTGAATAAACTCTTTACATTATCTTATGCAAAAATAGTATTGTCAAATTTAATAGAAAGTGCATTACACATTTTACATCTAAATTATCTAGCACTGAAGGTAAAATAAGACATTTTAAATGAGATCCAACTAGATCATCTAAAAGTGATAGACTTCAGGAGGAACGAGATACCGCTACTATGGAGCGAGTAATTGGAAAAGTTTTATGGATCGACAGAAAAAGCTGCTTAGAGAAGAGGTATGTGAGGCTAAGTCTTATTTTTACATGTAACCCTTGTATAATTTTTAGCATTGTATAAAGTGGTCGACAGCTACTGAAATGCAAATTGAAATATTAGCATAATATATCATGGGCAGATAAAGTGGATTTTAACCAACATGTGGAAGCTAATGCTTTAAAAGTATTAGATACTACGGTCAATATAAGCAAGCTAGTAAGTTTTTTACAAAGTAACAAGCACATTGTAAAACTTAGTTTAAAATATGTAAGAATTGATGATGAAGATGCAAAAGAGTTAGCTAAGCTAACACATCTTGCTGCACTTGATCTAAGTATGAACAGAATTGGTTACAAAAGGAATAGAGGCTTTAGCTAATAGTAATCTCACACATCTTATTTCACTTGATTTACAGTATAACAATATTGGTGACAAGTTAGCTAGTAAAGCTATCCTTACTTCATTGGGAAAAAACATAATAAAGTAAAGAGAAACAGAAGAGAGGCATACCGGAGGCAATTAGATTAAGAGAAGAAAACCATCCAGGTAGTAAGTTGGGTGAGATACAGCTAATATCGCGTAACCAGTCACTGAGCCCTTCATGTTCTGACGATAGTGCAGGGTTACTAGACCGTTAATCTGGCAGTTTTGCTGCATAGTCACCTGTTATGTAGAGACTGGATATTAAAAGTAAAAAACGCATGGTAGTGTGCTGCAGGTATGATATGTGTAAACTACGCCTCATGAGTGGCTCAGGCGTTTTATGAAGATAGACTTTTTTCTTGATCAAGTCGTTAATGCGCTTGGAGGGATTTGAACCCGCGGCCTTTGCCTCCGGAGGGCAACGCTCTATCCAGCTGAGCTACAAGCGCACATCTGTTAAATTATTTAATAGATAAGCTATCTAAGTCAAATTTTTGCTTCGGATAAAGTGTAAACATAATATTCCCATACCCAAAGTATACATTTTTGGAATCATTAGGTTGTTTTTTTGTCATTTTTTGATTTACAGTCCACACAAAAGTTACATAATTTTCAGTTACTGAATAGACTTTTAGATTCTTAGTGTTCGTAAATAATTTTCTATTTACCCATATTTTCCATGTGTCGGGGGAAAGGTATAAAATTGAATCTAAGCTTACTACCTTACTGTTAAAATTATCTAATATCTCCTCTTTTGCAGCTCTTGAAGATCGTAGGTTAAATTTTTTCATTTCACTGACCATTTTATTGACTGATTCCTTGTCAAAGAAAATGCTTTTTATATCATTGTATTGTGATAAGACGTCAAAGTTACTTTCCACTGCTTCCTTTATTATATAGTCACGATTTGTGTAGCTTGTCTTTTGATTACTTATAAAAAAACATTCCTTTGCACGCAGGTTTGCTATATCAATAAAATCATTGATTTCTTGATTGCCAACTTTGAAAATGCT
			TTCAAGATATTTTTTCTCCATCATCATCCCATACTTAGAATGGTGGCAAACCATCTCATCATTATCTTGTTTTTCTATATATACACATAAATCTTTGCTGCTTAGTCCTAGTATTTTATGCTCGATAAAGTCTTCATTACCAATATATTGTTGACAAGTATATTCTTTACAAATTTCTATACTTTCTATAATATCCTCACAACTGCAATATGTACTAGCGTCGAAGAACAGTAGAGTGAAAATAAAAAACAGCTTTATTTTCATTATTTCATCTACTTAGTATAGTATACCAGTCAAAGACTATGTTAGCTCTTACTGTTTCTATCATATTACCATTTAAAATCTGATTCATAGTTGCAGTATCAATATTTCTCTCTTTGTTCAAGATAAGAGATTTGATCATAACATAACCAGGCAGACTTGGAACGGATTGTAGAAATAAAAAAATGTGCTTATCACTAATTGAACTTAAATTTAGGGTTACTTCACTTTTTATCACTTTTGTGTGTTCACTTTTGTTGTATAGTTCAATTTCTTCAGGTATGGAAATTGATATTTCAGGTTCTAATATGCAGTACTTTTTATATAACTTGCCAAGCTCAAAATTTAAATTTGTAATGTATCTGCTGCTGTGTAAATTTGAAGAGGAAATTTTTTGCCATAAATCTAGGTTTTTATCTAAAACAACTTCCTTTTTTTGAACATCAGTAATTTGTAAATTAATAGAGTGTATTTCATTAATAGCACTCTGATTTTTATTATAGACCTTTCTGTTATAAATAACAGCGTACATTAGTAATCCTATTAGTCCAATAGATAATAACAGATATAATATAAGCTGAATTGCAACTCTTCTTTTTAACTGAGAAACGTTCACTAGCTTACATAGCCTCTCCTATTTTAACATTAATAGGTATATTTTCCTCTTCAGTAGCAGGCAAGCTAGAAATACTAATATCATAGGTGCGAAAATTATTGTTCAATTTTTTTTGTAATTCCTTATACTGATAGGAAACATTTTTACCAGGCTGAAAATTAAACCTTAAAGTTGTGGTGATGTAATTTTTCGCCTCATTATAATTCCACTCAAACGATTGAAGCTCTACATCTGGTACTTTCAATTTTTCTACATATTTAACCTGTGTAAGGGGGGAATATTCCATCTTCAGTAGAATATTATTGATATTAATGAAATCGTAAACTTCATCTATTTTTTTTACGTTGTAGCTCTGGCTTAGCTTTGCTAATTGCTTATCTAAAGCTTCCTTTTTTGCTGATAGATTATCGGCAACATTAAAATTTGAATGCAAATTTAGCAAACAAAGAATGTTGATTGTAATTAAAATTGAAGTGAAATATAGAAAAATTCGAGGAGAGTTCAGATGGAAGTAATTTAACAAATAAAATTCTTTAGTTTCTTTTGTGTAAAAAACAGCTATTGGCTTATTCTTAAAACTATGAAATAAGATTATGGTATCACAGAAGCTATCTTTTTCACTGACAGCTAATTCTGACCCTAATAATCTGCCTAACTCATGTGGGGTTAATATGTTCACGCTATTCTCTGAAAAATTTATAACTGATAAGCTAGTCTTAATATCTTCTTGTACTACCATGCAAAGATCGATTGGGTCGTTTCTTTTGAAACCAAACTTAGTTAAGGACCGAATGGTATTTTGCACTTCCTGATATATTCCACCCGCAATAATTCCTGGTAAATTATCATTGGTAAATGGAACTAAGCGCGTAAATATCATTTTGTTTTCTTTAAAAACTACTTGTCTATAGCCTCCAGTTTTGGTTGCAACTACTATAATTTTCCAATTATTGAGATCATTATAAAAAACCTTTTTTGCTATGTTGTTTATTTCTATAGGAAACATTAATATTCCCTTAAAGTTAGAGCCTATTCCAATAAATACATTTAGCCAATATTCTACTAAACGCTTTGCTTTTGATGAAACAAGAAGGTAATACCAATTTTGGTTGAGTTTGTTTGG
			CTTTTCAACCAGAAGAACTGAGCTTATATCATTATTGCGAGTGAGGTGTTCCATCTTCGTTTTTGCCGATAGATAGGCGCTAATTCTATTTACTCTTGGAATGAGCTGTAGCGAGTAATTTTGATCTGCATGGTTTAACACCAAGTATAAAGGTGCTTTTTTGTTGGATGAAAGACATGAATTTAAGTCGAACACTGCTTTGTCGTTTTTGTCCTTGACAAAATACCTTTTATTTAAGGTATTATTTTTGAAATACAGCAATATTGTGCCTTCTTCTCCAATAGAAAGCATGAACTTACTTTTGGGTTTTGAACTAAACATGTTAACAAAGCGTATATCTACCTAGAATTCAAAAAAACAATTTATTGAAATTCGTTAGACGTTATCAAGAAATATTGTTATAGATTTCCACGGCAACATCATTTACATTATTATTTTTAATAAATTTATTATCAATGCTAATCTACTCATATAACAAAATTTATTCTACAATTTTGATTGACATAAATTATTAGCACGGTTATTATCAACATTGTATTAATGTATGAGGTAGAAAATTAGGCAATTCTAAGGTACTATTTCTATTAAGATATTCAATTACTATTTTTCACTATGTGCATTTAACCTTGTAGCTAAGGTGTTTGCTTATCCTATATTTTTGGCAATTTTTAATGCTACTGGGTGCCAATGCTTTTTAAGGTAATTGCTTCTTTTCCTATAGTAGTTGCATTAAGTTCAGCAGTATATCTTTTCAAGTTAACTGTTTCTGCAATAAATGATAAGAAGAAATAGATCTTAATGTCGTAGACGGCAGTGCAATAACTTTGGATAATGATGTCAGCACAAAAACGGAAACAATAACTTCTTAAGCACTGCTGGTAACCAACTCCTCCTCCATTATTGCCATCTCCTACAGCTGCACCACCTTCACCTCCTCTACTAGTCGAAGTAAAAATGGACTGTTACCTAGTGGATAGTAAAGTAAAAAGCCCACCCCTCTTGACCAAGGTTTTTAAGAGACACAAGAAGGCAAGAAGAACAAAAAACATCTGAACGCATTAGTAAATAAATGGACTGTAAGATAAAGGGAAGTAACAAACACTGCTTTTATTAACCACTTACTGAAGAATGTTCATCTTCTGTGGTATTTGATGATGAAGCAACTAATTTACTCAAAATCTCATCCCTTGGTCCCATAGTGTAAATAACACCGTCTGACATGAGTATTACTTTATCAGCCAAAGATAATAACGGTAATTTGTGAGTTATGATGATGGTAGTTGTATTTTGCTTCCTTGCAACATTGATTGCGTTAATTAAGCATGCCTCTCCATTACTATCTAAGTTAGCATTTGGTTCATCGAGCACCAAAAGTTTTGTATTCCCATAAAAAGCTCTTGCAAGACCGAGTAGCTGTTTCTGCCCACCAGAGAGCGTCACTCCAAAATTCCCTATCGTTGTATCATACCCATTTGGTAGACTTAGTATTAATTCATGTATTCCTGCGATTTTTGCTGCTTTGATTATTTCTTCAGTGTTTGGATCTGGTCTCATACGAGCAATGTTAGCTTTAACACTGGTGTTAAATAACTCAATATCTTGAGGTAAGTAACCAACATAATTACCAAAAATTTCTCGATTCCAAGTGTATACATCAGCGCCGTCCAGTCTCACTACGCCAGATATGGGTTTCCATACACCAACAGTTAGCTTTGCTATGGTTGACTTGCCAGAGGCACTTGGACCAATGACACCAACTACATCACCTGGTTCTATTACAAATGATACGCCCTTTATCGTTGATTTGTTGCTTCCATAAGGAGTAAAAAATACTCTATCAAATTCCAATTTTCCTGCAGGTTCTGGTAGAGCCATGGTTTGCTCTCTCTTTGGTGACGTTAATATAAGCCTTTGCAGTCTTTCATATGACATCCTTGCCTGATTTAAAAATTTCCAAGTGTGAACTGCTGCATCAAATGGAGCTAATACTCTACCCATTA
			AAATCGAAGCGGCAATGATACTACCAGCAGTCTTATGAGCTGTAATTGCAAGTAATGCACCTGTTCCAATTACCGATATTTGCAGAGTTGAGCGCAAAAACTTAGTGATACCAGTAATCACGTTAGAACGATTTTGTGCTTTAATTTGCATTGCTCGGTTTTGGTCGTTTCGTTTACACCAATCAGAGACTATGAATTCTGACATACCCATAGCTTCAACTACTTCTGCATTTCTTGTTGCAACATCTATGGCATTGATGTTACGTATAGTTTCTTCATTGGTTTCTTGTAATATGCGTTTAGTGGCAAGCTCATTCCACACTGCCATAGAGACTAATATAATAATTCCGATAGTAGCTATGAACCCTGTGGAAGTATGTATCATAAAGATCACAACAAGGTAAATTAACGACCATGGAGTGTCGAACAGTGAGAATATACTATTTCCTGTAATAAAATTTTTTATCACTCCAAGATCCCGTATTGCTTCACCACTAGAAGCTGAGCTTTGTACTGATGTTAGCCTAATTGACCTTACTATCAGGTCTGGTGTTACAGCTTTATCAATCCAATCACCAATTTTTGCCATAGCTAAATATCGGCAAGTTTCAAGCATTGCAGAGCACGCAAACGCGGATAAGGTGATGATTGTTAGCATAGTTAGTGTTGATACGCTTTCGCTTGATATCACTCGGTCAAGCACTTGAGAGGTGTAAAGTGGCAGAAATAACATTAATAAATTGATTCCTGAACTGAACCAAAAAATAAACCAAAATGCACTTTTACATTTTCTTAGGCAGACATACAGTGTGCTTTGCTTCAATTCTTTTTTTATTGATGGAGTAATTTCCACAATTTCTCTCTTAATCTGATTAATGCACCGTATACAATTTTTATTACAAAAATATTAATAAAGGTAGTTATTTTACTTTAAGTTAATATAATAAAATATTAACATATGTAAATAGAAAATATAAACGACAATAAGAAAGAAATAAAATTGATATTTTCTTCATTACCTAATTCAGAGTTGGAAATTTTTAATAACTTCCCAATTCCCACCTTGGTCTTGGTGCAAAATTGAGGGAGTCTATGTAATCCTTCTGTAATATTTCAATTCCTGTCCACCCAACCATTACTGCATTGTCTGTACATAGATTAATTGGGGGAAAAAGTATGTTTAAATTTATGTGTTTTTTTAATTTTTTTCTTAGGAAATTATTTGCTGCAACTCCACCAGTAACTACAAAGTCATTGATCTTGATATTTAAAGATTCGGCCATAATAACCGCATTTTTGACTCTATCCAATAATATTTCACTAATACACTCTTGAAATGAAGCGCATACATCACACACATCTTGTTCACTCATTTCAAGTTCTTGTACTAAGTTTTTTACTGCAGTTTTGATTCCAGAAAATGAAAAATTACACCCAGGACGTTTTCTCATTGCCCTTGGAAGCTTAAATCTTGTGCCATTGCCTTTTTTAGCTAGCTTTTCGATTAATGGACCTCCTGGATAGCTTAACCCCAACATCCTAGCAACTTTGTCAAATGCTTCACCTAACGAGTCGTCAAGTGTTTCTCCAAGTTTAATATATTTACCTACATTCTGTGCAATTAAAAATTGGCAGTGACCACCTGATATTAAAAGGACTAGAAATGGAAATTTGACTTCATATAGTAACCTAATAACCAACACATGCGCTTCTAGGTGATTAACGGCAATGAATGGTTTTTGTGTTACATGTGCAATTGCTTTTGCCATCATTGTGCCAACTATTAATCCACCTATGAGTCCTGGTCCTGATGTTGCTGCAGTCGCGTCCAGATTACAAAAATTGAGGTTAGATTTTTCTATAGAGTTTTTTATTAGACTGCTTAGATGCTCCATATGGGCACGTGACGCTATCTCAGGAATCACACCACCGCGTTTTTTGTGTTCTGTTTGAGAAAGAATTTCTTGAGCAAGGACTTGCTTTTCACTATTTACAATCGC
			CACTGCAGTTTCATCGCAGCTTGTTTCAACGGCCAGAATGGTTTTCATTTATATCCAGTTATGTATTACTGAAACTATACTTTAAAATATTGTGAAAGTTAATTGTATTCTGCTGAGTTAATCATCATTTCCAAATATAGAGCTAATCTTTTTGCCTCTAGGAGAAAATTTGTTAATCCAGCTGCTTTGCACTTTGGTTACGTCTTTAAAAGCAGTTTTATTGCTGTATTCCTTGATTTCCTTATCCACTGCGTCCATTATTTGTGGATCTAAGCAGCTTTTTTTCCACTGGTCAGTAGCAAAAGACACTTTGTTAAATCTCGGGTGCGAATTAAGTATTCTTTGCCTTTAAGATAAACCTCTTGCGCCTAAGCAAATAGCTCAAAATAGTGCAAATAACTCAGATGTGCGTGGTTTTGCAGCTTGATAAGCTTGTATTTCTTTAAAGATAACTTGACCAATAATTTTCTGTACAAAAATATTTGCCTGCTTTAAGTTCCGCTCAATATCTTGATAAACTTTATAGAGAAACTCCTGCTCTAGACTTAAGTTAAGCTCATTTTCAACCATATGTGAAAGTTCATGCACTATAACGTACGGGTTTAACCTCTTAGTACAATAACATACCTACTTTACACCACAGACAGACCTAATTGTCTTACATACCCCTTCCTCGATGTCCACTAGTTCCTTTTGATATATTTTAAACGAAAGCCTATTTTACTTTATTAGCGACAAAGTAAGGTTCAATGTGCTTCCAAACTTCTCAAATTGATAGAGATATTCAATATATTGTACTACATTTTCACTGTTCTCTACCTGAGTTGCCCGTTTTATTAAATTTCTGATTATCATACCTTATATTATTAAGGGAATATTTTTTATATTCAAGAATTGAGTAGGTATAAAATGCTTTCCATTTACTTGGGTAACACCTTTTCTAAAAGGCCCATGACTAAACATCAAAGTCATGTACATTATATTATGTAGATTAGCTATGCAATAGCATTCTCGTCAAGAAGGCCTTTAGTAGGCTCAGGTTCTTTTACTCCACTCAATTTACTTGACACTTTATCAACAATCCAAGTCAGTGGTGTCATAATTAACGCAGCAGTTCAGATAACAGCTGAAACAATGTAAGATAGGAGTGAACCAAAGAAATCGGCACATTTTCCACCATATCGTTCCGCTGTGTGCTGCCAATCATTTGAATATTCTACGAGAGATTTCGGGCCTTCTGTTCCTTTGAAATATGAAAATAATTTTTTTGGCAAGTACATAAGATATGCAACTCCTGTATAGAGTACAAGTAATAAATTTGCAAAGCCAGAATAGCAATCATTGCGTCCGTGCCCCAAACTACTTTCTCTCTTCTTCCCATAGTTATTCCTGAAGTGTTAAGATCATGCTTTACTCCTACGAGCATGCCCTTAATTGGCCATAAAACGCTATTGATATAGTAAACGGATTTATAAAAACTATTTTGTAGAACTTTGCTGCCATTATTTTGTTCTACAGCAGGAACAGTTCCTTGTTGAGCATATTGCTTAAAATTGTTATATGTTAATGTAATCAACACATTAATCTCCTAAAAAATTATATAATGAAAAATGTAATTATTATTTACATTACTATATTAGTATAACCTTTTTTTAAGTAATTGCAATGGATGCTCAATATTTTAACTAAATTATATATTGCACAGGAGCACATATTATCCTACTATAGAAGTAGGTCAAAAATGAAGAGTTTAGCATGAATTTTACTTTACCTGAGTTACCATATGATAAAACAGCTTTAGAACCTTACATATCTGCAAAAACCTTAGATTTTCATTATGATAAGCATCATAAGGGATATTTAAATAAGCTCAATGAACTAATTGAGAATACAGATTATCAAAATGTGAAAATTGAGGAATTAATAATGAAAGTTCACGGCAATAGTGACGAAGTTCCTGTGTTCAACAATGCTGCACAAGTTTGGAACCACACTTTTTA
			TTGGAATTCAATGAAAAAAAGTGGTGGTGATAAGCCTAAAGAAGATGGTCTTTTAGCAAAAAAAATTCAAGATGATATTGGTGGCTTTGATAAGTTCCATGAGGAATTTTTCAATCATGGAATAGGCCAGTTTGGTAGTGGATGGGTATGGTTAGTGCTTGAAAGAGGGAAACTCAAGATCACCAAAACTCCAAATGCGGATTTACCATTAATTTATGATCAAGTACCACTACTCACTATGGATGTATGGGAGCATGCCTATTACTTAGATTGTCAAAATCGTAGAATTGACTACATAAAGATCTTTCTTGACCACTTAATTAATTGGGATTTTGCAGAAGAGAATTTAAAGAAGAATACATAGGATAAATGTGCCAGAGGTAACAAAACTAGATAATGGTCTGCGTATAATAACTGAGCAGATGCGTGATATTGATTCTGTAGCTTTGAATATACGAGTTGGTGTTGGCAGTAGAGCTGAAAGTGCAAATCAAAATGGAATATCCCATTTTCTAGAACACATGGCTTTCAAAGGAACAAAGACAAGAACTGCATTTGAAATTGCAAAAACTTTTGACGATATAGGTGGAGTGTTCAATGCTAGCACCGGTAGAGAGCGCACAAGTTACTATGCAAAAGTTCTCAAGAAAGACGTAAAAATTGGTATCGATATATTAATAGATATATTAATGAATTCTACATTTCCAAAGGATGAGTTGGAACGTGAAAAGGGTGTTGTAATACAAGAGATTTTTCAAATCAATGATTCACCTAGTGACATCATTTTCGATAAATATTTTGAGGCAGCTTACAAAGATCAACCATTTGGTAGGTCGATTTTAGGTACGCAAGATACTGTAAAATCGTTTGCTCAAGGGGACCTAAATAACTACATAAACGAACATTACTTTGGCGAGAATATAATATTTGCTGTTGCTGGCAACGTTGAGCACGAGGAAATTGCTCAGTTAACCAAAGATTTTCTCTCAAAGGTTTCTTCTCAAAAACTAAAAGAAAGCCAAAATGCAAACTGCACTGGTGGTGAGTATTTGGAGCACCGTAAATTAGATCAAGTGCACTTGCTAATAGGTTTTCCTAGTGTTTCTTGCCATGATGATAGGTATCATACGTTTCAAGTACTTGATTCTATACTAGGAAGCGGAATGTCATCACGTCTATTCCAGGAAGTAAGAGAAAAGCAAGGGCTAGCTTACTCTGTCTATTCATTTAATTCCAGTTATACTGATACGGGAATGCTTTCCATTTTTGCTGGCACAGACAGTAGTAACTTAGATAAGCTTTTAAAATCCATAACGACGGAGTTGAAAAAATTATCTACAAATGATCTGAGGGAAGAAGAAGTAAATAGAGTGAAAGAGCGAATTAAATCCCAAATTTTAATGTCGCGTGAAAGTGTTAGTTCTTGTGCTGAAGCTTTGGAACACTACTATGGTAACTATAATAGATACATCAGCAAAGATGAACTGATAGAAAAAACTAGCGCGGTTACCACCGCTGATGTAAAAAGAGCAGTGGAAGAATTGCTATCTAAGCACGAAAAAACTACTTTAGCTGCAATTGGAGAAATTAAATCATTGCCGGGCTACGATAAAGTGGTTTCTATGCTTAGGGCTTAGTTTGTTCTATACGTCTTTACCAGATCCTTTGCCAAAGATGTTGCAAAATGATTGAAAAACCCTTTCCATGAAAAGCTTGCTTTCTTGTTCACAAAATAAGATATCTTTTGTTTAAGACATCAGTCTCACTATTTTGTAAAAATGAAGGCTTTCTGTTGCTTGTATACCAGGACAAGACAGTTAAAATTCCTTCTATAACTTAGGCAAGCAGCTATAGGAAGTACGGTACCTACTGCAACTACAAGTTACATTAACAATAATCCAATTAGGGATGTGATGACTGAAATACAGAACGCTATTTGATATTTTTCCTTATTACTAGCCATGAATACCTCACAAAATAATACTTTCAATATATCGGTA
			TTGTCGCGTATTGTCAAATTTTTAGGAAGATTAAAAAATGTAGCGCATATGTGCAATACGTTAATTCTTGAGTTTATCTTATGCTTTATCAAATTTTATTATTGTACGTACTATTGTAACAAGTCTAGTTATTTTTTCTTTCTATAAGATTCTCTTCTGTGTTTTATCGAAGTAATGATTAATTCACACGTTGCAGCGTCTACTGTATAAATAATACGATAATCACTAACTTGTAATCTTTTGTAGAAAGCATTATTTTCTTTCACCAAACTTGACATGAAATGGTATTGTAATTAATACTTAAGCAGTTCATTTAATTTTATCGTTAACAATTAGGGTTAAATATGTTCATTTCTGAAGTTTTTGCGGCAGATGCAGCTAGTAATGTATCAAGCATTGGTGCACCTTTTGCTAATTTTGTTCCATTGATTTTAATATGTATAGTATTTTATTTCTTTATCATTCGCCCAAACCACAAGAAACTAAAAGAACATAGAAAGATGATAGATCAAATAAAGCGTGGTGATATAGTTGTTACCTCTGGTGGGATAATGGGTGAGGTTAACAAGGTTGATGAAGCAAATGCACAACTTATAATAGAAATAGCCCCGAAAGTTGAGATAAAAGTCCTAAAGACCGCTATATCCGAAGTTTCAAACAAAGAAACTCAAACCAAATCAATTGAAAAGGGTCAAACCGAGAAGGACAGCAAAAAGAGCCAAAATCAATCAGAGAAAAATAAAAAGGGGAAAGATAGTAAAGGTAAAAATACTTCATAACTCTAAAGAAAGGTTCAATTAGTTGTGTGTGGGATATTTGGTGCAGTAAGTGATGGTGATTCAGTAATACCAACTTTGCTGGCTGGGTTGCGGAAATTGGAGTATAGGGGGTATGACTCTTCAGGTATAGCAATCATAAACAATGAGGGCAAAATAGAAGTTCAAAAATCAGAAGGCAAAGTCGAGAGGTTATGTGAAGTTGTCGGTAACAGCAGGATGTCTAGCAGTACGGTTGGCATAGCACATACTCGCTGGGCTACACATGGAATCCCTGACCTTAAAAATGCTCATCCCATTCGTACAAATAATGTTGTTGTTGCTCACAACGGCGTAATTGAGAATTACAATCTGCTAAAAAAGGGTTTAGAAGAAAGGGGAATACCGTTTCATACTGACACCGACACAGAGGTTATACCAAATATGTTAACCCTATATCTTAATGAAGGATTGTCACCTATTGATTCTTTATTTAAGTGTTTAAGCAACCTACACGGCTCATTCGCTTTAGTCCTATTATTTGCGGAATATCCAGATGTTCTATTTGTTGCGAAAAGAAGTTTACCTTTAGCAATAGGCTATAATTATAATACTGTGTTTGCTGCATCTGATTCTAACACTTTAAATACACTGGTGGAAAGAATATCGTACCTCGAGGATAATGACGTTGCAGTGATAAAATCTAGCGGAGTGAGTATATATAACAACGGTGCACAAGTAAAACGCAGCATAGAAAACAATAGTTCAAGTAGCTTTCTAATCAGCAAAAACGGTTACTCTAGCTTTATGCTAAAGGAGATTTTTGAGCAGCCCTGTGTATTAAACAAAACAATAAATCAATTTTATAAAAAATATACAGAGGTAATATCTACTAGTAAAAAATTATTTTCCAAACTTAGTTACATTACTATAGTTGGGTGCGGGTCATCTTACTTTGCTGGGCTAATAGCGAAATATTGGTTAGAAAGTGTTGCTCAAGTGCGGGTATACTTGGAAATCTCATCAGAATTTAGGTATAGCAACATAAGACTAGAAGAAGGGAGCATTGGGTTATTCATCTCACAATCCGGAGAAACTGCCGATACCATGGAAGCATTACGCTATGCGAAATCACAAAAGCAAACAACCATTAGTATAACTAACACGTTTAACAGCGGCATTGAAAAAATCTCAGATGTTGTGTTACATACTCTTGCTGGGCCAGAAATTGGTGTTGCTTCAACA
			AAAACCTTTTCCACGCAGCTTGCTATTTTAGCATGCTTTACCTTAGAGCTTGCAAAAATAAAAGATACAATAGATGAAAAAAGAACAAAGCAGCTGAGTAATGCTATCAATTCTATTCCAGAATACGTTGAATACGTTTTAAATGTAATAAAAATACAACACATACCAGACATTATATTAGAACACAATAGCATTATTTTAATTGGTAGAGGAAGCTCATATGGAGTTGCAATGGAAGGTGCATTGAAGATAAAAGAACTTTCATACATTAATACTATTGGTATTGCAGCAGGGGAGATGAAGCATGGTTCGATTGCCTTGATAGATTCATCTGTACTTGTTATAGCAATTATTCCATACGACAATTTATTTTTTAAAACATTGTCTAATATACAAGAAGTCATCGCAAGAAAAGGCAAAGTGATTGCTTTTAGTGACAAGCAAGGAGTGCCATTCTTAAGAGAGATTTGTAAAGAAGTAATTCAACTTCCAGACATTGATAATTTTATCTCTCCAATAATTTATAGTGTTGCTATGCAATTTCTTGCCCATTCTGTTGCAATAGAAAAAGGGCTAGATGCCGATTGTCCAAGAAACCTGGCCAAATCTGTTACGGTTGAGTAATCCACTCTTTTATTGTCATGCCAGTGCTTCAACAAACAACTGCACGAAATCATGATTTAAAAAACAGAGAGCTGGAGCGG----------------------------------------------------------------------------------------------------------------------------------------------------------------------------------------------------------------------------------------------------------------------------------------------------------------------------------------------------------------------------------------------------------------------------------------------------------------------------------------------------------------------------------------------------------------------------CAGAAAGTCTAATGCCACAATAAAGAAATTATGTTTCCCACACTGGCACTTAAACTTACAAACACTTTTCATGAGCTATGGGATTGTTTTAAGTTAAGGTCAAACCTATTTCCAGCAAGTTGTTTTCACAAATACAGTGCATTTTAACGTTATAATGCTCTAATAACAGGTGGGTCATGTAAATACTAATATCTTTTGTACTTAAATTGTCATCTTCTTTCTTGTTTAACTTTTCTACTAATGATCTGCTCAGGGACTTATGCTCGTTTAGAACTTGCATTGTTAGTAGAGTTTCATGCTTCACTTGGCTCAACAAAATAGACATTCGTTCAACCTCTGCTACTGCGCTGGCTATAGTTATTACCATATTAGAGATTATTTTATTTATCTTTTCAATTAAACTTACTTTACACTTCGCAAAGTATTCATTCGTTTTCCACGTGAATTTTATTTTTTTTTTAGTAAATAATTTTCAATGTTCAATTTGGTCTGACTAAAGCTACGATTGTCCGCTGAAGAAGAGTATGCTTGTTTCATAACTTTGTGCTTATATATCAAATCATCGGAGCTTTCCTTAAGCAGCAATAATGCTTCCCTATGTGTACTAGCATCGTTCTGGTTGCCTGCTTCAAGCTCTTCTAGGCCAAACATTATTCCATTCATAGAGTTAGCAAAGTCATGAAGCAACCATCCTGATAATAACTCTGTTATTGACAGTATGTTTTTGATGTTCTTGCTCA
			TTGGATAATTATAAATGATTTAAGTTACTCTATATTAGTAAACATATGATAGTCAATTGAGAGAAAGTTTCGTTGTACTTTTTGTGTCGATTCATTAATATAGTGTTAATAGTCATAGAATTTATAAAATGGTCATGAATACTTACGCCAAATCTGGAGTAGATCTTAAACTGTATAATAAGCTGATGAAAGAAGTTAAGCTTGTTGTTGATGAAAATAAAAGAGAAGAAGTAATTAGCGAAGTGGGTTCATTTTCTGCATTATTTGATTTTGCTGCGTTAAGTAAGAAATATGACCATCCTGTACTGGTTTCTTCAACTGATGGGGTAGGCACAAAGCTGTTGATAGCCCAAGAAGTAGATAAACATGACACTATAGGTATAGATTTAGTTGCAATGTGCGTAAATGATTTACTTGCACAGGGAGCAACACCTTTATTTTTCCTCGATTATTTTGCAACAGGTGCTTTGAACAAAGATGTTCTATTGTCTGTAGTTCAGGGTATTACAGAGGGGTGTAAGCAGGCCAAGATAACATTAGTTGGTGGAGAAACCGCAGAGATGCCTGGAATGTATGGTAATAATCACTATGACCTTGCAGGATTTGTGGTTGGAGTGGTTGATAAGAGCAAGATTCTTCCAAATTACGGTGTGATGAGAGCAGGTGATTATATAGTTGGCTTAGAATCAAGTGGAATTCATTCAAATGGGTTTTCTTTGGTGCGTCATATCTTTGAAGATTTAGGCATAAGTTACAATGATCTATCTCCGTGGGATAATCAACTTTGGGGGGAGGTATTACTCAAGCCAACAAAAATATATGTTGATTCTTTACTGCCTATTATGTCGCAGGTAAAAGGTATTGCACACATCACAGGTGGTGGCTTAATAGATAATGTTCCACGAATTCTTCCAAAAAATTTATTTGCAGATGTAGATATCAGTTCTTTGGAATGGCCAGATATATTTTTGTGGCTGACGAAAGAGGGTAAAGTGGAGAAGAGAGAAATGTTAAGAACATTTAATTGTGGTATTGGTATGATATTGATCATAGATCCTGAAAATATGCAAGGCGTAAAAAATCATTTCCAAAAACTTGGGGAAAAAATTGAGATCATTGGAAAACTTAATGAGAAATACAACCCGTCATTTAATGGAGTAGTATCTTAATTAGCATAACTTTACTGATAATCTTTTCGCGACCTCTAAGTATGCTTCCTTCAAGTTTCCTAAATTCAAGCGGAAAACGTCTTTATCTAATTTTTTGTGCGTATTTTTATCCCACAGCCTACAGTTGTCAGGGCTGATCTCATCTGCTAAAGTAATCTTTGTATTATCGTTTATTGGTCTGCCAAATTCCAATTTAAGGTCGACTAAATCTATCCCTGCATTTAAAAATAAATCGATTAGAACTGTGTTGATTTTAATGGTTATAGTTTTAATTTCTTCCATTTCTTCGTAAGATAGCCAGCCAAAATATAGCACGTGATTTTCGTTTACCATTGGATCAGCTAGGCCATCGTTTTTATAAAAAAACTCGATTATAGGAAATGCGAGTTTCTCACCTTCTTTTATATTGAAACGCTTACAAAAACTACCAGCTGCGATATTTCTTACTACTATTTCAAGAGGTATAATTTTTAATTTTTTAACTAGCTGTTCTCTTTCGCTTAGAGTTTTTATAAAGTGTGTGTTAATTCCTGCTTTCTCAAGTGTTTCCATAATAAAAGTGCTAATGCGATTGTTAATTGTTCCTTTGCCCTCAATAATTTTATATTTTTCTTTATTGAAAGCTGTAACTTCATCTTTGAAGTATTGTATGACGGTTAATGGATCTTTAGTTTCAATAATGAACTTTGCTTTACCTTCATATATTATTTTGTCTGGCAACATGTGTGATTTAAGTATATATTATAAGCATTATATCAAATCACACTTAAGTTTACTACAAATTTATAAAGATGTTCGATGTTACAATATTAACCATATTTCCAGAAATGT
			TTCCTGGATTTTTGAACTATTCCCTTGCTGGAAAAGCATTAGAGAAGAAGATATGGAACCTTCAAGTGATAAATATTCGTTTTTTTGCTAAAGATAGGCATTTGACGGTAGACCATATTCCATATGGGGGTGGAGCAGGAATGATTATGCGCCCTGATGTAGTTGGTGATGCAGTTGATAGTGTACTTTCTACTCATAAAGATACTAAATTTATTTATATGACTCCGTCTGGCACAAAATTTGATCAGAGTATTGCAAGGGAATTGGTAGGATTTCCTCATATAACGATATTATGTGGTCGATTTGAGGGTATTGACCAAAGGGTGATAGATGAGTATACTCCTTATGAGTTAAGCATTGGAGATTATATTCTTTCAGGAGGTGAACCAGCTGCGATGGTAATTCTTGATGTGTGCGTTAGACTTCTTCCTGGTGTGGTAAATAATTCCGGTAGTATTACTGAGGAGAGTTTTAGTTATAGCGGTGGTGTGCTTGAGTATCCTCAGTATACCAGACCTAAGCAGTGGAGAAAACATAGAGTGCCTAAAATTTTGTTATCTGGTAATCACAAAAAAATAAGTGATTGGAGACAGAAACAGTCTCAAGTTATAACAAAAAGACGTAGGCCTGAATTATTAGATGGAGAGATAAATGACAAATTTACTTAAAAAGTTCAATGAGCAACAAATGCAAGTATTAGCTAAGGAAGTACCAGAATTTCGTCCTGGTGATGATTTGAAAGTTACTTTTAAAGTAGTTGACAGTACAAGTGAGCGTATACAAATATTTGAAGGTGTATGTATATCAAAAAGAAATCGAGGGTTACATTCTTCTTTTGCGGTTAGAAAAGTAAGTCATGGAGAAAGTATAGTATCTCAATTTTTTATTTACTCTCCTGCATTAGTTTCAGTGCAAGTAACAAGAAGAGGAAAGGTTCGTAGGGCAAAGTTGTACTACCTATGTAAACTATTTGGAAAAGCTGCAAGAATAAAAGAGCGCGCTACTTACAAAAACAATAAGTCTAATTAGGTACAATGGAGAGTCATGTTAATGGTGTCATTCCCAGTGCATGATATACAACTATATAAGCATTTTGATATGATAAGGCGTTACATAGTAAACGATGTCATGAAAGTGGCTGACACTGGAATCCAGCTTTTTATGCAATCCCATCAAAGATATTTATTTAGTATAAGATCAACTGCTTTCTATGTTCAACAAATCAGTTTGCTTATTTACAAGCAAACTTTCCTGGATCCTAGTGTCGCGCACTGGGATGATACCGACAGTTATGTCTTGTATTTACAAAACTACAATGCAGAAAGTTCACACAGTTGTGGGTTTGACCTAAGATTTGGGAAGAAAGAAGAGACTTCAGTATTAGCTTGCATGACATCATTACACACTTGAGCAACAAAAAGGAACTGAAAGTAAATGAGTATAAAGACAAAATTTCTTAAACTGCTTCAGTCCAGGCGTATGCATGCTCACATAAAAAGGAAGAATAAAAAAGATAAAGCGTTATATTCCTGTTCTTTTATGACGCTAGTTATTTCACTTAGTTGCCCTGTATGTATATTGCTAAGTATATTGATTAACTCTTATAGCGCCTTAACAGTAACAAAAATTCTATTACCGATTGAAATAAACACTGATTTTGCTTTAGCAGATAATCCTAGCAATTTGCGGTATAAATCTATTAATTCACTAAATGATTCTCTGCGAAAGATATTTAAGGGAACTGATTTTAAGAGTGGTGAAGAGATTTTAAGTCGTAATTCTTATAAGGAGCTAGAGAATTTTGTTCGTAGAAAAGTAAAACATAATGGTGAATATGAAATCTGGTTTACCGCGTCAAGTATAATAAATTCAATAAATAAGGGTAAGTATTTTAACAGTCATTATGTTGAATTGCTTAGTTGGCTAAAAAAACAGGGGAGAGTAGGAAAATTTTTCAATAGATCTCTATTTCTTAAGTCTGACTCTCGTGAACCTGAAAA
			CGCGGGAATCTTAGGAGCATTTATTGGCTCATTAATGACGATAATGGTATGCCTGGCTTTGGCGTTACCAGCGGGGATTATGTCGGGTATCTGTCTCCACGAATTTATGCCTAGAAATAGTATGATAACTAATGTTATAGAGGTTAGCATAAATAATCTTGCCGCAGTGCCTTCAATAATATTTGGTGTAGTAGGCTTGACTCTCTATCTTGGCATATTTGAGCTACCCCGTTCTTCGCCACTTGTTGGTGGAATGACTCTTTCATTTATGATGTTACCTAATATTATAATTGCAACAAAAAATGCCTTTGCTAATGTTTCTATTACAATAAAAGATGCAGCTTTTGCTCTTGGAGCGCCTCACATCAGGGTGATATTAGACCACTCTTTACCGATTGCATTGCCAAGGATAATACATGGTACTATGCTTGCAGTTGCAAGAGTTTTAGGTGAGTCTTCTCCTTTGCTTATGATAGGTATGGTAGCATTTATTACTGATACACCCAGGTCCTTTTTCGATCCGGCAACTGTTCTACCTGTACAAATATACATATGGTCAAGTAGTCCTGAAATTGCATTTGTTGAACTTGCTGCTATCGCAATTATAGCCTTGTTGATAGTGTTATTTGCTCTTAATTTAGTAGCAAATTTTGTAAAAAGAAAATTCGAATTTTTTAATTTTTAACTCATGAAAATTGTCGTTTTATCTGGTTATGGCTTAAATTGCGAAAAGGAAACTGCATTTGCATTTGTAGAATGTGGTAGAAAACTTGGTGTCAACAATATAGAAGTAAGAATCGTTCACATTAATGAGATCATAAAGAATCCAGGTGAACTGAGGTTGAGTAATATACTTGCAATCCCAGGGGGTTTTTCCTATGGTGATGACACTGGTGCTGGTAATGCTTTTGCTTTGCGCGTTAAGAACAACTTGTTAGATAAGTTTCAAGAGTTTTTATCTCAGGATAAGCTTGTCATAGGAATATGTAACGGTTGTCAGATATTAGCGAAGTTAATCCCAGAGTTTTCTAACCTGGCTTTAATACGTAATGATATAGGTAATTATCAATGCCGTTGGATTAAAGTAAAAGTTAGCCCACAAAGTAGTTCTGTTTGGTTGCAGGATCTGAATGAGTTGTATCTTCCTATTGCTCATGGAGAAGGCAAGTTCTTTATGAATCAAGGTGTTTTAGATCAATTGATTGAAAATAATTCTGTTGCACTACGTTACATTAATGAAAGTGGTGACTACGCCAACTTGCAATTTCCTTATAATCCGAACGGATCTACATATGACCTAGCGGCTTTATCGGATAAAAGTGGTAGAGTGTTGGCTTTAATGCCTCATCCAGAAAGGGGAATATTTTTTACTCAGCAGGATAACTGGCCACTTGAAAAAGAAAAGTGCAAGCGCTTAAAGATTGCTATGCCAAAATATGGAGACGGAATGCTTATATTTGAAAATGCATTAAGATATTTTTGTTGAAATTTGTTGGTAGGGATTTGTAGTCAAAATTGAACAAATATTTCCTATAAAATCATCGGTAAATCTAAATTATTTTAGCTTAACGTCGTGCATTCATTCTACTGTGACACAGAAGGCTAGTACAATATAGATCAATCCGTAAAGCCAATATTCTGTACATCCATAAAAATAACCTTCTTTTTTGTCTTGAACGCTAATAGTAGCATGGGTGTTGAGAGGTTAAAGGGTCATTTATATATTCGTGGCCTATCTCTTGGACTTTGAACACTGGAAAATTAACACTCTTTGCAGATCTCTCTTTTACGACTTTAACAAGATTGTCGTTACCGAAGTTAATAAAGTTTCTAAAAATTACTGCGTATACTTCATCAAAAATACAAGCTTGTTTTAGGTGATCTAAACTGCCCCCATTGCATATGAATAAACTCTTGTATCTTTTAGAAATAGAATTTTTCCTTTTGCATTTATTTGCCAAGCTGTTCCTATACTATTTTTAACCAAAATCATGTTTCCA
			CAACGATTTTGGACTCTAATCTACCATTTTTTAGTTTGATGTCATCATTAATTATTTTTAGGTTATTAGACCTAATAGAGCTCTGCTGACTTAGGATTAGCCTTTTTAATTTTTTAACAAAATTTTCAGAAACGAAATTATTTACTATCATTTCCAACATGGACTGTGAAGAATTTGCCAATCGTATTTGACTTGTAAATAAATGTGCAAGGCGGCTATATCGCTGTAGTCTATAAGAGTTTTTTTTTGTTTTTATTTTGAACGATTCTTGCTTTTTTATCGTTGAGTAATTTTTCTAGACAGGGAATTAACGAGAAGCTCCTGTTCCTCCTCTGATACACCAAATTATTTTGCTATCGTTAATTAAAACACTAATCAAATCGCTTGCTCTAAATTCATCGGAGTTAGGGTAGAATGGATTATTATTGCTATATATTTTCTCTAAAATATGAAAGTTAAAATCCAAAGCTTCTATATATTCTTTTATAGTAGTTAGATCTGGCTCTTTTCCCTTGGAAGAAGGAGCAATAATATCGACTTGATTGATTGCATAAATACCTGTATTAGCACATAAAGTGAAAATAAAATATAAGAAGTAGATGACAACAGAGTACATTAAAATATCTTATAAAACTCTTTTTTTAGTATATTATCTAATTTAAAGAGTGGAGCTTTAACACCTAGTTCTTTTATTGATGTAACACCGTAACCTTTCAATCCGCAAGGAATAATACCCTTATAATGGGAAAGATCTGGGGAGAAATTAAGCGCTATGCCATGGTAAGTTATCCATTTTCTTAAACGTATGCCAAAAGCTGCTATTTTTTCTTCTACTCCATTGTTATTCACCCAAACACCTATTCTATCTTCTTTGAATTCTCCAAATATGTTAAAGTGCTTTAAAACATTTATTATCCAACTACCAAGCTCTCTAATATATAGTTTTATATCACATTTATTTCTTTTTTTAAGATTCAGCATTAGATATATAATGCGTTGCCCTGGTCCATGATATGTGTATTTACCACCCCTACCTGTTTTATATATAGGAAGTAATTTTTCAACAACGTCATCATCTGTTGCACTAATTCCTGCTGTGTATAATGGAGGATGCTGGAGTAGCCATACCAATTCATCAGATGAGTTATTGTGGATTTGTTGAATTTTTTTTTCCATGAATTTTACAGCGTAGTTATAATTAATAAGCTGATCAGATATTAGCCACTCTACCATGTTCAATCTCTTCTCTTTTTAGTTTATAGAATAAGCTAAGTATAGTTAAAAATATATATTATCACAATTTTATGGACATTTTTGACTTGATTTGCTGAGATGGGTGTCCTTAAGTAGATGATACTTGCATCCAGAAATTTTTTTACTTATAGAATGACAGAAGTGATTTGTGTTGGGCTATGGGGTTACAATGATAGGTTTTTAAAATCATTTACAGCTTTCTTCATATTTTTAGCTCTAAATATTGCTGATCCAGCGACTAAGATATCTGCACCTGCTTTTATTATATCAGCTGCGTTTGAAAGACTCACTCCGCCATCTACTGAAATTTGTGTTTTAAGGCCGCGCTCTCGTATCATTTTCTTCACAACAGATATCTTGCCCAGTTGTGAATAAATAAACTCCTGTCCTCCAAATCCAGGGTTGACTGTCATAATTAATACAATATCCAACTCATGTATTATATACTCAAATATACCTGGGGAAGTTGAAGGAACAATTGACACTCCAACTTGAACCTTTTTTTTCGCATCGTTTACATTTTTGTATGACTTTATCTTTCTTATCAGCCTTTCAAGGTGTACCTCTGCTTCTGCGTGTATAGTAATGATATCAGCACCAGCATTTATAAAGCTTTCAACATGGTCACCAGGAGACTTAATCATTAAGTGTACATCAAAAAAAAGGTTAGTATATTTACGTATTGTAGAGATAACGCCTGGACCAATTGTAATGTTTGGAACAAAATTTCCATCCATAACGTCTAT
			GTGTATATAATCTACACCTAAGTTGTTAATTCTTTTTACCTCTTCTCCTAATTTTGCGAAATTTGCTGAAAGTATAGAAGGTGCAATTTTGATACCCATGGGCTGTCTTTTTACTAAAAAATAAAAAAATAACTTATTTTTAAAACTCTGTCATCTTGGTACTTAAATCCAGAAAAAGTTAGCACCGCATACTAGAATGATAAGGTCTTGCAAGAATTTGCTATAAGCATTGTATTTACATGAAATGCCTTGACTTTATACGTGTTAAGAAGCATTTTATATATGCTGTGCGCCCGTAGCTCAGCTGGATAGAGCAACAGCCTTCTAAGCTGTGGGTCGTAGGTTCAAATCCTACTGGGCGCACTCTTTATGTCAATACTTTTTATAAACCTTCAAATACTCTGGTACTACGTTTTCAATTGATAATGGCCGGATTTTTATTGCTTCAAAATCAGTTGATTTTTCAATTGAGCTACTCATCATAACTCTTACCTGATCTCGAGTAAGCATAGGGCTTATATCCCCGGTTATGGGTTTTAACAATATAGAAATGATCCTACTTTCTAAGAAGAAGGCTATTAACTTTGCCATTGGAAAAGATACATTGACTAATAAGCATTTTCTGTTGGTAACATTCAGAATAAACTTTAGTAAGCTTTTAAAAGAGTAGATTTTCGGTCCACCTATATTATAAATCTTCTTATCTTGCTTATTAAGATTGATAATGCGGTATACCATCTCAGCTAAATCGGTTACACATATCGGCTGAAATTTAGTTGTACCACTGCCAATTAGCGGCAAGAAAGGAAGAATAGTTGCTAGTCTTGCAAATTTGGTAAAGAAGTTATCTTCTTTGCCAAATACAAGACTCGGCTTAATTATTATTGCTTCTGGGAATGCTGCGGTTACAGCTTTTTCACCTTTCAGTTTACTTTGAGCATATTCTGACAGCTTACTGTTTTCTATTCCCATAGCAGAAAAATGTATCATCATAGATACATTTTTTATTTTTGCAGCTCTTGCTATTTTTTCAGCTATCCCAACATGAACAGCGTAGAAACTGTGCTCTTTTACTTCATATAATATTCCCACTAAGTTTATGACTACATTACATTCCTCTACACTTTCCAGAATTAACTTCTCGTCAAAAAAATCGCCTTTAAATATAGATATTTGTCCTAAATTGCCGCATAACTTTAAACAAGCAGCTTTTTCTTGGTTACGGACAAATACCCTTATTAAATACCCTGCTGTTGCCAAACGTCTTACGATGTGTTTCCCTATAAACCCTGTTCCACCAAAAATAACTACACGTTTTATCACGATTAAAACTTCTAATAACTTAACCTTAAATTAATACAATAGTTTTATTTAATATTCTATTATGAATCCTTGCACTATGAAATCCATTTTCACTCCACGTGAACCCTTGACCAGAACTACATCATTATTTTGAACAATGTTAGCTAAGTTGCTTTTCAATTGATTAGAATCATTAAAATGCGTGCCTTTTATATTGCCTGGTAAAAGCCTATGCAACTTTAACATAAATTTACCAACCGTATAAACTTTATCCACGTCATATTTTACGATAGAATCAAGTAACTTCATATGAAATGTTATGCTTTTGTTACCAAGTTCTAGCATATCACCAAGTAATGCTACTTTCCTCCGATTAGAATATATACCTAAAGTTCTTATTGCAGCTTTCATTGAAGCAGGACTGGCATTATAGGAGTCATCAATCAAATGTATACACTTTCCATTGTATTTAGCCTTGTGAACACTACCTCTGCCTTTCGTTATATTAAAATTCTCAAGTGCAAGTGGTAATTTTGATAAATTAAGTCCAAGATTTTGTATGACTGCAACAACAGCCAGTACAGAGTATACAAAATGTTTGCCTTGCACACATAAATTACAGTTCATAATCTGATTATTATTCAGTCTAATTTTTAAATTTAGCCCTTTGTCATTTTTTATTACATTCAACAAGCAAA
			CTGTAGCGCTTTCACTCCTACCAAAGCTTACTACATCTCTATCGACGTGCGATAAGAGATAATCATAATATTTATTGTCTTTGTTTAGGATCAAAGTACCGTTATTTTTCACACCGTACAAAATTTCTAATTTTGCTTGAGCAATATCAAATAGCGACGAAAAATTTTCAACGTGCACAGGTTCGATATTGGTGATAACCGCAATATTTGGGTTACTAATCTTTGATAATTCTTTTATCTCGCCAGCTTTATTCATCCCCATTTCAAGAATTAAGTACCGGCAGTTTTCTGGAGCTTTTAGAATCGTTAAAGGTAGCCCTATGTTATTATTCAAATTACCATCATTCACATGAGACACTCCATACTGTGATAGAACAGTATGTAGCATATCTTTTGTGGTGGTTTTTCCTACACTGCCTGTAATTGCAATAACTTCAGCATTAACAAGAACATTTCTGATGTAATACGATGCCATATCATGCAAAGCTTTTAGAGTATCTTGCACAACAATTACAGGAAGATTCCTATATTTGTCTTCGCTCACTACCGCAGCTGCTGCCCCTTTCAAAAAGGCTTCATGTAAAAAATCATGTCCATCAAAATTCTTTCCCTTAAGTGCGATAAATAAGTCACCTTTTTTTATATTTCTTGTGTCTGTTGAAATATTTAAGTTATGGCAACCACTCTTCCCTCTTCCGCCAGTAGCATCAATAATATTATTAGTATTCCATTCGAACATAGTTTAACTTTAAAGCAAGATTAATAATAAAAGTAGCGAAATACCTCACGTTTTAGACAGTATATAAATAATAGTTGCAATCTCTGTAATTTCATCTTATAATAGATATAGAAATTTAAATGTTTTTATCTATAATTTAGAATACACTATAGTATTTAGTGTTAGAATACTTCGGGGGTATATATGGAACAAGATAAAAAAGGAGATATTTCAAGCAAAGAGTCTACTTCTATATTAGGTAAAGCTAAAAATGCAGCTTTGGGAGTGCGAGGGTTTCTAATTGAAGGTGGAAAAATCTTATTTAAGGGTGTAGGTAGGGGTTTATTTGTCTTATTTAAAGGTACAATAATATATCCTTTCCAACTAAAAAGTCAGTTAAAGTCTTGGGATGAAATGTGGCACGATATAAAAAATGGTTGGCGTTATGTTATTGGCAAAATACCTAAAGAATACTACCTGCCTATAAAGACTACACAAGCTAGTGAAGATCTTGGTGTACACATAACAGAACAAGAGAAAGGAAAGGGAGGGGTTATATTTAAAGCATCAAGGACTTTGGTAGGAGACATACCTTATTTGAGCCAGGAGCAATTAGATCAAATAAAAAACAATTTGCCAAGTGTAACTATTTTCAGGAAAAAAAACGAAGCTATAATCGAAGTTGATGTTAAGGAAATTACCAATGGCATTAAAGCTGGTCCTGAATACAAAGGAAAGAGTCCGGAAGAGGTAAAACAACTTATTATTGGCAAAATTTACGATAAAGTGAATGAAAATCTTAAAGGCCTGGCAGAAATTACTGGTGGAGAGTTTAAAGTTCACACAGACCAGAAATTGCTATATGGTATTGCTGAAAAATTGTACCGGTGGTATCGCGAACAGCCATCAGAAGTTGTAAAGCCTATAGAGAAGTCACCAGAATCTAATGAATTTATCACTCAAAGCAATATGACTGATCCTTTGGGAATGTATCATGTAAAAGCTGGAAAAACTACTTCTAAAGGTATAGAATTAGAAGATAAGTTGAGGGAAGCTATTGGTAACGAATCTAATCTACGCTTTGAAGGAGATGTTTCTAACAGTAAAATGGAGAGCCCTTCATCTACACCTGTTCTGAACCCAGGAAGAGAAAAAGGTGGTCGTGCCTCTAAAGCATGAGCAATAAATACTATGATAGCAATAACATCTTTGCTCAAATATTAAGGGGTGAGTTGCCTTGCAAGAAGGTTTATGAGGATGAGGATGTCTTGGCATTTTACGA
			TAAGTATCCTGATGCACCAGTTCACATTTTAGTTGTACCGAAAAGTCAATATATTTCATATGATGATTTTATTTTTAAAGCTTCTGCGGAGGAAATAGTAGGCTTCTTTAAAACTGTAAGAGAGATAACATATAAATATAACCTAGAAAAAACAGGATATAGATTAGTTACTAACTGCGGTGAAAACGGGGAACAAGTTGTGCCGCACTTTCATATGCATATTTTAGGTGGTAAAAGATTAGGAAAGCATGTAAATTTGTAGTGTTGCTTTCTACAAGTTTTATTAAATGAGTGAATATTTAGCTATAGCAATTTTTATCTGCGTATCAATTATACTATCTCTTGCTTTGGGTGTATTGCCTATGTTTCTTGCAATAAGCAAACCAGATAGTGAAAAACTTTCTACATATGAGTGCGGTTTTAACCCTTTATCAAGAGCAAGAAAAAATTTTGACATTAAGTTTTATTTAGTTTCAATATTATTTATGATATTTGACTTAGAAATTGCTTTTCTTTTTCCTTGGGCTATTTCTTTATCTAAAATAAGCTATTGTGGATTTTGGTCTATGATGGTATTTCTTGCAATACTTACTGTAGGCTTTATCTATGAGTGGTGTAAAGGTGCATTAGAATGGGAATAAGTTTATGATAGGTCAAGTTCTATCTAACGATGACTGGAATCGTTATAAGAAAGAAGGGTTTCTTGTTACTAAATTCGGTAGTTTAATAGATTATGTAATCAATTGGGCAAGATCTGGCTCATTATGGCCAATGACATTTGGTCTTGCATGTTGTGCAGTAGAAATGATGCACACTGCATCCAGTCGTTATGATCTTGATAGATATGGTATAATGTTTCGTGCGAGTCCAAGACAGGCGGATGTTATGATTGTTGCTGGTACACTAACCAACAAAATGGCAGCAGCCTTGCGTAAGGTTTATGACCAAATGGCAGACCCCAAGTACGTTGTTTCTATGGGAAGTTGTGCAAATGGCGGTGGTTATTATCATTACTCCTACTCGGTAGTTCGTGGTTGTGATAGAATTGTACCAGTTGATATATATGTTCCTGGATGCCCGCCAACTGCAGAGGCATTGCTATATGGAATGCTGTGCCTACAAAATAAAATAAAAAGAACTCAGAATATATAGTATGGATAAAACTGCAAAGTACATACAAAAAAAGACCAAATGTGAATTTATTCAGCAAGGTGATGGTACTATTGTAATATATTCAACTTTAGATAATATTGAGGATCACTTACTCTTTCTACGCGATGATGAAAAATGTAGGTTTGAATTATTAGTTGATATTTTTGGGGTTGATTATCCAGATAGGGAGAAACGTTTTGAGCTAATATATAATTTGCTCAGCATTGTGCATAATATTAGGGTACATATAAAACTTCAATTATATGAAGATGATATGCCTCCAAGCGTAGTAAGGATATTTAACACAGCTTCGTGGTTTGAGCGCGAAGTTTTTGATATGTATGGAATAGAATTCTCTAATCATCCTGATTTGCGTAGGATTCTAACGGATTATGGATTCAAAGGTCATCCAATGTTAAAAGATTTTCCTCTTACTGGTTACGAAGAAGTTAGATATGACATAGAGGCAAAAAAGGTTGTGTATAATCCTATAGATTTACCGCAAGATTTTCGTATGTTTGACAGCCTATCCCCTTGGGAAGGTGAAACCGCAAAAGCAAATACAAAGGAGTAGAAATGACAGTACAAAGAAAAAAAATATCTTTGATTGGTGCAGGAAATATCGGTGGGGCTCTCGCACATATGGTTACATTAAGAGAGCTTGGTGATGTTGTTTTGTTTGACGTTAACGATGGAATACCACAAGGTAAAGCACTCGATATAGCAGAATCATCCCCTATTGGTGGGTTTAGTGTTAATATTATTGGCACAAATAGGTATGGAGATATAAAAAACTCTGATGCAATTATAATAACCGCTGGCATTGCGAGAAAACCGGGAATGAGCAG
			AGATGATCTCCTTCAAACTAATGCTAAAGTAATGAAGGAGGTTGGAGAAAATATTAGAAAATATTCTCCAAATGCGTTTGTGATAGTGGTTACCAATCCTTTAGATGCCATGGTTTCAGTAGTGCATAAGTTTTCAAACCTCCCAGCCAATATGATTGTTGGAATGGCTGGAGTGCTTGATTCTTCCCGCTTTCGTTATTTTCTTGCAAGAGAACTCAATATTTCTGTTGAGGATGTATCTGCTTTTGTGCTTGGAGGACATGGTGACACTATGGTGCCGCTGATTCGTTGTGCTTCCATCGCTGGCATTCCACTTACCCAAATCATTGATATGGGTCTCATCACACAGGAAAAAGTTGATGAAATAGTCAAGCGCACTCGTAATGGCGGTAAAGAAATAATTGATTTACTTAAGTCTGGGTCTGCATACTATGCTCCTGCATCTTCTAGTATATATATGTTGGAATCATATTTACGTGATGAAAAGCGTATATTACCGTGCGCTACTTATCTTAATGGTGAATATGGTGTAAAAGATTTGTTCATTGGTGTCCCTGTAATTATTGGTAAAAACGGAATTGAAAAGGTTCTGGAGGTTAAAATGGATGATAGTGAACAAGAAATGTTCAACAAATCCGTAAATGCAGTAAAAGAATTGGTGAAATCTTTAAGCTTATAAACAAGTGAATGATTTTATAGGATTTCTTTAAGCTTAAGTTTTGTAAACAGCCTGAAAAAGTTGTTTGTGGTTACTTCTGCTACCTTATCTGGTGATGCACTCCACAATTCCGCTAGACAATCTACAACATATTTTACCATTGCTGGCTCGTTCTTTTTTCCTCTGTGAGGTTCAGGTGATAGATACGGTGCATCAGTTTCAACTAAAACACGCTCACGTGGTACATCTTGTGCAATTCTTCTGAGTAAGCTTGCATTTTTAAAAGTAATAATTCCAGAAAATGAAATGTATAACCCTAAATCTATAGATTGATGAGCAAGCTCCTTAGAGGAAGTAAAACAATGCATTACTCCATTAAAAGGGCCATTTTTCATTTCTGACTTTAGCATATCGATCACTTCACTGTCAACACCTCTAGTGTGGATGACTAAAGGCAACCCTGTTATTCTTGCTGCTTCTATGTGTGATGCAAAACTTTTTTTCTGATTGCTTTTATTATTAGATTTATAAAAATCTAACCCGGTTTCGCCTATACTAACTACCTTTTGATTCTTAATGAGTTCAACCAATTCATCAGCATGCATACACTTGCCGTTCTCTACAGAAGCATCAAGTGGGTGTATACCAATAGAGGAATAGACTTGATTATAGGATGAAGCAATTTTCAATAATTTAGGAACATCATCAGCGTTTACGCATATGTTATGTAAAATTTTTACACCATTTTGCTCTGCTCTTGAAATCACTTCCGGTATTTCATCATCAGAGAAATAAATCAAATGGCAATGAGAATCTACTATCACGAACTTATTGTAAATTTTACTTAATAATAGAGACTTTGATTTGAGAAGAAAACTCTTCTATCACTGTTTTATAAACTTCCTTTTTAAATGGTATGGCACCTGCTACCAAATTATCTACACTCTGCCAACGCCACTCCTTGAATTCTGGATGATCAGTATAGTTGATATTAATATCCTTACCTTCTCCATAAAATTTCATTAAGAACCACCTTTGCTTTTGGCCAGAATATCTTCCATTCCAGCATGTTGGTATAACTTCCTCAGGTAAGTTATAATATATCCAATCCTTATTTTTAGCTATAATCTTTGCTTTATCAGTACCAACTTCCTCTAGCAATTCACGTAGTGCTGCTTGCTCTAGCTTTTCACCATCATCAATTCCCCCTTGTGGCATCTGCCAGTAAGAGTCGCTATCAAAGCGTTTTCCAATGAACACATGTCCTTGTTTGTTAAATAGCATTATGCCAACGCAAGGACGATATTTATCTTTCTGCTCAACCACGAGTACGTCCTGTTAT
			TAATTATTTGTTACAGAAGCTTCAACTAATCTTTTTCTGTCTTTTATCTTGTTAGCGGTTCTTTTTGCAACTCCCTTTGTGCTTAATTCTAAGTTATTTAATTTCAAAAGCGCCTTTAGGTACAAATAACCTTTTTCCTTTAATTTTCTTATAGCAAAATCCGGATTGGTAATTTCATTCTCCTGATACCTAATCTGATTGGATATGCTCCACTAGTTCTTTACTCTATTACAGTGTATTACCACAGGAAGAATTTTCAAACCCATTTTTTTACTTAAGTTTACTACTAAGTTGTATAACTTTTGGTCGTGGGGATCACCATCTATCAATTCATTTGTAAATATGTAATGCTTTGATTTTATGTAATACTATTCTAGCATTGCTAACAATTTTCTCTGACTGCAAAAATTTTTCCCGTAAGTCACCTGTAATTTCAGCGTTTCTTAATTTAACGATTTTGAGTATAATATTATTAAACAGGTTATTGCTTACTATAACCGCATCAATGATCTTACATAGTTCTTTCGCAGTAAGTAAGAATGAAAGTCTTGCTCACAATAAATAATGTATAGAGAAACTGTCTTTCATTATATATAATAAGGATATGTGCTGTACATGCTGTTACACTAAAAGTTCAAACTTCTTGCTTAGCAAATAGTTATATCGAAAATAGTTCATATTTAGAGATTTTGAGTGTATTATTATAAATAAATTATATAATCTAGAATAATGGCTAATGTATCCAGTGATACAGAATTGATAAAAAGCACAATTATGAGTATAATAGATCAAAATAAAGGTCGTGATATAGTCACTTTTGATGTGCAGAATAAAACCATTATTGCAAAATATATGATTATTGCATCTGGTGATTCAAGCCGACATGTGAAGGCATTAGCTGAACACGTAATGAAAAGTCTCAAGCAATATTATAAAATGGATGTGGAAGGTATGGATGAAGGTAATTGGGTGATTTTGAATTTTCAAGGCATAATGGTTCACATATTCAGGCCAGAAGTAAGGGAGTATTATAAAATAGAAGAACTATGGAATTAACTTTCTTCCACTTGTAAGATTTGTGGATTTAAATTACTTTAATTGATGAAAACAAGTCGTGAAACACAAGTCTGAATTTTTAAATTTCATTCAGGAAAGAGGATACCTATGTCAGTGTACAAACATTGAAGGGTTAGACCAACTACTATTGCAGAATAACTACGTAGTTGCATATATTGGGTTTGATTGTACAGCATCAAGTCTTCATGTTGGTAGCTTAATCCAGATTATGATGCTTCGTCACCTGCAGAAATTTGGTTATAAGCCAATAGTTTTACTTGGAGGTAGCACAACAAAGATTGGCGATCCATCTGGTAAAGACAAAGCAAGAAGTGTTTTGCCTATTGAAGATATCAACCAAAATATATCTGGTATAAAAAAAGCACTTAAGAAAATGGTATACTTTAATGATGGAAAGGCTGGTGCAATTATAGTAAATAACGCAGATTGGCTAGATAGTATAAAATACATAGATTTTTTGCGTGATATAGGGGCGCATTTTTCTGTAAATCGCATGCTAAGTTTCGATAGTGCAAAAACTAGACTTGATAGAGAACAAAATCTAAGCTTTCTGGAATTTAATTACATGCTATTGCAGGCTTACGATTTTGCTGAATTGAACAAAAAGTATGGCTGCCGTTTGCAGATAGGAGGATCGGACCAGTGGGGAAATATAGTAAACGGAATTGAACTTGGCAAAAAGTTGAATTTACCCGAGTTGTTTGGTCTTACTACGCCTCTTTTGTTGAGTGCTCAAGGAAAAAAAATGGGCAAAACTGAAAGTGGAACTGTGTGGCTTGATGGTGATATGCTAAAGCCTTATGACTACTGGCAGTACTTTCGCAATATCGATGACCAAGACATTGGGCGTTTTTTGAGATTTTTCACTGATTTGCCAATTGATGAAATTAAAAAACTGGAATCTTTAAAGAATCAAGAAATAA
			ACGAAGCAAAAAAAGCTTTGGCAACAGAGGTAACAAAAATATGTCATGGTGATAAAGAAGCAGAACTTGCACAATCTTCTGCAGTCTCCGTTTTTGAAAATGGAGACAGCTCACTACTTCCTGATTACACTATAACAAAAAAACAAGTTGCAAATGGTATATCCTTAATAGACCTACTGCACGATATAGGTCTTGAACCTTCAAAAGGCGCTGCAAAGCGTTTAATACAGGGCAATGGATGCAAAGTTAATGATTATACTATAAATGATATCAATTACATAATAAATTCTAAAAGCTTTAAAGATCAGTCATTTATAAAACTGTCTGCAGGGAAAAAACGCCACATAAAAGTTATGGTGAGTTAGCTTTTGAAGCGAGAAGGCAAATTTCATACAAATGAGCAATTATGATGTTAATGACTTAAATTCAATATATTTATCTCATCATAAGCCTATATCAAATCTCTTTTTAACTTTGGATATTACTACCTTTTGCAAGGCACTAGAATATGCACATGAATTACCTTAGGGACGTAATCTTGATCGTAGTGATTATCTATCAGTACTCAATGAAAAACGAGAAATGTGTGGTATAAAACATGCACTGATTTATAAGTTAAGCCACGGGATGAGACCAATATTACACTGCACATGGCAGTTTTTATGATGAGCAAAATAAACATTCCAAAAATTTCTGCAGTTCTAAATGAGTATAACTTGTCACACATTCCAGAAATGGATTGCTATTTTTATTATAGTAGGTCAAATTATTGATATAATTTGTCTAGAAAACAGCGCATTATTAGAACTGGTAGAGGAAGAGAGAATTAAGCCTAGATACCTTGGGAATTATAAAATAGAAAAGCACAAACAATCTATTGAGGACTGGCTGATTAACAACCCAAGCAACCCTACAGTATGGAACAAATTTTCAAAATTTGAGAACTATGCATAAAACAACTGGAAAGATAGTAGAAAGCGAAATCCTATTATATACAACTCCAGATGGAGATATAAAATCAACCTTTTGTACCAGGATGAGAGCATTCAGCTCACGCAAAAAAAATAGCAGAGTTGTTTCCATTTTGGAAATAACTGCTTCTGATTGTAAGAAGTATCCTACACAATTTTATAACCTAGATGCAATTTTAGCTGTTGGTTATAGAGTAAGTTCTCAAAAGGCAACCGCATTTAGGGTGTGGGCACAAAATTCTAAAGGAGTTCATCATCAAATGGTTTGCATTGGATAACAAACGACTGAAGTATGGTGACAAATTTGATGAAAATTATTTCCGATAAGTTGCTCGAAAAGATCAGAGAAATACAAACTTCAGAACGTAGATTCTATCAAAAATTACAGATATTTATGTTGAATGCTCTGCTGATTATGATCCAACTTCAGAAGTAACAAAACAGTTTTGTTCAAAAGTGCAAAATAAATTATATTAGACAGTTCACAGGTTAACTGCAGGAGAGTTGATACGTTCCAGAGTTAGTCACAAAAGACCATTCATGGGTCTTACTACATGGAGAAATATCCAGGTGGCGAGATTTTAAAGAGTGACGCAAACATTGCAAAAAGTTATTTGACTGAAGCAGAATTAAGTAAATTAAATCATATTGTTTCAATATATTTGGACTATGCTGAGCTCCAGGTGAGAAGACAGCGCTTAGTGTGAATGCAAGATTGGATTGCCAAGTTAAACTTATTTTTGCTATTTAATGATTATAAGTTGCTTGAAGATGCTAAAAGAGTTGGTGCTGAAGTTGCTAAGTTCTTGCTGAAGAAGAGTTTACAAAAGTACCGGATTATTCAAGATCAGCTGTATAAGTCTGACTTTGATAAACTAATTAAAGCAAGCAAAAACGGAACTGATAACAAGATGAAAGGACGATAAATTCAGATGTGCAGCACTATAAAATTATCTACAGGAAAAAAACGTTGTATTAGGGTTGTAAAGGGTTTACTTTTGAAATAAGAAAAAGGATTTTATCGGTAAA
			CCTTATTTCTCTAGAGAGGAATTTTACTTTAATCACAAAATGGTACATATTGTATCTGTTAGCAATTTTGACGTTAAGTTAAAAGTTGTTGGCTCAGGAGTATATAAAGTAACACTAAGGCATGATGGCAACTCTCTTGATGGAGAATGTTTTTGTCCAGCATTCGATTTTGGCCCATGCAAGCACATAGCTGCAACAGACTTCGCTTTGATTCAATATAATTATTAACGAGGATATAAAGCATCCAGAAGATGCATTGATCGTATTAATAGCAAGATCACTTCGAAAAGTTGCTACTAAAAAGGCAAAGGAGAAACTTATTGAGATGATCCTAAATTTGAGTGTTTATTATCTAGAAATTGTTAGTGAATTGGAGTATAAGGAATATGAGTAAATTTAATCTCTATGATCCTAACACTTGACCTGTGATCCAGGAATTTTTAAACTGAACTCTATACAGTGCTAAAAATGATAGGAAATTTAAGCGGGACAGTAGATGAAGTTTACGGCGATCACATAATCCTGAATGTAAATGATGTTGGCTATATAATATACCTTTCAGCCAAAGCTTTAAATGTATGTTATATAGGAAGTAAAATCAAGTTACTTATCGAAACTTGTGCAAACAACAGAGAAAACACCACGCAGCTATATGGTTTTATAAATAAGGAAGAACAATCATGCTTGCGTTTGCTTGTTAAGGTGAGCGGCGTTAGCTATAAAACTGCAATGTCGATCCTGAGCAAATTAACCCCAGAACAGCTATTTTTAGCAATTATGAATGAAGATAAAATAGCACTCAAGATAAGCGGGCTTGGTCCAAAACTCATAAATCGAATTATCACTGAATTGAGTGGCAAAGTGAGCAAATTAGAAACAAATAACAACAATTTCTATCCAATTAACGAGGATGCCGTTTCAGCATTGATCAATCTTGGATATGAAAAAACGAAAGTTTATGATACCATAAAAAAGTACAAACCGAATCTGGATACTAAGGATATTATTCGCACAGCGCTTAAGGAGCTTTCAAATTATGAGATCGATATCATGCAGTAAAGAATATGCTGAAGATGTACGTAATTTAAACATTAGACCTGAGCAACTTGATGATTTTTTCGGGCAAAAAGACTTAATACAAAATCTAAAAGTGTTTATAAACGCTGCGAAGACGAGAACTGAAGCTTTAGATCATGTTTTACTGCATGGTCCTCCAGGACTTGGCAAAACAACTTTAGCGCAAATTATCTCTAAAGAGTTAAGGGTTAGCTTCCGCGCAACTTCTGGTCCACTATTAAATAAAGCTGGAGATTTAGCTGCAGTGCTCACTACTTTAAATGCAAAAGATGTCTTATTCATTGACGAAATCCACAGATTAAATCGCAGCATTGAAGAAGTTTTATATACTGCTATGGAAGATTTTTGCCTAGACCTATTAGTAGGTGAAGGTCCATCTACCCGTACTTTAAGGATAGATCTACCACCATTTACGTTGGTCGGTGCAACAACACGACTTGGACTACTTTCTGCACCGCTGAGGGATCGTTTTGGTATTCCTTTGCGTCTTGAGTTTTATTCTTTTGAGGAGCTGGTTGACATTATAAAGAGAGGTACAAAAGTTTTTTCTGCAGAAATCGAAGAGGATGCCATACAGGAAATTGCCTGCCGTGCACGTGGCACTCCAAGAATTGCTTTGAGGTTGCTTAGAAGAATAAGGGACTTTGTTGAAGTGAAAGATAATAAAAAAATTACTCACAAAATTGCTGACTCTGCGCTGTCAAAATTGGGCATAGATAAAATGGGATTAAATAAATTAGATGTGGACTATCTAAGATTTTTATTCAATACTTCAGGATCTGTTGGAATTGATACCATATCTATTGCGCTATCTGAGGACTCTGGCAATATTGAGGAAACAGTAGAACCTTATTTAGTCAAAATTAGCTTTGTAAAGCGCACACCAAGAGGACGTGTTTTAACTGATCAGGGGAAAGAATATT
			TGAGCCTTCAATATTAAATAACTTTTCTACCATAATTAAGTGTTGACTAATTGATATAGTAATTATATGCTGGTGTCATGTGTTAACAATAATGGAGGCATATATGTTAGCTAGTAATAGTACTGAAACTATATTAGTTGCTGATCAAAATATTTACAACAGCTCTGCTAGTAATAATCCAGCTTTGAATACTCAAGACTTATCTGGGTCAACACCGGATAAAGACAAATATGTTACTCTTAATAGTAAGGAAGAATGGGATAAGTTCTTTAAATTACAAAACAACCCTTCTACTAATATTACTAATAAAGTAAGAACAAAACCTCATGTTCGTAAGAATAGTAATGGTATGTATAGATATACTGCTGAGGAGAACAAGTACAATGGTAAGGAGATTATAGGCAAAGTTGCTGAACAAATTAAAGAAGAGATATCTCAAAAAATAAAAAGTGATACCATGAAACTTGTAAAGCTCAAAGAAAGTAAAAATGAAGATAATAGTGTTAAGCCTGCTATAAGAATAGTGCTGAATGATAATGTAAAAGAAATAAACATGGCAGATCTTCTAAGTGGTAGTGTATGCAAAGAATATAACGTAAAAGCAATTACATTTTGCTTTCCTGATAAAAGTAATACAAGAGGAATTCGTTGTCGGATCGATGAACATGGGACAAGGATTTATGAAGTGGCTAATGGGTCATATGAGATGGATTTGAGATGGTATTGTGAAGGCAAGGAATGTAAAATTAAGATCCTCATGAAAGATGACGGCTCTATAAGACTTATCGAGGATAATGGAATAACTGAAGAGCAGTTAAAAGCGCATAAAGAGATAAGGGTAGGAAGACAATATGAGGCAAAATCTTTACACGAAGCGTTAGCACTACAATTGCCACAGTTACAACAAAAATGTTCTGAAACAACAGAAATTTTGTCGCGACTGGCAGATGTGAGCACATCGCAAGCACAACAAGTTCTCTCTGCTCAAGTAAGTAAGTAAGAAAAAGCAAAAATAGTATAAGTTGCTTGTAGATGCAAGTGACTTATACTTTTATAATGAACAATGAAATACTACCAAGAAACTTCTACGAACGGCCAACTTTGGTTGTAGCTGGGGAGTTGTTAGGAAAAATACTAAAATTTTCCAATTTCAGTGGAGTGATAACTGAAGTTGAAGCATATATAGGAATGGATGACCCAGCTTGTCATGCAGCACGAGGTTATACTGATCGAACCTCAGTAATGTTTGGTATACCGGGGTTTTCATATGTGTACTTTATATATGGGATGTACTATTGCTTAAACATTGTAACAGAAACAGAAGGGTTCCCAGCAGCAGTTCTAATACGAGGGTTAAAGCTTATTGAACCGCTTAAAGCAAATTTAAGCGGGCCGGGAATATTGTGCAAAAGATTGAATATTACAAGAGAACATAACAAACTAGATCTCACTATAAGCCACGAGTTTTGTGTTTACGAATCCCACATCAACCTGGATTATGTTTGCACTCCAAGAATTGGGATCAGTAAAGGCAAAGAAAAGTTTTGGCGGTTTAAAATTTTCTAAACCAAGTTCCAGTGACCTTGCTTAGATTACTTACCAATCGGATAATCACCAGTGAAACAGGCATCGCAGTATTGCGGTGCTGTGTTATTACGTTTCTCTCCGTTAACAGCCTGATATAATCCATCGATGCTTAAGAAGGTTAAACTATTTACCCCTATAATTGCTTCTATTTCCCTTACAGACTTACTTGCGGCAATTAGATCCTTGCACTCTGGTGTGTCAATTCCGTAAAAACAAGAATACTTAATTGGTGGACTTGAGATTTTTAGGTGAATTTCTTTTACTCCTGCATCTTTTAGCATAACTATTATGCTTTTTAGTGTACTACCACGTACTATACTATCGTCTATTAAAATTATGTTCTTACCCTTTAAAATGTCTTTATTAGCATTAAATTTTAATTTTATTCTAACTTTACGTACTTCAGCGGTTGG
			TTGTATAAAAGTTCTTCCAATGTAATGATTACGGATTATTCCGAGTTCTATAGGTAATCCTGAATATTTTGTGTATCCGATGGCTGCAGGTATTCCAGAATCAGGTATTGGTACAACCATATCCACATTGTTTTTCGGTGGACTCTCTTCTGCAAGTGTTCTTCCTATCTCTTTTCTTATATCATATATGGACCTATCTTCTATTATGCTGTCTGGCCTTGAAAAATAAATGTATTCAAAGATACAGAAACTTGACTTTTGCTGAGAAAGAGGAAATGCTGAAGCTAGATTACCATTTTGATCGATAGTAACTAGTTCACCTGGTTCTATTTCTCTAATAAACTCTGCATTTACTATATCAAGGGCGCAAGTCTCAGATGCGAGCACGTAAGAACTGTTCAATTTTCCTAAAACAAGAGGTCTGATTCCTGCTGAATCACGTACTCCAACAACTACTTCTCGGTTGATTGCTACAAAAGAATAAGCGCCTTGTATTTGCTTTAATGCATATATGAAACTCCCTAGAAAGCTATTTTTCGTATTGGCTTCTACCAAACGAGCTACCACCTCTGTATCAATATCTGATTGAAAAACGCGTCCCTGTTTAATCAACTGCTCGCGTATTGGAGAAATATTAATTAAGTTACCATTATGTGCTATGGCAAAATCTCCAAACTTGTTACTTTTGCCAAGGATAGGCTGCACTCCAGATTTATTGCCACTTGTTGAGTATCGAACGTGACCTATTGCATAATTTCCAGGCAAGGATTTTTTTATTTCATCTATATTGTCAAGTACACTACTCACCTGACCTTGAAAATGATAAGAATGCAGCTTATCGTTGTTACTTGTTACTACGCCAAAAGATTCTTGACCCCTGTGCTGCAAAGCATGAAGACCTAGTATAGAGTCAAAGGCAGAATCTTTATTGCAGCTTATACCAAATACTCCGCACTCTTCGTACATTTTATCGAGCATAAAAACTACTGAGTAAAGTTTAATTTTACTTTAGCATGGGTAAAGCACAAGCATTTTATTTACCATCTCCCTTCAAAATCAGTTTTTCTATAAAACTTCAGAAAATTTGAACAGAATAAGCTTCTGTGGTTAGAATAGTACATGAAGAATGTAATGCTAATTGGTGGTGGAGTTGGAAATGCAGTGTTATTTTCAATAGGGAAAGCATGTATTGAAAATAATAATAAGGTTTTGTACTTTGCTGGCTATAGGAAATTAAATGACGTATTTAAACGGACACTAATAGAACATGCATCAAGTGCGGTAGTTTGGGCATGTGAAGAAGGTTTGATAGAAACAAGCAGAGATCAGGACAAATCCTTTCATGGTAATGTAGTTGATGCGATAATCTCTTACCAACAGGAAATATTAAGTGATGCTGCGATTAATTTAAATGCCATAGATAAAATTATCACTATCGGTTCAGATAAAATGATGAAGGCTGTAAATAAAGCGAGAAAAACAATTTTAAAGCCATATCTGAAATCAGGCCACTTGGCAATATCATCGATCAATTCTCCTATGCAATGTATGATGAAGGAAATCTGCGCTCAGTGTGTGCAGCGACATGTAAATATAAAAACAGGAGAAGAGAGTTATGTGTATAGTTGCAATAACCAAGACCAGGCTATGGAGTTTATTGATTTTGATTTTTTAAGTGAGCGCTTGAAACAAAACAATTTACAAGAAAAACTCACTACAAAATGGATAGATCATGCTCAAAGATATTAAACAAAAAAAAAAAGAGATAAGAGAGCAATATAGAACTATAAGAAAAAATATTGATGAGGGCTATTCCAGTTATGCAACGAATTCCCTTATTAATTTCTTTAATCAGAACTTAAGTTACGTTAAAGGCAAAACAGTTGCTGCTTACATTCCAATTGACGGGGAAATAAATGTTATACCTTTGATGTATAATTTGCTCGGTCTAGGTTATAAAGTGGCAGTTTCTGATAAAAATAAGCTACTGAGATTTAAGG
			AATGGAATAAAACAAGTGAAGACATAATCCCTGATACGATTATCACTCCTGTTGTTGCTTTTGATGATCACCTCAATAGATTGGGTTTTGGTGGTGGTTGGTATGATGCTGTGATAAAAGAGTTACGACCACTTGGGAAAGTATTTATAGGCGTAGCTTACGAAGAACAATATTGTAAAGATTTACTAGTAGAAGAACATGATCAAAAACTGGATATTATAATCACTGAGATGTGTGTTAGGCATAGGGTTATGTACTGTCAAAATTTCCTATAATCCTAAATTAACTCTTCTAAAGTATTTAAAATATCAGTTACATAATAAACCCAATCTCTCTTTCCCTTAGAAGTTTGTGAAACAATACCTAAATCCTCAAGTTTCATTGTTGCTCTTTAGGCTATTGTAAATGCAACACCTAAGTTTTCAACTACTTTCTTTATAGTAAAATAAGGGTTTACAGCTAGGTATCTTACAATATCACTAGTAACTCCTTCGGTTTTATGATTTTGCCAATCTGTAATTAGATTGTTAATTTGCTCTGCTCTTGATAATACGTCCAATGATTGGCAATGCCACACCATTTGATAAGAAAGCTAATCGTGCCACGTGCCTTTGCTGCTTATATTGTAAAGCTGTTTATAGTACTCACTTCTTGTTGCTTCGAAAGATGCACTTAAATATAACAAAGGCGATGATGATAATTTTCTTTCGATGAGGAGTAATGTTATCAATAGACGTCCAATGTCCCCGTTACCGTCTAAGAATGAATGAATCGCTTAAAATTGATAATGGTATAAAGCTATGTGTATGAGTGGGATAGTGTCCTATCGTACAGAAACTTTTCAAAGGAATCCAAACAACCTATAAATTCATTTAATATTGGTAGCACATGTTTTGCTGTGTTTATTATACACCCTAGACTTCCAATCCAATTTTATACCTGGCAAAATTCCCCTGGGGTTGCATAAAAACCTCTTATACCTTGCATAAGTTTTTCATGAATTTCTTTAATCGGCTAAAGCAGCAGTGGAAGAGATTATGAACGTTTCAATCCATACTGGTGCTAATATATAGTTGTGCACTTCTTGTAGATTATAGGGATTACAATCTACATTAGTGTCTGCTTCTTGAACTAAAATTTCACTCAGAGTTACTTAAGCTCCCTCAATTCTACTTGAAATAACTGCTTCACGTGCTATAAAAGGTCACATGAGAAGATGAGGATTAGGCAATTTAGCTCCTTTCCTGGATGACATACCCAAAATATGGTCTGCTCTGGAAAGGCTGTTGACTAAGGCATTATCCCATTCAAAATTTGATAGCAAGGGGTTAGATACAAATGCTCGGTAGCCAGCTAATGCATTGATAACTTTACCTGATGTAATTCTTTGATATTCATTCGCCAACCTAGCAGACTGTTTTTATAGTCTATGTTATTTTCAAAAAGTCAAAAATGAAAATAAGGCTTAATTTTATTTGTGTGTATGAAAATAAAAAACCTCTTTATTTTCAATTTTGCCCAAAGATAGAAATAGGCAAGGGTTTCTGTTTTTTTTCTCTGGTTGCTATTTCTACGCTGTGATTCAATTTGGCAAAAAGATTACATGTATACCTTCCGCAAATGGCAGTTTGGGCTTTTCAAAAAGCCAAAATTCTATATAATTTTAGTTATAAGTTATGGCTTATAGAAGAGGCTACCACAGATCCATTGCATATGCACAATTTTCTAAAAAAATAGTAGTATTGCCTTTGCATAGTATAAAGTATTCCTATGTAAATTCTATGTTGTCCATATAATAAAGTTGAAGCTATTGCTAACGTAACGTATTTAAAAATGTTATGAACTTCGTAAGAGAAAAAAATACTCCTGTGATGGAGCAATATTTGAACCTAAAAGCTCAATATCAGGATCATCTGTTATTTTATAGGCTGGGAGATTTTTATGAGTTGTTTTTTGATGATGCTATTAAAGCTGCGAAGTTGCTGAATATAGTACTAACT
			AAGAGAGGTAATTCGTATGGGCAAGAGGTACCAATGTGTGGAGTGCCAGCGCATAGTAGTGAATCTTACCTTCATAAGTTAATAGATTTAGGATTCAAAGTAGCAATCTGCGATCAGTTAGAAACTGCTGATGAAGCAAAAAGGAGGGGCTATAAATCTATAGTAAAACGTGATGTAGTGCGAATTGTAACTCCAGGAACAATTGTTGAAGATTCGCTATTAGAGGATAAAAACAACAATTATCTTGCGTCCATAGTTAAACAAAATGGGGAATATGCTATTGGCTGGCTTGAATTATCAACAGGAAAATTTTTTCATACCTTAACGAATTTAAAAGCTCTGGATAGTGATTTATTGCGTATATCACCAAAAGAATTACTAATTTCTGATGAACTAGCTGAGGATGAAAAAATCAGATCAATTTTAAAAAATTATAAAATATCGATTACGCAGCATGCACAGAGCTTTTTTGAGTATAATAAATCTAATAGAACGCTGTGCGAATTTTATAAGGTTAGAGAACTTGGGGTTATAGGAAGTTTCAGCAAAGTGGAGATTATGGCGTGTGGTGCACTGCTTGAATATGTAAAAGTAACGCAAAGAGGCTCTGTTCCAAGACTTGAGTTACCAGAACCCTATAAGCAGCAAAATTTCATGCTTGTAGATGCTTCAGCAAGAAGAAATCTTGAGTTATTTTTAACTCAGTTTGGTGAAAAAAAAGGCTCGCTAATCTCAGTTATCGATCACACAGTAACAGCTTCTGGTGGGCGTTTGCTAAAACAAATGCTTGCATCACCGCTCGCTTGTTCTAAGGCAATTAATTTGAGGCTCAGCACCGTTGAATTTTTTGTAAATAACTATGAATCACGCAAGAGAATACGGGAAATACTATCTAACATTCCAGATATTGAGAGGTCTTTGTCACGTTTAATGCTGGAGCGTGGTTCACCAAAAGACATTAATTTATTGAAAGTGGGCCTTGGGAAAACTTTAGAGTTATCTGAGTTCTTGTATAAAATTGAATCTGGTAAAAATGAATCTCTCTTACAACAATATGTTATCCCAGTGCTTGACACTGGGATCCAGCCAGCGTTGAACGCTGAAATAACAGTAAAATCAGATGAAAATGAACTTAGCACAATATATAAAAGCCTTGGCAACCATAAAGACCTATTCGAGCTTCTAAACAGTGCTATGCTCGATAATAATCTCAGTTCCGTGAAAGAAGGAGGATTTATTAATCCAAAATATAATCAAGAGCTATCTGAGTTATCATATGTGTTAAGTAATAGCAACAAGCTAATAACCAGACTTCGTGAATCTTACCGTGATCTGACTGGTATTGCTGCGCTGAAAATATTGCACAACAATATGCTAGGTTATTACATTGAAGTGTCAGCGAATCATAAAATAACTTCAGACATATTTATTCACAGGCAAAGCTTAGCAAACAGTATGCGCTATACTACTAATGAATTGAAAGAATTAGAAAATAAAATTCTTACGGCGCGTGATGCTGTAATCAGCTTAGAGATAAAAATCTTTGGTGAACTGTGTAGTGAAATTGCTAAAGAATCTGAAAGGATTGCTCTTACTGCAAATGCTTTGGCAAAACTTGATATCAGAACCGCGTTTGCAGAGCTTGCAGTGCAAAATGATTACACGAAACCCATCATTAACGATAGCAAGGAATTCAATATTTGCAATGGAAGACACCCAGTTGTTGAAGTTAACGATAAGTTCATTGCAAATAGCATCAATTTGTCTGGTATACATCTAATTACTGGCCCTAATATGGCTGGAAAAAGCACTTTCTTGAGGCAAAACGCTCTCATTGCAATTTTAGCTCACATGGGTTCATTTGTGCCAGCAGATAGTGCACATATTGGAGTGATTGATAAGATATTCAGCAGGGTTGGCGCAACGGATAATATAACGGCTGGTTATTCCACCTTCATGGTGGAGATGATTGAAACAGCAACCATAGTCAACCAAGCAAC
			AGACCGTTCCTTGGTAATACTTGATGAAATTGGTAGAGGAACAGGAGTGTATGATGGCTTATCTATTGCTCAGGCGGTAATTGAACATATTCACAATGTAAATAAGTGCCGCGCTATCTTTGCAACTCATTATCATGAGTTAACTAAAGTAAGCAAATACTTGAAAAGTGTCAAGTGTTTTTGTGTGAGAATAAAAGAATGGAAAGAGGAGGTGATCTTTCTACATGAAGTAGTTGAGGGCGTTGCAGATGAGTCATATGGAATACATGTGGCAAAACTTGCTGGTTTTCCTGATTCTATTTTAAATAGAGCAAGTGAAGTGTTTAAAGAACTAAAAGCTTAATTAAGAAAGTCGTTAATTGCAAAATTTAATATAAGTAGTAAAATAGAACTACTTAATAAAAAATATATGTTAATTAATACAACATCAGAGCTGGAAGATATATGTGAAGAGTTAATAGCAAAAAAGCCGAAGTTTATAGCAGCTGACACGGAGTTCATTAGAAATCACTTAACTTACTATCCAAGATTGTCGTTAATTCAGATTTCTTACGGAGAGAAGAGTTTTATTGTAGATGCATTAGCGCCAGAGGTTGATTTATCATTTATTAAGAAAATCATGCTCAATCGGGAAATAACTAAAGTATTTCATAGTTGTCGGCAGGATATAGAATCCTTATTCACTGTGTTTAAGTGTATTCCTGCTCCCATTTTTGATACCCAAGTTGCTGCTATGTTTTGTCATTATTATCACGACTTTATTGGTTACTCAAAAGTAGTAGAGCAATATCAAGGGGTAGTATTAGATAAAATTAAAGCTAAAAATTCAGACTGGTTAAGAAGGCCATTGTCTAAGGATCAGTTAGACTACGCAATAAGTGACGTGGTACACCTATATGACTTACACCAAATATTGTGCGATAGACTTGAAGAAAGTGGTAGAATGGGCTGGTTTCACGAGGAGATGGAATCAGTGGTTGATATAAATAAATATTTACATAGTCCAAAAGATGCATGGAAGAGGATTAAGTTTAATTATGAGGCAAATCCAAAATTGATGATAATTATTAAAGCGGTTAGTGAATGGCAAGAGACCTTAGCACAGCGTTATAATATAAATCGTAATAAGATAGTGAACAATGCCGTAGTAGCTGGTTTTTTTGAAAAAAACGTGGAACACGTTGATGAAGTTTTGGATGATCTTAGGAAGAACACAAAAAATATAAGAGAGGAGGATTTATTAGAATTTATAGATGTTTTTAATGAGAATGAGAAAAATTTTGTGCAGCAAGATTATACTCTATCAAATAGTTATGATAGATCTGTATTCGATATGCTCTCAATTATTTTAGAAAGCAAATGTAAAGAAAATAATATATCAAGAAAATTGGTTTCATCAAAAGATGAATTAGTTGGGTCAATGTCTGGGCAGGTAGACAAACTATTTAAGGGATGGAGGTATGATTTTTTTGGCAGGTCAGTTAAGTCATTTTTGAATGCAAATTCAAAGTTTGAAATTTCAGTGGTAAAATCTACAAATAATACAGTCAAAATTCAGAGTGATTTAATAAAAGCAAGTTGTGGATTGAAATCAACTGCTGAGGCTTAACGAGTCTACTATATCTTTTACTTGAGAGAGAACATGTTCTTTACTTGTACTGGTATCAATGGTAAAGTCACTCATCTGCCTTTTTTCTTTGACAGGTAGTTGAATACTGGAAATTAGATCTAGCTTTTCTTTATCTATATTACGTTCACTGAGCCTTTGAGCTTGTGCGGCACTATCTGCATAGATGAAAATAATAAAGTCGCAATATAAATGAAATCTCGTTTCCAGCAAAAGTGGAACGTCTAGAACTAAGAGCTTCCTATTGATCTCTTTATCCTGAGCAATAAAAATTTCTAGTTCATTTTGCACAGCTGAATGGACTAAGGATTGGAATTGCTTCCAATTTTCATCATAATCTAAGAAATATTTGGACAATACTGTTTTATCTATT
			TCACCATTTGCTATCGCTCCAGGGAAATTTTTCTCTGCGTAGCTTATTATGTTTTTGTCCACTCTGTAAAGCTGGTGTACAATAAAATCAGCATCAAACACAGCAGCACCGAATTCTTTAAAGCAATTGGCTATAAAACTCTTCCCTACTCCAATTCCTCCTGTTAGACCTATAATCATATAACAAAAAACACATTATGAAGCTATACCTACAGTAGCTGCTTTTTTTTGTGTGTCTACTTAAAACCCAAATTTGCTGCGTAGTTCTGATAGTATCGAAAGAAAATAAACAGCTATTATTTTTTTAGTAATTAAATAAAATAGAATAAAAGATTACGAGGAAGCTTTGAAAAATAAGATAAAAAAAATGATAATTTCAGGAAAGGAAGTGTGGCCAATCATCGAGGGCGGTAAAGGTATTGCAGTTAGTGATGGAGGATCGAGCGGAGCATTTGCTGCAGCAGATGCTGTTGGAACGTTTTCTGGTGCAAATGCCAAGCTTATTGATGATAACGGTGAGTTAGTGCCATTGGTTTACAAAGGTAAAACAAGAAATGAAAAACATGAAGAATTGATTGAGTATAGTATTGGGGCTGGAGTTAGTCAGGCAAGAATAGCAAATGAAATATCAAAAGGTCGTGGAAGAGTACATATGAATGTGCTTTGGGAGATGGGAGCGGCAGAACGTGTACTTCATGGTATATTAGAAAAAGCAAAGGGCTTAGTCCATGGTATTACCTGTGGTGCTGGTATGCCTTACAGGCTTGGAGAAATTGCAGCCAAATATCAGGTTTATTATTACCCTATTATTTCATCGGTACGTGCTTTTAAAGCATTGTGGAAACGTGCTTATCAAAGAATATCTTCTTTTTTGCTCGGTGGAGTAGTATATGAGGATCCGTGGCTTGCTGGAGGGCATAATGGATTAAGTAATAGTGAGAACCCGGAGTTACCACAAGCTCCATTTGAGAGAGTTGTGGAACTTAGGTCTTTTATGAACGAGATCGGTCTTTCAGAAACACCAATTGTTATGGCGGGGGGAGTGTGGCGTTTAAAAGATTGGGAACATTGGTTTGACAATCTGCAAATCGGACCAATAGCTTTTCAGTTTGGCACTCGTCTGCTTTTAACGAAAGAAAGCCCAATTTCCGCAGAGTGGAAAAAGAAGCTGTTGACTTTGGAAGAAGGTGATGTGTTTTTAAATAAATTCAGTCCAACAGGGTTTTACTCATCTGCAGTAAGAAATAACTTCATACGTGAGTTACAGGAACGGAATTCACGTCAAATAAAATTCTCAGAAAATGCCAGCGAAGAGTTCGATAGTGAATTTGCGATTGGTGCAAGAGGTAGAAATATTTACCTTACTTCAAAAGATAAGGAACTGGCAGATACATGGAGTAAAGCAGGATATACAGAAGCAATGAGAACTCCAGATACAACTGTTATTTTTGTAACACCAGACAAATTTGCAGAGATCAGGCGAGATCAAATCAATTGCATGGGGTGTTTAAGCCATTGTTTATTTAGTAATTGGAAAGATCATGGTGACTATTCAACAGGGCGAAAGCCAGATCCGCGGAGTTTTTGTATACAAAAGACACTGCAAAACATTATACATGACGGCAATATTGAAAATGAGCTCATGTTTTCTGGGCACAGTGTTTACAGATTCAAGCAAGATCCGTTTTATGAGAACGGCTACATACCGACAGTAAAAGAGCTGGTGGAAAGAATATTGACAGGATATTAAGTTATGTTTGAGTTGATAAGGAAGCATTGCTTTATTATAGTAAGTATTTATTAATTTAATTTTAATTTGGAAAAGTGTCTATGCTAGCGAGCAGGAGTATTTTAGAAGGGTATGCATTGGCCTATTAAAAATTTTGGTGGTACAGTAACGTTAAAGGGTTTTTACAATTTTGTGATGTATGAAACGCAACAGATTGGAATGAGGAGAATTTTGAAAGATTATATAAAGGATTTGTGTGCTCGGATTTAAGC
			AGTGGTGAAACGGGAAAGTGATCAATGTAATGAAGAGAGTAACAGGCAATCTACTACACATATACATGTATACAATAGAAGTTTAGATTTCTTGGGTTATTTACTATTGCGATATTGTATCGATTCTTTACTTGTTAGGTGTGGTCACACTATAGTTATCTATGGCAATACCACTAACCAAAGCAGAGAAAATAAGAAAAAAGACTCGGAAGACAGTAGAAAGTTGTTAGCTTTAGGTATAGTAGCTGCAGTAGTATGTGTTGGCTTTCCATGTTAGTATGTGCTTTTGGTACCACAGTAGCAAAAAAGCGGCAAGAAAAGAAGAAAAAATAGATTACCTAGATAACAAACTTAAAATGTTCAGAAATATTGAGTTTATAGTTAGTGCAATTTCTTTAGCGCCTTTAATAGCTTGTGTATTTTGCCCAGTTTTATCAGAATTTGGATTAGTTACCCTTGGCGTTAATTTTCTTGTATGTTTTGTTGGTAGCTTGGCTTTTCATATGAAACATGAAAAGAAGTCAGATAATATTGAGAAGGCTAAGGAAGCTGTAAACAGCTATAATACACCACCTTCTTACTTTCAAAATCCTGATGTTGGGAATTCTTTTCCGAGTGCTTCTCCTTATGGGAGTCAGTACTTTCCTTTTTATTAGTTTTATAATGCTAGTACAATAGGGCAAGGAGCTGATTATAGACAGTGAACTTGCCATAAAACCCACAGCTGTATAAACATTGTAGTTTTAAGGCAATCTCGACCAGTAGGGTGTCATGCCAGTATGTGACACTGGTATCTAGAAAGGTTTGCTTGCTAAACTAACTCGGTAGTTATAGAAAGTGGCTAATCTTATACTAAATAAATATGTCTGTTCAGTGGTATGATTGAGGAGGAAAGCGAAAAGACTTCAAATGATCGATTTTTCGCCTCAAATTATGTAAAGTGTGAAAATTTAACCACATTACACCTTATTTAGCCCATTTTATTCTAACAATTCGCTTGTTCAACCACTTTTTGCTGCTCTGCTGAGCAGGTACCGTGATTTCGCTTCCATAAATGATTTCCTATTGACCAATTGGAATACCCTTTTATACTTTATTACGCTGTTAAGTTAAATATGCCAAATGATCTTAAAGGTTTGCTTTCAACTTAACCTTCCCCTAATCAAAATGTAAGTAGCAGTTTTTATACACGTACAACAGACGAATTTTATAAAAATCTGGATAAGTTAACACCAGATAATGAGCTATTTATAGGTACTGAGAATATAAATAAATATATCAATATTGACAATAATGAGGCATAGTACAAACACTTTTCTACTGTAGTTGCTAATGAAGAAGAACAATAAGGTATAGGCATAAGTTTAATAATAGATATGAACATAGGCATGAGCATAAGTATGATTCTAAAAATATTATAGATAAAATTGCTGAGCAAATTGCAAACTAGATTAGTAAAAGTATAAAAGATAATACTGTAGAATGTGTTGGATTCAAAGAAAGTAGAAAGAAAGGTAAGATTAACCTCAGTAAGAATTACGCTAAATGACCTTATTATCAGCTGGTGGTTTTTTTATGTTTAAGCGCTCAGCAAGCGCGATTTACAGCACTAGTTGGTAATGTAAACAAAAATGTAAAAAATACGAGGTGTACATAGTACGAAAAACTAAACATAAAACACTAGATACGCTAAGCTTTTTTGTCGTTTAATTTGTACAGAGAAGATAAATAATCAGCTTCAGCACTTGATAAGGGGGTTGGCAAAGTTTGTCAAGCGATTCCGTATTTTTAGAGCTATTTGAATGATGTTCTTCTTGTAAGCTTGTGTTCTATTATTTTCCATAATAGTTAAAAATTAGTAGAAAGTTACTGCAAGTTCATGTATTTATAGGCTATAATAATTGAAGGTATGCGATGTATGGACGATTTTATAAGAATTAAGGGTGCAAGAGAGCATAATCTACAAGGTGTAGATGTCAATATACCAAAAAATAAGCTAG
			TTGTTATAACTGGGCTAAGTGGCTCTGGTAAATCTAGCCTTGCGTTTGACACAATTTATGCAGAAGGCCAGCGTAGGTATGTTGAAAGCCTGTCGGCTTACGCACGTCAATTTCTTAACATTCAAGATAAACCAGATGTTGAATCGATTACAGGCCTCTCTCCTGCAATATCTATTAATCAGAAGTCAATTTCAAAAAATCCAAGATCAACAGTTGGAACTGTTACTGAAATTTACGATTACTTGCGCTTAATGTATGCCCGAATAGGAATACCTTATTCACCTGCAACAGGATTACCAATAGCAAAGCAAACTGTATCTCAAATTGTAGATACTATAATGGCGCTGCCTTTGGAAACTAAAATATATATACTTGCTCCCATTGTACGTGGCAGAAAGGGAGAGCATCTTAAAGAGATATTGGAAATAAAAAAGCAAGGCTATGTGAGGTTAAAAATAGATGGTGAAGTACATAATATAGATGATTTACCTAAGCTCGATGAAAACAAGAAACACAATATTTTCGTTGTTGCAGACAGGATATTGGTATCAGACAATATAGGGAACCGGCTGCCAAGTAGTATAGAATCAGCATTGAGGCTTGGCCATGGCTTAATGTATGCGGAAATAATGAGCTTGCCTGATAATCATAATTCTGAGTATAAAGACGGTCAAATTTTAACTTTCTCAGAAAATTTTGCATGTCCGGAATCTGGTTTCACTCTTGAGGAATTAGAACCAAGATTATTCTCCTTTAACAGTCCCTACGGGGCATGTTATTTATGTAATGGGCTTGGTAAAAAGCTGGATATTGATATAAAGTTGATAGTGCCAGACGAAACACTTTCAATATCTGAAGGTGCTTTAAGGCCAGTGGGATCAATGTCTCGTCAAGTGCATGCAAGCTATGGATTTCTAAAAAGTGCGATCCTATCACTGGCTGAAAACCGCAAATTTAGCCTTGATATTCCTTGGAAGAACATAGATCAAAAAGTGAAGAATGTAATACTTTTTGGTTCTAAAGAAACGAAGTTTCGAGGTTTGGTAGGTATCTTGGAAAACCAGATAGATTATGATGAAACGCTTATTGAACGATATTGCTCTGTTGCTAACTGTAAGGAATGTGTTGGTTTTAGAATAAGAAAAGAAGCACTAACAGTGAAGATTGATGGTAGACATATAGGTGAGATATCTAGGCTTAGCATCGATGAATTCCTTAAATGGTTTGAGAATTTGCCGAGCAAGCTTACAGAACAACAGAAGCAAATCTCAAATAAAATATTAAATGAAATAATTAAGAGACTAACTTTTTTAAAGAATGTAGGGTTGAATTATCTTACACTTGATCGTGAGTCTAGTACTCTTTCTGGTGGTGAGAGTCAAAGAATCAGGCTTGCTTCACAAATTGGTTCAGGGTTAACAGGTGTTCTATATGTGCTTGATGAACCATCAATAGGCCTTCATCAATGTGATAATGATCGATTAATTGCCACACTTAAAAACCTGAGAGATATGGGAAACACCGTAATCGTTGTTGAGCATGATGAAGATACAATAATGGCTGCTGATTATGCAATTGATATTGGTCCTGGAGCTGGCGTGAATGGAGGAAAAATTGTTGCAGAAGGAACACCAGATCAGGTGCAAAGAAGCTCGAAAAGCATAACAGGGCAATATTTAAGTGGAAAGAAAACAATCTCAATTCCAAAAAGAAGAAAGCGAGCAACTCAGTACATAAAAGTGGTAAACGCATGTGAGAATAACTTAAAAAATATAGATGTTGAGTTTCCTATAGGGAATCTTATTTGTGTAACTGGGATATCAGGGGGGGGGAAATCAAGTTTAGTTGTAGAAACATTATATAAATATTTAGCGCGCAAAATGTATGATTCATCCGCGAAGTATGGCCAATGCGATAAGATAGAAGGCCTTGAATATATAGATAAAATTATAGAAATAGACCAATCGCCAATTGGTAGAACTCCGGCATCGAATCCAGCA
			ACATATGTCGGCATTTTCACTCATGTGAGAAATTGGTTTGCGGGTCTCCCAGAGTCAAAAGCACGAGGTTACAACATAGGCCGATTTTCGTTTAACACCAAGGGAGGAAGATGCGAAGCGTGTAAAGGTGATGGGCATTTAAGGGTAGAAATGCATTTTTTGCCGGACGTTTATGTAAAATGTGAGCAGTGTAAAGGTCGGCGGTATAACCGAGAAACACTAGAAGTTACTTACAAAGGAAAATCAGTTTCTGATGTGCTTGATATGACAATAGATCAAGCATGTGATTTTTTTGACAACCTTCCAATGGTGAAAGAAAAATTGGTCTCTTTGCAGGAAGTGGGACTTGGCTATATAAAACTCGGGCAGCCGTCAACAACATTGTCTGGAGGTGAAGCACAACGGATAAAACTATCCAGAGAGCTATCGAAACGGTCTACTGGGAGGACATTATACATTCTTGATGAACCAACGACAGGATTGCATTTTGAGGATGTGAATAATTTACTAAAGATACTCCATAAGTTAGTTGATTTAGGAAATACTGTTATAGTTATCGAGCACAACTTGCACGTTATAAAAACTGCGGATTATATAATAGACATCGGTCCAGAAGGTGGAATGAAAGGCGGGAAAGTAGTTGCCACTGGAACTCCAGAAGAAATAATAGATATACCAGAAAGTATTACTGGTAAATATCTTAAGCCATATCTGTCAAAGTTAATCAAGGTGTAAAGCTATTATAGTAACTAAGGTATGTAGGATGAGGAAATAAATATCTGTGGTAGAGGAACATGGTTTTTTTGTTGGCCTGCCCATATTATGGTGAATACTTGGAAGCTAGTGAGTAATGGTTGTATAGTATGAATGGTGGAGGTGAACTAATGAATAAGGAGCTGGCTAATTATGTAGCTGCTTGCCAAGCTTAAAGTTGCCAGCAAATGACAATCGAATTCCGGGAAACTTGCTTTTAAGGAAATAACGAGCACCATCAATTGAAAAGCCATCTAAGAGGAAGAAAGTAGGAACACAAAATAGTGAGAAATATATAGTTTCAGATTGTATTTCCGGTAATAATAATCAGGCTTAGAACTTAATCACTTTTCAGGTGAGAATAGTAATCAACATACTTCCGGTAGTACTTATTCAGGACAGCCAGAAGGCAATAATTGTACAGACAGAAGTTATGGTCAAGAAATGCCAGATAGTACAAGCGAATGCAGTACAAAAATTGAAGGGAGTGTTTGAGAAAATATACTTGATGGTTCTAAGAGCTAGGGCCGGAGGTGCGTTAATCAAATAACTAGTTAGTCAGATGAAAATGATTAGGTGATAGGTGCTGATTCCAATTTTGAAGATTGGGGCTTACTGCCAGGTGTTGTACACAATAATTAGATGAATGCTTAAGGAGTAAGGCTAATTTATGTTATAGGTATAGTAGAACTGTAACAGACTTATAATATTTGAGGTATTAATAGACGTTACTAATAGTAAAGATCTATGCCCTAGCAGTAAAGCACGTGCATTGAGATCAGGATATTTACTACAGTGGTGAAAATCAAGATAATAGCAATACAGGTAAGGTAATAGAGGATAAAAGTTTAGGAGTTTTGTGAAAAACATTATTAGTAGTTTATTATCAAAAGGTGGGAAAATGAAAAGAGATGACTTCTATGGTGGTGAGTTGGGGCATGTAACTTATGATAAAGACTTTGTTAATGGTCTCTCTGCACAATGTGAGAAGGTTAAAAGCGACTTAAAGAATCCAGCATATGAAGATATAGTAAATAAGGATACACAAATTCAAGAAGATGGTTTAGTGGTAGACATAGATAACTGCTATTTTTATATAAAATATCCACAAGATGTCATTATTGAGGTTGTAAAAGTTATAAATAGCCCAAAAGTAGAAGAGTTAAGCTTAAAACACTATATATTTTATGTTGAGGAGAGTATAATAAGAGTTGAAAAAAAACTAAAAGGAGAAAAAAGAAATTAGT
			CTACGGTGTGGTATTGAAATATTTTTTGTTACCAAAGTAGGAATGATTAGTGTCCATTTATACCCTAACAGTACAGAGATAAAAGATGGAGATGGAAAAGCAGAAAAGGAAATAAAAGTAGAGATCAATGAGGAGAGCAAAGTGTTTCAGAAGTTATAATCAGAAGTC----------------------------------------------------------------------------------------------------------------------------------------------------------------------------------------------------------------------------------------------------------------------------------------------------------------------------------------------------------------------------------------------------------------------------------------------------------------------------------------------------------------------------------------------------------------------------------------------------------------------------------------------------------------------------------------------------------------------------------------------------------------------------------------------------------------------------------------------------------------------------------------------------------------------------------------------------------------------------------------------------------------------------------------------------------------------------------------------------------------------------------------------------------------------------------------------------------------------------------------------------------------------------------------------------------------------------------------------------------------------------------------------------------------------------------------------------------------------------------------------------------------------------CACCTAGTATTGCTAAAACCCTAAACTTCATCCAGTTCTACTAGCAATTTAACAACTTCTGAATGATCAGAGTCATAATGTTTCTTAAAGATAGATAAAGCCTACTCAAGTAACTCCTTTTCTTGTGTTTACCTAAAGCTCTATGAACAATACCTAGGTTTGCAAGTATAATAGCAACTTTAAAATGGTCAGTTCCATAATATTTTTCAAAAATAGGTAAAGCCCGTTCGGGCAACTCCTGTTGTTTTTTGGGGTTACCTAAGCTAAAGTATCCATGACTTATCAATATTAACAAATACACAAGATAATCCTTCTCCATTGTCTGTTTTTTAAAGGATTTTCTTCTAGCCAATTATCTATATGT
			GATAAGAACGTTTCTAAATGCGGCAATAATTGTTGTTTCTAAGTATAATCTTCTAATTTATCCTGTCTTCAGGGAAGCTTTCTTTTAATAATTGAAAAACAGTTTTTATATCTCTTTTAATTTTTCTACTTTCCTCTGACTTTAGCCTAATTGTATCTTGTACTAAACAGCGAATAAAGATACTCTCTCTGTTCATCGGATACTAGCATCGAATATCTCAATAATATACCTAATACTTCTTTTCAAAAGGTTTTTTCAGAATTACTCTCTACAACTCTAGGAAATATTCTTGGCAAATTTTTGAGAATATCATTGTCTAAATATGCACAGGCTACTAACAACTTGCTTACTAGTTTAGGTTCATTACAAATTGCATTCATTGTAATATTTAAGTAATAAACACAGGCTTATGGTTAGAATCCTTAGGCAGGGTTTTATAAGATAATAAATAAAGCTTCCTTTCTGCATAAATTTCTAAGTAACGTAAGATAGTCATTTTATTTTCTTTGATGTAAGTGCAGGCCTGAGCCAAAGCCAAAGGTAATCTACTTAATTTTTCTGCTTAATGTGCCTATTTTTGGCCTAGCACTTTCTGAAACACGACCTAGAATTTTCTTAACGTATGATTCTGATTCTGGAGGAGTAAAAACGTCTACACCTATACTTCCTTATGACCATTCAGTATTATGGAACGTAACTATTATTTTACTGCCTTTTGTAGGCCTTAATTTAGAAATGACTTCATAATTTGGTACATTATCATAAATCAACAACTAGACTTCACGTTTAGAATCTTCTAGCCAGTTTTTCACATAATAAGCTCGCTGTGTAGTAGGAACTTTGTCCTCATCGTTAATAATGTTTAATGTTCTTCCAACTTAACGTACTCACTGGTTGGCTGATTTTTGTCTTTTGTATTAAACTAACATACTCTCTTGTATTCTTTTCATGTTTTTGAATAAAGTTTAGCACTGACTGTGTTTTACCTATTCCACCTAGACTGTACAGAGCAGTTAATATGACAGGCTCATTTTCCGTTTTTAGATGATCTAATATTTTTTCATTGAGGTATTCTCGTTCAATGAAATTTCTACTATCTATTTTAGGTGGAATGTTCCACTGTTCAAATAGACTCTCTCTAGGTTTGAGACTATAAAGGTGTTTTATAGCTTCCTTAAAATAATCATCTTTTCTTGTTAGATAAGAAACTTAGCTATCCTATTATTCCCACCATTTTCTATCTTCCCGCGTGCAAAGTAAAAACCATATCAATGTCTTTCTTGTCTGATATTTTGTATATATTCCCTATTTCTTTCTTAATGATATCATCTAATTTTGAGTGGTTAGGTTGATTAACTATAAACCTTATTCTAAGTAGAAAATCTTCTATTTTATTATCACTATCACAACTGAATTATTTTTTCAGTTTAGTATGATTTTTTATTTTGTAGCATGTTCCTTTTTGACCTTCATAGATGCTTAAAATATTATTATCTGTTAGACTCTTCCAAATACTTCTCTAATATCTCTATGTTATATTACTTTGCTTGACCTTTTTTTAAATTCACGTTGACATTAGTATGAATGACAAGTGTAGTATTACTGTCTTGAAATTCAGTGTTTTACTTAGTCTTAAGTAAGATTCAAAAAAATATTTGTTTAATCCGAAATCCTCTTTCTGCCGCTTTCCATCGTTTCTATCAGTAAACAAACCTTTAAAGGTAATATTTTTTGGGGCACTATGTGTTATTGCAGTGCTTAGCTTGAACCAGGACAATTCTCAATTTATTTTCCTAATTTTTATACTCAAAAGAAATATCATCAAAGGCTCTAAAACCTCCTATGTTTTATGCTAACCAAAAGTCAATTTCACCACTTAGCCCGTGGAGTAGGTACAGCATTGATAATTTTACTTCATACTTACGACCTTTATCACCTCTTGACATGCCAGCTCTTTTCTTAAATGTAGGATTAACAAGTACTTCAAACTGTTTATTTTC
			TATGTTGATATCCTACTAAATCTACAAGTAACTCCGTCCTATAAAAAATTAAAGATTACCAGATACCTAAAATAATGCAATAGAATCTTTAGTGTTTTGATAGAAGGCCTTTGAGAATAGGGATTGCTTGTAACTCTTAATTTGAAAAGATTTCTTAGGTCTTGTCGACATTAAGAGTAGTGATATAATGGAACCTTTAGTTATGAGGTAAAGAGAATACTATAATATTTAAAGGATGAGCAATAGAAGAAGATATAAAGACAGTCTGCTAGGTAAGAAAGTGGGTAAAGGAAGAAGTACACAAAAATAACAGGAAATTCATAGTTGCGGTAATGTGGATAGGTAGAACAGGAGCAACATGGAGAGCATTACCAGCTGGGTTGGAAAATGGTCGAGATACATAAATGTTTTATAAGATAGGAAAAACTGGTATTTGGCAGATGATTTTCAATACATTAGCTGTTAATAAAGACCGGAATGGCTCATGATAGGCTCAACAGTAATCAGAGCACATCAATATGCTGCTGTTACAGGAAAAAATGTGGAAACTAGTAGATAAGAACAAAAGCTGGGGCGATACAGAGGAGGCTTTTCAAGTAAATTACGCGCTGCTTGTGATGCTCTTGGTAATCTACTGAAGTTTTTCGTTACTGCTGGCCAGGGATCTAATTATTCAAAAGCTTTAGATCTGATAGATGACAGATATATGGAAGCACTTATTGCTGATAGAAGCTACGATGCAAATTACGTGGTTGGGGCAGCGAAAGCTGTGAACGTTGAATCTGTTACTCCATCACGTTCCAATAGAAAATACCAAGAGAATATGATAAAGAGTTATATAAAGAGAGGAATTTAATTGAGAGAATGTTTAACAAAATCAAGCATTTCCGTAGAGTTACCACTCGTTATAACAAACTAGCTATGGCATTTTATCATTTGTTCATCTCACTAGTATATATCTCTAGCTGAAATAAATATCGACACTACCTAAATCTAATATATCATTGCTGCGGGCTACGTTTGGTAATATAATCTCATATTAAATATACGTTACTTAAGTTTATGTCAGGTTTTACTATAATTTTAACAACTATTCTTATATTTTTCATTTTTGTATTGTCGTTTTTTTTTAAAAGGACGTTTGGGTCAATAAATAAAAAGATAATAAAATCCTTCAGAAAGATTGTTGAACAAATTAATGCACTAGAGACAAAAATGCAGAGTTTATCCGACGAGGAGCTTGCTGATAAAACCGAGGAATTCAAACGGGAATTGAAAAATGGAAAAACATTAAATGATCTTCTTGTACCCGCATTTGCAGTTGTGCGTGAAGCCTCTCGCAGGTTTCTTAATATGAGACACTTCGACGTTCAACTAATTGGTGGGATGGTCCTTCATAATGGCATGGTATCAGAAATGAAAACAGGAGAGGGGAAGACACTCGTTGCAACCTTAGCTGCATACCTAAATTCCTTAGAAGGAAAAGGCGTGCATGTCGTGACTGTTAACGACTACCTTGCAAAACGAGATACAGAATGGATGAGTAAATTGTATAACTCTCTTGGAGTTTCTGTTGCATTTATCACGAATGATTTGACGGATGAAGAAAGGAAAGAGGCTTATAGTGCAGATATCGTATATTCAACAAACAATGAACTTGCCTTTGATTACTTGCGGGACAATATGAAATTTTCTCGAGAAGATATGGTTCAGAGAGGCTTCAATTATGCGATAGTAGATGAAGTGGATTCCATATTAATTGATGAGGCGCGTACTCCACTTATTATTTCTGGCCCGGTTGAGGAAAACAATCAAATATATAAGCACATAGATAAAATAGTTACTAAATTAGTTGACTCTGATTATGAAGTAGACGAAAAGGGTAGGGCAGTATTCCTCACTGAAGATGGTATTTCACAAGTAGAGGAACTACTCAGGTCATATAATCTCATTTCTGAAAAATCCTCGCTCTATGATGCTGGCAACATGATAATGACTCA
			TTATATAGACCAAGCATTGCGTGCGCATAAGCTGTTCACTGCTGATAAAGATTATATAGTAAAGGATGGCAAGGTGGTAATTATTGATGAGTTTACTGGGCGTATGATGGAAGGCAGGAGATATTCTGATGGTCTTCACCAGGCACTTGAAGCGAAAGAGAATCTTGAAATTCAGTATGAAAACCAAACTTTAGCATCGGTCACGTTTCAGAATTACTTTCGTATGTACAATAAGCTTTCTGGTATGACGGGAACAGCGGCAACAGAGGCAGAAGAGCTTCGCGATATATATAGACTAAATGTAGTGAAAATTCCCACTAACGTGACTGTAAAAAGAATAGATGTTGATGATGAAATTTATGGTACAGAAAAAGAAAAATTTAATGCTGTGTTGAAGTTTATAAAAGAATGCCACAAACGCCTTCAACCGGTCCTCGTTGGTACGGTAAGCATTGAAAACTCTGAAAAACTTTCTGCACTTTTGCGAAATCATTTTCTTAGGCATTCAGTATTGAACGCTCGTTATCACGAACAGGAAGCATACATAATAGCACAAGCTGGAGTACCAGGTAATATTACTATAGCAACTAACATGGCAGGACGTGGAACTGATATTCAGCTTGGCGGAAATGCTGAAATGATAGCAAAAGTAGAGCTGAAAAAGATCAAAAATGCTGATGAAAGAGAAAAAAAGTACCAAGAAATAATCGAAAGAGTAAAAAGAGATAAAGAAATTGCTATGAAAGCTGGCGGTTTATGTGTTATTGGAACCGAAAGGCATGAAAGCAGGAGGATAGATGATCAATTACGTGGCCGTTCTGGACGTCAAGGTGATCCTGGACTTTCTAAGTTCTTTTTATCGCTTGAAGATGATTTAATGAGAATATTTGGCTCTGATAGAATGAGAAGCTTTTTAAAAAGAGTGGGGCTAAAGAACAACGAAGCTATTCATCACCCATGGATCAATAAAGCACTGGAGAAAGCGCAGAAGAAAGTTGAAGCTAGAAACTATGATGTGCGAAAATCCCTACTTAAGTTTGATGATGTGATCAATAACCAACGCAAAGTTATTTTTGAACAGAGAAACCACATTTTAGGCAATGAAATTAATGATCTGTTTGAAGTGTATAGTGAAGTAAATAAGAGTGTGATGGAAAGTATAGTACAAGGTGGTTATTACGAAGATTATGTTGAAGATATAGCCAAAGAATTTCATATAAGGTATGGAATAACACTTGATAAAAAAGACTTGGCGAAATTTTTGAACAAACAGGAAGCTTTGGATTATATAAATGGCAAGGTAAAAGAATTCTTTACTGAGAAAGAAAAATATTTCAATGGCCAGCAGACTACAGATTTGTGGAATACTATAGTAAAGCAAGTAATGATCATGACACTTGATCATTTATGGAGGGAACACCTTTCAATTCTGGAGAGCTTAAGGCAAAGCATAGGTTTACGCGCTATGGGGCAGAAGGACCCACTGAATGAATTTAAACGTGAGGCTTTCTTGATATTTGAGTGTATGCTTGAAAGGGGGAAGGAGCTTACCATTCATCGTCTAGCGCACTTTAAGTTGGTAGATAACCAAGAAGTAGGTGGTAGGTTGCACCCTACTAGAAAAGACAATCTTCCCAAAGTCTCAAGAAACGATAAATGCCCTTGTAACTCAGGAAAAAAGTACAAACACTGCCACGGTGCGGTTACTGTGATGAATTAGTAACACCGCTGGTTGCTTGCTCACATATGCTAATCTCTTTTAACGTGTTTGATAGATTTTGTGATTCCTCTTTTGTTTTTTTAGGAAGATCTAGGCTCTTTCTCTAATGACCTCATTAATTTCTTAATTTTATTTGATACAATAGCTATTCCAATTGCAGCTACAATTAGGAATAATAGTGCTGTAACCACTATAGCTAATAAAGAATTTGCTGTAATTGGTAAAGATAACAGGGAATCTATTTTAGTTATTGGGGCAGCACAACAAGGCCAATTCCAGT
			TACGGTACTTCCAATAGATAAGCCACCTAGGCATATAACGACTTTTATGGTTCGCTTAATTGCAATTATGTGGACCTTGGGGTGAGTGAGTTTGTTATGAGAGCTGCAATTAACGTTACTACAGAGATGCTATCAACGATCCACCTTTATCAAAGGTGAAAGACTGATCAAGGTACTTAGTGTAAGACCTATTAAGATGCTTACTATAGCTTCTATTATTTCTGCTATTCCCACTATCATTAAATAATTCGAACTAAACACTTTGCTCCTTTTTTATACTTACAGTTTTTTAGGTTTATCTTGTATTCTAAAATTTATATAAGTATTTTGCATGCTATAAACAGTATTTCATCAGTTTATTTTATAGAACTGTTAGTTCTCAGTTTAGTGCTATTTGCGTAAGTTCCAAGTGCAAGTGTCAAGCTAATCAGATTATAGTAGGTAATGCAAAAAGACTAATTAGCGCTCTTTATTATTGGTATCGTCTTCAGTAAAAGCTTCCTCCCATGTGCCTTGGGTTGCTGCACGGCTATATTCTGTTACTCTATTTTCAAAGAAATTCGTATGTTCAACACCATTTAGTATTTCATCAAGCCAAGGAAGAGGGTTGTCATTAATATCATATATGGGCTTCAGGCCCAATTGCATTAACCGTCTGTTTGCTATATAGCGTATGTAATTACGTACTTCTTCTGCAGATAGTCCTTCAACGTCTCCTAGGTCAAAGGCAAGCTTTATGAATTCATCTTCAAGTCCAACGATAGTGCGACATGCAGAATATAGTCCCTCTTTGAACTCATCATTCCAAATTTCATTATTCTCTTTAATAAACGTATTGAATAAATTGATAATTGAGTTGGTATGCAAGGTTTCATCACGTGCTGACCAGGCGATTATTTGTCCCATGCCTTTCATTTTTCCAAAGCGTTGGAAATTGAGCAAAATTGCAAATGATGCAAATAACTGCAATCCTTCGGTGAATGCACCAAATACTGCCAGAGTTTTGGCCACATGCTTTTTATCGTGTTTTTTACTTTCCTCAAATTCTAGCATATATTCATATTTCTTTCTCATAGCATCATATTTTAAAAATGCTTGATATTCACTTTCTGGCATACCAATTGTGTCTAAAAGATAAGAATAAGCTGCAATGTGTATGGTTTCCATGTTGGAAAAGCTTGCGAGCATCATACATATTTCTGTTGGTTTAAATATGTTTGAATAATGCCTCATGTAGCAGTTGTTTACTTCAATGTCTGCTTGAGTGAAGAACCTAAAAATCTGAGTCAGTAAATTTTTTTCCACATTCAAGAGTTTAATTTTCCAATCTTTCACGTCATCAGCAAGCGGAACTTCTTCGGGTATCCAATGTATTCTTTGCTGCTGTAACCAAGCATCATACGCCCAAGGGTAATTAAAAGGTTTATATATTGGATCTGCTTCTAACAATGACATAGAACACCTATTATTTTCTGAAGTAAATAATTATATTAAGCGATATCAAAAATCAGTCAATTTAACTTTTACAAAATTTGACGACAGATAATTTATTAGTGTATTGTAACTTTAAGCTATTTATTAATAGAGATGCGAGTACTAATATTTCTTGTTTTGTTGTTTTTAGTAAGCTGTCACACTATTCACAATCACGGAGCTCCAGGCATTAGTATTGAATTGTGGAACAAGATAAAAGTAGGTGATGATAAAGAAAAAGTGATTCACACTTTAGGATCACCGACATTGATATCTAAATTCGATGAACATATCTGGTACTATATCTCATATAAAATTAAACAGATTAATTTCTTAGGAAAGAGAAAATATAGTAGTAAATCTCTGCAAATTTCATTCGATCAGGATGATAAAGTTACAAGTGTAGAAGAAATTGACGTTTTAGAGAGGTCTTTGGCTGTTGTTGATTGAAAATTTGCTGCTGTGGAGTTTCTTTATAAAAAATGAAATTTTACTGTGCACTACTGATGTTATTCCAGTGTATGACA
			CACAACTGCACGAATATTGTGATTTGATATAGACCAGATAGCTCATAGAAATGCAAAAATTTGCTTGACAGGTTTAATAGTCTTCTTATCATAGTATTAAAGCTATTTATTTATCTTCATAATCTGTGCAGGTCAATGACAAAAAATTTAGGGTATTAGGTGTATTATATTTAATTTTTTGTACTATATGTACCTTATGTCTTTGTAAATCTGGGTTTTTATCTATATAAGCATGAAATATGCTTATATAGCGTTTAAGATAGTAGAAAATGTCAAATTGATAAGGGAATACTTGAATACTAGCTATCTTAGGGTTTTTTGCCTTTTTTCCTGCTTAGATAAGTTTCTTAACATTAGGTTAGATAAAAATAGCCGAATCACAGCGTTTAGAATAGAAAACGCCAATATTTGAGGTACATATGGATAACTAGCCAACCACAGGGGTTTCTTTTACCTTCTTTTCTATTTGTTAAATTTCTTAGTATTTGTAGCTGAAGCAATTTAGGAACAAACGAAAATAGTGTCACGCACTAGTATGACAAGAAGAGGGTACTGGAATGACAGGAGAAGGAAGCACTGAGGTAACAAATAAAGAGATATTAGAATTACACTCTTCCCCTTTAGACGGTTAAATCACGACATTTATGTAGTCATGTGTCAGCTATTTTCATGACAGGAAGAAAGTGCTGAATTACGTATCCATTCAGCGGAGTAGCTATTTTGTAGCTACCATCATTCAGCTACTTGTCAGCAAGATCTAGAGATACCGCGAATGAATCGCGGTATGATGAACTATGCCCAGTGCGTGACGCTATAAAAGAAAACAGTGTTACTGCTTGGATGATATGTGTGTTACAAGATTTTACCCGTTTAAAATAAAGTCTAGTATTACTTCATGCTAAATGTGGTAGTATTCAATGGGCAAGTCGGTTATAGGGCTGCATTTTATATGCTGCACGCATTGCGTTATCGCTATTGACCTAAAAAGTGGATTATTTTTATAGGAACTACTGTCTGCTACATCAGCCATGATTATTTCGCCTTGATTGGATAATAATAAGTTAATTTTTATACTAAAATTCTCTTTGTAAGCTATGCTTTCAGGAAAGTTCCAGTATTTTGTAAGCTTGTTTCTTAATAGAGTCAATAAATTTTTGCTATGACTAACTCATTCTTTTTATTGTCGATACTTTTTTCGCTTTTTATTTCTCTAGGCTTTGCAATATCTCTCGATTTTTCATCTACGCTTTTTTTTTCTTCTTGGAACCTGAGTAGATTCTTCACTTTTGTCAATAGTGACTTCTTCTTGCATTTCAATGATTTGCCTAAGTTGTACTGTTTTTGTTTCATAGTAGCAGTACTGAGTTGCTCAACTATCTTTTTTTTCTTTGTGTGTAGGAACAAATTCTGTTATTGACGTATCATTTGTATGGCCTTTTGCTGAAAGTAATGAAAAAAGCAAAACACAACATAAGGATAGAAAAGGAACATAGTTAGAACAAAGAAAACGCATATGTTGAAATCTACTTTACTGGTTTAAAGCTAATATTGTGCATAAAGTTAATATATTTCAGTTAGTTTGCTGTGAAATACCCTACCACCAAAGCAAACAAAAGACCCTGGTGTTGTAAAATTATTATAGCTGATTTAAACTTGCAGTGGCTGCACCTTGCTAGTATGAAATAATCAACTTTAGGAACATGAAGCTACTGTTAGGAAACAGGTTAGGTATAAAGCTTAATATATTTTCTTTTTGCTAGGTAAAATAAATGTGCTGCTATAAATAAGCAGATGCTTAATATTGATGCGTAGGAAAATTTAAGAGTTAAGTCTCTGATATATATTAATAGACACTTATCTGCAGAAAATTTGTATAATAGCCCAAAATACGTAACGGTACTATCAATTACTGATACTGTAATTAAGGTGATGAAATTTGTTATATGGAACCCGAACTTGGATTTCAATTTTTCAAAAATGATTATACTTGAGAAGAGGGA
			TACTAAAATTGCAATGTATGAAATGAATATCATCAAGCTAAAATTTTGCCATTTAAGAACACAACATAACACTGTATACGTTATTAGGCTGTACATAGCTTTTCTCTTACCATAAAACTCAACTATTGAATTTACAACTAAAGCAGCTCCTATGACTAAGGCAGCACATATTATCAATTTATTTGAACTGTTGAGTAAAGAAAGAATAATAAACAAAAGAATTGATAAAATAAACATAATTACCTACCCAAATGTAACAATATACATTTATTCTAAGTAAATATTACACATAGTGAAAGAATTATTTATCATAATCAAAAATATTTATATTAGTATACCATGATCTTAAGTCTTTTAAATCTACTTTTAAGATATCCCTGATACTTAGAACTTTCTCCTCTGTTACTCTACCAATACATGAATAAACTGTACCTTTTAACAATTCTTCAAACCTCTTCTGGTTTTGTGGTGCGATGGTAACTAAAATTCTACTTTGTGATTCAGAAAACATTATTATTTTGTTTATTGTATCTGTGTTTTGTGTTTTCCCTACTGGCACTAATGGAAAATCAATTTCGGCACCGAGATCTCCTGCAATTAGCGATTTTACTAAAGCAATAGCCAGCCCTCCCAGGTTTAGTGCAATTGCGGAAGCAACGATGCTTTCTTTTATTGCCTGGTTGAAACACTTGTATAACTTTCTGGCGTTCTTTGCATCAACTTTTGGTACATTGTTATTGTCTATTCCACTATATAATTGATATTCAGATCTACCAAGCTCATCATGGGTTATACCAAGCATATATATCAAGTCCCCTGGCATTTTCACGTCAAGCGATACTGCATTTTCAATATTTTCTATAATCCCAATTGCTGAGATGAGTAATGAAGGTGGTGCAGAGATTATCACTTTCTTGCCATTTTCATCATATCCCTTAAAGTCATTAAACATACTATCTTTTCCTGATATGAATGGTGTTTTAAATGCGATTGCATAATCATAGCAAGCTTCTGCAGCTCTCTTTAGTTGCCACAGCCTTTCTGGATTGTAAGCATCACACCAGCAAAAATTGTCGAGCAACGCTAGATGTTCTATATTTCCTCCTGCAGCTACATAATTACGTATAGCAGTGTCAATTGCACATGCTGCCATATGATAAGTGTCGATTTCTCCATAACTTGAGCCAAATCCTTGAGATTTCACAACGCCTTTATTTGAAGAAAGAATTGGCCTTAAGACAACAGCTTCGCTGCACACTCTTCCCTTGCCCTGCAATGGTTTCAACACTGACGACCCTTGAACTTCATGGTCATATTGCACCACTATAAACTCTTTGCTGCATATGTTTGGTCTGCTCAGCATTTCTTTTAGTTCGACTTCTTGGCTTAGTGTTATTCCAGCACGTGACGCTAAGGTAGCAGTAGTCTCCTTAAACCATGGTTTTGTTTTTAAGTGCATCTTAGGGTTACCATCATGCAAAAACTCAGTTTCGATATTCATTATTGGTGAGGCAGAGTGGATTCGAACTGTCGACATACCTGTACTATTGAACTCTCCGATTACGCTGACCTCCACGTCATGTTTTTTCATGATTTGCTTAAACATAGGCAGATTTTCTTCTGGCACTGCTAAGGTCATTCTCTCTTGTGATTCTGATATCCATATTTCCCATGGAGCCATACCATCACTTTTGAGTAGAACCTTGCTTAAATCAACCTCAAATCCATCCTTTCCCATTTCACCAATGGACGATGATAGGCCACCTGCTCCGTTGTCTGTTATTGCATTGTAAAGACCGAGGTCTCTTGCTTCTATGACGGCATTGGATAATTTTTTTTGTGTTATGGGATCTCCGATTTGCACGACTGTTGAGGGGCTGTTTCCTGATAATGCCTCTGAAGAAAACGTTGCACCATGAATTCCATCTCTTCCAACTCTTCCACCAATAATTACAATTTTATCGCCATTTTGGGGCTTTTTGATGTGTGAAGGTGCGTTG
			TTTATATTGCGTGGGATAATTCCTACACTTCCAACAAAGACTAATGGCTTTCCACAAAATCTGTTATCGAAGTATACCGATCCAAGTTGTGTTGGAATGCCAGAGCAATTACCAGCAACATTAACGCCGTGAATCACTTCTTTCATGATATATTTTGGTAGTAAAATCTCATCAGTACGCTCCTTGTCCCTATAAAATTTACCTTTTGCTTCTTTGGCAAAGCAAAAATAGTAGGTATTCATTATAGGCTCCGCACCTTTGCCAAAACCCACTATATCACGATTAACTCCAAGCACTCCAGTCATTGCTCCACCAAATGGATCAAGAGCTGAAGGGCTATTGTGAGTTTCAACTTTATCTACAATCAAGTAATCGTCATCAAAGATTATTCCTCCTGCATTATCAGAGAAGACTGACATGCATATGTTGGAGTTTATCTCACGCGTTGCACGCTTAATATAATGCGCATATAAGCCGTCTTTTATTTCATCAATGGGAGAGCAGAAAATGTTGTGCTTGCAGTGTTCAGACCAGGTCTGTGCTAGAGACTCAAGTTCAATATCGTATGGGTTTCTACCGAGTTTGTTGAAATAATCCTTTATGGCTTTCATTGCTGTGAGAGAAAGTCCTAAGGTGCCATTACCATCGATTCCATCTCTACTGATTTTTTCAAGCTCTTGATCACTTACATTGAGGTCAATAGGCTTAGCTACGACTTCCGTGCAAAGTGCTTTAGTATGTGAATCTTGTAATTTACAGATAGTTGGTATAGAGGATAGTGTCATTCCAGTGCTTGACACTGAAATCCAGTTTTCATTATACAATTGCTTGGTTGCAGTTAAGTTTTCTGGATCCCAATGTCTGGGCACTGGGATGATATCTTTTAATTTACCATAATGCCTACAATAGCAATTGCCGTTTTCTTTATAAATAAGTGTGCAATACTCAGTGATTGGGTTGAATTCTATGTTGTCTTCAGTTGGCAAATTTCCTTGCCCTAGAATCAATTTTGAACTTCTTGCTTTTATCTCAATTGATATCATTCCAGCGTTTGACGCTGGAATCTGCGCCCTCCCTTTCTGGATCCCAGTGCTTGATACTGGGATGACAGATGGGTCGACATAGCCCTTACTTATTAGGTACTCTCTAACAATTTGCCTTGCTGTGTTACCGATATTATCGGTCATGCCAGGTAAGAAGCTTACTTCTAAGCCCCACTCAGCTTGTGGTTCTATGAAATCATATCGAATTTCTTCGAAGTTTTTACTGTAGGAGTAATAACGGCAGTCTTGTATGGTTTCATTATAAAATAGCTTACAAATTTCTTTATATAGTTTTGATGGTAATTCTTTACTTATGTAGATCGAATAAACGTTGACTAACCATCTGTTACCAACTTGTTCGCATTTATTTAAAACTTCTATTCTGATGTTTGTCATATAATGTTAAAAGATTTTAACGTATAATAACATAAGAAATTGTGAGCACATTTATATTTTGCTATACAATAAAGCATCGTGTTAATTGCTATCTTTCGTGGGAAGAATTTTTACTGTTAGTGTGGATGAATCCTTTTTCGATACGCTGGTCCAGCACATATTTTTTGAATATGAGAAAGAAAAAATTTCCAAGATAAAAATAATACTTCCTTGCAGAAGCGATGTGATAGCAATGCTGAGTGCGTTCAAGAATTATGATTCTAAAAAATGTATAATTTTGCCAGAGATAGTTTCACTAGAGAATATTGATGAGAAAGATTTAATATTAAATCTTGATAGGATTAAATTTATCAAACCAACAAAAAGGATACTACTATTGATTCAATTCATATTGGAATGGAATAAAAAAAATAACGACTATTTTCCCATAGATTTAGCTTATAGCTTGCCATCCTTGCTTGATAAGGTTCAATGTATTCAAATAACGGATGATTATCAACTCAATGACCATTCAAAGAAAATGGAGAATTTCATAAACTTGCTTGTTGAAGCTTGGAGTAA
			AACTTTAAAAAATCTAGGAGTAATGGATATATTAAAATATAAGAGTGACTATATAAACAATATGGTAATCTCTTTGCAGGAAGATCAACATATAATCTTTGTTGGAATTGGAAAGGGTGAAATCTATAAGTTATTGATTAAGGCTATATATGAATTGCCGTTTGGGAAGATAATTTTGCCTAATCTTAATTTGAAAATTAAAGAGAAAGATTGGAAATCGCTTGATAAAAGACACTATCAATACTGCCTAAAAAATCTGCTGGATTATTTAAGTGTAAGCAGAGAGGATATAAGTTTCCTACCAGAAGCACTCCCTCCAGCACATGGTGCTAGAATCTGTGACCAGAGGACTGGGATGACTGCAGAATATCTGGATTACATCTTTGATACCACCGCTGACCTAAGCAAGGTTAGTAATGGGTACATCGAAAATATTGAAGTTATCACTTGTGATTCTAGGGAAGAAGAATCACAAGTGATGTCATTAATTATAGAGAATGAAGGTTATGAAAACGTTTCTTTAGTTGTCTTTGATAAATTGCTTGCAGCTCGCATAACATGTTCCGCATCAGAAAATTACCCTTATGTAACGCTCTTGCTCTATAGTATCGAAGTTTTGACTTCGAATTGGAACAGTGTAGCATTGCTTTCGCTCCTTAAGCATAGGCTAGTGACTTTTGGTTACGCTCAAGAAGAGTACAGTAAAATTTTATCTGAGTTTGAAATAGAAATATTACGTAGCTTTAATACAAGCGGCCTTGATGACATTGTAAAAGTTATTAATATCCATAAAAAGTTAAGATATAAAGAAGATATATTAATCATTATCAATAAGTTAGAAACTATACTTAATCCTTTACTCAATTCTACGAATTGTCCTATTTCTGATGTAGTAACAGCTCATTTGCGGTGTGTTAGTATACTCTCTAGTGTGGATTTTTTAGAATTGAGTAATGAAATGGGTAATTTTACCCATGATTTCTTAAATGCGTGTGAGGGCGTTGCAATTGAATGCTCCTTGGAGTTATATAGCCAGATTCTGACCTTATTTTTAAGAAAAGAGTTTTTTCTTGCAGTAAGTGACTTAAGTAAATTTAGTTTATATCACAATAAAGTTGTAATACTTGCTGGATTCAATGATATACCGAGTTTTCAAAGTCCATTTTTGAATGCACTGACAAGAAAAAGATTCAGTCTTCCTTCCGTGCGAGAGGAGCAGGGGTATTTTTTGTATAATTTACGCAATTTGTTTTGTGCGAGTAAAGTTTATATTATAAACTTGCTGAGCAATAGAAAGACGATTCTATTGCGTCGTCTGGAAATTCTATTACAGAAGTCAAAATATCCTTATCGCGATTGGCTAAGAGTATTAAATATGCCTGAATATGTTACTCCGTGTATTCAACCTATGCCGAAACCTCAAACTAAAATCAGAGAAGAAAAAATGCAAGTGATGCCTTGTAGTGCGGTAGAGAAACTGATCCGCGATCCTTACTCATTTTACATTGAATATGTACTAAACCTTAAGCAATTAAAAGACTTAAATTTCAAGCCGTCGATATTAGAATTTGGCAATATGGTGCACAGCATTCTTGAGAGGTATTTACGTAACAGAAAATCGCCAATGAGCATTGCACAGGAGGTGTTCTCAACTAGTCGGTTTAATTTTTCAAATATGTGGTGGGTAAGGCTGCAAGGGATAATTCAATCTTTTGTTGAATTTGATAAGGCTAGAAGCAATCGTGTTGAGTTGGAGAAGAGCTTTTCCTATCGCGTTCCTGTGCATAATGTTAAAGCTACTTGGAAGCTGCAAGAAGTTTCTCTGACAGCAAGATGCGATAGAGTTGAGTATCTGCCAAATGGACAAGCGGTAATTATAGACTATAAGCTTGGTTCGCCGCCATCCAATGAGGAAGTTATGTCAGGATTTTTTCCGCAATTAATTTTACAAGCTTTAGCGGTGGAATACACAACCGGAAAAGAAGTTTCAGAACTTGCTT
			ATTGGAAACTTGACTATGATAAAATAAAAGTTATTTCTCTAAAAAATTACAGACAGAAAGTACAGGAATTTCAGAGTGATTTACCGGATTTTTTATCTAATTATTTAAAAAATACTACTCCTTTTATTGCATCTCCATATTTTGATAAATTCCTAAGGTTTAACAGCTATAAACAACTAGAAAGGATAGGAGAGTGGTTATAAAGTTCTCAATGCCCCTTGTCCCAAATTTCTTATCAAATAGCTGGCACTGGTTTGCCCTACAATGGTGTCATGTAAATCTGGTATGACAACAACTGCTCT----------------------------------------------------------------------------------------------------------------------------------------------------------------------------------------------------------------------------------------------------------------------------------------------------------------------------------------------------------------------------------------------------------------------------------------------------------------------------------------------------------------------------------------------------------------TGAATTTCTAAAATCACAATATTCATACAGATGTGGGCTAAGTATCACTAAAATTATTTAAACAATTGTTTAAAGAATTACAAAAATCTAGAAGCTCAGAACATTACTCCTTGTCATTTGTAGAGTACTACATTAATATTTATATGTTAATTCAGAAGATATTTATGAATAATATTGTAATTGTTGGTCTACAATGGGGCGATGAAGGCAAAGGTAAAATAGTAGATTATCTTTCCGAAAATGCGGACACAGTCGTAAGATTCCAGGGAGGAAATAATGCAGGACATACTATAGTAGTAGATGATGAGGTTTATAAGTTAAATTTGCTACCTTCCGCTGTTTTAAGGACAGGCAAAATATCTATAATAGGAAACGGCGTTGCCCTTGATCCATATGCTCTAATTTCAGAAATAGAGTCATTGAGAGTTAAAGGAATGGATATCAATCCTAACAATTTGATGGTATCGGAAAGCTGCCCATTAATACTCAGCGTGCACAAGGAAAAAGAAAAGCTGTTTGAAGATCTAAATGGAAATCACAAAATTGGCACGACAAACAAAGGAATAGGGCCATGTTATGAAGATAAAGTTGGAAGAAGGGCTATACGCCTTTGTGACTTAGAAAACGCAGATGAGCTCAACAAAAGGTTAGATACTCTTTTGAATTACCATAATGCTATCAGGAAAGGCCTAAGCTATCGAGTGATAAAGAAAGAAGAAATGTTAAGGGAAATTGAAGAGATTGCAGAAAAGATCATTCCATATAGAAAACCAGTGTGGAAAATATTGAATGACTTTGTGAAAGAAGGTAAGAAAATAATATTTGAAGGCGCCCAAGGGACATTTTTAGACATTGACCATGGAACGTACCCTTTCGTTACTTCAAGTAATACCATAGCATCACAAGTAATGACAGGCTCAGGATTATCCTCCAATGCTTATGTTATTGGTGTAGCAAAAGCTTACACAACAAGAGTAGGCAATGGCCCATTCCCTACTGAGCAAAGAAATGAAGTAGGAAATAGCTTATTCACTATAGGCAAGGAGCTTGGAACAGTAAGCAATAGAAAAAGACGCTGTGGGTGGTTTGATGCAGTTTTAGTACGCCAGGCAGTACAACTCTCTGGAGTTTCAAGTATTATATTAACTAAATTA
			GATGTCCTCGATTCTTTTGATAAAATTAAAATATGTACTGGTTATCAGTACAGTGGAAAAATATATGATTATTTACCCGCATCACGTTCAATACAAGAAGAATTAGAGCCAATATATGAAGAATTTCCTGGCTGGAAAGAAAATACTCAGGGTGAAAAGTTAGCTGAGAAGTTACCTGTTAACTTGATAAAATATGTAAAAAGAGTAGAAGAATTAATAGGTATACCGATTCATCTGATTTCGGCCGGTCCAAAAAGAGAGGATGTCATTAAACTTAAAGATTTTAAATTTTCTGAGAGCGTTCTTGTATCTTATTGACTGTTACCTAATAAAAAACACTTAATTTACAAAAAGACACTCGCATAACTTTAAATGTGAGTTTATTACACAAAACGGCATTGTATTATGAATGTATGGTAAGGATAAATTCAGCGTATAATGAAAAGCAAAGAAGTTAAATTCAAGTCCAACACTTGCAGTTATTTTCAATACTTCATCATCAAAGTTAGTGTAAAGCAAGGCTTTAATAGCTTGGTTGTTTTTAAAGGGGAAACATATTGTTAGAGTAATGTATAGATAGGAAGTGTGATATGCTGAATGCAATTAATAGTTATTTTAAGAGTTTCTTTAAAGAAAATAAAGCAACAAAAGTAGAAGAAATAAATAATCAGCTATAGATACTGGACGAGCTGTAGGATTAGAAAAGAATATATCTTTACAGATGTCTGTTCTTTAGTAGACGATTTATATGTATTGCAAGAATCTTGTTTTTCATAATGAAAAAGAACTAGGCGAATACGTCAATTCTATTGTGCTGCCTACATTTACATGTCTTGAAGAAAAGGTCAAAAAAGTAAAAGAAAGTTCTTCCAGTAAAAACCTTGCGCTCTAGAGCTTTGCTGCCTAATCATAGAAAATAACAACTTTCATAAAAAGTTAAATAATTTTGCTAAAAATTTTAGCAGCATACCTGGTTATGTCCATTCTCAATTAAAAAAATAATGACAAGTTTTAGACTAGGAAATCTGGGAAACAAAATATGTTTTTTAGGATTTTTAAGAGAAAGAACGAGCTTCGATGTTGTATTGTCGAATTTTTGAAAAAGCTCTGGATGGTGTGTTTATAGCCTAATAACTGATACAGACTTTAAACAAACTCATATGGAAAAAGCAGTGGATGAAGAAGGTGAACCTTTTAGTGAAAACTTTAGAAGAGGTATAAATAAAATTAATACAGGAGGGAAAAAGTATTGCAAATAGGTATTTTGAAGAAAAAGAAGTAGCTTTTCAAGTCTACTGTGAAGAAACTGATAATGCTAGTAGAGCCTTAAACGTTAATCTTATTAACCATAATGGAAATGAGCCAATAAGAATCAGTGATATTTTACAGTAAGAGAAAAATGTTGGCGAGTTGAAGATTTATTGCAATAAAAAGTATGACATACGCGCTCGTTAAGAAGATAAAAAAAGATATTATGAATTTGAGAAGGTGCGTGCTATGAAATGACAAGCAAGTGGTCCATAAAAGATGAGTCTGGGAGGGTGGTTTTAATTTTTACCATGGTTATGGGTGTGAGTAGTGAAGGCATAACTAAAATAGCAAAGTTTGGTGGTGAGAAACCTAATGGAGAAAATTCTGAACTATCGCTAGAGAAAAATAAAGAATTAATAGAACGAAATGAGGAGTTGTACATTTAAGGTCTTTTTTTACATAACGCTGCAGGGAAATTCCTAGGATCTCAATGTGGAAAAAGTTTAATAGATAAGAAGCACAATCCTGCATCATTGCCTGGTATGATACCTACTAGAGGGAATACTAACAGTAACCCTACCACTTTTCTTCTATTGGATAGTAGTACATCAACACCTAATGACAGTGTGGTACAGTAAGCTGCAGCTCAAGTTAATCGACGAGATGAAACTACTTTACAGGATAAAGAATTACCAAATTCAATAAGTGAAGTTATAAAAGATTTGGAGGGCATCACTTACGTACCAAAT
			AATAATATAAGCTTGATTATATCAACCAAGTTAATAATAGCTGTAATGGACGTGAGCCAGGGGTATGATAAAAGTAAGCAGTGCAACTTCCGTTGTTAGATGTATATCTGGTGGTTGGAGCTTATACTAAATTCTCCATCTTATATTGAGGGTCAGATGCGATACCATATACTCTATTTGGTGGGGCAATTTTGTTTTCTATACCAAAAGTAATACCTTCAATTATTGCTATAAGTACTTTTTCAAGGTTACAATCTGCCCCGGGAACACGGTGTTCTAGACGGCACTTGCTGCCGAGACAGGGAATCCTTATTGCGGCAGTTCTATTGTTCACGCCCCAACTAATTGTAGTTGGTGTGTGAATATCTGGATATTGAAACCTTAAATACGAATCGTCACTTGGAGCGAAGAATGACATATGTTCTTTCATCATAGCACATAACCCACCAATACCATAAATCAAGTAATCACTGTACTTTTGTTCATTACAGTAAAATAAATTACTGTTGTTTGAATCCACTAAATTAACATGCACATTTAATGCACTGCCTGCTCTATCTAAATAGGGCTTTGCTTTGAAAGAAGTATTCCCGCCAAGTTTTTGTGCTGTTTCAGTAAGTAATTCTTTTGCTAAATCAAAATGCTTGATTAAGTTATTAGAATCATTATAACAACCACTTTTTATCTCATATTGATGTGTAGAACTCTCTTTCTTGCAGGAAAAACCAAGCAAAGCTATTTTATTTTTAACACTATTAAGAAATAAATGCTCTCTCTCTATTCCTTCAGTATAAAATTCTAATTCAATACCAAATTTAGTACAACAATTCAAATTATTTAATGTAATCATAGATTTGTTTCAGTAAATTCGCATTAAGTTAGCTATATTTATATGAATACTTTACTTTTTTATCAATAAATTTAATATCTCATTTATACATAATATATTATAATTTTTTAACATACTGCTAATCCTTGACACGAGCGACGTTTTATTTATTGAAATAAAAATGATCAATTTTAGTGCTTTTATACCCTTTACAACTCATTAAAAATCACCATAATTTTTAGTGTGTATTAAGTAGTATTAGCTTTTCGCAGTAGGCTATTGATTATCTTATATTTTTCTAGTATTGCTTTTGTCTTGGTGTAGTGTATGAGCTTAATTAATCCTAAGGTTTCTGCTATGTTTTTCGATCAAATTGTTACAGCAACAGATCATAATATTGCTTGGGAAAAAATCCAAAATCTCCTTTATAACCTTTATGGGGAAGCAACATATAACAGTTGGTTAAGTTCACTTAAATTTGTTAGTAGTAGCAATGGGGAAGTTTTGTTATCTGTGCCAACAAGATTTATAAAAGAGTGGATTACAGTTCACTACATGGAAAAAATATTATTATTATGGCAGAATGAAGATAAAAGTATATGTTCTATTGATATTCAAGTAACCGAAGAAAAGAATTCAAGTTCTAGCATCATATCAAAAAATAAAGAGGAAAGTGTTAATAATCTTGGTTCGCCACTAGATCCAAGATTTACCTTTGATAACTTCGTAGTGGGAAAGCCAAATGAATTAGCATTTACAGCCGCAAAGCGTGTAGCAGAGTCCATAGATCCAATACCTGGTAGCAATCCTCTGTTTCTATATGGCGGAGTGGGGCTTGGTAAAACACATTTAATGCATGCTATAGCTTGGCACATAGTTAATTCTCCATCAGCAAAAAGAAAAGTGGTATATTTATCAGCAGAGAAATTCATGTATCAATATATTACAGCACTACGAAGCAAAGACATTATGTTATTTAAAGAACAGTTTAGATCGGTAGATGTACTGATGGTAGATGATGTGCAATTTATCAGTGGTAAAGATAGTACACAAGAAGAATTTTTTCACACTTTTAATGCATTGATAGATCAAAATAAACAATTGGTTATATCAGCTGATAGATCTCCTAGTGATCTTGATGGAGTAGAAGAAAGAATAAAATCACGGCTAG
			GTTGGGGATTAGTAGCAGACATTAATGAAACAACTTTCGAATTAAGACTTGGTATACTGCAAGCCAAAGTGGAGCAAATGAATATGTATGTTCCACAGGATGTCCTAGAATTCTTAGCAAGGAACATAAGATCTAATATAAGAGAATTAGAAGGGGCATTAAATAAAGTTGCTCATACTTCACTGATTGGAAGGAGTATGACAGTAGAATCGGCTAGTGAAACTCTAATGGACCTTCTTAGATCAAATCATAGGTCAATTACAATAGCAGAAATACAAAAGAAAATAGCTGAGTTTTTTAATATAAAGGTTACAGATATGCATTCCAATAGAAGACTCCGCAGTCTTGTAAGACCAAGGCAAATAGCTATGTACTTTGCTAAGAAATTTACACATAAAAGCCTGCCAGATATTGGAAGGAGCTTTGGTGGCAGAGATCACGCTACTGTTATACATGCAGTGAAACAAATAGAAAATTTCATAAAAACTGACTCAGAATTTGCTGATGAAATCAATCAATTAAGAAAAATGTTTAAGTAGAGTTCTTGAGGTTGTAGCTTCACTCAATTTATCTCAAGCTTAAAGTCTTCCGTTAGCTTTGCAGAATACATTTCCTCATTATTTTGATCATAGAAAGTAAATTCATGATTATCTAAGTTTAATATTGAAAAACCGAAGCCAAAAAAGTTTTTAATTTCATGTGCTAAGTAGTTTTTACCATTTGAGTAACTAAACTCTATGTTTTGGTAAACAGGTTCCTGATCTTGAGCGTGTAATAACGCACCACCATTTCCAACTATAATCTGGTCTGGCACATTGTTCATTAATAAAATCTGAGCTATATGAATATGTCCAGAAACTATGGTAGCGACATTGTTGGGAAATTTATCCCCAAAAGCTTCAATCTGTGTAAGATTGCCATGGCTTTTTAATGTCAGAAATTCCTTTTTTGGAGATCTCCAAAGCGGTCTGTGAGTTAAAAACCACGTAGGCTTATCAGAACTATCTTGTGTTAATTTATCGAATTGTTTCTCAAAAGCATCAATTGTACTTTGAGTTGTAAAAATATCTTCACCAGACGAAGAGTCAAAGATAAAAAACTTCATCGGTCCAATATCTAAAAACCAGCCAGGAACAAAGTTTTCACATTTTTCAGACGAGAAAGGGTGTGAATCTAGGTACCTAAACCATCCTTCATAAGCTCTATCACAATTCTCATGGTTTCCTCTAACAAAAAGAAAGGAGGATTGTAATAAAATGTCTTTCGCAGGCTCAAACCAATCGGCGTACCAAGCTTCTTTATTGTACCCATAAATATTGCCACACTTCTGTGCATTTCTACATTTCGTTTTTCTATAATGATAATCGCCAACGTGAACAATTAAGTCTGGCTCATGAAGAGCAATAGAATCTAAATTTTTTTTAAAAGGCCAGCTATCTACTGAATTACATTCCTGTTGAAATAACGCATTTATTCTGCAGCCTGTATCACCAATAAAAGCAATTCTGCTAATCTTTTCTGGTAATATAGGAACTTGTATACCGTCAATACTAATGTTTTGAGCACCCGTTTCTACTATCATTTCACAAATTGTTTCAGTATGATCACCATTATTAATTGAGCTGCGATTTAACATCTCTACTCCTTTGCCATCAACATAAGCAACAGGACAAGTATTACTGTCTATGATTGCACGTACGCTTAATTTATTGTCTGGAATAACCTGAGACCACGTGTATAATATTTGTGCCTGGATAGAATTAAAGCTGGTTACAAAAGATAAAGCTAAAAAAACAAAGATATTAATATTCATTTGTATAGAAGCTCAAATTAAAAATTAGTGATAAAATCATCTTAAATAATTGAAATTTATGATCACAAAATTCACAAACTGAATTATACAGGCAATTCTTAAATTATTCTAGTATCAGATTGACACTTTAGATGAAAAATTCTAAAATGATTAAGTAATTTAAAATGATTATATAAAAACTAGAATA
			AAATGCGGTCGTGGTGAAATTGGTAGACACGCAGCGTTGAGGTCGCTGTGGCTCATAAGGCCTTGGAAGTTCAAGTCTTCTCGGCCGCACCATATTTTCGTCGTTGTTTAATGTAGGTGAAATGTTTATAGGAAACCGAAATAGAAATAAAGTAGAAAGGGCCATCAGCGAAATTAGGCGCGGCCTACCAATTATAATATATGATAAAAGTAATTATCTATTGGTTGCTGCTGCCGAGACTTTAGAAAAAGACTTGTTTAATCAGTACGGGCTTATCTCAGGTAAGATATATGTTATTCTACCTTCAAGTAAGGTAACGTGCATATCTCAAAACGTGGAGCATAGTAGCAAACGCTTATTGATAAACAATTTTGATGAACTATTTCATTTAGTAAACTGTTCAAAAGAAGATCATACGAAGGAATTACAACGTTCAAAGGCAATAGATGAATGCGCTATTACTTTGCTAAAATCTTCAGAATTGTTGCCATACGCATTAGTGGTTGACGTGAACTTCAAAGATGAATATGAAATGCGAGGCTGGTGTGAAAAAAGTGATGTAATTGCACTAGACGTGCTATTTATAAATAACTTTCAACAAAATCAGGATATATATGAAGTATGCAAAACACCATTATTTTTAAAACAGACTCAAAAAGTAAACATCATATCTTATAGGACCTGTAATGGCAGAAAAGAACATTACGCAATTATTATTGGCAATCCAGGTAAAAATAGTGAACCATTAGTAAGAGTTCATTCTTCATGCTATACAGGCGACTTATTAGATAGCTTATCATGCGATTGCAGAAGTCAGTTACATCAAGCAATTCAAATAATGACTGACTCTGGGAATGGTATTATACTATACCTGATGCAAGATGGTAGAGGCATTGGTTTAACTAACAAGTTAAGGGCATATGATATGCAAAGAAAATATAACCTTGATACTGTGGATGCAAATAGAATATTGGGTTTTGAAGATGATGAGAGGAGTTTCGCTGTTGCAGCTGAAATGCTCAAGAAATTAGGCATCAAAAAAATCCAGCTACTTACAAATAATGGTAGAAAGCTATCAGAGTTGAAAAATAATGGTATAGAGGTCACAAGATGTCTACCACTTATTATGGAACGTAACAAGTATAACGATTCGTATATAGAAACAAAATTTAGCAGGTTAGGTCACAGATTAAGAACTTTTTAGCTTTTTTGTTGTAAATACTTTGTTAATTTACTATGTTCGTTAATATAGGTTAAGATTTTTAAGAATATTAAGATGCTAAAATTCTTTAAACGCGAAAAAAGTAATGATTCATTAGATAAGGATATAGATTGGAATTCAAGTCGCTACAGCACAATTATTGCTCAGAGAAATATTTTACTTCTATTTACACTAATATTATTAGTGGCTATTTTTATAGGCATATTAGCTATATTTAAGATTAGCACTAGCAGCACTATTGAACCGTTCGTTATAGAAATTGAAAAAAAATCAGGAATAGTGCAATTAGTTGACCCTGTCACAGTAAAACAATATTCTGCGGATGAGGTACTAAACAATCATTTTATTGCAGAATACATAAAAGCAAGAGAAGTTTTTGATCCATATAACTACAATTATAACTATTATACAAAAGTGAGATTATTTTCCTCGCCTAATGTATATAATGAATTTAAGAATTACATAAGATTACAAAATATGGATGACCTTTTGAATTTATATTCAGGCTTCGTCAAAAATGATTTTAAGATTCGCTCAACTCAGAAATTAGATGACGATACTTTTCAGGTGAGATTTACTGTAGAATTTACACGAGAAGATGGAAGTTCTATAAGGAAAAACAAGATAGTTATCATGTCATACAGGTATGCACCACTTGAAATGAATGATCAGCAAAGATATGTTAACCCATTAGGGTTTCAAGTTACTTCTTATAGGGTAGATGATGAATATGTATAGAGTATTATTAGTTTTAGCTTTACTGACAAGTAGCAATTTA
			AATGCATTAATCAACTACAGTAAGCCCATTTCCGTAGACAGTAGAATAAAAACTTTTGTGTACAGCCCTAACGAAGTGTTCACGGTTATTTTTAGTCAAGGTTACTATTCTTATATTGAGTTTGCAGAAGGAGAGAAAGTTAAAAATATTGCTGTTGGAGACGCATCAAGTTGGAGGATTAGTCCTTATGACAACAAATTGCTTATTATGCCATTTGAAGTTAGTAGCCGCACTAATATGATTATTACGACAACTAAAAAAAGGAATTATATTTTTGATTTAATCTCAAGGCCAAACTACGATAAATACCCAGATACTGATGCTGAGAAAGTGAGTCATGATTATTCTGCTGAAAAAGATATATCTTACGTAGTACGTTTTTATTACCCTAAAGAAGAAGATGAATTTGATATTGATTTAGATGAAATATCAGCACCTACTCAAATGCAATATGTTGTAGATAGGCCAGAGAAGATAATACAGGAAAATGATACGAAATACAATTATACATATATCGATGAAGGTGGCAATGCGGATATGATACCGATTGAGTTATTTGATGATGGCTATTTAACCTATTTTAAATTCAGGGATAGTAATAAGATACCTCAGATTTTTGCAAAAGATGGTAAAACTAGACTGCCTTGTAAAAGGTTGTTGTTTGATGGTTATGTTATAATAAAAGGGGTACATAAGAAGTTGTTCATGCGTTATGAAAATGATGAAGTTGAGATCATAAACAGGTCACTTTAGTTGTGGTACGTGTAATATGAATAAAGAAGGGCGTAATAATTCAGAAGATGAATCAGAAATAGAAAGCAAGGTAGTAACAGTTGGCTCTAATCAAGGTCACAGAGCATTAATGGTTATTATTTTAGTGATTCTGGTCGTCGGGGTATATTATTTCTATTTTAGACCTTCTCGCAACGAAGAGAATGTAGAGATCATTAAAAAAGAAGAAATAAAGCAAAATATTCAAGAGTTGAAAGGAAAGTTGGAACAAGTTCCAGAAAATACAATAGTTCCTGAAAGGACGATTACTGATTCATTGCCACCTTTACCTCCTCTTACTATGCCACAAGTTATACCAGAAGTAAAGCAGACTAAAAAAGAAGGAGTAGTAAAAAAAGAAGAAAAATCAAAAGAAGCCTCTGTATCCAATATACCAGTCTTGCCAAAGCAAAACTTTCCTTATGGTAGTACTACTAGCAACTTACCTACCTCATTTCCTACGATAGGAAGCGGTGGTTACCCTAAAGATAGGCGTAGCACACAAATGTTAGCAATTTCAGCTAGTGATAACAAAGAAGACAAGACTGCCGATACCATTTTATCCAACACCTCGGCACAGGCAAGCATAGCTACCAGAGTGGGAAAACTCGTGTTTATGATCACTCAAGGCAAAATTATTGATGCTGTTCTTGAAACTGCAATAGATTCTGATCTACAAGGAGTGCTGCGTGCCGTAGTTAGTAGCAACGTTTATGCAGAAACTGGTGATACAGTTTTAATACCCAAAGGTTCAAGATTAATAGGCGGTTATTCATTTGACTCGGATGTTACAAGAGCCCGCATAAACATAAATTGGAATAGGATCATTCTTCCTCATGGAATAGATATTGCTATTTCATCACCTGGTACCGATGAGCTTGGTAGAGCGGGTATAGCTGGAATAGTTGATAACAAAATAACAAGTGCATTATTTTCTTCAATATTGCTTGCAGGTGTCTCAATTGGTTCAGCTGTTATAGGGCAAAAGGCCCCTAATCTTATCGATACGTTAACTGCCATAGATGCAATACAATCCATCACTGCAACTGAAATAGATACTTTTCCACTCAAAGGTACTGTTATTAAGGGTCTACAGGACGATAGTACAGCTAAAAGTATAGTCGAGAACGCACTAGGAGAAAAGTGGAAACTGGACCTTGGGGCTATTGGAAGAGTTCGTAATGCTCAAAACGAGCAAGATTTGTTGAGGATATTTAAAAAGGAAATAG
			CAGAGTTGCTAGGAATTGGGGAAGACAAGGTGAACATAGGCCTAGAAGATGTAAGCCAACTGTTAAGACCTATTCAGAGAAAAAACAAGTCTGTTTATGAAGAAGCAATTGGAAAATCAATCGATGATTTCTCTAAAGATATGCGAGATATAGTCAACAGATCTACAGATAAAAAACCAACTGTTTACGTTGATCAAGGCACCGCATTAAAAGTATTCGTTAACCAAGATATAGTATTTCCTCCACAAACAATATTAAATCAGTGAAATGAACTATGCTGCACTTGACACATATTTAGAGCCATTACAAGGCATATTTCAAGAGGAAGGCGTAAATGAAATATCAATAAATAAGCCAAAGGAAGTCTGGATTGAAAATCGCAGTGAAATAAGGTGTGAAAAACTAGAAATATTCGATCTTAACCATCTAAAATCTCTTGGCAGACTAATTGCTCAAGCTACAGAACAAAAGCTTAGCGAAGAAGCACCATTACTTTCAGCCACACTACCAAATGGTTATCGTATACAGATAGTATTCCCGCCAGCATGTGAGCCTGATAAAGTAGTCATGTCAATTCGTAAACCCTCTGGTCTACAATTAGCATTGGACGATTATGAAAAAATGGGAGCTTTTTCTGAAACTGCTATAGAAGTAATTGATAGTCCAGTGAATCGCCACCTGAATTTGCTGTTAAAGCAAAAGAAAATAAAAGAGTTTTTAGAATATGCTGTAATGAACAAGAAAAATATCATAATTAGTGGTGGAACTTCTACCGGTAAAACCACTTTTACTAATGCTACTTTACGTGCTATTCCGGCTGAAGAAAGAATTATCACTGTTGAGGATGCAAGGGAAATCGTTTTGAATGATCATCCAAACAGAGTGCACCTCATTGCCTCCAAAGGAGGGCAGGGTAGGGCAAAAGTGACCACTCAGGACTTAATAGAAGCGTGCTTACGTTTAAGGCCAGATAGAATAATAGTTGGTGAGCTCCGTGGAGCGGAAGCTTTTAGTTTTCTTAGGGCAATAAATACTGGCCACCCTGGGTCAATATCGACCCTTCATGCGGATAGTCCAACAATGGCCCTCGAGCAAATAAAATTGATGGTCATGCAAGCAAATCTTGGTATTCCTCCAGATCAGATTATACCATATATTAGAAATGTGATTGATATTGTTATCCAGCTAAAAAGAACTAGTGGGGGAAAAAGAAGCGTTTCTGAGATATTATTTACTAAATCTTCGATGAAAATGCTTAAATTTACACATAATTAAGAAAAAGTAGTTTATGAGTCATAGCGGGAATCATCTACGCAATATTTTAATAGGGGGTGTTGTGGCTTTTAGTATACTAGAATTTTGTTTCTATTTATCTGGTATACTGTTTTATCTATTTGTTGATGGTCCAGATGGTTTAGACTTTAAGGCAATTCGCCCTGGATTGACGCCTTTTCCTCAAGCTCTTTGGCCAACAATTTTTGATCATATACAAAATTGTTGGCATCATCCAGAGTTATATAGTCTCGAGCTTAAGATCAAATTAATTATATCTTCTGCATTGCCTGTTGTTGTTTTAATGATTATTTTGTGGAATTTAAGAGAAAGAATAATCGAGTGGCGGCCGTTTAGAAAGAAAGAATCACTCCACGGAGACTCAAAATGGGCGTCAGAAAAAGAAATACGAAAGGCAGGATTAAGAAGTAAAAAGGGGCTATTGCTTGGTAAGGATAAAAGAGGCTACTTCATTGCTGATGGATATCAACACGCGTTGCTATTTGCGCCTACAGGTTCTGGTAAGGGTGTTGGTTTTGTAATTCCTAATTTATTATTTTGGACTGACTCAGTAATTGTACACGACATAAAATTAGAAAATTATGAAATAACAAGTGGTTGGCGAGAACGACAAGGGCAAAAGGTATACGTATGGAACCCAGCGCAGCCAGATGGAATAAGCCACTGCTATAATCCATTAGAATGGATTAGCGAAAAACCTGGACAAA
			TGGTTGATGATGTGCAAAAAATAGCCAACTTGATTATGCCTGAACAAGACTTTTGGCAAAATGAAGCAAGAAGCTTATTTGTTGGAGTAGTATTATACCTACTTGCTGCACCAGAAAAAGTTAAATCTTTTGGTGAAGTTGTGCGTACGATGCGTAGCGATGACGTAGTTTACAATCTTGCTGTTGTTTTGGACACAATGGGCAAAATAATACATCCTGTGGCATATATGAACATTGCTGCTTTTTTGCAGAAAGCTGACAAAGAAAGGTCAGGTGTCGTCTCAACCATGAACTCATCTCTTGAGCTATGGGCAAACCCATTGATTGATACTGCAACTGCATCAAGTGACTTTAATATTCTAGATTTTAAGAGGAAGAAAGTTACAGTTTATGTTGGGTTAACTCCAGACAACTTAAACAGGTTAAAACCTTTAATGCAAGTTTTTTACCAGCAAGCAACTGAGTTCTTGTGTAGAAAATTGCCGTCGGATGATGAGCCTTATGGCGTGTTGTTCTTAATGGATGAGTTTCCTACACTTGGAAAAATGGAGCAATTTCAAACAGGTATTGCATATTTTCGTGGCTATAGAGTTAGATTATTCTTAATTGTTCAAGATACTGAGCAACTTAAAGGAATATACGAAGAAGCAGGAATGAACTCCTTTTTATCAAACTCAACTTATAGAATAACTTTTGCAGCTAATAACATTGAGACAGCTAACTTAATATCGCAACTTATAGGGAACAAAACTGTACAACAAGAATCATTGAACAAACCTAAATTTTTAGACTTGAATCCTGCATCAAGATCGTTGCATATCTCTGAAACGCAAAGAGCATTGTTGTTACCTCAAGAAATTATTATGTTGCCACGTGATGAACAGATAATTTTGATAGAATCGACTTACCCAATTAAATCAAAGAAGATCTTATACTACAGTGATAACACTTTCACAAGAAAACTACTCAAGCAGACTTATGTACCTACACAGGAGCCATATGACCCAAACAAAGTTTTTTCTGGTGCTAACAAAAGTAAGGTTGATAACAAAGAAAACGACGCTACTGAAGGGCCTAACGCTGCTGATTATCTTGTTGAGGCTCAAACTAAAGATGCAGTATACGATGAATCAGAGATCGATGATGAGCTTAAAGAAGAAGAGATCGATGATGAAGATGTTGACGGGTTTGATGATGAGGAAGATTATGGCAAACTTAAAGGCGACGGTAAACCTAAAGAAGAAAAATATGATGATGAATTCGATAACGAATTTGAAGATGAAGATGATGGTGATAAACCAAAAAGTAATGGAAAGTAAAGTCAATTTTGTCTTATTCTTTTAGCTTAGAAAACAGGTTATGTAAATCGTTAAGCTTTTCACATTAAGCCATTTTTAATTAATTAGTATTAAATTAGCTAATTTAAATTAGGGGAGTATGATGAGCAATAAAAAAACATTAGCGGTTACAGCATTTACTTTACTGTTGTTACAACAGTCTTTTGCAAGTGAAACAGAAGGATTCTACTTTGGTGGTGGATACCATGGTCAATTTTTTAATAGCATGAGTGAACTACAAGCAAAAGGTGATAAGATATCTGTAAATGATGTGGGTAATTTGAGAACAAAAGGTCAGTTTTTAAGCAAATACCAGCGAAGTTATAACCCTCTTTTTGCTGCAAACATGGCATTTGGTTATGAAAGAAAATTAGGGAACAACAGCTATAGAACTGAATTAGAAGGAATGTATTCTTCTATAAAAGTGGATAATATTGGCTTAGAAGGCAACAGAATAAGTATATCACACTTAAAAGATATTGGTGAAGGCAATAACAAAAAAACTTATGGGTACGGTATTCAAGTCAATAATGACAAAGTTGAGAATGCATCTGTAATGGCTAATGCTTATTACTATTGGAAAAATGATGGTCTCTCTTTTTCACCTTATGTTGGAGCTGGGGTTGGTGCAACAAGGATGAAGATGTTTGAAACAACATCAAT
			AAGGCCTGCATACCAAGTGAAAGCTGGCTTAGGTTACAGCATAAATGAAAGTGTAAATATGCACATCGGGTATAGACATTTTGGCGTTATTGGCAGTAATTTTGACCTTACAACACAAGTATTGAACCAATTAAACAACGATGGTAGCCGTGTAAGCCAGGTATTCAATAAGAATCACCCAGCATCAGATAATCAGACAGGTAGCATAAATATAGGTAGTACATTATTTGCCACACACGGTATAGAAGCTGGTCTTACTTTTCATTTTGCTAGCAAGGTTTAAACATGTTGTTCTTCTAGAGAAGATGATAGCTTTTCTTGGTGTTATTTCCAGTCCCCTCTTCTTGTTATCCAAATAACCGACCTGGAATCTAGAAAAAAGGAAATATGAATGCCAGTGTCAAACACTGGCACAGCAAAGTAAGGGATGACAGTACAGGGTGACAGAGATAATACAAGAAAACATTAGCTATGTTCTTTTTATAACAATGCACCTTTTCATTCCTGCTAAATCATACATGTATTCCTGAAAAGCTAGCTCATAAGAGGGAACTATTTTGTCAATATCATTTTGATCTTCACCTATTTCCAGTATTGCAAACCCATTTTTCTTAAGGCACCTTTTCAATATTGGAAAAATACTCAAGTAACAGCTTAAGCCGTCAATTCCACCATCAAGAGCAATTTTTGGCTCTTTTTGCACTTCAGCTTGCAGGTCTTTTAATTTGTCTCTTCTAATATATGGAGGATTGCTGATTATAAGATCGAATAAGCCTTTGCACTCTGTCCAAGAACTTGGGAACATTTTAGCTCTGCCAAGCAGATTATGTTTTTCCATGTTCTGACAGGCAACTTTATATGCTTTTAAGCTTTTTTCAAAACCGACACCAACAGCATGTTCATATTCACTAAGTACGGATATCAATAAACAACCTGTGCCTGTACCAAAATCTGCAATTTCCATTTCCTGCTTCTTGTTTGGATAATATTTTAACGCTGCTGAGACTAGTATTTCACTATCTGCTCTTGGGTCCAAAACGTGCCGATTGACTATAAAATTCTTACTCCAGAATTCACGGTTGCCTATTATTTGCGATATTGGGTACCTTTCTGCTCTTTTTTTCGTCAATTTCCAAAATAGCTGTTCTTTTTTTATCGATACTTGATCAGCGTAGTTCATAATTATGAACGATCTTTCTACGTCAAGAACATGCTGCATAATAATTTCGCAGTCCAAATACGGTGATTCAACTTTATGAGATGATAATAGCTTTGATCCCTCTTGAATTAGAGTACCGATTGTTTTCATTATTTCAAAATTTTGCCTTTTAATCGTATGGTTGTAGTTTGAGTCTACTGAAGAAAAGCATTGCTTTTCTCTCTTGTCACCACCAGTATAGCGCATACAATGTGATGATACCCTATGAGAAATATAAAACCTAGGTTAGAGTAACTGCATCAGATCTCAGTGTCAAACAGGTTACAATCTAGTCACTTCAGTTTTACCATTAATGTGCGAAGTTTCTTCCAGCTCTGTTAAAGGATTTTCCATTTTTCCCAGCTAAGTGTCTAATTTGTTCTGTATGTTCGACAAGCAAATCAAAGCCAAGTCACAATTTTATCAAATTGTTTTGCTTCAGCACATTATACGGCTAATTCCTCGAATTCTTCTATACCACATGAGCTTCTTATTTCTTGCTGCATGCTTTTGAATATCTCTCTTATTTAGGTTAAATTGTAACAAATCTTCTCCTGATATCCAGCAATTCTCTTTTGATATATATCAATCATTTTTTGGCATGAGTTACCCCTAAGTGAATGCTCCTTTTTCTCCTGTATACAAAAACTTTGAAAATCTTTGCAGTTAAGTATTGCCTCTCTATTTTTTTATGTCATTAATTATGCTGACTATTGACCCACCTGTTTCCCTTAGGTTTTTTTCCGTTCTCTTCCTTCAAGTGCATACTTGGGTTTACTTTTTGCCTGGGATGCTATTTATA
			TAATGCTTCTATCTCTACGTCTCTATTATAAACATTTCTTCACTCATCATTTGATAGTATTGCTATAGCATCTTCTCTTTTACCATGCGATTTAGGTACTTTTTTTGAACGAACTAACATGACTTAGTAAAAAGTCCTTTATGAGCTCTTCTTTTTTTACTTTAGATAATTTCTCTAGGGCAAACTGGTATTTTAAAAATTCCAAATGCTAGATACTTTTTTGCTTTAGTTATAAACTCTTAAGAAATTTACCAAGCGGGAAAAAAGGCAAGAAAAACTCATTAGCTAGTTATTCACTATCTATTTTATAATGTTGGAATTTTTAAGTTTAAGTCCCCAGTAGGTGCAATTTACAGCATTAGCTAACAATGTAGACAACAATGTAAAAGACATAAGGCACACATAGTGCAAAAAGTTAAACATGAGATGCTAAATACATTAAGTTTTTTTGTCATTTTATCTGCATAGACTGAAGATAAATAAGTATCTTCAATACTATGGTAAGGAGGCTGACGAAGTTTGCCAAGTAAATTTCTTATACTTTGTTCCTATATTAAAACTTTAACTTCTAACTTATTATTAGTAATATTATTTATACAAATAACTATGATTTATGCCTGAGCTTGGGAATATATTACTACTGTTGTCCTGCTTATTGTCCTTAACATATCTATTTCTACCGTTCAATTCTTACCGATTCATTACCACTGCCATATTCTTCTGTATATCAGTATCAATGGCTATTTTGATCTACTGCCACATTATAAACGATTTCTCACTCGAAAACGTATATTACCACTCTCATACGACAAAACCTTTGATCTATAAAATCTGTGGCGTTTGGGGAAATAAAGAAGGGTCTATGTTGCTTTGGACCTTAGTGCTTACTTTTTACCTATTTCTAATGGATATTTTTATTGGTGATAACAGTGAATTAAAGAAAGTATCCTTGATCACTCAAGGCTTAATCTGCTTTTGTTTTTCGCTGTTTACTTTACTTAAGTCCGATCCTTTTACTAAAATGCCAAGCATAGAAACAGATGGCCTTGGTTTTCATCCGATATTGCAGGACATAGGCCTTGCCATTCATCCACCAATATTATATTTGGGGTACCTTGGATTTAGCGTTCCCTTTTCGCTCTCTATAGCTGGGTTAATTATAAACATCGAAGGAGACATTTGGGCTAAAATTGTCAGGCCATGGGTACTTGTTTCTTGGTCGCTACTTACCTTGGGTATTAGCCTTGGCAGTTGGTGGGCATACCGCGAACTTGGGTGGGGTGGATTTTGGTTTTGGGATCCAGTAGAAAACGTTTCTTTAATGCCATGGTTAATTGCAGTAGCACTGACGCATCTGTTACTCGTGGTACGAAATTTCAATATTTTAAGGAACTTTGCCATTTTGCTTACGCTCACAACTTTCATATTGAGTGTAACTGGAACATTTTTAGTCCGCTCTGGAATACTTTCTTCAGTTCACACGTTTGCAGATGATCCAGGATATGGGCTGTATATACTGGCTTTACTTGGTGTAATTACAGCCAGTAGCTTAGCAATATTTGTGGCATTTACGAAAAAGAGTGGATCTCTTATTACATTACCATCTATCATCCAATTAGCTGATATTGGGATCCAGGGAAAAAGTATGCAGTCACATGCTGGCATGACACCAAAGAATACACCAAAGCAAAACTTTCCTATTTTGTCCCGCTTTACAATGATACTGATGAACAATTTATTATTAATTACTGCCTTTTTCATCGTGTTTATTGGCACTTTATACCCTACAATGCTTAAATATTTAACCGGTGAACTCATTTCAGTTGGAGCACCGTACTACAATTCCTTATTTAATCCTATTGCACTGGCTACTCTAGTGCTTACCATGGTAGGACAATACTGCCGTTGGCAGGGGAATAGCTTGTTACCAATATTCCATGAATATAGACTCTCATTCTGTAGTGCTGCAGCCATCTTACCGTTTATCTTTCATATGGAGC
			TAATGATTGTGCTATCAATTACAATCTCCATGGCACTATTAGCCTTTGTTTTAGAAGCATATAGCAAAAGAATTCGTTTATTTAAAGTGGCATTTAGTGAATCAATTTCATTAGTAAGAGGAGTTTCCAAGTCTTACTATGCTATGATGTTAGCTCATGCTGGGGTAGCAATTCTAGTACTTGGTATAGCCTATTCAGTCGGTTGGCAAGAAAAAAAAGAAAATTACCTAAAAATAGGAGATAGCATAACAGTCAACAAATTCAAAGTTACTTTACGAAATACTGAATTTATAAAAAAGAAGAATTTCCATGCAGTGAGAGGCACAATGGATATTAGAAATTTGTTGAACAACAAGATACTAGGTGAAGTAACCCCTGAATATAGATTTTATCTTGTGGAGGGTCAGAAAAATATTGAAAGCAGTATTTACCACAATTTATTTTCTGATATTTATATTGTAATTGGCGAGATTGATAAAAATAAAAACAAGATCGCCACTAAAGTACACTACAAACCTGGAATGCCTATAATCTGGTTTGGATCCTGCCTTATCGCTTTTGGTTCGCTCCTTGTTGCTTTGCCCTTATTGAGAAGATTTTGATGGGGCTCCTTTATACTACCACAAAAAGCACTTGACAAACCTCGTTAGCCCCCTTATCCTGATACTGAAGGTATTAAGTTACCTCCAATCTGTGCAGATTAAAATAATAAAGTATTATATAGTTAGCATCTTATGTTTAATTTTTTGCCATGTAAATGCTGTTGATTTTCTGGGATTACCATAATTACGGACCGAGGAGTAAGTGTTGATAGTGCTAGTACAGATGGTCATACACCGCTACACTACGCTTACCATTATAGCGAGTTGGAGGTTGTAAAATTTCTTGTAACAAAATATTTATGCTGAATGCAATGGGTTTAAGGCTTTAAATCTTGCTGCTATGCATGTTCACAAGAATGTTGTAGAGTTTTTCCTCAACCAAGAACTGAATATTAGTGACCCTGATAAAGATGGTTGGACATCATTGCATTACGCTGTTCAAAGAGGATGCTTAGAAGTTGTGAAATTTCTTGCCAGAAAGGGAAAAAGCATTAACGTTGAAAATGCTTATGGAAGTAAGCCAGTGCATAGGGCCGCTTCCGGTGGGCACAAAAACGTTGTAGAATTTTTCTTAATCAAGGAATAAGCATTAATGATACTGGAGAAATAGGTAATACACTATTACGTTTTGCTGCTCAAGAAGATTATCCAGAAAGTTATGAAGTTTCTTCTAGGTAGAGGTGCTAATGCTAGTATAAAAAACGATTGTGGTGAAAAGCCAATTGATACTGCCAGGAGGAAAGGTCATTCAAATGTTATGGAATTGCTTACTTGGAACTGTGTCCATACTATCAACATACTCTAAGAAAAAGGGCAAGAAAAGTTTTTACGTAGAATTTTTAATGCAGATGTAAAATAAAGTCTTTATTTACCTTCTCTTGAAGCAAGGAATATTAAAATTAACGTAAGTGTACTGCAATTACTCGTGGCTACCCCCAGGCTTTTATCACAGAGTGACAAGCCATTTTTAAGCAACTTAGAGGCTTCAGCTAAGATTTATGGAGCGTATAAGCACGGGGTAAGCAAGTATCTAAAAGAGAAGAAAGAGAAGTTTTTTCCTTTAGCAAGTTACTCAATAACTTTGAAAGACAGCTAGATCCTGCTACGAATAATCTACCTTCAAGCTTAATTCTGATGAAGATATAAGGTTAAAGTGATAGTATAAGGTTTCTTGATTCTGGAAATCTCATATTTAGCTGCGAAAATAGATACTTATTTAAAAAATATCCTGTAACTTTTAATCCTAATTGAAATTCTTGATATGAGTAGCTGTTTTGTAGGTTATTATTATACACGTCATGCAGCATTTGTGGAAAAGGTAATAGTTTATCCGCATAATAATCTCCTACTTTCTTTGACACCGCTCTGCCAGTTTTTGGAGAAATAAATTGTAAATTT
			TCCTTAACACCCGTTACAGCGCATTTAGATAGATCTAACTTAAACCCCAACTGTGCAAGAAGCAAAAGCTCTAAGTTAAGGTAATGGCCTTGCCAAGGTTCACTACCATGCTTAATTACATCAATGAAATACTGAAAGTTATCATATAGCACGGCACAAGGCTCGCTCTCTGGAAGTACTTTTTCCAAGATAGAAGAAAAAGAAACAATAGTGATGCTTTTTAAGCTATCCTGAAAGAAGTGGTGAAATGGAGATTCTATCAATTCACACTTAAAAAATCCTAGATTTTCAGGTAGCTTAGCACTCCATTCTGCATGTAATAGATTACTCACCTGAAATTTATAACTGCTATCGTTTGTCAACCGAGTTAGTCCTCTGCACTTTCCATGGTTTTTCATGAACAGAGAAAGAATTAAGCTTTTATCACCGTACTTTTTAGCAGCTATAATAATGCCTTCATCTTTCCATCTCATTTTAACTTGACGCATATGTTTTTAATCTTTAATTCTTATATTTCTTCATTAACATAATATAATTTTGTGCTGATTGTGTAATATATTTAACTTCTTCATCTGAAATCTTTTTAAAGAATTTTGCTGGCCTGCCAGCCCACATTTCTCCACTTTTTATCACTTTTCTATGTGTTACTAGTGAACCAGCAGCTACCATAGCTTCAGATTCTACAATTGCATGATCCATTACAATAGAACCCATACCAATAAGTGCTTTGTCATGCACCGTGCATGCGTGTAACATACAAAAATGTCCCACTGTTACCATATCGCCAATAATTGTATCGCCACCAGGATTTCTATCTACATGAATTACTGTGCCATCTTGAATGTTCGTTCCATCACCTATTTTGATTGACCCAATATCTCCCCTGATCACACAATTAAACCAAATGCTCGCCTCTCTTCCTATTTCAACCTTGCCTACAATATGCGAATCTCCTGCAATGAAAGCACTCTCGTCTATTTTTGGCTCACAGTTCTTATATTTTAAAATGTTTGAGCTTACAATTCTATACATTAATATCTGCAGCAGCTATACAAAATCTATTATACCGTACATATAAAAGTTTTACCTTAATTTCATTGAAATGCGCATACAAAATTATATATTAATTAGTGTATTACACATTTGAAATTATGAGTATATTAGACAAATTGGTAATCCTGCTGTTAGTTTCTACGCTTCCTTTTTCTTCATATTCATACCAATTTAGAACTAAAGCAAAGCAAGCAGTAGTTTTAGATTTAGCCTCAGACTTGTTCATTTTTGAGCATAATTCCGACGAAAAGATGTCTCCATCTTCAATGAGCAAGCTAATGACTTTATATGTAGCCTTCGATTATTTAAAAGCTGGAATAATAGACATGAAGGATAAATTTCGAGTAAGTAGAAAAGCGTGGGAAAGAAAAGGCTCTTCTATGTTTTTAAAGGAAGGTCAATCTGTTTCGGTGAAAGAATTGCTTGAAGGAGTTACAACGGTCTCGGGTAACGATGCCTGCATAACGTTAGCTGAGGGCATTGCCGGGTCAGAAGAGAATTTCGTGGTTGAAATGAACGAAGTTGCACAAAATTTGAACCTAAGCGACAGTTACTTTGTCAATTCAAGCGGGTGGCCAGATAAAGATCATTTCATGAGTGCAAAAGATTTGGTAGTACTAGCAAAAAGGATTTTTACTGATTTCCCTGAATATTATGATTTATTTTCTAAACAATATCTAACATATAACGATATCATACAAAAAAATAAAAATCTTTTACTTTTTCATGATATTGGAGTTGATGGCTTAAAGACCGGTTATACAAACGCTGGTGGTTACGGCATTGTAATTTCTGCAAAACGAAACGATAGGAGAATTTTCGCTGTTGTAAATGGCTTAAACACTGAAAAAGAGCGAATAGAAGAAGCAAAAAGACTGATACAATATTCCTTCAATCATTTTAATACTAAGAAGATATTTGCTAAGGATAGTGTAGTTGAGGAAATA
			AATGTTCTATACGGAAAGGAGAGAAAAGTATCTGCCACAGTTGCAAATGATGTCACCATAACTTATAACCGCAATCTACGTGATAAAATTAAGGTGCGTGTTGAATATAAAGATATGATACCTGCACCTATTAAAAAAGGGCAAGAAGTAGGTAAAATTTTTATAGAAATACCAGGTATAGAGCAGCAAACTATACCACTTTATGCAGTGAATGATGTACAGGAATTAAATTACGTAGAAAAGTTTTTTAGAATATTGTTTTAAGTCTAAATAGCATCTGCGTTGAAAATACCAATTTTAATATTATTAAGAGAATTCAGAGATAAGATTAATTGAAAGAATTTAAAATTTTCAACTAATGGATAAAATATCACATTTAAAGTGCTAAGCGAAGAATATTTTTTACTACTACCCTAAAATGGCTAGCAAGCACTTGAGGAGATAGAAAATATTGGATTGTCTAAAATTATTGAGGAATGTGATGGTGAGGAGGAAATAGAGATTAATGAAAAAGCCTGGAGAAAAGCCCTACTGAGTTAAATGTACTAAGCGTGCCCTCAAAAAAGATATTCCAGCTTTACCCCAGCAAACGTAAGGAAAGTAGTAGTTAAAAATTATCGCATCGTCTACCGCGTAAACACTGCAGAACATAAAGCAACTGTTGTTTCAGTAGGACATAGGCAAGGCATTTATAAATAACCAATATTGAAGTTACAAGAACACTAAAGGGTTACATATTTTTTATACACTCACTCTTTCTGATCCATTCTATAACTTAAATGGCTTTGCTCAGCTCAAAAAATCGAAACTTTTTTGTCCCTCTAATGATTAGAGACTTTAGAAACGGGAAAGTGCAAAGTAAAAATTTGGCTTGACAAGACGAAAGAAGATCAATATATAAAATATATTGATTATTAACTTAACTAGTATGCCAGCAAGAGTAAACGCAATAGCCAATACACAAGAACCATCAAAAGTAAAAAAAGTTTTGCTAGCTCCTGTAAGGTGGCTAGCTGTTGGTCTAATCATAGCATCTGTTATAGTATTTGTTATTTCTCTTCTAGTACTTTTTGTGATTGTTACAATATTGCGTAAACTATATTGCCTTGCAGGAGGCAAATTGCCAGAATGGCTAGAGCAAAGAGCTGCAGCATTTGAAGAAATAATACACGTCCCACAAACAACACATAATACCGACATAAACGATGCAATAAATATTAATATTAAAAAGCTAAAGGAAAACTATGGTGAACCTGATATTGAAGACGGGTTTACAAAAGAAATAGAAAATTTTATTAATAAACTAAAGTGTATAACAAATGACACAGAAAAAGCTGCAGATAAATATCAACTTAAAGAAGATGAGAAAAAACATGCACTTGAATGCTTGGAACGTATACAAAATAATCCTGATATACATAGTGGAAGTGGGTTAACATTAAAGCAAGTTTTAAATTTGGTTTGGAAAGCTTGTAATGACAAAGGTAAAAAAAGTGCTGGTTCTAACATAGATATTGATACACGAATGCTCCAGAGAAAATACCAACTAGTTCAGCATCTAATAGAATCGCAAACGGAATACGGGGTGTATGGTGATCATGGTTCAAGTGCATGCTTCACTGGGACTTTCAATAGCATCGTCTCTTCCTTATATATCTTTGAAGAGTTTTCCTTCTTGCAAAGAGTAAATAAGGACAATATAAAACAGGAATTTGAAGATGAGTTGCAAACAAAGGGCGAAGAATTATTTAATCAACTTTCCAATAAAGAGAAAGAAGAAGTTGCAAAAGCTTTAAGTAGTGCTCCTTCTACAAGGTTCTTTTCAGACTATGTAGAGTCGTTTAAAAATCACCCTGCACGTGCAGTTTTAGGCGATAAAGAATGTAATGAATTAGTAAGAGCACATCTTTATAATCTTCAGTACAATGAAGTAATATCAAACTTTTCTAAACAATAAAAGTCATTATTTCACCAACGGTAAGGTAATACCATGTTGGTTC
			ATATACTTTCCTTTTATATCGTCGTATGATTTTTCACACTCACTTTCACCACTTAAAAACACAAATTGGCATGCTCCTTCATTGGCATAAATTTTTGCAGGAAGCGGAGTAGTGTTCGAGAATTCAAGTGTAACATGACCTTTCCATCCAGGTTCCAAGGGAGTAACGTTTACTATAATCCCGCACCTCGCATAAGTTGATTTACCAACACAAATAGCCAATACATCCCTTGGTATGTGAAAATATTCTACTGTACTTGCAAGTGCGAAGCTATTCGGTGGAATTATGCACACATCTGTTTCCTTATCTATAAAACTGTTCTTAGAAAAATCCTTAGGATCAACCACAGCTGAATTAACATTAGTAAAAATCTTAAATTTATTATCTACTCTTGCATCATACCCGTAAGATGATAGTCCAAAAGACATGACACCCTTACTGCTTTTATGATCCACAAAGGGCTCTATCATTCCAAAGCTTTCAGCTTTTTCCCTTATCCATTTATCAGGCATCACTGCCATAACTGCTCCCTAAAGTTGTATAATACTTACAATAATATAAAATAAAATTTAAATGTAAACTATAGACCTAACAGCTTTTTACGGCTCAACTGTATGACGATTTTCGAATCGTCAGGTACCATTCCAGCATTCCCTCCTGTCACAATCTCAGTGCCCATTTTTTACCATCCTTGTATCCTTTCTTTGTCATCTAAGTAGCCTCTTTTTTGTCATCCCAGTGTGCAGACACTGGAATCCAAGAAAGTTTGCTTATTTATATAAGCAAACTGATTTGTTGAGCATAGAAAGTAGCTTTTTTTGTAGCTTTGCTTCAAGCAGCATTAAAAACGACAGAGATAGTTTCACTTCTCCGCTAAAAAAAGAATAATTACCTGAATATCCTATTAAGTTACTGAATTCTGGGCCAGAGTTTGTGAGTGTTGTATAGGCTGAGCTAATGCTGGTTATAAAGTCTGTATTACTTAAGTAAGACATCACTACTGATAAAATAGTGAATATTAATATATAAATTGTAAAAAATGTAAAGAAAGAGTGAACCTCATCACTTTCTAGGGTTTTATCATCAAATTTTACTATATCGCTTATAGTCAATGGTTTAATAAAAGGCGAAACTGGTTTTCTATAGACCTTAGAAAAACGATCAAACGGAAGATTTTTATGCTACTGGGGCAGAGAGGCTGCATCTACCAACAAAAGTTAGAAAAAAACTAAGACTAAAATAAAGCCCTAACCTATATAATTACAAGTTGTATAGCCAGTTGATGTAATAAAGAGGTGATGGTAAATGTGCTGCATCTAAATGATAATGATACTTCTAAATCAACATTTTTATATAACCAAGAGCAAGTGAACAAAGATGAAACAATAGCTATTCAATAAAATAGGAAACCTGTTCGTCATGACAAATGTCTAACCGCCTTATGATCTTTAAATAGCTTAGAAAGGGATAGATAATCCAAGATTATAAAAATAATTGTTATGACTTCTAGTAAGGGATCGTTATAGTACCCTATGGAATAGTTATAATTAGCAAATCTACCAGTTAACATAGCAGACATAGTAAAATTAAGCCAATAATATATTGCCGTATAGCATGAATCACTTACACTTTGCGTGTGTTCAGTAACCTTCTCTTTATAGCATTTTTAAGTATTCAGAATAGAGTAGATTGTTTAGGCTCAGAACTTTAAATATAGGAAAAAACGCAATTCCTATAGTAATTAGGACGAAATTGCCTATCAACATCATTAAATACAGTTGCTCCTGTAGTTGTAATACCAGATATCGTTTCAAACAATGAACCGGCATAGCTGCTCAGATTATCAAGATAAAATAGAGTAGCTCCAAACAGAGAGAAAGCAGTCTAGGTACGAGTTGGTAATCGCAAAACTACCAGCATTTCATACAATCTACTTAAATCACCTAATAAAATAAAAATTTTGTGCCAGATGGCAAGTAGTTATAAACCTAGCCAGAAGT
			TTTTCCATTAGTAACCCAGATACTTATAGTAATAGCAGGAATAACCATTGTTAAGCTAAGTAGTAATAGGAGTATCTTAACAATAAATGCAATTGAACACAAAGTTTTACAAGTGCTGATTGATTTTCTAGAACAAAAGGTATTACACTATATCATGAACTTTTGCTAAAACTCTCTTTATATCTTCATTCGAAAGTGGAATCAGACCGAGCCTAGATAGGTACCCACCTTCAGTACTGATTGAATCTATAACTTCTCTAATGAATTCTCTTAGTCCATCAACTGTATTTAAGTGTTCTTTCTTTATGTAAAGATATAGAGGCCTTGCTAATATATATTTTCCTGATGATATATTTTCATAAGTTGGCTCAATTCCTGCAATCGTGCTCCCTTGTATCTTATCTTGGTTCCTCATTAAAAAGCTGAAACTAAATATTCCTAAGGCATTCTTGTTACTTTTCAATTTTTGTATTACTATGTTCTCATTGATTCCAACTTCTATATACCTTCCATCATCTCTTATATTACTGCATGCTTTCTTTCTTTCTTCTGGATCCTTATAACTTTCTTTAAAAATTCTTGAATTCATGCATGAGTATTGATCAGTCATAACAAAATTAACCAAAGTTTCGTATGTGCCTGTATTCTGATGTGGACCATAAATTTCAATTCCCGTTTTTGGTAAGGTTTGATTTACATCAGACCAAAACTTCTTGTTATTTTTTACTAGCTTACCATTATCTTGAGAATATGCAGATAAAGTTTCAAATAAATCCTTTTTTGTAAAATCAAATTTATGGCTTTGATTCGAATTTGCAACGACAATTCCATCATAGCCAATAATGACCTCTACCACTTCATTAACTTTGTTCCTTTTACATAGCTCTATTTCTGCCTCTTTTACAGGACGAGATGAAGTGGCAATATCTGGTGTATTTTCTCCTATTCCTGAACAAAACATTTTAAATCCCGGCCCGCTTCCTATTGATTCTACAACTGGAGTCTTAAAGGAGAATATACGATTAAAGTCCTCAGCTATAAATGAGATAAAAGGAAAAACGGTTGAAGACCCAACAATTCTGACATATTTCCTCGCATCAGCATTTGACAGAGGGATAAGTACTGTAAATACAAAAATTAAGAGAAAGCTTCTAAACATCATTTTCAATCAAGAACATAAACCTATAGTTATTATAATAAAAAGATCAAACTGAAAAGCCTTAATTTTCTCTTAACGGTTGATAATTCATTGGAAAAAATACTGTAATCCTTTAAAGGGCTAGGTGTGAAAGAAACACAAAAGTTGAAGCAGGATTTTTATAGCGCAATCTTTTTAGCTATTTAATAAAAAGAGTGTAGCTAAACCGAGAAATATAAAAGCTGAAAGAATATCAGTTGTTGCTGATGTTAGAATTGAAGAAGAAACTGCAGGATCAGATTTTAAACGGTGAAGCATTATAGGAATGAAAGTTCCGATAAACGTTGCAATGATTGACATCATAACCATGGAAGCCACAAAAATTATCTCCACTTTGAAACTATGAAATCTTATTGCCAATACCATTAATGAAATAGTAGATAAAATTATCCCATTTATAAGACCTATGAAAAATTCTTTTATCAGTATTCTGTTTGCATTTTGTTCAGTCAAATATTTTGTTGCAATTGCCCTAATGGTTAGCGTTACTGTTTGGGATCCAGCGTTTCCACTCATTGATGTAATTATTGGCATAACTATTGGTAGCACTACAAAACTTTTTATTATATCATCGAAGAAGCCAACTACTACAGAACATATTGTTGCAGCTAAGAGATTAAATAATAACCAAGGTAGCCTTTGAATTATAGTTTTATGTATAGGAGCATTTATATCGGCTTTAGACGACACACCACTTATTTTGAGTACATCTTCTTCTGTTTCTTGTTGAACAACTTTTATTACATCTTCAATCAAGATCACACCAATGATTTTACCACGCTTATTTACTACTGGAGCTGAC
			AATAGAGAATAATCTTTAAATACCCTTGCTACTTCCTCTTGATCTACTCCGGTTTTAATAATCTTTATGTCTTGACTCATTATCTCTTTTATTATTGTTTCTCCTGAGTGAGATATTACCTTGTTCAAATTAACACTACCTATAGGCTCTAATTTTGAGTCAATAATAAAGATCTGATGAAATTTTTCTGGTATTTTTTTATAACTGCGCAAAAATTCTGTTAATTGGTTTATCGTCCAATAATATGGAGCTATAACCATATCTTTATGTATCAATCTTCCTGCACTTTCTTCTGGGTACGATAATAATTCCTCTACTGATTTTTGAGTTTCGTTGGGCAGGTATTTAAGTATATTTTCTATGGATTTTCTGTCCAAATCTTTCACTATGGCTACTATATCTTCCACATCGAGGAGTGTCAGTAACTTTGCCGCATTTTCTATTCCCAATGTTTCTATGATCTCCACTTGTAAGTCTGGTACTACATGCACTAGAGCATTACTTAATGAATATTGATCGAGGACACTAACTAACTGCTCTCTGTGATCACTGATTGAGGTGGATAAAAAATAGGCTAGCTGAACGCTATCTATTGTTTTTATAATATTATGAATGTTTTCTAATTTCTGATTATTGAGTGACTCTACCAAGCTATCAATAGCCTTTTTATCTAAATCATAGTGAAATTTTGTCTCAACACTCATTATTTTACCTTATTTTCTAACAAACGTATATGCTTGATTCCTTTAAACATTAGAGTATAATAAGATTGTTTTAAATTAACTATTATATGGTTAAATTTCTATTTTGTGTACTGTTATTGCTGTTAATAATAAATATATTAAAATCTAAAGCATAATGAAAACCTATCTAGAGATTCTTGAGTATTTTCAGAACTTAGATAAAAGTATTTCTGTTATCAGGAGGTGTCTTTGACGTAGAAAAACTAAAATTGCGCCTCGAAAAGTTGGAGTCTCAGACTGCGGATGGTAACCTATGGCAAGACAACCAAAAGGCACAAGAAGTTTTAAAAGAATATTCTAAAATTAAGAATGATGTAGAGTCGTTTTCAAAGCTAGAAAGTGATTATAATGATGCTATCAGTTTAATGAAATCCGCTATTGATGAAAACGATGAAGAGTTTTTCTCTGAAGTTGAAAATGAATTAGTAAAACTGGAGAAATTAATCAAGCGTAAAGAAACAGATTTCTTATTTACTGATGAAGCGGATAATAATGATTGCTTCTTAGAAATACACTCAGGAGCTGGTGGAACAGAGAGCAATGATTGGGCTGAAATGTTAATGCGCATGTATATAAGGTGGGCAGAGATTTATCACAATTTTAAAGTTGAAGTTGTAGAAAAGTTAGAAGGAGACTCAATTGGTATAAAATCTGCAATAATAAAAATCATTGGAGAGAAGGCATATGGATGGGCAAAAAGCGAAAGTGGCATTCACAGACTTGTTAGAATATCACCATTTGACGCAAACAGTAAACGTCATACCAGTTTTGTAAGCATAGGAGTGACTCCAGTGATAGAGGATTCAATTGATATTGCTGTGGATGAGGGAACTCTAAAGATTGACACTTACCGCGCTTCAGGGGCAGGCGGCCAGCACGTGAACAAAACTGAAAGTGCGGTGCGTGTTACACACATTCCAACAGGTGTTATAGTTCAGTGCCAAAATAACCGTTCCCAGCATCAGAATAAAAATGAGGCATTGAAATTACTTAAAGGGCGTTTATACCAAATTAAACTGGAGAAAAAAGAGCAGAAAATGGCTGAAGAGTACGGCAAAAAATGCGGCATAGGTTGGGGCAATCAAATCAGGTCATACGTTATGCATCCGTATCAAATGGTAAAGGATTTAAGGACCGGATATGAGGTGGGTAACATAAATTCCATCTTCGATGGCAATATAGACTGTTTCATAGTTAATGTGCTCACTAATAAAAATTAGGAATTTCACCTAGATAATGACAAAGTATTATATAGTT
			AGCATCTTATGTTTAATTTTTTGCACTATATGTACCTTATGTCTTCACAATATTTCTAATTTTTTACCTATATAAGTTGAAACTCGCTTATAAAGCGTTTAGGACAGTATAATATACTAATTTGCAGGATTAGAGAGTAAATACTATCACCATAATATATCTTTTGCCTTTTTTTTGCCTAGTAAATTTCTAAAACATTTATGACTAAAGGTTAGTTGCAATAAAAAACAACTAAGTCGCGATTACTAAGTATTTAAAACATAAAAAAACGCTAGTGTTTTTAAATAGATATTAACTAGGGCTTCTTTTGCTTTTTTTATTTAGTTAAAAATTTAACTAATTTTATCATGATGCTTATCTCCCATTCATTCAAGTAGCGTAACAATTCACCAACGAAAGAGTTTCAAGCTTTCCTCTCAAAAAAATGAATTGACTTTTTTTGCCGTAATCTACGATAATTAAAACATTATTTAAAAAGGGGTGACAATGGAATATGAACAGTGGAAAGAAATATTAAGTGCAATCGATAAGGAAACAGATTTAAGTAAAGATAACGTAATTGCAAAAATAAAAGAGAAGTTAAAAGCACTAGATTCAAGTACATATGAAGAGTGGAAGGAAACTAATTTTGATGTAAATCACTTATTTGCAGTAAAATATGGATTATTGCATTTAGCTGTTCACAATAATCTAAAAAATGTGGTGAATGCTTTATTTGGGGTAGAAGGAATTGATGTTAATGCAGTGGACAAAGATAAACATACTTCTTTACATTTGGCTGTTGAGAAGGGTCATATTGGTATAGTGAATAGTCTGTTAGAAGTAAAAGCAGATGTCAATGTAGAAGATGAAAATGGAAAGACTCCTTTGTACACAGCTGTTCAATTTGGTTGTAAAGGGGAAATAGAAGTTCTAATCGGAAAAATGATGATAGGAGCTCTGATAAGAGCAGGGGCAAATGTTAATGCAGAAGATAAAGATAAATGCACTCCCTTACACTTTGCTGCTCGATGTGGCCGTAAAGAGATAGTACAAACTCTAATAGAAGCAGGAGCAAATGTTAATGCAGCAAATGAAGATAAACGCACTCCTTCACATATAGCTACTCAGTTCTGTCGTAAAGAGATAGTAAAAGTTCTAGTAGAAGCAGGAGCAGATGTTCGTGCAGCAGATAAATATGGAATAACTCCTTTACATTTTGCTGACGGTGCAGAGACAGTAAAAACTTTAATAGGAGCGGGAGCAAATGTTAATGTAGTAGATAAAGATAAACGCACTCCTTTACATTGGGTCAAGGGTGCAGAGACAGCAGAAACTCTAATAGAAGCAGGAGTAAATGTTAATACAATAGATAAAGGTAAGCGTAATCCTTTACATATGGCTGCTCGATGTAGCTGCGAAGGGGTAATTAAGACTTTAATAGGAAAAAGAGCAGATCTTTTGTCAAAGAATAATGATAGTAAAATCCCGAGCAATTTTAACAAAAGTCACTATATAATTCGGCGTGTGAAATCACTTTGGTCTGAAGAGAGGATGAAGCGACTTGACCAACAGAGTAAAGTGTCTTTTGTTGTTTTTGGTTTAACAATATTATTTGGTACTGCTACAGCAACAACGCTTTTTGTAACTGAAACAATCGCATTCGGGCCATATCCTATAATAGGAACAGTAGTTATAGTTGCAGCGGCAGCATGGGTAGTGTCTTGTGCTGCGGATAAAATATTAGAACCTAGTACTAAAATAGATGAAATGAAAGCAGTACAAGTAGATGAAAATATGCAGAAAGCACCTCTTAACTTGAGCACATAGTTATAAAGCCTCACTATTACTAAAAGCTTTCTCTAGAGTTATATTTTATCTTCTTTGTGTGCCGCTGTGTTGCTCTATGGACAATATGCCATCATTGCCAAAGAGCAAAATTTATGCAAGCTCACTTTCTCTCAAAGTTTCATTGCTTGCTCCTTGTTAGCTCCAGTCCATGCATTAAGACCACATTACAA
			GTCTATACCACCCTCTTTAACAAGACTACACTGCAAGCCAAAGCTAGAAGCAAAACCTTCTGTTTGATCAGGGAGATTTTCAGCAATGATTCCTTTATAGCAACACTTTGGTCATTTGCGGTTGGTTCGTATCACCCCTTTACTGTCCTTTATATCATGATTTACAATCCTTGCTATAACAGTCTGATCTATAGCTCGTTTATCTTTCATCTCTCAAGATATTACTTTTATATCTGATTGATCCTAATCTGCGTCATTCTATTGCCCTAATTTATCAACTTCTTTATTTACCTTAATTTTCTCCACTGCTTGACCTTCTATACTCGTATTTTTTGGTCAAAGAAATCTTTATTGATGTAATAAAAAATAAGACCAGGTATTAGTGAAGTCATTAGATTTGATATAGTATGCGGAACTAAAACCATAGCAGCAACAATATGGATGAAGATTTTTACTAAAATTTTTGCTGTTTTAGCTAGTTTAGAATCGCCATCTTTAATACTGATAGCATCCAAAAAAAGGTAGACACACACAATTGATGCTATTGTTACAGCAGTGGGTACGATGATTGGAATAAGCAAAAAAGTATTAATTGAATTTTTCCCAAAACTAGTTGGCTTAACACTATTATTCAGTGATGTAAGATATTGCTATTGCCAAGCAAAACTTTTCTTTAAATGCTTCATAGTCAGTCTTAATATCTGTGTTTCTATTTGGTTTTGTTCCTGCTTAAGTAAGTCATTGCATTTTATAGTATAAATTTATATACCTGTGCTTAACGGTAAAACTGTTGGCAATCATTTGCACAATCATGATGATTTCTTGTTCCTTTCGTTCCTCACATCTCACTATTAAATCTTAACTATATTAGTATCTTAGTAAAAATTATAATAGTCTGTTAACTTGCGTTTCAGACTTATGAACTATCAAACGTTAGTAGGTAATAGAACCTATGGCTTTGTTATTTTAATTATTATGTAATTCTATTGTGTCTGTTCAGTGCAAATACCTATTTCTTGCGAGTGTGTGTGCTGTAGCTGCTGCTTTGGTAGTTGGATTTGCTGCTGGTGGTATTACATATGCAATATCAAAACCTAGTGATAAAAACTTGATGGAGTCTCATCACCAGCACCTGCTCCTGCTGCTAATAAACCCTGTAGTTAATTTAAAAAACAAGTAGGAAGAAAAAGGAAAGACAGTATCCATGAATGGATAATTCCATTATACTTAAACATGGGAAACAAAGGGGCTAAAAACCCTTTCCACGATCTTCTATCTATTGTCTTTCACACTGCTTAGCTGAACGGATACGGAAAGAAAATCTTTTTCCTTTAAGATCTTCTTGCTTATTTCTCAACCATTTTCTCGAACTAATACCAAAACACCAACTTTCTTATTTAAGTATATGTTGAGGTATTCACAGTATTCTGAATACCTCAGTTGATAATCCAGTAGAATACATAGTTTTATGCATTTGAGTACTTTGGAGACTTACATATATAAAGAACAAAAATTGCATTTTCTCTTGCTAAGTAACTGTGTTTATTTTCCATAATATATATTATGTAATTTTTATAGATGCCAATGGATAGAGTTTTTCATCTATTAGAATCCTTTGCTTTCTTCTCAATATATCTACACATTAGGATGGATAGCTCGTATAGAATTAACATTGGTACAGCAAGCCCTACTTGGCTTAACACATCAGGTGGAGTTAAGATCGCAGCAATAATGAAAATTGCTACTATCGCAACTCTGCGCTTATTCGACAAACTTTGCGTAGTAAGTAATCCAACCCTAACCATTAATGTAAGTATGACTGGAATTTGAAATGCAGTGCCAAATGCAAACATGAATTGGAGAACAAGGTCTAGATACTCGCTAACTGACGGCATAAACTCTATCGGTATGCCGAAGGATTTACCACTGTGTTCAAAGGCGATAAAAAACTTCCAGGCTAGAGGGAATATGTAGTAATAAACTACAGCAGCTCCTGTTAT
			AAATAAAATCGGTGTTGCAATTAAGTATGGCAACAACACTGCCCTTTCGCTTTTGTATAATCCTGGTGCTAAAAACATATAGAATTGCCATGCAAATACAGGAAAAGAAAACAAAAACGCGCTCATTATTGCAACCCTGAGATACACAAAGAATGCTTCTGTTAGATCTGTATAGATTAGAGAAAAGTCGTTGCTATTTTTTGTAACTTCTATTAAGGGTGTAAGTAAAAAATAATATATATTTTCTTTAAAATAGTAGCAAAGACCAAAGACGATGAGAAAAAATAGAAAGCAAAAAATAACCCTTTTTCTGAGTTCTGTGAGGTGTTCATAAAAGGAAGCATATTTGTTAGGGTTTCTATTCATATTCTATTATAGCACAATAATGCTATGTCCAACATCCTTAGTGAAAAAGCCCATTCATTATCGTACCAAGCTGCAACTCTACAGATATCACCTGTAACATATGTGCCAGCTAAATCCACGATTGCACTATAAGGGTTATGCACGAAATCTATTGAGACTAAAGGTTCCTTACATATGGAAAGCACATCATTTACTGAGTTTTTAAATATTTCGTTTATTTCTTTAGCTGTTACTTTCTTGTCAGTGGTGAATTTAAGGTCAACCATAGAAACGTTAGCAACTGGAACTCTAATGGCAGTGCCGTCTAGCTTTCCCTTTAATTCAGGAATGACAGAACCTATTGTCTTTGCTGCTCCAGTTGTGGTTGGCACTATAGATAACCCACAGGCCCTTGCCCTGCGTAAGTCTCTATGGTTACCATCGAGAACATTTTGGTCATTCGTGTAGGCATGTACAGTGGTCATAAAACCGCTTTTCATATCTAAATTGAAGTGCAGAACCTTTACAACTGGAGCGAGACAATTTGTGGTACAAGAACCTGCTGATATTACTTTATGCTCTTTTTTGAGCATATCATTATTCACACCATAAACTATAGTTATATCAGCATCTGAAACTGGAGCAGAGACAATAACTTTTCCTGTATTATGCTTTGCTGCTTCTGCGCGCTTGTTAAATGCACCAGTGCATTCAAGTACTACATCAACATCCCAAGGAATATTTTCAGGGTTCCGTTCTCTGTATAAAGAAAACTTTTTGCCATTTGTAGAAATCCAATTTTCGGACTCATTAAACCCAATATCACCGTTAAATTTGCCGTGAACAGAATCATACCTAATTAAATGTGCATGCTGCTCAGTACTGAGTGATCCATTCACAGCTACAACTTCTATTTGTTCATTATATTTTCCTACTTCATGGATAGCACGCAATACACTTCTTCCTATTCTACCAAGACCGTTAATTCCTACGCGAATCTTCATTTCTTCATCTAAAAAATTTAATTATAGAAAATGTTGTTCAATTTTGCATTCTATTCTTTCGTTTTTTAGTCGGTAACTAACTAGAGCAAAATAGGTAGGCTTTTCCCTACTCTTTCCTTTGTTAGATCTTTCTTATATTGTCATCCCAGTATATAACGCATAGCTATACAAACATTGTAATTTTAGTCCACCAGAGGTGGTGTCATTCCAGCGCGTGACACTAGGCGCGGTTCGTCATCCGCGGATTCGTTCGCGGTATCCCTAGATCCCGCTAACAAGCGGCAGAATGACTGTAGTTACAATATTTAAGAAATTTACTAAACAGCACCAAACAGAAGAAATCTGTCAAACCAGGAAGAAATTCCTTAATTTAAGTTTTTAGGAGCCCCAAAGGCAATTATTGCTACTGCAAGAAAATTAGCACGTATCTTTTATCAAATGTTGAAATATGGACAAGAATATGCGAAAAGAAATATAGACTACTATGAAACACATTATTTAAAGAGAAAGTTGTAAAAAATTTGATCAAAAGGGTACGGAAATTTGGTTATTATTGGTTTAACAAGAAGAGTTGATTGAGGAGTTTTTTAGGAGAAAAAAAAGGCAAATGAGTCCTGGTTAATATCTATTTAAAAACATTGGCATTTTTTT
			ATGTTTTAAACACTTAATAACTACGACTCGACTGCTTTTAAACCGCAACCAATCTAGACTATAATCGTTAAGAAATTTACTAAGCAGAAAAAAGGACAAAAGAAACCCCGTTAGCTAGTTATTCACTATCTATTTTATAATGTTGGAATTTTTTAATGTTTAAGTGCCCAGCAGGAAGATTTGCAGCACTAGCTGACAATGTAGACAACAATGTAAAAGATATGAGGTGCACATAGTGTAAAAAATAAAACACAGATACATTAAGTTTTTCTGTTATTTTATCTGCACAGACTGAAGATAAACAAATAGCTTCAGTACCATTATAAGGGGACCGGCAAAGTTTGTCAAGTAGTTTTTGCATTTCTGTAAGCTACTTTGAATTCTGTTTATCAAATCACAATGTTTGTGCAGTTCATTGATAAATCAAGAAGTCATAGTAAAGATAGACGTTGGCAAAAGATTACTGAAAGCTACAAACTATGCCTTTTCGTGTAATCTTTAAATGCACCTTGGTTAGAGTCAAAATATAGCTTTACACTGCCAATTGGCCCGTTTCTTTGTTTTGCAATAATGAGCTCTGCAACATTTCTAATTTTCTCCATTTTTTCTTGCCACTCTCGATGTTTATTGCTTCCCTCACTTGGCTGCCTTCTCAGTTCGTAATATTCTTCTCTATAGAGGAACATTACTATGTCTGCATCCTGCTCTATGCTTCCTGAATCACGTAAATCAGCAAGTTGTGGTTTTTTGTCGTCTCTTTGCTCAACAGAACGGGAGAGCTGCGACAATGCAACGACAGGAATATTTAGTTCCTTTGCAATTGCCTTTAAGCCTTGTGTCACTTCCGAAATCTCTTGCACTCTATTTTCATTACTTCTCTTTGTTGTTCCTCTGATTAACTGCAAATAATCAATAAATACTGCTTCTACGTTGTATAATTGATATAACAAACGTATTCTGGTACGAAGAGCGCTGATTGATAGCGCAGGAGTATCGTCTATGATGAAAGGCAACTCAGATAATTCCGCACTAGCATTGATGAATTCATGCAATTCAAAATCACTAATCCTTCCAGTTAATGCTTTATAATAGCTAATTCCTGAGTCTATAGTGATCAATCTTGTAGTTAGTTGTTCTGCTGACATTTCAAGTGAAAAAAACGCTACATAGTGTTGCTCATCCGCTCTTTTTTGCAAGACCTTACAAGCATTAAGCGCAATATTTAGTGCCAATGCTGTCTTACCCATAGAAGGCCTTGCAGCCAAAATTAATAGATCAGACTTCTGCAAACCACCAAGGAGCTGATTTAGATCTTGAAGTCCGGTTGTAATGCCTAGAGCCTCTGGATTATTTTTTAGCGTACTAATTTTTTTAACTACATCTTTAACTGAACTTGCAAGCTTTATATATGTTTTCTCACCTAGCCTTTTTACTGCTAAATTGAATAACTTAGTCATCACTTGCTCAATTTGCACCTGTGCAGAATTTTCGATGTCATAGTTGTAACTATCATTAACCATCTCCTGTCCGAGCTTGATTAAGCACCTTCTTAAGTAGGTATCGCGGATTATTCTAGTCAAACTATAGATATCGAGTGCAATACTTGCCTTTGCTGCAAGCTTTGCAAGATATTCAACTCCACCACATTCGATAAAAGCTTGGTCGTTTTCAAAAAACATTTTAAGGCTCAGTTCATTGGCAACTATACCGTGTTTTCTGGTTTTAGATATCTGTGTGAAAATACTTTGATGCAGTGGATCATAGAAATTCTCTGCAGTGATTGTGTCTTCAACCGCATCACAGATTCTATTATCACGAATCATTGCGCCAATAAGCATTTGTTCTGCTTCTAAATTATGCGGCAATTTACATATTTCCTTATCTACACTTTTTGAATTGATGAGACTAGCTAGTTTATTCATTTTAAGTTTTTAGAGTAACTGTCGATTATTGTAGAATATTTAGTATTCATTTGAAAGATGTAAGAGCAAAAAAATTTG
[truncated: 23,422,342 more chars]
