# Supplementary material for: Large scale genome reconstructions illuminate Wolbachia evolution
Source: Nat Commun. 2020 Oct 16;11:5235. doi: 10.1038/s41467-020-19016-0 (PMC7568565; doi:10.1038/s41467-020-19016-0)
Supplement: Supplementary file 6 — Supplementary Data 2 [file 41467_2020_19016_MOESM6_ESM.zip › Scholz2020_trees and xml/Cimex.selected.gtrg.beast.noclock.cons.tre]

#NEXUS
begin taxa;
	dimensions ntax=10;
	taxlabels
	'Cimex_lectularius_bug_SRR1201269.fna'
	'Cimex_lectularius_bug_SRR1201270.fna'[&!color=#-16724992]
	'Cimex_lectularius_bug_SRR1660254.fna'[&!color=#-16750849]
	'Cimex_lectularius_bug_SRR1660256.fna'
	'REF_wCle_F.fna'
	'Cimex_lectularius_bug_SRR1201271.fna'[&!color=#-16750849]
	'Cimex_lectularius_bug_SRR1660429.fna'[&!color=#-16724992]
	'Cimex_lectularius_bug_SRR1201273.fna'[&!color=#-65485]
	'Cimex_lectularius_bug_SRR1660428.fna'[&!color=#-16724992]
	'Cimex_lectularius_bug_SRR1201272.fna'[&!color=#-65485]
;
end;

begin trees;
	tree TREE1 = [&R] (((('Cimex_lectularius_bug_SRR1201269.fna'[&length_range={1.035798393035137E-4,1.8200244256924618E-4},height_95%_HPD={0.0,1.0842021724855044E-19},length_95%_HPD={1.1627443719096902E-4,1.5844977424664627E-4},rate=1.0,length=1.372844288994253E-4,length_median=1.370226479375383E-4,height_median=0.0,height_range={0.0,2.1684043449710089E-19},height=4.45075772395727E-20]:1.3702263299188822E-4,(('Cimex_lectularius_bug_SRR1201270.fna'[&length_range={3.78082062297459E-5,8.055404330357427E-5},height_95%_HPD={0.0,1.0842021724855044E-19},length_95%_HPD={4.5732393619512095E-5,6.701223249665554E-5},rate=1.0,length=5.640043937072123E-5,length_median=5.624002781382654E-5,height_median=0.0,height_range={0.0,2.1684043449710089E-19},height=4.455575864930431E-20]:5.6242088975417875E-5,'Cimex_lectularius_bug_SRR1660254.fna'[&length_range={3.78082062297459E-5,8.76390849351904E-5},height_95%_HPD={0.0,1.0842021724855044E-19},length_95%_HPD={4.5732393619512095E-5,6.701223249665554E-5},rate=1.0,length=5.640541223529697E-5,length_median=5.624415013700908E-5,height_median=0.0,height_range={0.0,2.1684043449710089E-19},height=4.454371329687141E-20]:5.6242088975417875E-5)[&length_range={9.346752218656045E-7,3.475750648350796E-5},height_95%_HPD={4.574594981097133E-5,6.701223249665558E-5},length_95%_HPD={3.8134462506581696E-6,2.1936539592787635E-5},rate=1.0,length=1.215801189052846E-5,posterior=0.9998889012331963,length_median=1.159902675400051E-5,height_median=5.6242088975417875E-5,height_range={3.7808206229745915E-5,8.055404330357431E-5},height=5.6401941827219225E-5]:1.2094187226712957E-5,(('Cimex_lectularius_bug_SRR1660256.fna'[&length_range={3.843986167566448E-6,3.6689506420445544E-5},height_95%_HPD={0.0,1.0842021724855044E-19},length_95%_HPD={7.983022545554951E-6,2.561546260779066E-5},rate=1.0,length=1.589135990644438E-5,length_median=1.5144825892853931E-5,height_median=0.0,height_range={0.0,2.1684043449710089E-19},height=4.38691735606289E-20]:1.4461670070652077E-5,'REF_wCle_F.fna'[&length_range={3.843986167566448E-6,4.326916597707046E-5},height_95%_HPD={0.0,1.0842021724855044E-19},length_95%_HPD={7.935634244524348E-6,2.9155919733291203E-5},rate=1.0,length=1.6378244177062638E-5,length_median=1.5177284747689917E-5,height_median=0.0,height_range={0.0,2.1684043449710089E-19},height=4.3833037503330195E-20]:1.4461670070652077E-5)[&length_range={2.2443819994205405E-7,3.640817134378181E-5},height_95%_HPD={7.63727860522386E-6,2.1606804989659535E-5},length_95%_HPD={4.647821288609757E-6,2.664770879185466E-5},rate=1.0,length=1.5458409607051555E-5,posterior=0.8606821464281746,length_median=1.551493416744564E-5,height_median=1.4461670070652077E-5,height_range={3.843986167566455E-6,2.998788358551767E-5},height=1.4722157061595008E-5]:1.563630199423986E-5,('Cimex_lectularius_bug_SRR1201271.fna'[&length_range={1.401060493154142E-5,5.535170869799526E-5},height_95%_HPD={0.0,1.0842021724855044E-19},length_95%_HPD={1.7833658460358324E-5,3.549910560463713E-5},rate=1.0,length=2.6602170353094597E-5,length_median=2.6279016732608382E-5,height_median=0.0,height_range={0.0,2.1684043449710089E-19},height=4.419439807631725E-20]:2.6090983238294483E-5,'Cimex_lectularius_bug_SRR1660429.fna'[&length_range={8.279191483268118E-6,4.605371724060513E-5},height_95%_HPD={0.0,1.0842021724855044E-19},length_95%_HPD={1.7256908765366627E-5,3.386922206455733E-5},rate=1.0,length=2.586768117318734E-5,length_median=2.5946293567109334E-5,height_median=0.0,height_range={0.0,2.1684043449710089E-19},height=4.419439807631725E-20]:2.6090983238294483E-5)[&length_range={8.124648723570717E-8,1.6868463687914367E-5},height_95%_HPD={1.8359955213119992E-5,3.383180232142122E-5},length_95%_HPD={3.609236590894227E-7,7.557417941110487E-6},rate=1.0,length=3.476911184806635E-6,posterior=0.9582268636818131,length_median=3.0889886164891266E-6,height_median=2.6090983238294483E-5,height_range={1.4010604931541555E-5,4.013009339442293E-5},height=2.613421293284179E-5]:4.006988826597455E-6)[&length_range={4.475213530543962E-6,6.966746175195718E-5},height_95%_HPD={2.2158935623994825E-5,3.9075537453767215E-5},length_95%_HPD={2.3928959752175315E-5,5.275789975623588E-5},rate=1.0,length=3.818527409540768E-5,posterior=0.9994445061659816,length_median=3.8082395568363105E-5,height_median=3.009797206489194E-5,height_range={1.722321572199194E-5,5.535170869799529E-5},height=3.0382273890910455E-5]:3.8238304137238894E-5)[&length_range={2.646827905912595E-5,1.2026634500194904E-4},height_95%_HPD={5.67057405336189E-5,8.059459539505641E-5},length_95%_HPD={4.3949402511954386E-5,9.159216446846207E-5},rate=1.0,length=6.871834463297063E-5,posterior=1.0,length_median=6.844794355049967E-5,height_median=6.833627620213083E-5,height_range={4.5982981263828515E-5,9.643697680518219E-5},height=6.856627637442712E-5]:6.868635678975739E-5)[&length_range={5.093370516267529E-6,1.3553156982235536E-4},height_95%_HPD={1.1629501641190231E-4,1.5844977424664625E-4},length_95%_HPD={2.658981026630846E-5,8.832197985799776E-5},rate=1.0,length=5.805969496848999E-5,posterior=0.9998889012331963,length_median=5.795780433910631E-5,height_median=1.3702263299188822E-4,height_range={1.0357983930351375E-4,1.8200244256924623E-4},height=1.3728137456841614E-4]:5.7915152565395664E-5,'Cimex_lectularius_bug_SRR1201273.fna'[&length_range={1.507488049544067E-4,2.547849139582196E-4},height_95%_HPD={0.0,1.0842021724855044E-19},length_95%_HPD={1.724314866630539E-4,2.2001534901751948E-4},rate=1.0,length=1.9533767350740291E-4,length_median=1.9493778555728386E-4,height_median=0.0,height_range={0.0,2.1684043449710089E-19},height=4.4579849354170113E-20]:1.949377855572839E-4)[&length_range={7.173533266038157E-5,2.1420863627531674E-4},height_95%_HPD={1.7243148666305406E-4,2.2001534901751948E-4},length_95%_HPD={1.0988769385278149E-4,1.7944569960406478E-4},rate=1.0,length=1.4506263262897793E-4,posterior=1.0,length_median=1.4520266747954615E-4,height_median=1.949377855572839E-4,height_range={1.5074880495440676E-4,2.547849139582197E-4},height=1.953378656153757E-4]:1.453138448182414E-4,'Cimex_lectularius_bug_SRR1660428.fna'[&length_range={2.9071753151718846E-4,4.037315540268969E-4},height_95%_HPD={0.0,1.0842021724855044E-19},length_95%_HPD={3.138298387364052E-4,3.66875563516384E-4},rate=1.0,length=3.404004982443554E-4,length_median=3.402516303755252E-4,height_median=0.0,height_range={0.0,2.1684043449710089E-19},height=4.442325977254239E-20]:3.402516303755253E-4)[&length_range={2.827785503041621E-4,4.096059085042336E-4},height_95%_HPD={3.138298387364053E-4,3.66875563516384E-4},length_95%_HPD={3.061329338836837E-4,3.7647739050238787E-4},rate=1.0,length=3.400472346829803E-4,posterior=1.0,length_median=3.398149161982029E-4,height_median=3.402516303755253E-4,height_range={2.9071753151718857E-4,4.03731554026897E-4},height=3.404004982443554E-4]:3.4003870897647505E-4,'Cimex_lectularius_bug_SRR1201272.fna'[&length_range={6.190437084442896E-4,7.464663626130841E-4},height_95%_HPD={0.0,1.0842021724855044E-19},length_95%_HPD={6.463753961413206E-4,7.157031566513642E-4},rate=1.0,length=6.804477329273374E-4,length_median=6.802903393520003E-4,height_median=0.0,height_range={0.0,2.1684043449710089E-19},height=4.442325977254239E-20]:6.802903393520003E-4)[&height_95%_HPD={6.463753961413207E-4,7.157031566513643E-4},length=0.0,posterior=1.0,height_median=6.802903393520003E-4,height_range={6.190437084442896E-4,7.464663626130842E-4},height=6.804477329273375E-4];
end;

begin figtree;
	set appearance.backgroundColorAttribute="User Selection";
	set appearance.backgroundColour=#-1;
	set appearance.branchColorAttribute="User Selection";
	set appearance.branchLineWidth=1.0;
	set appearance.foregroundColour=#-16777216;
	set appearance.selectionColour=#-2144520576;
	set branchLabels.colorAttribute="User Selection";
	set branchLabels.displayAttribute="Branch times";
	set branchLabels.fontName="Arial";
	set branchLabels.fontSize=9;
	set branchLabels.fontStyle=0;
	set branchLabels.isShown=false;
	set branchLabels.significantDigits=4;
	set layout.expansion=0;
	set layout.layoutType="RECTILINEAR";
	set layout.zoom=0;
	set nodeBars.barWidth=4.0;
	set nodeLabels.colorAttribute="User Selection";
	set nodeLabels.displayAttribute="posterior";
	set nodeLabels.fontName="Arial";
	set nodeLabels.fontSize=9;
	set nodeLabels.fontStyle=0;
	set nodeLabels.isShown=true;
	set nodeLabels.significantDigits=2;
	set polarLayout.alignTipLabels=false;
	set polarLayout.angularRange=0;
	set polarLayout.rootAngle=0;
	set polarLayout.rootLength=100;
	set polarLayout.showRoot=true;
	set radialLayout.spread=0.0;
	set rectilinearLayout.alignTipLabels=false;
	set rectilinearLayout.curvature=0;
	set rectilinearLayout.rootLength=100;
	set scale.offsetAge=0.0;
	set scale.rootAge=1.0;
	set scale.scaleFactor=1.0;
	set scale.scaleRoot=false;
	set scaleAxis.automaticScale=true;
	set scaleAxis.fontSize=8.0;
	set scaleAxis.isShown=false;
	set scaleAxis.lineWidth=1.0;
	set scaleAxis.majorTicks=1.0E-4;
	set scaleAxis.origin=0.0;
	set scaleAxis.reverseAxis=false;
	set scaleAxis.showGrid=true;
	set scaleAxis.significantDigits=4;
	set scaleBar.automaticScale=false;
	set scaleBar.fontSize=9.0;
	set scaleBar.isShown=true;
	set scaleBar.lineWidth=1.0;
	set scaleBar.scaleRange=3.0E-4;
	set scaleBar.significantDigits=4;
	set tipLabels.colorAttribute="User Selection";
	set tipLabels.displayAttribute="Names";
	set tipLabels.fontName="Arial";
	set tipLabels.fontSize=9;
	set tipLabels.fontStyle=0;
	set tipLabels.isShown=true;
	set tipLabels.significantDigits=4;
	set trees.order=false;
	set trees.orderType="increasing";
	set trees.rooting=false;
	set trees.rootingType="User Selection";
	set trees.transform=false;
	set trees.transformType="cladogram";
end;
