# Supplementary material for: Large scale genome reconstructions illuminate Wolbachia evolution
Source: Nat Commun. 2020 Oct 16;11:5235. doi: 10.1038/s41467-020-19016-0 (PMC7568565; doi:10.1038/s41467-020-19016-0)
Supplement: Supplementary file 6 — Supplementary Data 2 [file 41467_2020_19016_MOESM6_ESM.zip › Scholz2020_trees and xml/Cimex.selected.gtrg.beast.noclock.xml]

<?xml version="1.0" standalone="yes"?>

<!-- Generated by BEAUTi v1.8.2                                              -->
<!--       by Alexei J. Drummond, Andrew Rambaut and Marc A. Suchard         -->
<!--       Department of Computer Science, University of Auckland and        -->
<!--       Institute of Evolutionary Biology, University of Edinburgh        -->
<!--       David Geffen School of Medicine, University of California, Los Angeles-->
<!--       http://beast.bio.ed.ac.uk/                                        -->
<beast>

	<!-- The list of taxa to be analysed (can also include dates/ages).          -->
	<!-- ntax=10                                                                 -->
	<taxa id="taxa">
		<taxon id="Cimex_lectularius_bug_SRR1201269.fna"/>
		<taxon id="Cimex_lectularius_bug_SRR1201270.fna"/>
		<taxon id="Cimex_lectularius_bug_SRR1201271.fna"/>
		<taxon id="Cimex_lectularius_bug_SRR1201272.fna"/>
		<taxon id="Cimex_lectularius_bug_SRR1201273.fna"/>
		<taxon id="Cimex_lectularius_bug_SRR1660254.fna"/>
		<taxon id="Cimex_lectularius_bug_SRR1660256.fna"/>
		<taxon id="Cimex_lectularius_bug_SRR1660428.fna"/>
		<taxon id="Cimex_lectularius_bug_SRR1660429.fna"/>
		<taxon id="REF_wCle_F.fna"/>
	</taxa>

	<!-- The sequence alignment (each sequence refers to a taxon above).         -->
	<!-- ntax=10 nchar=1250060                                                   -->
	<alignment id="alignment" dataType="nucleotide">
		<sequence>
			<taxon idref="Cimex_lectularius_bug_SRR1201269.fna"/>
			ATGATCAATTTTAGTGATTTTATACCCTTTACAACTCATCAAAAATCACCATAATTTTTAGTGTGTATTAAGTAGTGTTAGCTTTTCACTTTGCAGCAAGCTATTGATTATCTTGTGTTTTTCTAATTATTGCTTTTTTCTTGGTGTAATATATGAGCTTGATTAACCCTAAGGTTTCTACTATGTTTTTTGACCAAATCGTTACAGTAACAGATCACAATATTGCTTGGAAAAAAATCCAAAATTGTCTTTATAATCTTTATGGAGAGGCAACGTATAATAGCTGGCTAAGTTCACTTAGCTTTGTTAGTAGTAGCAATGGAGAAGTTTTGTTGTCTGTGCCAACAAGATTTATAAAAGAGTGGATTACGGTTCACTACATGGAAAAAATACTATCATTGTGGCAAAACGAGGATGAAAGTATACGTTCTATTGATATTCAAGTAATCGAAGAAAAGAATTCAAACCCTAATACTATATCAAAAAGCAGGGAGGAAAGTAATCATAGTCTTGGTTCACCGCTGGATCCAAGGTTTACCTTTGATAATTTTGTGGTAGGAAAGCCAAATGAGCTAGCGTTTACAGCTGCAAAGCGTGTGGCAGAATCTATAGATCCAATACCAGGCAGCAACCCTCTGTTTCTATATGGTGGAGTGGGGCTTGGTAAAACACACCTGATGCATGCTATAGCTTGGCACATAGTCAATTCTCCATCGGTGAAAAGAAAAGTAGCATATTTATCAGCAGAGAAGTTCATGTACCAATATATTACAGCACTGCGAAGTAAGGATATTATGTTGTTTAAGGAACAATTTAGGTCAGTAGATGTATTGATGGTAGATGATGTGCAATTTATCAGTGGTAAAGATAGCACGCAGGAAGAATTTTTTCACACCTTTAATGCGCTAATAGACCAAAATAAACAATTGGTTATATCGGCTGATAGATCTCCTAGTGATCTTGATGGAGTAGAGGAAAGAATAAAATCGCGGCTTGGTTGGGGGTTGGTGGCGGATATTAATGAAACGACTTTCGAATTAAGACTTGGTATATTGCAGGCTAAAGTGGAACAAATGAGCATGTATGTTCCGGATGATGTTCTAGAGTTTTTGGCAAGGAACATAAAATCTAATATAAGAGAATTGGAAGGAGCATTGAATAAAGTTGCCCATACTTTGTTGATTGGCAGGAGTATGACAGTAGAGTCGGCCAGTGAAACTTTAGCAGATCTTCTTAGATCAAATCATAAGTCAATTACAATAGCAGAAATACAAAGGAAAATAGCTGAGTTTTTTAATATAAAAGTAGCGGATATGCACTCCAATAGGAGGCTTCGTGGTCTTGTAAGACCAAGGCAAATAGCTATGTATTTCGCTAAGAAATTCACACAAAAAAGTCTGCCAGATATTGGAAGAAGCTTTGGTGGCAGAGACCATGCTACTGTTATACATGCAGTAAAACAAATAGAAAATTTTATAAAAACCGACTCAAATTTTGCTGATGAAATTAATCAGTTAAGGAAAATGTTTAAATAGAGGTTAGGTTACACAGGCCTTATGTTTAGTGCTGGAGCGGCAATAGACCACTCGCATAGCTTTTAGCAGCATGCTAGACATATAGAA------------------------------------------------------------------------------------------------------------------------------------------------------------------------------------------------------------------------------------------------------------------------------------------------------------------------------------------------------------------------------------------
			-------------------------------------------------------------------------------------AGCTAAGGCAATTTAAGAGCACACAAAAAATGCCAAGAATAATTGCCTTTTAGATGCAAGAAGTTTAGTGTTTGTTATTTACCTAAAATCGTGACTTTAATCTACCTTAAGCTCAAAGTCTTCCGTTAGCTGTGTAGAATACATTTCCTGATTATCTTGATTATAGAGAGTAAATTCGTGATCATCTAAGTTTAATATTGCAAAACCGAAGCCAAAAAAGTTTCTAACTTCATGTGCTAAATAATTTTTGCCGTTTGAGTAACTAAATTCTACATTTTGATAAGTAGGTTCCTGATCTTGAGCGTGTAATAGTGCACCACCGTTTCCGATTATAATCTGGTCTGGAACATTACTCATCAATAAGATCTGAGCTATGTGAATATGGCCGGAAACTGTGGTAGTGACATTGCTTGGAAATTTATCTCCAAAAGCTTCAATTTGTGTGAGATTGCCATGACTTTTTAATATCAAAAGTTCTTTTTTTGGAGATCTCCAAAGCGGTCTGTGAGTTAAAAACCACGTGGGTTTGTTAGAACTATCTTGTGTTAGTTTGTTAAATTGCTTCTCAAAAGCATCAATTGTACTCTGAGTTGTGAAAATATCTTCACCAGACGAAGAGTCGAAGATAAAAAATCTCATCGGTCCAATGTCTAAAGACCAGCTAGGAACGAAATTTTCACATTTCTCAGATGAAAAGGGGTATGGATCTAGATATCTAAACCATCCTTCATAAGCTCTGTCACAACTTTCATGGTTTCCCCTGACAAAGAGAAAAGAAGATTGTAGTAGAATATCCTTTGCAGGCTCGAACCAATCAGCGTACCAAGCTTCTTTATTGTACCCATAAATATTGCCGCACTTTTGTTCATTTCTACATTTTGTTTTTCTGTAATGGTAATCGCCAACGTGGATAATTAGGTCAGGTTTATGAGAGGCAATAGAATCTAAGTTTTTTTTTAAAGGCCAACTATCTACCGAATTACATTCCTGTTGAAATAATGCATTTATTCTGCAGCCCGTATCACCAATAAAAGCAATTTTGCTAATCTTTTCTGGTGATGTGGGGACCTGTATGTTGTCAATATTAATGTTTTCGGCACTCGTTTCTACTATCAGTTCACAAACTGTTTCGGTGTGATCACCATTGTTAATTGAGCTGCGACTTAGCATTTCTATTTCCTCGCCGTCGACATGAACGATGGGGCAAGTATCATTGTCTATAATTGCACGTACGCTTAATTTATTTTCCGGAATAGCTTGAGACCACGTGTATAATATCTGTGCATGGGCAGAGTAAAAGCTGGTTATAAGAGATAAGGTTAAAAAGATAAGGATATTAGCTATATTCATTTGTATAAAAACCTAAGTTTAAAATGTATCCGTTCAACGGGGTGACAAAATAGGGTGGACAAGGTAACATAAAAGATAACCATGGAGTAAAAGTAAGTTTACAACAAAGGATGTTGTCCCAGTGCCTAGACACTGGGATCCAGCAAAATTGATTGTAAACAAGTGCACTATACAGCATTTTAAATGAAACTACCAAAAACTGGATTCCAGTGTCAAGCACTGGAATAACACCACTTTTGCTTCAATATTCACCACGCCCCTGAATGGATATCTTAAAATTAGCGACACAATCATCTTAAATAATTGAAGCTCATAATCACAAAATCAGATCTCTTGCATAACCTGCTTTCTGATTTTGTGTCAAAACTTGCTTGCGCTTCTCCCAAGTATTCTGTGTGTCTCCTAAAAATTCCTTACCATTAATGCAAAAGATCTATTCATAACAGAATTATACAGACAATTTATAAATTATCCTAGTATCAGATTGACACTTTGGATGAAGAATCCTAAAATGATTAAGTAATTTAAAATAATTATATAAAAACTAGAATAAAATGCGGTCGTG
			GTGGAATTGGTAGACACGCAGCGTTGAGGTCGCTGTGGCTCATAAGGTCTTGGAAGTTCAAGTCTTCTCGGCCGCACCAAGTTTCTTGTCGTTATTTGATGTAGGTAAAATGTTAATAGGAAATCAAGGTAAAAATAAAATAGAGAGGGCCATCAGTGAAATCAGGCGTGGTCTGCCAATTGTAATATATGATGAAAGTGATTATCTATTGTTTGCTGCTGCTGAAACTTTAGAGAGGGATTCATTTGATCAGTATAAGCTCATATCAGACAATCTATGTGTCACTTTGACTCCAAGTAAAGTGCAGTATACGTTCCAAAATGAGGAAAATGGCAGCAAACGCTTGCCGATAAACAACTTTGATGAGCTGCTTTATTTAGTAAACTGTTCAACAGAAGATAGCACAAAAGAATTGCTGCGTTCAAAGATGATAGATAAATGTGCTACTACTTTGCTTAAATTCTCGGAATTATTGCCATACGCGTTAGTGATCGATATGACTTTTAAAGATAAGAATGAGATGCGAGATTGGTGTGAGAAAAATGACGTCATTGCGTTGGACACATCATTCATAAACGATTTTCAACGAAACCAGGGTTTATATGAAGTGTGCAAAACATCATTATTTTTGAAGCAGACTCAAGAAGTAAATATCATATCTTATAGAACCAAAAGTGGCGGGAGGGAACATTATGCAATTATTATTGGCAATCCAAATGAAGATGGAGACCTGTTAGTGAGGATTCATTCCTCATGCTATACAGGCGATCTATTAGACAGCTTATCGTGCGATTGTAGAAGCCAATTACATCAAGCAATCCAAATAATGGCTGACTCTAGCGGTGGCATTATATTATACCTTATGCAGGATGGTAGGGGCATTGGTTTAACTAATAAGTTAAGGGCATATGATATGCAGAGAAAATATAATCTTGATACTGTGGATGCAAATAGAATATTGGGTTTTGAAGATGATGAAAGGGATTTTACCGTTGCAGCTGAAATGCTCAAGAAATTAGGCATTAAAAAAGTCCAATTACTTACAAATAACGGTAGAAAGTTATCAGAGTTGAAAAACAGTGGCATAGAGGTTACAAGGTGTCTACCACTTATTATGGAGCGTAATCAGTATAATAGTTCATATATGGAGACAAAATTTGGCAAGCTAGGCCACAAGTTAAGGGTTTTTTAGCTTTTTTGTTGTAACTACTTTGTTGATTTACTATGTTCGTTAATATTGGTTAAGGTTTTGAGAAAATTAAGATGCTAAAGCTTTTCAAACAGAAAAATAATGAGTCGTTGGATAAGGATGTAAATTGGAGTTCAAGTCGTTATAGCACAGTTGTTGCTCAGAGAAATACTTTGCTTTTATTTACATTAATATTATTAGTAGCAATTTCTGTAAGCATATTGGCTATATTTAAAATTAGTACAAGTAGCACTATTGAACCATTTGTTATAGAAATTGAAAAAAAATCTGGAATAGTGCAGTTGGTTGATCCTGTTACAGTAAAACAATATTCTGCGGATAAAGTACTAAACAATCATTTTATTGCAGAATATATAAAGGCAAGAGAGGTTTTTGATAAATATAACTACAATTATAACTATTACACAAAGGTGAGGTTATTTTCTTCACCCAATGTATATAATGAATTTAGAAATTATATAAGTTCGCAGAACATGGATGATCTTTTTAATTTATATTCAGGTTTTGTTAAAAATGAGTTTAAGATTCGCTCAATTCAGAAATTGTATGATGATACCTTTCAGGTGAGGTTTACTGTGGAATTTACACGAAAAAATGGAAGCTCTGTAAAAAAGAACAAGATAGTCATCATGTCGTATAAATATGCATCACTTGAAATGAATGATCAGCAAAGATACGTTAATCCGTTAGGATTTCAGGTTACTTCTTATAGGGTAGATGATGAACATGTGTAGAATATTATTAGTTTTAGCTTTACTGATAAATAGCAGTTTAAGTGCATCAGTTAATT
			ACAATAAGCCTATTTCTGTAGATAGTAGAATAAAAACTTTTGTGTATAGCCCTAACGAAGTATTCACAGTTGTTTTCAGTCAAGGCTACTATTCTTATATTGAATTTGCAGAAGGAGAAAAAGTCAAAAACATTGCTGTTGGTGATGCGTCAAGTTGGAAAATTAGCCCTTATGACAATAAATTACTTATCATGCCATTTGAAGTTAGTAGCCGCACTAACATGATTATCACAACCACCAAAAAAAGAAATTACATTTTTGATTTAATCTCAAGACCAAACTACGATAAATACCCAGATACTGATACTGAGAAAATAAGTCACGATTATTCTGCTGAAAAAGATATATCTTATGTAGTACGTTTTTATTACCCTCAAGAGGAAGATGAATTTGATGTTGATTTAGATGAAGTATCAACGCCTACTCAAATGCAATATGTTGTAGACAAGCCAGAAGGAGTAATACAGGAAAATGACAAGAAGTACAATTATACATATATCGATGAAGGTGTTAACACTGATATAATACCAATTGAGTTATTTGACGATGGCTATTTAACCTATTTTAAATTTAGGGACAGTAACAAAATACCTCAGATTTTTACAGAAGAGGGTAAAACTAAATTACCTTGTAAAAGACTGTTATTTGATGGTTATGTTATAATAAAAGGGGTGCATAAGAAATTGTTCATGCGTTATGAGAATAATGAGGTTGAAATTATAAATAGGTCACTTTAGCTGTGGTACATGTAATATGAGTAAAGAAAAGCGTAACAATTCGGAAAATGAGTCAGAAATAGAGAGCAATGTAGTAACAGTTGGCTCTAATCAAGGCCATAGAGCATTAATGGTTGTTATTTTAGTGCTTCTAGTTGGTGGGATATATTATCTCTATTTTAGTCCTTCTTCCGATGAAGAGGATGTGGAAACCATTAGAAAGGAAGAAACGGAGCAAAATGTTCAAGAATTGAAAGGAAAGTTGGAGAAAGTTCCAGATAATACAGCAGTTCCTGAAAGGATAATAACTGATCTGCCATCTTTACCTCCTATTTCTACACCGCAAATTATACCGGAAGTAAAACAGTCTAAAAAAGAAGAAATGGTAAAAAAAGAAGAAGAAAAACCAAAAGAAACGCCTATGTCAAATATACCTGTTTTGCCAAAGCAAAACTTCCCTCATAGCAATATTACTAGCAATTTACCAACATCGTTTCCTACAATAGGTGGAGGTGGTTATCCTAGAGACAGACGTGGTGCACAAATGTTAGCAATTTCAGGTGGTGGTAAAGAGGGCAAGGCTGCCGATGCCGTTTTATCTAACACTTCAATACAGCCGAGTATAGCTACCAAAGTGGGAAAACTTGGGTTTATGATTACTCAAGGTAAAATTATTGATGCTGTTCTTGAGACTGCAATAAGTTCTGATCTGCAAGGAACGCTACGTGCTGTGGTTAGTAGTAATGTTTATGCAGAGACTGGTGATACGGTTTTAATACCCAGAGGTTCAAGATTGATAGGTGGCTATTCATTTGACTCGAATGTTGCAAGAGTTCGCATAAATATAAACTGGAATAGGATCATTCTTCCTCATGGAATAGATATTGCTATTTCATCACCTGGCACCGATGAGCTTGGTAGAGCAGGAGTAGCTGGCATAGTTGATAATAAAATAGCAAGTGCATTGTTTTCTTCAATATTGCTTGCAGGCGTTTCGATTGGGTCAGCTGTTATAGGACAAAAGTCTTCCAATCTTGTTGATGCGCTAACTCCTATGGATGCGGTGAGAGCTATCACTGCAACTGAAATAGATTTTTCTTCACTCAAGGATGTCATTATTGATGGACTAAAGGGTGACAGTGCAGCTAAAGTTGAGAAAGCAGAGGGAAAAGCGTGGAAATTGGGTCTTGGAGCTATTGGCAGAATTAAGAATGCTAAAAATGAGCAAGATTTGCTGAAGATAATGAAAGAGGAAATAGCAAAAGCGTTAGGAATTGAAAAAGA
			TAAGGTAAATATAAGCCTAGAAGACATAAATCAACTGCTACAACAATTTCTAGGAAAAAACAAGTCTGTCTATGAAGAAGCAATTAGCAAATCAATCAATGATTTTTCTAAAGATATGCGAGATATAGTCGAAAGATCTACAGATAAAAAACCAACTGTTTATGTCGATCAAGGCACCGCGTTGAAAGTATTTGTTAACCAAGATATAGTATTTCCTCCACAGGCAATATTAAACCAGTAAAATGAACTATGCTGCACTTGATACATATTTAGAGCCATTACAAGGCATCTTTCAAGAGGAAGGTGTAAATGAAATATCAATAAATAAGCCAAAGGAAGTATGGATTGAAAATCGTGGTGAAATAAGGTGTGAAAAATTAGAGATATTCGACCTTAACCATTTAAAATCTCTTAGCAGACTGATTGCTCAAGCCACAGAACAAAAACTTAGCGAGGAAGCACCGCTGCTTTCAGCTACATTACCAAATGGTTATCGTATACAGATAGTATTTCCACCAGCATGTGAGTCTGATAAGGTAGTCATGTCAATTCGTAAACCTTCTACCATGCAATTAGCATTGGATGATTATGAAAAGATGGGGGCTTTTTCTGAAACTGTTATAGAAGTAACTGATGATCCAGTGGATCGTCACCTGGATTCACTATTAAAGCAAAGGAGAATAAGAGAGTTTTTAGAATACGCTGTAATAAATAAAAAAAACATCATAATCAGTGGCGGAACTTCTACTGGTAAAACTACTTTCACTAACGCAACTTTGCGTACCATTCCAGCCGAAGAAAGAATTATTACTGTTGAAGATGCGAGGGAAATCGTTTTGAACGATCACCCCAATAGAGTACATTTAATTGCCTCTAAAGGAGGGCAGGGCAGGGCCAAAGTGACCACTCAAGATTTGATAGAAGCATGCTTACGCTTAAGACCAGATAGAATAATAGTTGGTGAGCTCCGTGGAGCGGAAGCTTTTAGCTTTCTTAGGGCAATAAACACTGGTCACCCAGGATCAATATCAACCCTTCATGCGGATAGTCCAGCAATGGCCCTTGAGCAAATAAAACTGATGGTCATGCAAGCAAATCTTGGCATTCCCCCAGATCAGATCATACCATACATCAGAAATGTAATCGATATTGTCATTCAGCTAAAAAGAACCAGCGGGGGGAAAAGAAGCATATCTGAAATATTATTTACTAGATCATCGGATGAAAATGCTTAAATTTATACATAATGAGGAAAAGTAGTTTATGAGTAATGGAAATCATCTACGCAACATTCTGATAGGAGGGGTTGTAGCTTTCAGTGTACTAGAATTTTGCTTCTATTTATCTGGTATATTGTTTTACCTCTTTGTTGATGGTCCAGATGGCGTGGATTTTAAAGCAATTAACCCTAGCTTGACGCCTTTTCCTCAAGCTCTTTGGCCAACAATTTTTGATCATATACAATATTGTTGGCGTCATCCAGAGTTGTATAGCCTTGAGCTCAAAATTAAGTTGGTTGTATTTTCTGCGCTGCCTATCGTTGTCTTGATGATTATTTTGTGGAATTTAAGAGAAAGGGTAGTTGAGTGGCGACCATTTAAAAAGAAAGAATCACTACACGGAGATTCGAAGTGGGCATCAGAAAAAGACATAAGAAAAGCCGGGTTAAGAAGCAAAAAAGGGTTATTGCTTGGTAAAGATAAAAGGGGCTACTTTATTGCTGAAGGGTTTCAACATGCATTGCTGTTTGCTCCTACAGGTTCGGGTAAAGGTGTTGGCTTTGTAATTCCTAATTTATTATTTTGGACTGACTCGGTAATTGTACACGACATAAAATTAGAAAACTATGAAATAACAAGTGGTTGGCGAGAACGGCAGAAGCAAAAGGTATATGTGTGGAATCCAGCACAGCCAGATGGAATAAGCCACTGTTATAATCCGCTACAATGGATTAGTGAAAAACCTGGACAGATGGTTGATGATGTGCAGAAAATAGCTAA
			CCTAATCATGCCTGAACAAGACTTTTGGCAAAATGAAGCAAGAAGCTTGTTTGTTGGAGTAGTATTGTACTTACTTGCTACACCGGAGAAAGTTAAATCTTTTGGTGAAGTTGTGCGCACGATGCGTAGTGATGACGTGGTTTATAATCTCGCTGTTGCTCTTGATACAATGGGTAAAATAATACACCCTGTGGCATACATGAACATTGCGGCTTTCTTGCAAAAAGCTGAGAAAGAAAGGTCAGGTGTCGTATCAACTATGAACTCATCACTTGAATTGTGGGCAAACCCATTGATTGATACTGCAACGGCGACAAGTGATTTTAATATTTTAGATTTTAAAAAGAAGAAAACTACAGTTTATGTCGGCTTAACTCCTGATAACTTAACTAGATTAAGACCTTTAATGCAGGTTTTCTACCAGCAAGCAACTGAGTTTTTGTGTAGAAAATTGCCATCGGATGATGAGCCTTATGGTGTATTGTTTTTGATGGACGAGTTTCCAACACTTGGAAAAATGGAGCAATTTCAAACTGGCATTGCATATTTTCGTGGTTACAGAGTTAGATTGTTCTTAATTGTTCAAGATACTGAACAGCTCAAAGGAATATACGAAGAAGCAGGGATGAACTCCTTTTTATCAAACTCAACATACAGGATAACTTTTGCAGCTAATAACATTGAGACGGCTAATTTAATATCGCAGCTGATAGGAAACAAAACTGTGCAACAAGAATCGTTGAATAAACCTAAATTTTTAGATTTGAATCCTGCTTCAAGATCGTTGCATATTTCTGAGACACAGAGAGCGTTGCTGCTGCCTCAAGAAATTATTATGTTGCCACGTGATGAGCAGATAATTTTAATAGAGTCGACTTATCCAATTAAATCAAAGAAGATTTTGTACTACAGTGATAGCACCTTTACGAGGAAGCTGCACAAATCAACTTTTGTGCCTACACAAGAGCCATATGATCCAAATAAAGTTTTTTCTGCTACTAACGAAGATAAAATTAGTAAAGAAGAAAATAATGCTATCGCAGGGCCTAGTACTGCTGATTATCCTGTTGAAACTCAAACCGAAGATGCAATATATGATGAATCAGAGATTAACGATGAGCTTAAAGAGGAAGATCTTGATGATGAATATGTTGACGACAAGTTTGAAGATGAAGAAGATGACGGGTTTGATGATGAAGAGGATGAATTTGAAAGTGGTGATGAATTTAAAGAAGAAAGAGACGATGACGGGTTTGACGACGAAGAGGATGAATTTGAAGGTGGTGATAAATTTAAAGAGGAAAGAGACGATGATGGGTTTGATGACGAAGAGGATGAATTTGATGATGAAGATATTGACGACGAATTAAAAAATGACAACAAAGCCGAAGATAAAGGTTAATTTTGCCTATTTTTTTGGCTCAGAAAACAAGTTATGCAAATCATTAAGCTTTTCACATTAAGCCATTTTTAATTAATTAGTATTAAATTATCTACTTTAAGTTAGGGGAGTAGTAAAATGAGTAATAAAAAAACATTAGCAGTTATAGCATTTACTTTATTATTGTCACAACAGTCTTTTGCAAGCGAAACGGAAGGATTTTACTTCGGTGGTGGATATCACGGCCAATTTTTAATAGCATAGGTTCACTGAAAGTCGAAGCGGCTAAAGGAAGTAAACATGTGACTGTGGACGAAATGTACGTTCCGGACAAGATAAAAGGTCAAAAACCAAGTGAATACAAGGGAGACTATAATCCACCTTTTGCTGGAGGTGTAGTGTTTGGTTATGAAGGAGAATTGGGTAACAATAGCTATAGAGCTGAATTGGAAGGAATGTATTCTTCTATAAAAGCGGATAATGTTGGATTAGAAGGCAACCAAATGAGTGTATCGTATCTCAAAGAAATTAGTGGAAAAAAATATATATATGATACTAAAGTAGATAATGACCAAATTGAAAACATGTCTGTAATGGCCAATGCCTACTATCATTTGAA
			GAATGATAGTTTCTCCTTTTCTCCTTATGTTGGGGCTGGAGTCGGTTTAACAAGGATGAGGATATTTGGAGAGGCGTCAATAAAACCTGCATATCAATTAAAAGCTGGTCTTGATTATTCCATAAATGAAAGTGTAAATATGCATGTTGGATATAGACATTTTGGTGCCTTTGGTACGAGTCATGAGCTAAAGGCAGATTTGTTGGGAAAAGTGAAACCCGGTACTTCAGGAGCAAAATCGACATTGGATGACAGTGTTAAAAACAGTCCACCAGACGGAGTTGCAAAACAGGAAAATATAAATATAGGCAGTGGATTATTTGCTACACACGGTATAGAGGCTGGGCTTACTTTCCATTTTGCTAGCAAATCTTAAGGCATGTTGTTCTTTGAAGAAAATAGGCCTTTTGGTGTCGTTCCAGCGTGTAACGCTGGAATTCAGGAGAAAAAGAAGCATGGATCCCAATGGACTTTGTTGCATAGCTAGCTACGCAACAAAGCCAACTGGGATGTTACTTTAGCAATAAATATTTAAGAAATTTACCAAATAAAAAAAAAGCAAAAGAATCCCCGTGGCGGCTAGTTATTTACTTTTGTGTCGAAATGTTGGCGTTTCTTTATCCTAAACGCTTAATAAGTGCGACTTAGCTGCTTTTTAAGGCAACTAACCTTAGCCATAAACATTTAAGAAATTCACTAAGCAGAAAAACAGGCAAAGAAACCCCGAGTAGCTAGTTATTCACTCTATCTTATAACATTGGCGTTTTTGATGTCTTAAACGACTTATAAGCGCGTTTGAGCTTGTATAGGTAAAAAACCAGAAGTT-----------------------------------------------------------------------------------------------------------------------------------------------------------------------------------------------------------------------------------------------------------------------------------------------------------------------------------------------------------------------------------------------------------------------------------------------------------------------------------------------------------------------------------------------------------------------------------------------------------------------------------------------------------------------------------------------------------------------------------------------------------------------------------------------------------------------------------------------------------------------------------------------------------------TTGTGGAAAAATTGCGAGCGGAAGCTCAACACTAGCTTACAGATGATAGTCCTCTCCTTCATTTCTCTCCTGTTACGAAGATTTTAAACAGGTTCTTATGTATAAAATAATTCTATTGTATATATGCTGGAAATTTTTGCATTAGAAAATTTTTTTGTTACCTAAAATTAAACTGTTTTTTTTACTTTGTGTAGTACACTTTGCACTTTGTTTCCCAATTCATTTAGGGTGAATGGCTTTGGTAAAAAGTGGAAATCTTCCACATTAATGGTGTCATTCTTCAAAAACGCATC
			TTCCGCATATCCAGAAATAAAAATGACATTGATACCTGGTCTGTGAATTAAGGCTTCTTTGACTATCTCTGGACCGCTAACTTCTGGCATAATCACATCAGTGACTATTAGATCTATGTGTAAACTTTTTTCGCTTATCATTTCTAATGCCTTGTTGCCTGTGCTAGCTTCTATTACATCAAACCCTTTTCTTTGTAATGCTTTAGTAGTGAATTCTCTTACTGAATCTTCATCTTCGATCAATAAGATTGTACCATTGCTTCTAACTTCATTTACTACTGGTTTCTCTATTTCTTCGCTGCTTTCCTCTCTATGATTTTCATCTGATATGTAAACCATAGGCAAAAATATACTAAATTTAGTCCCGTGATTTATCTCACTAGCAACATAGATATACCCTTCAGTTTGTTTAATAATACCATATACAGTGGAGAGACCAAGACCTGTACCAGAGGTAATATCTTTAGTAGAAAAGAATGGGTAAAATACTTTTTGAATTGTATCATGCGTCATTCCACATCCTGTATCAACTACTTCAATTACAACATAATTTCCATGTTCAATCGCTTCTTTGTCTGGAGAAAACATATTCTTAGGTGTAGAATTTAATGAATTGATCTTTTTATTAAAAGTTCGTATGGTTAGTTCTCCACCCTTTTCCATGGCAGCACTAGCATTTATTACTAAGTTAAGTATAACTTGCTCTAATTGTCCTTGATCAGCCCTCACCATACCTAAACCCCTACCGTAATAAGCAGTGAATTTTATATTCTCGCCTATTAATCTCTTTATCATTTCATAAAGATTAGTTATCGCACTGTTTACATCAATAATTTTTGGTTGCATTGTCTGCCTTCTTGAAAAAGCAAGCAACTGCTTAACTAAATTTGATCCACGTTTAGCATTTTGCTGTATTTGTATTATATTTCCAAAAGATGGATCACTAGCTGAGTGCTGAAGCAAAAGCAAATCACAAAATCCTATTATTCCGGTTAGTATATTGTTAAAATCATGCGCAATACCACCTGCGAGCTGTCCTATAGCTTGCATTTTTTGGTAATGCTCAAGTTTTATCTCCAGATTTTTATGCTCAGTGTTATCGACAAAATAGCAGAGTATGAACATCGTTCTATTATGAAGAAACTTATTGAAATATATCTTCGTATTATTGTTGTTGCTGAGCTGCACATCAAAGGATATGTTATTTATTCTATTACTAGAAAAATACTCACGTATTTTCATATGATAGTCGTCTGATGTCAGTGTAAAGATCGAATTGTTATCTGGTCCTGCAAGCTTTATTAGCGCTGTATTTTTTTTTATAAAGTTACCGTTTACATTGCACTGTGCAATAGCGATTGATGAATTTGTAAAACATGGGTGTAATTGATAATCAATAACGTTTGATTCAACTGGCGTAATAAAGCCATATATATAGTTATGATGGTGTTTATCATAAAACATAGCAGCACTCATATAAGCCTTAAATGGAATACCACTTACGGTACAAAATAAAACTTCATTATCAGCTGCTGTATTATTATACTTAGATTGAAATACAAAGTCATTGATTGAACTGCCTCTTTCAAGTTTTTTCAGTTCAAATATGTTTAAAAACCTTTGATTTACAGATAAAATCATCCCTTTAGCATTTGCAATGTAAGTTCCTATATTATGCTTTTCTATTAATTCTTCGTATACCTGCTCTTTGTTCATCTGTGTTGCTTTTAACACAAAATACCCATGTGGTCTTGCTATTGGTGCTAGTGATAAATTTAGAGCCTTATTACTACTTATAACAACTTGGGGATTATCTGGTACTGGTTCAAAAAGCAAAAGAAAATTAGATATTTTATCTTTCTTGTTTAAGGCAATGCATACCTGTACAGAAGAGTTATTTTTTAGCGCATGGTATAGCGCCTTCTTGTCTTTCTCTGAAATATTCCCTATTTCAAGAATCTTGTCTAATGTACCGTCATTATCTATGTGATCTTTGAATC
			TTTCGTAGAACCTTGCGTCAGCATAAACAATACCCTCATCTCTGTGTAAAATAAGACAAAATTCTGTATTGTGATTTAGTGCATTTGCAAATATTGCATTTTGAAATTCTACGATATTAAGTAGATATCTATAGCGTTTTACATGATATACTATAAATAGAGTCATTAAAGTGCTAACTAGCAGGTTAATCTCTATATTAGTATGCTGGTCATATATATCAAAAAAGTAGAGTGTTGATATTACTACTGGAGGTAAAAACATAATGACTGCCATAGCGATAATTGACATTCCATGATTTCTCAATATGAAGTCAACTCTGTTCTCTTTCTTGCTGTCTATGTATCTTTTACTCATTGTGCATATAAAAATGTTTTATTATATTTATTTAATTATTATCGAATTATTAACATCTTTGATAAGTAATTACCACTTAAATCTCTCGAATATTGGTACTGTTGACAAGACATTATGAACGAACAAAAAATGCAAGCTTTTGAATGGTTCTGTGCACTGAGAAATAAAATTGTAGAGTCTTTTTTGTCAGTTGAAGAACAGTCATCCACAGATCCAAAGATTGAAAAAAGAAAATGGGATTGTCCAGGTGGTGGAGGTGGCGAATCTACAATTATTTATGGTAATGTTTTTGAAAAAATAGGGGTAAATGTTTCAAAAGTACATGGAAGATTCGCAGATTCAATTATAAATGAAATCCCTGGTGCAAGCGAGAGCGATGGGGAATTTTGGGCAAGTGGCATATCTTTAGTGTCTCACATGCAATCTCCTCTGATTCCTGCAGCACATATGAACACAAGGCTGATGTATACATCGAAACAATGGTTCGGTGGAGGAATGGACTTTACTCCAATATATAAAAATGAAGAAGATTATAAGTATATTCATGAATCAATCAAGGCAACATGTGATGAATTTGATACTGAGTATTATCCAAAATTTAAGGAGCAATGTGACAGCTACTTTTTCTTACAGCACAGGAAAGAACCACGTGGAATTGGTGGAATTTTCTATGATAATCTGAATTCTGGCAACTGGGAAAGTGACTTCAAATTTACAAAAGCAGTGGGCGAAACCTTCTTGGGAATCTATTTGCATATAATACGTCAACATATGCAAAAGCCTTGGACGAAAAAGCAGCGAGAGACCCAATTAATAAAGCGTGGCAGGTACGTAGAATTCAATCTGTTATATGACCGTGGTACAAGATTTGGTTTAATGACGGGTGGTAATCCAGATGCAATTATGATGTCAATGCCGCCTCTTGTTAAGTGGTTGTAGAGCCTAAATGCATGAACATTGTGATTTGAAAACAGGGAGAACGGAGCTAAAAAACTACTTGACAAATTTCTCCAACCCCTTATAATGATACTGAAGCTATTCATTTAACTTCGCAATCTGCAGATTAAAATGACAAAGGAAACTTTGTATTTGGCGTCTCATGTCTTTATAAAAACTTCTGGTTTTTACCTGTACAAGCTGAAACG---------------------------------------------------------------------------TTCTTTTGCCTTTTTTTTCTGCTTGGTAAATTTTTTAATATTTAAACTAAGGTCTGTTGCAGTTTAAAAGTCGCTAAACTGCAGCGTTTAAGACTTAAAAAAACGCCAATACTGAAAATAAGTACTGACCAGGGCTTCTTTTGTCTTTAATTTGTCCTATTACCATTGAGATTTAGTATAAGCAAATCAAATATAGATCTGTTAACTTTCTACAAAACTAACAAAACCCAAATATTAATGCTTGCTTAAAACCACTTAACTAATTATAATAGCTTTTGAGACTTTAGGTACAGTAAAATGACCGCTTTTGTTCCTTTGGTTGTTTTTTTAATCTTGTACATTGGAGGCGGTGTTTATTTTTCTTTGATTGGAACTGACAATCCATTTAATCAAATTTCACCAGTAATTTGTCTACTACCAGCACT
			ATTTTTAGCTGTTTCATGCAGTACGGATAAAATTCAGCATAATATCAATACTGCTGTAGAGGGTATGGGTAGAAAAACCGTTCTTGTTATATGCTTGATTTTTTTGTTTTCTGGAGCATTTTCTGCTGTTGCCAAGTCAATTGGTAGCGTAGACGTGGCCACTGACTTAGTTGTTAATTTCTTTCCAGCAAGGTTACTACTACCTGGGATGTTTTTGGCCTCTGCTTTTATCTCAACTGCAATTGGTACATTTATGGGAGTTGTCGCATTAATAGTGCCTATAGCTGTTAATCTAGCGCAAAATGGAGCTTTCGGTCTTGAAGTAGGAACTGCAACTGTGGTAGTCGGTGCTATGTTTGGCGACAACCTTTCAATGATATCCGCTCCGACTATTGCAGCTATCTCGTTACAAGGATCTTCAGCAATAGATAGACTTAAAGCGAATTATAAGGTTGCATTCGTTGCAGGCGCTATAACATTCACTTATCTAGCGATCATTTCAAATAGTCCAGGAGTTATTCATGTATCAAGTTTAGATTATTATTCCATAATAAAGGTTATTCCTTACATTTCTTTAATAATCATGGGTTTATTTGAAGTAAACGTTCTAATAGTACTAGCCACCAACAATGCTGATAAGCCTAGTACTCAATAGCTTCACTAAGTCAAGAGAAGTATATAACTCAACACTCCACCACTCATTAAGTATTTCATCTCAGTTGCAGTTTGTACACAGCACTTAAGTTGAATGGATTGCTCTGAATTATCCTTTCTTTTTATGATAAATTCTAGATTTCCATTTGGCACTATTTTACCTTTTATGCTTATTATCTCACTACCATCAAATATTTTTCTGGTTACTCCATCTTGAAATGCAAGCGGAAGAACACCCATACCGACTAAGTTGGATCTGTGTATACGTTCAAAGCTTTCTGCAATTACAGCTTTAATTCCTAACAGCGCAGTACCCTTTGCTGCCCAGTCTCTGCTTGAACCTGTACCATATTCTTTTCCTGCAACGACAACTAATGGAACAGCTTCTTCTTTATACCGCATTGCTGCATCAAAAATTGACATAGTCTCTTGAGAAGGAATGTGTTTTGTATAACCACCTTCATTGCTCACCATTTCGTTTCTTATTCTGATATTAGCAAAGGTTCCACGCATCATTACGTTGTGATTACCACGACGGGACCCATATGAGTTGAAATCCTGTGGTTCAATTCCAAGACCTTTCAAATATATACCTGCAGGACTGTTTGAAGCAATATTTCCAGCAGGAGAAATGTGGTCAGTAGTTACACTGTCGCCAAACATTGCCAGTATTCGCACACCCTTCATGTCGACCACGTTATTTTTATCATTCTCCATCGATAAATTATCAAAATAAGGAGGGTTTTGTATATAAGTGCTTTCCGTGTTCCAGTTGTAGATTTCACTTTTCTCACACTTTATCTTTTGCCAATGTTCGTCACCGGAGAAAACATTCTCATACTTTTGTATGAACATCTCACGCGTTACCACATTTTTAACACAATCTTCGATTTCACTGTTCGTTGGGCATATATCTTTGAGGTAAACGTCATTTCCATCCTTGTCTTTGCATATAGGATCTTTTGCTAAGTCAATCTGCACAGTACCTGCAAGTGCATACACAATAACAAGCGGTGGAGATGCTAAATAATTGGCTTTGACTAAAGGATGGATTCTTCCTTCAAAATTGCGATTACCAGATAAAACCGCGGCGACGGTTAAGTTTTTGCTTTTAATATCATTTTCTATATTTTTATTAAGCGGACCGGAATTTCCAATGCAGGTTGTGCAACCGTATCCAACCAAATTAAAGCCTAAAGCATTTAGATCTTGCTGTAGTCCTGATTTTTCTAAATATTCTGTTACAACTTGTGATCCCGGGGCGAGAGAAGTTTTAACCCAAGGCTTTGATTTTATTCCAAGTTTAATCGCATTGCGAGCTACAAGACCAGCAGCAATCATCACAC
			TTGGGTTTGAGGTGTTGGTACAGCTTGTTATTGCTGCAATAACTACACTTCCATCTTGAAGTACATCACTTTCCTTTGACTCACTAATTGAAAATGATGTAGAAAAAGACTCTGCCACTTGTGAGAGAAAAACCTTATCTTGTGGTCTTTTTGGCCCAGCCATTACTGGCTCCACGCTTGATAAATCAAGCTCTAGTACGTCAAAAAACGCCAACTCGTCACTGCTTCGCCACAGTCCTTGCTCTTTTGCATAGATTTCAACCAACTTAATCAGCTCTTCCGGCCTTCCGGTTAAGCTTAAATAATCTAGTGTTTTCTGATCAATAGGAAAAAACCCACAAGTTGCACCATACTCTGGAGCCATGTTGGCTATGGTTGCCCTATCTGCCACAGATAAATAATCCAAACCATCACCATAAAATTCCACGAATTTGCCAACAACACCTTTTGTTCTTAAGATATTTGTGACTGTTAGCACTAGGTCAGTTGCAGTTACTCCTTCTGGAAGTTTTCCAATTAATTTAAATCCTATTACCTCTGGAATCACCATACTAATTGGCTGATCAAGCATCACAGATTCAGCTTCTATTCCCCCAACGCCCCAGCCAAGAACTGATAAGCTGTTGACCATAGTAGTGTGGCTGTCCGTGCCAACTAAGGTATCAGGATATACAACCCCATTATCGTTACATACAACTCGTGCTAAATACTCGATATTCACTTGGTGGCAAATTCCCGTGCCAGGCGGCACTACCCTAAAATTTGTGAAGGATGATTCGCCCCATTTCAAGAATTGATATCTCTCCAAATTTCTTTTTACTTCCAGTTCAACGTTTTTACCAAATGCAGAAGCACTTGCATAACTATCTACTTGAACAGAATGGTCAATCACAAGATCAACCGGTACAGACGGATTTATTTTGCTTGGATCACCTCCGCTTTTTTTCATATAACTACGCATTGACGCTAAATCGACAATAGCGGGAACTCCTGTAAAATCCTGCATCAATACCCTTGCTGGTTTGTAGCTAATTTCGTGATCAACGTGTTTCTCAACGCAACTTGCTAATGTTTTTATATCATCCAACTTTACGTTCGCTCCATCTTCGTTGCGCAATAAGTTCTCAAGCAATACCTTGAGCGAACAGGTTAATTTAGTTAGATCTATTCCTAAAAATCTACCAGCAGCGCTGAGGCTAAAGTAGCTATATGACTTTCCGTCAATGTTTAAAATTGTTTTTGAATTTAAAGAATTATTCATCATGTATAACCATTATTTAAATGAAAAGACCCACAATCTTACCATTGCTGCAAAAACCTTAGGAATAAACATATTTAATCCTGATTGTCAATAGTAAACTGAGGCTAACCATTTTATGTCAAGTTTGATGAAAGCAAAATAATTGCGATAGCTGGCTGGATTCAGATTTTTTAGCCATAGAAAAAAACTACTTGACAACCTTCATCAATCCCCCTATCATAGTATTGTGGGTGTTTAAAGCCTAAAATTTATCTTTAATCTTAGTATTAAGTGACAAAAGCACAGTATAAAACAAGGCGTGTTATGTTTAATTTTTGCAGCATGGACACTGCATGTCTTTATAATTTTTTGTCTACATTAG-TGGACCTCGCTTATTAAGCGGTGTAAGAGAGAACCGGACGCCAAGTTTTTGAGAGAACAGTAAACAACTCACATTGCGGGGTTTCTTTTGTCTTTTTTTTAAGTTAGTTAAAAATTTAACCAATCTCATTTTTTTCACAAAAAAACTGCTTGACAAGTTTCGACATTTCCCTTACCATAAATTATGGGTATTTACAACCCCAAGGTCAGCTACTTGTCAAGCGTATAGAGCATTAACGCCAAGTTATTAAAATAGATATTGGCCAGGGCTTCTTTTGCCTTTTTTTAGCCTTGCTACTCGTTAGCGCCACGTTAACTAATCACACGGGATTGTGCAGTAGGCCTAGCTTAACATAAAAATTTTGACTTTTTGAAATT
			TTTTTATTACACTCGAGTATAGTTCACCATTAGCAAGGGGTAGTTATTATGAAAAAAGAAGAAGCTTTAAAAATATTAGGTTTTAGCGAGGGTGCTAATCCTGATGATGAATATGAAATTAGAAAAGCATATAGAAAATTAGCCCTAAAATATCATCCTGATAGACATTCAGGTGCAAGTAAGGATGTGCAAAAACAAAACGAAGAGAAATTTAAAGAATTAGATGCTGCATATAAATTTTTTACTGGAGAAGATGCAAAAGAGGTTACAAATCTAATCAACAAAAATTTAGATGACATTAGGTCCCCTGAAGATTTGAAGTTTTACTTATATAAGGCTCTCTGCAATCAAGATATAGCGTTTCTTAAAAAGCTTTTTTCCAAATTCAAAAGCAGTAAGGGTGGAGAATTTGGTGATTACATCAATGAAATGCATTTCGAAAATTACTTGCCATTGACGATTGCTTTATTTGGCGCTAGAGATTCAGGGGATTTTAGTCTTTTGAACCTACTTTTAACAAATGGTGCTAATCCTAACATAAAAGTATATTATGACGAAACGCCATTATATTGTATCGGAATTCTTGAAGACAGTAGAATTGTGGAGCTACTGTTAAAACATGGCGCTAACCCTGATATAAAAAATGAGAGTGGTGGCACTCCATTAATTGTGGCTTCTGGTAAAGGGTATTATGAAACTGCCAAAATACTTTTGGAATACAAGGCTGATCTTAATATACAAGATAAGTATGGTAATACTCCATTAAGTAAAGCGTCTTTTAGGGGGCATTATAAAATTGTAGAACTGCTTTTGAAGCATGGTGCTGGTAAAGAAAGCGAAAGTGTCAATAAAGCACTACTTGAAGCAGTGCGATTTCATGAACATGGGCATGATAAGGAAAAAACCGTGGAACTACTCCTAAAGTATGGTGCAAATCCTAATGAAAAGAATTACCACATGAGATTAATAGAACGTGCTCCATATTTCGCTAATAGTGGGATAATAAATTGCATTAAGAAGATTGTTTTGCCATATGGCAGCAATGACAAAGTTAAAAAGTTGATGGCTGAATACGGTGGCGTTGATAGATGCTATCTACGTGATCAAACGATACTGACTTGCTGTTGCCTGATAGTAGCTTCTGCTACTTTGTTTAGTATGGCTTCTCCTTGGCGTTATATACCGACAACGATATTTACACTTGCCGCATGTTTTTTCGTTAAAAATGCTGTACAGTCAGCATTTTTTGCAAAAACAAAAGAACCTTCTCCTGAGTTTGCTGAAGTTATTACTGAAAAAGCTGTTGGGTCAAATGCCAAGGACAATTCTCAAGAAATCAATAGTGCATTAGTTTAACCAACAACTGCACGAACATTATGATTTAAGATTAATCTCAACCAGGAAGGA---------------------------------------------------------------------------------------------------------------------------------------------------------------------------------------------------------------------------------------------------------------------AAATTTTATCAAGTAGGTGAGCATAAAAGTTGTGTTAAAATGCACCATTTTTATGGAAAACTAGATCCCAGTATCAAGTACTGGGATGACAAAAAAGGAAGCGCTGGAATGACAAGAAATGGAGGCGTTGAGATGACAGGAAGGGGCTACTTATATAACACCTTCCGGTGAGAGTTGCTCTCAAACTGCAATGTTTGTACAGTTGTAGAACGGCAGTATGATGTAGAGTGAATAGCTTAACCATAAGGTGACAGAATTTTAAGAAAGCCCTATTATAGATAAACAATTTTACACATGTATGAGTCTCAACGAGCAACCAGATGTGTTGGCCT
			TTCTAAATGGCAAGCTGGAGAATATACCTAAGTTTCATTCCATAATATTGCCTAAACTTTGTGGTGGAGATAGAGTAATGGACCTGCTGTTTTACAGGCCACACAGTTATGTAGATAGAAGTAAATCGCTACTTGATGCTCAAGTTGGAGAACTTACAACTTTCACAGCAAAAGTTCATGAACATCAGCCACCCACTTTTAGGGGTAGGCCATATAAAATAGTCGTTAAAGGCGAAAGTCAGTATATATTCATAGTCTTTTTTAATTACTCAGTTAAATATTTATATAAATCATTTCCAATTGGAGCCCATGTAATCATCAGTGGTAAACTTGACAAATTTGCTGGATATTGGCAAATTACTCACCCAGATTACGTATCGCTTAACATCGACCAATTTGAAGAGATAGCTCGCATAGAGCCGGTTTACCAATTATGTTGCGGCATTACTAACAAGAGTATTAAAAACATAATAAATTCCAATCTAAAAGAATTGCCTGATTTGCCAGAGTGGATAGATGGTACATTAATCGAGCAAAAAAAATGGCTGAGTTGGAGAGAAAGCATTATAAAGCTGCACAGACCAAGGTCATTGGCAGAAGCGGAAGTTTGTCGGAAAAGGCTTGCCTATGATGAATTGTTTGCGTATCAACTAGCACTAAAGCTTGCAAGAGAAAATCACGTAAGAAAAGAGAGAAGAGAATTTACAATATCTAATAAATATAAAGAGCAAGTTTTAAATGGATTGTCGTTCCAATTAACAAACGATCAAATTCGTGCAATAGATGAAATTTCTGAGAGACAAAAATCCAAATACCGCATGGTAAGCTTGCTACAAGGTGATGTCGGTAGTGGCAAGACCGTGGTTGCACTTTTTACGATGCTGAGTGTGGTGGAAAACAACATGCAGGCAGCTCTAATGGCACCAACTACTATCTTAGCAGAGCAACATTATAATTGGATCGAAGAGGCTTTATCTTGCACCGATATAAAAGTTGCTCTGCTTACTGGTAAAACTACGCGCAAAGAAAGAAAGACTATCATGAACGAACTTGCAAGTGGTATTTTAAATATAGTGGTTGGCACTCATGCATTGTTTCAAGCTAACGTTACATTTAAAAATTTAGGGCTTGCAGTCATAGACGAACAACAGCGGTTTGGGGTGATGCAGAGAAATCGTTTGGTAGGAAAGGGAGAAAATACCGACATACTTTTTGTTACTGCCACTCCTATCCCAAGGACTTTGCAGCAAGCCATGTATGGCGATGTTGAATGCTCCGTTTTAAGGGAAAAACCAAAATCCAGGTTGCCAATAAAAACTGTTACTATGAACACCAAGAGGGTACCAGATATTATTGAAAGGCTCAAGGATGCTGTAAATAGGAGCGAAAAAGCATATTGGATTTGTCCATATATAGAAGAAAACGAAGAACTAAATATTGTTGCAGCAGAGATGCGCTTTCAGGAATTGCAAAAAACATTTTTTGATAAAGTTGGAATAATACACGGAAAACTAACTCAAGATCAGAAAGATCAAGCCATGTTTTCTTTCAAAAGAAATGAATTTTCCCTCCTAGTTGCAACAACTGTAATAGAAGTTGGTATAGATGTACCAGATGCAACCATTATGATTATAGAAAATGCAGAGCAATTTGGGTTATCGCAGTTACATCAGTTGAGAGGTAGGGTAGGGCGAGGAAGTAAGCCATCTTTTTGCGTATTACTATACGATAATCTAAGCAAAAGCTCATCTTCGAAGTTAAAGATCATGTGTGAGTCACAAGATGGATTTCACATTGCTGAGAAGGACATGATGCTGAGAGGCAGCGGAGATATCTTAGGCATAAAACAATCAGGATGCATGGAGTTTAAATTTAATGACTTATATAAAGATAGAGAGCTACTCAACCTTGCATACAATAATGCGAAAGGTGCAATTGCTGAGAATAAATCTTTTGAACTACTACTTGATATATTTGAATATAGAAGTAGATTACATTTT
			TCAAAATTTCAGTGAACTTCTCACATAGCCATATGAAAAATCAGTAATCCACTCTCTATATCATTCCGGCGCCCCTTCTTCTGTCATTCCAGCGCGTGACGCACAACTGTACGAACATTGTGATTTGAGCCTACCACTAGGGTGTCATGCCAGTGTCAAGCACTGGCATCCAGGAATTTTATTAAGTTGGTGAGTATAAAAGTAGCTGTTTTATGTTAAAATACGACGTT----------------------------------------------------------------------------------------------------------------------------------------------------------------------------------------------------------------------------------------------------------------------------------------------------------------------------------------------------------------------------------------------------------------------------------------------------------------------------------------------------------------------------------------------------------------------------------------------------------------------------------------------------------------------------------------------------------------------------------------------------------------------------------------------------------------------------------------------------------------------------------------------------------------------------------------------------------------------------------------------------------------------------------------------------------------------------------------------------------------------------------------------------------------------------------------------------------------------------------------------------------------------------------------------------------------------------------------------------------------------------------------------------------------------------------------------------------------------------------------------------------------------------------------------------------------------------------GTCGGTGGCTAATTATTTATATGTACCTCAAATATCGGCGTTTTTACTCTCAGCGCTACGATTCAGCTACTTTTAAATGCAAATAACCAAAACTGTAAACATTAAGAAATTTACTAGCGGAAAAAAAGGCAAAAAAACTCTGAGGCAGCTAGTATTCAAATTCTCCCTTGTCTATTTGACGTTCTATATTGTCTTAAACGACTTATAAGCGCGTTTCAGCTTGTATAGGTAAAAACCAAAAGTTTTAA
			AAAGATGTGAGGTGCACAGATTGCGAAGATAAACAAATAGCTTCAATACTATGATAATGGGTTTGGAGGAACTTGTCAAGTAGTTTTTGCATTCAATTTTCAGCCCCGTCTCTATGGCTTAGATTCCACTTGGATGACATCTTTCTGGCAGGCTCGAATCACAATGTTCTTACGGTTGTGCGCTCTTCCCGAGTATTCTGCGGTGCTCATCTGCGCTGCTCCTAAAAATTCCTTACCATAATGCAAGAGATCTAGTACAGAATGACGCAAAAATAGCTTATTTTGTGTGGCACAAATCGTGCATTTTTTGATATGCCTTTTGAAAACCAAGTAGAGAATAAGTGTCATCAACGGTTGCTGCTTTTGTTTTTCCATTGACCACCATTGATAATCCTTGCTTCATCTTGAGAATTAACTCTTGGTCTGTTTTTGTGTGCTCTGCCCATGCGAGACTCCCCTGTATTATGGGCAATGTATATTTGACTTTTTTATCAACATTAAGAATTACAGGCTCCTTATCGTACTGAAAACCAGAGGTAACGCTGACCTCGTCTGCTTTTTTATCGACATAACTAACCATTACATACGGCTTACGATCAGTTGTATAATGCTCACTTTTCTTCTTAGGATAAGACACGATGTAGCACACTTTTTCCCCATCTTCTAATGCAGTATACACAAGCCAATCTTTATATTTTTCTTTCAATTGCACATCACTAACCGATGCAAGAGCACTTACTGAAAAAAATGTTAAAAGTACAAAAAACCTACGCATGCAAGCCAAATTTTAAACTCTCCGATTGTATATGTTGTCTTACCTTACTCATCGCCTGCTCAGCTAGCTGTCTTATTCTTTCTCTTGAAACACCATATTTTTTACTAAGCTCATCTAGAGTTTGAGTGTTTTCAGACAAATATCTACTGACAAAGATGTCTCTTGACCTTTCGTTAAGGTTTGCCAGCGCATTGTTTAAAATTGTTTCTTTTAATTCTTTCTCTTCATAATTTTGGTAAGTTATTTCTTGACTAACCGAGTTACATGGAATCATATCTTGTAACTCCTTTTTAGAGTCATCACCTATCTTTATACACTTATTTAGCGACTGATCCTTACAAGCTAAACGGTAACCCATCTGTACAACATCTCCTTCAGATACAGAAAGTTCATTGGATATTGCTTTTATTTCCTCATTACTTAAAGTTTCTCTGTTTGTATATCGCAAAATTCTTTTTTTTATTTTACGCAAACTAAAAAATAGCTTTCTTTGCGCCTGTGTTGTGCCTATTTTTACAAACGACCAAGATTTCAATATAAAGTCTTTTATTGAAGCTTCAATCCACCACACTGCATAAGTTGAAAAGCGAAACCCTAAATCAGGATTAAACTTTTTCACTGCATGCATTAAACCCATGTTTCCTTCCATGACCAGATCCATAAGCAGCAGCCCATAGTTTTTGAACTTCATTGCAATTTTCACTACCAAATTCAAATGACTGGTAATCAACTTATGAGCGGAAGAAATATCTTTATATTGGTGCCAATTTTTTGCTAATCGTACTTCTTCTTCTTGGGAAAGCATAGGAAATTTTCGCACTTCAGCAATATACTGCGTGAGATTAGTGCTACTGTTAACACATAAGCTTGCTGTTGGGATTAACATAACAACTTAAATTAAAACTCCATACATATAATATATTGATTTTCCAGCAAAAATTCAAGATTTAATTTAAAAAAGTACGTATATCTCTGCAGCCAACTAGGGCCTCAAATGTCTTAGCACTGGCTGCCAGCATATAACTCCATAAACTAAAGTAGCCTACATATGTCATTCCAGTGCTGAAAAACACTGGAATCCACATTTTTTTTCTAGGTCCCAGCATCAGTTACTTGAATGACAAAACTGGGACAACAAGAAGAGCTGCTAAGATTGACTAGAAGTTAAATGCCACTCCAGCTTCTGCACCAATAGTGCTGTAAAGGACTTTGTATACGCCTTCAT
			CAGTAACCTTTTTGGTTGTATCGCCAGGATGTGCAGGATCTTGTTTTTGCCCATCAAAGCTAGCGCCATAAGAGCCGAAATAGCGAGCACCAGCGTAAAGCTTGATTTCTGGAGTTACATCATAGCTAACACCAGCTTTTGCTTGGTAAGCAAAACCAAATCCATGTTTTTTATCTCCCACAGGGCTCTTTAAAGGGTTGCTGAGATATGCTGCACCAACACCAATGCCAACATACGGAGTAATAGGCATATCCTCAATTGCTACATCATAATACACATTAACTAGCCCTGACATTACTGATAAATTATCTGCAAATGGATTAACTGTATCTTTGTTGTTGTTGAGTTGTGAGTAAAGCGCTTCAACATCAACTCTAATGTCATCCATTTTGTAACCAAATGCACCACCGCCAGCCATAAAAGAAGCTTTGAAAGGATCAACTTTGTCAGGATTCGGTATACCACTAACTTCTGTTTTAAAAGGTGAAAATTCACCATTGTACTGCAGGCGAATGTAGTAGCTAGTTTCTTCATCAGCTATTGGACCAACAGGATCTGAGAAAGCAGCGTTTGATAAACTTAGCAACGTCACTAAAGCGGTTGCTGAAAAAAACTTTTTATAATGCATAATTACCCTCGTTAAAAAAAAAATTAAAATTCCACTTTAGCAATTTAAGTAAAAACTAAAGTTAAGTCAAGTACTAACTTAATAACATAAAATATTTGACATTTAAACCAATTTTTAAGGGTAAGGTAAAAATTTTATTAATAAAAAGACAATTATATAACTTTTTACCTTTAATTTTTTGGTATTTTCTCACTGACTCTAGTATTTCTTTGCTTTCTGCATACCATCTTCGCTGCTGCGATTTCTTTCATCTTTGCATGACGTTTCGGGTACAGTATATGAAATAATGCTAGTACCAGAGATACAGAAACCTAGTTAGCGATACAGAGAACTTTTAAAAGGGAAGTTTAAACCCAGGTGGTAACCCCATCATACCTGCAAGATCAGAGGTTGCATTTGCCATGTCTTCCTCTGCCTTTTTAATGGCATCGTTGAATGCTGCCGTTACTAAATCTTCTACTATATCTTTCTCCTCGTTTCTCATAAGCTCTAAGTCTATGCTTACTTTCTTAGCTTTGTAACTACCTATTTTTACAACTTCCACCAACACAGAAACTTTGCCACCCCCGGAAATACCTTGAAACTCTTTCCCAATGTACTTCTCTTGAGCTTCTGCAAGCTTTTTTTGCATCTCTTGTGCTTGCTTCGTTATTTGACTAAAATCCATAACCTACTCCTTATTCTCTATATTAACTACCTTTGCACCCTTAAATGTATCAAGTATATTCCTGACTACAGGTGCGTAATTTAAATTACTTACTTCCCTGCTCATATAGCCTGCATCAACTGTGACAACCCATTCTTGCCGAGTCACTTGATTTAAGTAATTTTTCAAGTCATTACAAAAACTGTTGTCCAGCCGAGATACGGCTCTTAATTTTAAATACCCAGGTTTGCAATCCACTAATTGTAGATTACTACATAGCTGTTTGTAAAGATAAATTTGGTTATTCTGTCGTAATAGTTGCAGAATTTTATCAAAATCGTAATTTTTTTGCTGTGCACTCTCTGCGTCACGCATATTCCTTTGCTGGGTATTCTGCGTAAGAACTTTTTTGACTACTTGCTCAGGGGAAGGTAAATCAGAAAGATAACAGAGGCTAATTAACATCATTTCAGCAGCAATATCGTTACATGTTGAAGTTTTTATATCCTGAACTCCCTTGAGCAACATCTTCCACAATCTCGAAAAAAATATTAAAGACTTCTTTGCACTTAAGTCTTTTATCCTGTTCTTTTCACATTCTATAACTGAACTATCGATTTCTTTTGTGATCAAATAACGGCATATTAATTGGATTGTTTGCAATAGACCCTCGAAGACACTGAGTGGGTTTGCTGTCTTTATTGCCTTGTCGAATACTGACAGAGC
			CTTCTGTAAATCACCATCTAATATTGCTTCCAGTAGATCAAATATAATATCTTTATCCACCAAACCGAGTATTTCTATCACATTCTTGATGGATATTGTGCCATCTTTGCTATGTAACACTGCTTGATTCATTAAAAATAAGGCGTTACGCATCGAATTGCTACAGTGGTGTGCAATTAATTCTGATGCCCCATTTTCAATGAGATAATTTTCTTTTTGTGCAATGTCGTTCAACCGCTCCACTATTTTAGCTGCAGGGATATTATGCAAGTCAAACCTTTGACAACGTGCAATAATAGTTATCGGTATCTTTTTTATCTCTGTGGTTGCCAGAACAAACTTTACACTGGATGGTGGTTCTTCTAGGGTTTTAAGCAATGCATTAAATGCACTGCTGGATAACATGTGTACTTCGTCTATAATATAAACCTTGAATTTAGAGCTTATAGGTGAATAGCAAATGTCTCCTAGGATTACTTTGATATCCTCAACGCTAGTGTGACTTGCCGCGTCAATTTCTATTACATCCGGGTGACTTGAATTCTTTATCGCCAGACAATTTTCACATGATCCACAAGGTTCAAAAGTTGGTCCCATGGAACAATTCAAACACAAAGCTATTATTCTTGCTGTGGTAGTTTTACCAACTCCACTACTACCAGAGAGCAGTATGGATTGTGGGATTTTGTTGAGAGTAAAAGCGTTTTCTAATATACGCACTAATATATCTTGACCTATTAGATCTTTAAAGCTACTAGGACGATATTTTAATGCTATGTTCATAACTTACGATAAACAAACAGTTCAATAGGTATGCAACCCAAAAAGATTCTGATATGGCTGCTTCATCTCTGACCTGACCAAGTGACAGAGTTTTTGCCTGCATACCTTGTAAAATATTATTCTTTTTTTTTTATTTAGCAAGGTATATCCTATGGTAGTTTACGATTAGTTGGGGTTGCACAAGTTATATATAGAAATTAATTATGATTTTATATCACTTCCCTCTTTGTCCGTTCTCACGAAAAGTTAGAGCTCTTCTCAAGGAGAAAAAGTTAGGTTGTGATTTAGTATACGAGAATCCGTGGGAGAAGAGGAATGAATTTATGGAGATTAACCCAACTGGACAAGTACCAGTGCTTGTGGATAATAATTTTATTATAACAGATAGCACTGCTATTTGTGAGTATCTAGAAGAAACTTATAGCGGCAATATCAAATTGCTCGATTTGTCTACTGTTGTTAAGTCTAAAATACGTGCTTTGGTTAATTGGTTTGATAACAAGTTTTACAACGAAGTTACTAAATACATTATAAACGAAAAAGTAATAATTAACCGCAGCCCTGATTCTAGGTTTCTTCATGCAGCTCAGCACAACCTGTCTTGCCATATAGAATACATTGAATATTTAATTAGCAAAAACGTTTGGCTTGCAACCGATAAGTTCACTTTGGCTGACATTACTTTAGCGTCACATATCTCTGTAATGGACTATGTAAATAGTTTTCCATGGGAAAAAAGTAGAATTTTAAAAGAATGGTACTCTATTGTTAAGTCAAGGCCTTGTTTTCGTGAGATGTTATTAGAAAGGGTTTCTGGATTAACTCCTCCTAGGCATTATGCCGACTTTGATTTTTAACTCATGTTAGCTTTAAAGCTACAATCATTCCCTCATCAGTTGGAATCAACATAGAGTGATATTTTTCTTCGTCTGATAATCTACGATTAAATTCTCTCATAGCAAGCCATGATTTTTCTGATACTTCCTTTGGAGGTGATTCTAAAAACACTGTATTAAACAATAGAGTGTTATCTGCAACAATGAGTCCATCTCGTTTAATATACAGCTCTGCCCAATCTAAATATTTAGGGTAACCACCTTTATCAGCATCAATTAACATCATGTCAAACGGTGCTTTTGCTGACAACTCATTCAGTTTTTCCAATGCGTCGCCTTCTATTAAAGTAATTTTATTGTTCAGATTAAAAGCACTAAAAT
			TTTTTTTTGCTATGCTTAAGTGCTCAGGATTGTTTTCTATTGTGTATATATGGCCATATTCAGGTAGAGCTTTAACCATACAAATCGATGAATACCCATATAATGTACCAATTTCAACGATACTTTTTACTTTATGAATTTTTATAAATAAACTGAGCAGCTTTCCTTCTTCAGCACTAATTTGGATGTGTTTCTTTTCTTCAAAAATACAATATTCCTCTATTTTCTTGTATTTCTTTGCGAATAAGTCTCTTATGTATGATAATTTCGTGCTAGAGTTGTTGCGTGTCATGTCTTGTGTTGAAGATTTAATTTATATATGTTAGCTTAAAATAATAAAAACGTTTATTTTAGGTTATTATTTTTTACAGCGTAAAATTTTAAGTGACAAAAATTATTATATATAATATTATAATTAACTAGTATAATAGTTGATAGATTGTCATACTAGAATTTGAGGAACTGCTCATGAGCATTTCTCTTTAGTTAAAATATAATTTTCATAATCAATTAGAGGGAGTTATATGTCTTATAATATTGCTGGTGAAGTTGAAACGTTAAGCAAAAAATCTAACAAGGATGAAGGGGTTACATTGTTACATAACCCAGCTTATCGTGAGAAATATAGGGAACGTTTTGATGAAGCCCAGAAAAAAGTTATGGATATGGTTCAGTTCTATGATGGAACAATAATATTAATAGAAAATAAAATTGCTATGTATTATTACGCTTGGCACAGTAAAAAAAGAGAATTTGAGCGTAAGAAACAACAAGCAGTGGTAAAAAACGACAGCTCAACGTAGGGTTTTTTTATGATAAGCTACAGTGGTATTATTTCACTATAGCTTTTTCATATAGCCTACCTATTACATTAGTGAAGTATTCTAATGTTTTATATCCCTCGTGTTTAATTTTATTATGTTCTGTATGTGATTTATCGTTGCTAAGCTTGATAAAAAATATTGGAGTAGCCATAATACCAAGCTTATTTATTGCCAGTGATTTATCGTTTATAATTTTGTCAAACACTTCCTTGTTTTTCTTTTCATCGATGCATTGGTTAAACAGGTCTTGCTTTAAGTTACTTAGTGCAGCAATCCTTTGTAGTACAGTTAAATCACTTAAATCAGAATAGTTCCACGAGTCTATTGAATTAAAAACAGCTTTGTTGAAATTAAAATAGTCTTCTTCTTTTTCATAGCAATAGCTTAGCATTGCAGCTTTTAATCCTCTATAATCTAGAGGAAAATGACGGAATATATATAACATTTTGCCCGTATCTATATATTTCTTTTTAATTGCAGGAAAAACCTCCTTATGAAAAAGGGAACAATGATAACAAGTGAGCGAAGCATATTCTATCATTAAAATTAGCGCTTTTGGATTTCCTAGTGATTTGTCATCGGGCAATGGTGATAATAGTTCTTCTGCTGTTGTTTCACCAGTTTTTCGAGTGTACTGGTTGTTGGATAAGTCTTGTTTGATAACTGCATGAGAATTAACACTTATAAAAATTAGTAAAAGCAATAGTCTGAAAATCATTACAATATAAACACTAAAATTACTAAGAAAATTACGTATCTATATTAATAATGTCAAGATAACTTTTACTTAGCAAGGTTCTTAACTCTTTCTTTAAATGCAGCAATTATTTTACTTTGTGTATATTTGTACACTGAGTTTAATAGAGTTGAAAGCGAGCTAGATTTAAACTCAAATTCTATGTAAAACTTCACCATGGTCTTATTTTCACCTATAGGAATGAATTTCCATTCATTGTATAAATGTTTAAATATCCCATTTGATGATACAGCTTTTATCCAACCTTCATTTGTTCTGCTTGGAGAAAGAAAAGTTACTTCTGATGTATACTTTCCTTTAATACCATGAAAAGCTGCTAGAAGATCCACAACCATTTGGCTATCGGTTTTTTCTTTTATATAAACAGCTTTGCACCAAGGAACAAAATCAGGATACTTCTCAACATCAATTACAACCTG
			AAATATTTCATCGGATGAACAGAAAAAAGTACCTTGTTCTTTGTATCGGTAGAGCATAAATCTAAATCAACTGGAACAGGATCCGTATCTACCGTCAGTCTTAGTAGATTCCTGAGACCTAAAGTTAAAGTGGGCATCACGTATTAATTTCAACGAAATCAATAGAGACAATTCCCTTGACTAGAAATTATCGCTCGGGAAATTTAACTTAACTCATAACGTATAGAACAGACCCTTATAATTATAGCTAGTTTACACAAGTTGTGTCTATATGTATATTGCAGTCAACAATAAAACTAACTATCTTTATTAAACTTTGCATTTTAAGTGTTACGGTCAATAAATGTACCTTATGAATATTACTAAAGCTTTAATCATTATTGTTTTTGTTATAATTTCTTCAGGTGCTTACACTAGTTGTGCAGATCACAAAATTTTTGTGCATGCTATGAAGCAACAAGTGGATAGCATATACACAAAGGAAAAGAAAAGAAATCGGGAATATATATATATAAAGCTTCAGGAGATCATTCGAAGCAATGTTAATCTCAAAGAAATATCCCGATTTGTAATGGGAAAGCATTGGACTTTGACTACCCAGGAAGAAAGAGAAAGTTTCTTAAAAGAATATGAGGTGTATCTTACGCGTTTGTGCATCAAAATTTTGTATAAGTACATGAATAACAGCGAAATGACTATAATGGGCTCAAAAGCAGGTGATGATGGAACTTGCTTGGTTAGTACAAGATTTTCCTACGGCGACGAAGAATTCACAAATATTGACTTTAAAGTTGCTAAAAGTAACAGTTCTTTCTTAATAAATGATGTTGTAATGAATGGAATAAGTATTTCTATTAATCAACGTTCCCAATTCAGTGAAAAAATTGATATGCATGGTATAGCGAGTGTTATAGATGAATTAAAATGTAATAACAATCTATGATATACATGCCTCACTGGCCTAAGCCACTTGGCAGAAGACCAAAAGACTTTTCTCTTGAGCGCATGAAAAGCTTTCTAAGTAAGTTAGGCAATCCCGAAAAAAAAATGCCTCCGGCAATTCACATAGCTGAAACTAATGGAAAAGGTTCAACACTATCTTTTATGAGGTACATAATGCAGGCAGCAGGGTATAAGGTTCATGCATACACTTCTCCACATTTAGTTAATTTTAATGAGAGAATAGTCGTTGCAGGGAGTCATGTCGACGAGAATGAACTATATAGTTTATTAGAAAAATGCCGCAGTGCAATCGCAGATCAGCCTATCACTTTGTTTGAAGCTGCAACAATTGCAGCATTCTTAGTTTTCTCTCATCATGAAGCCGATGTCACTTTAATTGAGGTAGGTATGGGTGGAAGACTTGACGCAACAAACGTTATAGATAATCCGATTTTAACAATCATTACTTCCATCGCACTTGATCATATGGAATATCTTGGTCCTACTGTAGAAACTATAGCAGGTGAAAAGGCTGGAATAATGAAACATAATGTTCCTTTCGACTATTCAATCAATAGAATTTCCTTTGCCTTCTTTGAAGGGCGATCATCAAATAATTAATGCAGGAAACGCTATTGCAGCATGCAGCATTTTGAGTGGAAAGTACGGATTTGATATTGGAGAAGAGGATATCACTTCAGGTTTACAACATACCTACTGGCCTGCACGACCAGAGCTTATAAAAGAGGGAAATTTAATTTCTTTGTTACCGAAAGATTGGCAATTATTTTTAGATGGTGCGCACAATAACGATGGTGCCAGAGTATTAGCTGATTGGGTGAAAGATAATTTTGCTGAAGGTATCTATATGATTTTTGGTGTTACTCGTAACAGAAACGTGGAAGAGTTTTTGGAACACTTTAAACCATATATCAAGTTATTATGTGCGGTTTGTGTTAAGTCTGAGCCTAAAGCAACAAATACAGGTCTAATCAGAGAGGGAGCGAATAATATAGGAATGAATGCTATTGAATGTGAATCGATCGGTGATGCCATAT
			TAAACCACATACTAAAAGTTCCTATCCAGAACGTCAAAACCATACTGATTTGTGGTTCGCTATTCCTAGCTAGGGACTTTGCTATGGAGAATAACTGAGCCTTTTAAAGTTTATATCAACTAGCGCTATATTTTTTTCTGGAAGAAAGCTATATTGTAGCTATGGACAATATAATCATAAAAAAATTTGGTGGGACTTCATTAACTGACTTAAACCGAGTTGCGAACTTGATAAAAAAAGATGTTGAGAGAGGTTGTAACGTAATCGTCGTTGTATCTGCTGTTGCAGGATTTACTGATCAAATGGCTTTTCAGGCTAGACAAATCTCAGATTTAAGCTGCAAACGAGAGCTGTCGGAATATGACGTTATACTTTCAGCGGGGGAGCAGATTTCTTGCGGCATGTTAGCAATCACTCTCCAATCTATTGGAATAAACGCTAAATCGTGGCTTGCCTGGCAGTTACCGATTATAACAGACGATCTTTACTCCGAGTCTAAAATAAAAACAATAGAGACTGATCATCTGAAAAGGTCTTTTGCTGAAGGGTATACTGTAGCGATCATTGCTGGCTTTCAGGGTATACATGATGATAGAATCACCACTTTTGGAAGAGAAGGCTCTGATATATCAGCAGTTGCCTTAGCGGTAGCTTTTAACGTCAAAGTTTGCGAGATTTTCACTGATATCGATGGAATATATACGGCTGATCCGAAAATTGTTCCAAAAGCACGCAAGCTCAAATCTATCTCTTACGATGAAATGTTGGAGATGTCGTCATCTGGTGCTAAAATACTACATAATCGTTCAGTACAGCTTGCAATGAAACATAACATTAAAGTACAAGTGCTGTCCACCTTTAAAGGGATGGAAGGAACTGTAGTACTACATAAAAAAGATGTACTGGAGAGATACACAATTACCGGAATAACTTATAGCACCAATGAAGCTCTTGTAACTTTTGCTAACCTTGCAGATACCTTGCGTATTTTAAGGGATATTGCAGGAGCAAACATTAAAATTGATATGATACACGGATCAAGTCTTGTAATTTCCGAATTTGATATTGATTCAATGAAAAAGCTACTGAATGGGAGCTATATCATAAACAATAACGTAGCTAGAATTTCAATAATTGGTATTGGCGTTATGTCTAATACTGAGGTGATGCACCGCATACTCAAGGTCTTGAGCGAAAAAAAGATAGAAATACTCGCTATCACAGCATCTGAAACCAAGATCAGTATAATCGTTCAAAGAGAATGTGCTGAAGCTCTAGCTAGGGATTTACATACAGAGTTGGTATAAATAGCCTTATGCCATACAACTTAGACCTCTCGCATATCAAACTAGTTTTGGCATATGCG-----------------------------------------------------------------------------------------------------------------------------------------------------------------------------------------------------------------------------------------------------------------------------------------------------------------------------------------------------------------------------------------------------TACTAAAGTAGTATCCAGGATCTCAGTGTCAGCTACTGGGATGACAAGCTACTTGGTGTATTTTTGTATCAGAAAACACTTGCTAAGGCTTTTTGGCCGCTTATAGATAGACTATAGCACTTCGTTTTTTGTAAACTTTCTCTGTCTTTGGTAATTTGTTTTAACATAGATAAAATAAACTGTGTATTTTTTTTAATAAATTGACTATGCTAAAAACATGCAAAAACGCTATGCAACTGTTTGTC
			TTATATTACTTCTTATAATTGGCACATTACTTTTAGTGCGCCCTATGATTTTTCCATGCTTAATCTCTATCGTTGTTACATATTTATTTAATCCGCTAGTAGTAAAGTTTGAGGAGTATAGGATACCACGCCTATATTCTGTAATTTTTATAATACTTGTCCTGCTGATGATTTTTGTATTAGCTGTTACATTTGTTTTACCTATTGTATATGTTCAAATCACTTCGATATTGAATTTTTTAGTCAGTAAAGCACCTTCGTTAAACCTCAAAGTTATTCCATCTGTGTTAGAATTTCTCAATATAAAAACAGAAGATGGTTTGCTTGATCACTTATCTGAAAGTCTAGCAAAAAATTACGGCGATTATATATCTTATTTCGTAAATGCCTTCGATATTACCAGTAATTTTATAATCCAGGTGTTAAGCTCGAGCTTTAGCTTGATTCATACAGTATCATTAGTGGTAATCACTCCGGTGATGTTCTTTTATGTATTGCGTGATTGGCCTTTGATTGTAACAAAAGTTAGTGAATTAGTCCCTGTTCCTTACAGAGAAAAAGTTGCAGATTACTTTTCAAAAGTGGATTTTATTGTATCTAACTACCTAAAAGGACAGGCGAATGTATGTATTTTTATGATGATTTTTTACTCTGTAGGCCTTAGTATAATCGGGTTGAAACATTCTGTTGCTATTGGAATTTTGTCAGGAGCACTAACATTTATACCTTATATAGGGCCATTATTATATACTATCATTGGGTTTTTGAGCGCTGTGACTCAATTCAGTGGATGGTTTGAAAGCACTGCTATTTTAATATTATTTGGTGTTGGACAGTTGATGGATGCAAATATACTGGTTCCTTTATTGATAGGAAAAAAAGTCCATATACATCCGGCTGTAATTATTCTTGGAGTTACCGTATGTGCTTCATATTTTGGATTTATGGGTATATTACTTTTTGTTCCAATAATAGCAATATTTTATGTATCAGTGGAATGTATAACCGATAAATATCTTAAAAGTGAGTTTTATAGAAATGGCTAACAGGTTTTTTGCATTGTAATAAGGAAAGGGAATACCTGATGTACTCAAGGAGAGTAAGTAAATTTTGACGTAAAAGTTACCGTCAGGAACACAAAATGTCTAGTGTGCAATTAAATTTATTTAGCAACAATCAAGCTGATTATAGCCGGCAAAACTTCATCATCTTAGATGAAAATAAACATGTGTACCACTCAGTCATTGATAATTTATCCTGGAAATGTTTGATCCTTTTTGGACCTAAAAGCTCTGGTAAAACTCATCTTGCTCACATTTGGCAATCGATGAACGATGCAATCTTTATCAATGTGAACAATTTTATAAGCGAGATTAGATATAGCAACGCTTTTATTTTAGAAGATATACAAAACGTTCAAGATGAAGCAATGTTACTGCATTGTTATAACTATATGAAAGAAAATAACAAGAGATTGCTTATTACTTCTTCGACTTCACCAAACAAGCTTAATTTTAAGTTGAAAGATTTAAGTTCTCGCATATTATCAACCATCAGCGTAAAAATTCCATCAGCGAGTGAGGAATTGTTAAGGATTATGTTGATGAAACGGTTTTCAGATAAACAGTTGAAAATTGATTTGAAAGTAATTGATTATATTTTGGCAAGGGTGGAGCGTTCTTTTTACAGCATTAGTGAAATTATAGAAAAGATAGATGATGAATCTATGGGATCAAATGTTACCCTTCCTTTTATTAGCGCTTTATTGAAAAGAGATACTATGTGATTTCTTCTTTTAACAGAGCATATATACTAAAAATTTATTAACACCTGTAGCACTAATACAAGAGTTACCATTTAGTTGTGCTAGTGCTATAAAAACATTATATTATAATGAATATGAGTAGATACGACCAAGAAGTGGTATATTATAGCAAAACTCACTTTACAGGATGCTTTCTACAGATTTGATGTTATAATTTAACTATGGTAAGAATAAG
			ATCAAATCTAAAAAAAAAATTAGGACGAAGGTTTATTATACTTATTCTATTGGTAAATGTTTTATTTATCTCGTATTTTTTATTAAGAAATACGAGTAGCATTTCCAATCAAACTATAGTCAAAGAAATAAATATAGGAGCTGATAATGAAAAGAGAACAGTTACAGAATAAAAAAGAGAATCTTTACATAACGTATTACATAGATACTTTGGTGTCAGAAAGGTCTGCTACACAAAATACTTTAGAAAGTTATCGTTCAGACTTACGTCAACTTGAAGATTTTTTATTGGAAAGCGGTACTACTTTAGTCAACGCAAGCAAAACTAATATTAAAGATTATGTGAAATCTCTATGCACACAAAAGAAATATAAAAGTAGTTCTGTATCAAGAAAGATATCTGCTATGAAAAATTTTTATAAGTGCCTATTTAATGATGGAATAATAGATTTCAATCCAGCTCCAGCTAATGATGATGAATTGAAAAATCCAAAAGTTTCTCGTCCTTTGCCAAAATATTTGAGCGTCAAAGAAATGTTCTTGTTAATGGATGCAGTCAGAAAATCAGCAAGTGGATCGAATAAAGAAATAAACGGTAGAAGGTTATGCGCTATTTTAGACATACTTTACTCTTCCGGCATGCGTATTTCTGAACTGATTAATATGAAGTTATGTGAGGTGTCACACTTAGCAAACAGTAATGACAAAGAAAGTTATATAATAATAAAAGGAAAAAGTGGTAAAGAGAGGCAAATTCTTTTTAATGAACAAGCGCTGCGAAGCCTTAGAAATTATTTATCAGTTCGTAACAATCTGATTCCTGACGGACAGGAGTCTGATTGGCTGTTTCCAGGTAATAGACCTAATAAGCCGATTACTAGGCAGAGAA---------------------------------------------------------------------------------------CCCATCTGCTGGATAGTGGAGCAAGCATTGTGCTGATACAAAAAGTTCTTGGTCATACTAACCTTTCTACAACACAAATATATACTCATGTTGTTAACAAAAAATTGAAGGACAAATTAGCTGACTCACATCCTATCACTCAGACAATCAGTAGTTAAACTTATTGTTTTTAATTTGCAGTAGAGCTAAACTCAAGTAAGTTTATCTGAGTTTATGATTTCAGGCTTATTGTTTAATTTTTTTCTTATATTATGGGAGGTGCTCTATACTTCAATTGCTCTTCCTATACTCTTCTTTCCTGCACGCATAATAACTATTTTCCTTGCTTGCTCAGTAAAGGTTGTATTGTTTATGCTTCGTTTATTATGTGGAGTTGAATATGCAATTAAGGGGATAGAAAATATCCCAAAGCAGCCATTTATAATTGCTTCTAAGCACCAATCTCCGCTTGAAACATTTATTTTTATACTTTTATTTAGAAACGTAGTTTTTATTTTAAAACGTGAACTGAAGTGGATTCCATTTATTGGTTTGCACCTCATGGCGCTTAGGATGATTTTTATTAACCGCTTGGATGGTATCAGCTCTATACGCTATATCGTTAAGTTAGCTAAGATGCGCATAAAAGAAAATAGAAGCATAATAATATTTCCTGAAGGCACCAGAACAGCTGCAAAACAAAAAGCAAAATATCGACCAGGTGTCGCAGCTTTATATAGCGTATTATCTGTTCCTGTATTACCAGTTGCTTTAAATACCGGTTTATTTTGGCCAAAGAGTATACTTTCTATAAGAAAAAATCCCGGGAAGGCAATAATAGAGATATTACCTCCGATATACCCTGGGTTAAGTAGAGATGAATTCTTGAGAAATTTAGAAAAAGCTATTGAAGAAAAAAGTAGCGAATTGGCTGCAGAAAAAACTAGTATTGCAAATTAGTGAAAAAATTCTATAATAAGGAAAGAGTACAGTGTTTTAGGTATTAATGTATGGCGAATCATAAGAGTGCTAAAAAAATGATAAAG
			GTAATAGCGAAGCGCACTTTGGTAAATAAAATGCGCAAAAGTAAAACCCGCACTGCTATTAGGAAATTGGTTGATATAATTAAGTCTGGTGATAAAGAAAATGTCATTATAGCATTTCGAAACGCTGAATCTAATTTGCACAAGTGTGTGAATAAAGGTGTTATTCATAAAAACACTGCTGCACGTAAAATAAGTCGCTTAAATGCAAAAGTAAAAGCGTTGATGACTGCTTAGTGTGGTTAATCTAAAGTTAACTAGGTTAATATATACTCCTCGGTTTGTATGCTTTGTATAGAATTTGAGTGACCTAAGTGATGGATAAAAAAGCGTTATTAGAATTAAGCAATGGATTAAAGATTGAGCTACCCATATTAAACGGAACAATAGGTCCTGATGTATTAAACATTAAGGATTTGTACAGGACAACAGGGTTGCTTACTTATGATCCAGGGTTTGTTTCCACAGCTTCGTGTTCTTCCGCAATTACATTCATTGATGGAGATGAAGGGGTTCTTAAGTATAGGGGACATAGTATAGCTGATTTAGCAGAGAATAATGATTTTACTGCTGTAATTTACCTATTACTCTATGGTGAGTTACCTAATTTAGAGCAACACAAAAAGTTTCTTTTGAAAATAGAGGAATTATCTAAAGTGCCAGAGCAGGTTGTAAACGTAGTTAAAGCATTTCCAAAAACTGCTCACCCTATGTCGATTTTGATTGCATGTTTTGCGAGTTTGTCAGCACTTTACCACGAGAGACATGGCAACAACGTCAATAGTGAAGATCTAGATTTTGGAATTTCTGCAATAGCGCAAGTTCCTGCAATTGTTGCAATGATATACAGGCATATCAACAATCAGGAATTCATAAATGCCAACAATGAATTGAGCTATAGTGAAAATTTCTTAAGGATGATGTTTGGCGATGCTTTTGATAATGATAAAAGTGCCCTTTTTGCAAAAGCTCTGGATAAAATATTTACTCTTCATGCTGACCATGAACAAAATGCTTCTACAGCGGCTGTCAGGTTGGTGGGATCAGCCGGTTCTAGCTTGTTTGCAAGCCTCTCTGCAGGAGTTGCTACACTTTGGGGACCAGCGCATGGTGGTGCTAACGAGGCAGTTATAAATATGCTAAAGGAGATAGAGCAAAGTGGAGATATAGATAAGTTCATTGAAAAAGCTAAAGATGATAAAGATCCATTCAAATTGATGGGGTTTGGTCATCGTGTTTACAAAAATTATGATCCACGCGCACGCATATTGAAGGACGCCTGTAATGAGGTTTTGGGTAAACTGGAACAAAGTAGTGAACTGCTCAAGATTGCAAAAAGACTTGAGGAAATAGCTTTAAAGGATGAGTATTTTGTTGTGCGCAAGCTATATCCGAACGTTGATTTTTACTCAGGTATAATAATGAACGCTATTGATATTCCTTCGAATATGTTTACGCCTATTTTCGCACTTGCAAGAACTACTGGTTGGGTTACTCAGTGGTATGAAATGGCAAATGACAAAGAAACTAAAATCAGCAGACCAAGGCAGCTCTATATTGGTAAATAAACCTTCATGAGACCTCTCACATAGTTTCTAGCAGCGCGCTAGGCGTATAACAACCGTCATTCAATAGAAACAAAAAACTACTTGACAACCTTCACCAACCCTGTTATTATGAGACTGAAGCTATTTGTTTAACTTCCCAATCTGTGCACTGC-------------------------------------------------------------------------------------------------------------------------------------------------------------------------------------------------------------------------------------------------------------------------------------------
			------------------------------------------------------------------------------------------------------GATTTGGTATAATGATGTACCAAGACATTACCTTTAACTGTTGCCTTATGTTTGATATACGGACCATTGATTAGCAGGGAAATTGTTTTACTTTTATGATTTTCATGTTAAAGTATAACCCTAGGTGAAATAAGTAGCTGCTGTTGTGTGATAAGCACAGCAGAGGAAAGTCCGGGCTCCAAGGAAAAATAGTGACGGGTAACGCCCGCCGGGGGTAACTCCAGTTATAGGGCTACAGAAAATTACCGCCTAAAGTATTTTAGGTAAGGGTGAAAAGGTGTGGTAAGAGCACACCATAACAATGGCAACATTGGTAGTCGAGTAACCAACACTAGGAGCAAGATTAAATAAGAGTAGACCTTATGTTTTTCTTCATATCTACTCGGGTAAATCGCAAGTAGTAAATGGTAACATTTACTCCAGATAAATAGCTACATAAACAGAACCCGGCTTATATTTCACCTAGACACTCACATAAATATCAATTATGCCGTATTCAAATGTATAAGCACTTTATGCATTGTCTTTTACTTGTTCTGCTTGATAGCCACCACTATTCTCACCTACATTGGCATTAGAATATTCCTCTTCATCAACATACTCTTTCAGAACATACCCTCTGCCCCAAATGGTCTCTATATGGCTTTTTCCATCATTTGCACTTTCAAGTTTCTTACGCAACTTGCACATAAAGACATCAACTATTTTGTTATCTGAAGGTTCATCTAAACCATTGTAGAGATGATTTAAAAACATTTCCTTTGTTAGTACTGTTCCTTTACGTAATGCTAGTAACTCTATCATAGAATATTCTTTATTAGTCAGATGAACCGTTTTACCTTTTACCTCAACAATCCTATGATCAAAATTGATATTTATATTACCAATTTTTATCACTGATTCAGGATGACCTTTAGTACGACGTATTATTGCCTTTATTCGAGCAAGTAGCTCACTTTTATGGAATGGTTTAGTTAAGTAATCATCAGCACCGTATCCAAGTCCCTTAGCTTTCTGATTAACGGCTGATATGCACGAAAGTATCAGGACAGGAACTTTAATTTTTGCACTTCTTAGTCTTAACAATATATCATATCCATCAATATCACCGGGCAAGTGTATATCTAGAATAACTAGGTCATAGTGATCTCCATTTGAGGAAACTATATTATTGTTGTAGTCTTGCGCAGAAGTCACAACATCACAAAAGTGCCCATCAGAAGTTAAAGCGTTAACCACAGTCTTTGCACTTACTTGATCATCTTCAATTAGTAATATACGCATATTTTACACCCCGTAAGTAATTTATAATTTTAGTAATATATATAACTAAGGAAAGTAACAAATCAAACTTTTATTAACAAATGGTCAAAACTACTAGTAATAGATATACCATTCCAAAATTATATAAATAGATCTAAAACATAATAGATATACTATATATCATAAGAATAACATTATTTTTAGTAAATATTGAGTTAAAACTATTATTACTAAAAGAATACTTAGGTTAATAAATATTTAACTATTTTATATACCTGTGTTATATTTTTAATTTACTTATCCTACCATTCTAAAGTATAAGTAATACTTTTTAGGGGCATTGTGTGACAATATCAATTTTAGGCGCTGGTGCATGGGGTACAGCAATTGCAATTTCACTAAGTGATAAACAAGATGTGATTTTGTGGACCCGTAATAAAACTACTTTCGAATCAATCAATAGAACAAGAGAAAGTGACAAATTACTTGGTTGTAGAATTTCTGATAGCGTGTCAGTAAAATTAGCTATTGGGGAAGTAGTTAATGCTTCAACAATAATCATCGCTGTTCCTACCCAATCTCTAAGACAGGTATGTCAGCAATTACATGATTGTGGCTTAAAAAAAGATATAGCA
			ATAATCTTAGCCTGTAAGGGAATAGAAAGATCTACATTAAAACTACCTAGTGAAATAGTAAATGAAGTTTTACCTAACAATCAAGTCGCCATTTTTTCAGGTCCCAGTTTCGCTATAGAAGTTGCAAAAAAGCTACCCTATTCAATGGTTCTTGCATGTCAAAACAGTGCATTGGGTTCAAAGCTAATATCAGAACTACAGCAGGAAAATATTAAACTATACTTTAGCAGGGATATCATAGGAGTACAGATTTGTGCAGCACTAAAGAACGTTTTTGCTATAGCATGTGGAATTATTTTAAGTAAAAAACTCGGATGCAATGCTCACGCAGCACTGACAACAAATAGTATAAATGAAGTAAAGGCTTTATATCTAGCAAAAACAGGTAACGCTAATATAGACACGCTACTTGGACCAGCATGTTTGGGTGATCTGGTTATGACATGCACGTCCTTGAATTCAAGAAATCTGTCCTTTGGGTTTAAAATAGGTAGTAGTAACGATAGCTTTGACGTTCAGCAGATTCTGTCAGAAGGTAAGTCAGTGACTGAAGGTTTTAGTACTGCTCAATCTGCATTTAATTTAGCAGAGAAGCTAAAGATAAAAATGCCTATATGTGAAGCGGTCTATAGATTGTTGTATGAAAGCGTATCTATAGAGGATACTATTTCTGCTCTTGTAAATTAATTTTGTAGTTTGGTGTACTGTGGAATTTTTATATAAATTGATATCAACATGGTGGCTATCTGGCACAGTAAAGAAAATGCCAGGTACTGTAGGCAGTTTAGCTGCTTATCCAGTTGTTCCTCTAATACTAGGTAACAAAGTTTTAGGTGCAGCAATTATCCTTTTCTTATTCTTAATCGGATTGTGGTCCACAAGTAATTACATAAAACATTATCAGACTTCACATGATCCAAAAGAGGTAGTGATTGACGAAGTAGTTGGTCAATTGCTGACAATATTTCTAATTTCAACATTGCTAAACCAAGAAGTGAATTATCCTTTATTACTGTTGTGCTTTTTTTCCTTTAGGTTTTTTGATATAATAAAAACGTGGCCTATAAATTTGATTGATAAAAATATCAAAGGTCCTCTAGGCGTTATGCTAGATGATATTATAGCTGCAATTTTAGCCTGTGTTCTTATAGGGGCCTTTTATTGTTCATTGTCTGTGTATGCAGGATAAGAAAATTTATTATTCAAGCTTGGTTACTAAAAATCTGAAGGATTATATACTGTACACAGCAAACTTATCTCAGTGGGAAGTGCATGATGAATTTGATAACATCACATTCACAATAAATGGCACTAGAGAATCATTATTCAATTTTGTGTTTTGTGGAGAACAATGCAACGAGCTTTCTGTACAAAGAACTCTAGATTATCTTAGAACAAGGAATATAGAAGCAACATGGGTAATGGATTCGCATACAAAGACAAAGGGCATTTTAGAAAAGTGTAGGATAAAACACGTTAGCACACCAAAAAAAGCTTTACTTCACATGAAAAACTATCTCTTACCTGCTGATATTGTTCCAGATTTGAGGTTGAACGCTGTAAATAGTAACAACCTATTGGAACAGTTAGATTTATGTACTTCTAAGATTTTTTATCACAACGTTGGAATTGTCAGCACGTTTTTTCGCGGATTATCGAGTTATAATGATAAAGACTCGGGATTAAGATTTTTTCTTGCCACACTAAACAACGAAGTTGTTGGAACATGCGGCTTTTGCATTCAGGACAACGTAGCTGGTTTCTATAGCGATGGAGTTTTACCGACTCATAGAAACCGTGGAATAGGTACTCAAATGGTTTTAGAAAGAGTCAAGATAATTCAGCAGCTTAAGTGCAAATATATAGTAGCGCATTGTATGAAACCTTCCGTCAACCTCTACAAAAGATTGGGCTTTCAGATATTAGGCAATCTTTACTTGTACACTTCTTCAGCGTAACTTATACATACCCTTGTTGAGCGGTTATAAATTTTTACGTCT
			GTTTTAAAAGTACTATGTTTTTTTTGTATGAAGTAGTTTTATGATTAATTTTAATATTATTCTTTCTTTCTTATTCCAAATTGAAAGTGGATAATAAAATTAAGGCCTACAACATCAAAATATTATAATAAGTAACTTAATTGATACTGTGGATGATGGGTTTTATATTTGGGATGCAAAAAAACGTATAGAAAAGTTTTCTCCTAACTTACTAGTTTTACTTAATACTGTTTTTTACTCATTTAATGAGTTTGTCAACTTTTTTGAGCAATCGGAAAGCTTAATTAAAAATTTTACTGAGGCAAAAAAAGTGAATAAATCTTTTACTCTGGACTTGAAGTCAAAAGACGGTGAAGTTTACTGTATATGTTATGGCAGAAGCATAATAGACAACTCTAATAGCGTAATTGGTGTGCTGTTGTGGATAAGAAACGTCTCAGACTGCAAGATAAAAGCTAACGAATTGGAGTCAGAAAATAGTAAGCTTAAACAAAAAGTAGAGAACTACAGGAGCATTCTTAACTCTCTGCCGTTTCCAATACTAAAATATAATGAAAATAAAAAAGTAAAGTTTTGCAACCTATTTTATGATAAATATATCAATAGCTCCCAGAGATTGTCTGTTACTGATAGTGCCCACAGCACCAAACCAGGAAAACATGTGATAACTTGCAAAAACGAACGCAAGGTTTTTGATTTTATTAGAACCTGTTTAAAATCTTCGTAACAGGAGAGAAATGAAGGAGAGGACTATCATCTGTAAGCTAGTGTTGAGCTTCCGCTCGCAATTTTTCCCAATCGCCTGCACTTTTCTAACCAGGCAAAAGAGCGTTCAACAACCCATCTTTTTGGCAATACGACGAAAGTGTGTAACTCACTTCGCTTTATTACTTC--------------------------------------------------------------------------------------------------------------------------------------------------------------------------------------------------------------------------------------------------------------------------------------------------------------------------------------------------------------------------------------------------------------------------------------------------------------------------------------------------------------------------------------------------------------------------------------------------------------------------------------------------------------------------------------------------------------------------------------------------------------------------------------------------------------------------------------------------------------------------------------------------------------------------------------------------------------------------------------------------------------------------------------------------------------------------------------------------------------------------------------------------
			-------------------------------------------------------------------------------------------------------------------------------------------------------------------------------------------------------------------------------------------------------------------------------------------------------------------------------------------------CTTATATTACTTGGATAACTTTTCTGCATAGACACCTCATTATTAATCTATGCTTACTTTACCTCACATTTCCAAGATTTTAAACAGGTTCTTAGAATTCCAATGCAAAATTTTGGTGGTGCGGTAATATATGGAAAAGATGTTAGCGATGCAGAGGAGTTACGTGCTAGACTAGATAGTTATTTAGCTGCACAGAAAAGTTTACTTGAGGAGTTACCAATTGCTATTGCAATATACAGTAAGAATCAAAAACTGAAGTTTCATAATAATGCTTTTGTAAAAACCTTTCAACTTGATACAAAGTTTTTGGCATCCCATCCAACTTATCATGAAGTCATGCTTTACCTATTCGAATCTCAGAAGCTTTTAGAACAAAAAGATTTTCAAACTATTAGCAACCAAAGGCATGAATTATTCAAAAGATTATTTGGACCGCATAATGATACAATCCATCTTACAAATGGAAAAATGTTCAGGATATTGATAATACCCTATGCTTCAGAAGGTTTACTCTTTTCCTATGAGGAATGCAAAAGGTAGCCTCAAACTCCTTCTCTTCCTACCATAAGCTGCTTCATTTTCGCTATTGCTCTTGCTGGATTAAGTCCTTTAGGGCAAGTTTTTGTGCAATTCATTATTGTATGACAACGATACAACTTAAACGGATCATTCAAGGCATCAAGTCTCTCATTTGTCTTATTATCACGGCTATCAGTGACCCATCTGTAAGCCTGTAGCAGTATTGCTGGTCCTAAAAATTTATCACTGTTCCACCAATAGCTTGGGCAGCCAGTTGAACAACAAGCACACAATATGCAATCAGAAAGGCCATCCAGTTTCTTTTTATCTTCAGGAGATTGTAAATACTCTTGATTTGGTAAGTCAGGTTTATCTGCTTGTAACCAAGGATTAATTGACTTGTACTGCTCATAAAATTGACTCAGGTCCGAAACTAGGTCTTTTATTACATACATATGGGGTAGTGGATATATTTTTACGTCACCCTTTATATCGCCTATGGATTTAGTACATGCAAGAGTGTTGGTTCCATCAATATTAATAGCACAAGATCCACATATCCCTTCTCTACAAGAACGTCTGAAGGTTAAGGTTGAATCTATTTCATCCTTTATTTTTATTAATGCGTCAAGCACCATAGGGCCACAATTATCCATATCAATGAAAAACGTGTCTACTCTAGAATTTTTCTCATCATCAGCAGACCAACGGTAAATTTGAAATCTTCTGACGTTTTTTACTCTAGCAGGAACAGGGTAGACCTTGCCCTTTTCATTAATTTTAGAATTCTTCGGCAGAGAAAACTGGACCATATTGCTTACCTTTTATCGTCTATAGCTAAAAACTCTCTTGCTTTGTAGATAACATATTTTAGCATTCTCTACTATATTTTTTATTAAATTCCTTTTAAATCGCGCTCATACTATAGCCAAGTGAAGTTAAAATTTTTCTTTCTAGGTCTTTCATTATAATTTCCTCATCTTCTTTTTGGTGATCGTAATCAAGTAAATGTAGCAATCCATGCACTAACATATGTGCAGCGTGAGCTAAGATAGATATATGGTGTTCATTTGACTCTTTTTGTATTGTATCTATCGAAATTGCTATGTCTCCTAAATCGCATTTGTTAGATAATTGCTCACAC
			TGAAATGATAACACGTTAGTTGGCTTATCCATTTTTCTAAATCTTAAGTTAAGTCGATGTAGTAAATCATCATCAGCAAGAGCTATCGATATACTTGGTTTATAGTGGTCTATTTTTAATTCTTTCAGAGAAGCATTTATGATATCTAATACAAAGCTCTCCGGATCCCCTGTAATGCTGTGCCACCTCTCATCAAGAATATTTACTTCTAACATTCACTCATTCTTATTATTTCATTCCATTCGGCTTCTGAGACTGGAGAAACTGATAAGCGCGGTTGTTTTAATATGGCCATGTTTTTTAAAAGTGGGTTTCGTTTTATATCACTTAACGTTACTTGATTACTCAAAGGCTTGGAAAATTTCACGTCTACCAGTCCAAACTTGGAGTCGTTAACGAGGTAATATTCTTTAAAGATCTCAACTATCCCAAATACCGCTTTTTCTTTACCTGTATGATAAAAAAACGCAGAATCACCTAATTTCATAGCTCTCATATAGCTTTGAGCTTGATAGTTGCATACACCATCCCACTTAGCTACCTTCTCCTTTTCCATTTCTTGCCATGAATATTCACTTGGCTCTGACTTAAGCAGCCAAAATTGCATTATTTCTTTCTTCTTAAATAAGCTGGTATATCATAGATATTGTTGCTCCACTTAACTCCTTCATTTACTTGTTCAGCTGGTTTTGTTTCTGGTACTGGAGTTTGGCTATAGGACCACTTGAACTTTTCTTTCTCTGAAGTCTCGCTTTGATTCACAGAAGGAGTTTCTGACTTATCATCACAAACAGCGCCACCATCAATACCAGTTGCAAGAACAGAAACCCTAACTTTTCCTTCCATTGCTTGATCAAAGGTAGCACCGAATATTATATTTGCGTTTTCATCCACTTCTTCGCGTACTCTATTTGCTGCAGCATCAACTTCAAATAAAGTCATATCTCCGCCACCTGTAATGTTAATCAATATTCCTTGCGCACCTTTCATTGACACATTATCAAGCAATGGATTAGATATTGCAGCTTCTGCAGCACTCATTGCTCTATCTTCTCCTTCTGCTTCTCCAGTACCAATCATTGCCTTGCCCATCTCGCTCATCACTGTTTCTATATCAGCAAAATCAAGATTAATGAGCCCAGGCATAACCATTAAATCAGTCACTCCTCTGATACCAATATGCAGGACATTATCAGCAAGTTTAAATGCATCAGAGAATGTAGTTTTTTCATTGGCAATTCTAAATAAGTTTTGGTTTGGAATAACAATGAGAGTGTCCACGTATTTTTGTAATTCCTCAAGTCCAAGCTCTGCAATATGCATACGGCGTACACCTTCAAAGCCAAATGGCTTGGTTACAACTCCAACAGTCAATATCTTTTTTTCTTTTAATGCTTTATCCTTAACTGCAGCTCTTGCTTCTCTTGCTGCTTTTGCAATTACTGGTGCTGCACCTGTTCCAGTACCACCACCCATTCCTGCCGTGATGAAAAGCATATGACTATCTTTTATATGCTCCATAATCTCATCAATTGATTCTTCCGCTGCACCTTTGCCAACATCAGGCAAAGCACCAGCCCCAAGCCCCTTAGTTAAGTTAATACCTAGCTGAATTTTTTTATCACACAATGACTTCTCTAGCGCTTGAGCATCAGTATTTGCTACAACAAAATTCACCCCTTGCAAATTGGATTGGATCATGTTATTCACAGCGTTTCCGCCAGCACCACCCACCCCCACAACGGTAATCCTTGGGTGCAATATAGGTAATTCTGGCAAACTAAGGTCAATTGACATTGAAATTTCCTAAATTTAGTGAATTCACTTGATAATAAGTTACTGCTTTTTTAACAATATGCAAACACTTTTCACTTCTGTAGACATAAACAGTAAATAAGATTTACTTATTCTTAACTTTATAAGTACCGTAGATACAACGATTACTAGACTTTCAGATAGCGTTATTGGACCAGCTCAAGAAATAGAAAACGTTTATAAAA
			AGGGATAGAAATCTATCCCTTTATTTTGTTGAAACTATCTTATTTTTCTTTATGATTGTACCTGCTGTTCTGGTATTGGATTTAGAGCAAGCACTTCCATAATTTTGTCCACACATGTTGAAAGCTTACTATCATTCAGTTTAAGTTTTCCATTTTGATCTTTCTCAAAATTACCTTCTGTGTCTTTTGTATAAACTTCTAACACAGCTTTCTTCACTCCATCAATTTGATTTGCTTGTTCCTTAATTTGGCTTGCTTTATTATGGTTCCTGTATATAAGAGCACCTATAGTAAACACTATTGCAGCAGTTAGCAGAGCAGTAAATACCGGATTAGTCACTGCAAGTGCATATAATCCCCTACCTCCCGCTATCATACCAGCGTAAGTTGATGCTGCTGTTGTATTGACAAAATCTGAATAAGCTGGGTTTAAAAAATAAGCAGCTATAAGCGGAATTGCTACAACCATACTAACAGCTGCAGCTGTTTTCCATTTGTTATTTTTAGCGTACTCACCAAAACCACCAGCAGCACCTGTAATTTTCCAGTGATTGTCAGCCGGATTTTTATACCCCTCTGAAATAGCATGAAAAACACCATGCCCTTCTTGATATTTATAATTTATTAATGCCATAACTCTACTCCTAAAACACAATGTGTTAAACCTTTATTTATTAAGGATAATATATAATAAGAAAAACCTTCTGTCAAGCAAATTAATTTATTAATACGCTCTTATTCTGTAATTTAGAGCTTCAGCAATGTGTGCTCTTTTTACCTCTTCACTTTTTGCAAGATCTGCAATGGTTCTTGCAACTTTTAATACGCGTGTGTAGCCTCGGTTGGAAATGTAGTTTTCTTTTAGTACGTGTTTTAATAGCTCTAACCCTGCTCGGTCTGGCTTAGTGAATTTATTCAAAGCTTCACCACTTACTTCTGAGTTGCAGCTAATACTTAATTTGCTGTAGCGCTCAGCCTGAATTCTCCTTGCTGCTATTACTCTTTCTCTTATTCTGTCAGTACTCTCTCCCTCTGAATAAATTTCAGGAGAAAGTATGCTGACGTTTGGCATTTCGATGCATATATCTATTCTATCAAGCAATGGTCCTGATATTTTATTCCTATAATCTGTGCTACATCGTGGAGCTTTGTTGCATGACCTACTCGCATTTCCCAAGTAACCACACCTGCAGGGATTCATCGCAGCAATTAGTTGAAAATGCGCTGGGTAAGTAATGTGAGCATTAACCCTTGCAATAGTAACTTTTCTATCTTCAAGTGGTTGGCGTAGGGAATCAAGCACGAGTCTTGGAAACTCTGGCAATTCGTCAAGGAACAATACTCCATTATGAGCCATAGTGATTTCCCCAGGTTTTGCATTTTTTCCTCCTCCTATCATCGCTGGCATGGAGCATGAATGATGAGGTTCGCGAAAGGGACGAGTTACTTTGAATATCTCATTGTCAGCCTGTGTTATACTGGAAATGATATTCACATCAATCATTTCACGCTCAGTTAAATCAGGCAGCAGCCCTATAAATCGTTTGGCAAGCATCGACTTTCCAGTACCGGGAAGTCCAACAAGAAGCATGTTGTGTCCGCCTGCCGCCGCAATTTCAGCCGCTCTTTTTGCTACAACTTGACCTTTGATATCCTTCATATTTGGTACTGATCTTTTTTCTTTCGGTTTATTAAAAATTACCGACTCAATCGACTTCTCACCTTTGAAATATCTAATAATATCGGTCAATTTCTCTATAGCCAAAACTGAGACATTCTTTACCCATGAAGCCTCTACTCCATTTCCCCTTGGACAAATTATTCCTTTGTTTTTCTGTTTTGCATTGATTACCGCTGGCAAAACCCCTGAAACTGAAATAACCCTGCTGTCAAGGGCAAGTTCACCCATAATGATGTAAAACTGAACTTTTTCGACTGGTATAACGTTCATCACAACAAGCAGTCCAATAGCCAAATCATAGTGGCTGCCTTCTTTCAGC
			AAATCTGCAGGGGAAAGATTAATTGTGATTCTTTTAGGAGGGAGCAGTAGATTAGTTGAATTTAGTGCTGCTCTAATACGTTCTCTGGATTCTGCAACAGTTTTATCCGGCAATCCAACGATATTAAAGGCAGGAACACCATTTGCCATGTGAATTTGGACATTAACATTTACTATATTAATTCCCTGAAGCACAACGGTATTTATATTTGCAATCATAATATACTTTCTAAAATTATTAATAGAATGTATTAAAGAGATTATGAAGTAAAGGCTTTGAACTCCTTGATTTAAGCTGTCACTAGACTTTTTGCATAGTTTTTAGCAGCGTATGTCACCCAATAGAAACGAAAAAAACTACTTGACAAATTCCTTCAACCCCCTTATAATGAGACTGAAGCTATTATTTATCTTCAGTCTGTACAGATAAAACGACAAAAAACTCAATGTACTTGGCGTCTCATGTTTAATTTTTTGCACTATGTGCACCTCATGTCTTTATAAACTTTCAAGGGTTTTACCTAATATAAGCTAAAATGCGCTTGTTAAAGCATTTAAGACAA-----------------------------------------------------------------------------------------TTAAAATTAGGTCAATTGCGGTTTAAAAGCAGCCAGATTAGACGTTTAGAATAAAAAAACGCCAATTTATAAAGTTAACATAAATAATTAGCTACTAACGGGGCTTCTTTTGCTTTTTTTCTTTACTCGGTAAATTTCTTAAATATTATGGCTAAAGCAATTCATGAACCAGGCAGAAAGGTGTCATTCCAGCGCATGACGCTGGATGGCTTTGTTGTAAACTGACTTTTACTATATGATTACCTTTTTATGGCATCTTGTCTATCTCATTTTACCATTCCGCTGAACAGATATAAAATATTTAATAAACTCTTTTTTTTCAACAAAAACACATAATGGACTTAAACCTTTTTAACTAAGATTTTGTTACCAGAAGCGTACACTATTAGCTCATCACCTTCTGTTACTTCCCCCGATAAAACTAACTTAGCTAGATTATTTTGAATACACTCCTGTATTACTCTTTTTAGCGGTCTTGCTCCATACTCAGGATCATAGCCAGCTTGCGCTATTAGTTTCTTAGCTTCCTCTGACAGATTTATACTTAGTTTGCGCTTAGCAAGTGTTTTTTGTAAATAAGAAAACTGGACATCTATAATTTTATAAATGTCGTCCTTGGTTAAACTGTGGAATATAATAATCTCATCTAGTCTGTTTAGAAATTCCGGACGAAATGCAGATTTAACTATTTGCATCACTTCGCTTTTTACAGAGTCAGTAGCTCCCTTTAGCATTATCTCAGCACCAAGATTAGAAGTTAAAATTAATATGGTATTGCGGAAATCAATTAATTTGCCGTAGCTATCGGTAAGTCTGCCTTCATCCAAAATCTGCAGTAATAGATTGAATATATCTGGATTTGCTTTTTCTATCTCATCAAACAAAATTACCTGATATGGTCTCCTTCTTACTGCCTCAGTCAACCTGCCGCCTTGTTCATAGCCAACATATCCAGGAGGTGCGCCAATTAGCTTTGAAACGGAGTGTTTTTCCATATACTCTGACATGTCAAAACGCAAAAGTGCTGATTGGTCATCAAACAAAAATTCGGCAAGGGCTTTCGCAAGTTCCGTTTTTCCAACTCCGGTTGGGCCCAAGAATAAAAATGAACCAAAAGGCCGATTAGTGTCTTGCACACCAGAACGAGAGCGCCTAACTGCATTACTTATTGCTTCTATTGCATCCTTTTGTCCTATCACTCTTTTTCCTATTTCATTCTCCATGTTAAGGAGCTTTTCTTTTTCACTGTGCATCATGTTATCAACTGGAATTCCTGTCCACTTTGAAACAATATTTGCAATGTCATTCTCAGTAACTTCTTTCTTTAGGAAGCTATCAGTGACTTTCTC
			CTGATTTTTTAATTCATTTTCAAGCTGAGGAATTACACCATACATTAGCTCTCCTGCCTTTTCTAAATTTCCACTGCGCTGAGCTAATTCTAGTTCTTTTCTAGCGTTATCTAATTTTTCTGCTGTTTCTTGAATTCTAGCTATTTTATTCTTTTCCATCTGCCATTTACTATTTAAGTCAGCAAACTTACTATTTAGGTTTTCGATTTCTTCGTTTATCCTCTTTAAACGCTGCTTGGAGTTTTCATCATGTTCTTTTTTTAGAGCCTCTGACTCAATTTTTAGCTGTACGATCTTCCTCTCAAGTTCATCAATAACCTCAGGTTTACTATCCATTTCAATTCTCACCCTACTTGCCGCTTCATCAATTAAATCAATCGCTTTATCAGGTAAAAACCTGTCTGTTATGTATCTATTGGATAATGTTGCAGCAGCAATTATTGTACCATCTGTAATCCTAATACCGTGGTGCACTTCGTACCTCTCCTTTAGACCCCTCAGTATTGAAATAGTATCAGTTTCAGTTGGTTGAGAAATAAACACAGGCTGGAAACGCCTTGCAAGTGCAGGATCTTTTTCTATATGTTCGCGATATTCATCCAAAGTTGTGGCTCCTATACAGCGAATTTCTCCACGTGCGAGAGCAGGCTTTAGCAAATTTGAAGCATCCATTGCACCACTTGTTGCTCCTGCTCCAACTAAAGTGTGTAATTCATCGATGAATAATATAATTTTTCCCTCTGCTTTTGAAATCTCATTAATAACCGCCTTTAGCCTTTCTTCAAACTCCCCCCTGAATTTTGTTCCGGCAATCAACGCACCAAGATCTAGGGCTAAAACTTTTGCATCACGCAAACCAAGCGGCACATCGTTTGCAACAATTCTATTTGCAAGCCCCTCAACTATCGCAGTCTTTCCAACACCCGGTTCACCTATCAGCACGGGATTATTCTTTGTTCGCCTTAGTGACACCTGCATAGTTCTTCTTATCTCCTCATCACGACCAATTACAGGATCAAGCTTTCCTTGCATAGCAAGCTCTGTAATATCTTTTGTATATTTCTTTGCTGCATTTAGTTTTTCCTCGCTATTTGGCGAGTCTGCATTGTTGCCCTTTCTCATTTCTGCAATGACTGAGTTCAACTTTTGTGGAGTTACACCATTTTCCATTAAAATTCTACCCACAGTATCATCTTTTTGTGCAGCAAAACCCTGTAGTAAACGCTCAACGGTAACAAATGAATCTTTATTTCTCCTTGCAATACCAATTGAATCTTCAAAAACTTTTGCCACTTCTCTTGAAAGTTGGAGGCTACTACTTCCCGGACCTTCAACTACTGGAAACTTTCTAATTGCGCTATCCACAGCATCGGAAATATTTTGCACATTTCCACCACAAGCGCCTATTAAATCCTGGACTAAACCCGATTCATCTTCGAGCATCACCTTTAGTAAATGCTCAGGCATAAAAACCTGATGCCCAGCTCCCAATGCTTTCATTTGGGCACTTTGAATTAGGCTTTTTGCTTTTTCGGTAAATTTATTTAAGTCCATAATATAAGTTTAACTCGTATTTGTCGGTATATATAGCAACTGCTTTTCTAATTTCAAGCTAGGAGCTGTTCATTGCCAGGCAAAAATTCATGTTGCAGAGGTGGTGGTATAAATAATTCTGGAGGTTATGCCCATTAATCGCTAATTTCGCTATTGGACTTCTCACATAGTTTTTGGCAGCATGCTAGGTGTATA-----------------------------------------------------------------------------------------------------------------------------------------------------------------------------------------------------------------------------------------------------------
			--------------------------------------C-CGCTTGGTAAATTTTTTAA-ATATTTA-----------------------------------------------------------------------------------------------------------------------------------------------------------------------------------------------------------------------------------------------------------------------------------------------------------------------------------------------------------------------------------------------------------------------------------------------------------------------------------------------------------------------------------------------------------------------------------------------------------------------------------------------------------------------------------------------------------------------------------------------------------------------------------------------TCTAATAGCATATGAAGAAAGATTAATGGACCTACGCAAAGAAGAAGGCATCCTCGCTCAAAAACTTGATGATGCTACTG--------------------------------------------------------------------------------------------------------------------------------------------------------------------------------------------------------------------------------TATTACTAAAGTAGTATCCTGGATCTCAGTGTCAGCTACTTGGATGACATTGAAAAAAGGATCTACTCTGGATCAGCCGGTAAGTTGGATGCTTGATAAGCGTAATTTGGAGCTTCTTGCGTAATAATTATATCATGAGCATGACTCTCTCTGAGTCCCGATGCAGTAATAGTAACGAATTTGCAGTTTTTCTTCATTTCTTCTATACCACTATTACCAGTATACCCCATTGCAGCCTGCAACCCGCCAATTAATTGATGGATCACCCCTGAAGCTGGACCTTTAAATGGAACTCTTCCTTCTACTCCTTGTGGAACTAATTTTAGTTTTGAGTCTTTATCTTGAAAATAACGGCTCGCTGAACCTCGTTTCATTGCGCTGATAGACCCCATTCCTCGATAGCCTTTGTATGCTCTGCCCTTGTACATGATGATTTCGCCTGGACTTTCGTCAGTGCCTGCAAAAAGTGAACCAATCATCACAGAATCAGCGCCGGCTGCGATAGCTTTTGCAACATCTCCTGAGTATTTTATCCCACCATCGGCAATCAATCTTACTTTTCTTGCTTTACATATTTCTGCAACATTTTGAATTGCAGAAAATTGTGGCACACCAACACCTGTAACTATCCTAGTTGTGCAGATTGATCCAGGCCCTATGCCAACCTTCACTGCATCAACGCCCGCGTCAATCAATGCTTCAGCAGCTTCTTTTGTGGCAATATTGCCACCTACTAGCTGCGTGTTTGGATACATCGCTTTTATTTCTCTAATGGTGTTAATAACGTTTTCGGAATGACCGTGAGCGGTATCCACAACAATCACATCAATTTCTTCTCTAATTAAAGCTTCACATCTTTCTA
			TGCCATCCTTTTTGCCGATGCCAACTGCAGCAGCGACTCTGAGCCGCCCTTTACTGTCTTTACATGAATTGGGGTACCTATTGTATTTTTCAATGTCTTTAACCGTAATTAGGCCTATACAACAAGAATTTTCATCTACGACCAAAAGCTTCTCTATTCTATTTTCATGCAACAATTTCATTGCTGAGGCACTATCCACTTCCTGCTCCCGAACTGTAATCAGCTTGTCTTTTGTCATCACTTCAGAAACTTTTACACCCATGTTCTGGTCTTCAATGAACCTCACATCCCGGTTAGTTAAAATTCCCACTAACTTAAATTGATCAACCACAGGAATGCCAGAATAATTGTGCTCTTTCATTAATGAAATTGCTTCCGCAACTGTTTTATCTGGAGAAATCGTAATTGGGTTATACACGATCCAACTTTCATATTTTTTTACCCTTCTGACTTCCGAAACTTGCTCATCTATTGATAAGTTTTTATGTATACAACCTATTCCACCATGTTGGGCAATAGCTATTGCAAAGTCTGATTCAGTAACAGTATCCATTGCGGAAGATATGAGAGGAATATTGAGTTCTATGCTATTTGTTAAATAAGTTTTCGTATCTGCATCACAAGGCAATATATTAGAATGGGCTGGCAAGAGTAGTATATCGTCGAACGAATAACAAGCTTCCATTTTTTTCATAGGCTTTATTTAAAGCTTATACGCCAATTGATTGAATTGCAATAGGGCTGTGCAAAATTAGCTAGCAGATTGCTGCTTATACTCTTTTGTTAAGTTTAATTGCGCACATGCTGCAAAATGGAGTAAATATATATGTTCGCCTCTAATTAATACTATTTTTATTATTATATGAGATAGCTAGATCAGCATTTATAAATTTATACTATGTTACACATAACTCAGGAAAGTAAGATTTGCTGGTTATGTGCAGGAATGATACCAATCCGTGGCTACAACGCTATAACACCGAGAGCTGTATTTGTCTGCATATTAATTTATTCTATAGTTTTACTAAGTTTTTCCACTGCTCATGCTAACGAGGATTTGGAGATACGAAAAGTCTTTGATAACGTTGCTAAATACATAAAAGCTGAAGAAAAATATAAAGACTTTGACGTTATTGAGAAAAAAAGTGATAAGTTTAATATCAAAGTTGCACAGAATTCTGGCAAGCATTTTAGCATACACTCCATTTTAAAAAAAGCAAAAGATTCCTTTGAATCTGGAGATAATGAGGCAGCCATTTCTTTCCTTAACCAAGCCATTGCAAAATTTCCTTATCATAAAAATGCTCTGATCGGACTGGGAAACATTTACTACGCTAACAAAGAATACGAAAAGGCTATAGAGATCTACACAAGACTATTAAAAGAATACCCTAGTAACTCTTATATATTAGAGAATTTTCTGACGATAATTTCACAATACAACCCTGATCTGGCGTTAAGTGAAATGTTGAAGTTGTATGATATACACAAAAATTGTGCTCCTTTGTTGGCAAATCTAGGTCTAATCTATATAAAAAAGGAGGACTATGCAAAAGCTAAGGAGTACATGATAGCTGCGGTTTCTCTTGATCAAAACAATATTTTCTATGTCTATAATCTAGCTGTTATCCTAGATAAGCTTTCAGATTTCAAAAATGCTGCAACATTCTACTTAAAGCTGTTGAACATGGCCGTGAACTCGAAAAACATAAGCGAAGAAATACCTATACGTAAGGTGGAAGCAAGACTAAAATTTATAAAACTTCACAGATATACTTAGCAACTTCTTAAAATAAGCTGACATGGCTGTTTTCCTCCTTGTAATGACCTGAGTTAAACCCGCGAATATTGGGAACATTCAGTAGTCCATGCATCAGAAATCACGCTCTTAACAGCATCCCATGTACTTAAATCAGGATCTTCTTGTTTCTCTTCACTAACTCTCTGACAAAATTTTCCAACACCGTAGCCCACTAGTGCACCAACTACTGCTGCTGCGA
			AAAATACTGCGATAGCAGCCCAACAGGAGTTAAAGCAGCAGCTCCTCTGCGAGATATGCTGTGCTTAAGCCTAGCAATAAGCCAATTGCTGCACTGATGCCAACATAGTATTTCATGTCGGTATTAGGTTTTATTTCAGTATTAGGTTTTATTATTGCTTTAAATTCTATACGACAATTTGGAAGCTTATTTTGTAACTCTTTTATATCCTCATCAGTGATATTGGTATATGATAGATCAAGAAAAGTAAGGTTTGGAAGCTTAGCCAATTCTTTTACACCTTCACTGCTAATGTTATTACCAGCTAAAGAAAGTGAAGTAAGCTTTGGAAACCCAACTAATTCTTTTATACATTCATCATTGATGTTGCAATTCTGTAAAGACAATGAAGTAAGATTTGGAAGCTTAGCCAACTCTTTTACACCTTCATCAGGATTTCGTTAGATGGTAAATTAAGCTCAGTAAGATTTTTGAGTTTGACTAGCTCTTTTACGTCTTGATCACTTATCACATGGTGTATGTATCTAGCTCCTCCAAATACTGTAAGCATTTTTTCATGACCACTGCCCCTTAAAGAAAGCTTTGTAATGTTTGTATTACTTCGTAAAAAATTTACCAATTTGCCTATATTTACAGCGCAAGGTAATACTAAAGTGTCACCTTTAAGATATTGACCAAAACTCATTTTGCTACCCACTAGATGTTAGTATAAAAAATGATAAATGATATTTTAAGCATTGTCAATCTTTTTCAAAGATTACGTGAAAATTTGTAGAAACTGCGCATACAACCTGCCAAAACACCATCGAATTTAAGAAAAAGTCAATCACTGTAAGGTAACATATTTCTAGAATCCATGAACAGTGAGGTACAACCAATGGGTATCAAAAGCAACTTATTAGTTCAAGCTACTAAATACAACAACAAGAGAGTTGTGAAGTTTACTCTAGGTCTCTTTGATGCATTGGGTAAACTCTTCTTGCCTGCTAGAAAAAAGGAACCTTTCCACAGTAGGGAGGACAATCAACACTTAAACGATGCACTTGTGTTTGCTGTAGAAAACCTTAATTACGACATGGTAGAATTACTTGTCAACGCGGGAGCTGACGTCAACTCGCTAGATAAAAACAACAGAAATGCTATAATGCACGCTGTGGAAAAACTGGCTACCTCAAAAGGGTTATCAGTGGATCCATCGAAAAACTTGCCAGAGGAAATAATTTCTCACCCTATAGTACAATTTTTGTTGGTGAGAGGTTCTGAGTATTATATCACAGACAACATGGATATTGAAGGAAGGCATGCTTCGCGAATAAAGGGAAACGTAGGACACTCCTTGCAATCAGAGCCTATTTATGAAGAAATACCTGCCAAGAACACTGAAACACAACCTGTATACGATGACAGGCGCATTTATGGGAAAGTAGATGGTTTTGGAGATGATGATTCACTAAGTAGAGGCTACTCTAGCATAAAAGAGCTTAGAGCGCAGAGAAAACCAATTGATTCACCACACATATATGCTACAGTAGGCCTTGCTGCAAAACAAGGGGCACAGGAGCAAGATGATGAACACATTTATGAAGAAATCTCTGATGGTAGAGAGCGTAAGAACCCACTCTACGTCAGCGCAGAAGAGTGTAAAACACGGAAAAAATCGATTGATTCATCAAAGCAAGAACCTATATACGCTACAGTAGATCTTGCTGCAAAGAGATTAGAAAAGCAAGCAAAATCCATAAAAGCTGATTCTGGCACTTATCACGGGCTAGTAAAAGATAGAAAAAATCAGTGGGAAGAAAAAATAAACAAACGTAAATCAGAAGCTAATACAACAACAGGTCGAAAAGAAGAACTACAGGCTAATACTAGAAAAACTTCCGGTGTTAATGTAGAAAGAATAAGGCAGAAATACGAGTCAGGTTATGATTCTGGCTATGACTCTGATACAAAAATGGAACAATCAAGAAAGTCTAAAGCTCCCAACTCTAAAGTGAATT
			CAGTTCATGTTAAGTATGGAATAGTAGGAGGTTGTCGATATAAAATCACTGATATATCATTTAAACTGTGCGGTTCATGGAGGTTGTGGCAGTAAAAGTGCAGTTTGAATAGAGTTTTATTTAGTACTAGCCTAAGGGTTTTCTGCGGAAAGCTTTTTTTGCTTTAATCTACTCTTCATTATCAGGATAAGAAGTATTGAGAGGATGCTTATAATGTTTATAATAAAAACTACTAATGATGTAGAGAGAGTTAGCTCACTCAAGATATGACCTGCAGCCACTGATGATATAGAGGCAGCACTAAGCTGCATTAGGCCCATAAGGCCAGAAGCAGTGCCAGCCATCTTTGGGAATATCGATATTACACTCGCTACACCAAGTGGTAGGAGAAATCCATTACCGAACGTTAAGATGGTCATAGGAATAATAATTTCCAGCGGATGACTAATTGTATTCCAAGCTAAAATAAACATTATAAGCCCGCCAGTAGTAAAAATTATTGTATCTAATAACAATGTGTTATCTATAGTACTGATTTTCATTATTTTTTTACTCAATATATTACCCAACACATATGATAAAGATATAGTGACATAGAAAAAACCTATACTATCTGGGTTAAACCCTAATTTACTGAAGATAAATGGGGAGTTTACTAAATAGGCAAAGTAAGCGCCATAAGCTGTACATACGATTGTACTATATGCTAAATAGATTGGATTACATAATATTTCCTTGTAGTGCATTATAAGATTTGCGATAGATATACCGATTTTTTTATCTTTAGGTAAGGTTTCTTTGAATGCGATTAATATAGTGATTATCAATATAGCTCCAACGATTACTAAAAAAAGAAAGTTAGCCCGCCAGTTAAAATAAGATGTAAGAAATCCTCCAATTACAGGAGATATAGCTGGTGATATGCCAATAATCGGAAATATACTTGCAAAAATCTGTGCTGCTTCTTCTTTTTTGAATAAGTCACCAACAATTGTTCTGTCCAGTACCATACCAGAGCATGCTCCTACTGCTTGGAAAAAGCGGAAAATTACCAGGGCTTTAACGCTAGTGGATATCATACAAAGGCCAAAAAATATAATTTAAATAGCAACACCTATTATAATAACAGGTCGGCGACCAAATCTGTCTGATAAGGAACCGTAAATTATTTGTGAAACAGATAACCCAAGCAGATATACACTTAAAGTGGTTTGTATATCTTGTGATCTCACATGGAAATACTCTGCCATTGCTGGTAATGCGGGTAGGTAAATATCCGAGGACATCAATCCTATAACGCTCATCATTACAACCATTGTTATAAGTAGGTAGTAATTCTTTCCCTTCATAAAAACCCCTAATTAAAGCTTTATGGAATTATATGGATAAAAACGAGAAGGAAAAGTGACAGTTTGACCTAATAAATAGACCTTACATAACCAATTTATGGTGAGGTCAGAAATGCAAGAGATTTATTATATATGTTGACAAAGGCCTAGGTTAATTGTACAATTAATATGGTAACGCTACTAAACTGAGTAAAAGGGTGCAAAGTAAAGCTTGAAAAAGGTAGTGAGGACTAAACAAAATAGGTATGTAAAGTATATGGAGGGGTTTATGCCTATTAATTATTATAAAGTGTTAGGGGTGGAAAGAAATGCTACTGAAGAGGAAATAAAAAAAGCATATAAGAAATTAGCACTGAAGTATCATCCAGATAAAAATCCTGGTAATAAAGAAGAAGCAGAGAAAAAATTTAAAGAAATCTATTCTGCATATCAGGTATTATCCGATCCAGAAAAAAGAAGTAAGTATGACATGGGAGAAGATATTGGTCAAAAAACTCGCTGGTCGGCGGAATGGCTACGTAAAGAATCAAGACGTCAAGATGAAGAATCAAGACGTCAAGATGAAGAATTAAGACGTCAAGATGAAGAATTAAGACGTCAAGATGAAGAATCAAGACGTCAAGATGAAGAATCAAGACATCAAGATGA---
			-----------------------------------------------------------------------------------------------------------------------------------------------------------------------------------------------------------------------------------------------------------------------------------------------ATGAAGAATCAAAACGTCAAGATGAAGAATTAAGACGTCAAGATGAAGAATTAAGACGTCAAGATGAAGAATCAAGACGTCAAGATGAAGAATCAAGACGTCAAGATGAAGAATCAAGACGTCAAGATGAAGAATCAAGACGTCAAGATGAAGAATTAAGACGTCAAGATGAAGAATCAAGACGTCAAGATGAGTTGAAAGATAGTATCATACAAGGTGATTTTGAGAGGTGTCGTTCTTTGATAGAAGGAGGTGTAGACGTTAATGTAAAATTCCTCGATTCAACAACCCCAGTGAAACGTGCTATTGAGCATGATCGTGAGAAAATTTTAGGTTTCTTGATTGAAGAAGGAGCAGAAATATCATTCAATGCTGCTTTAAGTGATGCTATTAAACATGGTTCTAAAAGGATTTTTGATTGCCTTTTAAATAAATATGCAGACAAAGTAGACATTAATCATCAAGATAAAGGTGGAAACACAGCTTTACACCATGCATTACAGGGGTTTATTAGGGATGAATCGAAATACAAAAATTTTGCTGAGTCACTCCTTGGCAAAGGTGCGAAACTTGATGTTAAAAATAACAAAAATGAAACTCCGTTTGATCTCTTGATAGGCTATGTTGAGAAGTATTCTTATGAAAAAGCGCAAGGATTAACCTTTGTTTTGGAGTTGCTTAGCAAGCATGAAAATAAAAATGCACTAAAAGAGCTAAAATATAAAGGTGATACTCCTGCGTTAAATAAACTGCTGGAACTTGCTGTTAAATATAATTCTCAGGGGGCTTTTAAATCTCTTTTAGATCAATATGATATAGACATCAATTATCAAGATAAAAACAGAGATACAGCTTTACATCATGCATTAAAAGGGTTCATTGATGCTGAGTATGATTCTTCAAAACGAAATAGATACAAAAGTTTTGCTGAATCACTTCTGAGTAAAGGTGCAAAACTTGATATTAAAAATAACAAAAATGAAACTCCATTTGATCTCTTGATAGACTATGTTAAGAAGTATTCTTCTGAAAAAGCGCAAAGACTGACTACTGTTTTAGAGTTACTCGACAAATGTAAAAATAAGGATGCACTAAAAGAACTAAGATGTAAGGATGGCACTCCTGCATTAGATAAACTAAAGAAACTTGAGTCTGATTTTGACCGGTCGTACTCCACATTCAAAAATAGTAAAGTAGGGAACGTTCAAAAAAATCTGCTACCAGAAAGCACATTTAATAATTCATTGTGGTACGTGATTGGTGCCATAGCTGGTGCAGCAATTGGAGCAGCCCTAGCATATAGCATTACTGATGCTTTTTCAGTAATTATAGCAGCTGTTGTGATTGGTTCATTGCTAGGTATGGCAATAACTTATGGTGTTAGCAAATGTTTAGAGCAACCTAAAATAGAACATATAACAAAGGAACCATATGTATCTTAGGGTGTGATAAATATTGAAGCAAAAATGGTGCCATATAAGTAGCTGACACTGGAACCTAGGATACTGCTTTAGTAATAAATATTTAAGAAATTTACTAAATAGAGAAAAAAGCAAAAGGAGTCCCGTGGTGGCTAGTTATTTACTTTTGTGTCGAAATATCGGCGTTTTTTTTATTCTAAACGCTTGATGAATGCGACTTAGCTGCAAACGTTTAAAAAAT--------CAGAAAAAACAGCAAAAGAAACCCCGGTAGCTAGTTATTTACT
			ATCTATCCTATAATATTGGCGTTTTTTTATGTTTTAAACGACTTATAAGCGCGTTTGAGCTTGAAAACCAGAAGTTTTAAAAAGACGTGAGGTGCACATAGTGCAAAAAATTAAACATGGTACACCAGATATACTAAGTTTTTTTGTCGTTTAATCTGCACAGACTGAAGATAAGTAATAGCTTCAATCTCATTATAAGGGGGTTGGTGAGATTTGTCAAGCAAATTTTGCTTTAATTCGTTTCTATGCTACTTGGATGACACAGTAGGTTATTTAGAGAATTTTACAAAAATCCATTTTTAACTTACACTATAGTTTTAAACCTACAACTTATGCGCAATAGGCTTATAATCAAATCTTTTTCGGTACTGTGTATCCTCCTCCTTGCTTTATATGTAATACTGCCGAATTTCTTTGATAATAAGCTTCTTGTTTCAAAAAAGAGAATAAACCTAGGGCTCGACCTGAAAGGTGGGTCATCTCTGCTTCTTAATGTAGATTTGGATTCTTACTTCAAAGAAAAATTGAGTATGTTAGCCGATGAAATAAAGGAAAGCCTACTAGCAAAAAGCATCGAATCCCGCGTACAAAGCGATAAACAGGTGGTTGTAACTTTAAATAATACTGATGACTATAGGAAAGTTTCAACGCTAGTTCATAGAATAAACCCAAATTTAGAGCTAAATAGGAAGGATTCTTCGATTTTCATTTCATATAAGCCTCATTATAAAAATTCCCTAATCAATGAAGTAGTTTCAGAGTCGATAAATAACGTCCAAAGACGCCTGGATAAGCTTGGTACGAGGGAAGTAAGCGTACAAAAACAAGGGCAGAACAAAATATTAGTTCAAGTGCCTGGAGTAGAAGATACCGAACAAATAAAATCTCTGCTTGGCAGAACTGCTAAGCTAGCTTTCCATTTGGCAAACACTAATGTGGCCAAAATGCAGGATATAGACCACGAAACTACCGTCATATTCAAGGATTCTTTAGGCAACTCTTATCCAATATTCCGCAAGACTGAAATAGGCGGTGATTCGCTGGTTAACGCGTCAGTTAGATTCGGTTCGCTTGGTAAACCCACAGTACATTTTAAATTCGACAGCGTAGCAAGTAAGAGATTCGCAAAAATCACTAAAGAAAACGTGGGAAAACCCTTTGCAATTGTTCTCGATAACACAGTTCTAACTGTGCCAACAATACGCGAACCAATTCTAAATGGAGAGGGAGAAATTAGTGGTAATTTCACTGAAAAACAAGCGGGTGAGCTTGCAATACTCCTAAAATCTGGCGCATTGCCAGCACCGCTTAAAATAATAGAAGAGAAAAATATCGGTCCAAGCCTTGGGGAAGAGTCAATAAAAGCAGGAGAAATAGCAGCGATAATCTCTATCGTAACTGTTGCTTTATTTATAATTATTATTTACGGCAAGTTAGGCTTATTAGCCTCTGTTGCATTGCTTTTTAATGTAATTTCTATACTATTAATTCTTACCCTACTTGAGGCAACTCTGACTTTACCTGGAATTGCCGGTATTGCGCTAACTGTTGGTATGTCGGTTGACGCAAATGTTTTGATATTCGAACGCATTCGCGAAGAAATGAAATCAGGAAAAAGAACGGTCCGTGCTATTGAAGAGGGTTTTAAAAACGCAATAAAAACAATCCTTGATTCAAACCTCACCACACTAATTGCCGCGGGAATAATGTTTGCCATTGGCAGCGGGGCGATAAGAGGCTTCTCTGTTACTTTGTCAATAGGCATCTTATGCTCGATGTTTTCCACAATCACAGTCACAAAACTGCTAATAGAATTGTGTGTGGATCCGAAGAAGTTGGTACTTTAAGTTACTAATTCCAAAACAACGAAATTGCTGTATAATATCATTTTGAGGTTTTGTTTCTAATGCATAGGTTTGCGATACTCTTTTCTATACTGCTTGCAATAGTTGCGTACTACTTAAACAATGAAGTCGTATTTGAAGTAGCAAAGCTATTTA
			GTGACATATTCATCAGCTTGCTCAAATTGATCAGTCTACCTTTAGTTTTTCTGTCCATAGTGTCTACAATTTCAGGACTTAAAGACTCGATTGAAATTAAAACTTTACTTAAGAAAACACTGTTCTATACGCTGCTTACAACCATTATAGCTGCGTTTGTTGCGCTATCTTTCTATTTACTTATGGATCCAGTGAGAAAAAATTTCATAAGTAACACGATAGAAAGCGTAAGTGACGGCAATTACAACTACTTTTCATACTTGAAATCACTCATTCCTTCAAATTTTGTGCAAGTCTTTCTTGAAAATAACGTTATTGGCAGCATATTGATCGCTTTTTTAATGGGTGGAGCTGTTATTTCACTCTCAAGAGAAAAACAGGATATATTACATCAAGTATTCTCTGCACTTTTTGATGCGTTGCTTAAAATTGCTCAAGGGTTACTGAAGTTTATTCCGCTTGCTGTATGGTCTTTTATCACATGTTTTTTGCACGAATTGAAAGGTGGCAGCGAGTTCCATAGTCTTTTGTGGTATTTTGCTTGCATAATGTCTGCGAATTTCGTGCAAGCGTTTCTGGTTTTACCGCTACTTATATGGTATAAAGGCATATCGCCAATTCAAACGCTGAAGGGAGTTATGCCGGCGCTTACACTTGCGTTTTTTTCTAAATCATCCAGTGCAACACTACCGACAACCATAGACTGTGTGCAAAATAAGCTAAAAGTGCCAAAGAAATTGTCGTCCTTTATTTTACCAATATGCACAACAATCAATATGAACGCATGTGCTGCGTTTATTTTGATTACAGTAATGTTTGTTGCAGAGATGAATGGGCACACATTTTCCTTAAGCGAAATGTTTATATGGATTTTTCTAGCTACAGGAGCTGCAATTGGCAACGCTGGAGTGCCGATGGGATGCTATTTTATGGCAACTAGTTATCTTGTATCAATGAACGTTCCTTTGTATATTATGGGACTGATTTTGCCTATTTACACGATTATCGATATGTGTGAAACTGCAATAAATGTGTGGTCTGATGTTTGCGTAACTCAAATAATCAATAAAGAATGTAAGGGTGAAACTTAAAAAACGATGTTAGACAAAAATGATCCAATAATGGAGGAATTTGAGGAAGCTGGAGCGATTTTGCACGGGCATTTTGTCCTGTCATCAGGGCTGCATAGCGATACATATATACAATGCGCTAAGATTTTTGAGAATCCAAGCAGAGCCATGAAAGTTTGCGAGCTATTGGCAAACAAGATAAGAAAAGAGCTAAGTAGCCCAATAGATTTAATACTATCTCCTGCCATTGGTGGAATAATCGTGGGTTATGAGATTGGCAGGCAGCTTGGAATCAGGACGATGTTTTGCGAGCGCGTTAATGGCAAGTTTGAATTGCGCCGCGGATTTGAGATCAAAAAGGGTGAGAAAATATTACTGATTGAAGATGTGATAACCACGGGTAAATCCTCACTAGAAGCGGTAGAATGTGCAGAAGGGAAGGGGGGTAAAGTCGTTGCTGAAGCTGCTCTAATCAAGAGGAATAGTGAAGCAAAATTGCCTTTTCCTGTTATATCTTTGCTTGAGCTTAGCATTGAAAACTACAGTGAAGCGGAGCTTCCTGAAGAATTGAGAAAACTGCCTGTAACCAAGCCAGGGAGCCGGGAATATCTAAGTAATTATGCAAAGTAATTCTATTTTCAATGTCATCCAAGTAGCATAGAAAC--------------------------------------------------------------------------------------------------------------------------------------------------CTGCATGTCTTTTTAAAACTTCGGGTTTTTGCCCATACAAGCTGAAACGCGCTTATAAGTCGTTTAAGACATCACCCAACGCCGGATTT---AATAGAGATGGAATAACTAGCTACCTC
			GGGGTTTTATTGTCCTTTTTTTCTGCCTGGTAAATTTCTTAAATATTATAGCTTAGACTAGTTGCGTTTAAAAGCAGCTAAATTTCAGCGTTTAAGGCATAAAAACGCCAATACTAAAAATAAAT------------------------------------------------------------------------------------------------------------------------------------------------------------------------------------------------------------------------------------------------------------------------------------------------------------------------------------------------------------------------------------------------------------------------------------------------------------------------------------------------------------------------------------------------------------------------------------------------------------------------------------------------------------------------------------------------------------------------------------------------------------------------------------------------------------------------------------------------------------------------------------------------------------------------------------------------GAAAAGAGGGCATCCAAATCGGCAGGGAAGAAGGCATCCAAATCGGCGAAGAAAGAGGAGAAAAACACGCTAAAATAGTTGTAGCTAAAAACTCACTTAAGGCCGGTGTCTCTATAGATGTTATAGCTCAAATTACCGGACTTTCCCTCGATGAAATCAAAAAGCTAAGGAATTATATTTCATCTAGTTAAAAGCCTTGAGCTTGAGTCAAATGAAGACAGTATTCGAACCATCCATCCACAGCTGTACGAACATTGTGATTTGAGCCTACCACTGGGGTGTCATGCCAGTGCTTGACACTGGCATCCAGGAATTTTACTAAGTTGGTGAGTATAAAAGTAGCTGTTTTATGTTAAAATACGACGTTTTTGATAA------------------------------------------------------------------------------------------------------------------------------------------------------------------------------------------------------------------------------------------------------------------------------------------------------------------------------------------------------------------------------------------------------------------------------------------------------------------------------------------------------------------------------------------------------------------------------------------------------------
			----------------------------------------------------------------------------------------------------------------------------------------------------------------------------------------------------------------------------------------------------------------------------------------------------------------------------------------------------------------------------------------------------------------------------TTGACTTATATTACTTGGATAACTTTTCTGCATAGACACCTCATTATTAATCTATGCTTACTTTACCTCACATTTCCAAGATTTTAAACAGGTTCTTACTTAATAAGCTTAGTTCATTAACGGCAGAACGTGAATCATTTTGAATATTTGCACAAAATATAAGTCTTCTAGACGCTTCAGGATAATTGTAGTCCATTAAAAGCATAGCTGAAACTACCAAAAAAGAAATCACTTGAGCAATAAGAGAGTTTGTGAGAGCAAGTGGCAATAAAGATAAAGATATAACGATAACGTACCTTGCCATATAATTGAATTTTGCAAAAAATAGCAACTTGGAATGTGAGTTATGTAACTTGCCATAAGAGTTAGTAAACGTTTCTTTATTATACACAGTTCTAATATTAAATAATGGATGATCAGTTTTTAGCTTTGGCTCACCGAAACCAAATAAAGTATTAATGTTATGATAATAGGCTTGGCAATTAATAATTTCCTGATTGATTTCACATATCCATTTATAAACTTGCTCTAGATCTTCCAATGAGCTATTTTTTATGTTTTTTAGAGAATTACTGAACTCACTTAAGTTCTTTTTAAAATCAATAATTTTCTTTAACTTGTTACCATTATTGTTATCCTGAGAATATATTATATTTAATATTATTGATAAACATTTTTTTCCTTCTTTTGTTGATAACAATGAATAGATAGATTTATCCAGTGCTTCAATGTAATTTTCATTTTCAAGAAGACCTACTGCTGTTTCTAGAAGTTTAACTAACCGTTCTTTTTCACCTGCGTTCTGTAATCCATTTGTTAGCAATTCAAGTGGTTCTTTAAGGGTATATTTTTTCTGTAATTTCTCTACCTTCTCCAATAGCAGCTCATCGTGTTTGCTAATGATGCTTGAACACTTTAAAAAACTTTCAAGGCTACAATGCCTGATCACATAAGCATATGCTAACACCTTTTCGTCATCCTTTTCATTCAAAGTACATGATTTGGCTAAAAAGATTACATAATCAAATGCAAAATTTACATAATAAGCAGCTTTGGTAATTGTAGTTAAAACAAAGAAGAGTACTCTTTGTAAGAAAAGCGGTTTACCATCGTTTATTATTCTATTTCTATATGAACGAAGATATTCTTCTGTACTTTTGGCAATCTTACGTAAGTCTTTTTCTGTCTTTTCTACGTCAAAATCATTCATATCATGCACTTTTTCATACGCTTCTTTTATCAAACCATATGAAAAATCTTGCAGATCTTTATCATTAATATTTCCTAACGCATCCATATTTTCACTGATGTAGATTTCCATTTTTGCTCCAAGCTCAACTCCCATTCTATTCTTTACCAGCTTACTATATCTGTCAACAGCTGGAAATAGAACCTTCTGGCAAAAATATCTTGGTGGGCTTTTTAACTTCGCTAAAACCTTATCCACAAATAGTTCAACTTTTTCACCTGCAACTGCAAAAAACCACGACTGTCTACTAATATTGCGTTCCCTATTTCTCCAAAGATTCTGCAAAGCTTCAGCTGGATCGTTAAATTGACTAGCTGAATCCGTAAATATTGATGCAAC
			GTGATTATACTCGCTGTCAAAACCACGACCTTTCGATCCATCTACGACTGTTGTCAATGCACATTTAGCTAATGCATTAACGTTTCCTTGCGAATAATCACAATATTCAACACTGTCTTTGCCTTTGAATTCATGTATTTTAAAGGGTTCGTCCTTTTCAATACCACTTCTTTTAAGCCCCACAAAAATACACATATTATCTTCACAGAAACTGTTGAGACTGTGCAGTGCACCTTCTTTTCTTTCTATAAGGTCATGCATTTCTTTACTTAAATGCCAGTTATCCACTATTAGCTTGCATTGTTCATTGTCACATTTACCCAATGCTTCAATCACTGTCTTTATTTGTGGCAGAAGTTTATCTTGAGCAAATTCCTCATCAAAGCCTTTTTTCTTTAGAAAATCTACAACTTTGCCATCATCTACAACACTAATCTTACCTTTAACGCTTCTAGTCAACCTGCTTAAATCTTCTCTTCTTTGTTTATCTAAAGCGATGTTATCACACTCCATTAAAAATGAGAGCGTAAGGTCAATCATTAAATGCATTACTCTATATTTTAAGTACTTGTGAGTATCACTAAAGTTCACTTTCTCACTTAACTCGGATATTGTTCCTCTGTTAGATTGGAATATTGCTTTTTAACACAGTTTATAAAATTTGACTGACGCAATTTTAGTCTGTAATCCTTGTACAGCATTTTATCAGGCTTACACAAATTATAAATACTATAGCGCGTGTATGTTTTCCCATTTTCATATACTTCATCATCTTTGCCTTGAAATATAGAAATAAGATTCATTATACTATCTAAATCATATGTCAAAATCAGAGCATTTTCTCCAATTGGACTTTGTATGTTCCACCTTACAGATGTTAATAAATCATCAGTATCAACAAGTTTGTTGTGGTAAAAGGTTTCTTCGCATTTTTCAATGTATTCATGGGCTGGGCTAGATTTACATTTACTAGATAAGACTTCAAATAAATTAGCGAAAGCCCTTAAGAACAGTTGCTTTAACTCTACACCAGCAATTTTGCTGAACACCCACATGACTGGCGCCGTTATCATAAAAAAGACAATAACGGAAATTATATACTTGGAACTATTAATCAGAAAAAGGTACAGCCTAAGATTTGAAGTGAAACCAATCTGTGCAGCTATTGCAGTAACATGGATATTTATAATAGGAAACAAGGCAATTGAAGATATGACATAGAGAGCAACACCAGTTGCTAATATTCGACCAAATTTTTCTCCATTGGTTTTTTTTATGATACCAGTTGTTTTTATAGTATCTACAATGCAGCATCTACTTGATCTTGCAGGGCTGATAATTTTCCCACATCTGCTTAAGATTCTTCTTTTTGTAGTTGCAGCGAGATAGGTTGTAGGATACTTTCTATCAAGCTGACATATATTTTCAAAAGCCTGTTGTTGGCTAATACTATCTGCTTCATCAATACTGATCCACAGTTTAGGTTTTTCACCGCTTTGATTTCCAAGTTTTTGACCATCTTTTTGTTGTAAGAGCAAATCATGTGTTATTATAATTGTTGTAGGTTCAGTGTTTTTCAGTAAGTCCTCAATCCCTTGAGTAGTTTCAGGTGTTTCAATTCTTAAAGAAAATGCGTCACCTATCATTTTTTTAGCTTGATTCACTAAATTATTATTTGGCACTGCAACTAGATGATGAAACCCTGCTTGAGCCAATACGTAACTATGCAACCCAATATCGTAAGTCTTGCCAAATCCAGTTTCTGCGTCAATCATAATATTGTAGTTAGTGGTGGAAGGGCTTTTTAAGTGTTCTAATTCTCCCTCAACAACAGGTTTACGACGTCCTACTGTCACAGACTCCTTTGCATTGCCAAATCTTTTAGATTCTCCTTTTAACTCGCTGTCGATTTTTTCTAGGTTTTTTATAATAACTTGCTTGTCTTGATTGCTGATAGAGCACATTAAATAACCTCAACGTAATTCACACTATTGGTATAT
			ACAAGCTGATAAAATTGTCAATAACATTAGACATAATGTTATTGCTATTGAATGATGGAGAGACATACTCCATTATTTTGGCACGAAGTAACAAATTCAATAAATTGTATGGCCCCTGTGTAATGGGAATTGGTATTAATAGTTGCAGTTTATGTCTCTCAGTGATAAAATGATGATCTGTGTATAATTTAATATTATGATTAGCTTACTGTTTGTTGTGCTGTTGTTTTTTTGTGGTGGTGATGCACTTGCAAAACAGGAACCACGTCCAATAGCTGCAGACAGTCACATAAAGGTCATCAATTATAATCCACAGGCTATACATAAGTACACAGGTTTTTATGGTTACCAGTCGAGCATATTATTTGAGCCAGGTGAAGAAATAAAGAACCTTTCAATGGGTGATCCAACTGGTTGGCAGCTCGTTCCTCAAGGTAACAGGTTATTTATCAAACCTATAGATGATATCGCTGACACTAACGCAACTGTAATTACTAACAAAAGAGTTTATTACTTTGAGCTTCATGCTGAGGAAGCAACTGGATTGGATGATCCAAGATTAGCGTATGAAGTGAGGTTTCTTTATCCACTATTCAATAGTGATGAAATTTACACAACCAACAACGGTGATATCCTCGAGCAAGCTAATCCCAACACTATTCCTGACATAAGTGATATTGAGGTTGTGAAGAAAGGCTTAAATTTTAATTATTCCATCTCACATGTAAAAGGTAGTGAGTCAATAATACCAATTAAAGTTTTTGATGACGGGAAATTCACATATCTGCAATTCCATAAGACAAATTCTGATTTTCCAGCAGTCTTTATGGTTGATTCTGCAGGATATGAATCTCTAGTAAATTTCCGTACAGTTGATGATTATCTTATAATTGAAAGAGTGGGCTCGGTGTTTACCTTAAGGAACGGATCAAGTACGGTCTGCTTGTTCAATGAAAACATGCCTTTTAAAAAGGGTAAGTAGCTGTTAAAGGCTATAGTGCCTCAGATACAGCACTTTCAGCATACACTAATTCAAACGGTTGTCATACCAGCATTTCCATTAGTCTTCAGTGTTGTATACGTTCTTTTCTTTTTCTAACCTCTCCTGCTCTTCAATACAATATATGCAAGCGGATTAGCTTTAAGTCTTTCGACTCCTATTTCTTCCCCTGTTCCTTCGCAATAACCATAGGTGCCTAATTTTATTTTTTCTAACGCCTCCTTAATTTTTTCCTTTTTGTCTTTTCTGTGCTGGATTAATTTTTCGCTTCTACTGTCTTCATCAGAATAATATGCACTATCCTCTAGTTCTTGCTTCTCCAGCTCAGTAAGCATCGATTGCAACTTTGAGCTGAAATACTCTAACTGCTTTACGCTCATATATTCTTCGTCTTCTGAAGGAGTGTAATCTTCTGGTAATTTTATTTTTGGTAACTCTTCCATAACTGTATAACTAGACAATAAAACCTGTATAATTTGCGAACAAGAAATTATACTACCTATAAGTAAACACTATAATTTATAATAAACATTTAAAGTCCTGGTATGATCAGCTTAATAAAAAAATTAGCAATATATGATAAGAACTTTACCTATATAATATGTGTTTTTACTGTAATGTTAAGCCTATCTTTATTCACACTTGAAAATAACAGTGAACAAGAAGTTATGTTAACATTAACATGGATATGTGCTACATTTGTTTTACAAATCTCTACAAATAATTTATTTGCTTCTGATTATCACGACGGAATATTAGAGCAAATTTTCATACAGCCGCTTTCTTCTAAGCTTATAATTACTTGTAAAATTTTTGCTCACTGGTTATTGTTTGGGTTACCGATTTCAGTGATTTCTTCCATATTCAGCTTTGTAGTTCTTGGTAATAATACTGAACACTCAATAGTAGTAGGCTTATCTTTATTGCTCAGCACGTTGATAGTAATCAATATTTCAGCTGTTGGAAATGCATTAATGATTGGTCGAAACAACTTAGTATC
			GGGAATGTCACAAATTCTTGTTTTGCCAATTATAATGCCGATTTTTATATACTTTAAATTATTAGTTCAACTTGAAAGTTTATCCTTGAATATTCACACGTTGCTTATTACTGCTTTAATTTTTGCTATTCTGATAATCAATAGCATTATAGCTGCTCATATGGCATTAAAATTTGCTGTAGAACAGGATTAGAAGGCTTTACCATTATTTGAGATCTTTACCACCGACAAAGTCTAAACCTACTAAATACATTTCCGTAGATTCAGATCTACTTGATTTTGGTTTGAAGTATTTTACTGTTTTAAATATTTTTTTTAATTCATTGTAAAAATCTTTATCGGACTCTCCTTGAAAAATTTTTACCACGAACTTGCCGCCATGATTTAGGAAGTGCTTTGCAAAGTTCAATGCTGCTTCGCATAAAAGCATGATTCTGATATGATCCAACGATTTTAACCCACAAGATTCTGGGGCCATGTCAGATAAAATTACATCGAATTTTTGGTCTTTAAATCTTTCCCTTAAAATTTCAAGCTCATTTATATCGCATTGTATATATTCTACTCCAGCAATTGTATTTACTGGTTTTATGTCAATGGCAACCACATTTGCTCCTTTCTGAGATGCAACTTGTGACCATCCACCTGGAGAAGCACCAAGATCAATGGCTTTTTGCTCTTTTTGGAACAATTTAAACTTATTATCTATTTCTATCAACTTATATGCCGAACGTGATCTGTAACCATCCTTATTGGTTTTTTGTACGTACTTGTCATTTAAATGACGGTGCAGCCACCTGGTTGAAGATAGTTTTCTGCCTTTGGCTGTTTTTACTCTAGTTTTTATTGTTAATACCCTACAAGAATCACTTATTATTGATTATGTCTTTTAGCTCTTTTTCAACCACTTCTTTCACCAGTGTATGAAGATACTTATTTAGCCATTCCGACAACTGAGGTTTTAAAAGAGATGTGACTAATTCTTCAACAGTAAGACTTGCTCTTTTTTGTTGCTTATGCTGTAGTTCACTTTGCATTCTTTCAAGTAGCTCTTTGATCTCTTCCATATTCTCTTTTAAGATTAGATGGTCATTGTTTTGCGTTTGTGGGCTACTGTTATCCACTTTTTTATTGCTCATTTGGGTATTATGCTGCAAGCGAACCTCTTCTTCCCCTAGATTGTGACTATGAATATTAAATTTGATATTATCGAAAACCATTTCCTTATCCTGACTGCTGTTGTTGATGTCTTTTTTTTCATTATCCTCTTCTTTACTATCTTCTTCTGAATCTTCCAAGTATTCTTCTTCAAGATACAGCACATCATCATCTTCTTTCTCCTTCTCCCTCTCTATTTCCACTTTATCACCACTGGCGTTTTTGCCCGATATGGCTTTTTTTATGTCTTCTAGAATATCTTTTACAGATTGATTGCTTTGTCCATCATTCATAACGCTAATACCATTAAATTTAGAGATTTATACCATTTATCATAAAAAGCAAATTATAAACACTAATTACATAATTGCTTTTTGCTTCAACCAAGTCCGAACGTGCTTTGAATAGTGCATCTTCAGTATCCAAAAGTTCAGTTGTGCTTTTCAAATTTAAGTGGACTTCTTGCTCAACTCCTTCCAACGCTAAAGCTGCTGCTTTTTCGGCCTCTTGACCTGCTTTAATAACAGCCTTTGTTGTTAGAACGTTATTCCAAGCATTCACAACCTCTTTTTCTATATTTTTTACTGTTTCATAATAATCATAGGTGGATTTTTTTGCATCCATTTTAGCTTTGCCGATACCAAAAGCATTGATTCCTCTTTTAAAAATTGGAATATCGAGAATGAAAGCAATATTGACGTTTCCTAACACTTTCTCGAGAGAAGCGTTTTCTCCGTTTCTCCGATCAAGATCTGTACTTGCACTGAGATTCAAAGAGGGCAACCAGTTGGAAGTTTCAGCAATCACTTCCATTTTAGCTGCTCTTTTTTGATAAACCGCTG
			CTTTTAGAGATAGATTATTGGTTTTTGCCAATTGTAAGCACTCATTTAGCTTCGGAACGGAAGGTAATTGATCATTGGCTTCAGAGAGTTCATCAGGATCCTCGCCAATTAAGTGAAAGTAAGCAATGTTTGCCAATTTTAATTTACCTTCAGCATCAACTCTTTCTGATACTGAAGATGAAAATTTCGCTTTCGCTAGTAAAACCTCAGCGTTGGTAACCTCTCCAAGAGAAAGGCGTTTTTTCATTGCTGACAAGTGCTCCAAAGAAACGCGTTCTTTGTGCTCTCTCAATTTTAATATTTCTGTCCTGCGTAGAACGTCAACGTACACTTTCACGGCGTTAAGCGCAATCTCTTGTTTTAACTGTTGAAATCGCATCTTTTCTGTCTTGAGAAGATGACTTGATCGGCTGAATGTGGCAAAAGTACCACCTCCATCTATTATTCTTTGATTTAATGTCAAGCTCCTTCCAAGACCAAGTCTGCCACCGGTCTTATCATCAAAATCAAATTTTTCGTTAAATCTATATTGCAAATTAATCTCAGGTAAGAACCCAGCTAACCCCGAAGATTTTAGCTGTTTTTCTGCGCTTTTGTATTGATAGAATTGAGATTTCAATTTTGAACTATTTTTAATAGCTTTATTTATAACTTCTTCAAGATCGATTGCGTAACAACTTATAGCACTAAAAATGGTCGCAAGCGTAATAATCAACCGAAACATTCTACTCCTATATACATTAGTCGCACACAGCTAAGTTACTAGCACAAATTGCTTTAATAATCAATAACTAATGTTGTTGACACTATTTAGAAATTAAGTGTATCATAGCTTACTATTGTATAATTTTAGATGATGAAAACTTTTTTCTTAAAAGAAAAACAAATCGATAAAAAATGGTTTGTCATAGATGCAGAAGGGTTAGTAGTAGGGAGACTTGCAGCATTTGTAGCGACGCTATTGCGTGGAAAACATAAACCTGAGTATACACCTCATATGGATTGTGGTGATAATGTAATTATCATCAATGCAGAAAAGGTGCATTTTACTGGAAAGAAACTTAAGGAGAAAATTTACTATAAGCATACAGGTTACCCTGGTGGGTTGAAAAGAACTACTCCAGATAATATTTTAAATGGTAAGTTTCCTGAGCGTGTAATAGAAATGGCAGTAAAAAGAATGCTTGATGACGGTCCTATGGCACGCAAACGTTTTGGAAATTTATATGTTTATTCTGGCCCAGAGCATAAGCATCAAGGGCAGCAACCTGAAAAGATAGATTTTGCTTCTTTAAATCGTAAAAATAAAAAATAATGGAGTAAAAATGGAAAATTCTGTAACAAATCAACCAGAAAAAACAACTAAACCAATGATTGATTCGCTTGGTCGTTTATATGCTACAGGACGAAGGAAGGAGTCTGCAGCAAGAGTGTGGATAAAGCCAGGAAGCGGAAAGTTTAGTGTTAATCAGAAAGACAAGCTACTGGATTACTTTAAAAGGGAATCAGTGTGCCAAATGGTAAAAATGCCATTTATTGTAACATCTATGCTCGATAAGTATGATGTATTTGCTACGATAAAAGGTGGAGGGCTATCTGGTCAAGCAGGTGCCTTAGCTCATGGAATAAGCAGAGCTTTAAGTAAAATAAGCCAAGACTTATATTCTATATTGCGCAAAAGGGGGTTCTTAACACGAGATTCACGTGTTGTTGAGCGCAAAAAATATGGTCGACACAAGGCTCGTAAGAAGTGTCAATTTTCTAAAAGGTAGTTATTTTTTTTTATGGAGCTTTTTGTTAAGCGTTATGCAAATATTAAAAAAAGTGTATGATATATTCTATTTTCGCGATAAATTTAGTTGACTATTGATATGAACGTAATATGCTGTTTGTGTGAATTTTTCAATATTAAGGTAATTTATGAGTAAAGAAGATATAGTAAAACAATTAAAAGAAGATTGTTCTTGTCAGAATATAAATATAACGAAATCTGACTTGGG
			CAAGATTCATGATGCGTTTATAAAAATAATAAAAGATGAGCTAGATAGAGAAGGTGAAATACGTCTGCATGGAATAGGTACATTCTCTACTGCTATAAGTCGGGAGAAACAATGTCGTAATCCTCAGAGTGGTGAGATCATGACTGTCCCTAAAAAGACAAGAGTGAAATTTAAAGTGAGCAAGACTCTTTTAACTGTTTTGAATGAAAAGGAAAAAGCAGTAGTTAGTTAGAGATTATCGTTTTCATTGTTTTTACTACGCTGTGTAAGCCGTAAAATATAGCTTCGCTGATTAAAGAGTGGCCTATATTGAGAGCTGAGATGTGAGGTATTTCTTTTATTCTTTTAGCGTGTGTATAGGTTATGCCATGTCCTGCGTGGCATTCTATTCCTAGTTTATTGATATATTCTGCAGCATTGGTAATTGATTGTAATTTTTCCTCTGATGGATTATCGCAGTAATCTCCTGTATGAATTTCTATTATGTCAGGCTTTCTTTCTAGCTTCTCAAGATATTTTAGTTGATCGATATTTGGATTGATAAACAGTGAAACCTTTATACCAATGCCATGCATCTCCTCTATTATACTAGAGAGTTTGCTGTACATGTTAATTATATCCAAGCCACCTTCTGTTGTTAATTCTTCTCTTTTTTCTGGTACTATATTAATCGAATAGGGTTTTACCTTTTTTATTATTCCAAGCATTTCTTCTGTAGCTGCAATTTCAAGATTTAGCTCAGTTTCGATGTTTTTTTTCAGGTTAAACACATCTTCATCTTTAATATGTCTTCTGTCTTCTCGTAAGTGTACGGTAATAAAATCTGCTCCTGCATCAATAGCTATTTTTGCTGCTTTCAATGGATCTGGGTAAGAAGTTCCGCGTGCGTTGCGGAGGGTTGCAACGTGATCGATGTTAACACCTAGTTTCATAATCCACCTCAAAGATTGTTTATAAATTATACATGTTATTAGGTCTTTTGCACAGTCATTTTTTGACTAGCAATACACCCTTTGGCATGCACGAACATTGTTGATTTGAGCCTACCAAGAGGATGTCATATAAGTAGCCCTTTCTCCTGTCATACAAGTAGCTGACACTGGAATCTAGGATACTACTTTAGTAATAAATATTTAAGAAATTTACCGGGTGAGAAAACAAGCAAAGAAGTTCCGTGGTGGCTGGTTATTTATGTTTGCTTCAAAATATATTGGTAGCTAAGCGGTTAACTCGTGACTTCCTCTTTGAGTTATGTAATTTCAGCTTTAGGAAGACCAGTAGATTCAACTATCAACTCAACAGACACGCCAACTTTAAGTAGGTTTTTTGCACAGCTATTTTAGCCTGTTTTTCGCCTTCCGCTCTTCCTTTTTTATGGCCGATTTGGATGCCTTCTTGTCTGCCCTTTCTTCTCCAACCTTAACACCCTCATCAAATTTCTGAGCGAAAGCAGCTATCTCATCCATTAGACGTTTTTTCCTTTGCTCATATGCTAGTAATTCTTCTTCCGACCAATTAAACTTATTCATCTCTTCATAAGCTCGTTTTATTATTACGTCACTACCAACTATTTTATCTAGGTCTTCTTCCCTTGTTTCTGCTGCATATCGAAAAAAATAACACCATTTTTCTACTACATTTTCTAGTTGATCTTCTTTCGTTTTCGTAAATTTCGGTAGTTCAATAAATACGAAATAGAAGTCCTTCAAGTCATGTTCATTAGTATTCTCATCACGAATAGTATAATTTGATTTGTACTCAGCCTTGTCTGGAAAAATAATGCAATCGGCAACAGCTATAAAGATAATTTCCTTGAGGTTATGATACTCATCGCCTTGATCAGCTTGACTTGAGTAGGCTTTAGCGGCATAATATTGAGCACGCTTTTCGAAGCCTCTGGTCTTAGTAAATTGCATTTCTATAATATATCTGGAGCCTTGAGAGTCCTTACAAAGAACATCGACAATACTCTGCTTTTTAGCGGCAATTTCAGGGTCCAA
			AATGGTAGCTAAAAATTCAACGTCCTGAATTGTAGCTAAGCCAGTAAAGCCTAAAATATCATTTAAGAAATGAATAAGAATATCTTTATTCTTTTCAGTACCAAATATTCTTTTAAAGGCATAATCATTGCACGCGTCAAGAAATTTTGAAAAAGCCATAAGAAAAACCTTAAAAAGCATTAAAATTATACACTATTTCTTACAAATATTCAATCTTTTTATTTCGGATATATTGGCCTACGAACCCAAGCCTCATCTTGAATTGCAATTATATTAAAAAATTTACCAAGCGAGAAAAAAAGCAAAAGAAGCCCCGAGTGGCGAATTTTGAGTCAAAAATACTCTTGCTACCATAATAATGAAATTGTTGGAATTTGTCAAGTAGTTTTTTTTGTTTCTATTGGATAACGCTATGGCTTTTTTCCATTTTCGTCTGTCCGCTTTCTGTGTAGCGAGGATTGGTATTAGTTCAAGAACTATGTAAAAAGTCCAATATAATTACCGTAATAGTAAAAGTATGAATAAGAGTGTGCCAGTAAACTCCGCTTGAGAGAAATTATTTTCTAGATTTGTGAGTTGCTTTGAAAGGTGACTTTTTGCGCTGCCTTGGGTAAGATGAACGATGATGGATTAAACGTAAGAATAGTGTAGAAATAACAGGTTTGATGAGTGGCTTTATATTATCATTAAAAATCCATATCCATACGCTAAATGCAGAACTTAGAAGCCCAGTTAGTATAGATACCGTGTTTGGCTCTTTGGTCAACATCCAAAACAGCCAAATAATGGATAAAGATACAGAGAAGAGAGGGAAATGCTTCAATGCTGCCGTCCACTCACCAGGTTTTGGTAAAAATTCAAGTGTGTTAGGAAAAAATGATACAATGAAGTATGGAAGTGCAATGCCTAAGCCAAGAAATAAGAAAATGCTAATAGAAATAAGTATTGATGACTGAGTAAGAGCAAAACCTATGGCAGGTGCCATAAAAGGTGTGATACAGGGAATTATAGCCAATGTTAAAAACATTCCACCGAAAAAACTGCTATTAGCTTTATCTGAACGAGAAAATATGAGAGAAATATCAGACAAGCTACAAAGAAAACATAAGCCTATTACAAACATTACATATAGTAATATTAGTACCAAAACAAGAGACTGTATATGAAAACCCAAGTCCATTGCATAACCTATGTTACGTAATGCTAATAGCATTAAGGACAATATCAACATGCTAGTCAATACTCCAAGAGTGTAGGCTATGCCATTTAACTTCAGTTTAAATGAGTTACTAGGGCCATTGATTATTGCTGCTGCTTTTAAAGAAAGAACAGGAAAAACACAAGGCATAAAGTTAAGTACCACACCACCGATAAACGCGTATGCTGAATTTATTAGAAACCCTACGATTTTACATATAATTAAAACTATAATACAGTTTGAAGTAAAAGAATCTACTTAAATAGTCAATTGACTTTTTGTGCTGGTATGTTAGAAATTTTATACTTTGTGGGCGTAGCTCAGTTGGTAGAGTGTCAGTTTGTGGTCGCCAATTTGATCCTGGTCACTTGTTCCACTAAAATTTTTAGCCCTACAGAAATATAAGCGTGAGCATGCTTTATACATACTCACTTAGTGTATCTGTTTAGGGGGCATGGCTAATGTACAAATATTGAAGCTAAAGTGGCGTCATGTAAGTAGCTGACACTGGAACTTAGTTTTTCTTATGATTTCATCAAAACATTATATTTTAGCATAAAATGGCCTCTTATGCCTACCGGAACTCATTCTTTGGTATGCTTTTCTGCTTTACTAATAGGATATTTTCGGATATAATTGGATATAATTAGATAAAAATACGGATATGTTTGACATTTCAAAAATTGTAATAACATCTGAAATGCTGAAATTAGTTGCTGAAATTGATGAATTTAAAGGAGCATGGCAATTATTTGGTAGTTTAGCTCCAGAGCGTTTACAAATGCTCAAGAAAATTGCAACA
			ATTGAAAGTATCGGCTCTTCTACTCGTATTGAAGGAGCAAAACTATCAGATCGTGAAGTTGAACAATTATTATCCAAACTTGATACACAATCATTTCGTTCTCGGGATGAACAAGAAATAGCTGGATATGCGTATGTGTGTGAAGGGGTATTTCAAAACTTTGAAAATATGCCATTTACAGAAAACGTTATAAAACAGCTTCATATCTGGCTTTTACAATTTTCAC---------------------------------------------------------------------------------------------------CTTCTCCATTCGAAACAGTGACACAGATGCAAGAACTTATCTATTGGAGTGGCCAGCAATTAGAAGCGAAATCATCGCATCCTCTATTAATTATCGGCATCTTTATAGTTACTTTTTTAGCTATACATCCCTTTCAAGATGGAAATGGAAGGTTATCACGTATTCTTACAACTTTCTTGTTGCTAAAGTTAGGGTATGCCTACGTACCTTACAGTTCTCTTGAAAGTATAATTGAAAGTAACAAGGAAAGTTATTACTTAGCTTTGCGTCGCACTCAACAGTCTTTAAAGACTGGCAACTATGACTTTAGTCCATGGCTTATGTTCTTTTTCAGATCACTACAAAAGCAAAAGTCTCATCTTGAGGAAAAGGTGTCACATGAAAAAATGTTGAATCTTTATTTGCCACCACTTTCGGCTAAAATAGTAGTTTTACTTAGCAAACATGGACGTCTTACAATTAAGGATTTAGAAAATATCACTAAAGCAAACCGAAGTACCTTAAAGAAGCATGTATCTAATCTTGTAAAGGGTAATCACATCACTCAGCATGGAAAAGGCAAAGCAACTTGCTATGTAGCTCAATAAGATATATATTCATTTTGAATTATAGGGAGGTCTAAGCTATGCTTACAAGGATGACAAAGTTTCAAAAAAAGCCTAATATAACTTAAAAAGCTTTATGAAAATCAGAGTTGGAGTAATAGGCTGTTTAGGCAGAATGGGCAAAAAAATACTCAGTGAATTGACCACAAATACCAAAGTAGAGATAGCAGGTGCTGTTGCCCGTGCAGATAGTAAATACGTAGGCTTAGATATAGGGCCAATTATAGGCCACAGCTTCAATTTAGGAATCAAAGTTACAAGTTCTATTAGTGACGTATTTAAGTCATCTGACGTTGTAATAGATTTTACAACTAAAGAATGTATGTTAGACTGCCTTAAGGCGGCTGTGAAATTTAAAAAACCGCTAGTTAGTGGTACAACTGGAATAGAAAGTATCGATTTAAAAAAGTATGCTGCTGAGGTTCCGATATTATGGTCGGTAAATATGAGCGTTGGAGTTAATGTATTGTTAAAACTGGTAAAAAAAGCTGCTGAGCTTTTAGGTAGCGAATACGACGCTGAAATTTGGGAAATGCACCATAGCTTTAAAAAAGATTCGCCATCTGGAACAGCTATAGAACTTGGTAAAGCAATTGCTAGCGCTTCAAAAAGAGATTTTCAACAGTATTGTCATAGTTATCTAAAAATAAGAGAAAAGGGAGAAATAGGTTTTGCAGTATCTCGTGGAGGTGGAGTGATAGGAGACCATAGTGTAATGTTTGTTAATTCTGATGAACGGATAGAATTAAATCACAAAGCAATCAATCGCACAACATTTGCTAAAGGTGCTGTTCAAGCAGCAATATGGCTGCATGAGAACAAAAGAGGAACACCAAGACTCTATTCAATGCAGGACGTGATATGAACGATACACGTGCCTCTGTTGAAAATTTAAATCTCTGGTATGGCTCTAAGCAAGTTTTATTCGATATAAATTTGGATATTTATAAAAGAAAAGTTACTACTTTTATCGGGCCATCTGGGTGTGGTAAATCAACCTTTTTGCGCTGTTTTAATCGCATGAATGATTATGTACCAGGGTGCAAAGCTGTTGGTGAGTTGGTTATCAA
			CGGGCTAGGTAATATATATTCACGTGATATGGATGTTGTGCTACTTAGAGCAAAAGTTGGCATGGTATTTCAAAAGCCCAATCCTTTTCCAAAGTCAATATATGATAACGTTGCTTATGGACCCAAATTGCATGGCATGGTGAAGAATAAGCAAAAATTAGACGAAATGGTGGAAAATGGTTTAACTAAGGTCGGTTTATGGGAAGAGCTGAAAGATAGATTGCAGGATAGCGCATTGGATTTATCTGGTGGCCAACAACAGAGATTGTGCATTGCCCGTGCAATTGCAGTGAAGCCAACTATTTTATTAATGGATGAACCATGTTCCGCTCTTGATCCAATGGCAACCAATGCAATCGAAAACCTTATACAAGAGCTGAAATTAAGGTTTACCATAATTATGGTGACTCATTCGATGAAACAAGCTAAAAAGCTGTCTGATAGCGTAATCTTCTTTTGTAATGGCAAGATTGTTGAATCTGGAAGTGTTCAAGAAATATTCGAAGATGCTCAATCTCCCTTAACGAAAGAGTATATTCTGGATCATTAAATTCCGCTATGCACAAGAACTTTACTCTCAATAGCCTCGCTGGCAATAACACGGCTTTCAAAATCAATATTGATTATGTCGGATAGTGAATTAACATCAGCGTAACCATCAAAACTTTCTACCGTTGACTTCACCACCTTTACTATCTCTAAAAAGCCGATTTGTGACTTCAAAAATTTATTAACGGCTATTTCGTTTGCAGCATTGAGAACAATACTATTTGTTTGTGGAGCAGAAGAATTCAGCACTTCCATGCTGAGCTTTAGCGCGGGAAAGCGCCTATGATCAGGTTCTTGAAAGGTCAATTTTTTTTGCTTTGTTAAATCTAATTTATAACTCAAAGCTGACCTTTCTGGCCAAGACAGAGCATATGAGATGAGAATTGCCATGTCAGTCTCTGCGAGCACAGCAAAGTTAAAACCATCCTTGTAAACTACAACTCCATGTATTATCGATTCAGGGTGCACTACTGCTTCAATTTTATTTGGGCTAATGTTAAACAAATTATGTGCTTCTATTATCTCTAGCGCTTTATTCATCATTGTTGCACTATCAACCGAGATTTTCTTTCCCATATTCCAAGTAGGGTGACTTAGTGCCTGATTTGCCACAACATTTCTTAATTGCTCAAGGCTACAATTTAGAAATGGTCCACCAGAAGCAGTGAGTATAATCTTTTCTACGCATCTATCGTCACTTTGCAAAACTTGAAAAATTGCGTTGTGTTCAGAGTCAATAGGAATTATCTGTACGCTTTTCTCTTTAGCTTTCTTAAATAGTAATTTCCCACCACAAACAATACTTTCTTTGTTTGCTAGTGCAATGATTTTGGTACCACTCTCCATAACCTGCATAACTGGCTCAAGGCCTGCAATGCCAACTATTGCAACAACTGAGAGATCGACGGGCAAAGAAGCAACATTTGCTAAACCTTTAGCGCCAACTTCTATTTTGATGTTTGTACCAAGTAGACTTTCTTTTAAATCTTTATAAAACCTTTTATCAGAGATAGCAACATATCTCGCATTTAGCAGTTTTGCTTGATATGCCAGTAGAGCAAAATTCGAGTGGGCACTAAGTGCTTCTACCTGGTATTCTTCTTTTCTCTTCAGTAGTAAGTCTACAGTCTTTTTTCCAATACTTCCTGTTGATCCTAAAACTGAAACCTTTTTCACTAAAACGAACTCACGTTAATTAAACGAGCTAAACCTATTCTCACCAGCAGTTTCTGGACTTAACCACCAAGCTCATGTCCGTGGTTATCGCCAACAGATGGTGAAGGACCGGGCGAAAAAGATTGACCATGATGATCACCTGCATCATGCATGTCATGTAAACCTTCAGCATCGTGAGCCATTTCGTTGCTAGCGTGGGGATAATCGTCCGGGTAAGGTACCCCATCACCGTGACCTGTATCCATTCCTTCCGATGGCATATCTTCCCCACCTCC
			ACCACCTGAAAAATGTTCTGCAAGACTTTCAAGAAACTTTATGCCAAACATATTACCTGATTTTCCAAACAATGTTACTAAGCTACTACCATTTACCAAACCTTCGAACACATTGCAGTAAGCAGGAATTGCTCCTTCATGGAAGTTGAACAACCATTTCATTCCATCCACAATTGTTGCAACAGAGTCACTATGACCAAGACCAAAGCCACTCTTTTCTCCTTGGTTTTCTTGGTGTTGTTGTTGAGCTTGCCACTCTGCAATATTTGGACCTTGAGCTTCAGCCATAAACTTTTGTTCTAAACCTTAGATTACTATTTTACCACAAATATTGAAAAATATCAATAGGGCTACCATTTTCTGAACGACAACATGCTTTTAAGCACTTATTGATGAGACTAGCGAAACGGTTTTACGATAACCGCAATAATTATAATTATTATCAATACTGTAACAACTTCATTTACAATACGGAAATAAACATGATTTTTCCTATTTAAGCCCATTGCAAAGTTTTTCCTGTGCCTTGCAAGTAGTCCATGAACAGCAAATATAAAGAATAATGCTAGTGCTTTTATGTGGAACCACCCTTCGCGGTATGCCTCTCTCATAACCATTAATGTGATGCCAAAACCAAGCGAAAAGAGCATTGCAGGGTTTATGATAAATCTTAGAAGTCTTTTCTCCATTATTTGGAGTAAGCTATCGTTTTCCGATCCTGGCTTTACGGTTGCATGGTAGACGTAAAGCCTCGGTAAATAGAGCATACCTGCCATCCACATAATGACGGAGATAACGTGAAAAGCTTCGAGCCAGTGGTAATAATCCATTACAAAACGTTGAAATTTCTGATATCATCTGAGTTTAACGAAAAAGAAATAGATATGAAAGCGGAAAATTTCACTAAAGAACAGGTGATTGGATTCTACAGGAAAATGCTACTCATACGCAGATTTGAGGAAAAAGCAGGACAATTGTATGGAATGGGCTTAATAGGCGGATTCTGTCACCTATCGATAGGACAAGAGGCAGTTGCAGTTGGAACGCAAGCTGCGTCAAAGTCCGGTGATGCTTTGATCACAAGTTATAGAGACCACGGTTTAATGCTGGCATGTGGCTCTGATCCAAACGTTGTGATGGCAGAACTGACCGGTAAAGAGACGGGATGCTCAAAAGGCAAAGGTGGTTCAATGCATATATTTGATATTGAAAAAAAATTCTTCGGTGGACATGGAATAGTGGGTGCACAGGTTCCAATTGGCACAGGAATAGCATTTGCTAATAGATATAAGAAAAAAGACAACGTGGTATTCACGTATTTTGGCGATGGTGCTGCAAACCAAGGGCAAGTGTATGAATCATTCAATATGGCAGCTTTATGGAAGTTACCTGTGGTTTATATTATAGAGAATAATGGATACGCAATGGGAACCTCCGTGCAAAGATCAACTTTAGTAACTGAGTTATATAGGAGAGGAGAGGGTTTTGGCATTCCTGGAAAGCAAGTTGATGGAATGGATTTTTTCTCTGTTTATGAGGAGGCAAGTGAGGCAGCTAAGTACGTGCGTAATGGAAAAGGGCCTATTCTGCTTGAAGTGAAGACATACCGATATCGCGGCCATTCGATGTCAGACCCTGCAACTTATCGTTCAAAAGAAGAAGTTGAAGATATGAAGCAAAACCATGATCCTATAAGCACTTTGAAGAAGTACATGGTAGATAATAAGATTGCTGCAGAGGAAGAATGCAAAGCAATTGACAAAGAAGTGCGCGATTTAGTGAAAAAATCAGAAGATTTTGCCAAAAAGAGTAAAGAACCAAGCGTTGATGAGCTGTATACTGATGTTTACAAATCTGTCAACCGTTAACTGT--------------------------------------------------------------------------------------------------------------------------------
			----------------------------------------------------------------------------------------------------------------------------------------------------------------------------------------------------------------------------------------------------------------------------------------------------------TATTAAAATAGATGTTGACCGGGGCTTCTTTTGCTTTTTTTCTTATCTGGTAAATTTCTTAATATTTATTGCTAATTGTAATTCATGAATTGGGTAGGAGGGTGTCATGCCAGTGCTTGACACTGGCATCCGGGAATTTTACTAAGTTGGTGAGTATAAAAGTATCTGTTCAGC-----------------------------------------------------------------------------------------------------------------------------------------------------------------CCTGAATGGATACCCTCTTATCTATCGTTTCTTAAACTGCTCCCCTGAATGGATACTATCAGGCCAATACCCCCAACTTATAACTCAGTTCCGCCTACCGTAATTGCATCAACTTTGAGTGTTGGTTGACCAACTCCAACAGGCACGTTTTGTCCGTCTTTCGAACATGTGCCAATACCGGGATCTAGCTTTAAGTCGTTGCCAACCATGGATACTTTTTTTAGTACTGTTGGCCCGTCACCAATTAACGTCGCTCCTTTGACTGGCTGAGTAACTTTGCCGTTTTCTATCAAATAAGCTTCTGAAGATGAGAAAACAAATTTTCCTGATGTTATATCAACCTGCCCACCACCAAAATTTACTGCATATAGACCTTTCTTCACGCTAGATATTATTTCTTCGGGTGTATGTTTTCCTGGCAACATATAGGTGTTTGTCATGCGCGGCATAGTAACTTCCTTATAACTTTCCCTTCTACCATTACCAGTTGGGTTTACCCCCATGAGTTTAGCATTCATATGATCCTGCATATATCCTTTGAGGATTCCATCTTCTATCAACACATTATAACCAGAAGGAGTACCTTCATCATCTATGCTAATAGAACCACGCAAATTAGACAGAGTTCCATCATCAACTACTGTGATGCCACTAGCTGCTACTTGTTTACCAATAGAATTTGAAAATGCTGATACTCCTTTACGATTAAAATCGCCTTCGAGTCCATGACCTACAGCTTCGTGTAACAACACTCCTGGCCAGCCCGAACCTAGAACAACTGTCATCTCTCCGGCCGGAGTTGGAACTGCTTCAAGATTTACTAATGCTTGTTCTAAAGCCTGGTTTGCAACTTCCTTCCACTTTTTCCCAGAAATAAACTTACTATAAGAATCCCGTCCACCGTGTCCTGCAGAACCTCTTTCGGTGCGACCATCTTTCTCTACGATAACCAGCACATTAAAACGTACTAAAGGCCTAATATCGCTTAATCTGTGATCACCTTTTATTATTTGTACGACTTGCCATTCTCCACTTAGAGTTATTTTTACTTGCTTCACGCAGTTATTTTTGGATCTTACATACTCATTAACCTCGTTGAGCAGTTTAATTTTTGAGCTTAGATCTATTTCATTTATGGGGTTAGTTTTCGAATATAGGTTTTTTGTCTCTTTGCTTAAGCTTATTGAATTTGTTTTGTTCAAAGACACTGAGCTTTTAACTATAGAAGCAGCGTTACTAATTTCTTTTTCGCTAATCTCAGAAGAACAAACAAAAGATGTGCTGTCCTCGCAAAAAGACCTCAGGCCAAATCCCCTTCTGGTATTCAAATCCATGTGTTTCAATATGTTATCATTGAAAACCAGAGA
			CTCTGACTGACAAAACTCTAAAAATAGCTCACCGCCATCGCTATTGCTCAAAGCATGGTTGACTATTTTATATACGTTATTAATATTAACATTGTTTTGAGCAAAAAATATTTGATCTAAGTTTAAATTGTCCGACATTACCTTTGAACTAAAAATTGCTCAAGTATATTATTTAACTTTAACATAGTAAACTACAAAAAGCCCGGGTGGCGGAATTGGTAGACGCGCTAGCTTCAGGTGCTAGTAACTTTTCAGTTGTGGAAGTTCAAGTCTTCTCTCGGGCACTCTTAACTTACATATTGTTTTTTGAACGAATTAATGCTATAATGTATTAATTATGCTTAAGTTTATGAGTCGTGAGAAAGAGGAACTTGCCAACAGGAAAAAAATAAGAACTTACTCAAAACGTCTAGTTACCACGCTATCCATTGCTTCTTTTATTGGGTATATAGCATCACTAGTTTTTGATGTTCCTAGCTTAAATTTGCACTCTGCTGCTTTGAGTATTGTACTGAGTATAGTTTCACTCGGTTTGAATATGTGGTCATATATTGATTACTTTCGAAAACGCAATCTTAATAATCAGCTTGGCATAGAAAACACTCCAGGACAAGAAAAGCTAACAGAGATCCATATTAATATTGCATCTAGCGCCTCATTTTTAATAGGGGGAATTATACCTGTATTACCTTTTGAATCTCCTATTATTCCTTTTGTTTCTATTACTTTTTCCATTTTGGGTTATGCTGCTATGGTAGCCAATATCGTCTGGACTATGATCAGCGAGCCAAAGGTAAAAGAATTGAGCAAAGGGGAAAATCTCCAAGTGGTGTGATAGCTGGAGCCTGATCACCAAAATACTAATAAATTAACTTGCTTGACTTATACAGGAATATCAGTTATCATATTAATAGTTTGATAACAAAAGGCGAATATTATGACAGACTTTATAAATTTTTCCGATGACTATTCAGGATTTTTCTAGGATAATGCTTATTATGTAGTATCTGAATATAATAATGATAGTCCAGATCTTAGCACATATATAGTAGAACGTGATGAACATGAGAACTTGGTATTTAAGAACCTATATGAATATATATGTCCGGATGGGAACATACATAAAGGCATTGTCCTTGATCTCAGATCTTTACAGATAGAAGAAAGAATAGAGAACAGCAGCGGTTGTCATGTGAATAATTATAGGGTAGATAATGGAACTTTGTCTTCAGATGGAAAAGAACTAATATTTAATATAACTCCAACCGAAGGGAACCATTCAAGAGAGTTCAACATAATTAGTATTACAAAAGTATAAGCCACAACTGTAAGGACATTGTGATTTGAGCCTGCCAGGAGGATGCATCCAAGTAGCCCCTTTTTTGTCATCCCAGTGCTCGACACTGGGATCCAGGATACTACTTTGAT--------------------------------------------------------------------------------------------------------------------------------------------------------------------------------------------------------------------------------------------------------------------------------------------------------------------------------------------------------------------------------------------------------------------------------------------------------------------------------CGTATGACGTTATGACTTTTTTCCACTTTCATCTATCGGCTTTCTGTATAGTGGTTAGGTACGCGAGAAGCCTAATGTAGCTTCTTCTATTCTTGACTCGCTAAGCTT
			GTTCTGTTGTTCTAGCTCTTTTATAGCGTTAACAAGACTTAATTCCTTACCGCCAAGTTTGATTTTAACATCTGTGTTTTTCTCTAAGTCCTAATGATTTGGCTTACTTCCTACTATTTTAATATTGCCATTACTATCAGAGCTTTATTAAAGTATAAACTTAGATAAATCCAACTGTATTGAAATCGATTCGAGCTTATCTTTCACATACTTGCCATCTATAACAAATTTTTCACCATTCTTCTCAGTAGCAATAAAACTTATTTCATCTAAAAGTTTCTCCATGATAGTGTGGAGCCTTCTTGCACCTATATTTTCCACTTGCCTATTAACTGTAAACGCTATTTCAGCTATAGTTTCGATGCCATCATCGGTGAATTCAAGTATTACATTTTCTGTTTTCATTAAAGCTATGTACTGCTTCAATAAACTAGACTCAGGTTCCTTTAATATTCTTATTAAATCCTCTTGAGTAAGTGCCTTAAGCTCTACTCTAATAGGTAATCTACCCTGCAATTCTGGCAAAAGGTCAGACGGTTTAGATAAATGAAAAGCACCAGATGCAATAAATAATATATGGTCTGTCTTCACATGGCCATACTTAGTTGAAACAGTTGTTCCTTCAAGCAGTGGTAATAAATCACGTTGTACTCCTTCTCTATTGATTTCACCTTTTACTTCTGTACGTGCTGCAATTTTATCTATTTCATCCAAAAATACTATGCCTTCATTGCTAACAAGATCAATCGCTTCTTTGATTATCTTGTCTTCATCCATTAACTTCTCACTTTCTTCGTTAATCAATATTTCTCGAGCTTCTTTTACCTTAACTGTAATAGTTTTTGTTTTTTTGCCCCCATTAAACATCTTGCCCACTAGTTCTGTGACGTTCACCACGCCAACTTGCCCACCTGGCATGCCTGGTATATCAAAAGCTGGTAGCATACTCTTACTTTCTCTGACGTTAATGGAAACTTCCCCATCTTCAAACTCTTTATTTCTCAGTTTTTCTCTGAAAACCCTTTTACTCTCTTCGGTTGCATCTTCACCAACCATAGAATTAACTATTATCCTCTCAACTAAATTCAAAGCTTTTTTAGCTAAAGCTTTGCGAGCTTTCTCTTTAACTAAAACTATTGCTGCATCAACTAAATCACGTATTATCGAGTCAACATCACGCCCGACATATCCTATTTCGGTGAATTTCGTTGCTTCAACTTTTATGAACGGCGCACCCGCAAGCTTCGCTAAGCGGCGAGCTATTTCTGTTTTACCAATCCCTGTATGACCAATCATCAGTATATTTTTAGGTATAATTTCATCACGTAAAGGAAGAAAAACTTTATTGCGACGCCAACGGTTCCTGAGTGCAATAGCGACAGCACGTTTTGCATCATTCTGTCCAATTATGAACCTATCCAACTCCTTAACTATCTTTTGTGGCGGCAGATCGTCCAATAAGACTTGTGTACTGTTATTAATTTGGGCATTGTTGTTATTTGAATCACAGCCATTTTTAGTGTCTTCACAGAGGTCATTTTTCTCATTGTAGGTATCACTACCATAAAACTGCCCTTCTGAAAGCCTCACAAGCTGATTGGAGAAATTAGTGCATAAAATTTTTTGTTCAGAAGACATACTATCCCTCTATCTTTTCAATAACTACATTATGATTTGTATAAACACATATATCAGCTGCTATTTTCATAGCTCTTTTCGCTATCTCCTCTATTGATATTCCTTTTACATCAATTAAAGCTCTTGCTGCGGATAGAGCAAAATTTCCTCCAGAACCAATAGCTGCGACCCCATCTTCAGGTTCAAGAACGTCACCTGTTCCTGTAATCACTAACGAAATAGATTTATCTGCAACAATCATCATAGCTTCCAATTTTCTCAAGTATTTATCCATTCTCCAATCTTTTGCAAGTTCAACACATGCTCTCATTAATTGTCCTGGGTGCCTATCAAGTTTAGATTCCAGTCTTTCAAAGAGAGTA
			AATGCATCGGCTGTTGCCCCTGCAAAACCAGCAATTACAGAATCACCAGAAAGGCGCCTGACTTTTTTTGCTCCGGATTTTATAACAGTGTGGCCCAGTGAAACCTGTCCATCACCTATTACTACTACACTTTTGTCTCTTCTAATTGACAGTATGGTAGTTCCATACATTTTACTGCTATCATGTTGAATCATTTTTCTATCACTTCAAATGGCAATTTCATTATACTTTAATCTTTAATCAAATGTGCTAGATATGTTTAATTATAGCTCATAATATAATACTTTCCTTATAACATTAAAAGCGTAGATGCAAAATATAATTCATCCAAAATTAAAAAAAAGTTTAAATAGTTGGTTTGAGGAGAAGTTTGATGGCCTCACATTGCCATTTTATAGCTCCATAGACCTAAGAAACTCTGGTTACAAAATTGCCCCTATAGACACTAATTTGTTTCCTGCAGGGTTCAACAACCTAAGTGAGGTATCAAAAGCAACAGCAGCAGAGCTAATGAAGAGCTACTTTAAAGAAAAACAACATAAAAAAATTCTCATAATACCGGAGAATTACACGCGAAATAAAATGTATATAGAGAACGTATTTGCCATAGAAAAAATACTCCAACTCGCAGGTTTTGAGACTAGAATGGGCCTCTTTCACAACGAAGCATACAATTTAATAGAACCATATGAAACTGTCGTGAAGGAAAACTCCCTCCTGAAGACAACTTCAGGATTTGTGCCTGATGTTGTTGTACTGAACCGGGATATGACAAGCCACATTCCAGACACGCTGGAAAATGTAAAACAAGAGATAGTGCCAAGTCCATTATATGGTTGGCACAGCAGGCAGAAATTTCAATATTTTGAAATCTATCAAAAACTAGCGTCCGAACTTTGTAGCGAATTTCAAATAGACCCGTGGCTTATTTCTACACCTACAGAAAGTTGCAGTAGTGTTAATTTCAATGACGATTCATCGCTAGAAATGGTGGCAGCTAAAGTTGATCAAGTGCTGTCCTTAGTGCAAAAAAAATATGAAGAATATAAAATAGAAACCCAACCTTATGTTTTCATCAAGGCAAGCAATGGAACATACGGAATGGGCATTATAACAGCAACAAGTGGAGAGGAAGTACTAAGCCTCAATAAAAAAAAGCGCAATAGAATGAAAAAGATAAAAGAAGGAATAGAAGTGAGCAGCGTTATTATACAAGAAGGTGTACCAACCATCGATGTATTTGAACATAGCCCTGCAGAGCCGCTGATATATTATATAGGAAGTACGCCAACCTGCTACTTATACCGGTGCAACAGTAGAAAAGATATATATTCTAGCTTAAATTCCACTGACTGTAAATTCCATGATGTCAGCCAGGCTGTGGAAAATAAAACTCTATCGCTTTGGAATATGGTTAGTAAATTAGCGGTGCTAGCATTGGCAGTAGAAATGAAGTCTTTTCATATCT----------------------------------------------------------------------------------------------------------------------------------------------------------------------------------------------------------------------------------------------------------------------------------------------------------------------------------------------------------------------------------------------------------------------------------------------------------------------------------------------------------------------------------------------------
			----------------------------------------------------------------------------------------------------------------------------------------------------------------------------------------------------------------------------------------------------------------------------------------------------------------------------------------------------------------------------------------------------------------------------------------------------------------------------------------------------------------------------------------------------------------------------------------------------------------------------------------------------TAAAATAGAGAGTGGAATAACTAGCTACCTCAGGGTTTTATTGT-TTTTTTCTCTACTTGGTAAATTTCTTAAATAT-----------------------------------------------------------------------------------------------------------TCTGCTTAGTTTAGGTTATGCAAAAAGTTTTCTGTCTGATTCATGATGATGATTAACATCACGAAGTTCAGTAGAAGGATCATCATTGATTGGTTGATTAAACAGTTTGTCAAGCTGGACTGCTAGGAATACTGCGCTATATATTATGCTGACTGTTACGCTTAAATTAAAATTATAGATTATACCATTACCTAAGTTTATCGGTATGGTTGCAATTTCTACCCTTCTTAATACGAAGTTTAACAAACCTAATGACAAAGTTAGTGTGCTGATGAAGAGGCTCTTCTTGCGTTTAGCAAGCTCAGCTTTACATTTTGTAAATTCATCAGTTTCCTTTTTATCTTGGTATTTTCCACATGCATCTTGATATTCTTTATGTGCCTTTTGATATTTTTTGTATGTATAATAATAGCTTATGGGTTCTGAAATGAATAGGAATAGGATTGTTGACGTTAAGTGAACACAACTTATTACGTCTGCATTTCTAGTCAAGAGATGGATGACTTCAACATCATTAGCGCTTCTATGGTGCTGCTTGCAAGACTAGCTGACTTGCCCACAATTTTTGCTAATTCTTTTTTACCCTTGGGGTCTCTGTAATCCTTGACTAGGTCATATAAAGTAAATGCAGAGTAGGCAATATATAGAATAGACGTCGGAAATTTTGCCCACCGAGCGACATTCCGTATAAGAAAAATATTGGATCTGTTATTGTCAATAAACTCACAGCAAAATTGTAGCGAAATCTTGCACAGTAGCATTGTTAAACCTGTTGTAATACAGATTATCCTCCTGATATCATGGTCGTAAGTGTCATGTACCTTTTGTGCAAACGTGTTTTGTTTCTTTTTTAGTTTATTTGACATAAATACTTAATAAAGTAATAGTTTTTTGTTATTTTATCATATTAAATCCTAAAGGAAAAGTATTATAAGTCAGGATTTTAAAGATAATTTATGCACAAATTTACCAAGCATTTTATAAACAAGAAATCAGTACCGAGAGTTGGTATGCGAAAGTAATGTTCGTCCTTGATCATTGCTTTATATTCTATATCAAGCTCAACAAGCGTCTCTGAATGTTCAGAAACAAAAGATATAGGTGATAAAACCACAGGTACACCATCAGCTTTTGCACGCAACAGTTCACTTTCGGTGCTTGGCTCTAACCATTTTATAGGTCCAATCT
			TGCTCTGATAACATATTACCCAATCAAGATCTTTAATATCTAATTTTTTTACTATCAATTTTACTGTTTCTTCTATCTGTGAAGCGTAAGGGTCGCCTTTTTTAACAACACTTAGAGGCAAGCTATGGGCTGAAAATAGGATTCTTGGTTTACCAATTTTGCTGGCTAATTTATAATACTGAGCTGCTAGGTTAGCGTGAGCTTTAATAAACTCTTGGTTATCATAATAGCGGTTGATTATTTTTGTGTTGCATTTGAGACCATATTTTTTGGCATTTTTTTGCCAATTTTCGATAGATGACAGAGTTGTGGTAGTTGAATACTGAGGATATAGCGGCAGCAGAATTGCTTCGTCAGGATCAAACTGCTTCACACTCTTAACAACTTCATCAGCAAATGGATGCCAATAGCGCATACAAATGAATACTCTGGCCAGCTCTGGTGTCATTCCAGCGTGTGACCAGTTCTTTTTTCTAGATCCCAGTTCCACGCTACTTGGATGACAAAAGACGGATCTATTAAGTTCTTGCTCAAGCGCTTCAGCTTGCATTTTTGTATTCTCTAAAATTGGTGATTTGCCTCCAATTTGCTCATATATTTTTCGTGCAGTATTTTCTCGTTTTGCGGATATAAACTTTGCTAAAAGAAAACGAAAAGGGTTTGGTAGATTTATTATTCTTCTGTCGTAAAAGAGATTGAATAGAAAAGGACGGACCGCATTTGGTGAATCAGGGCCGCCTAGGTTAAGTAAGATAATTGCTTTTTTCATTAGATCTTTTGCAAATAAACTATAAGATTACTTTTTACCGTCATTACAGTGCGTACAACATTGTGATTTGAGCACCGAGATGGTGTCATCCAAGTAGCCTGGCACTGGGATCCAGGATTCTACTAAGTTGGTAAGTATAAAAGCGTTATGTGAAAACAACGTACTCGATGAAATTGTGTGAAAGTGCTGGCCAAGCATTTTAGTGTACGAGCATTGCAATTTGCAGATAATTTGAGTAGTAGGTGGTGTCATTCCAGCGCGTGACGCTGGAATCCAGCTTTTTAGTAACTTCACCAAAAATGTTGTATAGTGCACGATCAATTTCGCTGGATCCCAGTGTCAAGCACTGGGATGACCCCTTTGTGTTTAAGGTAAAAATGGCTAACACACTGCTCCCGCGTTCGTACCGCTGTGTGTCAAGCGCTGGGATAACAAAATAAAACACATTTTGGCTCCGCAACAAGTTGCTCTAGGAGTGCCTATACACTCAGCTACAGGTTTATCAAGTATAGATATAGGCACTAAATTTCTCACACTGGCATACAATAGGTGGCTAGATCTCTGCAGGTTACTCTTGGTAGATACAAAGCTTCTATCAAAGATCAGATCAGCGCAAAAACTTGGCACTGCTTCAAGAAGTTCAATAGCAGCTAAAGATAGCATTATACAACTTTGTAGAATCTTTAGAGGGAAAACTAAAAACGCAATGAGAAAGGAGGTGTTACCTGCTTCACTTACTTGGTTAGGCGAATTATACTCAATATGTTTTCTGTTTTTATCAAAGATAGGAAATTTTATAATATCCTTCTTAAATTCCGCGTCTATTGTTTCTCTACTGTAGTCAGTAGTTTTTGCCATTAACTTCTCACGCAAGTGAAAAGTTCTCACAACAAAACATGTGGTAATCATCAACGCAGCGCATACAAGTGCACATTGCATAAGACTCATACTGCCTACCATAGCTGGCAGTGCAAAACAAACAAATGGCGTTATGATAGCCATTTCAAAAAATGGAATAATGTTTCTTTTCATTGCAAAGGCAGCGCCTTCTTTCAATTTTGTATTACGATGTGCGCTATATTCCAAATAACTCAAAAAAGCCAAGCTGAAAGTTAAAAACCCTTTTGTTCCACAAAAAATTGATGATTTTAAATTATTAACGAATGTTTTAACTGGTTGTTTAGTAGTAGACTCAGCTTGTTCAGCAGTGTTGCTATTTTTTTTATGGCAA
			CATCCACCCATACAATACCTCCTTGATGGTTTATTCTTAACTATAAACAAAAAATCACTTTGATGAAATAAAAATTCGCAATAGAATGGATCTATAAATATACGATCTTATATAAGGAAATAATATGGCAATTGAGAAAACACTTTCAATATTAAAACCTGACGCAGTGAGAAATAATATTACAGGTAATATAAATTCCTACATCGAAAAATCCGGACTAAAAATTATAGCGCAAAAAATGATGTTACTGACAAGAAGACAGGCAGAACTATTTTATGAAACTCACAAAGATAGACCCTTTTTTGGGGAGTTAGTGGAATTTATGACTTCTGGTTCTGTAATAGTTCAAGTTTTAATCGGTGAAAATGCAGTAAGTAAATACAGACAAATTATGGGAGCGACAGATCCAAAGCAGTCAGATAAGGGCACAATCAGAGGTGATTTTGCTGATGACATTAGTGAAAATAGAGTTCATGGCTCAGATAGCTTGGAAAATGCTCGTAGGGAAATAGCTTTCTTTTTTGCTGAATGCGAGTTAATGCAGCTTTAGATTGACTGAAATAAATGCGTAATTCTATAATCTTTACTGAGATCCAATAAAACAAGATTTGAAATTTTGTGTAATGTCGTTAATTATAGCGAGATATGCATCTTTTCCAGGTTCTATGTCTGACCCAATAGGATCAAGAATTACCATTTTTGCATCATTAGAGAGGGCTTTAGGTTTTATGCTATCTTCTCGTGAAGGAGAAAATATACATTTAATGTTTTCTTCCTTCATCATCTTTCTTAGTTTCATCAAACTTCTCATACCTATGTAAGCATCCTCTTCTATAGAAAGAATGGCACTTGGGTGATTTAAGCCAAAATATTTTTCAAAATATTGATAGGCATCGTGGGTGACTATGTATTTTTTATTTTTGAAGTCATTCAACTCTCTCGTAATTTTTTCTGTTTCTTGGTCTATCTTCTTTATAGCTCTCATTGCGTTTTGGTTATACTTATAAGAATTTTCTTTATCTATACGAGACAGCGTTGTACTTATAGAAAGTATCATGTTCTTTGCATTTTCAGGATTAAGCCAAATGTGTAGGTCTTTTTCGTCTTGAATATGAATGATATGTCTAGAGAATGAATGTGGTCGAGCAGGAAGTAAATTAACTACCTTTGATAATTGCACAAGTTTTTTATTGTTTCTAGCGAAGGTTTTAACAAATGTTTCTAGATTATCATCAACATAGAATATGACGTCACTTGATTCCAAATTACTTGCATCAGATGGTTTTAACGCATGATCATGTCCAGATGTTATACAGGTAAGCAAGTGTGGTTTTGAAATTCCATCCGTAACAGAGGCTACAAGAGAATGTATAGGCTTTATTGTAGCTACGATTTTTAAATTGGATGAAAAGGCAGTACTGTGATATAGTGTAAACAAAAGTGATAGAAAAGAAGCCAGTAAATGTCTCATGAAAACGTTGAGAAAAAATTAAATTTTGTCAAAAAGTTAAACAATGTCAATAGCAGTATCCTAAAGATAGAAAACCTTGCTCTTGCATATGATAATAAGAAGGTTCTCGATGGTATTAACATATCAATAGAGAGAGGAGATGTAGTTACTATACTTGGTCCAAATGGTGGAGGTAAAACCTCTTTGGTAAAGGCAGTTGCTGGTATAAATAAGAACTGCACTGGTAGTGTCATGTTTGCTGACGATATAAAAATCAGTTATATGCCACAAAATTTTAGTATCAGTAATTTGATGCCGATAACAGTTGAATATTTCCTTTTAAACAGCTTCTCAACAAAATTGAAGAAAGATCAATCAATTGTTACAGAAGCGATAAGATTGGTTGGTATTGGCAATATTTTGAAGAATCAAGTGTCAGAGATTTCTGCAGGGCAAACACAATTATTGCTGCTTGCACGTTGTTTAATCGCAGAGCCTGACTTAATAATTCTTGATGAGCCAGTTAGTGCAATGGACGTTAGCGCACGGG
			CTAAGTTTTATGATATTATCGGTAAGATAGCAAAAAAACGACTGGTTTCGATTCTTATGACATCTCATGATTTAAACTCCATAGTACCATGTTCAGATTATATAATTTGCATAAATAATACTATCTATTGCCAAGGTAAGCCTGGTGAAATTATGAAGAATAAAACTCTGAGTGAAATATTTGGCAGTTACGCAGCGAAATGATTCAAAATATTCTGCGCCTTTTATACATAACCGCAGTGCTGACTCGTTACAACATATTACCTCGCTTGCTTGTTCCTTCAAGAGGGTCAATAAACAAGATACAAGGTTATAAACTAAAGTGTGCTCTTGAAAAATTAGGTCCAGTGTTTATTAAATTTGGACAATCCATTTCATCACGTACTGATATTTTAAATGAGGATATAACAAATAACTTATTGTTAATATGTGATAGGCTGCCATCTTTTTCACACAAGATAGCAGTTAAAACTATAGAAAGCGAATTTAATTGTAAGTTAAGCGACATTTTCTCAAGCTTTTCTGAAGAGCCAATCGCAGCAGCGTCAATTTCTCAAGTGCATAAAGCAACTACAACGGAAGGTAAAGAAGTTGCGGTGAAGATTTTAAGGCCGAATATTGAGAGAGCCTTTTCAAGGGATATAAAAACACTTTTTTGGCTTGCAGAGGTTACAGAAAGATTTAGCGAGCAATCAAAGAGGCTAAGACCGATCGAGCTAGTCAAAACTTTCGCTGAAATTTGCAGATTAGAGCTAGACCTACGTTTTGAGGCCTCTCATTCTTCGGAGCTAAAGGAGAACACAAAAAACGACAGAGGTTTTTATGTACCTGAAGTGGATTGGAGCAGGACTTCAAAAAAAGTTTTAACGTTGGAATGGATAGAAGCAACACCAATATACGAGGTTGAGAAACTAAATAATCATAAGCAAATAGCTGTGAATCTTATAGAATCGTTTTGCAATCAAGTATACAGAGACTGTTTCTTTCATGCAGATATGCACCCTGGAAACCTCATGGTCGATAGTAACAACAATATTGTCGCCCTCGATTGTGGAATCATGGGCCGAATAGACCGCGAGACGTGCTATTATGTGATAGAGATACTGAAAGGTTTTTTAAATCGGGACTATGATCACGTTGCAAAGGTACATTTTAGAGCTGGCTATGTCTCACCACATCACAAAAATTTTGTTACAGCGTGTAGAGCAATAGGTGAACCTATTATAGGACAGCCTATACAGAAAATTTCTTTTGCTAGTTTACTTGCTCAATTGTTCAAAATAACTAGTGATTTTGATATGAAAGTTCAAACACAATTGTTATTGCTGCAGAAAACTATGATTTTACTAGAGGGAACATGTAGAAAAATCTACCCAGAAATCAATATGTGGAAAATAGTTGAAGCATGGACGGAGAATCAACATAAAAATAAAATAGGTTATAGGGAAAGAGTAAAAAGTTCTTATCCCGTAAAGACAATTCAGGAAGTATTCAGCCTTGTAGAGAAATTAAATCTGATAGCTGATCAGAAACTAGAAAATATTCAAGTTAAGATTAGATCAAATCGAAAGACCTATTCTTTACTGTGGTTTATGGTCATAGCGCTAATCATTAAACTTTTCATTTTCTAATAAGTGTTGCTTTTTAAGTCGCTATAGTTAAAATAAATGAAGTTTACCTCGGTCCCGCTACCTGCTAGCGGGGTCTATGACGTAGAACTGCACTAGCTATACAGTTAGGGTGACACCGAAGAGTGCATTATCGCCAAACAATTGTGCGAGTTTCTGAATTTAAAGTTTTTATTGTCTATAGAGGATAAGCTGCTACAATAAAAAAAATTAAAGATAGAGAACACTTCAAGTTATGCAAGGTGATACTAAAAAAAAAACGACGATAGAAGAAAAAGGCATATTGGGTTGGATAGAATATAGATTACCTATATTTTCTTTTCTAAAACATATTGCTTCTTACCAAGTGCCAAAAAATCTAAATTATGCTTGG
			AACTTTGGTTCTTTGGCTGGCATAGCTCTAATTTTACAAATAATAACGGGCATCTTTCTTGCTATGCATTACACTCCGCATGTTGAACATGCGTTTAACAGCGTGGAGCGTATCATGCGTGACGTTAACTATGGATGGCTGATACGTTACACTCATGCTGTCGGGGCATCGCTCTTCTTTATGGTGGTTTATGTTCATATAATGCGAGGGTTATATTATGGGTCTTATAAAAGGCCACGAGAAATGGTGTGGTTCATTGGCATATTTATGTTCTTTGCAATGATGGCAACAGCTTTTATGGGATATGTTCTCCCTTGGGGACAGATGAGCTTTTGGGGTGCAACAGTTATAACTAACTTATTTTCAGCTATACCTTTAATTGGTGACAAAATTGTTATATGGCTATGGGGCGGTTTCTCTGTTGATAATCCAACGCTCAATCGTTTTTTTGCTCTGCATTACCTTCTGCCTTTCGTCATTGTTGCTTTAGCTATGCTGCATGTCATTGCTCTGCATAGATTTGGCTCTGGTAACCCAAGTGGGGCAGAAGTAAAATCAGAAAGCGATACCATTCTGCTCTACCCTTATTATATAGTAAAGGATTGTATAACTTTTGGTCTGTTTTTTATAGTTTTGTTTGCGTTTGTTTTCTACGCTCCCAATGATTTGGGACACCCTGATAATTATATTGAAGCTGATCCTATGGTAACTCCGGTTCATATAGTACCAGAGTGGTACTTTTTACCTTTTTATGCAATGCTGCGTTCAATCCCAAATAAGCTTATTGGTGTGCTTACCATGTTTGGGTCTATTTTAGTGTGGTTTTTATTACCCTGGCTCGATAAATCAAAAGTTAAAAGTGGTGCTTATCGCCCGTTATTTAAGAAATTTTTCTGGGTCTTTGTAGTAAATTTTGCATTTCTTACCTGGCTTGGGGGACAAGAAGTTAAAGAACCTTACATTACCCTAAGTAGGCTTTCCACTCTTTATTATTTTACATACTTTGTAATAGTTTTACCACTGCTCAGTAAGTATGAGAAACCGGAGAAACCACCAAAAACCATAAGTGATTCTGTACCGGAGATGAAGTAATGCTGGTTAAAAATAGATTTACTGTAAAACATCCTATCATCCCAGAACACCCTTTTGTTATCCAAGTAGCTGACACTGGGATCCAGAAAAAAAACAAATGGATTTCAGCATCACGTGCCAAAGTGACATCAGGCTATTTTTTACTAAAACAATGGCTAGTTAAGGGACTGAACGTATTTGCAATTTTTTGCATGTTATTCCTATCTGGTCCTACATCTGCAGAAGAATTTACACCATCACCAAATAAAAAAATGGACTGGAATTTTGATGGAATTACCGGGTCTTTTGATAGGGAATCAATTCAGCGGGGTTATAAAGTATATAAGGAAGTTTGTGCTGCTTGCCATTCAATGAATAGAGTGGCATTTCGTAATTTGCAAGGTATCGGTTTTTCTGAAGAGGATGTGAAACAGATTGCAGCTTCTTATCAAGTTAAAGATGGTCCGAACGATTTAGGTGAAATGTTCGATAGACCGGGAATACCTTCGGATTATTTTATCGCACCTTTTGATTCGAAAGAAGCAGCCACAGCAAGTAATAATGGTGCAGTTCCACCGGACTTGTCACTAATTATTAAAGCGAGGCACGACGGTGCAAATTATGTCTATTCACTGCTAACAGGTTATCAAGACGATGAGCACGATGAAAATGATTTATATTTTAATCCGTATTTTCCAACAGGTAAGTTAGCTATGGCACCGCCACTTTCTGAAGGAATGCTGGAGTATAACGGTACAAGGCAGGCTACAGTTGAAAACATGGCATATGATGTGGTGAATTTTTTACAATGGGCAGCAGAGCCAGAACTAGAGCACCGGCACAAGCTTGGATTTAAAGTAGTAGCATATTTTGTAATTTTAACAGTGTTTTTTGTGTTAACTAACAATAAAATTTGGAGCAAGCTCTAT
			AAAAAGAAAAGATAAAGTTTTTTTATTGACACTCACTTTCATACCTTATTTATACTAACAAGTATATTAATAGTATATGAAAATATAAGAACTATGGAATTTCAAATCGTTACACATTTTAAACCAGCCGGAGATCAGTCACAAGCAATCGATAGCTTAGTTGCAGGGCTAAACAGCAACAAAAAAGATCAGGTTTTGCTTGGAGTTACCGGCTCTGGAAAAACTTTCACTATGGCAAATGTTATTGCAAGAACAAACAGGCCTGCATTAATTATGGCGCACAACAAAACTTTAGCAGCGCAGCTTTATGAGGAAATGAGAGGATTTTTTCCCCATAATGCTGTTGGATACTTCATTTCTTATTATGATTACTATCAGCCCGAGGCTTATTCGCCACAAACTGATACTTATATTGAAAAGGACTCCGTAATTAACGAAAGAATTGACATGCTGCGTTATTCTGCTGTTTGTTCTCTCTTGGAACGCAGGGACACAATTGTAGTTGCCAGTGTTTCCTGCATATATGGTCTTGGTTCGCCCGAGAGCTATCTCAGCATGATCTTGACTTTAAGTACTGGAGATAAAATTCGTGTTAATGATTTCCTGAATAATTTAGCTAATCTCCAGTACAAGCGCTCTGATGTCAGATTTGAAAGAGGATATTTCAGAGTACGCGGCGATATTATCGACATATTTCCTGCCTACTATGAAAACAAAGCTTGGCGTTTATCGCTAATGGGCGATGAAATAGAAGAAATTTCTGAGATTGATGCTATGACCGGCAATATCATCAAGCGCATAGATAAAATCACCATTTTTCCAAACAGCTATCACATTACCTCACGTGAGACTCTATTGCAGGCGGTTCAGCTGATCAAAAAAGAGCTGCATGAACGCTTAGATTATTACTATTCACAGAACAAAATTGTTGAAGCAAAACGCCTTGAGCAGCGCACCAATTTTGATATTGAAATGATGATAGCAACAGGAGTGTGTAAAGGTATCGAAAATTATTCGCGTTATCTCTACGGCATGGAAGCTGGAGATGCACCGCCTACTTTGTTTGAATATTTACCTAAAGATGTAATTTTATTTGTCGACGAGAGTCATGTTACCGTTCCTCAGGTTGGTGCGATGTATAGCGGTAATGAGGCGCGTAAAAAAAAATTGGTGGACCACGGATTTAGGCTCCCTTCTGCTTTTGATAACCGTCCATTAAAATTTGAAGAGTGGGAAGCAGTGCGGCCGCAAACTATTTTCATTTCCGCTACTCCCGGAAAATATGAGTTGGCAAAAACCAATAATGTATTCATAGAGCAAGTTATTCGTCCAACGGGTCTTACAGATCCAATCTGCATTATAAAGCCAACAGAGACTCAAGTTGATGATGTGATTCATGAAGCGCAAGTGACGATAAAGAAAGGGTTTTGTGTTCTTATTACCACATTGACAAAAAAAATGGCTGAAAAGCTAGCCGAACATATAAGTGAGCTAAATATGAAGGTGAGTTACCTGCATTCAGATATTGGTGCACTGGAGAGGATTGACATTATATGCAAACTAAGATCGAAAGAAATCGACGTCCTAGTTGGTGTCAACTTACTGCGGGAAGGTCTTGATATTCCAGAATGTGGATTGGTTGCAATTTTGGACGCTGATAAGGAAGGATTTTTGCGATCGGAAACTTCGCTCATTCAAACAATAGGTCGTGCTGCACGCAATGCCGAAGGTAGGGTAGTTTTATATGCAGATAAAATGACCGGTTCTTTAGACCGTGCGTTGAAAGAAACAGAAAGAAGAAGAAAGAAACAACAAGAATACAATATACTGCATAATATTACACCAAAAACTATAGTAAAGGCTATATCAAATACTCTACAAGATAATGTAGCAGCCGAGAGAAAAGTCGATATTAGTAAGGACGATTTAGTCAATTTAGAAAAGCAGATGTTAAAACATGCTGAGAATCTAGAGTTTGAAGACGCAGCAAAAATAAAACG
			TATTATCGAAAGATTCGGCAGACTTCCTGCAAACCAAAACTAAGCAGAAAGAAAGCAATTTACTAGCTACGCCATGCCGCCGCAGGTCTCACGTGGCTTCCGCTTGCAACTAATCTTTAACTATAAACATTAAAAAATTCACTAAATAAAAAAAGACAAAAGAAGCCA---------------------------------------------------------------------------------------------------AACATTAAGAAATTTACTAAGCAGGAAAAAAAGAAAAAAAAACTCTGAGGCAGCTAGTATTCAAATTCTCCCTTGTCTATTTGACGTTCTATACTGTCTTAAACGACTTATAAGCGCGCTTCAGCTTGTATAGGTAAAAACCAGAAGTTTTAAAAGACGTGAGGTGCACATAGTGCAAAAATTTAAACATGAGACGCCAAATACCCTAAGTTTTTTGTCATTAACCGGCACAGATTGCGAAGATAAATAAATAGCTTCAGTATCATTATAAGGGGGTTGGAGGAACTTGTTAAGTAGTTTTTTTTGTTTCTATTGCTAAAAAATCTGAATTCAGTCTACCTCAAGCTAACAATGGACCATCAGGTATATTACCAATTACGTTGATCTGATTTAGTATCTTATTAGTGGGGTAAAAATAGTTTTTTATAAATTCCTTATATATAGCTGTCAATTTGTGTATATCGTCCACTGACACGCATTCATTTACCTGATGTGTGGTTTTATTGATCATACCAAATTCAATCACTGGGCAAACATCTTTGATAAATGCAGCATCAGATGTTCCGCCGCTTGTGCTCAGCACAGCGTCGATATTGGTAACTTTATTTATTGCATCAAGCATAATATCAGTATCCCTATCGGGAGTAGAGAGAAAAGCGTCCCTGCTGCTATACATGGAGAGTTTATAATCGTTAGTCACACTGGAGCATATTTCATCAATTAACTTATATAAACCGCCAGGTGTTTGCATATTGTTGTATCGAATGTTGAAACTTGCAGTTACTGAACCAGGTATTAAATTGTCGGTGTCATTTCCAACATCAATAGTAGTAATCTCGCAGTTTGAAGGCTGAAAATATCTATTACCATGATCAAAAGTAGTATTTTTCACCTTATTTAATATCGACATCATCTTATATATTGGATTATCCGCCAAGTCTGGGTAGGCAACGTGCCCTTGTCTTCCATAGCAAACCAATTTGAATGTTGCGGATCCTCTTCTGCCTATTTTTATAGTATCACCTAGTTTCTCACTACTGGTTGGCTCAGCAACTATGCAATAATCTATCTTTTTTTGCTTACTTTCCATCCATTCTAAAACTGCCTTTGTTCCATATTCTTCCATGCTCTCTTCAGAACTGGTAATCAATGCACTTATTGAGCCATTGAACTGAAACTTTTCCTCAATTAAATTTACCATGGCGGTAATAAATGCGGCTACTCCGCTTTTCATGTCGGTTGCTCCTCTTCCATACAACATTCCGTTCCTCACTTCCGGCTTAAACGGATCAGACTGCCAATCCTTCAATTGGCCTGGTGGCACAACATCAATATGGCCAGCAAAACATAAGTTTGGCACCCCATTTATATATTTCGCATAAAGATTTTTAACTCTAGTTTCACTATCACCAAACTCTAAAATCCTACAGTCAAAACCACTTTTCTTGAGAATTGCTGCTATATGCTCTATTGCTCCATTATCCCTTGGTGTTATACTCTTAAAAGAAATCAATTTCTTAGTTAGTTCTGCAGGGTCAATCTTCATATCAACCTTGAAATACTGATATTACTATATTGTAGACATCTTATGCACTATTTAAAACAAATATTACACCAAGCCAAGCAAACTCTTATAAGAGAAGTAATAATAGATCATCACCTCGCTGATAATATCTATGAAATATGTACACAACACGGAAATGATATTTTCTTAGTTGCAGACGAGAATACGG
			CAGAGCTTTTGAATAAAAACGTGCTTAATAAAATTTCTCACTTAATTGTTCCTAGTAATATCATTAGGCCTCTCGCAAAATCCTATGTCATCTCGAATACTTCCAAAATTTTGTCATCCCAGTGCTTTGACACTGGGATCCAGAAAAAAAAAGTATGGATTCCAGTGTCAAGCACTGGAATGACACCAGGTAGAGAAACGATACCGGACAGTGTTGCTTCTCTCGAAACCGTCAATCTAGTGAGAAACAAGGCAAAAGATAGCGACTTAATAGTTGCACTTGGTAGCGGCACTGTTAATGATATTTGCAAGTATGCAAGCTACCTCGAGAAAAAAGATTACATATCGTTCCCAACAGCAGCTTCTATGAACGGCTATACCTCTGCAAATGCTTCAATATTAGTAGATGGGCATAAAAAATCGTTCGCAGCACATCTTCCCAAGGCAGTATACATCGACATCAATATGATCGCCGACGCACCACTGCGCCTTACATTAAGCGGATTTGCGGATTTTATCTGTCGTTCAACAGTAGAAGCCGATTGGCTATTATCTCATCTGCTACTTGGCACAGAATATAACGAATTACCTTTCGTACTTGTTCGCGATCTGGAGGAAATTTTGCTTAGAGAGCACCTAGCTCTTGCAAAAAGAAGCAAAAAAGTGGTCTTATTACTTATGGAAGCCTTGCTAATCTCAGGACTTGGAATGGCGATATCAGAGGGCAGCCATTCTGCGAGCCAAGGAGAGCATATGATAGCTCATGCAATGGAAATGCTGACAAAAGATTATTCTTCACTACATGGCGAAAAAATTGCTGTTACAACGCTTACCATGGCTAATTTGCAGGAAAAGATATTATCAGTACAAAATCCTACCATTAAACCAACCACTTTAGATGTAAAGCGTATAACTGAGTGTTTTGGTAATACCGAATTTACAAAAATTCTAGAGCAGAAAAAAATTCTGCAGCAAAAAATTGGAGGGATCATTCATAAGGAATGGAATAATATTTCCAGCTTAATTAAGCAAAATTTACTACCTGCAAGACACCTGCAGAAAATATTTGAAGATTTGTCAATTCCACACTTACCAGAGCATCTAAATTGGAACAAAGAGCAATATTGCAAAGTGGTTAACTTTGCATTTGCAACAAGAGACAGATTCACCTTTCTTGACTTGGCGCACTGCATAGAAGAAAGTGAAGTTTTGTAGTGGCTGGGTTGTTGCTAAAAAAATTATAGGTCAACAAAAAAATTTGAATTGTGGGTTGCACATTCTTTGCTTGCATGAGTAACGTTTACACATTCTAGCTTACTACTACACAACAGGTATCCACCAAGTATAATACCTGCTACAGCTGGAGTAACGCTAACAACTGCACTTTTTTCTGCAATAGCAATGATTCCTGTAACAATACAGATAGTGACCAGTGCAACAGCAGTATACTTTTGTGCATTTCGTTTCTCTTCAGAATTTATTTGATTCAAATAATTCTCAAATGTTTCCTTAATTTCTTTGTCTTGCATTTTGTTAATTTCGCCACAAAGCTCTTTAAACTTTCTCAGATCTTTGTGTTTCAACCATAATATATCTTCCCTAACTACTTGATCGTCCAATAAGTAATCAGACACATAACTTCTCTTATCATTTGGCCTTTTGATGCATAGCACACTAGGTATTTCCCTTGTAAGATACACACGAATCACTCCATAATTAATTAACATTGCATACAGCACAATATTTAATTTGTTCTGCGGATCACTAGTTATATCTTTACTTTTCAAACACAATACTAGAGAAGTAGTACTTAAATATTTCATATCATCTGTGATGGAAGAGCGTAAAATGATTTCAACTGCTTTTAAGAAATTTCCATTACCGACAAAATTAAAACCTACGCCCTTATTTGCATTTATGAAACAGGTTATGTTTTGCATAACAAGTTGCTTATAAAATCCGCTTAATTTACTTCCATTTACTAGTCTTTTGAATTCTGTT
			ATATCTATCATTTCACTCACAGTTTCAATTATTAGCTAAAATTACAATATGCAATTATAGCCAGGTTCACCTGGTATAGCACAAACAACTTAAAAAACTATTGACACCTTATTCCCTGGTTATCGCTCTATTTTACTTTCCAGCTCCAGTTCTAAAAGAGCCATTAAAGCAAGGTTTGTGGACAGTCCACTTGTTAAGATGAGCTCATCTATATCAATGGGTACAGAGTTGATATGATTCACTATAACGGACTTTGCTTGTTGCAATTTTTTCTGTTTTCCATTTTCCTGGTTAACGTGCTCAACATCAAATAGGCTCTTTTGCCGAGGAGGTAAACTAAACCTAATACTCTCTATTATATCGTCAGCGGATTCGATAAGTTTAGCACCGTTCTTAATTAAATAATTGCTACCACTAGAGCGCAAATCCAAAGGGAAACCAGAAACTGCAAATACCTCTCTTCCTTGATCCAAAGCAAAATTTGCTGTTATTAAAGAACCGGAACTTTTCGATGCTTCAATCACTGTTACACCGAGTGACAAGCCAGATATAATTCGATTCCTTTGAGGAAAATATTGAGGCTTTGGTTTAGTCGAAAATGGAAGCTCAGTAATTACTAGCCCACCATCTTCAGTGATTTTCTTGTATAGATCAGAATTTTCTCTTGGGTATACTACATCAATTCCACTCGCTGTAACAGCAATGGTAGGGTGATTTTTGTATATTACGCTGTTCGCTGCAGTGTCGATTCCTCTTGCAAGCCCAGAAACAACAATGAACCCTGCTTCGCTCAAGTCAAGTGCTAGCTTACTGGCAAAATTTCTCCCATTCACTGAAGAATTACGACCACCGATTATTGCAACTATCTCACGGCTTAATAACGACACATCACCAAGTGCAGTTATTACGGAAGGACAACCCGGTATATTTCTTAAAATGTCAGGGTAATCTGGATCACATGCAGGTATGATTTTGGCTCCAATTTTCCTTGCATTATTGATCTCTTTTCGTGCATCTTGAATGCTATATACCTTTTTATTTTTAGTGAGCCCATCGAGATATTTTAGCGCTTCATCCAGTGACCCACACGCTCTTAGCACACTAGAAAACTTTGTTGCTCCTAAAGCTCTAGCTAGGCTCAACCATATCTCTAATTCTTCATTGCTCAATTTATTTATCTGCATAAAGGGCTTGAATTTCTTATTAATCTAGTGTACCCAAGATAATATAAATATACAGTGTTTTATGACGCATTTTGTTACAGATAAATGCATAAAATGTAAATATACAGATTGTGTAGAGGTGTGTCCTGTTGACTGCTTCTATGAAGGCAAAAATATGCTCGTGATCAATCCAGATGAATGTATTGATTGCGGAGTGTGCATACCCGAATGTCCAGTAGATGCAATTGTAACTGACGATTCTATAAAGGGTATTTTAGAACTAGATGAAGAGTTACTGAGCAGTGAACAAAAAACTTTCAAATCATTTTACAACATAAATGTAGAATACTCGCAAAAGTGGCCAAACATCACAGCTAAAAAACAACCTCTGGATGAAGCAGAAGAGTATAAAGAAAAAAAAGACAAAGCAGCTTATTTTGGCGAAAATCTAGAATAATGCTACTGAAGGAAAAGGAAACCCTCACGGTTGTTGTTCTTGATTGCTGGTAGTGGTTGTGCTGTTTGTGTTTTTAATATTATTCAACACCAACTAATCCGTTAAAGCGTAGTAGAACGGAGATTTGTCAAATCATCGGTAAATCTAAATTACTTTAGCTATAGCAGTAGGTTTCTATTGAAGGTAAGAGCATCTTTTATGTATGCCATATAGTAAAACATAGAGTGCCCATGTTTCCAACTATAGCAATTTTAAGTGGTGGATTCTCTTGTGAAAGGGAAGTATCACTGATGAGCGGAAAAGCGGTAAAAAAGGCGCTTGATAGCCTTTCATATAATACAATAGAAATAGATGTTGACAGCGGCATTGTTGAGAAGCTT
			AAAAAAATTAATCCTGATCTTGCTTTTATTGCTCTGCATGGACCTTATGGCGAAGATGGTTGCATTCAAGGTTTATTGGAAATTTTAGGTATAAAATATACACACTCGGGAGTCATGGCTTCAGCTATTGCTATGGATAAGGCAATGTCCAAGCATATGCTCCGATCCCTCGGTATTGACACCCCAAAAGGTTACATAATTAGTCGAGAAGATATACTAAAAAACAACATTAAAATTGAATATCCGTACGTCTTAAAACCGACCAATGAAGGTTCAAGCATTGGAGTACACATAATTTTCTCGCATGATGATTATTTAAAACTGAAAGATAACAGTTTTACTATCATGGAAAAGATGATCATAGAAGAGTATATACCTGGTGTAGAGTTACATACCGCTGTATTGTTAGATGAGGCAATTGGCACTATGGAAATACGACCAAAAAAGAAATTCTATGATTATGAGGCAAAATATACAGATGGGCTTGCAGAGCATATATTTCCTGCTGAAATTCCTGACGATGTATATAAAATGACCTTGGAGCATGCATTGAAAGTTCATCGATTTTTAGGATGTAAAACTATTTCTCGCTCAGATTTTCGTTACAACCCTAAGGATAATACTCTAAAAATGCTTGAGATCAATACACACCCTGGCTTTACTGAGTTATCGTTAGTGCCAGAAATTGCAAAATTGACAAAAGGCATTGATTTTAATGAATTAGTTAAAGTTATCGTTGAAGATAGTTTGCAACACAAAAGTATTAGAGACCAAGTAAATGCTGAGCAATGTTACTAGAAGCCAAAGGAGTTTTCTGCGTAAGTGTGCTTTGGTTATTATAATAGCACTCTTTCTTACACTAGTACTCTATAGCTCGTTTGATAAAATCACAAGTCGATTTAATTATTACCTCACTTGGTGCAATGACTGTTTATCCAAGCTATTACTCAGCAGTGGATTTTCAATCGATGAAGTAGTTGTAACTGGCAATAAATTCACAAACGAAAAGGACATTCTAGGTTTGGTGGATAAAACGCAACCAATTATGTATGTATCACTTTCAAGACTTGCTGATAGCATACAGTCCGTAAGCAAATGGATAAAACACGTAAGAATTTATAGAACTTTGCCCAACACCTTACATATTAACATAGATGAACATAAACCGTTTGCTCTCTGGAAATATGGTAACAGGACTTCAGTAATTGATTCCGAAGGTAAAGTGATTACAGACGACTATCCGATAGGTAATTTTGTTGTAATCACAGGACAAAACTCGCTATCGAACCTGAAATTTGTTAAAGACATATTAGGGAGCAAAACTCAATTGAGTAGCTACATTTCTTCTTGTGTTTATGTAGGAAATAGAAGGTGGAACATCATACTTGATAACGTTTCAACAGTAAAACTGCCTGAAGATAATCCTCATAGCGCATGGGATTATTTAAACCAATTGCAAAACACAACTGATTTTACTTTCAGTGATTGGAGCATAATTGATATGCGTATTACCGATAAAATCTTTGTGAAGAGGTGATCTGCTGTCATCCAAGTAGACAACAGTGGAAAAAAGCTACCCGATAGAAACGAA------------------------------------------------------------------------------------------------------------------------------------------------------------------------------------------------------GTTTTTTTGCTTTTTTTCC-GC-TAGTAAATTTCTTAATGTTTACAGTTTTGGTTATTTGCA----------------------------------------------------------------------------------------------------------------------GTATTTATAGCTAGTTGCAATTTATGAACGA
			ACATTTGTTTTTACAACAAATGTTGTCATAAAGTGAAATGAGATCCCAGCGTCGCGCGCTGGGATGACAGGAAAGGGGGATGCTGGGATGACAGGAGAAGGAGTGCTGGAATGACATCATTGTTGACTGGCAAAACGGTACCTTTAATTTGTCCTATTACCATTGGTATTACAATTCAATAACTCTCCAAAATCAATTATGTTTGCAAAGTAGTCACTATCTATAACGTCATCACTTACACCATTAACATAAATGAGGACTGGGCAGCATGAAAAGCCTTTTGGACGGTTTAGTGTATCTATTTTCGTTTGTACTTCCTGGATTATTGAATGACCAATTTTATTTTTTGAAAATTTGATTTCGCAAATGTAGAGAGTGTTAAACTTTGTTTGAATCATATAATCAATTTGACAACCAGCACTATTGCTTGTCTTCCTCTGAAAAAATGGATTTTCGTTTACTATTCCATCAATTCCCAAGATATTATGTATGCTCTTTCTATTGTTAAGCACCAAATTTTCAAACTGAAGTCCGATGATTGTATGCCACTCCGGTAGAGATGCAAGCAATCCCATGGAGTAGGCATCGCGATTAATTTTTCCTAGATTTTTTTCAATATATTTTAGGTAAAACCTTAAATAGTTATCTTGAAGTCTATACCTTCTCAGTCGCGAATCAATACCCGTTTTTATATTCCAAGTGTGATCCTTTGTAATAAAACCAGCAAGCTCGAGCTCATATAGATACTCGGAAATGCGTCCATGTCTCGCAATGTCTAAAGCAGCACAAATTTCTTCCTGTTCTTTAGCTCCGGTAGAAAGAGCCCTGACTATTTACTTATAAAAAGCTGTTTTTCGCATGAATAAATCTGAAAATATTTGGTCAAATTCCTCAACTAAAAATCCGCCTTTCGAGAAACAAAGCTTTTTGATATTTTCTTCAGCACTGTGTTTAAAATTTACCTCTTCTAAATATTTTGGAATTCCGCCAGTTACTGCGAGCACCTTAAACTTTTCGTATGCTGAAATATTCTTTGGCCAAAATCTATTGCAATCAGAAAGTGCTAATTCCCCGAGTGTCAAAGTCAACGATATTCTTCCCACAAAACCAGTGCTACTGAGTATGTTTTTTTCGATCCAAGATGATGCAGATCCACACACAACAAAAATTAACTTGTTGTTATTTTTTAGCTGTGTATCCCAAAAATTCTTTATTTTGCCTAAAAAAGTTGGATCTTTTGAGCCCATCCAAGAGATTTCATCAAATAGCAGTAATATTTTCCCTGATAGTAGACGCTCGCCAACTGCCCATAGTAAATCGCTCCAGTCATCATACCTAGCAAAAGACGTATTAAATTGCCTAGCAATTTGCCTAGAAAATTCATTAAGTTGGTGAGATATTGTAGTATTCTTCTCCGGCGGTAAACTTATAAATGAGTAATATTGCTCAAAATGCTTACCAAACTCTTGAATTAATCGACTTTTTCCTATACGACGCCTTCCTTTGACTACAACAAAAGAAGCGGTATTTTTTTCTTTAAGCTCCAGTAATTGCTTTAACTCAGCTTGCCTACCAATAAATGATGGAGACATAAAACACGAAATGTAAATCTTTGTTTCCATTATGTGTGATAAAATTGGAGACGTAAATAAATAAATTGTGATCTTTGTCTCCACTTTTTCTGGGTAAGGTCGACCAAACCTATCTAAGAACCTGTTTAAAATCTTGGAAATGTGAGGTAAAGTAAGCATAGATTAATAATGAGGTGTCTATGCAGAAAAGTTATCCAAGTAATATAAGT-------------------------------------------------------------------------------------------------------------------------------------------------------------------------------------------------------
			----------------------------------------------------------------------------------------------------------------------------------------------------------------------------------------------------------------------------------------------------------------------------------------------------------------------------------------------------------------------------------------------------------------------------------------------------------------------------------------GATTGTGGAAAAATTGCGAGCGGAAGCTCAACACTAGCTTACAGATGATAGTCCTCTCCTTCATTTCTCTCTGTTACGAAGATTTTAAACAGGTTCTAAAAAGCAAACTACAACTGTTCCTTCAGAGTAAGTTTAGCTAACTTTAGAATGATTTAACATAAATCATTACAAAATGCCAAGAAGTAAATTAACAACAGAAAAAATAACATAAAAATCTTTTTACTTCAAAAGTATGCTATTTAATATAGTTTAAATCATCTAAATAAATTTATGCGGCGTATAGCCTCATTCTTTATATTATCGGCAATACTAATAAGCTGTGGCTTGCAAAAACCTGTACCTGTGCTGCTTAAAGGTGAAGAGTTTTATGGGAAAAGAGACCTAGAGTATACAAGGGAATACCATTTAATTAGAGAGGATGTTGATTCTTCAGTAAAAAAAGAAAATAGAAAAGCTGTCATAGATAAGGTATATAGAGAGAATAATAAAGCGCAAAATGTGGAAATTGATGGGGTGAATTGTAAATTTGTAATGCCAGTTAAAGGTACTGTTATTTCAACTGCTTCCTCTGATGAAGTATGTAAAGATGGAGTAAAAATTGCTGCTCAAGGCGGAACGAATGTGGTTGCTTCTGCACCTGGCAAAGTGATATATGTAGGCAAAGGGCTGAGGTGGTATGGAAATTTAATTATAGTGGAACACAAAGATAATTATGTGACTGTGTACTCCTATTTAAAAAACATACACGTTGAAATTGGTGATAAAGTAAAACAGGGTCAAGTAATTGGGTCTGCAGGTAAGTCAAGTACGCAGGATAAAGATCCGCAGATGTGCTTTACAATACGGCATAACGGTCAAGAGGTTGATCCTTTGAAGCATATGAACTGTAATTGAATTTGGATTTATATGAAATATGATTTTAAAAACGTTGAAAAATTTTATCAAGATAAGTGGAATTTTTCTGTAAGCAAAAATAGCAAGCAAGAGAAATGTTACGTATTGGAGATGTTTCCATATCCATCTGGTAAAATTCACATGGGACACTTACGTAACTATGCAATAGGAGATGTGATAGCGCGTTATAAGAGAGCTTGCGGATTTGAGGTTTTGCACCCAATTGGCTGGGATGCGTTTGGGTTGCCAGCTGAAAATGCAGCAAGGGACAATAATATTAGCCCTGCGGCATGGACGAAAGAGAATATAGATAGTATGCATGCGCAGCTTAGATCTATAGGTCTTTCTTATAACTGGGAGCGTGAACTCTCCACATGTGAACCTGACTATTACAAACACGAACAAAAATTTTTCCTGGATTTTTTAAAGCATGGGCTTGCCTACCGAAAAGAGTCGTGGGTTAACTGGGACCCGGTAGACCAAACAGTGCTTGCAAATGAACAAGTAGTCGATGGAAAAGGGTGGCGGTCAGGCACAGTTGTTGAAAAACGTAAGTTATCCCAATGGTTTTTAAAGATTACTGATTTCGCTGAAGATTTACTCAAGTGTTTGCAAGATTTAAAAAATTGGCCAG
			AGAAAGTCAAAACAATGCAAGAGCGCTGGATAGGAAAATCCGAAGGGGTCATCATAGAGTTTGAAATAGTTGGTCTAAATAAGAAATTAAAGATTTTTACAACTTCCCCGCATACTTTGTTTGGAGCTTCTTTTCTTGCGGTAGCAGCAGAGCACCCTATTGTGCAGGATATCATGCTTCCAGATGCTCCTGAAGTTTTGTCATCCCAGTGCTTCGACACTGGGATCCAGCAAAAAGATGAATGGATTCCAGCGTCACGCACTGGAATGACAATTGATAATATAAACACAAAGGGGGAAAATGACGAAAAATTTGGGATTTACACCGGATTGAATGTCAAACACCCATTCCTTGACAAGGAATTGCCGCTCTATATAGCGAATTTTGTATTGATGGAGTATGGAGAAGGTGCAATTTTTGGGTGCCCTGCTCATGATCAGCGTGATTTTGAATTTGTACAGAAATATGATTTGCCGATTATTCCTGTAGTTCGTGAAGAGTTTCCACAAGCCACAGAGACCTTAAAAGAAGTATATACCGGCGATGGGGTAATGTTCAACTCTGAATTCTTAAACGGATTAACTGTCAGCAAAGCAAAGGAAGTAGCCATTAAAAAGCTTGAAGAAAAAGGAATAGGCAAAAAAACGATAAACTATCGTTTACATGATTGGGGAATTTCAAGGCAACGTTATTGGGGATGCCCTATACCTATAATATATTGTAAAGATTGTGGAACTGTGCAAGTGCCAGAAAGAGACCTTCCCGTAGTTCTGCCGACGGATGTGGAATTTACCAGCGGTGGCAATCCGCTTGATAAACATCCAACTTGGAAGTTTGTTGATTGCCCAAAATGCGGAAAACAAGCAGAGCGTGAAACTGATACATTTGACACCTTTTTTGAATCTTCCTGGTATTTTGCTGCATTTTGTAGTGAAAATAAGTCTATCAATAAGGATGCGTGTAATCGTTTTATGCCTGTAGATTATTATATAGGTGGAATAGAACATGCGATCTTGCACCTGCTTTACTCACGATTTTTCTGCCGCGCTTTGACCAAATGTGGTTACCTTGATACTAAGGAGCCTTTCTCTACTTTGATCACTCAAGGGATGGTCTGTCATGTAACTTACAAAGATGAGAATGGCAAATGGCTTTTTCCTGAAGAAGCAAAGGAATTGATGGCACAAGGTGCTGAGGTTCAAGTTGGAAAAGTCGAGAAGATGAGTAAATCAAAAAAGAATACAGTTGATCCAAATTTTATCATAGAAAAGTACGGTGCTGATACTGCTCGCTTGTTCGTATTATCTGACACTCCTCCAGAGAAAGATATGGAGTGGTCCGATGATGGCGTAGAAGGTTGTTCTCGCTATATAAATAAATTGTGGCGCATGGTAATGCAGCTAAGACCCGTGAATATGCGCTATGATAACGAAAGTGTTACAGGTAAACTTTTAGAATACAGAAAAAAAATACATAAGCTCTTGCACGGACTTACAGACGACTTGGAAAGCTGCAGATTAAACTGTGTAGTGGCAAAATTTCGTGAAATGACGAATTTAATAGCTGAAATAGATGTGAAAGATGGAAAATCTCTTATTGATGAAGGTATATGTATACTAATCAGAGTAATTGAGCCATTTATACCACACCTGGCTGAAAACTTATGGCAAGAAATAAGAGACGAAGGTATGCTATATCTAAAGCCTTGGCCACAAGCTACCAAATCATTACTGATTGATGATGTGGTAACTGTGGCAGTTCAGATCAATGGAAAATTGCGTACAACAATCGAGGTGGCAGCTGACTTATCTCAAGAAGAATTAAAGAAAATAGCAATAGACTCTGTGTCCAATAGGATTGATCAAAGCAAAGTTCGCGCTATATATGCTGTACCAAATAAGATAGTAAACATAGTTATATAAAAATCTGAGTAGCGCTTCCCTAACTTTATAGTTATACTTTTTTTAACATGTAATTATACCTTTTTAAATATAAAGGTT
			ATATACTTGTACATTATATATATTTTTTTTGTATGAGGAGTTATATGAAAATGAAGAGATTATGCACCTTAGCTGTATTACTCACTTCATCTCTAGCGAATGCAGCGGGTGATGTAGCGGCTAGTTTAGAAAGTCAGTACTACGCAAGGTTTAAACTTTGGTGCTGGATGGGGTGGTGGCTTTGTAGTGAAACCTAGCGTCGTCTTTGGTTATCATTATGACCAAAACTCTAAATTTGAACTTGAGGTTCTTAGTAATGTTAAGTCATTAAAGAGCATAGGAGCTAGCCTGCTGGCAAACTACCGTTTTTATCCTGACCTTGATATCGACCCTGTTAAACTATACGTCAGTGGAGGTTTAGGTGGATATCTCCAAATAGTACCTTTTGGCTTTGGTAGTGGTAGTAAAAAAGCAGTTTCTAATTCAAGTACAGCTGCAATAGCAGCGACAGAAGGAGGTGATGCAGAAGAAGGTGATGCAGAAGAAGGTGATGCAGGAGGAGATGCGATAGAAGAAAGTGCGCCAGCGGATAAAGAAGATAAGAAAATAAAAGATATTAAAGAAGTAGTGAAGGAGGTAAAGGAGATAGAAAAGGGTATAAAGGAGATGAAGGAATTAGAGAAGCAGAGAAAGTTGTTAAAGGATCTAGAGGCGATAGGGGAGGATCTAGATGGAATAGAGAAGGCGAAGAAGAAGATAAAGGAGCTAGAGAAGCTAGATAAAGAGATAGATGAGATAGGGAATGGGATAAATACAGTTAATTTATCTCTAGCAGACAAAATACTGGGTTCTATTTCCTATAAACTAAAGGTTGGCGTTGATTATGAAATTACTCCACAGATAGTTGGTGCAGTTGGTATTACCGTAGGCGGGCAACTAAGTGGTTTTAAACCACCGATAAAAATGCCAGATACAACTTTAGAGGTAGGAATTCGTTATAATTTTTAGTGTGAGTATTAATCTTCAGTATTGCACCCTGTTTAATGCTTAGATAATCTAACTTGTGAAAAAATTATGCCAAGGCAAAGTACTTAAATTTACTGCCAGCAGACAGAATTGTTTAGACGCTTATTTTCTCTTAATCCAGCCTGTTTTGAGTAAGGACAAACACAGTATGAGGTCCATATGGAGATGAAGAAATTGTTTGCTTTTGCCATATTGCTTACTTTATCTTTAGCAGGTGTAGCAAAGGATGCGGCTGATTTAGAAAATAAATACTACACAGGTTTAAACTTTGGTGCTGGGTGAGGTGATGGCTTTAAAATGGAGCCTGGAGTTGTTTTTGGTTATCATCATAACAAAAAATCCAAGTTCGAACTTGAGGTTCTCAGTGAGATTCAGTCACTACAGAACATAGGAGCTGGTCTGCTAGCAAATTACCGTTATTATCCTAATCCTGATACTAATCCAGTAAAACTTTATGTTGGTGTAGGCTTAGGAGGATATCTTCAAATCGTACCTTTTGGTAGCAGTAAAGGTCCTAAAGATTTGGCAATGGGAGAAGCACGAAAAATGAGAAGTATTCTTGGTGATATGTTTGATCTTGTTGGAGATTTAGTTGTAGGACCAAAAAAAAGGGAGAAAAAGGATACAAAAAAACCGCCAGTGAAAGAAAAACCAAAACCTACAGCTGAAGAAGAGCCGAAACCACCTGTGGAAGAAAAACCAAAACCGCCTATGGAAGAAAAACAAAACCTACAACTGAAGAAGAACCAAAACCACCAGTAGAGGACGAAACAAAACCGCCAACTGAAGAAGAAACAAAATTACCGGTGAAAGACGAAACAAAACCGCCAATGCAACCAACAGCAAAAGAAAAAATAACTGAAGTAGATAAGGAAACTACTACTGTGGCAGATGGAAAAAAACAACAACACCAGTAAAAGAAGCAATACCTCCAATGAAAAGAGAAACAAAACTACCAATGGTAGCAGAAAAAGAAATGTTAACTCTAGCAGACAAAATACTGGGCTCTATTTCCTATAAACTAAAGGTTGGCG
			TTGATTATGAAATTACTCCACAGATAGTTGGTGCAGTTGGTATTACCATAGGCGGGCAACTAAGTGGTTTTAAACCACCGATAAAAATGCCAGACGCGACTTTAGAGGTAGGGATTCGTTATAATTTTTAAATATATTTTTAGTATTTATGTAAAAAAGAGATTGAAAATGCACTTCTTGCATAACTAAACTGAGCAGAAAAAAAGACAAAAGAAACCCTAGTCAATACCTATTTTAATAACTTGGCGTTAATGCTCTATACGCTTGACAAGTAGCTGACCTTGGGATTGTAAATACCCATAATTTTACGATAAGTGAAATGTCGAAACTTGTCAAGCAATTTTTTTGTGAAAAAAATGAGATTGGTTAAATTTTTAACTAATTAGAAAAAAAGACAAAAAAACCCCGCAACGTGAGTTGTTTACTGTTCTCTCAAAACTTGGCGTCCGATTCTCTCTTACACCGCTTAATAAGCGAAGCTCAGCTAATGTAGACAAAAAATTATAAAGACATGCAGT----------------------------------------------GCTTTTGTCACTTAATACAAGATTAAAGATAAATTTTAGGCCTAAAACACCCATAACCCTATTATAAGGGGACTGGTGAAGGTTGTCAAGTAGTTTTTTTGTTTCCATGGCTTAGGCAGCTATTTGGGCAACAGACCTTATACCTCTTGCCCTCAAATTCGCATAAATCATGAATTATGCACGTTTCACACGAGGGTTTTTGTGCTTTGCAAACATATCTACCGTGCAAAACCAGCCAATGATGAGCATAAAGCAAGTATTTCTTTGGAACTACATTTAAAAGGGATTGCTCCGTTTTAAACACATCTTTTTCTTTCACAAGCCCCACTCTATTGCTAACTCTAAAAACATGAGTATCAACCGCCAATGTTGGAACGCCAAGCCCTGAATTTAAGAACACATTAGCGCTCTTTCTCCCTACCCCTGGCAAAGATACCAAATCGTCAAAACTCGCAGGAACTTCGCTATTGTACCGCTCAACTAATATTCTGCTGAGTTCAATTATGTTTCTTACCTTGGAATTATACAAACCAATGCTGCTTATGCGTTTCCTCAGCTCTTCTTGCCCCAATTCTAGCATCTTTTCTGGCGTATCGGTGATGCTAAATAGCTCTTTTGTAATTTTATTAACGCTTACATCGGTCGTCCGCGCTGACAAAACTATCGCAACCAGCAATGTAAAATGATTGGTGTAATTTAGCTCTATTTTCGGTATAGAATTCGACTGCTTGAACTTTTCAAATATCAATTCTACTTTTTTTGAGTCCATTTCATTTATAGCATCTTTTTTAAGAAAAGAACCCCTCCTTCCCATCATACAAATACAACTTATCCATTCTCACCACGTCAAAGTTATTTTCTTCAAGTGTGACTAGCAGGCTATTTACATCACTATTTGTAATAGTTTTCTTTTCATTATTTGCAATAAACCTGCAGGTTATTTGATCACTTAAAGATTTTGGACTTCCCGGCCAAATTGCAAGCCCTTTTGAGTATATTGCTATAATTTTCGGATTACTCGATTCAAATAACTTCACTATTTGATCAAAACCAGCTGACTTACTCCAGGCAATTGTTATATCGCTACCAACCAGCTTTCTAATTTTGTAGTCCTGCTTACAGTCATCTTGTGTTTTATTTACTCTACTATTTGCACCGCTGCCAATTATAAGCTCAGATAACGTTATGGGTTTTTTCCCTAGATTATCTATAACAGCTTCTGCAAATTCTTTGGTACCAACTTTCTGTTTACTCCTTTTCTCCTTATATAAATCGGTAGTGTGTATTCCATCCTCCAAAGTCTTCAGCCATGCATCGTAAATTAGTTTTGCAGTACCCACCTGATCCATGTAAATTAGCATATGCACTGCAGCATTTAAAAGCCCTGAAGGATTAGCCATGTTTTTTCCTGCAATATCAGGAGCAGAACCGTGCAC
			TGCTTCAAACATTGCGTATTTACTCCCTATATTGCTACTTCCGGCTAACCCTACAGAACCTGAGGTTTGTGCTACTATATCTGACAATATATCACCATACAAGTTCTCGGTTACTATAACATCGAATTTCTCAGGTTCTGTAGCAACACGTGCCATTCCAATGTCAACTATATAATGTTCTGCCTTGATATCTGGATATTCTTTTGCAATACGATCAAACGCTGCATGGAAAGTGCCGTCGGTCATTTTCATTATGTTATCTTTAGTCAGACAAGTTACTTTTTCTCTATTGTGCTTTTTTGCATATTCAAAAGCGTGCCTGCATATCTTCTCTGAGCCAGATCTAGTAATAATTTTAGTGCATTGGTAAGAGTCACCAGTGAGTCTATGCTCTATCCCTGTGTAAACGTCTTCTTCATTTTCGCGTATTACTACGATATCAAACTTATCGAATTTGTTTTCTATAACAGGATGATACGAAATACACGGTCTGATATTTGCATATAACCCTAAATTTTTTCTCAGCGCAACGTTTAAGCTTTTGTGGCCTTTACCTTGAGGAGTTGTTGTTGGAGACTTAAGCAATATCTTTGTCCTCTCAATAGATTCCCAGCCACTTGGAGAAATTCCGTGAGACCACTCCTTATTATAGACACGCTCTCCTATTTCAATAACGTCTACCGAGATCTTTGCCTCTGCTTCGCGCAATATCGACAGCACCGCTTCCATAATTTCTGGTCCGATACCGTCGCCATATGCAACTGTGATTGGTGTTGACATAACTCTCCTAACTATAAATGACTTAATGTTAATTCAAATGATAGAGTGACACAAGTGGTCAATATTTCCCAGATTAGCATATTTACGGTTATTTAATAACGTGCTTTTATATTGGTGATAACATTACAAAGTATAGATGGGGCTATGGATACTGAAATGAATGTCAAAGTAAATTATGCAGAAATTAATAAACGCGTTGTAGCGTACGTAGTTGACCAAATACTATTTCTACTCTTTTACCTATTCATTTTGTTCATATCATCAGATAAACTCTTTACTGAATTTTTTAATTCCTTCTTTGATACAACCTCTATGTCAGTTCAAGTGGAAGCATTAGAAACATTACTGTTTGTAGTACTAGAAACATTAATGATAACAAGACTTGGCTGGACCCCAGGAAAATTGTTGTGTGGTATATACATAAAAGATGCAAGTACATCTAAGAACCTGTTTAAAATCTTGGAAATGTGAGGTAAAGTAAGCATAGATTAATAATGAGGTGTCTATGCAGAAAAGTTATCCAAGTAATATAAGTC-------------------------------------------------------------------------------------------------------------------------------------------------------------------------------------------------------------------------------------------------------------------------------------------------------------------------------------------------------------------------------------------------------------------------------------------------------------------------------------------------------------------------------------------------------------------------------------------------------------------------------------------------------------------------------------------------GTGGAAAAATT
			GCGAGCGGAAGCTCAACACTAGCTTACAGATGATAGTCCTCTCCTTCATTTCTCTCCTGTTACGAAGATTTTAAACAGGTTCTAATGAACCTACCATTAGAAAATTAGAAAATTAGAAAAGGCCAAACACCAAATCAATCGAGAAGTAAGGACAGATTTCAAATTACCCATTCTAAATTGCTCGTTTGAAGCTATAACCTTTTGTGGTGAACGCAAAGCAAGGTATGCCGTAAAACCAATTATTATTGATATTACTCCAAGTGTTAAGGCAACATTTTGCCACTCATAACTTTCTATTAATAAACCTACAAGCTTGCCTCCATAAATTGCGCCCGTAAGTCCTAAGGTGAATGAAAAACCTATCATTCTTGTGTACTGATCTCTAGGAAACCATTTTGAAACTACTTTAGAGATACCTAAAAACCCAGTTGCAGAACATGCTCCTATTAAAAATCTACTCAATACTGCTAGGTAGAAATTATTTGTATATGTAAACACCAAAGTAGCAATACCACAAAGCATAGCAGATGCAAACACAATATATTGTGTACCAAATCTATCTAGTAAAATTGCAACTGGTATTTGCATTCCAGAATATCCGCAATAATAAAACGCTGCAAGTACTCCAAAATGGCTAGCATCTATAGCAAACTGATCCATAATTTGATGCATCATTAATCCAGGCCAAAGACGTAGGATAAACTGATATACAAAAAAGGATAATGGAAAAAACCACATAAAAAATGGCAAACACCTATGTTTGAGAGTAAGCATGAAGACCTCACTTTATTGATTATTTAAAAATTTTAGTAATGAAAATAATTATGAAGACGTGTATCGGCCTTAGCCGACAAGAATAAGAGAAATAATGATAAAACTGAAGTGCTTATGGTACATCAGAAGCAATAAACTCTAAGTTATAAATATAATTCTTATTTTATATTACTAAATTTTGTCCTAAGAACCTGTTTAAAATCTTGGAAATGTGAGGTAAAGTAAGCATAGATTAATAATGAGGTGTCTATGCAGAAAAGTTATCCAAGTAATATAAGTC--------------------------------------------------------------------------------------------------------------------------------------------------------------------------------------------------------------------------------------------------------------------------------------------------------------------------------------------------------------------------------------------------------------------------------------------------------------------------------------------------------------------------------------------------------------------------------------------------------------------------------------------------------------------------------------------------GTGGAAAAATTGCGAGCGGAAGCTCAACACTAGCTTACAGATGATAGTCCTCTCCTTCATTTCTCTCCTGTTACGAAGATTTTAAACAGGTTCTAAGGTCAACAACTTTATTTTCGCGCATTATTTATGGAATTTTTACTAAGAGAGTAGAGGTTTTAGGAAAATTAAAGAGCAAAAAAGGATGTAGATTAGAGGAGCTTTCTTATTGGTTCCTCACAAAACTTCATTTAAGCTTTATGATTCACACAGCTTACGTTTAGGCTCCTGGTCTT
			TTATAAATAATAATTTATTCTATGCAAAGTTATGATATAATTTTACCTTACATATGGTAAAGGGTGTTTTGTAGATAATTATGATCAGTTCTATACAAGAGCCTAACGAATTGCGAAAACGTTTGCAGGGATTTTATCGTACTGATGAAAAAAGTTGTGTACGTTATCTTGTAGAAAAAGCAGAACTTTCGGCTGATTCGAAAAACAGAATTTACAATATTGCAAAACAAGTTGTCGAAAAAATTAAGGGCAATAAATTAGATATTATAGATTCTTTTATGCAGCAATATTCGCTTTCCAATGACGAAGGAATAGCGCTGATGTGCCTTGCTGAATCACTACTTAGAATACCAGACGATTATACAATAGATGAACTAATCAAAGATAAAATTGCCAATCAAGAATGGAGTAAACATTTAGGACGCTCCTCTTCATTGTTTGTTAATGCTTCTACATGGAGTTTAATGATAGGCAGTAGTATATTAAGGACCAGTGAGGAAGATCCAAGATTTTATCACGCTATTTCTAGATTACTTAAAAATTTAGGGGAGCCAGTAATCCGCAAGGCAGTGAAACAAGCAATGTTAATGCTTGGTAAGCACTTTATTGTTGGGGAAAATATAGAAGAAGCATTGGAAAGTGTAAAATCAGATGATCATGGCAAATTCTTATGCTCCTTTGATATGCTTGGTGAAGCTGCTCGTACAGCTGAGAATGCGGAAGAGTATTTTAATTCATATATGCATTCGATAAAAGCTATAGGTGAATCCACTGACACAAATGATTGCTTTAGGTCACATGGAATTTCAATCAAGTTGTCTGCATTGCATCCACGTTATGAATTCTGCCAATTTGGTAATATAGCTGAAGAACTGAAAACTAAGGTACTGGAGCTTTGTCATGAAGCAAAAAAGTACAATATTTCATTATGTATAGATGCAGAAGAGTCAGAAAGACTTGAGATGTCATTAGTTTTATTTGAGCAATTGCGTCTCGATGAATCACTTTCCGAGTGGGAAGGGCTTGGCCTGGCTGTGCAAGCGTATCAAAAACGTGCTTTGTCTGTTCTCGATTTTGTTGAAGATGTTGCTATTCGTTCAAAACATAAGATCATGGTGAGGCTTGTGAAAGGAGCATACTGGGACTCAGAAATCAAGCACACACAAGAATTAGGGTTAAGTGGGTACCCAGTGTTTACTAGAAAAAGCTATACAGATGTATGCTACCTTGCCTGTGCACAGAAACTTTTAAGCAAAGCAAGTCACTTTTATCCATGCTTTGGAACTCACAACGCTTATACTTTTGCTACTATAATAGAGCTTGCCGATAAAAATCACCCTGGGTTTGAGTTTCAGCGCTTACATGGAATGGGTAAGGGATTATATGATTATGTAATGTCAGAACTTGCAACAAGTATAAATTGCCGTATATATGCACCGGTTGGTAAACATAGTGACTTATTGCCATACCTTATTAGACGTCTTCTTGAAAATGGGGTTAATAGTTCATTTGTCCATCAAATAAATGATTCCAACGTTAAAATTGAAGAGTTAGTTTTAGATCCATTGGAAAAAGCTAAAAGCTTAGAGTATGAACCTCATCCAAGTATTCCATTGCCACAAGATATCTTTGGAGAGAAAAGGAAAAACTCCTTGGGGATGGATATTAGTGATTCAGTTACAGTTTCACAATTTGCAAACGATATAAAAGAATTTAGTGAAAAGAAATGGCAGGTTGGGCCGATAATTGGCGGAGAGTCACTGTTTGACAGTACTGAATTTACCGAAGTGGTTAATCCAGCACATTTAGAAAACGTAATCGGAGAAGTGTTAAATACAACAAGTGATCAAGCTTTAAACGCTCTTGAAATAGCACATAGTGCTTTTGTTAAATGGCAGAATGTTTCAGCAGAAGAGCGTGCTAAGTACCTTGAAAGAGCTGCCGATTTGCTTGAAGAAAGGATAGAAGAGCTAATTTATATTCTAATTGTGGAAGCAGGA
			AAGATTTTATCCGATGCGATAGCAGAAGTAAGGGAGGCAGTCGACTTCTTGCGCTATTATGCAATGATAGCAAAAAATGAACTGAATAACTGGAAAAGATTGCCAGGTCCAACAGGTGAAGATAACTTTATCTTTTTTGAAGGCAGAGGGGTTTTTTTGTGCATATCACCGTGGAATTTTCCACTCGCTATCTTTATTGGACAGATTGCAGCCGCACTTGCAGCAGGTAATTCAGTACTGGCAAAACCAGCAGAGCAAACGCCGATTATTGCTTGCGAAGCTGTTAAGATACTACACGAAGCTGGGATACCAAAAGATGTACTGCATCTTATTCCAGGAAACGGTCGGTATTTAGGTGAAACATTAATACCAGATAATAGAATTTCTGGTGTAGCTTTCACTGGTTCAACACAGACCGCTCAAATAATTAATAGAATGCTTGCTAGCAGAGACGGCCCTATTGTGCCACTCATTGCTGAAACTGGTGGATTAAATGCTATGATTGTTGACAGTTCTGCTCTCTTAGAGCAAGTGACTGTAGATGTTTTAATTTCTGCATTCCGTAGCACTGGTCAACGCTGTTCTGCACTTAGAGTATTGTTTATTCAAGAGGATATAGAAGAGAAACAGATAAAAATGATATGCGATGCAGTTCAAGAATTAAAGATTGGTGATCCAATACAACTTAGTACTGATATTGGTCCAATAATTGACAAAGCATCTATTGATATGCTGAATAAGTACACGGAGAAAATGTCAAGAGATAAGGATTCAAGCCTTTTATCCAAGGTACCCATGAATACAAATTCTTATAATGGTTATTTCTTCCCTCCATATATTTATGAGATACAAAAAGTTTCGCAATTAAAGCAAGAAGTGTTTGGCCCAATTTTACATATTATACGTTTTAATAAGTCGCAGTTAAATGAAGTTATAAGTGATATAAACGATACAGGATATGGGCTTACGTTCTCTTTGCAAAGCCGAATACAAAATCAGATTGATTTGATAAGCAAGAAAATATCAGCTGGAAATGTGTACATCAATCGCAATCAGATAGGTGCAGCAGTTGGCGTACAACCGTTTGGCGGTAGGGGACTATCCGGCACTGGACCAAAAGCTGGGGGACCTCATTATCTACAGCGTTTTTCTACAGAAAAAGTTGTAAGTGTCAACACTACAGCATTTGGCGGTAATACTACGCTTATGTGCTTGGATTGATTTGAAGGTATTTTTTTTTCTTTTAAAAATGTTAGATGTACAGTCCCAGAGTATGATGCGGGACTGAGCATGTTTCGCAGGGTATTCCTAATTCACTTTAGCTATATTTATTGTTTTTTAAGATTAAATAGTTAAAATAGTAGATAAATGCTAAAGTGAGGTTTAACTATGACAGCAAACTTTTCAATAGAAACTAGTGTTTTACCTTTCCACCTATACTTCGATTACACATATAACATTTAGCTCAGTTTAAAAGTCTAATTCAATTTTAGTTGTCAGTTGAAGCAGAAAAAGCATCAATGCTGTCAACCAAGAAAGTACGTAGCTTTTAATATTGAGGGTTTGGTATGAATAGCGAAAGACAAGAACAGTATGAAACTTCACAAGTCAGCTATCTAAAAACTCGTAGCGTGAGTGTTGATAGTGGATTTGGCAATGAAGAAGTAATTAACAAAACAGATATTCAGACAGCATTAGAAAAAATAAAAAAAGGTAAGCGGAAATTTGAAAAGTGGCAAAAAAAAAGCTCTGTAGATATCAGGAATATAAGAGATGAGGAAGGAAGTAATATTTTACATCTTATTGCACGGCTGAAGAAGAAGCAAAAATGCAGGTCTTTGAATTTTCTGATAGAAAGAATTTCCGAAGAAGATTTAGCAAAACTTGTTGATAGTAAAAATAAGGAAGAAAAAACCCCTCTTCAGGTGGCACTAATTGACAAGATAAAAAAAGGAAAACATGGTTCTCATACGGTCCAGAGTAACGATAACACGCTTAAG
			TTCCTTGTAACACTATTGGAACATGGGGCCAAGCCAGATCAGTTAGAATTGGAAACACTGCAAGGTTTAGATGAAAAGCAAAATGAATATTATCGTAAATTTTTGGAGAAACTAGCAGAGTCAATGTCATAAATAGAAGCAAAAATTAAAGAAATTATACCATATACTGTAAATACTCCAGACAGTAGTGGTAATTACTTATTACATTCAGCAATTAATAATTATGATAAAAAACGTTTCGAAGAACTATTGGAGAAAAGGGCGGACGTTAGCATTAAAGATGCAAATGGTAATAATGCTTTGCATTTAATTACAAAATTGAGGAAGAAACAAAAGCTAGAATTTTTAAATGCAATATTAAATATAAGCAAATGGAAAGGAAAAGAGCTACTTAAAGAACAATTTATAAAAGCCGTAAATGACAAAAATGATAAAAGTGGTGATAGTAAAAATAGCAGCGGTCAAACGCCAATACAGAAATTGCTATTTAATAAAATAACTAAGGGAGAGCATAGCTCTGAAAGTGTATCTGGAAAAATTGGAAAATTTCTTAAAAGGCCATTTACGGAATATGATGATCATACAATAGAAGCTGCTATAAAGTTGTTTGAGTTAGGAGCTAACATCAATGATTTGCAGTTATCCAAAGAAGAATTGCAGAACTTAGATAGAGAGCATGAGAGGTATTATCTTAAATTTCTAGAAAAATTAGCAGAGTCGATAAAGAAACCTGAATTAAAACAAGAGATAAAAACACAAATTAAAGAAATTATAGTACATACTATCAACACTCCAGATAGTAATGGTAATTATCTATTACATTCAGCAATTAATAATTATGATAAAGAACTTTTTAAAGAACTATTGCAAAAAGGAGCGAATGTTAGCCTTAAGGATGCAAATGGCGATAATGCCTTACACCGTATTGCTTTACTTAAAAAGAAGCACAAAATTACATATTTAAAGTCAATATTAGATTTAAAAGAAGAAGGAACAGTACCTTCAAAGACATTGTGTGAGGCTGTAAACGCCAAAAATAATGATAACAGATATCCAGCACAGGTCGCATTAGTCAGACAAATAGAAAAGATACCTAGTAAGTTAAAGGACTTTTCTAAGTGGGTTAGACCAAGACCTACAAAACATTATTATACTGCTGAATTTTGTGCAATGTTATTACAAAATGGCGCTGAAAATAAAAGTGATCATATCACAATAGAAAAATACGACAATAAGAAATATTATCACACCAAAGAAAGAATCCAAGAGTTAACAGGTGTAAGCCCTAATCGGGAAGTAGATGAAGCACTGAATCAGAGGTTTTCTAAGAATAAGAAACGCGGTAATAATATAGATCTCCCAGTAAGATGGATACTTGGGGGTTTAATTTTCGCAACAGTGTTTAGTGCTTTAGCAGGAAATATGATTGTTGCAGCTGCCTTATCGGTTACCATAGCAGTTTGTGCAATGTGTTACCCTGCTTATTTAAAATTAGAAAATTTTCTTAATGATAGGAACTCGGAAACACAAAAACCATCAGATCAATCAAAACACACTGAAAGTCCTCCTAGTCCTAAAGTAGATAATGTACTAATACAGGTATTAAAGGATTGTCAGGAATTCAACAAGCAAATCAATACACCCTCTTCTCAGGAGCGATGAAATCAATCTCATCACTCAGGGTTTTTTCGGCGACTTTTTTGTAATCAATTTTTACATTGGTTTTGCCTTTCTTTTCTTCGAGCCACGCTATAGTGTGTTTCATCCAGTCTTGATCATCACGCTCTGGGAAATCTTCACGAGCATGGGCACCTCTGCTTTCTTTGCGATTGGCCGCACATTCCATAGTGATAACTGCTTGTGGAATCATGTTAGCAAGCTCCAGCGCTTCAACTAAATCACTGTTCCATATCATACTGCGATCTTCAATAGCAATGTTAGGCATCATTTTTGCTACTTCTTTTATAGCTTTTTTTCCTTCTTCTAAAACTTCAGCAACG
			CGGAACACAGATGCATATTTTTGCATAGTGTGCTGCATTTCGCTGCGTATTTTCGATACCCTTAGCTCTCCAGAAGCAAATCGCATTTTATTGAACCTATCAACTACCCAGTCTGTGCAATCTGAGTGCAATTTTTTGTGCGGTGCATGAGGCTTTAGCTTCTCTTTCGCTCTGAGCGCTGCAGCTCTACCAAAAACTACAAGGTCAAGGAGCGAGTTAGAGCCAAGTCGATTTGCACCGTGCACAGAAACGCACGCTGCCTCTCCAATTGCAAACAATCCTTCTACTACTTCTTCCTTACCTTTCTTCAGCGTAATCACTTCTCCATGATAATTGGTTGGAATGCCACCCATGTTGTAGTGAACAGTTGGAATGACCGGTATTGGATCTTTAGTGACATCAACCCCTGCAAAAGTCTTTGCAGTTTCGCTAATTCCTGGAAGTCTCAATTTTATTACTTCCGGATCAAGATGCGCTATAGTTAAATATATATGGTCTTTTTTCGAGCCAACGCCTCTGCCTTCTCTGATTTCAATTGTTATTGCCCGGCTTACCACATCACGAGAAGCCAAGTCTTTTGCTTTTGGTGCATAGCGTTCCATAAACTTTTCGCCCTGAGAATTAACGAGATACCCGCCTTCGCCGCGACATCCTTCCGTCATCAAACATCCTGAACCATATATTCCTGTCGGATGAAATTGCACAAATTCCATGTCTTCAAGCGGTAATCCAGCTCTTACCACCATGCCATTACCATCGCCTGTACAGGTATGCGCACTCGTTGCAGAGAAGTAAACACGCCCATATCCACCTGTTGCTAGCACCACCGAATGTGCACGAAATCTATGCAGTGTGCCGTCGCACAGTGACCAGGCAAGAACTCCGCAGCATGCTCCCGTTTCGTTATCCATGATTAAGTCAATTACAAAGTACTCAACAAAAAATTCGGCGTTGAACTTAAGACACTGCTGATATAGAGTGTGAAGGATTGCGTGTCCAGTCTTATCTGCTGCTGCACAGGTGCGTTGCGCTGATTTTCCTTTACCAAAGTGAGTTGTCATTCCACCAAAGGCACGCTGGTATATTTTGCCATCTTCTGTACGTGAAAAAGGTACGCCAAAGTTTTCAAGCTCAATGACAGCTTTAGCAGCGTTTTTACACATATATTCTATTGCATCTTGATCGCCAAGCCAGTCTGAACCTTTTATTGTGTCATACGCATGCCAGCACCAATTGTCCTCAGCAATATTCCCTAAAGCCGCACTAATTCCTCCTTGTGCTGCAACCGTATGACTGCGTGTAGGGAAAATTTTAGAAATGCAAGCAGATGAAAAGTTAGTTGCAGCCATTCCAAGCGTTGCTCTGAGTCCTGCTCCACCTGCGCCCACTACCACTACATCATACTCATGTTCTATGATTTCGTACGCTGATTTATCCATATTTGCTCATTTATGACCACAGGCTTATAATACCACAGAAGTGGAGAAAATCCATACAAGTTTTCTAGATACAATAAATTTCTCACATATTAAACCAGTTTTAGTATATACG---------------------------------------------------------------------------------------------------------------------------------------------------------------------------------------------------------------------------------------------------AATAACTAGCTACCGGGGTTTCTTTTGCCGTTTTCTCTGTTTAGTAAATCTTTTAAACGTTTGCAGCTAAGGTTAGTTGCATTAAAAAGCAGCTAAGTCGCATTCATCAAGCGTTTAGAATAAAAAAAATGCCGATATTTCGACACAAAAGTAAATAATTAGCCACCACGGGGCTTCTTTTGCTTTTTTTCTCATTAGGTAAATTT
			CTTAATATTTATTGCTAATTGTAATTCATGAATTGGGTAGGAGGGTGTCATTCCAGCGCGTGACGATGGAATCTAGGAATTTGATTAGGTCGGTGAGTATAAAAGTTATGTTAAAATGCGCCGTTCTTATGGAAAACTGGATCCCAGTGTCGGAGCACTGGGATGACAAGAGAGGGTGGCACCTATTTCAACAGATAACGTTCGCACAAAATTTCAATCCCCTGCAAATTTTTAACCTAAATCAAGGAGGCATATTATGTTAAACAACTTCAATTTCAAAGAATTTTTTCACCATTACGAAGCAGATAGTATGCCAGATGACATACAACAGTATCATATACTGTGGAAATCGGTAATAGGGCAGGCAGTAATTGATGCAACAAGCAGCTGTAAAAGAACACAAAGCTTGGTAGAAAAACAGAAAGCAATTTCCTGGTTATCAGATTTTAGTCAAGATTTTGTGCACACATGTGTATTGGCTGATTATGACCCGGTATATGTAAAAAATAAAATACAGCCAATTCTAAAAAGCCATACTAAAAAAACCAGATAAAGCTTTGTTAGTGAGACTTGCTCCTTCCACCGAAAAAGATATCATTTAGTCTTTTATCTATGGTTTCCTCTATATCCTTGACTAACAGTTGCCTTATCATGGCCACTTTTCGCCTTTCTTGAGCATGGCGCTCATCATTGTAACCATAATGACTGCTACTGCTATAGCTATTTTCGCTGCTATAGTTATAACTACTACCATTTGCTTTACTGCTGTAACTTGCTTTACTGCCCCTTTTGCCTTTGATCATGAACCTGAGTATTTGCATTATTCTTTCCTTTAAAAAAGATTTCCAGCCGGTACTAAGAAGTAATCTATAGAGAAAATGCGGAGCAAGAAACGCTACTAATATTCTAAAATAAACTCCATAACTGAGGTCATCTTTGTTATCGTAATACCACTTGCAATATTCAAACAAATGATTAAATGCATTTTTGAAAGAGCCAAATTCTACAGCATACCAAAAGCCATTGCTGAGAAACATGAACGTAACGCTGGATGCATAAAGATATATTATAAGGAGGAATAGCTTGACAACTATGTCCTTTAAGTTGCCCAGTATATAACTTAATAACCTTAATCTATAGAAAAGTGATATCATTTCACACCCTCTTCAATATGGCTGGGGTGGAAGGATTCGAACCTTCGCATGGCGGTATCAAAAACCGCTGCCTTACCGCTTGGCTACACCCCAATACTGCTTACATCAATAACATTATTAACCCAATTAGTAAAAGACTTATTTGTCTTTTCTATAGGTATTATTACAACAGCAGGTTGATCATAAGAATGCATTGCTTCGATTTTTTCTACAACTTTATCAACTTGATCGTTTCTGCTTTTCATAATTGCTACTATTTCACAACTACTATTAATTTTATCTTCCCATAAATAAAGAGAATTCACCTCGGGAAATATGTTTACACATGCAATTGATTTCTCATTTAACAATTCTTCAGAAACAGTTTTAGCTTCCTTGAAACTTGCAAAAGTTGTATAAATCAAAACTAAACCACTCATTAGAATCTACATAAACGCATTGCTACTATACTTTACTTAGATTTATTCATCAAGAGAAAATAGAAAGGACGTTACTCAATGAGTAACGTCCTTGTGGGGAAGTGGTAGTTTTACTTATTACCTACTTTTGGAATTATACCTCTTAGAACCTGTTTAAAATCTTGGAAATGTGAGGTAAAGTAAGCATAGATTAATAATGAGGTGTCTATGCAGAAAAGTTATCCAAGTAATATAAGTC---------------------------------------------------------------------------------------------------------------------------------------------------------------------------------------------
			---------------------------------------------------------------------------------------------------------------------------------------------------------------------------------------------------------------------------------------------------------------------------------------------------------------------------------------------------------------------------------------------------------------------------------------------------------------------------------------------------------------------------------------------------------------------------------------------------------ATTGCAGATTCTATCCTAGATTTCATAGCAGATTTTATTGCCGGCAGCACAGAAGAATTATCTGCTTTAGCAATCTTGATTGTGTCGTTAACCACCTCTCTTATCCCTTTTTGCTGAAGTAATTCTTGCACAAGTTGAGACTCCATTGGGTGTTCACCACTATGAGCAAATTCTTTTAAGGAACCACCAAGACGATCTGCTGCAGTGCTGGCACCTTCTTTTGCTTTACCTTTAATGTACACAACACCAGCTTTAATTTTCCTGGCAGTATATTCCGCCCCTTCAACTGTTTTTTCTGCAGCATATTTGAAGCCTGCTTTTATTTCTGCCCTATATCTCCATGCTGCGTAAGAAACACCAACCAAAACAGCAGCTCCTATTATTGCTCCAACTACAATTCCAATTACTGGTGATGCAGCGGCTGTAGCTGTTCCTGCAGTTGCAAAAGCAGAAGCAATTGTTGACCAGTTGGTTGGAATAATATAACCTATCAAGCCAATTACTCCCAGCCTGATAATACCACTATTTAACTGGTTCTGCTTTCTTAACGACTTTATTTCTTTCCCTAACGATTCTATTTTTTGCCCTAATGGATCCTTTGAAAAAGAATTTTCAGTCTGAGTTCCAACAGAACCTGGATTATTGTCATTAGTAACTAATGTTCTTTCTGAATTATTTGACATTTTAAACCTCACTATTAATTAAACATATTAATATTGTACATCCTCAATTCTTAAATTAGTGATAATTTGACTGTCAGTGTGCATTTGCCTGCAAATAATTTTGCTTGACGCTGGTACAACAAGGATGAAGGGACTGGGATTGTATGGGGTATAGAAAAAAATTGTTTCTTTTACTGGCTGCTGTAATTTTAGCGATTCTATTATTAAAAGATTATAGTGGTTCTCACAAAGATATAGTGCACCTCAAAAACGACAACAAGGAATTTAAAAGAAGACCAGAAAATTCTATAGAGTCAACCATATTACATAGAGAAAAGGAAGTGTATGATCATGTTCTCCAATCTGATAATTAATTCGTAAATAAAATAGTCTTGCATTTTCCTACTAAAGAAGTAATATTAGCGTATTAGTTATAGAATTAATCATTATGTTTGATGAGAACAATCCTTGGAATCTTGGAAAGAAACCGATAAGGAATAAAACTCCTAATAATGAAGATATTTTAAGTAAAATTATATCCGAGATAAGGTACTTTTTTAATGTCCTAACAAGAAACAGCGGCAAAAAGCCTTATTTAATTATTTTTGTTATTTTGTTCTTCTATGCTTGCACTGGCTTCTATATTGTCCACCCAAGTGAGGAAGGCATAGAACTTACTTTTGGCAAATATTCTAATACAGAAACACCTGGTTTGCGCTATCACTTTCCTTACCCTATTGGCAAGGTCTTTAA
			AGTGAACGTCAAAGAAGTAAATCGTGAAGAAATTGGGGTCATCAGTTCCTATGGGCGAGACACAGACCGCGGTGAAGGTGTGATGCTCACCGGAGATGAGAACATAGTCAACGTTAATTTTGAGGTCCAGTGGCGCGTTAGAGATGCTAAGGATTACTTATTCAAAGTGCGGGATTACACACCTGGTTTTAGTGTTAAAAATGCTGCAGAGAGTGCTATGAGAGAGATAATAGGTAAAAATACGATCTCTTTTGCACTTGGTCAAGGCAGACAAGAAATTCCTATAGACACTAGAACTTTACTGCAACAGATTCTTGATGGATATCAAATGGGCATAGAAATTTTATCTGTCCAAATGAAAAAAATTGACCCACCAGAAAAAGTAATTAGCTCATTTAGAGATGTGCAAAGTGCTCGTGCGGATAAAGAGCGTACTATAAACGAAGCATATGCTTATAGTAACGATATTATACCTCGAGCAAAAGGTGAAGCAATAAAGATAAAACTAGATGCAGAAGCATATGAGAATGAAATAATAAATGAAGCAAAAGGTAATGCAAATCGCTTTTTGTCCCTCTATGAAGAATATAAGCAAAATCCTTCTCTCGTTAAAAATCGTATTTATCTTGAAACTATGGAAAATATTTTCAGTAAAGTAGATAAATTTGTTGTAACTGATGATCTGAAAGGTATGTTTTCTTATTTACCTCTTGCAAATTTTGGAAAATAGTCATGCGCAGTAATATTAAAATTGCTTTTATTTCTGTATTCGTTGTCGTGTTAATCGCCTTGTTTAATTCAATGTTTGTGGTACAGGAAACGAAGCAAGCAATAGTTATACAATTGGGTAAAGTGGTAAGAGATATTAAGGAAAGCGGTTTATATTTTAAGCTGCCATTTATAAACAACGTAGAATTTCTCGATAAGAGAGTTTTAGATTTAAGCCCTGATAAAACTCCAAGAGAAGTAATAACTGCAGACCAAAAACGCATCATAGTAGACGCCTATGCAAAATATAAAATAGTAGAGCCTATCACTTTTTACCAAGCTGTGAGAAGCGAATCAGGATTAGTCAGAAGACTATATCCAATCATAGAAGCTCACATAAGGGAAAACATAGTAAAATTTTCATTAATTAGTTTGTTAAATGAAAAGAGATCAGAAGTTATGCAATTAATCCAGCGCGGAGTTTATTCTGAAGCTAGAAAATTTGGTATAGAAATAATAGATGTAAGAATTAAGAGAGCAGATTTACCAGAAGAAAATAGTTCTGCAATATTCCTTCGTATGCAAACTGAAAGAGCAAAAGAAGCAAAAGAAATCAGAGCAGAAGGTGAGCAAGCTGGGCAGGAAGTTAAATCAAAAGCTGATAAACGAAAAAGGGAAATTATTGCTAGTGCAATAAAAGAAGCCCACGAAATAAAAGGGCGTGGTTATGCTGAAGCAACCAGAATTTATAATGAGGCATTTAAGGTTGATGAAGAGTTTTTTAATTTTTACCGCTCTATGAGCGCTTACAGCAAATCATTCGCTGGAAATAACACTAAATTTATACTTTCACCAAATAATAATTTCTTAGATATTTTGAACAAGGGATGGAAATAGTTTATGAAAAGTAAGGTTTTATCTATATTTACATGTTTTTTGATTTCGTTCTCCTCGTATGCTAACATGTTTGACTGGGGTGCAAAAAAGACTTCAGATACTAACACTTCTGTATGCAACTGTAATCAAGGACTTGCTGACCTGGTAGAAGAACTTATTCCTGCAGTTGTAAATATCTCGAGCGAACAAATCATCAAACAAGAAAGTAACAATAGAACTAGAATCCCTTTTACACCAAGAAATAATTTTTTTGATGGTTTCAGAGAGTTTTTTGAGCATTTTGATCAATTTTTTATGGACAGGGGTCCAAGCATCAATAGAGAAGTAGTGCTGCTTGGGTCTGGATTTATTATAGACAAAAGTGGAACTATCGTAACTAATTATCATGTTATTAA
			AAACGCCCAAGATATCACAGTTACTATGAACGATAATACTTATTTCAAAGCAGAAGTTTTAGGTTATGACGCAAAAACTGATCTTGCTGTGCTTCAGATCAAAGCTGACAAAGACCTTTCCTTTGTAGCATTTGGTGACTCTGATAAAGCAAGGGTTGGTGATACGGTCATGGCAATAGGCAATCCATTTGGGTTAGGTGGCTCTGTAAGTACAGGAATTATATCTGCAAGGTCCAGAGACATCAGTATTGGCACCATGAATGAATTTATTCAAACTGACGCTGCAATCAATAGAGGTAACTCTGGAGGACCATTATTTGATTTAAATGGAAAAGTCATAGGTATTAATACCGCCATCTATTCCCCATCTGAGTCTGGCGGTAATGTGGGTATAGGCTTTGCTATACCGTCTAATCTAGCTGTGTCAATCATTGACACACTAAAAAGTGGCAAGAAGATAAAACACGGTTGGCTTGGTGTGCAAGTTCAGCCTATAACAAGGGAATTTGCAGAGTCTTTGGGTTTAAAAGATACAAAAGGTGCATTAGTTGCAGACATAGTAAAGGACAGTCCAGCAGAGAAAGGTGGTATCAAAGTAGGTGATATATTACTAGAATTTGATGGCAAAAAAGTTGAGAGAATGACACAGCTACCTCAAATGGTTTCAAGAACTGAACCTGAGAAAAAAGTGCAAGTTAAGTTACTGAGAAGTGGTAGAGAAGTTAATATCAAAGTCATAATTGGAGAATCTACAAGTGACAGCCAAGGTAACAACCAAGAAGAAAATGAATCAACATCTGATTATATAACTGGTTTAACTGTCTCAAATCTACCACAAGAGTCAAAAGAGAGCAAAAATGACGTGCCTACAAAGGGTGTAATAGTTACCAATGTAGATGTTAACAAGAACGTTACGTTGCGTGGTATCAAAAAAGGAGACATTATTATGCAAATAAATGGAACTTATATAGAAAACGTTGAAAGCTTCCAAAATCAAATAAATTTAGCAAAAGAGAAGGATAAAGAAAAAGCAATAATGTTGCTTATTTACCGCAACGGAAATCAGTTTTTTACTTCAATAAAGCTAAAAAAGTAATTTCGTAAATCATTTACCAAATTCACAAAATAGCAACGTTGTAAGTTTGCTGCTGTAACACTTTAGCCTAAGTTAAAACCGACCTATTACATGAAAAACTAGCCTACCGTTATTCCAGCTACACAGCTAGAATCTCATTTCACTTTATAGCAATGTCATCCAAGTAGCCCATTCTCCCGTCATTCCAGCGCTCTCTTCTTGTCATCTAATACCAATTCCCACTACACAAGGAACAAGCAGACAACAGTGGAAAAAAATTATAACGTCATTCGATAGAGACGAAAAAAACTACTTGACAAATTCTTTCAATCCTTTTATCATAGTATTGAAGCTATTTGTTTAACTTCCCATCTGTACAGGTAAAATGACAAGAAAACTTGTATTTGGCGTACTATTGTTTAATTTTTCGCACTATGTGCACTGCATGTCTTTTTAAAACTTCGG---------------AGCTGAAACGCGCTTATAAGTCGTTTAAGACATCACCCAACGCCGGATTTTAAAATAGAGAGTGGAATAACTAGCTACCTCGGGTTTTTATTGTCTTTTTCTCCTGCCTGGTAAATTTCTTAAATATTATAGCTTGGACTAGTTGCGTTTAAAAGCAGCTAAATTGCAGCGTTTAAGACATAAAAACGCCAATACTAAAAATAAATACCGACTAGGGTTTCTTTTGCTTTTTTTTCTCTATTTGGTAAATTTCTTAAATATTTTATCTGAGGCAATTTGAGAGCACACAAAAAACACCAATGTTAAAATAACTGCTTTTTAGTATGCAAGAAGTCTGCTCGTATCTGTTCAAAGGTATGGTTAAGATACAAGTGAAAAGACTTTAAATTTTTGCTTCAAACCACATTACACCGTATTTAGCCCATTTTTTCTAGCTCGTTCAACC
			ATTTTCTGCCGCTTCGCTGCGTTTCATAAGGTAGTGAGTGGATGTTTTTTCGGTATGCTAAAATCCAAGAAAGTTAGTTTTTGTGCTATAATGGTCCTTTATTGAAAATAGCGTTGATGGATATCACTACTGGTTTATTAGAGGATATTAGTAATTTAATAGATAGAGCAAAGAATCATCTCTCCACGCAGTTCAATTCTACTTTAGTGTTATTAAATTGGGAAATTGGCTTTAGAATAGACCAAGAAATCTTAAAGCACAAACGTGCAGGCTATGGCAGACAAATCGTTTCTCGGCTTGCGAAAGAACTTCAGATTAAATATGGACGCGGATTTGATCAAACCTCATTGTCTCGAATGGTCAAATTTTCCAAACTATTTTCCAATCAAGAGATTCTTGCGACAGTGTCGCAAGAATTAAGTTGGTCACACTTTGTAGAAATTATTGCAATTTCTGATAATCTGAAGCGCGACTACTATTTAGAGATGTGTCGTGTTGAAGGATGGAG--------------------------------------------------------------------------------------------------A----------------------------------------------------------------------------------------------------------------------------------------------------------------------------------------------------------------------------------------------------------------------------------------------------------------------------------------------------------------------------------------------------------------------------------------------------------------------------------------------------------------------------------------------------------------------------------------------GAAGTAATAAAGCGAAGTGAGTTACACACTTTCGTCGTATTGCCAAAAAGATGGGTTGTTGAACGCTCTTTTGCCTGGTTAGAAAAGTGCAGGCGAT---------------------------------------------------------------------------------------------------GCTAGAATTAAAGGAGTATCTCCTTCCTTATTTGCTGCATTAACATCCGCTCCTTCATTTATGAGATGTTCTACGTCCTCAATATTACCATCCTTGGCAGCGCTAAGTAACTTGTCATTATTGGATTTTTGTGCACTCTGCAATAGATCTTTTATTTCTTGGTTAGTAGTTAAGTCTACAGGAATCTTTCCATCGTTGTTTTTCACATTAATACTCGCTTTTTTATCCAATAAAGCTTTTACTATATCGACATAACCAAATTTAGCAGCCCAATGTAAAGCAGTATACTTATCTTTATCCACTGCATTAATACTTGCTCCTTTATCTAATAGAAGTTTTACTACATCTGTCTTGTGCCATACTCAGCAGCCACCTGTAAAGGAGTTCTTTCGTCTTTACCTGTTACTGCATCGACGCTTATTCCTTTATCTAATAAAGCGTTTATTATTTTTATATAGCCATGTTTGGCAGCAACATGTAAAGGAGTATATCCCCAATTGTCTTCCACATTAATATTTATTCCTTTAGCGGTTAATAGGGTGTCTAATACATCTTCCTTGCCATATTAAGCAGCAGAATGCAAAGGAGTATATCCATATTGACCTTTCACATTAACATCGATC
			CCTTTTACTTTCAATAGAGTTTCTACTGTCTCTTTATGGCCATTTGTAGCAGCCCAAATTAAAGGAGTATCTCCATTTTTATCCACTACATTAACATCAGCTCCTTCACTTATCAGGCTTTTTACTTTCTCAATATCACCATTCTTAGCAGCATTAAGTAACTCAGTATTTAGATTGCTCATCCCGTCTCCATCGTAAAATTGTATTATTGTGGCAAAGTTATTAACAATCTATGATCTCTGATGTACAGCCACAAAAATACGAGAAGTTCTCATACCAATTCCCATTACATGGAACAATAACGAGGAAAAGGTCCATACTTAAGCAAGAATAGCGTGGTAAAGTGGTATATCTGCTCCCTGTGTAATGGGAATTGGTATTAGCTATAAAGTCCAAGA------------------------------------------------------------------------------------------------------------------------------------------------------------------------------------------------------------------------------------------------------------------------------------------------------------------------------------------------------------------------------------------------------GGTTCTGTTGAGTAGCTTTTTTCCACTGTTGTCTACTATTATGTAATAAAGCCCGGTAGCTATTGATTTTTACAACTAGTGCAGATACGATAAAACTTTAAGCACTGAATAATGGAGCAATTTGGAAACTTTTTCATCACTACGCCAATATATTACGTAAACGACAAACCTCACATTGGTCACGCATACACCTCCCTTTTGTGCGATGTAGTGGCAAGGTTTATGAGACTTGCTGGAAAGAACATCAAATTTACTACCGGTACAGATGAGCACGGGCAAAAAATCGAGAAAGCAGCCAAAGCACGGGGAATGCAGCCAAAGGAATTTACAGATGAAGTAAGCGTTTCATTTAGGGAATTAGCTAAGTCCATGAATTTTCAATATGATGATTTTATCCGCACTACGGAAGAACGTCACGAAAAAGCAGTAATAGCTCTATGGAATAGGCTTGAAGAGAGAGGACAAATATATCTGGATTCTTATTCAGGTTGGTATTCAGTCCGTGATGAAGCATTTTATCAGGAGTCAGAGTTGATAGATGGCAAAGCACCAACAGGCGCGGAAGTTCAGTGGATAAAAGAAGAAAGCTACTTTTTTCGTTTGTCGAATTGGCAAGACAAATTACTGGAGTTATATGAAAATCAGGCAAATTTTATCTTTCCTGAGAGTAGAAAAAATGAAGTGGTATCGTTTGTAAGGTCAGGACTCACTGACCTTTCAATCTCTCGCACTAGCTTTAATTGGGGGATAAAAGTGCCAGGCAATGACAAACACGTAATCTATGTCTGGATTGATGCACTCACTAATTACCTCACGTCAGTAGGCTTTCCTGGTACTGAAGGTGAAGAATATAAGAGGTTTTGGGCAAATGACAGCTCTTCCAATGTTCATGTAATCGGTAAAGACATACTGCGCTTTCACGCCGTATATTGGCCGGCGATTCTCCTTGCAGCAGATTTGCCGCTGCCAAAGCAAATTGCGGTTCATGGTTGGTGGCTCAGCGAGGGGGAAAAAATATCCAAGTCTCTTGGCAATGTCATAGATCCAATTGGCTTGGCTAAAGAGTTTGGCGTTGATCAGCTACGCTATTTTCTCCTTCGGGAAGCAAGTTTTGGCCAGGATGGCAACTTTAGCAAGAAAAATATGATCAGCCGAATAAATTCAGAACTGGCAAACAATATAGGCAATTTAGTGCAAAGAACAATTTCATTT
			TTACACAAACAATGCTCGGGAATTGTACCAACAGTTGATCAAAGCCTACTTAAAGACGAGGAAAGTCTTCCAAATTGCGAAGCTATACTTGATAAAGCGACGGATCATCTATCAAAGTACGAGTTTAACCAGATTATACTTTTAATTATCAACATCTCCTCTGAAGCCAACGCTTATATAGATAAAAGTGCACCCTGGACATTAAGTAAAACCGATAGAGAGCGCATGAATTTAGTAATCTACAAATTGCTCGAATATATCAGGATAATTGGCATTCTGTTGCAGCCAATTGTCCCAAGGTCAGCAGAAATGATACTCGATCAATTACAAATTCCAAAAGAACAACGAGATTTAAAATCTCTGTGCAACGCGTGCGTAAGCTTAGGTATTACACTACTTAGACCTACGCTGGTTTTTTTGAGGGTTGATGTGTAGAGTATGCAAAAACTAACTGCCTCTAGCAGGAAACAGGGTTGGTAATGCCTGCTTAACAGGACCTGTTATATTGATAGTTGGTGATCCTTGCACTTCTTTCTCAGCTAACTGTTTTTTCAGTTCATCAACCTCATTTTCTAGCTTAGAAATCCTATTGTTTCTTTCCTCACCCAACCGCTCTTCCAGGCTAGAAGTTTCAGCATTTTTACCTTCTATTTCTTTCTCTTGATTAGCTAGTTGAGCATCTTTCTCAGAAATGGTGTTGTTTTTACTAATTACTGCGCATAAGAGTTCAGTAATTATTATAGTGGAAAGTACAGCTCAACCAATAATACAACCAACGAAGAAGTTAGCACTGCAACATGCAAAAACGACATGAGGAGCTACGAAAAATGCTGCTGGCATCAATGAAGCTAAAGTAGCTAGAGTACCAGCCACAAGATAAGGTGCGTTAGTTTTATTAAATATGTTTTTCATTATATACCTCACTAGAATTAATTTATTATTAAGGTTATAGCACAAATAAAGAGATATGTTAACTTTATTAATGAATCATAGTAAGGATAGCATTGATAAAAGATTGCTGAAAGCTATGAACTGTTCCTCTCCGTGTAATCTTTGAATGCGCCTCTGCTGGAGTCAAAATATAGCTTTACACTGCCAATTGGTCCGTTTCTTTGTTTTGCAATAATGAGTTCTGCAATATTTCTAATTTTTTCCATCTTCTCTTGCCATTCTCGATGTTTATTGCTTCCTTCACTTGGCTGCTTTCTTAGCTCATAATATTCTTCTCTGTAGAGGAACATTACTATATCTGCATCTTGCTCTATGCTTCCTGAATCGCGCAAATCAGCAAGTTGTGGTTTTTTATCGTCTCTTTGCTCAACAGAGCGGGAGAGCTGCGATAGTGCAACAATGGGAATATTTAGCTCCTTTGCAATTGCTTTCAAACCCTGCGTCACTTCCGAGATTTCTTGCACTCTATTTTCATTACTTCTTTTTGTTGTTCCTCTGATTAACTGCAGATAATCGATAAATACCACTTCTACATTATATAATTGATACAACAGACGTATTCTATTACGAAGAGCACTAATTGACAGCGCAGGAGTGTCATCTATGATAAAAGGCAACTCAGACAATTCTGTACTAGCATTAATGAATTCATGCAATTCAAAATCACTAATTCTTCCGGTCAGTGCCTTATAATAACTAATTCCCGAATCTATAGTGATCAATCTTGCAGTTAATTGCTCCGCTGACATTTCAAGCGAGAAAAACGCTACGCAGTGTTGTTTATCTGCTCTTTTTTGTAAAACCTTACAAGCATTAAGGGCAATGTTCAGTGCCAGTGCTGTTTTACCCATAGAAGGCCTTGCAGCTAGAATTAACAGGTCAGATTTCTGCAGACCACCAAGAAGCTGATTTAGGTCTTGGAGTCCGGTTGTAATGCCCAGCGCTTCTGGATTATTTTTCAGCGTGCTTATTTTTTCAACTACATCTTTAACTGAGCTTGCAAGCTTTATATACGTCTTCTCGCCTTGCTTTTTTACTGCTAAGTTGAA
			CAACTTGGTCATTGCTTGTTCAATTTGCGCCTGTGCAGGGTTTTCGATGTCATAGCTGTAACTATCATCAACTATCTCCTGCCCAAGCTTGATTAAGCATCTCCTTAAGTAAGTATCACGGATTATTCTAGTCAAGCTATAGATATCAAGCGCAATACTCGCCTTCGCTGCGAGCTTTGCAAGATATTCAACTCCACCGCACTTGGTAAATGCTTCGTCGTTCTCAAAAAACATTTTGAGGCTCAGTTCATTAGCAACTATGCCGTGTTTTCTGGTTTTAGATATCTGCGTAAAAATGCTTTGATGCAGTGGATCATAAAAATTGTCTGCTGTGATCATATCTTCGACTGCGTCACAAATTCTATTATCACGAATCATTGCACCGATGAGCATTTGCTCCGCTTCTAAGTTATGTGGTAATTTGCATATTTCTTTATCTACGTTTCTTGAATCGATGAGATTAGCTAATTCATTCATTCCAAATTTTTAGAGTAACTATCGATTATTGTAGAATATTTAGTCCTCATTTGAAAGATGTAAAGGTAAAAAAATTTGACTAATTTCGTGTTGCCTATAGCATTGAAACTTAAGCCCCTGTGGTGGAATGGTAGACACGGCAGACTCAAAATCTGTTGCTTGCAAAAGCATGCTGGTTCAAGTCCGGCCAGGGGCACTCAAATGTTGGAAAGTGCTTATGTTACATAGATTTTTTGATCGCTTATTTTCTATTCTCTCTTCTATGAATGCTATTCAAAAGGTGAAAAAGGATGAAAGTGGAATATGCTATGTAACGGGATTTAGGCGCTATATATCGGTATTGCTTGATTTAATTATTATCGTTTTGTTCTTACAGTTCTGCAGCCTGGCCGCAAATCAGCTCTTTACAAACTCAGAAGACAGAAAAATATTGAGCGACATAGGTGCAAAATATCTGGTGCAAACGCCACTTTCTGCGGAAGAAAGGGCAACACAGAGCAAACTTGTTAAATTAATGGTTCTAAATCAAATAGTCCAATTTATTATACTATTTAGCTATGTTGCATATATGTGGATAAGGTTCGCTGCTACGCCTGGAAAACTACTACTTGGGCTCAGAATTGTGGATGAACAGACTTTTGGAAAAATGACCCTAAAACAAGCAACGAAGAGGTTTTTCTCCTTTATATTGTCAGTTGCTCCATTATTTTTGGGTTTTATATGGTCAAATTTCGACAAACGCTGCCAAACTTGGCACGATAAGATCGCAGGCACAGTGGTTGTCACGAGCAAAAGCCTTAGAAGACAGGACC---------------------------------------------------------------------------------------------------------------------------------------------TGGACACTGCATGCCTTTATAATTTTTTGTCTACATTAGCTGAGCCTCGCTTACTAAGCGGTGTAAGAGAGAACCGGACGCCAAGTTTTTGAGAGAACAGTAAACAACTCACGTTGCGGGGTTTTTT-TGTCTTTTTTTTTAATTAGTTAAAAAGTTAACCGTTCT-ATTTTTTTCACAAAAAAGTTGCTTGACAAG----------------------------------------------------------------------------------------------------------------------------------CGCTTGGTAAGTTTCTTAATGTTTAAGCTAAAAATCAGATTGCAGGGTCAAGTTTTCCACCCAAATGACCACGCACTCTATCTGCTTGTTTGGATATATTTCTTGCACTAAGGTTTTATAGATCGACATTTGCTTTTTTATTTCATTTAACGAGGAAGCAGAAACACTGCAGTGTGATTTATAATCAATTATGATTACTTTATCTTGCGTTATACACAGCCTATCTAGCCGTACTAATATCGG
			CTCTCCGTCAATTGTTCCACTTAGTGTAATTTCTGATTTGCCTTCTAAATCGAATAGGTAATCATATTTTTCATTAAAGGCTAATATTTTATTGTAAATTTCATCTTTATCTTCCCTGCTGTTCATATTATCGAGATATTTTCTTACCCAAATTTTTCTCCTGTCTTTCTCTATCTTAGGCATATACTGCAATATGCTGTGGATTATTAGGCCTCTTGCATAGCCATCTGTTATTCCAGCACTTATCATCCCAGTGCTCCTTTTTTTGTCATCCCAGTGCTCCGACACTGGGATCCATTCTTTTTTTTCACCGGATTCCAGCATCAAGTGCTGGAATGACAAAGGGGAATGCTGGGATGATACCGGAGGGGGAGTAGTTGATGCTGGTGTTCCTTCTTTTTCCTGGATTCCAGTGTCAGCTACTTGGATGACAAAGGGGGGTGCTGGTTCTCCTTCTTTTTTACTGGATCCCAGTGTCGGAGCACTGGGATGACAAGAAAAGGAGGCACTGGGATGGCAGGAGAAGGGGTGCTGGGATGACATTGATAGGTTTGGTGGAGGGGAAATTACTGGAACATCAAAATAATCACGTTTTTTATAAACAGAGGGGTAATTTGCATTTACACACAGTACTTCAACCCTTTCTTTAAATATTGGACGTAAATCTGCTTGTTTTTTCTCATATGGTTCCCCGTGCCTAGTAATTATATCATACCAAGAGTTCTTTTGTACTGGCTCTTTACCTAAAATGTATAACTCATCTTCAGCACGCGTGAGTGCTACATATAGCAAACGCAAATATTCATTATAATCCTCTAGTTTTTTCTCTCTTTTTACTTGATCACAATAAGCGTTATCGTTTTTTCCACACCAAAATGGTGCTTCCATTGCATCAAAAACAATGCTTTCACTGTTTCTTGGCACTGTGTTTGTATCAACCAAAAACACTATAGGAACTTGTAGACCTTTTGATTTATGAATTGTCATTATTCGTACAGCATTGCGTTCTGATTGCATATCGTTTTTAATCTCCAGATTATTCTCCTTGATCCACTGAACAAATGCTTGAAGAGATGGGTTTTCAAATTGCAGCACAAGGTTCATAAATTCATCTAAGATCTCAAAGCACTCAAGACCTAGCCTTGCAGCAAATTTCTTCTTGCCTGTGCGCAATACATGCGTGAATAATGTAAGAGAGGACTCTGCACGGGATAAGTCAATGAGATAATTTAATTCACTATAGATGACCTCACAATAATCCTGAAGTCTTTTCCATAATGACTGTTCTTTACGGTCGTGTGCAATATTGAATAAATCATCCTCAGTGAAATTAAATAGAGGTGATTTTAAAACATTCGCAAGAGCCAAATCGTTTGTCGGCAGGAGTAAAAATTCAGCTAAAGCTATCAAGTCCTGCACAGCTATATAGTCCATGATTCTGAAATAGTCCCGTCCTATAACCGGTACGTTTGCTTTTTTAAGTTCGCTTATTACGTAGTCAACTAATACGTTTCTTTGCCGTACCAGGATCATAATGTCCCTTGGTTCTATATGACGATCTTTAGCGACTAAAATCCGTCCTTCATTTAACCAATTGCGAACTCTGTGGGCTATTGCCTGAGCGAGCAACCGCTCTGCTATTACATGATCTTTTCTCTGTGCTAAATGAATTTGTAAGGCTTGCTGCTTTTCCTCTTTACATCTTGGTAGTAATGGCCAAATTTCAATGTATCCTTGATCGTTTTCTCTATGAGGAATATGTTTTATTTCACTATCGACAAAAGATATCTCTTCACGAAAGTTGTTAAATAATCTGTCTACAAGTGCTAGAATGTGCGGAGTAGAACGAAATGATTTTTCAAGTTGACATGATATCCACTCTCTGCCGCCGGTTTTTGTGTGAAAGTATTGTTGCATGTAGTTGAATAGGTGAGGATTTGCTCCTTGGAATCTGTAAATAGATTGTTTTACGTCACCAACAACAAACAAGGTTCGCTTTT
			CATCACCATCGGTAAAAAATTCATCACAGAGATTTGTTATAATTTTCCACTGACTGATACTATTGTCTTGCGCCTCATCAACGAGGATATGGTCTATTTTTTGATCTAAGTTAAACAACACCCAATCTTTATAATCTGGGTTGCCAAGAAGATTTGTTGCTAAATGGATTATATCATTGTAGTCAAGCAGTGCATTCTTTGATTTTTCACTATTATATAAATCAGCATACACTTTAAATATTTTGAGTAAACTACTGGTTCTCTTGAATATTTGATAAGAATTCACATCTCTCACATGAGTAAATACTACATTTTGGATATTTTCTATGATCTGTTCTGCATCTCCGAATTTTTCCAAAGTACCCTTTGTTATGATGGATGATATGCTTTTTTTTTCGTTTGATTCTGATTTTAGAAATACTTTGATTAGGTTTTCTATATTGGTGTCATCCAAGTAGTTGACGCTGGGATCCATATTTCTTTTTTTCTGGCTTCCAGCGTCACGCGCTGGAATGACAGATGGTTTACACCAATCGTAGAGCATTGTACTGTAACTTTGATCTCTTTTGCTGCCCTCACTTAGTATTTCAGCCAATCTTTCCACGTGCTCAATCGTTTCACTTTGTAACCCATGAATTTTATATGGGGCACTCAGCTTACCTTTGATATACTCCAAATCATCTGCTGATAACGGTCTTTTTACGCACAAAGTATAAAGCAGGTCGCGTAGTTTGTTTTCATCAACCTCGGCTGCGATGAGGTTAATATCATCCTGCACAGTTTCGTTATGAAGTGTTTTATCAAATATGATGGAATGTAATTCTTTGCATTCGCTCAGCGTACAACTTGGAGCGATGCCAGCCTCCACAGGGAAGCTAGAAATTAATTTGTAACAAAAAGCATGTATGGTCTGGATAGTTAAACCCAGATTTTCCAGTTCAGAGAAAAGCCTTCTTGCTTGACCTTCGTTTTCTCTAGATCCCAGTGTTGTGCTACTTGGATGACAAAAAGACGGACTTTGGAATGACATCAAAGAGAGGCCAAATTGCTCTAAGTCTGCTGCCAGCACACTTCCTGAGCATATTGCCCACTTACTGAGTGTACTGTGAATGCGACTTTCCATCTCGTTTGCTGCAGCATTGGTAAATGTTAAGCAGAGAATATTCCTTTTGTTTTCCAATAAAAGTCTTAATACTCTATCTATTAAGATTTTGGTTTTGCCTGTGCCAGCAGACGCGTTTACCCACACAGAGAGGCTAGGATTTATTGCATTTAATCTCATCAAAAATATAAAAATCGTATAAAATTTGACTAAAATGGCATTATAAAATATAATGTGAAAGTAGTATTAGTGAAGATATACAAATGAAAAGTTTTTGTGTAAAGGCTCCTGCAAAAGTTAACCTTTTTTTGCATGTTGTAGGGAAAGAAGAAATAGGGTATCACTTAATTGAAGGCTTATTTGTTTTTGCCAATCTTTCCAATTTTTTGGAAATAAAGGTAGGTGAAAAGGATTTCAGATACGACAACTCTATAGTTGAATTTGTAAATTCCGAACTTAGAATAAATAACAGGTACAACACCGTAATGAGAGCAGTTAACCTATTGCTTAGATACGCTCCTGCGCGAACTAAAGTCATTGTAAAGGTTGTGAAAAATATACCAATTGCTGCGGGATTAGGTAGTGGCTCCTCAGATGCTGGGGCTATAATACGTACACTAGGGAAGTTATGGAAAATTGACAGATCAATCTTAAATGAAATAGCTTTAAGCGTTGGTGCTGATGTTCCTGCAAGTATAGATAGCAAGCCAGTTTTGGTTAGAGGTATTGGTGAAGAGTTGTGTCCCATAAAAAAATTCTCTCTACTCACAAATATAGTACTGGTGAAGCCGAAAAAAAAGTTCTTGAGCACACCAGAGGTATTTTCTAAATATAAAGGAGATTTTTCAAAACCAATTGAATGGAGTGATGATGCTGAAAAGGATCTGCTGAAACTTCT
			CAAAGAGACGAAAAACGATCTTCAAGAGATGGTAGTAAGTCTTGTACCTGAAATTGAAGATGTGATACTAGCACTAGAGTCACAAAAAGGTTCTATACTGTCTTGCATGTCAGGCAGCGGTGTAACGTGTTTTGGGATATTCGATAATGAAGAAAATGCAAAAGCTGCTGCAGCGAATATCAGAGAAAAGCAGCCAGAATGGTGGGTATGTGACACTCAATTAATAACTTGATTTATGGACATAATTCCTTTAGTTTCTACGAATAAAAACTTCATAGGTAGTTATAGGAAAGGAAAATTTTTGGTGAATGATCAAGAATATCATAGCTCAATTATAATTTTTCCCGAAAAGGTGGTTGAACTAAAAGAAAGTGATATAAATAGTAAGGAGGATTTTAAATCTCTTTTAACAGAGGAAATAGAAATTTTGTTGATAGGTACTGGTAAAACACGCAATGCATTAGATTCCTCAGTGAAATCCTATCTTATGGAACAAAAGGGTTTAAGTTTTGAATTTATGACAACGGGTTCTGCATGCAGAACCCATAATGTTCTGATATCCGAAGACAGGTTTGTTGTCACTTACTTAAGGGCCATATAGCATGCTTGAAATGTTTACACAGGACTTTTTCATCAACAGCCTGATTGCAATAGTTATAATTGGCCTCGTAACAGGTGCACTGGGGTCATTTATGATATGGCAAAGATTATCGTATCTGGGTGATAGCTTGTCTCATTCTTCGTTGCTTGGCGTTGCACTGGCTTTAATCTTCAAGACTACTCCCTCAATCAGCATAATGTTTATAGCAATTGCTTTTGCAATACTGCTTTCCCTTAATTTTGATAGATTGTATTCTGTTGATACGATACTAAATATCGTCACTAACGTAGTTTTATCGTCAAGTTTAATACTGATGTCCTTTCTTCCATCGAGCAATAGCAGCATTATTAGCTCGCTATTTGGCGACATATTAACACTGGAGCAGAGTGAAATAGTATTGATTTTTTTAACTTCAGTAGTGGTTGGTTTGATATTAGCATTTAGATGGCGCTACTGGCTAATAATTTCAATCAACCAAGATTTGGCAATCGTTGAAAAGGTTAACGTGAATTTGGTTAGGCTAGAATTTTTAATTACTCTCGCCATATTTATAGCAGTTTCTGCTCAATTAATAGGAATATTACTCATTGCTGCATTTTTGTTAATACCGGCTGCATCTGCAAGGCTTATCTCAAAAACTCCAATGCAGATGGTTATTATTGCAACGGTTTTTTCTGTGATCTCTGGAATATCAGGCCTTATATTATCTGCAAGTTTTGATTTATTAACAGGGCCTGCAATTATACTTATTGCAGCTGCATACTTAATTATCGCTTATTTTATGAAGTTGATATTAAATAGATTAGCTTAACTTCGCTCTAGGCGTTAACGGTCTAATCATATATAATCAAATGAGATGATATAGAGCGCATGAAAGTTACACCATCTAAGATCAAAAAATTCCTAGAGAAACCTGATACTTTAAGAGGTGTGTTAATTCATGGGAGCGATAATAGTAGAATTGATTTTTTCGTACAGGAGATAATTTCTAGTTTAGATGAGTATTCAGTTCAGGTGATGGACTTTGCAACAGTGAATAAGTCACCTGGTTTATTACTCTCTGAGTTAGCAAACATTGCGATGTTTGCTAACAAGAAATTAGTTAAGCTGATAAATGTAAGTGGGAGTATATCTAAAGAGTTAAAAAACGTATTGGATCATAATACAAGTGATCATTACGTAATGATGATAGCAAATGATCTACCATATAGTTCTGCAACTAAAAGTTATATGGAAAGCTCAAAAATTTTTGGCGTAATTGCTTGCTATAAAGATAGTGGTAGTAATCTCTACGACATTATATCCAGTTACTTAAAACAAAATGACATAAAATACACAAACGAGGTAATCTACCATTTGCAATCTTACTTTAATCATAGCAAGCTACCTATATACTCAG
			AACTTGAAAAATTAGTTTTGTACCTAGGAGAGAGAAAGGATCTCAAACCTGCTGATATAGAGCTGTGCCTTTCAACTTCTAGCAATGATTATGTTACACTTGATAACCTGTGCTCTGCTATAGCAAATAAAGATATGGCAAATTTCATCAAAATTTCCGATACACTGATATTACAGGAGAATTTTTCACCGATAGCGTTAATTCGTATTATATCAAATTATTTCCTACGTCTTGAAAACGTTTTGCTGTCGATACGAAGCGGAATGAGCGAACAGGATGCAATTGATCAGCTGAGCCCCCCATTGTTCTTCAAGCAGTTGAAGAGTTTCAAGCTTCACTTGAAAAATTTTCAACTTTTAGAACTCAGAAGGATCTTAGAAAGGTTGATAAGATTAGAGGTCATCTGTAAAAAAACTGATTTAGATCATAAAATGATCTTTCAACATGCACTGCAAATGGCTGACACTTGAGATATTAGAGCTAAACTATGGAGATTGCTCACAGCTGTACGAACATTGCAATTAGCAGGTAATTTGCGTAACAGATGGTGTCATCCCAGTGCTCCGACACTGGGATCCAGCTTTTCCATAATCATCAAAACGTCGTATTTTAACATAAAAGAGCTACTTTTATACTCACCAACTTAATAAAATTCCTGGATGCCAGTGTCAGCTACTTGCATGACACCCGAGTGGTAGCACAATGTTCGTACAGTTGTGGAAGATTGCTCTCAAATTGTAGTTTTCATATCAAGCACTGAAAGACGTTGTTTATACTTTTGCAGATACAATTTATGTGTTATAATTTAAACTTTGATAGATAAAGTGCAAAGAAGTAACGTGAAAGTAGAAGTAAAAAAATTATCACATGGAGAAGATCTGCCTCTTCCCTGTTATGCAACTACGCAGAGCGCTGGTATGGATCTTTATGCTGCGCTGAATGACTCCGCTATTTTAAATCCGCTTGAAAGGCTACTTATTCCAACTGGAATTATAATTGCAATACCGAGTGGTTTTGAGGGACAAGTCCGCACGCGTTCTGGCCTTGCTGCAAAACATGGAATCACTGTCTTAAATTCTCCAGGCACCATAGATTCTGACTACCGGGGCGAGGTTAAAGTTTGCTTGATTAATCTCAGCAATCAACCATATGAGATAAAAAGGGGAGATAGAATCGCACAGATTCTTATTGCTCCTATGTCTCAAGTAATTTGGGATGATACAGAAGAATTCTACGTAGAAGAAACTGACCGAAATGCGGGGGGTTTTGGCTCAAGTGGTAGGTAGTTTATGCAAATGTTACCTATTAGTTGATTTTTACATCAAAAAACTCTTGACCGAGGTGGTTTTTTACATATAATTTTAAGTATATTAATAATTTATTAAAGAGGTAGTTATGCCAATTTTCAAAAACCATCGTGGTCAATTCCACAAAATGAACACTGCACTTGTTGCACTTACTTCTCTGTATGTCATAGGCGCAGCAGTAGCACTTTCATCACCATATTGGGCGTCTTCATGTCCAGTTCTAGCTCCACTTGCAACTTTTGCAGCTACACTACTTGGAATGGGTATATTAGCATTTGTTGCTATTGCACTAACTGGCTTAGCAATACGCGCCATCAGCAAAAATAACGAAATATCTGAGGAGAAAGCTCCGAAGATTACTAAGGATGGGTTGTTAGTAAGAAGAGACGTATATGAGGAAATGAAGAAAAATAACCAAGTTAAAGATGATAATGGTAATGCCAAGTCAGGTCAATATTATATAGACTTCAACTTGGGAGACAAGAACTACCGTGTTATTATTGGCGATAAGCTTGACGAGGAGCGAGGTAATACTTTACTCTTCAAGACATATTCACTAGAAGTGAAAGGCACTGACGGTAAATATGCTCCGATGGCTAATAAAAATAAGGAATTGGAAGCATTAGGTTTAAAACAATCTAGTGATGAGATTAACACTTATTTAGGCAAGCTTTCTTCTGTTACACCTGCTGT
			ACAAGGACAAGGAAAAGGACAACAATAAGCAGTATAGCTTAAGTAAAACAAAGAGGTAGGCTAAGTCTACCTCTTTTTCTTCTAAAAGTTTTTGAATTTCGAGCACCAAGTAACAGGATACTACTTTAGTAATAAATATTTAAGAAACTTACCAAGTGGAGAAAAAAGCAAAAGAAGCCCCGTGGTGGCTAGTTATTTACTTTTGTGTCGAAATATTGGCGTTTTTTTATCCTAAACGCTTAATAAGTGCGACTTAGCTGCTTTTTAATGCAACTAACCTTAGCCATAAACATTTAAGAAATTCACTAAGCAGAAAA------------------------------------------------------------------------------------------------------------------------------------------------------------------------------------------------------------------CGCACATGCCAAAGTTGGTTAAATATGCGAAGAGTCTATTGACACTGAGTATAATCTGGAGTAGTGGTAAATAGCAATGTTTAAAAGTATTTTCACATTTAGTTTTTTTACAGCTATTTCAAGAATTTCAGGGCTAATAAGGGATATATTAATTGCCATGGTTGTCGGTGCAACTCCTCTTGCAGATGTATTTTTTTCTTCGTTTCGTTTTGCCAATCTATTTCGAGCGTTTTTTGCAGAGGGAGCGTTCACTACCTCTTTTATACCGTTATATTCAGCAGAATCACGTGATAATAAAAAGGCATTTAGCTTTGCAAGTAGTGTAATATCTCTCACGTTTGTTGTTTTATTGATTTTTTGCCTTATCACGCAGACTTTCTTTCCTTATATGATTCAAGTATTCACTCCTGGATTTGACCAAAGCAAACTTGCCCTCACTGTGACTTTATCAAGAATTATGATGCCTTACATAATTTTTATTTCAATAGCATCACTTATCGGGGGAATGTTGCAAGTAAAGCAACATTTTGTTTCAACAGCCATTGCACCGATCATTTTGAATCTCTGTCTAATTGTTAGTCTATTTGTGCCTTACATAAAAACACCGGCCCACAATCTCTCCATAGCTGTCCTGATTGGAGGGATTTTTCAACTATTGTTGATGCTGTTTAATGCATATAAATTAAAGGCTGCATTTTTTT-TAGCATAAAATTAAATAATGAAGTAAAGTTGTTTTTTAAGCGTGTAATACCAGCAATTATCAACAACTGTGTAACTCAGATAAGCCTATGGATTGATACAATTATGGCCAGTTTTATACCAAATGCAGTGTCCTATATATATTATGCCGATAGACTAAATCAACTACCGCAAGGAGTAATTGGTACTGCAATTGGTACAGTGCTTCTTCCTTTAATCTCAAAACAAGTAAATGATACTGAAAAGATAGCCAAAATACAAAGCAAAGCTCTCAGTGTAGGATTAATATTAATTATGCCAACAACTGCTGCTTTTATTATTATTCCTGACATAATTTTACTTACGCTTTTTTCTTACGGTAAGTTTGATCACTATGCAGTGCAGCAGACTGCTCCTACGTTGATAGCGCTTTCTCTTTCTTTACCCGCATTTATTATAAATAAAGCATTGCTACCCACGTTTTTTGCTAAGGGCAATTTAAAAATACCAACTATATTCTCACTAATGTGCCTTGGAATCAATGTGGTGCTAAACCTCTTGTTAATGCACAAATATCAGCACACAGGGATTGCTATCGCTACTTCCATCTCCACTTGGATAAATTCTATTCTGCTAATTAATTATCTAACAATAAATAAAATGTATAAGATTAGCCAAGTATTACTATTAAATATCGTAAAAATTCTTATCGCAACGTTGGTCATGTCAATAGTTCTTTATGTTTCTAGTTCCTTATCAGCAGGACTATTTCTCGATACAATATTTGCTCGTGT
			CATCCATTTAGCAGCGCTAATATTTTTAAGTGTCGTTGTTTATTTTGGTACTCTTTATTTAATGTTTATGGGCAATTTTAAGTATATAAAACTATGAGATTTTCTATATACACAATATTATCAATCTCTTTAGTGTTAATCCTTTTGCACGTTGCTGCAACTTTCAAGGATTGGAATGGCTACAAGGAGCACATTGTGCAAAAATTAGAAAATACATACAACGCTAAAGTACGCATTGGAGGAAAAATCAAAGTTTCACTAATTACTCCAAAGCTCACTATTTATAACGTGTACATTCAGTCCAACAACAATAGAGAGCAAAAATTATCAGATTTGATTAGTATAAATAAAATTGAAGTAAGGCCATCTCTTCTACCGTTGTTTTTACTTTCGCTACAACCAAAGTCAATTACATTATTTGGTATGAAAAGCAGTAAAGAAAATTTTGTTAATATTACAAATGAAAAAGCCAGTAAGGTTGATATAATAATAAAAGACAGCCAAGTAAGTTTAAACAATAACTTCGTTGATTATAGCAATATTGTTAACATAAAAGAGATTGCTATTAAGGGAAATGGGCAATTCTCTGGTGAAGTGAAGGTAGGTGATAATAATTATGATTTTTCAGGAAAAGTTGATATTACAAAAAAGAATGTACACATTAATGTCGAATCAAATTTTATAAAGTTGCTATTCACAGGCAACAGAGATCAAGAAGGGCTCCAGGGCAAGCTAACACTGACAATTAATAACAGTTCTGATTTTGTAAGTGATCTAGCAAAGATTATCAATCTTAGCTTTCTTGCTTACGCTATCCCTAGTGAAAATATCGAGATATCATCTAACATCAACCTCAATGAAGATGAGTTTGCGGCAACTGATTTGAGAATTGATTCCAAAAGTATGCAAGCTAGCGGTACAATACGAAATGATAGAAAAAATAATCACACTAACGTCAATATTAGCTTCAGTAAAATTGATTTGGATTCTATACAAAATGACTCACGAAAAACAACGGAGATAAAGGATCTCCTAGAATGTTTTAGAGATGTTGTGCCAAAAAACTTGAGCCTAGACTTTAATATGGAGGTTTCAAATATCCAATACCAAAACAGAGTATTGGATAAATTTCACGCTATGTTAAAACTCGCTGATGGCGAAGTAAAAGTTGATACGCTACTTCAATTCCCTGGAACCAATAACATATCTCACCTATCGGGAAAAGTCTCGAATAGTGGTACCTTATCTGAATTTAATGGTGGTTTATTGGTAAAAGGGGATGATTTCGAGTCGTTTATTTCATGCTTTTTCCCTTCTATAAAGATGAAAGAAAGCGAAAAAAATCAATTTACAATAAGTTCCAAATTACACTTTGCACCCAGGATATTGTCTATTTCAGATATTAGATTGCTGAATGATAAAGAATTTTTGCAGGGATCAATTAAAGTAAGTCACATAAAAAAACGTAATGTGATTGGTGGCGGATTTAGTGTACATAACCTTAACGCGGACAAATACGATTATTTATTACTCAGTAGCTTATCTAAAATGAAATGGTTGAAAAGTCCGAAGTATGATGTAAATATAGAAACCAGTGTTAGTGATTTTACACTAAATGATACAAAAATTGAAGACTTGGATTTTTCGTTGAAGATAGAAAAGGGTAAGCTAGTTGCAGACAAGATAAAACTATCAGGAGAGGACTTTGATATTACCGGCGACATAAAAATATTAGTGGACAAAAAATATATCAAGCCTTTGTTAGATGTGAACCTTACGGGCAATAAATTTAATAGCAGTATCTTAAAATTACCGAATTTAATAGAGGTGAAAAGAGATTCAAAAAGTAAGATAAACCAGATTCAATGGTCAGCAAAGCAGCTTAATTTTTTAGATGACAAAAAAGACTTTGATGCAAATGTGCAAATTAATGTTGCAGAACTTAAGGATGAGCAGGATATTTTGAAGGACTTTAATTTGAATGCAGTGATGATAAATAA
			CATCATGACTGTTAAAAAAGTGGATTATGCATTAGGGCATGGACAAGTATCTTTTCAGGGTTATTTAAAGCCAAATTCAATGTATATAAAATTTTTCATAGCAAATTTGGATACTAAAAGGGTTGGCAAGGTTATAGGAATTAATAATGTCAATGGTCAGATAAGCTTAAATGGCGCAATTAAAGCTCAAGGAAAGAGCTTTAATGACTGGGCTAATAACTCGTCAGGGGAAGTTAATTTGCAAACACGAGGAATAGAATTTACTAACGTGGATTTTAATTCGTTCATTACTAATTTACTAAGCAGTAAAAATAAATCTGAAGTTTCCACGCTTACTAACGTTGGTATATATAATGGCAGTACATTTTTTGAAAATGTCAGCGGAAAAGCAAGCATCAAAAATGGTATATGCTCAACTAGTTTACAATTTGGAATTAATCAAGCGTCAGGGTCTACTTCTTCTAATCTAACCTTATCTAACTTCACTTTAGTTTCTTTATCCAGATTTTTCTTCATTCCACCAGGTCGTAGTAGTCCAGTTTATATTGATATGCATTTAGATGGCCCTATTTGGCGTCCTAAGATGAGTTTTGATGAAGACCAAATATTTACTACCCTGAATAGGAATTAAAAGTATTAAATGTGTTTTGTTGCCCAAATAGCTATCTAAACCATGGAACTAAAAAACTACTTGACAACCTTCACCAGTCCCCTTACAATAGAGCTGTGGGTATTTTAGGCCTAAAATTTATCTTTAATCTTGTATTAAGTGACAAAAGCACAGTATAAAACAAGGCGTGTTATGTTTAATTTTTTGTCTACATTAGCTGAGCCTCGCTTATTAAGCGGTGTAAGAGAGAATCGGACGCCAAGTTTTTGAGAGAACAGCAAACAACTCACATTGCGGGGTTTTTTTTGTCTTTTTTTCCACTTGGTAAGTTTCTTAAATATTTATTACTAAAGTAGTATCCTGGATCCCAGTACCAAGTACTGGGATGACAAGAGAAGGGATTACTTGGATAACACCCTACTGGCTACTTTGGTGATAAGAAAAGAGGGTGTTAGAATGGCATCATAGGAGCTGTTTGCATGACGCCATTAGTTGCTGGCTTAAAGGAAAATATCAACTGGGTTTATAATCTATCACTACCGTATTTGCAATTTTATCATGAAAAGCTTGTCTATGCTTATCATCTACTGCACATACTAAAACTAAGATTAGTATAGCTAAGAATAAAATAGGATTGCAAAGTGGTATACAGTAAATTATGAAAAAAGCGATAATCCTTTTTATTGCTTGTATTAGAGTAATCTGCTCAAGTGTATCTTTGTCTCTCACACGCATGCTAAATAACAAGTGTCCTGGAGTGCCGCCAAATTTTACTAGCATGAATATGTGAAATACACATGGTATCATCAAAAATAAAGAAAATACAATCGTGGTGATTACAATTATTGCCCCCATGACCCCTTTTATTGCGTGTGTGAGTGAGAAACCTACCGCCACCAAAAAACGGTATTACAATAAGTAAAACACAATCAACTATAAATGCTAAAGTACGTCTTGTCATTGTTGAGTAGTTTACTTTTTTATCAATACACTGTCTATAAAGAGAAGTATTAACTAGGTTTATAATCTATCACTACTGTTTTTGCAATTTTATCATGAAGAAATTGCTTGCGTTGGTCAAATATTGCAAACATTAAAATTAAAATTGGCAAAATTGCTAACCACCAAGAAACATACTCAATCAAAAAAAGAAAACCAAATGATAAAGCTGTTTCAGAAATGCATCTTATTGTTGCTTGCATTGG-----------------------------------------------------------------------------------------------------------------------------------------------------------------------------------------
			------------------------------------------------------------------------------------------------------------------------------------------------------------------------------------------------------------------------------------------------------------------------------------------------------------------------------------------------------------------------------------------------------------------------------------------------------------------------------------------------------------------------------------------------------------------------------------------------------------GACTTATATTACTTGGATAACTTTTCTGCATAGACACCTCATTATTAATCTATGCTTACTTTACCTCACATTTCCAAGATTTTAAACAGGTTCTTAGAGCTGAAATATTTTACAAGGGAAGGTGAAACTGCACG-----------------------------------------------------------------------------------------------------------------------------------------AAATGTGTCCTTTTTAGGTGAGCCTTGTCAAGGCGCGCATGTCAAAGCTAGTTTGATGTGCGAGAGATCTATTGACAGATGATTAAACTATGATGTAGCCTATCACCATACGTTCAAGTGTGGGTTGTGAGGTTTTTATACTTTTTGCTTTTGTTGTTGTGTTTTTCTCTGTATTACTATGCAGGTCCTATATCTTCGCCATGCCCAAAAGCTACAGTTTGCTTCTCGCCTGAAGAAGACTGTGCTGTGCCGATAATCAGCGAGATAGACCAATCTAAAGAATCCATCTTAGTTCAAGAATATACATTTACTCTTAAAGCGATTGCAAATGCTTTGATTAATGCTAAGGAGCGTGGTGTTGATGTTAAAGTCATTTTAGATAAATCGCAACTTTACTCGAAACATAGTGTTATAAATGAATTGTCTGCAAGCGGAATACCAGTTTGGATTGATGATAAGCCAAAAATCGCCCATAATAAGGTAATAATTATCGATAATCAAAAAGTCATCACAGGGTCATTTAACCTTAGTAAAACAGCCGAAAAAGGGAATGCTGAGAATCTATTAATTATTAAAGAATACCCTGAATTAGTTCAGCAGTATGTGAAAAACTGGGAGACACTAAAGTCACAATTTTATCAATACGCTCCCTAGGTACTTGCTGAAAAATAGTGGAAAGAAGTTTTCTAGTTGATTGATGTAATTGCGCATGCTATAATAAGTTAAAGGTTTTAGGAATTAGGCGATGGGTTATATAAACGATGCTGCTGGTAGTTACACTACCATTCATGATTTTTTTCACAATAACGGGGCAGGAGACTATAAAGTTCAATGCAGTTACAACGGTGTACCTTATGCAACTGACGAGTGCATACATGCCGGAGATAAGTTCTACGCTGACAATTTTATGGACTCGCATTATGGTAGGGAGATAAAAATGTACCCCCAAAGTGAACTTTTAGCTAAAGAATATGCTGGAAATATGTTACCTGTTTCAATATCACTGGATAAAGATTTAATAAAAATAAAAGACTGTCAGAAAAAAGCTGAATTTGCAGAACTAGGGGGGAAATCAGATGATCTAGTGTATGATAAGCAAGAGCGTATAAAGTGCCACACAACGGAGTTATCATATGGTGAT
			GTTTTTGCTTATGATAATAAAACTTCAACACTTAACATTAGACATGATGCGCCAAGTGATCCGCAATGCAGTTTAAGTATAGCATTCACAAAGGTTAATGATAATAAACCAGGGTTTTGGCAAAAACTTAAAAATATGTTTTAGCTAAAGTAGCATTCTTCTCAATGAAAAGATTTTGTATATGTTTGCTTTATTTGTCTTGAACTATTGATAAGTCTGTTACAATAAAGTATAACTCTATTAGCTAAATATTACTTGAGACATGGAGATTTTTTGGACAACTTTGGAAAAGACATTGGGTAAAGTTTTTCCTGCTAAAATAGTGAGCTCTTTTTTAGGAATAGGGTACTTACCAGGTTGGCAGAACTATTGGTCTTCTTTTTTTATATTATTTGTTACCGATATCATATTGGTTCTCGTATACGGAGGAGATTTTATACTATACAAAATGCCAAATTCGGGCGTAGTTGTGGCTGCTATTTTTGTGAAGTTGGCAATAGTTATGTTAGTACTACAATTAGTTGGAATATCCATTTTTCATACTCAAGACCCTTCAGCAAACAGTGGTGAAAATATAGTAATACAAATAGCGTCAGGACAAGTGCTGACTGTTGCGTTTTCAATGCCAGCAATAATGTCAATTTATCATGCTGTAAGTAAACTCTATGGAAGCATATGTAAGCAGATACTTCAATGTCCATTTTGGTTTAATGATTTCATGCACTTGTTCTTTTTCTTTATTATACCTTATGCATTTTTTAATATTGTGGAAGTGATAAAACCTTGGCCAATAACTTCGATACAGCTCAGTTATAACAATGCAATATCAATTACACTTGAGGGGATTTTCCATACGTTTTATGCAGTAATTTTGCTGTATTTGACTGCATTTATATTCTGCGATTTAACTATGCATAACGCAATTGTCCTAAACAAGAGCATAATTCAGTATGTGAAAGAAAATTCAGTAGCCTTGAGTGACTACTTGCATAACACCATAAAAAAAATAAATATTGAATAGTACCTATTTGCTTATATATTCAGCATAAAAAGTGTGCAGTTTACGTGAACCTACAAAGTATAATAAAGGGATTGCAAGATTTTTGGGCTGGTGAAGGATGCACCATACTCCATCCATACACATCCGAAGTTGGGGCTGGAACGTTGCATCCTGCAACAATCATGTCAGCAATTGATGCAAAACCAACAAAGATTGCGTATCTACAACCAGTAATTAGGCCAGCAGATGGACGCTATGGTGATAACCCTAATCGCTTATATCAACACCATCAATACCAAGTTATAATCAAACCTTCCGGTAATAATTTGCAGGATGTTTACCTAAGTAGCTTAAAGGCTATTGGCATATCTACAGAGAAGTATGATATTAAATTTATTGAAGATGATTGGGAAAATCCAAGTGTTGGTGCATCAGGGCTTGGATGGGAAGTTACATGCAACGGGATGGAAGTAACACAACTTACTTATATACAGCAAGTAGGAGGTATTGACTGCAAAATAATTCCTGGCGAGGTGGCGTATGGGCTAGAACGTTTGGCAATGTGCATACAAGGTGTAGATAATGTTTATGATATAATTTGGAACAACAACGGCGTGACTTATGGAGACATCTTTAAGCAAAGAGAGTATGAATTTTCTCACCTGGCGCTTGATTATTATGATACTAAAGTGGTACAGCAGCAGTTTGAGGACACAGAAAAACTATGTAAATTTCTTATTGGAAAAGAATTACCAGTAGCAGCTTATGACCAATGCGTTAAAACTAGCCACCTACTTAATCTGCTTGATGCAAGAGGTGTGCTTGGTGTGAATGAGCGCACAGTGTATATTGGTAGAGTTAGAGAGCTGACAAAAAAATGTTGTGAATTATATATGGGTAAGTAACATATGTCGTCACAATTATTATTTGAATGCCTTTCAGAAGAAATACCACCGAGAATGCAAAATTCAGCTACAGCTCAAGTTAAGAGTTATGTTGC
			TAATGCTTTCAATAAAAATAATGTGAAATTTGCGTCTATAGAGGTTTTTATAACGGCACGCCGCATTACTCTTTTTGTTGATAGTATAAGCATTTCAGGACTAAAGGGTTCTAGTGACGAAGTTAAAGGACCAAATGTTAACGCACCAAAAAGCGCCGTTGAAGGTTTTTTAAGGAAAAATGGAAAAAGTGAGACAGATTTATTCGTTCGCAAGGTAGGTAATGGAGACTTTTACTTCATCAAAAAGGATGCTTGCTCATTTAATGTCCAAGAGTTTCTCAAAAATCTACTAGAGGAGATGTTGAAAAATTTCTCTTGGCCAAAAAGCATGAGGTGGAGTGAAGGAAAAGAAAGATGGGTTAGGCCAATTAAAAACATTCTATGCATTTTAAATGATGAGATAATACCTGTATCTTTTGCAGGAGTCACAGCATGTAACGTAACGTATGGACATAGGTTTCTCTCAAATGGTACGGCGCTCACTATTAAAACACCTAAAGACTACTTTGCATTGCTAGAAAAAAACAATGTCATTCTCCAGCCAGATAAAAGAAAACAATTTATACTTGATCAGATCGATAAATTCACAAAAGGGCTGAGTTTACAACTCGAAGAAAATAATTATTTACTGAATGAATTAACGGGGCTTATAGAATGGCCGATTGTGCTGTTTGGCAAAGTAGATCAAGAAAAGTCATCTGGACTACCGAAGGAAGTAGTTCTTAGCATAATTAATACACAGCAAAAATACCTTGCTTTAAGTAATGGGCAAAGAATTTCGCACTTTGTCACTGTTGTCAACGTTAACAATGATGAAGTTGTCAAGGGGCATGAAAGAATATTAGAAGCACGTCTCGCTGATGCCCAGTTTTTGATATCTCAGGATAAAAAGGAAAATCTGGATTATTATGTCAAAAAATTAGACTCGATATTGTTTCATGCTTCTCTTGGTAGCGTTGGAGAAAAAGTAAAGCGCATTATAGCTCTATCGAAATATATAGCCATATATGTTCCACGCGCTTCACTAATTAAAGTTGAACGTGCTGCATATTTAGCAAAGGCAGATCTTGCAACGTCGATAGTAAAAGAGTTTCCAGAGTTGCAAGGAACAATGGGTGGGTATTATGCTTCTTACTTTCGAGAGGATGAAGAAATAGTGGAAACTATAACTGAGCATTATAAGCCGATCGGATCAGAGCAAGAATGTCCTAAATCTCCTGATGCAATTGCTGTGGCCATTGCTGATAAAGTAGATAGTTTGGTTGGTTTGATTGCAGCAGGTGAAAAGATTTCAGGTTCATATGATCAGTTTGGTTTGCGGAGAATGGCAATTGGTGTAATTAGAACAATACTTGAAAATAACTTACATGTTCCAATCAGGCTATTGATAGATAAGTCAGCGTCTTTATATTCAAAACTTACATTTACTGAGGATGTAACATCATTTGATCAATCTAATAAACCGAGTAAGGAAAAAATTTCAGAACTAGTGCTTAAATTCTTCCTGGAAAGATTTAAGGTTATTTTAAGGAACAGGGGTATAAGGCAAGATGTTGTAAGTTCAATATTATATAAAACTGATATTAATGATCTGCTAACAGCAGAAAAGCAAACTGTTGTATTAGATCATTATCTCAGTACGCCTGAAGGTGAACAGGTTCTGAGCACTTATAAAAGGGTCAGTAACATAGTCAATAAAGCAGAAAAAAATGACAATACTACTTACGGTGCATCTTATAATAAGAAGTTTTTGATTGATAGTAAAGAAATAGCACTATCAAATTGTGCTGTGGCTGTTTGTAAAAGCATTAAACAAGCAATAAAAAATGGTTACTTCAATACAGCACTTGATGAACTTACTGGTTTTGCTCCATTTATCAACCAATTTATGGACAGTGTAAAGATCAACTGCGATTCTGATAAGCTGAGAAAAAATAGGTTGTCTTTGCTTGCGAGTGTTGTTTCCATCTTTCATTTAGTAGCAGATTTTAGCCTCATAC
			AAGTCAAACAATGGGCCATGTCATAAATGTTCAGGCGATAAAAAAACAAATCGAGTTATCTCCACAGTCTTGTGGTGTGTATAAGATGATAGGAGAGAAAGATAAGGTTTTATACGTTGGAAAAGCAAAAAACTTAAAATCGAGGTTATCTAGCTACCTTCGATATGAAACCCTTTCTGAACGAATCAAAGTTATGCTCTCACAAATTGTTGAGGTTAAGACCTTTCTAACTGAAAATGAAGTGGATGCACTGCTTCTTGAAGCGCAGTTAATAAAATCACTGAAGCCACCTTATAATATTGTGCTCAAGGATGGGAAATCTTATCCTTACATAACAATTTCCAAACACGATTACCCAAGAATAGCACGATACAGAGGCAAATTTAAAAAGGATGAGTTTCACTACTATGGTCCCTTTCCATCTGCTGATGCTGTTAAGCAGACTATATTGTCATTGCAAAAAGCTTTCCTTTTGAGAGTATGTTCAGATCGATATTTCTCCTCAACAAAAAGACCATGTCTTGAGTATCAAGTTAAGCGCTGCTCAGCACCGTGCGTAAATAAAATCACGAAAGGCGACTACTGTCAATCAGTAAAACAAGCACGAGATACATTGCTTGGAAGAAATAAGGAAGTAAAAGAACAATTACTTTCCACAATGAGAAAGTGCAGCAGTGAGGAAAATTATGAGCTTGCTGCTGTATATAGAGATCGGATAAAATTTCTTGAGCAAATTCAAATGCAGCGAACGGATTTTTCTTTTGAAAAAGATGCAGACTTTTTCAGCATTGTACGTGAAGAGGATCTGGCATGCATTGGTGTGTTATCGTTCAGAAATAAAGACAATTATAGAAGTACTCCTTACTTTGTCGAGAACTGCAATGATCATCCAGATGATGAAATTTTATCCACCTTTCTGATCAATTTGTATAATTTAGCTAACATACCTCCAGCACAAATTTATGTTCCTGGTTTTGTTACAGGTAATGAAATCGTTGAGCAGGCAATACGTAACGTTACTCAAAAACCAATAAAAGTTTTGCATGCAAAAAATAAAAAAGAACATAGTTTGTTGAAATTCGTTTATGATAATTCTCGACATAGCTTGGAGCAGAAGCTTACTGATTATAAAAACAGTCTGGAAAAACTCGAGGAGCTGAGTAAAGTTTTCTTGTTACCTAATGTTCCAAAACGTATCGAAGTTTATGATAATAGCCATATATCTGGAAATCAACAAGTTGGCGTGATGATTGTTGCAGGGCAGGAAGGCTTTTTAAAAAGTGAATACAGAAAATTTACTATAAAAGAAGAAATTTCAGGTGATGACTATAAAATGATGAGAGAAGTGCTAACCAGACGTTTCTCTGGCAAGATAAAGGACATAATTCCTGATTTTCTATTGATTGATGGCGGGCCTGGGCATGTTTCCATAGTAAAAAATGTATTAGAAATATTGAATATAAATGTTCCTTTTGCTTGCATGGCAAAGGGCCCCTATCGCAACGCAGGAAATGAGAGATTTTACATGCTGGGCAGAGAAGAGTTTACTCTAGCAAATGACAGCAAAGTCATGCTTTATTTACAATCGCTGCGTAATGAGGCTCATCGTTTTGCAGTCGCTTCACATAGAAAAAAGCGCGATAAACAGCTTTTCGTTTCACCGTTAAGTAAAATAACTGGCATTGGTAACAAAAGAAAAAATGCATTGATGTCTCATTTTGGTTCAGTGGAAAACATAAGCAAAGCTTCCCTGGCCGAAATTCAAAACGTAGCTAGAATTAGTAAAGAATTAGCAAAAGCTGTTCTTAAACACTTGAATAACAAAGAATAGACGCAGAGGTGTGGTTAAGATATAAGCAAAAAGACTTAAACTTTAGCCTCAAACCACACTACACCGCCATCTCATTCTAACAATTTTGCTATTCAACTGCTCCGCTGACTTGCCTTTTGTGTTATTAATCATTTTCTTGACTTTTCTTGGAGCCGTTCACATTTTTCAC
			GAGCTATAGAGATAGCTTTTCTCAACTTCTCCTCAAGGATTTTCTTAGGGGGTAGCTGTGTTAAATATTGCGCAACGTGAATATTAGACCCCTCAAGCTCCAGGTATTCTATATCTTCTTGATCCTTATCGGCACATAAAATAATCCCTAGAGGTTTTTCTTCATCTGGTTTTCGTTCATTTTTATCTAACCAATTTAAGTACCATTCCATCTGTCCTTTATAGGCTGGTTCAAACCGACCTATTTTTAGTTCTATTGCAATAAGACGCCTTAATCCTCTATGAAAAAATAGCAGGTCTAAATACCTATCAGTTGCTTTAGTGCTCATCCTTTTTTGACGTGTCACAAAACAAAAATCGTTGCCAAACTCTTGTAAAAATTTTATCAATTCATCCAAAATCGTATTTTCTAGATCAGTCTCACTATAACTTGATGGCAATTCCACAAAGTTAAGAAAGTATGGATCGTGAAAAATAAATTCAGGTGCTAGCGTATTTTCTTCACGTAACTGTTTGATGCTTTGTTTTATGAAGTCCTCAGGTTTTTTTGCTAATGCCGTACGTTCATATAACATAGTATCGATTTTACTACGTAGTGTTCTAAGAACCTGTTTAAAATCTTGGAAATGTGAGGTAAAGTAAGCATAGATTAATAATGAGGTGTCTATGCAGAAAAGTTATCCAAGTAATATAAGTC---------------------------------------------------------------------------------------------------------------------------------------------------------------------------------------------------------------------------------------------------------------------------------------------------------------------------------------------------------------------------------------------------------------------------------------------------------------------------------------------------------------------------------------------------------------------------------------------------------------------------------------------------------------------------------------------------GTGGAAAAATTGCGAGCGGAAGCTCAACACTAGCTTACAGATGATAGTCCTCTCCTTCATTTCTCTCCTGTTACGAAGATTTTAAACAGGTTCTTAAAAGATTTCACTGAATATTCAGTCATCGGCAAGCCCTCTATTTGCATAATTGCTGGCAAAAGCTCACCTTCTAAATATCGACTAAACTCATTGCGAGCACTGACTGTATCTTTATCTCTGAAAAGATCCATAATTGGATTAATATTATTGCCATAGAATAGTCTTTCGAATGAAGAATTAGGCAAAGCACCAGACTTTTCAGCAGCACTTAGCTTTTCATACGCTAAATCTATCGCTCTTTGATATCTCGGTAAATTTGAGATATAAGTTTTCTCTTCAGGTAACAGCTCATTAGCTTTAAGTTGCCGCTCTGTATACTGCTTTTGCAATTCTTCAAGGATTTTCCTCTGCGAAAGTCTTTGCTCATATTTACCCTCAAGCGCCCCTGTACCCAAGCCACCAAGTAACCCTAGCATCTTCCACTACCCTCAAAATCTTCTCTATATTCACCAACAATATCATCAATAGCTTCTTGGCTTCTCGATAAACTGACATCACCTCTTAACTTTTCAAAGCCACATACTAGATGCTTT
			AACTCACCACCATCAACTAAACCACAGAGTCCCAAACATAACTTGAGTATTAAAGCTTTTTCTAAATGTTTTATCTTCTGTTCTTTATCAGAAGAGTTAACTACATTCAGCAGCTCTTCATCGATTGCCTTACTTATAAGACTCTTTGTGCTTTTTTTATCTTCTGTCTCCATCTTTTTTTTCTCCTCTTTTTTTCAAATGTTCTCCCCACATAAGATTCACACGAGTAGTTAATAAATCAAGAAACATTATTAACTCGCGGGCAAGCGTTGGAATACCTCTTGGTACTATTAAATCTGGATTAGGTTCTTTCTTTTCCATAGACTTTCTTCAATAAAAAATTAAATTCGTAACTGTTGTACCTTTTAAACTCGAATTTAAAACTTACCATCCCACCATCAACGCCAAAAAGGTTGTAGTTGAGTTTTATAACTTTCTCTCTGCTGTCTTCAAGTTCCGTGCCAAAAATTGTTAATTGATAATCTGGTTCAAGAGGAAACCTTCTCTTATAGGAAATAAACATATCGATAAACATACCTCCCTCTTCAGAGTTTAGCTGTTCACTGATTGTATTTTCGTAGAAGTACAAAAGCGTTAATTGCTCGGTAATATAAGGCTTATATGACGGAAAATAATCGGTTATTATTACACCATCGAAGGCATAGACACTTTTATTATTGTTTGATCTGCTAGTCTCACAAACCATGATATCAGAGCTACCATCATCAACAAGTAAATTATAAACTTTATGCTTAACGTTGATGTGATAATTAGCAGAAAAACTATTTTGATTTCTAAGTAGTGTCCAAATTCCTGAACCAAAATGCAGACAGAAAGAAACGTTTGGATAATATTTGTTATTTAAATCGCTATTAGGCAGATTAAAAAACAAAAGATAATAAGTATTATTATTATAGTTGAACATGCTACTGACCAAGTGGTCACTCAAGTCAATGCTGCTCTTTTCCGGTCGGAAATAATCAAAAAGTGGAGCATTATCGAGCACTTCCATTTCCTGAACATTAAAACGAATGACCACGAATTTTCCATCGTCTAAATAAAATGCACCGATTAAGTTGCTGCCATCATTTTCTAAAGTACGCTTACTCACTAGCCGATAAGGAAGACTCAGTTCTCGCCTCTTGGTAAGTGGAAACAAACCGTCACTGCTTGGTTGTCCATACCATACTTCCATTCCATGCCGTGTAAAGATACAGAGGTTATTATTGTCTGTACCAAGACCAACACCTTTGCCAACATACGAATCAATGGTAAACGCTTCCCAGTCTTTAAACTCAGCAAAATCGCTAGCATAAAATACCTCTCCCTTGCTACTACTTAGCAAATACATAGTAGAATTTAGGATTTCAAAATCAACGATA------------------------------------------------------------------------------------------------------------------------------------------------------------------------------------------------------------------------------------------------------------------------------------------------------------------------------------------------------------------------------------------------------------------------------------------------------------------------------------------------------------------------------------------------------------------------------------------------------------------------------------------
			----------------------------------------------------------------------------------------------------------------------------------------------------------------------------------------------------------------------------------------------------------------CATATCCTTTCTAGCTTTTATATCCTTATCACTTAAAGGAACTGTTTGGTCTTCCATTCCTGTGTTTCTATCATTGCAAGCTTTCCAACACAAAATAGCTGCTTGCTTTAGTGTTAACTGACTATAATTATCTTTGAAACTATTTCCTGTTCTATTGATAAACTTTAAGCATTCAAGTGCTTGAGATTTTTCGTCTGCTTTAAACTCATTTGACTGTATAATGTACTCCTCAATATCAGTTGTATTTCCCCTATTTAGCTGTACATAGAACTCTTCCTTATTTAGGTCCTCTCTATATTTCTCTATGAGTTTATCAACACTTAAGTTTACACTAGAAACTGCATTTGGATCGTGAGTGGTTTGCGCAACAAAAGGAAGGACATCAACTAAACCATGCATGAGAAGCGGTCTTTCTTCTTCCGGAATTTCTCGCATTAAGTTAAAAAGCTGCTGCACTTCTCCAACGAGTGTCCGGTTTAGTAGCCACAGGAATAACGCAGGTAATGCTAAAAGTATACAGGAAGCAATAATGCATACGACTAGAACAGCTTTTAATATTACCCTAATGATATTTTTGGCCAAGCCGATAATCTCGTTTCATTTTCTCCTGGTTTCAAAAAATAATCTACTAACCATGAATACAGAAGAAACTGTACAAGAAGAGCAAATGGGACAATCATACTTACCAGTAAGATTATGCTAATGGATCGCCTGATTTTACCAGTATTGTGGTAAGCATTTTGTGCTCTTTCTATCATAGCACGTGCTCTATCTTGCTGTTGATTATTATTTTCGCCTAACATACCATACACCATATTTTAACACCAGTATATCTTGTTATAAAAGGCATGTTAATGAGAAATTTATAGGCTATAGCTTAATATAAAGATTATACCAACTTTCGTTATCGGGAAGTCAAACAAAACATAAGAGATCTATTTTTTTATAGCAAATATATTGCTTTTCAGAAAAATATTAATAGCATTAAACAAGACTCTGGTATTAGTTTTGACTACCTCAATTCTTCTGTCAGATTAAGTTTTATCTAGCACAATAAATACGATGTTTAATTTCCCAAACACACAGTTAAGGCGTAGACGCTCAAGTAAATGGATTCGCAATTTAACAAGTGAAAGCATTTTATCAGTAAACGACTTGATTTTTCCCCTGTTTGTTCATGGTAAAGAAGAAATAACCGAACCAATTCCTGGCTTACCTGATATAAAATGTTACTCAATAGATGGATTGGTTTCCATGGCTCAAGAAGCTGAGGATTTAGGAATTAATGCTATTGCAATTTTTCCTGTAGTTGACAGTAAGTTAAAATCTGAAAATGCTGAGGAAGCATACAATCTGGACAATTTAATCTGCAAGACAATTCGTGCTGTAAAATTAAAGGTGCCGGGCATTGGCATTATCGCAGATGTTGCACTTGATCCATACACCACTCATGGTCATGATGGCATTTTAAAAAGCAATCGGATAGACGTGGAAAACGATGAAACTGTGTCAGTGTTGCTAAAGCAAGCACTTGCTTTGGCAAAAGCAGGATGTGATATAGTTGCCCCTTCTGATATGATGGATGGTAGAATAGGGAAAATAAGAAGAGCATTGGATGATAATGGCTTTCAAGATGTATCAATACTATCTTATGCAGTGAAATATTGCTCCAGCTTCTATGCACTATTCAGACAAGTTGTTGGTTCATGCGAGCCGTCAAATTCTATCGATAAAAGTGGTTATC
			AAATGGATTATAGAAATGCAAGAGAGGCAATTTGCGAAATCGAAATGGATATAAACGAAGGCGCAGATTTTATTATGATAAAACCAGGTATGCCATACTTGGATGTAATCAAAACAGCAAGTGATAAGTTTAATTTTCCGATTTTTGCCTATCAGGTAAGTGGTGAGTATGCAATGATAAAGGCTGCAACAAACAATGGCTGGCTGGATTATGACAAAGTAATTTATGAGTCTTTAATTAGCTTTAAACGCGCGGGTGCGAGTGCAATATTCACCTATGCCGCACTTGATGTTGCAAAAAATTTGAGGC-------------------------------------------------------------------------------------------------------CA---------------------------------------------------------------------------------------------------------------------------------------------------------------------------------------------------------------------------------------------------------------------------------------------------------------------------------------------------------------------------------------------------------------------------------------------------------------------------------------------------------------------------------------------------------------------------------------------------------------------------------------------------------------------------------------------GAT----------------------------------------------------------------------------------------------------GCACTGTAGAAAGTTTACTTTTTATGTATCTATTCAGCGGAATGGTAAAATGAGATAGACAAGATGCTATAAAAAAGTAATTATACAGTAAAAGTGAGTTTACAACAAATGGTGCATCCTAGTGCTTCCTTTTCTTGCCATTCCAGCACCCTCTTCTTGTCATCCAAGTAGCGGACACTGGGGTCCAGTTTCCATAAAACGGTGTATTTTAACATAACTTTTACACTCACTAACCTAATAAAATTCTTAGATTCCAGCGTCACGCGCACAACTGTACGAAGATTGCAATTAGCAGGTAATTTGCGTAACAGACGGTGTCATCCCAGTGCTCCGACACTGGGTCCAGCCTTTCCATAATCATCAAAAACGTCGTATTTTAACATAAAACAGCTACTTTTATACTCACCAACTTAATAAAATTCCTGGATGCCAGTATCAGCTACTTGCATGGTACCCTAGTGGTAGGCCCAAATCACAATGTTCGTACAGTTGTGCGTCACGCGCTGGAATGACACCACTTGTTGTAAAAACAAATGTTCGTTCATAAATTACAACTAGCTATAGATATTTAAGAAATTTACTAAATAAAAAAAAGGCAAAAGAAATCCCGAGTGGCGAGTTTTGACTCTATAATACTTTAAATTGGCCTATAATCATTTGCTGACGCTTAGTTTAAGCGCGACTTGGCTGAATGTAGAAAAAATGAAAAAGACATGCAGCTGCTATAATTTGATACAATTCGCCAAAAAATACCCTGAGTTTTTTACTGAATTTTGTCATTGAGCCTGCAGATCAAAAACAAGTTTTGAGTTAG
			AAATACCCTTGTTACTATAATAACGAAATTGTTAGAACTTGTCAAGTAGTTTTTTTTGTTTCATGACACACGCTGCCATGCAATAAGTTTATTGACTTCATAGCAATAGTTACTTTAAATTAGTAACTGTTGTTGCAGTTAAATATTAATGACTTTTTTCTTTTATTTTTTTGCAATTCTTAGCATTTTATCCGCTGTTTGTGTGATCAGCGCAAGGAATCCTGTGCATGCAGTACTATTTTTAATTTTCACTTTCGTCAACTCTGCGGCTCTTTTTATCCTCCTTGGAGCTGAGTTTATTGCTATGATGGTGCTGATAGTATATATCGGGGCAGTTGTAGTGTTATTCCTTTTTGTAGTTATGATGCTCGATATTGACTACATAAGATTGCGTCAGGGTTTTGCAAAGCATCTGACTGTTGGTGCTGTATTATGTGTCGTGTTTTTTCTCATTATCAGTTTCGTAATCCGCAGCTCAGCGCTGAATATAAGCAATGTTATAAACTATAATGCCAATAATGTGAAAGCCATCGGTAATTTGCTCTATACTGACTATATGTACGCTTTTCACCTTTCTGGCATTTTGTTACTTGTTGCAATTGTGGGCGCGATTGCTCTTACTTTGCAGGATAAGAAAAAAGGAGTCAAAAGACAGAATGTATTAAAGCAATTGACACAATCCTCATCTGTAAAGTTGGTTAAGGCTAAATTTGGAAAAGGAGTAGAATGGAAATAGGAT----------------------------------------------------------------CCGTAAAAGCATAATTAACATATTATTATCAATAGAGGTATTGTTGCTAGCAATTAATATCAATTTAGTCGCTTTTTCTGCTTTTACGAATGATATAGTTGGGCAAATTTTTGTCATGTTTGTGTTGACTGTTGCCGCAGCGGAGTCAGGAATAGGACTTGCAATATTAGTTGTATATTATAGAAGCCGTGGCAATATAGACGTTGAACGAGCGAACTTAATGAAAGAATGAAGGTATGACTGATATACTAAAATTAATAGTGTTTTTGCCACTTTTTAGTTCATTATTTGCAGCGCTTTTTAGAAGAGATATTTTTAGTCAGTTAATAACAACTGCAGGAATTGGAATATCTGCTGTTTTATCTTGGTATGTTTTTTTCACCTTTTCTCAAGATTATCACTTGAGTTTATTCCCTTTGTTTTCGTTGAGCGTCCTAAAAGTAAATTGGGTGATTAATGTGGATGCTCTCTCATCTTTGATGTTGATTGTAATTACCACCGTTTCGCTGGTAGTTCATCTTTATTCTATCGGTTATATGAAACATGATAAGGGAAAGTCTAGGTTCTTTTCTTGTTTATCGCTGTTTACGTTTTGCATGATTGTACTGATCGTGAGTGACAATTTTGTGCAGCTTTTCTTTGGCTGGGAAGGAGTTGGCTTGTGCTCTTATTTACTCATAGGATTTTGGTTTCAAAAATACTCTGCAAATAATTCAGCATTCAAAGCATTTGTTGTAAATAGAGTAGGGGACTTTGCGCTATTAATTGGAATTTTTCTTATTTATTACACATTTCATTCTTTGAAGTTTGCTGAAATTTTTGACACAGCTGATATTCTTGGTGCACAGAGCATTAGGGCGTTCTGTTGTGAATTCAGGGTGGTTCATATAATATGCATATTACTTTTTATTGGTTGTATGGGAAAGTCTGCTCAGCTTGGCCTACATGTTTGGTTGCCAGATGCAATGGAAGGGCCAACACCTGTTTCTGCACTCATTCATGCAGCAACTATGGTAACGGCAGGTATATTTTTAGTAGCAAAATGTTCTCCACTATTTGAGCTATCAAATGTAGCACAAGAATTGATAGTAATTGTTGGTGCGCTTACTGCCTTTTTTGCAGCTACCGTTGCGGTTACTCAGAACGATATAAAGAAAATAATTGCTTATTCAACTTGCAGCCAACTTGGTTATATGT
			TCATGGCATGTGGCCTTTCTGCTTACAATGTCGCTATTTTTCATTTAATGACACACGCCTTTTTTAAGGCTTTATTGTTCCTCAGCGCAGGTAATGTGATTCATGCAATGCATCATGAGCAAAACATTCAGAAAATGGGAAACTGCTGGAAAAAAATTCCTTGTACTTACGCTCTCATGTGGATTGGATCTCTTGCACTTTCTGGGATATTTCCATTTGCAGGTTTTTATTCAAAGGACCTAATAATTGAGCATGCTTATAGTGCTGATAGTTTTGCTTTTGTAATGAGCTTGGTTGTTGCGTTCTTTACGGCGTTTTATTCTTGGAGGTTATTGCTTCTTGTATTTCATAGCCAAAAACAAAGTAAAATTAATATACATGAAGCACCGAAAATTATGCTCATACCACTACTAATACTTGCTCTTGGGTCGGTATTTTCTGGAATATGGGGAGCAAATGTTTTAAATATAACTAGTAATGCGTTTTGGAAATTAAGTTTAGTAGTTGTTAATGAGCATGAAATCCATAATTTCTTTATAAAGTTACTACCAACTCTAGTGAGTCTAAGCGGGATAGCGTTTGCGTACTTGATTTACCGCTATCAAAAATTTCAGCAGATTAAAAGTAAATTTTTACTTAAATTTTTGCAGAATAAATGGTACTTTGATGAGGTATATGATTTTGTCATAGTTGCACCGATGAAGTTTATATCTAGGTTTCTATGGGAGTTTGATGTTAAAGCTGTTGATTCATTTGGACCAAACGGTGTGGTAAGTTTGGTTAATGAGTGTTCAAAAAGTTCTATGAAGTTACAGACAGGCTACATATTTGATTATGCGTTTATTATGTTTGTTACTTTAATAATCGGTGCTTTGTATATTATTGGAATTAAATAGAAAGTGTTGTTACTTAGTATATTCTTGCTTCCACTAATAGGAGCGTTGATTTTATCTCTAATCAAGATCAATCATAAATCCATATACCTAAGATTCCTCTCTCTACTTTTTGCTGTACTGCCGTTTTTACTTAGCATTGTAGCTTGTATAGGATTTGATTATAATAATCCGGACTTCCAGCTCGTTAGCTACCCAATTAGAAACGCAGGAATAGGGGTGGATGGTATATCGCTACCTTTCCTTCTACTCACAACTTTCTTATTTGTTATTTGTGTACTCTACAATTGCAAAATGAGTTATACGACTCTCAAGCCGTATATGGCATTATTTTTGCTGCTTGAAAGTTTTGTGGTCGGTTTCTTTATTTCACTGAATGCCGTAAGCTTTTATGTATTCTTTGAAGCTGTTCTAGTACCAATGTTTTTTATTATTGGCATTTGGGGAGGGAAACAAAGGGTATATGCGGCATTTAAGTTATTTCTCTATACACTTGCCGGTTCGTTGTTGTTTTTGCTTGGGTTAGTGTACATATATAACGTCTTTGGAACATTTGATATACAAAAATTAGCCACGTTAATGCCAAATCTTGATCTTGGAGTGCAATCATTGTTGTGGATTGCATTTTTTGTCTCTTTTGCAATAAAAGTCCCGATGTTTCCGTTCCACACTTGGCTTCCTGATGCGCATGTGCAATCGCCAACTTCTGGATCGGTAATTTTAGCCGGCCTGCTTATTAAAATGGGAGGATACGGATTTTTAAGGTTCTCTATTCCAATGCTTCCTCAGGCAAGTTTCTATTTTTCAAATTTCATTGTTGTGTTAAGCGCAATTGCAGTAATATATGCTTCACTAGTTGCATTTGCTCAGAACGATATAAAGAAGCTAATAGCTTATTCTTCAATAGCGCACATGGGAATCGTAACTGCTGGCCTCTTTTCATTTTATGAAGAGGGGGTACTTGGTGCTGTGTTTCAAATGATTAGTCATGGCCTTATTTCTGCTGCTTTATTTTTGTGTGTTGGGATGCTATATACTCGAACTGGAACTTTGGAGATTGCAAAGTATTTTGGCATAGTAAACACGATGCCAAAATTTGGTTTTATG
			TTTATTTTATTTTCAATGGCCTCGATTGGGTTACCTGGAACGTCTGGGTTTATAGGTGAGTTTTTGGCTATGATTGGAATGTTTAAGAGCATAGGATTTTTTACAGGGTTTATCGCACTTGGTACTATTTTGAGTGCAGTTTATATGCTGAATTTATGCAAACAAACAATATGGGGAGTCAGCTATTCTAAATTATTGAATAACCGTTTAGATAGCATGGAATTTTCTGTCTTAATTTTGCTTGCAGTGCTTGTTATTTTGCTTGGATTTTACCCAACTCTTGCACTAAATTATTTAAAGCCATGTATGGCAAATTTATCAGTTAAGTATAACGTCCTATGAGCTATATACAGATATTGCCAGAAACGTTCTCTATTGTTTCCTCGTTAGTATTACTGCTGCTTGGTATCGTATTCAACCGCCGCACTATTAACTTGCTAGCACTGGGCTGCACAGCGATTACCTTGATTGTTTTAGTTCTCTTAGCAGAAAATAATGAAGTTTTTTTCTTCAATTCATTGTTAAAACTCAACTTATACATCAGATCGGCCCAAGGGTTGATCCTTATCGTAGGAGTTTTAATACTCTTGCTACTGAATTTATCAAAATATGACTATAAGTATGAATTTTCAGTACTGATTCTTTTTGCGCTGTTTGGCATGATTACTCTGGTTTCAGCAAATAATTTAATTTCTTTTTATTTAGCTTTTGAATTGATGAGTATACCTTTATATGTTCTTGCGAGCTTTAATAAAGATTCAGTTTATTCATGCGAAGCAGGAGTGAAATATTTTACGCTCAGTGCGTTATCTTCCTGCATCATGTTGTACGGAATGTCGCTACTTTATGGATATACAGGACAAATCGATTTTTCTCAGTTAAATTCATTTGTACAAAACCATCAGGTAACTTATGGAATAGTTTTTGGGTTGGTCTTTATCCTTATAGGTTTGTGTTTCAAGCTTGCTATTGTTCCTTTTCATATGTGGGCTCCGGATGTCTATCAAGGTGCACCTACCATAGTGACTGCGTTTTTTTCTACTGCTCCAAAAGCTGCACTTGTAACATTTTTAATTAGACTGATGAATGAGGAATTAGTAAATGTCAAAAATTATGTTCAACCTGTTCTTTTATATGTTTCAGCATTATCTGTGCTTATCTCAGCTTTTGGGGCTTTGCGACAAAAAAACCTAAAAAGGCTGCTTGCTTACAGTTCAATAGGTCATGTTGGCTTCATATTTGCTTCGCTTTCTATTTTTACGCGGATGGGAACAGACAGCTCTTTGACGTATTTGATGATGTATATCGTTATAAGCATAGGATTGTTCTCATATTTCATACAAATTGACGATGACGATTGCAATATTGCAAATTTATCTGGTGTGGGGAAAAAACATCCGGTTTTAGCATTTCATCTTTCTATACTATTGCTTTCTATGGCGGGAATACCACCACTTGCAGGGGTTTTTGTTAAGCTGTTTATATTTAAAGGTCTAATAAACTCAGGCTTTATCGGTCTATCTTTGATCCTTGTAGTAGCAAGTGTTATATCATGTTACTACTACCTAAATATCATAAAAGCTATGTATTTTGATAAGACTAGTGGTAATAAGATTACTTACCCTAAGGGGCTATTCATCATCACTTCAGTGGCTTCCTTAATCAATATCATTCTTTTTATATATGTAGAGGATTTATACTCGCTAATTCATTTAGTAACTAAAGGGTTATAAAGTGATTCCTAAGATATTCGAGGGCTTTCATATTCATCATTACAAAGGAGTCTCTAGCACTAATAGGGAAGCATTGGACTTAATTGATAAAGGGATATCACATGAAACCGTTATTATTGCCGATAAGCAAACAGATGGTAGAGGGCGCACCGGAAAAAGCTGGGTTTCTCCAAAAGGCAATTTTTGTGCAAGTTTAATTACAGATCTCTTACATAATCGTTCTGGTATCATTCCAACGCTGGATTCCAGAGTCACGCGCTGGAATGA
			TAGAGAAAATCTAAGTGAGTTAACAGAATTGACTTTTGTTACTGCTGTTGCTGTTGGCAATACATTATCATTATTTACAGATGATAGTAACATTCAATATAAATGGCCAAATGACGTTTTGGTAGATGGCAAGAAAATAAGTGGAATATTGCTTGAAAAAAAATCTAATTCAAGTGGGTTAGTTATAGGAATTGGAATTAATATTGATCATGCGCCACTTTCAGGAGCAACATGCGTTAGCAGCTACGGCGAGTCTGTGTCTAACACAGATCTATTAAAAGAACTAATAACAAACTTTAATAAACTAAGAAAACAGTGGTTATTTGACGGGTTTCATACTATAAGAGAAATGTGGCTGAAAAGAGCGTTCAAAATGAATGAACAAATCAGCGTAAAGTTAGCTGGCAAATTGCACGAGGGGATTTTTCTTGATATAGATAAAAGTGGTAGATTGGTATTGCAGCAAAAAGATGGAAGTTTAATTTATTCTGATGCAGGCGAGTTATTTGTTGATAGTGCATTATGAATACATATGTAATTTTCGCTTACCTTATCAGTTTTGCATTGATTGCTGGAGAACTGATTTTTACTATTTCTTGCTATATCAAAAGCAAAAAAATCTTAGAAAGCCTTAAAAATAATAATGAAGAAAAAACATAAGCGGTTATTTATAGCTTCAGGAGCTTTCTTCTTTTTAAATTGTATAGTTTTTCTCATCCTAACAACACTCAAAGAAAACATCTCATTTTTTTATACAGTAAGTGAAGCGGTAGTTTTACCAAACAATCAAAAGCCAATCCGTATCGGTGGTATGATTGTTGAGGATAGTGTGATACGCAACGAAAATGAGGTGGTTTTTCAAATGACAGATTTTAACAAGAGCATTGTGGTAAAATATCAGGGAATACTTCCACCAATGTTTTCAGAAAAAAGTGGTGTTGTTGTACAAGGTAAAATGCTAGGCAGTGGCGCCTTTTTAGCAGACACAGTGTTTGCAAAACATGATGAAAATTATATGCCTCGAGAGCAAGTAATAAAATAGAGAATTTTTTATTTCGTACGTACGTAGCGAATAAATTTTCTCACATATTCATTTTTAGTATTTTTTATTTCTTGAACAGTTCCATGGGAGATGATGCTTCCCTCATATAATACTGCTATCTTATCAGCTATTTTAAATGCACTATGAATATCATGTGTAATTGTGATAATCGTAGGATTAAGGTCTTTAGACAGCTTCATTATTATCTCGTTTACTGTATCTGACATAATTGGGTCTAGTCCTGAGGTTGGCTCGTCCAATACAATAATTTCTGGGTTGTGTGCAATTGCCCTTGCAAGCGCTACCCTTTTTTTCATTCCACCTGATAGCTCTATCGGAAACATATCTGCTATGTTTTTCTCCAGCCCGACATCACTTAACTTTTCAATTGCGAGTTGCTTTGCCTCCTTTTTGTTGATATTGAAGCGCTTCGTGTAATTAAAAGATATGTTTTCCCAGACTGTAACATAGTCGAATAAGGCGGAATTCTGGAATAAAACTCCAAATTTATTTTTGCTTTTGCTATTTATTTTAATGGACCCTGAGTCCGGTGTCAGCAAGCCAATGATTGTTTTTGTTAATACAGATTTGCCACTTCCTGAGCCACCGAGTATGACTAGTGATTCTCCTTTGAATATATCAAAACTTATGTTGTTTAGTATCGTTTTATCATCAAAAGATAAGCTTAAGTTCGATATTGATATTATGAGACTATGCATGTATCAAAATAATCATGTAGTTTGCTAAAAAAATCAGTATGAATGATAAAACAACAGTTGATGTTGTAGCAATGCCGACTCCTCGAGCACCTTCTCTGCAGTGGTAACCGTAATAACAGCTTGAGACGGAAATTATGACGCCAAAAGCAGCTGCCTTTATTAGTCCAGTGATAAAATCGTTCATATTGAAGAATTGAGCTGTATATTTTATGTATATATTCACATTGTGGTTAAATTCA
			AAAACTGCAGTGATATATCCCCCAAATATTCCTATTAGATCTGCACATACTATAAGTATAGGGAATACTATAACTGACGCTAAAATCCTTGGTGCAATTAAGTATTTGAAAGGATTGATGTTCAAGGTTGTAAGTGCATCTATTTGTTCGGTGATGCGCATAGTACCAATTTCTGCCGCAATTGATGATCCAACTTTTCCTACCATTATTAAGCTGATTAAAACTGGCCCTAACTCTTTAATGATGGTGATCGTGACAAGCTTAGGTATTACTTGCTCTTGACTAATCAATGGACCACTCAAGCTGCTTTGCAAGACTATCACTGCTCCTATAGAAACCCCTGTAAGTCCAACAGTTGGCAAGGAAAGAAAGCCTATCTCTATAATTTGTCTTGCTATGTTGCTTAAATAGTATGGCGGTGTAAAGCAGTGGTATAGAGATTGAATAAAAAATATAAAGGCACTACCAAACCTCAACAAGAGGTTGATAAAGCACCTGCCGATTATTCTAATACCATTTATATCAAAAGAGTTCACTTTGCATTTGTCTCAGCTAAAAATCAGTTTTACTGAAAATTTTTGTTAACTTCATCGCAGAGTATAGCTAAGATATGTCCTAAGTTCAATATGCTTTAGACTTTTCGCATAACAAATCAGTTTTGGCAGCGTATGTCATCCAACAGAAACAAAAAAAACCACTTGACAAATTCTTCCAATCCTTTTATCATGGTATTGAAGCTATTTGTTTAACTTCCCAATCTGTGCAGGTTAAAATGACAAGAAAACTTGTATTTGGCGTACTATTGTTTAAT-------------TGCACTGCATGTCTTTTTAAAACTTCGGGTTTTTACCCATACAAGCTGA--------------------------------------------------AGAGAGTGGAATAACTAGCTACCTCGGGGTTTTATTGTCCTTTTCTTCTACTTGGTAAATTTCTTAAATATTATAGCTTAGACTAGTTGCGCTTAAAAGCAGCTAAATTGCAGCGTTTAAGGCATAAAAACGCCAATACTGAAAATAAATACTGACCGGAGTTTCTTTTGCCTTTTCCTCTATTTGATAAATTTCTTAAATATTTATTGCTAAAGCAATTTAAGAGTCCAAAAGGTATCGTCCCAGTGTTGGCTACTTGTGTTTTAGGCAAAATCTGTTACAACATTTAGCACACTGCCCTCGCAAACAACAGATGTATGCTTGACATTGGCATACAGTAAGCTTAACTCATTAGATATAAAAGTTAGTATATTTGTAAAGTGGAGATAAACCATTAATAGTAGCAGACTTTGCAAAGTACGGTAAAATGACAGTAGTAAGTTTATATGCGAGAGTTTTGTCGAAAAGGCAAGTACAAGAGGATACAATAGGTAGCCAACTTGCTGACTTGGAAAGTAGAATTGATAAGGATGGGTACGAGCTGCTAAATGAATATAAATTCATCGATAATGGTCATAGCGGATCAAATTTAAAGCGTCCTGGTTTAAATAGTTTACGTGGTAAAGTAGCAAAAGGTAAAATTGGTAAAATTTACGTTCATTCGCCTGACCGTTTGTCACGTAAATATACAGATCTGAAATTCTTATTTAAAGAGTTCCAAAAAGCAGGAACAGAGGTAATCTTTTTAGATGATAGTCTAGAATCTGAACTACTAAAAGATATGCGAGGAATAACAGCAGAATACTCGTACGAGAAGATGAAAGAACGAAATCGCCGAGGGAAAATCCGTGCAGCGAGAGAAGGTCGTGTAAGTGTAATGCTCCTTATGGTTACTGTTATGTAAGGCATATAGTGAGGGAAGAAACAAGGTTTGAAATTAATGAAGAGAAAGCGGAAATAGTGCGCAAACTGTTTGCGTGGGTAGGTCAGGAAAGAGTGACTTTCAGAGAAGCTGTACAACGACTGAAAAAGATGCGTATTATTACACCAAAGGGCAAAAGAGATTGGCATCCAAGT
			GCAATTAATAGAATCTTGAAGAATCCTGCATACAAAGGGCAAGCGGCATTTGGTAAAACCAAGGTAGGTCCAATAAAAAAAGAAGTAGCGTGGGAAATGCGCGAAAAAAGCTATTCCGTTTATCATAATGACCGAGAAAATTGGATTCATATAACAATACCAAGTATAATTGAAGAGGAATTATTTGATGCAGTACAAGAACAACTGGCTGAGAATAGGAAAAGAGCGAGAGTACAGAAGGGTAAAGAAACGTCTTTGCTACAAGGATTGGCTGTATGTTGGCATTGTGGATATACCTATCACGGTATAAAAAGTGGCAATATTAAAAGAAGCTACTATCGTTGTAGTGGTTCGAACCTTTATTATTGTGGTGAAACCAGAATATGTAGTAGTAAGCCAATTCGTGCAGAAATATTGGAAACTCCTGTCTGGGAAGAAGTGAAAAGCTTATTAAAAGAGCCAGACAGAATTATAAAGGAGTACCAACATAGAATTTCAGAGCATAAAAAACCACTGGATAAAACGTTTGAAAAACAGAAAGGTAGATTAAATAGAGATATTGAAATGCTCATTGATGGCTATATCCCAAAACATAATCTTGAGGAGGAAGAAAGCGGATTAAATCAAAGTATTGAAGGGCTCACTTACTGTTATAATAAAGGATACATAGATGAGGAAGGGTTTAAGCTGAGAATGAAGGAGATAAAGCAAGATTTGGAGAAAGTTAAAAAGCAAAAGGAAAAGATGAAAGATCAGGAAGCAGTACAACGGGAGTTAGCTAGTATTGCAAATAGCTTAAAGAGGTTTTCCTCTAGTATTAAGCCAGAGCTTGACCAATTGCATTGGATAGACAGACGTAGTGTGATAAAGAAATTAGTTAAGAGAATTGAGGTTAGCCTTGATCGCATAACCATAGTATTTCGAATAAAAAAACTTGTCCAATCTTGCCCAAAATGGATAAAGTCAAAGTTTATAATATTGTCACGGGAGTTTAGATGTCAGTACTGTGCACACAGGTTTAGAATTTGCTGTTGGTTATTAGTCTTTTACCTAAAAAATTTGATTTTAAGACATATTTCAAATAAAAAAACTTGTCCAACCTTGCCTAAAATGGATAAAGTTAAAGTTTATAATATTGTCACGGGAGTTTAAGCAAGCTTTAACACAAAAATTGTATAGTTGGGTATAAACTTCATCGGCACAATATCTGCATTATATTACTTTTGTATTGTGCTAATAAAATGCAGATAATGCAACGTTTGTAAGCTAGTGTTGAGCTTCCGCTCGCAATTTTTCCACAATCGCCTGCACTTTTCTAACCAGGCAAAAGAGCGTTCAACAACCCATCTTTTTGGCAAT--------------------------------------------------------------------------------------------------------------------------------------------------------------------------------------------------------------------------------------------------------------------------------------------------------------------------------------------------------------------------------------------------------------------------------------------------------------------------------------------------------------------------------------------------------------------------------------------------------------------------------------TGACTTATATTACTTGGATAACTTTTC
			TGCATAGACACCTCATTATTAATCTATGCTTACTTTACCTCACATTTCCAAGATTTTAAACAGGTTCTAAAGCAACTCTGGTTTCTTCGATTAATGCTTCGGTTAGTTTGAGATCAAATCTTCATATTACTTGCTAAGCTTGTATTTTCTTCCTCTGTTGGAAAAGTCTACAATCTCAATAAATCCCATTTCTACCCACTTTTTACAAAGTTACGCACTGGTACGAGGTTTAAAATTAAATAATTTGCCTATTTGACTAGCTGTGATAGTGGAAAATTCCCCGAAGAGTTCAAGAGCCCTACGCTGTTTAGGGTCAAGTTTACGTATGAGATCAGCCTGGTCAGTTCTGTGCCCTTCTTCATTTATACGCTGCAACACATTCTCAAATGAATTTGCCATTCCTTCTATAAAATAATCCACCCTCTTAGTGATGTCTGCTTCAGTTTGTCCCATATAGTAGTTATGCGATGGACCTATACTGATTGCTTCGTAATACGTCCCAAGATTTTTAGCGTAATATTCTTCCAATGAGTAAAGTCCCTTTAGGTCATATCCACCAAGGTGTAAAATTAATGTAGTCAGCAATCTCGCAGTACGACCATTACCATCATAGTAAGGGTGAATTGTTACAAATTGATAATGCACGATACCTGCAATAATTGGGCAAGGCACTTGTTCGCTGTCACGAATCCAATCTACCATACTGCTCATGAGCTTTGGCACATCCTTTGCTTCTGGTGACATATAAATTATTGCACGTGTGCGACTGTCACGAATAACGTTTTGACCATCTTGATAAGGGGTTGGTTTCACCTTAGATTTTCCCCCTGCCATTACTAGGGCATGTAGTGTTTGAATAGTTTTTTCAGTAATAGGTATTCCCCTTGCTGCCCATTGTTCAATTTGAGTTAAAGCTGCATAATATCCTTTAACCTCATTTTCATCTCTCTGATACTTTTGGAAGTGACCTTTATGTTTTAAAATCTCTTCAATCTGTTTAGGCTCAAGTCGGTTTCCTTCAATCATAGTGGAATAGTGTGTGGTATAGAGCCGTGCAGTTTCACGAAGAGACGAAAGCATTGATACAGTGAGTGGCAAATGCAACACTTTTTCTTTTGCTGCTTCGATTCTCATAAGATAGCTAGCAATTTTGGAGGTAATTGCATAGTTTGTTATAAACTTCATCGGCACAATATCTGCATTATATTACTTTTGTATTGTGCTGATAAAATGCAGATAATGCAACATACAATGCAACTTCTTCAGTTATGGATCTAGCAATCACAGACTTGAATTCTATAATATTTCGTGTCACATTACTTAGGGATACTGCACCTAAGAAATTTTAATAGCTACACACATGTTAATCAGAATAGGTACCAGAGGAAGCAGCCTTGCGATTGCTCAAGCTTTAGAGGCAAAACAAAAGTTGCTGGACTCTTTTCCTGGTTTATCTTCTGAGATCATTGAAATAAAAACTTCTGGTGACAAGTATACCAATGCAAACCTCGCCGAAATAGGAGGTAAAGGACTGTTCCTCAAAGAAATTGAGACTGAATTGCTTGAGAATAATATAGACATGGCAGTTCATTCGCTAAAGGATGTCCCTGCATTTTTCTCGAAAGATTTAGCAATTCCTTGTGTTTTAGAGAGGTTAAGTCCATGTGATACATTTATTTCTAATAAATATAACAGCCTTGAGGCTTTGCCGCAGCGAGCATTGATTGCAACTTCCTCAATAAGAAGAAAAGTTCAGCTACTAAATTTCAGACCAGATCTAAATATAGTGCCACTTCGTGGAAATGTGACAACTAGATTGCAAAATCATAGTTTTGATGGAATAATTCTAGCTGAAGCAGGGCTCATAAGGTTAAAAAAGCATCACTTAGTTACAGAGGTATTACCACCAAAAATCATGTTAAGTGCAGTAGGGCAGGGGGTAATTTGCATTCAATGTCGAAAAAATGATGTAAAAATTATCAATCTTTTAGAGAAAATTA
			ATAATAATATGTCTTTTATAATGGCAAAGTCGGAACGTAGCTTCATGAAGACAGTAAATGGTTCATGCTTTACACCACTTGCAGCTTTGGCGGAATATGTGAGTGAAAATATGCTACATCTTCGTTGTATGTTAGCAGACGAAGAAAACATATACTTTACTGAGCGCACTTCATTTGCAGAAGATGCAGAAAAAATGGGTATGGATGCAGGATTAGAGTTGAAATCAAAATGCTTATAAGCTTACCTAAGGTACGTGGAATCTATCGCTGTAATGTTTTGATGTCTAAAATGACGTGGTTGAATGTCGGTGGACAAGCTGATGTATTATTTAAACCACGTGATATTGAAGGTTTAACATGCTTGATTAAAGATACTGAATTGCCAATTAATGTTATCGGTGCAACATCCAACGTAATAGTGCGAGATAGTGGCATTCGAGGCATAACAGTGAAATTGGGTAAGGAGTTTGCGTATATTACATGTAAAGGTAGCAATTCTATTGTTGCAGGTGCTGCTGCGCTACTTAGCAATCTCGCTTACTTTGCCGGGGAACAAAAAATTAGTGGACTTGAGTTTTTGGTTGGAATTCCAGGCACAGTTGGCGGTGGACTAGAAATGAATGCAGGTGCGTATGGTAGTGGTATAGCAAGTGTTGTACAATCGATAAAAGCAGTGAACTTAGAAGATGGAAATCTATATGAACTCTCCAACGAAGAGATGGGTTATTTTTACCGTGGGCACAGCTTGAAGGGGCAGTGGATTTTCGTTGAAGCTGAATTTAAAGGAGTAAATTCAGAATATGAGGCTATATTGCGTAGGCTAAAGGAAATTATCGATAAAAAAAACAAAAGCCAACCAATAAGAGGGAAAACTGCTGGTTGCATATTCAAAAATCCAAAAGACTACCAGGCATGGGAATTGATTGATAAATCCGGCTGTCGAGGGTTAGATAACGGTGGAGCTAAAATTTCTAAGAAACATTGTAATTTTCTGCTCAATTACAATAATGCAACTGCATCTGACTTGGAAAACCTTGGCAACAAGGTAAGAGATACAGTGAGAGATAAGTTTAACGTTGAGCTTGAGTGGGAAATAAGGGTCTTAGGTGGCTATTAGGCGGTTTTTACAGCTACTGTATTTCCCAGTTGTTCAACACTATCTATTATTCAGTTCTATGTTATTTTAGGTAAAAAGTCAACCTTTTTCTTAATATATTAATAAAGAGAAAAACAGGAGTTAGATAAGCGAGAAAGACGCATATAAATATTTAAAAAATATAAATCTTGCCTGTGTTAATAGAATATGAAATCACCATTCATTACAAAGTTAGTAAAGATTCTGGTTTACTTAAAGTTCGTTAATTGTTATTTTTTAAAGTACAGTATTTACTATAGCGCCGTATGCTTAGGATTTTTTCTGAAGTTTTGTTTATATTAATGTTTTTTGGTTTTAGTCTTTTTGTTTCACGTGATACTGAAGCTAAATCTAAGGTGAAACTTAGTAAGAAATATGTACCACAAGGTAATCCTGGCGGTACAAACTTTCATGAAGATGAGGATTTTGCTGAGTCATATAGACTATATGAAAAGCGCAGGGAACTCCTAAAGAAAAAAAAGTTGCAAGGCCGAGCTAATGCTAACATAGACAAAGAAAGCCTAGCCAAGAAATTAAAAGAAAAAAAAATTGCTCTTCTTAGTAATAAACCAAGTGACATGGAAGCTTGTATAGTCGAAGATGAAAAGGATGCTATGGTAAATCAGCATGGCATCAACATCACACGCTTGAAAGGAGCTGTATTCATAGATCAAGCTCAATATGAAGGTGAGCAACTTGAAAGCAAACGACAGGAAGGAAAAAAGGCTACTACAATACGAGAGAAAAAAATCTCCCCTATAAATGTTACTATAAAAGATACTACATCAAAAAAAACATGCTCGCGTGATTCCATTGCCGATCTAAATAACGCGACGCAGCACAGCTTGAACGGTTCGAATTCATT
			TGGAAGTGTAGCTGATACAGCAAAATAGGTTAGTCGTTAATGACATGTTGAATGAGGATTTGGTAGATTATAACTTGAGTGATGAACCCACCTCTCGACATAAGACTCATACTGTAAAAGTTGGACAAGTGAAAATAGGTGGAAATAACCCTGTAGTTGTTCAATCCATGGCACTTGGTGTACACATAGATTCTGACGACATAAAAGGCAGTGCTAAGCAATATGCAAAAGAAGTAATGGAGTTAGCACATGCGGGTTCGGAGTTGGTGAGAATTGCTTTAAACTCAGAGGAAGTAGCAAAAGCAATACCTTATGTAGTAGAAGAGTTGAATGAAGAAGGCTTCGACGGTAAGATACTGGTAGGTTGTGGGCAATATGAGCTGGACAGGCTGGTTCAAGATTATCCAGACAACATTAAGATGCTGGGTAAAATTAGGATGAATCCAGGTAATATAGGCTTTGGAGACAAACGTGATGAAAAATTTGAAAGGGTTATAGAGTATGCAATAAAGCACGACATTCCGATTAGAATTGGAGTAAATTGGGGCAGCCTTGATAAGTACCTTTCACAAAAACTAATGGATGAGAACTCCTTGTCTAGTAATCCAAAACCTTCTGATGTTGTATTGCGCAAGGCACTTGTAATGTCAGCTCTGAGCAGTGCACAGAAGGCTGAAGAAATTGGCCTCAGTGTGGATAAAATAATCATTTCGTGTAAGGTTAGTAGAGTGCAAGATTTAATCTCAGTTTACACAGCGCTTGCAAAATCCTCCAATTATGCTTTGCACTTGGGCTTAACTGAAGCTGGCATGGGCAACAAAGGCGTGATAAATACTACGGCAGGGCTTACTTACTTATTACAAAATGGTATTGGAGACACGATACGTGCTTCTTTAACTCAACGCCCTGGCGAATCACGAACTAACGAAGTGACAGTATGTCAAGAAATATTGCAGTCTATAGGTTTACGTCACTTTAATCCTCAAGTTAGCTCATGTCCCGGATGTGGGCGCACAAATAGCGATCGTTTTCGGGTATTAACTGAAGAAGTAAATGATTATATAAAAACTTGCATGCCGATCTGGAAGAAAAAAAATCCAGGTGTGGAGCATATGAGTATTGCTGTTATGGGATGCATCGTAAATGGTCCTGGAGAAAGTAAACACGCAAATTTGGGAATCAGCTTACCTGGATATGGAGAAAAGCCCGTTTCAGCAGTTTATAAAGACGGCAAATACTTTAAAACTTTACAAGGCAATAACATCTTTGGAGAATTTAAGGCAATTATTGATAATTATGTAAAGGAGCATTACACATAACCATCCAAGGGCGTCATGCCAGCGCCTCCTTTTCT-------------------------------------------------------------------------------------------------------------------------------------------------------------------------------------------------------CCCTCCTATGCAGTTCATAAATTGCAACTAGCTATAAGCGTTAAAAAATTTACCAAGCGAAGAAAAAAGCAAAAGAAGCCCTGGTCACAGTCTATTTTAGTATTGGCGTTTTTATGCCTTAAACGCTGCAATTTAGCTGCTTTTAAACGCAACTAGTCTAAGCTATAATATTTAAGAAATTTACCAAGTAGAAGAAAAAAACAATAAAACCCTGAGGTAGCTAGTTATTCCACTCTCTATTTTAAAATCCGGCGTTGGGTGATGTTTTAAACTACTTATAAGCGCGTTTCAGCTTGTATGGGCAAAAACCCGAAGTTTTAAAAAGACATGCAGTGCACAGATTGAGAGGTTAAACAAATAGCTTCAGTATCATTATAAGGGTAACGGCGAAGGTTGTCAAGTAATTTTTTTGTTTCATAGCATGTCAAAATTGGTTTGCTGTGCAAG
			AGCTCTACTAAAGCGAAAGCATGAGGTCTCTTGACTCTGGAAATCTCATGTTTAGCTGCGAAAATAGGTACTTATTTAAAAAATATCCTGTGACTTTTAGCCCTAATTGAAATTCTCGATATGAGTAGCTGTTTTGTAGGTTATTATTATATACATCATGCAGCATTTGCGGAAAAGGCAGCAGTTTATCTGCATAATAATCTCCTGCTTGTTTTGACACCGCTCTGCCGGTTTTTGGAGAAATAAATTGTAAATCTTCCTGAGCACCTGTCACAGCGCATTTGAATAAATCTAGCTTAAATCCAAGCTGTGTGAGAAGCAAAAGCTCTAAGTTGAGGTAATGGCCTTGCCAGGACTCATTATCGTGCTTGATTACATCGATGAAGTATAGAAAATTATCGTACAGTACAGCATAAGGCTCACTTTCTGGAAGCACTTTCTCCAAGATAGAAGAAAAAGAAACAATAGTGATGCTTTTTAGTCTGTCCTGAAAGAAATGGTGGAATGGAGATTCGATCAGTTCGCACTTAAAAAATCCCAGATTTTCAGGTAGTTTAGCACTCCATTCTGCATGTAATAGATTGCTTATTTGAAACTTGTAGTTACTATCATTTGTTAGCCTGGTTAATCCCCTGCGCTTTCCGTGATTTTTTGTAAACAAAGAAAGAACTAAGTTTTTGTCACCGTACTTTTTAATGGCTATAACGATGCCTTCATCTTTCCATCTCATTTGGAGTATATTGACCTATAATATTATATATATATAGTAGTAAAATCAGTACAGCAAATTCTGAAGCTCAATAATTAAAAGGGGCTTAAATTATGAGACTGGGGCTTTTTCATGCTGCCATCGAGCAAATGCCATTATTGGTCAGTGATCGTAGAGGTTGAGCTAAAATTATTAGAATAGTAACGTTTATTTTTATATTGACTATTGAGGTTTATTATTTTATAACTGGGGCTTAAGTTATTTTATGAGCTTGGGTTTTTAATATATGCCTACGATAAATCAGTTAGTACGCAAGGGTAGATTGAAATTATCATGTAAGAAAAAGGTACCAGCCTTGGGAAAAAATAACCCTCAGAGGAGGGGTGTTTGCACTAAGGTGTATACTATAACTCCTAGGAAACCTAACTCAGCATTGCGTAAGGTAGCTAGAGTAAGGATTAGTGGATATGGTGAAGTGACAGCTTATATACCTGGTGAGGGCCATAATTTACAAGAGCACTCTGTTGTTTTGATACGTGGTGGGAGAGTTAAAGATTTACCGGGTGTGCGTTATCACATAATAAGAGGTGCTCTTGATTTGCGTGGTGTACAAAATCGAAAGAAAGCTCGTTCAAAATATGGTGTAAAGAGATCTGGTTGAAGTTTATGGCTCGTCGTAATAAAGCAAGAAAGAGAGAGATAGTTCCTGATTTGCGTTACAGTAGTGTTTTGTTGATGCGTTTCATTAATGTAATTATGAAATGTGGTAAAAAATCCATTGCAGAAAAAATTGTCTATGGTGCTTTATCTTCAGCTGAAAAGAAAATAAATGAAAGCGGGATATTAATTTTTGAAACAGCAGTAGAAAATGTTACACCTTCTGTAGAAGTACGTTCTCGTCGTATTGGCGGCGCAACTTATCAAGTACCTTGTGAAGTTAGGAAAGATAGAGCAATTTCTTTAGCATTGAGGTGGATTGCTAAAGCTGCTTCCGTTGCTAGAAAGAAGAGTGGCAAAACTTCTGCTGATTGTCTGCAATCTGAAATAATAGATGCTTATAATAAGCGCGGTGGTGCGTTTAAGATGTATGAGGAAAAATATAAAATGGCTGAAGCTAATAAGGCCTTTTCTCATCTTCGCTTTTGATGTTGGCTAATTAATGGTAATATGGAAATTAATATATCTAAATACAGGAATATAGGTATAATGGCTCATATAGATGCTGGTAAGACTACCACAACGGAGCGTATTTTATTTTATACTGGTAAACAAAATAGAATTGGTGAAGTGC
			ATGATGGTGCAGCTTCTATGGATTGGATGGAGCAGGAGAAAGAGCGTGGTATTACAATCACATCTGCTGCAACAACTTGTTTTTGGAATAATCATAGAATCAATATAATAGATACTCCCGGGCACGTTGACTTTACTATTGAGGTTGAAAGATCTTTGAGAGTTTTAGATGGTGCAGTTGCTGTATTTGATGGAGTTGCAGGAGTTGAGCCTCAATCTGAGACTGTTTGGCGTCAAGCTGATAAGTATAATGTCCCTCGCATCTGTTTTGTCAACAAAATGGATAGAATAGGAGCCAATTTTTATCGATGTGTTGATATGATTAAGAGCAAGCTTGGGGCAGTGCCTCTAGTCATTCAGCTACCTATAGGGAGTGAGAAGGATTTTAAGGGCATAGTAGATCTTATCTCTATGAAGGCTATTATATGGGAAGAAGAGACGTTAGGTGCTAAATTTTCCTATGAAGATATTCCTTCTGATTTGCTTGATAAAGCTCAAGAGTATCGAAATCTTTTATTAGATACTGCAGCTGGGATGGATGATGAAGCAATGAACACTTATTTTGAATCTAATGACCTGCCAGTAGATTTGCTGAAGAAATGTGTGAGGAGCGAAGCTATTAAAGGGGCGTTTGTTCCTGTATTATGTGGATCAGCTTTTAAAAATAAAGGAGTACAGCCGCTTTTAGACGGTATAGTTGATTTTCTACCTTCCCCTATTGATGTTGATGAAATTGTTGGAACTAATCCTAAGGATTCAGAAAAGAAAATTGCGATTAAACCTTCAGAGCAAGAAAAATTTGTCGCTCTTGCATTTAAAGTGATGACAGATAAATTTGTGGGTAGCTTAACGTTTATTCGTATTTATTCCGGTAAGTTGAAGTCTAAATCTACTGTGTTGAATGCGGTAAAAAATGAGACTGAAGGAATTGGTAGAATGCTGCTTATGCATGCGAACAACAGGGAAGATATAAACGAAGCTAAAGTTGGGGATATAGTTGCTTTAGTTGGATTGAAAAAAACAATTACTGGTGATACTTTATGTTCGCATGATTTTCCTATATTATTAGAGCGTATGGAATTTCCTGAGCCTGTTATTGAAATTGCTGTGGAGCCTAAGACTACTTCAGATCAGGAAAAGTTAGGTGTTGCTTTAAATAGATTAGTTGCAGAGGATCCTTCTTTAAGAATGTCGGTAAATGCGGAAAGTGGTCAGACTATATTAAAAGGTATGGGTGAATTGCATCTTGAAATTATTACAGATAGAGTAAAGCGTGAGTTTAACGTTGATGTTAATATTGGTGCACCTCAGGTTGCGTATCGTGAAACTATTACTAAATCTGTTGAAATTGATTACACTCACAAAAAACAATCAGGTGGTGCTGGTCAATTTGCTAGAGTGAAGATCTTATTTGAACCTCTTGAACCTGGTTCTGGGTTTCAATTTGAAAGCAAAATCGTGGGTGGTGCAATTCCAAAAGAATACATTCCTGGTGTGCAAAATGGTTTGGAGTTGATAAAAGAGGGAGGAATGATCTATGGCTTCCCAGTTATTGATTTTAAGGCTACTCTTATTGATGGTGCCTTTCATGAAGTTGATTCAAGTCCTTTAGCTTTTGAGCTAGCTGCCAAAGGTGCTTTTAAGGAAATGGCAAATAAAGCTGGTCCAAAGATGTTAGAACCTATAATGAAGGTTGAGATTATTACACCTGAAGAGTATATGGGTGATATTATGGGTGATGTAAATAGTAGAAGAGGACAAGTTTCAAGTATGGAAACGCATAATAATAGCGCTATAATTCTTGCTTTAGTGCCTCTTGCAAGTATGTTTGGTTATATAAATGTTTTGCGTTCTATATCTCAAGGAAGGGCTCAATATAGTATGCATTTTTCTTGTTATGAACAAGTGCCACAGTATGTGGTTGATGAGTTAAGGTATAATTAAGGGTAACGATTATGACACAAGTAGTAGAAGCATTTGGCAAGCCGCATGTGAATGTGG
			GGACAATAGGGCATGTGGATCATGGGAAGACGACATTGACAGCGGCGATAACAAAGTATTATGGGAATTTTGTAGCATACGATCAAATAGACAAAGCA----------------------------------------------------------------------------------------------------------------------------------------------------------------------------------------------------------------------------------------------------------------------------------------------------------------------------------------------------------------------------------------------------------------------------------------------------------------------------------------------------------------------------------------------------------------------------------------------------------------------------------------------------------------------------------------------------------------------------------------------------------------------------------------------------------------------------------------------------------------------------------------------------------------------------------------------------------------------TGCAAGTATCAATAGCGATGGATAAGGGATTGCGTTTTGCAATAAGAGAGGGTGGTAGAACTGTTGGTTCTGGTGTTGTTTCTGAAATTTTGGAGTAGACGTGGTGATTGAAGTAGAGCAAGTTGGATATATTATAGGTGAAGCTTTTGATTGTTCAAAATTAGAAATGTATATTGGAGATTCTGCACGTGTGTTAAAGAATAAACTTAAGCATTTTGGTGTAAAAGTGTCCGGCCCAGTTGCATTGAAAAGGAAAAATTTTAGGTTTGATACTAATAGGTCTCCTCACGTTGATAAAAAATCTCGTGAACAGTTTGAACAGAGAGCTTCTAAGCGTTTGATTGTGTTATATGGTCTCACCCCTGCTGTGATGCAAATGCTTGGAGATTCATCTCTTTTTCCTCCTCCACCTTCCGGTGTGGAAACTTATTTAAAGATCAAAAAAGTCAAGTTTAAGAAAGAGAAATGAAAAGAATGAATTTGTTGAAAAGAATTGGTTTATTGATGACAAATATTGGTCATACTGCTGTATACTCTGATAGTGGTCGCATGGTTGTAACTTTATTGCATCTTAGTGAAACTTGTATTGTTGATGTGAAAGAGCAAGATAAATGTGGTTATAATTCGGTTATTTTAGGTACTGGGGATTTTAAAAATATTGCAAAACCTCAGTTAGAATACTTAAAGAAGAGAGGAATAAATAGTAGATATAGACTATATGAAAGTAGATTGAGTGATCTCTCAGGAATAGAGTGTGGTAAAAGAGTGGGGGTTAACCATTTTGTGGTTGGTCAATATCTTGATATTACGGGTTATTCTGTAGGTAAGGGGTTTGCTGGTGTAATGAAGCGATATAATTTCAGTGGGCTTAGGGCATCTCACGGTGTTTCTATTGCTCATAGGTCGCAAGGTTCTACTGGTCAATGTCAGGATCCTGGTAGAGTATTTAAAGGAAAGAAAATGGCTGG
			TCATTTAGGTAGCAGCAGAGTAACTGTACATAACATGAAAATATTATCTATCGATCATGAAAATAGTATAATTGCTGTAAAAGGTAACAACGTTCCTGGATTTAGAAATTCTTACGTTTTTGTGAGAGATGCAGTTAAAAAGCCTTTACATAAAGATATTCCTTTTCCGGTAGGTCTACTGTTAGATGTAAATGATGATAATGCTAGTGGTTTGGTAAATTAGTTATGGAATGTAAATTAGTTAATCTATCTAATGATAATATAGGTATTGCTCAGCTTAACCCTTCGATATTTTCCGTTAAGCAAAAATTGAGTATTTTGCATGATATAGTTAAATGGCAATTAGCGAAGAGGAGGGCTGGTACTCATAAAGCAAAAGGCATCAGTGATGTTTCTGGTACAACAGCTAAGCCTTATAGTCAAAAACGCACTGGTAGAGCAAGACAAGGAAGCTTGCGTTCTCCTCAGTTTAGGGGTGGTGGAGTTATTTTTGGTCCTGTTGTTAGGAGTCATGCCTATTCTCTTAATAAAAAAGTACGCAAATTTGGTTTAAAAGTTGCTTTATCTCTAAAATATTTTAATAATCAATTAATCATTCTTGATAATTTGAATATTGATGTGAAGAAAACATCTGAAATGTGTAAATATATTAAAAATTTCAAATTTTCTTCCTTTCTGATAGTTGGTGATTATGGAGATGGATTGCTACGCTCTACTAGAAACCTACACCATGTAAACTTGATCAAGCCTATCGGGTTGAATGTTTTTGATATATTAAATCACGAATGCATAATGTTAACAAGTGATGCTTTAAAATATCTTGAAGGTAGATTGTTATGATTAAATGCAATAATATAATAAAATGTCCTATAATTACGGAAAAAGCCTCTTTTTTAAGAGAGAAATTTAATAAATATTCTTTGTATGTTTGCGTGAATGCAAATAAGTATAAAATAAAGTTGGCAATAGAGTTTCTATTTTGCGTTAAAGTTTCCTCTATAAATATTGTTAGAGTTAAACCTAAACGTAGACGCTTTAGAGGCGTGGTTGGCTATGAAAAACAAAAAAAGAAAGTTTATTTTTCTTTGATGGATGATCAAAAGTTAGATATAATGAGTGTTTAATATGGGTATAAAGTTTCTTAATCCTGTTACTCCATCCTCTCGTGGAACTGTGTTAGTAAGTAAAATTGGTCTATCAAAAGATAAGCCAGAAAAGCTTCTTACATTTGGTAAAAAGTCCAGTGGTGGAAGAAATAATTACGGTAGAATTACAACTCGCCATAAGGGTGGTGGTCACAAAAAGAAGTACAGAATTGTAGATTTCAAACGTAATAGAAATGATCAAGGTATAGTTGAGAAAGTAGAATATGATCCAAATAGAAGTGGGTTTTTAGCGTTAATATCATATAAGAGCGATAATACTAAATCTTATATGCTAGCTCCACAAAACGTAAAGCCTGGTGATGTTGTAATGTCAGGAGATGATGCTGATATATTGCCAGGCAATTGTTTATCATTGAAGTGTATACCTGTTGGTTCTTTTGTTCATGGTATTGAGCTGAAGCCAGGTAATGGTGCTGTAATTGCTCGAGCTGCTGGTTGTTATGCACAAATTGTTGGTCGTGATGGCAATTATGTTTTATTACGGTTGAGGTCTGGTCAAGTTAGGTTGATTTTGTCTTCTTGCAAAGCTACTATTGGTGTAATGTCTAATCCTGATCGTAAAAATAGAAAATTAGGTAAAGCAGGAAGAAATAGGTGGTTGGGAGTTAGGCCTACCGTTCGCGGAGTTGCTATGAATCCAGTGGATCATCCTCATGGAGGTGGAGAAGGAAAAACTTCTGGTGGGCGTCATCCCGTTACTCCTTGGGGTGTTGCAACAAAAGGAAAGAAAACTCGGAAGAGAAATAAATTTAGTGATAAGTATATAAAACAATTGAAAGGTTAGTTTATGAGTAGATCTGCGTGGAAACCACCTTTTTGTCACCCGTCTGTGCT
			AAAGTTAGTGAATAGAGCTTTAAAGGAGGGTTCTATTAATAAGGTGATAAAAATTCATTCTAGAGCTTCTGTAATTCTTCCTAATTGTTTAGGTTTAAAATTTGCTGTTTATAATGGTAAAGATTACATTCCTGTTAATGTTAATGATCAGAATATGATAGGTCATAAATTTGGTGAGTTTTCGCCTACTCGTAAGTTTACTGGGCATAGTGGTGATAAAAAGGCAGCAAGAAGGTAATTAATATGAAAAACAAGTACACAGTAATTAAAGCTAGTTCTAGAGTTTTAAAATCCACTCCTCGTAAGTTAAACTTAGTTGCAAATTTAGTACGCAATAAAAAAGTTTCTTTTGCTACTGTGCAATTGAGGTTTTGCGAAAAGAAAGCTGCTGGCCTTATAGGGAAAGTATTAAATTCTGCAATTGCTAATGCTCAATATAATTATGGATTGGATATTGATAATCTATATATAAAGGAAGTTTTGGTAGGTAAGTCTTTTACTTTGCGTAGGGTGTTCCAAAAAGCTATGGGTAGAGCTAATAGAATTAGCAAGCATTACAGCAATATAACTATAAAGTTAGAGGAAATTATATGATTTGTAAGAGTATAAAATTAGTGAGGAAAGTGTAAAATATGGGGCAGAAGGTTAATCCTATAGGATTTAGATTAAAAATAAATACTAATACCTGGGATTCTATTTGGTATGCTAATAAAGATTACAAAGAAAAATTGCATCAGGATTTATCTATTCGCAGTTACATAAATGAGTCTTTTAAGCACGCTGGTCTTTCCAAAATAATTATAGAGCGCAAAGTTGATTTAGTGTCTGTAACGATACATTCTTCTAGACCTGGAGTGATAATAGGTAAGAAAGGCTTAGATATTGAGAAGGTAAAACAAAAAATAGCTGAGAAAGTAAAAAATAATGTGGAAGTGAATGTAGTAGGAATAAAAAGGCCTGAAGTAGATGCAGCTTTAATATCAAACAGCATAGCACAGCAATTAGAGAAACGTGTTTCATTTAGAAGAGCAATGAAAAAAGCTATTCAAAGTTGTTTGAGAATGGGAGGTGGAGGTATCAAGGTAAGCTGTTCTGGGCGTCTTGGTGGAGCTGAGATAGCTCGTACTGAATGGTATAAAGAAGGTCGTTTGCCTTTACACACTTTACGTGCTAATATAGATTATGCTTTTTGTGAAGCAAAGACTATATATGGTATTATAGGAGTTAAGGTTTGGGTTTATGTTGTTAATTAAGGCGTATTGAAATGTTTGTTCCCAAAAAGAGTAAATATAGAAAGGTGTTTAAAGGGAGAATTAAGGGTAATGCAAAAGGTGGTAGCACACTATCTTTTGGCGATTACGGTTTAAAAGCTATAGAAGCAGGTAGAATTCAGTCTAAGCATATTGAGACTGTGAGGCGTGTGATATCCAGAACGTTGAAACGTTCTGGTAAAGTGTGGATAAGAATTTTTCCTGATACTCCTGTTAGTAAAAAGCCAGCAGATGTACGGATGGGTAAAGGAAAAGGTAGTGTTGAATTTTGGGTATTTAAAGCTAAGCCTGGTAGGGTGTTGTTTGAGATTAGTAGTGATGTTCCCATGCATTTAGCAAGATTGGCGCTTGAAAAAGCAATTGCCAAGCTTCCTGTAAAATGTAAATTTATATCTAATCATAGTTGAACGGAGTTATGATGGATATAGCTGATATTAGATCAAAATCCTCGCAAGAGTTGCATGAAATTCTTGTAAATTTGAGGAAAGAGTTTGTTAATTTAGTTTTTCAGAAGAAATTAGGACAGTGTAGTAATATTTTGCGTTTTGGCTTGATAAGAAAGAACATAGCTCGTATTTTAACTATATTAAATGAAAGAAGAATAGAGGAAGAGAATGCCTAAGAAGATTTTTTGTGGTGTTGTAACTAAAGCTGAGTGCGAAAAAACTGTAAAGGTTTCAGTATTGCGGGTATATAAGGATAAACTTTATAAAAAAGTTATAAAAAAAC
			ATAAAAAGTATACAGCACATGATGAGAATAATAGTTGCAAAGAAGGAGATAGGGTTTTTATACAAGAACACAAGCCTGTTTCTGCTACTAAAAAATGGGTTGTTGTGCAAGTTGAGTAAGGTGCTTATATGATTCAAAAAAATACGTTGTTAGAAGTAGCTGATAATTCTGGTGCACGTGAAGTGCTTTGTATTGGCTTGTTGGGCGGAAGGAAGTCTGCGTCTATAGGTGATACAATTATTGTGTCTACTAAATCTATCAACCCGAAAGGGAAGGTCGAGAAGGGAAAAGTATATAGAGCAGTTGTTGTTAGAGTGAGAAATCGTATTAGAAAGTCTGATAACTCTGTAATTTGTTTTTCTAGCAATGCTGTAGTTTTAGTTAATAATCAAGGTGAGCCGCTTGGTACTCGAGTGTTTGGCCCGGTGAAGAAATTGCCATCTGGTTCTTTTATGAAAATAATGTCATTAGCTGTTGAGGTTTTATAATGAGTGTAAAAATAAGAAGTGGTGATGACGTTATAGTTTTAACTGGCAGGGATAGAAGAAAAGTTGGTAAAGTAATCAAAATTATCACACGTGATGCTAAAAAAAAGGCTATTGTTTCTGGAGTGAATGTGCATAAGAAACATACTAAACCGAAAGCTGGTAGTAGTGGCGGTATACTAAATAAAGAGTTAGCTATTGATATATCTAACATTGCAATATTAGATCCTAAGTATAAAGCTCCAACTAGAGTAGGGTTTAAGATTATAGATGGTAAAAAAGTGCGTTTTGCAAAAGTTTCTGGGGAAGTAATAGACTAGGTTAATATGTTTAAAGAATTGTACAGAGATAATATAGTAAAATCCTTGAAGGACAAGTTTAACTACGGCAACATGATGCAAGTACCTAAGCTTGTCAAGGTATGTATTAATATGGGTGTTGGAAATGCTGCTATGGACAGTAAAGCAATAAATGAGCCGCTTGATGATCTATATTTAATTGCAGGGCAAAAGCCTATATCAACGTTTGCAAAAAAATCCATTTCTGGTTTTAAGATAAGAAAAGGCGCTACAGTAGGTTGTAAAGTAACTTTGCGTAGAGATAAAATGTATGAATTTTTAGAAAGATTGATATATGTTGCTTTACCGAGAGAAAAAGATTTTAGAGGATTTAGTGTAAAGCAATTTGACGGTAATGGTAATTTTTCCTTTGGTATAAAGGAACATATCTCATTTTTAGAAATAGATTACGATAAAATAAGTAGGATTAGAGGTATGGATATCAATATTATAACAAGTACGACTAGTGATAAAGAAGCAAAAGAGTTATTGCTAGCTTTTAGGTTTCCCTTTTTTGATTAATTAAGAGAAGAGGTATATGGCAAAAAAATCTATGATACAAAGAAATCTTCGTAGGATAAAATTGCACGATCAATATGAAGAGAAAAGAAAAAAGTTGAAATCTATAATAAATAATAGGAATATACCCATAAGTGAGAGGTTTGCAGCTCAAAATAAGCTGATTAAAGAGTTGCCTAGAGATTCTTCTCAAATCAGAATTAGAAATAGGTGCGCTTTAACAGGGAGGCCAAGAGGGGTATATAGAAAATTTGGTTTATGTAGGATTGTTTTGCGTGATTTATGTTCTTTTGGAAAAATTCCAGGGGTTACGAAGTCTAGTTGGTAATATAATATAGGAGTATATTGTGGCGTTATCTGATAGTATTGGTGATTTTTTGACGAGGATACGTAATGCTCAATTGGCAATGCACAGGACAACAAGAGTTCTGTTTTCTAAGGTAAATTCTTCTATACTGAAAATCTTAAAGGATGAAGGATATATCCTTGATTACCAGAAAGAAGTTATAGGCAATGTGCCATCTTTTATCGTAAAATTGAAGTATTATGAGAAGTCACCTGTAATTAGTGATATAGTTAGAGTATCAAAACCTGGTTGTCGTCGTTATTCTAGGTGCAGGGACATTGCTAAGGCATATAATGGACTTGGTATTTTTAT
			TATATCTACGTCTAAAGGAGTGATGACTGATTACAATGCACATAAATTGAAAGTTGGTGGAGAAGTTTTGTGTCGTGTATTTTAAGTAGTAGGAGGAGTTTATGTCTCGTATAGGTGCTGCGCCTATCAATATTCCTGCTGGTGTTTCAGTTGAGTATAATGATGGTAAAATGTTAATAAAAAGTGCCAAGGTGGAAAAAGAACTTAGGCTATGCAGTGATGTTGTATGCCATGTTGTTGATAATCAGTTGCTGCTTTCTGTTGATCAAGGCAAGGATAATTATAATGAGATAAAGCCTATATGGGGTACTTATAGGAGTAATATTAATAATATCATTAACGGCATGGTTAATGGTTTCTCTGTTGATCTTGAAATTAATGGTGTTGGATATAAAGCAGAGTGTGATGGTAAATGTTTGACTTTATATCTTGGCTATAGCCATAATGTTAAGTATAAAGTACCTAAGGATGTTGAGATTAAGTGTGTAAAACCAACTCACTTAGTAGTGAGTGGTATAGATAGGCAAAAAGTCTATGTGGTAGCATCCGATATATGCAAAATTAGAAAATACGACCCTTATAAAGGTAAGGGTATTGTAATAAAAAACAAATTTATGTTGCGTAAAGTTGTAAGTAAAAAGAAGTAATTAAGATGAGAAGGTTGTATAATTTTTTAAGTAATTCTGAAAAAAGGAAATTACGTAATAGAAAGAAGCTCAATAACGGCGCTAAGCGTTTACGTATATCCATATTCAAGTCCAATAGGCATTTTTATGCTCAGTTAATCAATGACGAAAAAGGAGTGACTCTCACCTCTGCTTCTACTTTGGATGCTAAAATTAGGGGTGTATGTAAAGGTAGGGTCAACGCTGAAACTGTAAAACAGGTTTCTTCTTTAATGGTTGAACGTCTATCTGATATGAAATTAGGGCAAGAGTTGGTGTTTGACCGTGGAGCATGTAAGTACACAGGGTTGGTTTCTCAATTTGCTGAGGCTTTAAGAAGTTCTGGATTTAAGTTTTAGAAGGTTTTAAATATGGCTGTAAAAAATTTACAAAATAACAACGATTTATCAGAGCTTTTAGTTTCAGTACGAAGAGTGACAACAGTTACCAAAGGTGGTAGAAGATTTTCATTTTCAATTTTGGTCGTTGTTGGAGACGAGAAGAGTAGGGTAGGATGCGGAATGGGCAAACACGCAGAGGTTGCTGAAGCAAGGATAAAAGCTGTAAATGCTGCAAAAAAATCGATGATTAGAGTGTACTTGCGTGAAGGTAGAACTTTGCATCATGATATTAAAGCTAAATTTTGCTCTGGTGAAATAGTTTTAAGAGCAGCTAGAGCTGGAACAGGTATTATTGCCGGTGGAGCGATTAGGTCGGTTTTTGAAGTGCTAGGCATAAAAGATGTAGTAGCTAAGTCTACGAGATCAAACAATCCTCATAATGTTATATGTGCAGTGTTTAGAGCTTTTGATAATATGTTATCTCCTCGTCAAGTGGCAAGCAAAAGGGGCAAAAAGATTAGCGAGATAGTTGGAAATAGGTAAAGTATGAATAATGCTATAAAATTAAACTCTATATTTACTAAGTTATCGAAAAAAAAGAAGCCTAAGTTGCTAGGTAGAGGTATTGGTTGTGGTAAAGGTAAAACATCTGGTAGGGGACATAAAGGGCAAAAGGCTAGAAGTGGCGTTTCCATAAATGGATTTGAAGGCGGACAACAGTCTATATATACTCGTTTACCTAAAAGAGGTTTTAACCCTATACGTAGGAATATATGCTTCATAATTAATGTCGGTGATGTACAGCGTTTAATAGAAACTAAGAAAATAGTAAAAGATTCTGTTATAGACAAAGAGGTGCTGTGTAAACTAGGTTTCATAAAGTCTGTCAAGGATAAAATCAAGCTTCTTAATAAAGGTAAGCTGACTGAGAGGTGTGTATTTCACGTTAATTGTGCGTCAGAAGCTGCAAAAAAATCTGTAGCTTCAGTTGGTG
			GTAGTGTGGAAATACTATCATAAATGATGAGCAGCAAATACGCATTTAATAGTTTGGATCCTGCATTATTATATAAAGGCGATTTATTGAAGCGTATGTTTTTTACGCTAATCGCTTTAATTTGTTATCGTCTAGGTACTTATGTGCCTATTCCTGGAATTAACCTTGATATAATTAATGATATATTCCCTAAAGAAGGTTCTGGTGTTTTTGGAGTATTTAATTTATTTTCTGGTGGTGCATTAGCTAGGATGACAATCTTAGCACTAAGTGTTATGCCATACATAGTTGCATCTATAGTTATGCAGTTATTATCTTCTGCCATCAAAGGAATTAATGAAGTTAAAAATGATGGGGAATCAGGACGTCGAAAGATGAATTCCTACATACGGTATATGACTATAGTGTTTTGTGTATTTCAATCGATTACTATTTTAATCGGATTAGAAAAAATGAATAGGGAAGGGGCATTAATTGTAATCGAACCTGGTCTTATGTTTCGTACAGTAGGTGTTTTCAGCCTTTTAGGTGGAACTATGTTTCTAATATGGCTTGGTGAGCAAATTAGTGCTAATGGTATAGGTAATGGTATCTCATTAATTATTTTTACTGGCATAATATCAGAGCTACATAGTGCTTTTTCATCTCTGTTAACATTGAATAAAAACGGTAGCATATCGTTATTTATTATCCTTCTTATTTTGGCGGTGTTTTTTTTGCTGTTGCTTTTGGTTATTTTTGTAGAGTCTTCTTATAGAAAAGTCATTGTTCAGTATCCTAAAAAGCAGTTTAAAAAATTACATAATGACGATTTTACTTATATCCCATTAAAGATTAATTTATCTGGCGTAATACCAACTATTTTTGCTAATGCAATTTTACTTACACCTATTTCAATTGCGAATTTCTATAAGGGATATGCTTTTTCTGACTTTATTTTGAACTATTTTATGGCAAATAAAGTAGTTTATATTGTAGCTTACTTAGCGTTTATAATATTTTTTAACTTCTTCTACACCAATTTTATATTTAACCCAGAAGAAAATGCCGATTTTCTTAAAAAAAATGGTGGTTTTATACCTGGTAGAAGGCCTGGAAAACATACTTCTGATTACCTTCAAGATATAGTTTTTAAATTGACGTTCATTGGCTCTACATATTTGGTGGTTATATGTGCTGTACCTGAAGTCATAAGGTATTATTATGATATACCATTTATTTTTGGTGGAACGAGCTTATTGATTATAGTTAACGTTGTTACTGATACTATTATGCAAATACAGTCCTATATCTTTTCGAATAGATATGATAGCTGGATAAAAAAATATGAGTCTAAAACGAGAAAATTAAGATGATTATTACAATTTTTGGTCCTCCTGGCTCCGGTAAAGGCACTCAATCGAGTCTGCTAATAGCAAAGTATAACTTAAAGCTAATTTCAGTAGGGAATTTATTGAGAAATATTATATCTAGCAACAGCGAATTAGGTAAAAAAATAAAGGATACCGTAGAATCCGGTAATTTGATTCAAGATAAAGTTATATGTGAGTTATTACGTGACCAGCTTGCACTGGTAGATGATAATTTTTTGTTGGATGGTTTTCCGAGAAATTTAAATCAAGCTCGTTTCTTAACTCAAACCTTGCTGGAGAGATATAATAGAGATGTGGATATTGTTATTGAGTTACAGCTTGATGATAAGATTGCGGTTAATAGGTTAAAGAGTCGCCTTGTGTGTTTAGACTGCAAAAGTGTATACAGTGTATCTTCTCTTAAGAATGATGACGGTCTTGTTTGTATGAAATGTAAAAGTACAAGGCTAGAAAGGAGAATTGATGATTCTGACTTATCCGCAATTAATAGAAGAATAAGTGAATATCACATCCAAATAAAGAGTTTACGTGAATATTATAAAGACAAATTGTTAACGATCAATGCTAATCTTAATGTTGATCAGGTAAGACAAGAGATCGAAAACAAAATTTCTTGCAATTTAGTTT
			GACTCTGGATTGTTTTATGGTATAAATTAAGAGTTATTATTAATAAAGTATCGGAGTACCAGTGGCACGTATTGCGGGTGTAAATGTTCCAGTAAAGAAATGTGTTCCTTTTGCATTAACTTATATATATGGTATAGGTATTGCTACTGCAAACACAATTTGTCATGCTAGTGAAATTGATAAGAGCAAACGTGTTTCGGAATTACAAGATAAAGACATAGAAAAGATCAGCAGTTTCATTAGGCAGAATTATTCTATAGAAGGTGAGCTGAGAAAAGAAGTGGCTATGAATATAAAGTTTTTAGTGGAAATGGGATGCTATAGAGGAATGAGACACAGAAAAGGTTTGCCTGTAAGAGGGCAAAGGACTCATACCAATGCTAAAACTCGTAAAGGTAGATCTCGTTTGCCTATTGCTGGAAAAAAATAAGATTTGTTATTATTGTAAATTTTAATGAAAAAGGTCAGAACAGTTGGTAAAAGTGCAAAAAAGTTTGTTACTGGAGTTGTCCATATTCGTGCAACTTTTAATAATACCTTTATAAATGTAACTGACGTTCAGGGTAACACCCTATACCAAACGTCTGTAGGTGCACATGGTTTCTCAGGTTCAAGGAAATCTACACCTTATGCTGCAGGTAAAGCTTCGGAGTCTGCTGCAAAGGTTGCAGTAGAAAGGTTTGGTATGAAAGTTGTTTCTGTGGTAATTCGTGGCCCTGGTTTTGGGGCTGAAGCTGCGGTTAAGGCACTTCAGGGATGTGGGTTCACAGTAACCTCAATTGCGGATAAGACTGCGATTCCTCATAATGGGTGCAGATTAAGAAAAAAAAGAAGAGTATAAAATATTTGAAAAGGTTATTTTATGTATTATAACGATAGTGTTTCTATTTTTAGCAACTTAGATAAATTGACTAGGCCTAATTCAATGAAGGTAGTGCCAGGTGATTCAAGTGAAAAAGGCGATATAGTACTGGAACCATTGGAGAGTGGTTTTGCTTTAACACTTGGTAATGCATTAAGGCGTGTGATGCTATCTTCTCTTATAGGTAGTGCTGTTTATGGAATAAAAATCGAGGGCATAACTCATGAGTTTACTTCAATTCAAGGAGTAAGAGAAGATGTAACTGATATAATATTAAATATGAGTATGTTGAGGTGTAAGTTGAATGGCACTTCCAATAAATGCTTGAGTTTAAGTGCTAAAGGACCTTGTCAGGTATCGGCTGGGGTGATAGAAACTGATGATCAGTGTTCTATTGTTAATAAAGATCTGCTGATATGTACACTTGGGCAGAATGTGGAGCTCAACATGACTATATATGCGGCTAGTGGAAAAGGCTACCTTCCTGTCGCTAAATATAAGGAAAACGAATTTTTGAAGTTAATGAATGAGCAAGATCTAATAGGGTTCATTCCGGTTAATGCTTTATATAGTCCTGTCAATAGAGTTTCATATAAGGTGGAGAATAGTCGTGTTGGTCAAGTTACTGATAAGAATAAGTTGATATTATCAGTTGAGACTGATGGTACAATTTCTCCAAGTCAAGCTGTTGACTCTGCTGCAAGGATATTACAGGAACAACTTCAGCCTTTTATTAGCTCTGACGTAAGTTATAAAAAATCGCAGGCTTCCTCATCTAATGGTTATAGGGATTTGGGTTACGACCCTATCTTATTGTGCAAAATGGACGAGATGGAGCTGTCTGTTAGGTCACATAATTGCTTGAAAAATGAAAATATCACTTATATAGGTGATCTTGTACAAAGAACAGAAAGTGAAATGCTAAGAACTGCTAATTTTGGTAGAAAGTCCTTGAATGAGATTAAGGCAGTTTTAAATAATTTCGGCTTGTCTTTGGGTATGGATGTTCCAAATTGGCCACCTAAAGACATAGATGAATTGGCTAGACAACATACTGATGAAGATTAGGTAATATATGAAACATGGAATGAAAAAGCGCAAGCTGTCTCGTCACACTGAACATAGGTTGTCGATGTTG
			AAGAACCTATCTATCTCATTAATTAACCATGAGCAGATTATAACTACTCTACCAAAAGCTAAAGAACTTCGTCCGTATATGGAAAAATTTATTACAATTGCTAAGAATAAGAATACTTTACACGGTAGAAGACTTTTGCTTTCACGCCTTCATAATAATAGGTTAGCAGTTGATAAGTTATTAAACGTTTTAGCTGTTCGTTATCAAAATCGTAAAGGTGGGTATTCTAGGATAATAAAGTTTAACATTCGAAAGGGTGATTGTGCTTCAATGGCAGTGATAGAACTAATTGATAGGGATGTTACAGCAAAAGGTAAGGTTTATAGCAAAAATAAAGAAGAAAATAAAGTAGTTACAAAAAGTTAATTATTATCATAATTTTTTTTCTTATGATAAATAAGTTACACTATCTTATAGGTTATTTTGGTGAGTTATTAACTTTAATATATTTAAAGTTAAAGTGGTATAATGTTATAAAGCACCGTTATCGTTGTAGGTTAGGTGAAGTTGACTTAATTGTATCTAAAAAAAAAGAATTGATTTTTATAGAAGTTAAAACAAGCTTACTTGGAAAAGAAATACCGATATCTTCTCTTCAATATCAGTCCATTGTAAATTCCTCTAAATATTTTCTAAGTAAAAACCTTAGTTTTTTAGATTATTCGGTTAGGTATGATTTATGTTTTCTTTCCTTAAAAAAAGGACCTGTCTATATAAAAAATGCTTGGATTGAAGAGAAATCCCAATGGT-------------------------------------------------------------------------------------------------------------------------------------------------ACTTTTGTGTCGAAATGTTGGCGTTTTCTTATCCTAAACGCTTAATAAGTGCGACTTAGTTGCTTTTTAATGCAACTAACCTTAGCAATAAACATTTAAGAAATTCACTAAGCAGAAAAAAAGCAAAAGAAACCCCGAGTAG--------------------------------------------CTTAAACGACTTATAAGCGCGTTTGAGCTTGTATAGGTAAAAAAACAGAAGTTTTTTTGTCGTTTAATCTGCACAGACTGAAGATAAATAATAGCTTTAACTCTATAATAACAGGGTTGGCGAAGGTTGTCAAGTAGTTTTTTTTATTTCTATTGGGTAACATTTGCTTTCTGTGTATAATAGCTTAGGTTTTTCAAGATGATGAAAGGTAATGCAAGAAATTTAACCATGGGAGAAAATTAGGGCTTTTCAGTTTGATCTTTTGTTATAATAATTAAGACTTGTGTTCTTAACTAAAAACGATGCTTAGAGGCTTTCTCTTGATTTTTATATTTACAGTGTTCATGCCGCTGTCAAACGCTGATGCGAGGAAATATATCAGAATTGTTGGGTCTTCAACTGTTTTTCCTTTTATCTCATTTATAGCTGAGGATTTCAACCGTGTATTCTCCTTTAAAACTCCAGTTGTGGAATCAATAGGAAGTGGGCCAGGGTTCAAAATGTTTTGCTCAGGGACAGGGGAAGACACGCCAGATATTGCTGCTTCGTCTCGTTCTATAAAAAATGCAGAAAGGGAGCTATGTAAAAGGAATAAAGTTGATGAAATGATAGAGATCATTATTGGCTATGATGGAGTTGTAATCGCAAATTCTAATCAAAGGCATAGATTTGACTTCTCAAAAAAGGATTTATTTGAAACTTTGTCTGCATATTCTCAAGAGAATGGTAAGCTGGTAAAAAATAATAAGAAGCTTTGGTCTGATGTAAGCCAGACCTTACCAAAAACAGAAATTGAAATTTATGGTCCACATCAAAATACAGGTACGTACGAAACTTTGATTAATTCTATTATGCTCGATCAATACTCATGCATGAACTCAAGAATTTTCAAAGAGAATTATGAAAACCAGGAGGAAAG
			AAAGAAAGCTTGTAGCAGTATAAGGGACGATGGAAGGTATAAGGAAGTTGGGATTAATGAAAACATAATAATACAAAAGTTGAAAAGCAACAAGAATGCTTTGGGAATATTTAGTTTTAGTTTTTTGATGAGGAACCAGGATAAAATACAAGGAAGCACAATTGCAGGAATTGAGCCAACTTACGAAAATATATCATCGGGAAAATATATATTAGCAAGGCCTCTGTATCTTTATATAAAGAAAGAACACTTGAGTACTGTTGATGGATTAAGAGAGTTCATTAGAGAAGTTATCGATTCTATCAGTACTGAAGATGGGTACCTATCCAAGCTCGGTCTGATACCACTTTCAAGTGAAGACATAAAGAAAGTTTCAGCAAAAGTTCATGATATAGTGTAATATCTTTTTGCTCTGGAAAGTAACTCTATGGAAAATCATCAGCACTTGCAAACGTTGCGTTCAATTGCATTTATTGTTGGAGTATTTCTATTGGTATTTAGCTTAACAATGGTCATTCCTGCTATTACTAATAAGTATCTGGGTTACGAGTGGAAAAATTTCCTAGCTGGGTTTGTGATTACTTGCATATCTGACGCAATTTTTGTTTTATTAGGTAAATTAAGCAAATTGCATGGAATGCCAGTGGTTTTTGCGATTACCAGTTGTGCTTGGATTGCTTTATCCCTATTTACAGCTATTCCATTCTATCTTGATAGTCTGGACTATGTTGATGCATTATTTGAAACGATATCTGGCTTTACCACAACAGGGGCAGCTGTATTCAGTGATGTTGAAAAGCTATCTCCAGGAATATTGCTGTGGAGAGCAATGCTGCATGGTATAGGTGGCTTTGGTATAATTACTATAGGAATTGCAGTTTTTCCCATGCTGAGGGTTCTGAGTCTAAGTAATTTTCTCTATTCTGAATGTTCAGATGTTACAAAAAGAAGGTTACCAAACACGCGAAGTGTAGTGATTCATGCTACAGCAATATATTATGGCCTAATTTTGTTGTCATATTTTCCTATTATCTAGCTGGTATGCCATTATTTGATGCAATATGCCACGGAATGTCCGCTGTATCAACTGGTGGATTTGCTAACTATAACGATTCCATAGGGCACTATAATAATCCTTTACTAGAAGTCATAACAATCATTTTTATGATCTTGGGCTCTCTGCCTTTTCTTAGCTACTTAAAGATCATAAGACAGTTAGATATTTACCGCGATGAACAGGTCTCTTACTTTACTGGGATAGTCATTGCCTCATCTTTATTTGCTTGTTTTTGGTTGTACAAAAATGTTGATTTAGGAATATCATTGTCATTTAGATATAGCACATTTACCATCATCTCTTTTATTACGTCAACTGGCTATGTGGTGTGCAATTACGTGGATTGGGGCTTTATTTCAGTCTTAGAACCTGTTTAAAATCTTGGAAATGTGAGGTAAAGTAAGCATAGATTAATAATGAGGTGTCTATGCAGAAAAGTTATCCAAGTAATATAAGTC-----------------------------------------------------------------------------------------------------------------------------------------------------------------------------------------------------------------------------------------------------------------------------------------------------------------------------------------------------------------------------------------------------------------------------------------------------------------------------------------------------
			--------------------------------------------------------------------------------------------------------------------------------------------------------------------------------------------------------------------------------------------------------------------------------------------------------------------------------------------------------------------------------------------------------------------------------------------------------------------------------------------------------------------------------------------------------------------------------------------------------------------------------------------------------------------------------------------------------------------------------------------------------------------------------------------------------------------------------------------------------------------------------------------------------------------------------------------------------------------------------------------------------------------------------------------------------------------------------------------------------------------------------------------------------------------------------------------------------------------------------------------------------------------------------------------------------------------------------------------------------------------------------------------------------------------------------------------------------------------------------------------------------------------------------------------------------------------------------------------------------------------------------------------------------------------------------------------------------------------------------------------------------------------------------------------------------------------------------------------------------------------------------------------------------------------------------------------------------------------------------------------------------------------------------------------------------------------------------
			--------------------------------------------------------------------------------------------------------------------------------------------------------------------------------------------------------------------------------------------------------------------------------------------------------------------------------------------------------------------------------------------------------------------------------------------------------------------------------------------------------------------------------------------------------------------------------------------------------------------------------------------------------------------------------------------------------------------------------------------------------------------------------------------------------------------------------------------------------------------------------------------------------------------------------------------------------------------------------------------------------------------------------------------------------------------------------------------------------------------------------------------GCCGCTA------------------------------------------------------------------------------------------------------------------------------------------------TGTT------------------------------------------------------------------------------------------------------------------------------------------------------------------------------------------------------------------------------------------------------------------------------------------------------------------------------------------------------------------------------------------------------------------------------------------------------------------------------------------------TTATTAGAACCTGTTTAAAATCTTGGAAATGTGAGGTAAAGTAAGCATAGATTAATAATGAGGTGTCTATGCAGAAAAGTTATCCAAGTAATATAAGTC----------------------------------------------------------------------------------------------------------------------------------------------------------------------
			-----------------------------------------------------------------------------------------------------------------------------------------------------------------------------------------------------------------------------------------------------------------------------------------------------------------------------------------------------------------------------------------------------------------------------------------------------------------------------------------------------------------------------TGGAAAAATTGCGAGCGGAAGCTCAACACTAGCTTACAGATGATAGTCCTCTCCTTCATTTCTCTCCTGTTACGAAGATTTTAAACAGGTTCTTAGAG----------------------------------------------------------------------------------------------------------------------------------------------------------------------------------------------------------------------------------------------------------------------------------TCTGAGAACCTGTTTAAAATCTTCGTAACAGGAGAGAAATGAAGGAGAGGACTATCATCTGTAAGCTAGTGTTGAGCTTCCGCTCGCAATTTTTCCACA-----------------------------------------------------------------------------------------------------------------------------------------------------------------------------------------------------------------------------------------------------------------------------------------------------------------------------------------------------------------------------------------------------------------------------------------------------------------------------------------------------------------------------------------------------------------------------------------------------------------------------------------------------------------------------------------------TTGACTTATATTACTTGGATAACTTTTCTGCATAGACACCTCATTATTAATCTATGCTTACTTTACCTCACATTTCCAAGATTTTAAACAGGTTCTGAGGTTTGCTTTCTGTCTGAGAAAACTCTTTCCTGAGTGTAGTAGAGTTATTTGGCTTTTTAGAAATAGTTGGAACTTCAACTTTTTTTGGCTAAGCACCTTCCTACCACTCCTTCCAATTCCAGCAAGCTTTTGCTGGCTTGAGTTCTGCAGTTGTTGTTGATATTTGTCATCTTTTACTGCATTGTACGATATCTCGCTTTTACTTGATATCGAGCTTGTATCAAGCATTTCGCTGTCACTTATTGTGCTG
			GAGCTTGACGATATTCCACTATCACTTGATATTGATACTGCATCAGAGTCAATGCTAAAAGTTGACAAGGAGTGGGTTCTATCTTTTCCAGGAATTCGGCTATTTGTTTTAGCTTTTGATCTAACTTTTATTGGTATTGTTTCACTTTTGACTGAAGTGGAGTCAAAAATAATCGGGCTACTGATAGCCTTTATAGGCTGACCAGCTGATTTCGACCTTTTTGATTTTCCCGTCTTTTTACTCATTTCAAACCCTCAATTCATTACCAATACAACTTAATTTTAAATGATAACTATTAACTATGCATGAATATTATTTTTGGCAAAGTCTCTTGCGATGCTCAAAAGTAGAAACAAAGGCTTGATTTTTATATCCAAATAATAGACTATCAAAGGCACACATAAATATCTACAATGCAAGAAAAAACTTTCACAATCATCGATGGTTACGGCTTTCTTTTCAGAGCTTATTACGTTTTGCCTCATTTAGTTACCTCAACCGGTATGCCAATAGGTGGCGTGTATGGCTTTCTAAATATGGTTCTTAAGTACATTACTCACTCGGATTACTTGACCATAGCATTTGACTCTGGCAAAAAAAATTTCAGGCACGATTTATACCCCGAGTACAAAGCAAACAGGGTAACTCCTCCTGAGGACTTGATTCCACAGTTTGCAATACTGAGGGAAGCAGTAGAAGCTTTCAATCTCAGCTATGAAGAGATTGAAGGCTATGAAGCAGATGACATAATTGCAACACTAGCTGCGAAATACGCCAACCACCAAGACTTTAAAGTGGTAGTAGTTTCGTCAGATAAAGATTTGTTTCAACTCTTGAATCACAACATTTTAATATTCGACCCTATCAAAAATATATACATAGATGAAAAACAAGTAATAGGAAAATTTGGTGTAAATTCAAACAGGCTTCTTGATTTATTTTCTCTAACTGGAGATGCATCTGATAACATCTCGGGCGTTCCAGGAGTAGGCCCAAAGACTGCAGCCAAATTGTTGGATGAATTTGGTTCCTTGGACAATATTCTGGAAAACATTAGTAGCATTGAGCAAACGAGGGTACGTAATATTCTTACCGAACATAAGGAAAAAGCGCTAATTTCACGAAAACTTTTATTACTATGCGAGAAAGTAGATCTTCAGCATGATGTTGCAAAATATGAAGTTCATCCTCCAAATATGGAGAAATTGTTATCCTTTCTAAAGAAGTATGAGTTTAATTCATTAATAAACAAAGCGGAGAAGCTTTTTTCCTATAATAAACCCAGCGCGGAAAAGAAACTAGAATATAGTAGTGAAGAATTAGAAAAATTTTTGGAGCACTGCAGATATGAAGGCAAAATCGCAATCTATTGCCATTTTGAAAACAATGTACTCAGTAAAATCTCCTTGTCTTGCAGTGAAGATGATATTTTCTACATAGATCAAAACTGCCTACAAGATGCACTAATCACAATCAACTTAGTTTTGTTTTTAAATGGGGTGCTTAAAATAATACATGATGTTAGACAGGTCAGAGAAACATTTTCTACAATAGAAAAAGTGCTAGGCTCAGTTGATGATTTGATGACAATGTCATATAGCCTTGACACAGGGAAGCATGATCACAGCATTCCAAGCATAATTGCACATAATTTTAGTGAAAATGTAGAGGTTTTCTCAGCAAAAACTTTAATAGCAATCCATGAAAAGCTGACACAAAGATTGTTCCAGGAAAAGCTTTTTACAATTTACGAGCGCTTCGATAAGCCGCTTATGAAAGTGATACTCAACATGGAGAAAAATGGAATATTATTAAACATTCAAAAACTGCAGGAATTGTCTGATAAGTTTCAACAGTTACTCACTGTGCTTGAGGATGATATATATAATTTGGCAGGAGAAAGATTCAATATTGCTTCGCCAAAACAATTAAGTGATGTTTTGTTTAATAAAATGGGGCTTAATAAGAAGAAAAAGTTAAAATCAGGATCGTATAGCACA
			AACTCTGAAGTACTAGAAGAACTTGAAATGGAAGGAGCTGAAATTGCAAGTAAGATTTTAGATTGGCGACACTTAAGCAAGCTAAAGGGTACCTATACCGATGCGCTAATAAAGCGGGTTGACCCTCTTGATGGTAGAGTACACACGAGCTTCTCAACAACTGCAACAGGTAGGCTTAGCTCCAGCAATCCTAATTTGCAGAGTATTCCTATCAGAAGTGAAGAGGGAAGCTTTATCAGGCAAGCATTTATTGCACCAAAAGGATACAAGATAATTTCTGCCGATTATTCACAAATAGAATTGAGACTTTTGGCACATATCGCGAATGTTGCAGCATTTAAAGAGGCTTTTGCAAATGGACAAGACGTTCACAATATCACCGCAAGGCAAGTTTTTGGAGTGCGAGAAGGTACAGAGGTAGATAAACAGCTAAGGCAAAAGGCAAAATCCATTAATTTTGGCATTATATATGGCATTAGCCCGTTTGGCCTTGCAAGGCGGTTTAAAATTACCGTTGAGGAAGCTGCCGAATACATTGATTATTATTTCTCCTGTTATCCAGAGATAAAGGTCTATATGGAAAAGGAGATGTCTATCGCGAGACAGCACGGCTATGTAGAAACTTTGTTTGGTAGAAGATGCTTTGTAGAAGACATAAACAATAAAATCCCTTACTTAAGGCAATTTGCAGAAAGGGCAGCGATAAACGCACCTGTGCAAGGAACTGCTGCTGATATAATAAAAAGTGCAATGATTCGACTTTATGATCAGTTAAAAGCTGGTAAAATAATTCTCCAAGTTCACGATGAGCTACTGGTCGAAGTAGAGGACGACAAGGTACAAGAAACAGCAAAACTTGTGAAAAACGTAATGGAAAATGCAGTAAAAATTTCCGTACCACTTGAAGTGGAGGTAAAAATTAGTGACAACTGGGGCTCAAATTTTCTTAATTATGATTTAAACACCGCAAATTCCGAGAGTATAAATCATTTGAACTAATATGAAAAATATGCTACAATTAAAGTATAGTAAATGTGAGTAAGTCAGTTATGACAGGAATATTAGCTCTACAAACAAAGGATTCGAAATCTTCTATTCAGTTAACTGACGAAGATAAGAAAACTTTTGAAAAAAAAGAACATCAGTTAATCTATCGTGCTTTTCTAGATACTTTAGAGAATCCAGAGAAGCAAACACAACAGGAGATAGAGGAAATAGCAAAGGAGCTGCAAAAAAAACTTTCAGAGGAGCAAAAACAAAAATTACTGGGTGATCTGAAGTCATTAAAGGGACGGGTACCTCGATTACAGAATGAAAATGAAAAGAAAATTTTTACTTTTGTACTTGAGAATAGTAAAGATATATTCAAGAATGTCGATCCAGAAGATATAAAGTCACTAAGTGAAGAAAATTTCCTTCAGTTTTTAATTTCCGTATTTGAGAAAATTAGAGAAAAAAATTTAGCTAGCAAAGAGAATTTAGGGAATAGTAAAATAAAAGAAGTAATTGATGAGTGTATAGATGATATACGCGGTACAGAAGCTAAAGATTCACTTATAAAGCTTGCTGGGTGGCCGTTTGGAATAAAGGTAGATCCTAAAAACATTTCTGGCTCCTTGATGAGTGGGCTAAAAGAAAAAGTACCATTTTTAGGTGGAGGTAAAGAAAAAGATGAGCCACCACTTAGTGATGAAGAAATGGTAACAACGTTCTTACGTAAATCTTTACTTCCTGTTGCTCTTTTTGCTTTTACGACATTAGTCTTTGGCACTGGCCCAATTATGCTAAGTATTGCTGTTGTTGGACTTTTATTCACTGAAGTAAATGCAGTCAAAAGTCTTTTTTCAAATAACAGGAAAGGTACTTTGTATAACCCTGATACTGAAAAGGAGAAAGAATGGGGTGGTGAAATTGGTAGTAGGATTAGTGAAATTCTAGAAACTCCAGTTAAGGGGGCTGGAAAAGATAATCAACCTGCTTTAGCAGAAGAGCAGCTTACT
			CAAAAGGGTAAGCTGCCTACTGTACCTGGGCAAGGAGTTAATCGAGCGAAACAAGAACGATCCTTTCAGAAGCAAGAAGACGAGCGACGAAAAGAAGCAGAAAATCAGGCCAATACCCTTAACTTATAACTCAGTTGTATCTGTTCAGCGGAATGGTAAAATGAGATAGACAAGGTGCTCTAAAAAAAGTAATCATATAGTAAAAGTGAGTTTACAACAAATGGTGTCATCCCAGTGCTCCGACACTGGGATCCAGCCTTTCCATAATCATCAAAACGTCGTATTTTAACATAAAACAGCTACT-----------------AATAAAATTCCTGGATGCCAGTGTCAAGCACTGGCATGACACCCTAGTGGTAGGCTCAAATCACAATGTTCGTACAGTTGTGTTATCTGCTTGCGAATGCGGGGGAGAGATTGCAATATGTGAAAAACCCTATATTCATCAAAAAGTTGATCTTCCGGAAATCAAGCCGTATGTAGTGGAATATCAGCTAGAGCATGGCCGTTGTCGAAAGTGTGGAAAAAGTAGCAAATTACCAGAAGGTGTGACATCAGATACATTTGGGCCAAGGGTTAAGTCGATAATTGCGGCACTTAGTGGGTTTTACAAAAATTCAAAGCGTGGAGTGTTGTTT----------------------------------------------------------------------------------------------------------------------------------------------------TATCAAACAAGATACATAATAAATTCGCTAAACCTCTATAATTGCAGGAAAACTTTTTAATTTACCATTGGGATTTGGTATTAGAAGGTATTAATAACTACACACAATTTCTTGCAAATATTCAATCTTTTTGTGCCTAAATTTTTAAGCTCTGGATATGTTGATCAAAAAAATACCTTACGTTTGCTCTTCAACGCACCTCTTGATGCACACCCCTCCACTTTCCTCTGGCAAAAATCCACCAACTTGTGCATCCCATAGAGTCCTATACATTCCATTTTTATCGAGCAATGCTTGGTGCGTGCCGTCTTCTATAATCTTACCCTGGTCAAACACTAAAATACGATCCATATGCAAAAGTGTAGATAGGCGATGGGCTATTACTATTGTAGTTTTACCTTGCATCAACTCCCATAAGGATTCTTGAATGTTACTTTCAGTCACAGAATCAAGTTGTGAAGTTGCTTCATTAAGAATTAATATCGGAGCATTTTTTTAAATAGCTCTTGCAATTGCAATACGCTGCCTCTGCCCACCTGAAAGTTTTACACCTCTTTCGCCAACAAGTGATTCATAACCCTGGGGTAATTTTGAAATAAATTCATGGGCATGCGCACGTTTGGCAGCCTCTATCACTTCATCATCACTAGCATCTGCTTTGCCGTAGCGAATATTTTCCATCAGAGTCCTATGAAAAAGCGATGGATCTTGTGGAATCATTCCAATGTTTCTGTGCAAAGAATCCTGGGTTACATTACGAATGTCATGTCCATCAATTGAAATTTTCCCAGATTTCACGTCATAAAGCCGGAGGATCAGATTCACAAATGTCGATTTACCACTACCTGAATAACCAACGAGCCCTACTTTTTGACCAGACTTAATTATTATGGATTTGTTTTCAAATATTGGTTCTGCATCTTTATAGTAAAAATGAACTTGATTAAAAGTAATTTCCCCTTTTTTAACGACCAGATCTGCTGCATCTGGCTGATCTTGGATTTCAGGAATCACAGTAATTGTCCTCAAAGCCTGAGTAATCCTTCCCCATGACTTAGAGAACTGTGAGAAATCTTTAGCTATCATCCAAAGAAAATTAGCTATTGCTATATTAACAGTCATAACAAAAGCAAAATCTCCAGCAGTAATTGACCCTTGCCCCCTTCCTTTAATTAGGAAATATAAATTAAGTATTTGCAT
			GATTAGAAATAAGAAGCCATAGAAAGTAAAAATCCACGTATATAACCATTAAAGTTTCTGTTCTGCTTTAACGGCTTCACTATGAGTAGCTCGCAAAGATAATTTTTCCTGGTACTTACTTGCAAACAACCTTACAGACATGATATTTGAGAATACATCCACCATTTTACCAGTAATGCTTGAACCAAGCTCTGACCACGCATCTGCAAGATGCGTTATCTTTCCTGCAAGTAAGAGGGAAGACAGAACAAATAATGCAGACCAAGTTAACATCAATAGAGCAAAATTAATATTTATTTGCCATAAAAAGTAAATTGCGATACTAAGCGCTAATGCACGACCCATGACCCTGTCAGCCATAATTTGCATAATATCTGGAATATAATTTGTCAAATCATTAACCTTGTTGGCAAGACTGCCAGAGAAGTTGTTTTGGTAGTAGCTATTATCTTGATTTAATAATATGGCAATACTCGATTCAACAATGTTTTTACGGAGATTAGGGATCATCTTAATTTCGCAAAAATAGTTGTATAATCTATTCATACACTCAAGTAAAAATAGTATTAGTACATAGGATATAGCAGGAGTTGCTATGCTATGAAAAAGATCATCTGCATCTGATATTGAAGCACGATCTATAATAATTTTTATCAAGTATGGACTAAAGGAAATATCAACAGCCCAGACTAATGCTGTCAGCAATACTATTGTAATATGAAACGGAAATGGGCGCAGCATTTTTAGAATGAAAGATATGACCTGCTTTGTTGTGATGTCATTCATTTGAACTACACGCGGAAATGCTAATCAATTTGAAAAATTTACGCTGCCTTGTATCATAATATCTTATCAATCAAAAATAAAAAAGGGAAATAGCCGTGCTCAACATACAAAATAACGCTCCACTTTGCAGGCAATGGATATTCTTGGCAGTATGTGCTCTTGCTTGTTCTGGGTTGCTATCAATAATTGTTATTTTTCTACGATTGCCTTTTATTTCCTCTCTCATTCCTTCTGCACAATATATTTTTGACAATGCGCTGGTGATACACGTGAACTTGTCAATTTTGGTGTGGATGTGCTCTATAATATCTCTGCTCCTTATCATAAATCTACAAAACACCAATAATTGGCTCAACTTTTTATGGATTCTTTCAACCCTTTCCATGCTGCTGATGTTTATATCCGCATTTGTCCCAGACACTGAAGTTATCAAAAGTAACTATATTCCCGTATTACAAAACAAATTGTTTTTGTTTGGGCTCGGTTTGTTTATTACCAGCATATTGGCAAATGCAGTCCTCAACTACGTGTCAAGTAAACAAGCTTCGTACCTTTCCGTTGGGCAAATTGGACTGGTTATTATACTTGTATCATCATTTCTTTGCTTTGCTCTAGCCCTCAAAAATATGCCTACAGGTCTGTATCACTCGGATAAGAGTTTATTTTACGAATATCTCTTTTGGGGAGGCGGTCATTTGCTGCAATTTGCCTTTGCTCAAGGGATGTTTTTGGTTTATTTGATAATGCTAAATTCCAGCGTCAATCTAGCTTCAAGCAATAAAATTTTACCGCTATTTATCAACACAATCTTGGCTGTAGGCGCGCCGTTTATATATTTCGTTTATTCGGTGGATAGTGCTGAATTGATACAGTTTTTTACTTGGCATATGAGGATTGCTGGAGCAGTTTTGCCGTGTTTCTTAATAATGCTCGTGTATCGCAATATAAAGGCCTTACTTGATGAGAAGGGCAATTATTTGCTCCATTCATTTGTATTATTTATCTATGGAGGCATGCTTGGAGTGTTGACTATTGAGGGAAATGTCACCATTCCTGCTCATTACCATGGTTCTGTGGTTGGTATCACTATAGCTTTTATGAATTTTGTCTACTGGCTGTTGCCAAAACTAGGCTGTAAAGAGATAAAAAGCTCTGTGGTAAGATTACAGATTTATGCATACAGTTTGGGACATTTTCTCCATATTACTGGCCTC
			GTATGGCTTGGTGGGTATGGCGCTTTAAGGAAAGTTGCGGATTTACCAAGCATTTCGTCGGTGCTAGCGCGCATCTGTTTCATTATGGGTGGAGCTGTATCAGTTGTTGGTGGAATGCTGTTCGTAATAATTGTGCTTTTATCTCTACTTAAAGGCAGGGCGCGTACCAACTAAGAAACGGAACTAAAAAACTACTTGACAACTTTCGCCGTTACCCTTATAATGAGACTGAAGCTATTTGTTTATCTTCGCAATCTGTGCAGGTTAATGACAAAAAACTTAGGGTATTTGGCGTCTCATGTTTAAATTTTTGTACTATGTGCACCTTACGTCTTTTTAAAACTTCTGGTTTTTACCTATACAAGCTGAAACGCGCTTATAAGTCGTTTAAGACAGTATAGAACGTCAAATAG---------------------------------------------------------------------------------------------------------------------------------------------------------------------------------------------------------------------------------------------------------------------------------------------------------------------------------------------------------------------------GAGTATAAAAGTAGCTGTTTTATGTTAAAATACGACGTTTTGATGATTATGGAAATGGTGGATCCCAGTGTCGGAGCACTGGGATGACACCGTCTGTTAAGCAAATTACCTGCTAATTGCAATGTTCGTACAGTTGTGCGCGTGACGCTTGCATGATCAAGAGAAAACAGGAATCTAGACTGTAACTTTCGATTTAACCCAATGATATAATTTACTTATTTTACCATCCTGGCCGAGCATTCCGGGACTATTTTTATAAAAAGTATCAACTATTAGTTTTATAGAACCTATGGCAGCAGAAAATACAGGATTTTTATCATATTCGCCATCAAGGCCACTACACGACTTAGGACACCCAATACGGACTTGCTTATTGAATATATAGCTTGCAATCTCTTTCATGCTTGTGAGCTGACTAGTTCCGCCTGTGATGACTACTTTGTTAATCGTGTCTTTTTGCTCCCGAAATTGCTCTTTTACTAGTTCAAGTATTTCTTCGATCCTCGGTCTTATAATGTCAACAAGTTCAGATTTGAGCACTTGGGTCGGTTCATCACTTTCATTATTTTGCACTGTGATATACTCGTTTTCATCTATTGAAGTCACGATAGTATTGCCATATAGTATTTTTATGCGCTCTGCATGTTCTATGCTTGTACATAGTCCATAAGCAATATCTCGAGTGATATGAATGCCACCAATTGGAATGCTGTCTGCGTATATAAGTTTCCCCCTCTTAAAAATTCCAATTGCAGTGCACCCACCTCCTATGTCAACAATGGCAGTTCCGAGCTCTTTCTCATCTTCACTGAGACAAACAAGACCTGCAGAGTATGAAGATGCAATACAGCCGGCCATACTTAGCCCACTGTTATTGGTTACGCAGTTTTCAATATTGGTAAGCGCCGGACGAGAAGCAGTGACAACATTAACGTCAGCAGATAATCTTTTTCCATACAATCCACTAACTTCCTTTATGTCGGTCATGTCATCTAAGTGATATTTTAGTGGTATATTGTGAATGATAACATTTTCCTCAATATATTTCTCAAACGTTTGGAAGACTACACGTTTTATGTCCCGGTCAGAGATTTCATGATTAGCTGCAATAATTTCATTGTGCACATTGAAAGATGAAATTCCACATCCGGCAATATTAACATATATCTGATCTATAGTCTCCTCCGATACTTGCTCAGCCAGACCTATAGTTGATGAAATAGA
			GTAATTTGCATGCTTTACGTCGGTTATTGATCCACCATTTATACCTTCTGCAATCTTATAACCTGTTCCTGTTATTTTATAACTGAAATTGCCACTGACCTTGACGATTAGACAAATAATCTTTGTTGTACCTATGTCTAAAACAGCAAAAACACTTCTCTTTGGCTTTACTATTACTGCAGAGTACATCAGTTGACCTTATGACACAATTCAATTCAAATTGTAGCTTTCTTTAATAGTTTATATTCTATTATAAAAATACAGCAACATTTTAATATACCCCAAACACTGGACAAAGGAAAAAATAAAACATAGAATTATAATTTTATGTCTAAATTACCAATTGTAATTGCCCCTGATGAAAGGTTAACTACACGTGCCAGTGAAGTAACAGCTATAAACGATGAAATTAAAGAATTAGTAAACGACATGTTCGAAACTATGTACGATGCAGGTGGTCTTGGCCTTGCTGCAGTGCAAGTTGGGGTACTAAAAAGAATTTTTGTTATGGATGTTCAGCTAGAGGACATTGAAGGCGGGCCAGCAGGATATGAATCGAATGGCAAATTTTGCATGATTAATCCTGAAATTACGGAATTATCTGATGAACAAACAATTCTCAAGGAAGGATGTCTTTCAATTCCAGAACAAAGTCACGAAATTAAGCGTCCAAAGTATTTAACTGCAAAATATAGAGACTTAAATAATGAGGAACGGACGCTAAAAGCCAGTGGTTGGCTTGCGAGATGTATTCAGCATGAGCTAGATCACTTAAATGGTATATTATATATTAGACATTTGTCTAAATTGAAGTATGATATGGCCATAAAAAAAGCACAAAAGATCAAGAGGCACTATGAGCGATGAGGATTTAGAATTATTAAAATTTTACCATGAAGTGGGCGTTGACTGCACGCTAACAGAAGGTGAGGAGGAAAAAGAGCTGGGGAGCAAAGAGAATGTGCAGCCTTCTGTTATCCAAGTAGCCGACACTGGGAAAGATGCAGATTCCAGCGTCACGCGCTGGAATGACACTAAAGGTGGAAAAGAGCAACAATCCATGTTTCCAAGTGACTGGATAATTGAAGCAAGGAAACTTGCAAGTAAATGTAGTAGTGTGAATGAGCTAAGAAGCGCAGTTGTATCATTTGAAGGTTGTGAAATAAAGAAAACTGCAACCAATACTGTTTTTTCCGATGGTAATCCAAATGCGAAAATTATGCTCGTTGGTGAAGCTCCAGGAGCAAATGAAGACCTGCAAGGCATACCATTTTGCGGTGCAAGTGGGATGTTGCTTGATAAAATGCTCGGTGCAATTAATCTTGATCGCACCAAAGTTTACATAAGCAATACCGTATTTTGGCGTCCACCTGGTAACAGAAAACCAACTGACCTAGAACTTGATATGTGCAGGCCATTCGTCGAAAAACATATTGCACTGGTTTCACCGCAGATTCTAATTCTGGTCGGAGGAATCGCGTGTTATAGCCTACTTGATAATACAAAGACCATATCAACCCTGCGTGGCAGGTTTCATACGTATACTAACCAATATTTGTCTAATTCAATTACTACGGCTGCTATATTTCATCCAGCTTACCTACTTCGCCAGCCAGCGCAAAAACGTTTAGCTTGGGAAGATTTGAAGAAGATTAGGGACTATCTCCAATAACTGCACAATAAAGTGGCGAAACAATAGACATACTGTAATGTCTACCAACAATTCGTCGTTCCGCTACGTGTTAGCGGATGAGATCAACTATGTGTCTTTAAAAATTTTTTGTTTGTAATTTTGCAGCACTTTACCTAATCATATGAGCAATAAAAATCTGTTTGTTGTAGGAACTTTTATATCAAATAGCTACCACAGCAATTCTTGCTTAAGTTAATGAATAAGTACTTTTAACCTATATGAATGACGGTTGTTATACGCCTAGCGCGCTGCCACTAAAAACTTGTTTAATATTCAAGGGCTCTTTGTCAGATGTTTCTTGCATATC
			AACTAGCTCTTGCATTACATTTTCAACATCTTGTGAAAGTTGTGATATCTCACTTACATTAGGAATACCATCCAGCTCTACAGAGTCATAATAAGGCCGCTCTTTGAATAATTCTGCACTGAAGTCGTGTAATTTAATGTACCCTTGGTATAGAATTTTCATTTCACATTCTAAATTTTTTGATAAGTGACGTATTAAACATAAGCCGGCGAATAAGACTGTAGAAAGGAGCATAAACGATACCGTAGGGATGATAGCACCGCCACTGACCATTACCGTTATGCCAGTAGAAAGAGAAGCTAAGCAAATAATAGCTGCTGACCATAGCACAAGTGTACTAGCAAGCCTACCATGTGCGAAATATTCACATTCATTTAACTGATACTTATAAAACTTAGAATCTGTTTTATAAATAGAAAATACTTGTATCACTACTCTACATAATTCTTCTTTTGTAAGGCCGAAAACTGCACCAAAATTAGGATCATAGAACGCAAAGCTGCCATCCTCATTTTTCTTTATTAATAAAGCATGACCAGCCTGTTCCTTGAATAGAATATTTCGTGGCATGAAGCATAGAAACGAATAGCCGTTTTCGTTTTTTGCCGACAATTTTAAATTTTCGTCTATGAATCGCACGAAATTTTCTGGGGTTGACGTGGTCTCTTGACTATATTGATACTTCGCGTTAAACCTATTTTTTATATCTTTACGAATTTTTTTGTGCCGGCTAGAGAGCTCACTAATTTGCTTTGACTTTTCAGGATACTTTTTGCTGTTAGCTATATTCTTAAGCTTTTTTATTTCTTTCTCAATTTCATTCAACTTTTGAAATGCAGCTTGTGAGTTTTGCGATATTGTATCTACAAAATATTGATCATCGGTTTTTGCTTCATTCATCAAATCGTCTATTAATGATTTTCGTGATTCTTGAAGTCTTATGCAATTCTCTTCAGTAAGAAAGTCAAAAAATTTTTTAGAAAAAGTATCCTTATTAGCTAGTAGATTATGGCGGGCAACATAGGCACATAGATATGAGCACAAGCCTCTCACTTCTGTGTCATCTTCTCGATTAAAAGCTTTTTTGTATCTTTCAAACATTTCTTGATCATAACCAATGGTGTTCAATAGATAACCTTGTTTATTCATAATAAAGTTATTTCCTATGTTTTTAGGAAATAATGATCTATCCTCATCTTTTATACTAAATAATCTATAAAAAATCTTATCTCTGTCATCTGTCATAGTTTATTACTTTACCATATTAATTTATAAATTATAACATTAATTTGTTAATTAAGCAAGTATTGTGTATAATTCCTAGCTTTAATTATACTATAGATAGTATCAACTTGTATCAAATCTTGGATGATACCCTTTGTTGTGCGCATTACTTGCTAATTGCAATGTTCGTGCAGATGTGCATACCATAATAAAAAAGTTAACCCCACACCTTGGGTTACAGCTTTACTAGATCCTAAGAACTGGATAAAATGGGCAAACATTTATGAATTGAATTTAGTGTACAATCAGCAAACAAGGGTATTGATATCAACAATACTCTGCAGAGTCGCAATATGGTATGATCACATGCTCTTTATTGATCTGGTTAACATAATCAGTAGAGAGTTTTGTTCTGCAAAAGATGTTTACTACAACATATTACAATTGTTTGGAATTGCAGGACTGGGTGCTATGGTAAGGCCACTTGGCGCATCTATATTTGGTCACATTGGTGACAGATATGGAAGGAGGGTAGCGTTAACAATTGCCATCTTGCTAACATCGATTCCGTCTAGCCTCGTTGCGTTTATTCCAGGTTACAGCCGGGTAGGTGTAGCTTCCACTATGTTGCTTCTTGCAATCCATCTAACACAAGGGATTGCACTCGGCGCTGAACAAGGAGGCAGTTCTGTTTATCTCATAGAGCATTTACCTAATAAGAAAAAGCTAGGAATGTTTTTTGGAGTAATAAGTTTTGGTCGCTCCATTGGCGTTTT
			GCTTTCTGTGGCGATGGTGGTCATCTGTAAAAAAATCACTGACTTTAACGCTTGGGGTTGGAGAATACCATTTACTTTTTCAGCTGTTTTGGGACTGATTAGCGCATATAGTATATACACATTAGGAGAAACTCCAGCATATGAAGAAAATCGTAAACAAAGAAGTTTATCTAACTTACCGGTAATAGAGCTTATAAAACACCACAAGAGAGCTCTTACACTTGCTATTTTAATATCTGTACCCGTTAATGTTGCTGTTGGATTCACCATATTTCTCAGAACAATTGCAAAAGAGATAGTATCGGTTGAGACGTATGTAACAACATATATCAACGAAATTGTGCTCATTATAACCAGTGTATTAATGCCGATATCTTCAATAGCATTTGGAATGCTAGCTGATAAGGTGGGAAAAGAGCGCACTGCAATCCTATTCATAGTGATTACTATGGTACTGTGTTGTCCTATGTTATCTATTGCATACCACTATAAAAGTTATCTTATAATTATGCTTAGTGTAATGGTTCTCTCTATAGTAGAAAGGGGTATAAATCCTATAGGAATAGTCGCATCTGAACTCTTCCCCACTAATGTTAGATTTAGTGGAGTGAGTTTATCACGCAACATCTCTTATGCTTTGCATGGCGGGTTTACTCCTATGATATGCACTTGGTTTACTATAACATTCCCTCAAATAAACTTTGCCACCGGGCTTTATATAATCTTCTGCTTATTGGTCAGTTTGATGGCAATATTGCAAATAAAACCACGAGATAAAAATTTTGATTGGTAAAAATTCTGATATAAACCATACACTTTCCGTTAGTGAAATCGAAAGGATTGCAAGATTAAAAGACACTCAACTTAATCAGTACACACTGGAATGACTAAACCTAATTAGGTTCTCAGTTTCTCAAAAAAATCTTTTAGCAAAAAAGAGCACTCTGTTTCTAATCCCCCGCCATAAACTTCAGGTACGTGGTTGCAAAATTGAAATATTTTAGCCCCATTTTCAATTCCTCCACCTTTTGGATTATAGGCTCCAAAATATAATCGTTTAATTCTTGCAAAGGAGATAGCTTGAGCACACATTGGGCACGGTTCTAATGTTACATACACGTCAGCATCACAAAGTACTGACGTTGAAAGCAATTTACATGCTTGTTTAATCACTAACATCTCAGCATGTGCAGTTGGATCATTGGATATGTTGTGCGCGGAAGAAACAACATTGCTTCTACTCACTATTACAGCACCTATGGGAACTTCGTCACTCTTTTGGGCAAGTTTTGCTTGCTCTATTGCAAGCTCCATATATCGGTATCTAAACACTTTCCTCTGTTAATCTTCTTTTTTTAGATTTTATTAACTGCTGCCTTAATAAACGATACAAAAAGAGGATGAGGAGAAAACGGCTTTGATTGGAACTCTGGGTGAAATTGCACGCCAATAAACCATGGGTGGTTTTCCAGCTCCACTGCCTCTATACACGTTCCATCTTCTGATATACCACTGCATATCAACCCGTTTTTTTCTAAATCATCTTTATAGTCTGAGTTAATTACGTATCTGTGTCTATGCCTTTCCGAGGTAGTAATATCACTATACGCATCTGCCATTTTAGAACTTTGGCTTATATTACATTTATACGCCCCAAGTCTCATAGTTCCACCAAGGTCAATGTTCTTATTGCCAGCTAGCTTAATGATTGGATGCTTACAGGTACAAAATTCTTCGGAGTGTACATCTTCAAGCTTAATAACATTGCGAGCAAATTCAATAACTGCAAGCTGCATACCAAGACATATTCCAAAAAATGGGATATTATGCGTGCGAGCATAACTTATTGCCGATATTTTACCCTCCACTCCATCATCGCCAAATCCACCTGGAACGAGGATTGCATGAGAATTCTGTAATTTCTCTTCTATGAGTTTTTTGTTGATAGGTTCTTCACTCTTCTCCCTTGAGTTAATCCAATTTATTTTTATCTTGACCTT
			GTTGCTAATAGCACCGTGATTTAATGCTTCAACTAGCGATTTATACGCATCAGGGAATTCAGTGTATTTTCCTACTATGGACACAGTGACTTCCTGTGTTGGGTGTCTCATAAAGTGCACTATTTGATCCCACTCAGTTAGGCTTGGTTTTGGCTTATTCAAGTTAAAATGTTCCAAAATTTGTGTGCCAAGTCCACATTGATTATATAAGACCGGCAGCTCATATATATGGCTCACATCAGGAGCAGGTATTACATTAGGCAAAGAAACATTACAAAGATTGGCTATTTTTCTTCTTTGATTATCAGAAATTTCTTTCTCGCTACGACACAGTATAACATCCGGTTGCAATCCTGCAAAATTTAGCTCTCGGACTGAATGCTGTGTTGGTTTTGTTTTTAATTCTTGTGCTGCAGTAAGGTATGGTACCAAGGTCAAGTGTATAAGGATAACTCTTTGTTTTCCAAGCTTATAGCTGATTTGACGTATGGCTTCCAAAAAAGGTTGGCTTTCAATATCACCTACAGTTCCGCCAATTTCACATATTACAAAATCTAAACCTTCCGTACCATTAAAAATAAACGACTTGATTAAATCTGTCACATGAGGAATAACTTGCACAGTTTTGCCCAGATAATCACCACGCCTTTCTTTCTTCAGTAGCTCATGATACACTTTACCAGTTGTTACATTGTCGTCTTTGGTTGCTTTAATTCCAGTAAAGCGCTCATAATGCCCAAGGTCCAAATCAGTTTCGGCACCATCTTCGGTGACGAATTCCTCTCCGTGTTGAATTGGGTTCATTGTTCCAGGATCGATATTCAGATACGGATCAAGTTTCCTGATACGGACCCCAAAGCCATGAGCTTGGAGAAGTGCGCCTACACTTGAAGCAACTAAACCCTTGCCAAGTGATGAAACAACCCCACCTGTTACAAAGATAAATTTAGCTTCCTTCATCAATTTTCAAAAGGAACAGAAGTAGATTCATTTTTTTGTTTTTTTTCTAGTATAATCTTTTCTGCAATTGACTTCTTATGCACATCTTTTGAACATAATCCTGATAATAACAATGTGTTTATAATAAATAATCCGGCTACTATAGCCGTTGTTTTGCTAAGCGGATTTGCAGAAGATTTCACCGGGATCATTGAATTGAGCCCCTGCTGTGAATTGCTAAAGCCACTCAGCGGGCTACTCCCAGGTGGCTGCAAAAGTACTAAAATTACTAGAACGACAACTAATATTATTTGGAGTGCACTGAGTATCGTTACTGACATTGTAATAGGGCTGAAAATAAAAATTTTAGGAGTATGAAGTACATAAGTCAAGAGATCTATTCAAGTAACAAGCACTGTGTGCTGAAATAACAAAGATTTATTAAATATTTTACCTTAAGATCCTAATTTCTTATTATAGGAAGTACACAGCAAGCAATTTATTGGTGGTAAAAGATTACAAAAAAGGGCATAGAAAGCGCTTAAGAGAGAAAATTATTCTGGATAATGGACAATCACTGCTCAACTATGAGGTTTTAGAGCATATTTTGTACTCAGCATACAGTAGAATTGATGTAAAGCCAGTAGCAAAGAGTTTGATAGAAAATTTTGGTAGTTTAAATAAGGTTTTTAACGCTGATTTAGAAGCACTGCGAAACATTGATGGAGTCAACAATGCAGCTATATCTGCTATTTTTTGTGTAAAACAAGCCTTTGTTTGCTCCGCAAGAGAAGAAATAAAGGACCTGCCTATAATCAATAATTGGAAAAAACTGCTTGATTACTTAAAAATAAGCATAGGAAGCCTCAATAAGGAAAATTTTCGCGTCATTTACATGGATAAAAAGTATCGTATAATGGCGGAAGACCTGCAAAATGTTGGTACAATAAATCAAACTCCCCTTTATGTTAGAACCTGTTTAAAATCTTCGTAACAGGAGAGAAATGAAGGAGAGGACTATCATCTGTAAGCTAGTGTTGAGCTTCCGCTCGCAATTTTTC
			CACA---------------------------------------------------------------------------------------------------------------------------------------------------------------------------------------------------------------------------------------------------------------------------------------------------------------------------------------------------------------------------------------------------------------------------------------------------------------------------------------------------------------------------------------------------------------------------------------------------------------------------------------------------------------------------------------------------CTTATATTACTTGGATAACTTTTCTGCATAGACACCTCATTATTAATCTATGCTTACTTTACCTCACATTTCCAAGATTTTAAACAGGTTCTTAGATAAATCTAAATCTAGCCATGCTGAAAAAGTTGCCAATGAAAGAACAAACAATAGTGAAAGAGCAAGGTGATGTATGTTCCATAGAGCAAAAGTTTTGCTCTATGGAACATACTGCTTTACTAGCGCCTGGTAACTCTGATATAGTTACTTTAGTTAATCTATAAAAGTTTATAAATGGCAACTTTAAGCGTGAGAGAAGCTTTATGCACAGCAATCAGAGAAGAAATGCAAAACGACCCTGATGTGTTTATCATGGGGGAAGAAGTCGCAGAATATGACGGTGCTTATAAAGTAACGAAAGGATTGCTGAAGGAGTTTGGAGAGAGTAGGGTGATTGATACACCTATTACCGAACATGGATTTGCTGGTCTTGCTGTTGGAGCAGCGTTTGCTGGACTTAGGCCAATTGTTGAGTTTATGACTTTTAATTTTTCTATGCAGGCTATTGATCAAATTGTGAATTCTGCGGCAAAAACAAATTATATGTCAGGTGGACAACTTGGATGCCCTATAGTATTTCGTGGACCAAATGGCGCTGCAGCGAGAGTTGCTGCACAACACTCTCAATGCTTTGCATCTTGGTATTCGCATGTACCAGGATTAAAAGTAATAGCACCTTATTTTGCCTCCGATTGCAGGGGGCTACTTAAAGCTGCAATTCATGATCCAGACCCAGTGATATTTCTAGAAAACGAGATCGCTTATGGACATGAGCACGAAGTTCCTGACTCTGAGCTATCGAATAAAGACTATTTACTTGAGATAGGCAAAGCTGCTGTTATACGGGAAGGAAAAGATGTAACTATCACTGCTTTCTCACTGCAATTAATGGACGCTTTAAATGCAGCAGATTTACTCTCTAGTAAAGGCATAGAAGCTGAAGTTATTGACCTGAGAACCTTAAGGCCACTTGACACTGAAACTGTCATTAACTCTATCAAGAAAACTAATAGATTGGTCAGCGTAGAAGAGGGTTGGCCATTTGCAGGAATCGGCGCAGAGCTTTCTGCTGCGGTTATAGAGCAGGGATTTGACTACCTTGATGCTCCAGTTGTACGTGTAACAGGTAAGGATGTTCCTTTACCCTATGCTGCAAACCTGGAGAAAAAAGCATTACCGCAAGTGGAAGATATAGTTGACGCTGTGCACCTGGTCTGTTTTAGAAAGACTTAGCTATTTAACAGGAAGAGCGTAGCTAAACCAAGAAATATAAAAGCTGAAAGAA
			TATCGGTTGTTGCTGATGTTAGAATTGAAGAGGAAACTGCAGGGTCGGATTTTAAACGATGGAGCATTATAGGAATGAAAGTTCCAATAAATGTTGCAATGATCGACATCATAATCATGGAGGCTACAAAAATGATCTCCACTTTGAAGCTGTGAAATCTCACTGCTAATACTACAAGTGAAATAGTAGATAGAATTATCCCATTTATCAGACCTATTAAAAATTCTTTTATCAGTATTCTGTTTGCATTTTGCTCAGTTAAATATTTTGTTGCGATTGCTCTGATGGTGAGTGTTACTGTTTGAGATCCTGCGTTTCCGCTCATCGATGCAATTATTGGCATAACTATTGGCAGTACTACAAAACTCTTTATTACGTTGTCGAAAAAGCCAACTACTATAGAGCATATCGTTGCGGCTAAAAGGTTGAACAACAACCAAGGTAGTCTTTGAATTATGGTTTTATGTATAGGGGCATTTATGTCAGCCTTGGACGACACACCGCTTATTTTCAGTACATCTTCTTCTGTTTCTTGTTGGACAACTTTTATTACATCTTCAATTAAAATCACACCTATGATTTTACCGCGCTTATTTACTACAGGAGCGGATAATAGAGAGTAATCTTTAAATATTCTTGCTACTTCCTCTTGGTCTACGCCAGTTTTAATGATTTTTATGTCCTGACTCATTATTTCTTTTATTGTTGTTTCTCCTGAGTGAGATATTACTTTATTTAGGTTAACACTACCTATAGGTTCTAATTTTGAGTTGATAACAAAAATCTGATGGAATGTTTCTGGTATTTTTCTATAGTTGCGCAAGAATTCTGTTAGCTGGTTTATTGTCCAATAATATGGAGCTATAACCATGTTTTTATGTATCAACCTTCCCGCACTTTCTTCTGGATATGATAACAACTCCTCTACTAACTTTTGAGTTGTGTCGGGCAAGTAGTGAAGTATGTTTTCTATAGACTTTCTATCCAAATCTTTCACTATGGTTACTATGTCTTCTACATCAAGGAGCGTGAGTAACTTTGCCGTGTTTTCTATCCCCAGTATTTCTATGATTTCCGCTTGTAAATCTGGTACTACATGCACTAGGGCATCACTTAACAAATGTTGATCTAGGATACTAACTAATTTTTCCCTGTGGTCACTGATTGAAGTAGATAAAAAGTAGGCTAACTGAACGCTATCTATTGTTTTTACGATATCGCGAACGTTTTCTAGCTCCTCGTTATCAAGTGACTCGATTAGGTCATCAATAGCCTTGTTATCTAAACCATAATGGGAATTTATCTCAATATTCATATCTTCACCTTACTTCTTAACACATATACGTACTTGATCCCTTTAAACATTAGAGTATAATAAGATTGTTTTAAATTAACTACTATATGGTTAAATTTCTGTTTTGTGTACTGTTATTGTTATTGATAGTGAATATATTAAAATCTAAAGCATAATGAAAGCCTATTTAGAAATTTTTGAACACTTTCAGAGCTTAGATAAGAGTATTTCTGTCATTAGGAGGTGTCTTTGACGTAGGAAAATTGAAGTTACGTCTTGCAGAACTGGAATCTCAGGCTGCAGATGATGATCTATGGCAGGACAACCAAAAAACACAAGAAATTTTAAAAGAACGTTCTAAAATCAAAAATGATGTGGAGTCATTTTCAAAGTTAGGAAGTGATTACAACGATGCTATCGGCCTAATGAAATTTGCTATTGATGAAAATGATGAGGAATTTTTCTCTGAAGTTGAAAATGAATTAGTGAAGCTAGAGAAATTAATCAAGCGCAAGGAAACAGAATCCTTATTTACTGGTGAAGCAGATAATAATGACTGCTTCTTGGAAATTCACTCAGGAGCTGGCGGAACAGAGAGCAATGATTGGGCTGAAATGCTCATGCGCATGTATATGAGGTGGGCAGAGATTTATCACAACTTTAAAGTTGAAGTTGTGGAAAAATTGGAGGGAGAATCGGTTGGCAT
			AAAATCTGCAACAATAAAAATCGTTGGAGAAAAAGCTTATGGATGGGCAAAAAGCGAAAGTGGTATTCACAGACTGGTTAGAATATCACCATTTGATGCAAACAGCAAACGTCATACCAGTTTTGCAAGCGTAGGGGTGACACCGGTGATAGAAGATTCAATTGATATTGCTGTGGATGAGAAGGATCTAAAGATCGACACCTACCGCGCTTCAGGGGCAGGCGGTCAGCATGTAAACAAAACTGAGAGTGCAGTGCGTATTACGCACATTCCAACTGGTGTCATAGTTCAGTGCCAAAACAGCCGTTCCCAGCATCAAAACAAGCATGAGGCATTGAGATTGCTTAAAGGACGTTTATACCAAATTGAGCTGGAAAAAAAAGAACGGGAAATGGCTGAAGAATACGGCAAAAAATGCGACATAGGCTGGGGTAATCAAATTAGGTCATATGTTGTGCATCCATATCAAATGGTGAAGGATTTAAGAACCGGATATGAAGTGGGGAATATAAATTCCGTTTTTGATGGTAACATAGATTGTTTCATAGTTAGTGTGCTGACTAATAAAAATTAGGTAGGGTTGACTTTTTTCTGTAATATGTAATAATTAAAATATTATTTAAAGTCAGAGGTAAAGTTATGACAATGAAATATGAGCAGTGGAAAGAAATATTAAGTGCAATCGATAAAGAAGCAGATTTAAGTAAAGATAACGTAATTGAAAAGATAGCAAAGAAATTAGAAGAAAAAAACAGAGATAAGTATGAAAAGTGGGGTGAGGTTGATTTTGATGTAAATCATCTGTTTCACACTGTTTTTAAGTCCGATCTTCCATTATTATTTCAAGACCCTGAGTATGAATATACGTTATTACACTTAATTGCCCACGATAACCTAGGAAATGTGGCAAATGCCCTATTAACAGTAGAAGAAATTGATGTTAATGCGGTACAAGGTGGATCATCTCGGTGGACTCCTTTACATGTAGCTGCTGAATTTAATAGTGAAAAGGTAATAGATGCTTTATTGAGTGCAGAAAAAATAAATGTCAATGCAGAAAGTTGTAGGAAATGTACTCCTTTGCATATAGCTGCTCACTACGACAGTGAGAAAGCAATATGTGCTCTGTTAAAAGCGGAAGACATTGATGTTAATTTAATAAATAAAAATTCTGAAACCCCTTTACATTGTGCTGCTCGGTTCGGTAATGAAGAGGCAATAAGCGCTCTACTGAAAGCAAAAGATATTAACGTTAATGCAATAGATAAAGATAACAAAACCCCTCTACTTTTAGCTGCCTCAGATTCTGGAAATGAAGGGGCCTTAAATATTCTAGTAGAAAGAGCAGATGTTAAAGCAGTAGATAGGGGTGGAAATACTCCTTTGCATTTAGTTGCTTTACGTTATGACGATGGAGGAATTGTAAAAGCTCTAGTAGAAGGAGGGGCTAATGTTAATGCAGAAAATCAAGATAGGTGTACTCCTTTACATTTAGCTGCTGAACATGGTCATACAGACACAATAAATGCTCTAATACAAAACAGAGCTAATGTTAAAGTGGTAAATAAAAATGGAAGTACCCCTTTACATTTGGCTGCTGCTTGGAGCAAGTGGGTAGTAATGATTCTCATAGTAAATGTAGCGGATCCTTTATTAAAGAATAAAGATGGTAAAACTCCAAGGGACTTACTATTAAAGCATATCGCTGAAGATGATGATATAAAGAGAATTTTGAAGGCGGCAGAAGAAAAACAACTTAAAAAACTAAGCAAAGAAACAGACTTACCGCAAGATGACAAAGATACAACACGTCTTTTAGGAAAAACAGAATCTACATCAGCAGCTACAAAAGGAGTTTTTGCCGGCTGTGTAACTGCAGCACTCAGTACTGCTGTAGCAGTGGCACTTTTTGCAACCGGGATGGTTGCAGTTGAGTTGATACCCATAATGATAGCAGTAGCTGCAGTTACAATAGCAGCGCTAGCAGTTGGTGGCACCAC
			ATATATGCTATCAAAGCCTAGCACTAAAGTGGACAAAATGAAAGAAACACAAGTAGATAAGCAGGAAGTCCTGGTTTGAGCATATAGTTCATAAAACCCCACTATTACTATAAGACCACAGATCCTATTTCCGTCGTGTGCTACTGTGTTGCTCTATAGACAATATGCCGCCATCGCCGGAGAGCAAAGTGCGTGCTGGCTCACATTGTCTTAGGCGTTCAATTGCCTGCTTTTTGTCAGCTTCATTGCGTGCATTAAAACTACATTGAAGGCCTACACCACCTTCAATAAGGCTACATTGCAAGCCAAAACCAGCAGCAAAACCTTCTGTTTTACCAGGAAGATTTCCAGCAATGATTCCCTTTATAGTAACATTTTGGTCATTTGCAGTTGTTCGTATCATTCCTTTGCCGTCTTTGATATCGTCATCTGCAATCCTTGCTACAACAATCCGATCTATGGCTTGTTTATCTTTCATTACTCGGGATATTACTTCTATATCTGGCTGACCCTGATCTGTATCGTCCTGTTGCTCCAATTTATTAGCTTCTTCTTTTATGCGTTTTTTGTACTCTTCTTCACTTTTCACTTTGACTTCATTTACTTCTATATTTGTATCTTTTTGATTGAAGAAATCCCTATTGATGTAATAAAAAATAAGCGCAGGTATTAGTGAAGTCATTAAATTTGATATAATACACGGAATTAAAATTATAGCAGCAACAATATAGATGAGGATTCTAGCTGTAAACTTTAGTATTTTGGATAGTTTAGAATCGTTTTTGTGAGCACTAACAGCATTCAAAAAAAGGTAGACATACATAATCGACGCTATTGTTGCAGCAGTGGGCACGATAATTGGAACAAGTAAAAGAGCGTTGATTAGCTTTTTCCAGGTACTAGTTGGTTTGGCGCTACTGCTTAGCGATGCAAGATAGTTTTAGCCAGCATTGGCAACCCATTTTGTACTTGATAAGAACCTGTTTAAAATCTTCGTAACAGGAGAGAAATGAAGGAGAGGACTATCATCTGTAAGCTAGTGTTGAGCTTCCGCTCGCAATTTTTCCACAA------------------------------------------------------------------------------------------------------------------------------------------------------------------------------------------------------------------------------------------------------------------------------------------------------------------------------------------------------------------------------------------------------------------------------------------------------------------------------------------------------------------------------------------------------------------------------------------------------------------------------------------------------------------------------------------------GACTTATATTACTTGGATAACTTTTCTGCATAGACACCTCATTATTAATCTATGCTTACTTTACCTCACATTTCCAAGATTTTAAACAGGTTCTAACATTATCAGTGGGGGTAAGAAGCTATGTTAGAGCAGATAAAATCGTGTGTTGAAAAAATTCAAAAATCAAAACCTTTGATTCTGAATCTAACTAATTATGTGACTATGGATTTTGTTGCCAATGCTCTGCTTGCGATAGGAGCTGCACCAGTGATGTCTGA
			AGAAATAAATGAGCTTGATGAACTTATATCTTGCTCAAGTTCTGTCAATGTTAATATTGGAACGCTTAATGATGCTTTTCTCGAAAGAGTAGAACATGCGTCAAAAATTGCAAAGGAACTGGGAAAGACAGTAGTGCTTGATCCGGTAGGTTGTGGAGCAACAAAAGCTCGCACAGCAGCGAGTCAGAAGTTCATTCAATATGCTGATGTTGTTCGTGGCAATGCTAGTGAGATTATATCGCTTAACAATGATAATAAAGCTAAAACTCTTGGAGTTGAGTCACAGGATGCTACTCTTGATGCAGAAGAAAGTGCTAACTCTTTAGCTGAGCAGTATGGTACAATAGTTGTAGTTAGTGGTGCAATTGATGTTGTAGTAAAAAAGGGCTTTATAAGACCCTATCATTTGGTTTGCCACTTATGCAATGTATTACAGGAGTGGGTTGTGCATTATCTTCTGTTGTTGCTGCATTTTGTTCTGTAGAAACTGATTTATTTCAAGCAAGTTTGCTAGCTACTGTATTCTACAGCTTATGTGGTGAGCAGGCAGCACAGAAAGCTTCTTGTCCTGGGTCTTTTAAGGTAGTGTTTCTTGACGCTTTACATGATCCTGATTTCAATTTTATGGGGGAAAAGTTATGAAATATAAAGCTCTTTCAATTGCTGGTTTTGATGGCTCAGGTGGCGCTGGTATTCAAGCAGATCTTAAAGTATTCTCAGCCTTTGGTTGTTATGGAATGACGGTGTTAACTGCTTTACCAGTACAGAATACTGTAGGAGTAAAAAAATGTTATCCATTGCCTTTAGAGTCAATTGAGGAGCAATTAGCAGCTATTTTTGAAGATATAACACCAGACGTTGTAAAGATAGGAATGTTATTTAGTTCTGAAGTTGCAGAATTAGTTTCAGAGTCTATTTTGAAATATACCATTAAAGCACCAATTGTAGTTGATCCGGTGATGGTAGCAAAGAGTGGAGACCATCTTCTTTTTCCTGAAGCAGTTAAGTCTATTCAAGAAAAGATCATTCCAATAAGTACAGTAGTTACTCCAAATCTATCAGAGGCTAAAGAATTAACAGGTATTGAAGTTAGAACTAAAGAAGAGATGCTTACTGTTGCAAAAGAATTACTAAAGTTTGGCTCAAAATCTGTATTACTCAAAGGTGGACATTTAAAAGACAGTAATGAATCATGTGACTTACTTGTTACGGCTGATGATGATTATGAATGGTTCAGTTACCCTAGAATTGAGACTAAAAATACTCACGGCACAGGTTGTACATTATCTGCTGCAATTGCTTCTTGTTTAGCTCTTGGCTTAGATCTTTTTGATAGTTGCAGAGCAGCAAAGAAGTACATAAGTAAAGCTTTAGAGGCTGCTCAAGACCAACACATCGGTAAAGGAATTGGACCTGTTCATCATTTTTATCATCTATGGCCAACACTCAGTAAAATTATTGAGGAACAAAATGACTAAGCTATCAGAAATAGTATGGAGAAAGTCAGAACATGTTTATCAAGACATTATTAACCAACCGTTTAACCAAGAATTAATGAGTGGAGCATTATCAAAAGAAAGGTTTTGTTACTATATAGAGCAAGATTCCTTTTATTTAAAACACTATGCAAATGCACTTGCTATGATTGCAGCACAATTACAAAACGTTGAACATATCAAGTATTTTCTAGAAGCTTCATTGGGCATAATTGATGAACAACAAAACCTACATTCGCTACTTAAAAAGGAGTTTGATTTTAAAGAAACAGGCAACCTTACGTTAGCAACTTTAGCCTATACGAGCTACCTTTGCTACATGTCTGCTGTTGAACCTCTTGAGGTTGCTGTTGCTGCAGCTTTACCATGTCCTTGGGTGTATAGGGAAGTTGGTCTTCATATTGCAAGACATTCTATATACAATAATCTTTTTGCATCTTGGATTAAGAACTATTCTAGTGAAAAGTTTGCGTTAGGTGTAGAAAAAGCAATCGATATTTTTGA
			TGATATTTCTGAGCAAACAACAAAAAGCATAAGGCAACAAATGTGTGATGCATTTTATAAATGTACTGTTTTGGAATGGTATTTTTGGTGTGATGCATATGAAATGCGTGTTTTTGATAATACAAAATGTATTAACGTTCCCGTTGTATAAAAAAGTGTCGGCTTTGTTATTTAGCTAGCTGTGTTAGGAGATATACCAATTCCCAATGGGCCTTTTCCTCGTTATTGTCTTATGTAATGGGAGTTGTTATTAGTATTATACTTTGGTGTTCTAACTTGGCACGAACATCGTCATTTGAACAGATCCTGGAGCAAAAAACAGCCTATATGTTTAATACGTTAAGTATATATATTTAGATCTTCATATATACATTAGTGTTTTGTAAAAATTTACAAAAAAAGCGAAAAAAAAGCTTGTTTTTCATGCTAAAAAAGACCTAAATTAAAAAGTAGCAAGTAAACATAAAAAATTTATCTTGCACTAAAGTCGGCCAAATTAGGCGATTTTATATTGTATTAATAGTGAGGATATCATGAGTAAGGAAGCAAAAGAAGCTTTTG-----------------------------------------------------------------------------------------------------------------------------------------------------------------------------------------------------------------------------------------------------------------------------------------------------------------------------------------------------------------------------------------------------------------------------------------------------------------------------------------------------------------------------GTGAGTTTAGATGAAATAGAAGAAATCTTATTGTCTGAAAAGACTAGCCAAAAAGGTTGACGAAAGGTAGTGAGCAAGTTTGCTTTTGTTTAATAGGTTAAGCATATAGGTTTATATCTTAACATGCCGCATTAATATTCAAAAAAATGTGTATATTTTTCAAAAAAAAACTTGCTTTTGATAGTAAAAAAGACATAGCTAAAATAGTAGTGGGTAAACATAAAAAATTCACCTAGTGCTACAAAGTAAGCCAAATTAGGCAATTTTATATGGATTTAATAGTTGAGGAGCATCATGGTAAAATTTAGTAAAAAAGAAAGAGAGGAATTTAATAAATCGTGGGAAAAATTATTAGAGAACTCATTTAAAAATATTAATAAAAAAGACGAAAAAGGAAGAACGATATTGCATTATGCAGTGGGAAATTCCGATCCAAAAACAGTGAGATTATTGATCAAAAAAGGAGCAGATATAAATTCTGCAGATGTGGGAGGTTATGTACCAATGCACCTAGCTGTAATAGGAGAGCACCTAGAAAACGTAAAGGAGCTAATAAGTTCAGGAGCGAAAGTAAACGTCGCGGAACGTAATGACAAATACACCCCACTACATCTGGCATGCATGATATGGGAAGTAGAAATAGTAAAAGAATTAGTAAAAGCTGGAGCAAAAGTAGATCAACCTGATAAATCCGGCAAAACACCAATTGATTATGCTAGAAATAATAAAGAAATAACGGAAGTGTTAGAGGGCGTAAAAATCGCAAAAAAACAGGGAGAATTTCTGGAAAAGACCGTAGCCGGTGTGATATTGGCAGAGGAAGAGCTGATAGAAGCGGATAAAGAGCTGGAGGAAAAGAGGTAGCCAAAGAGCTTCAAGCTGGAGCTTTTTGCCTATAACTGTAGGTTTAAGCGAATTTATGTTCTATTT
			GGTATGAATTGGAAATTGCTGGAACTATGGATAAAGAGGAGCGTTTTAACGCGTCTTTTCATTTTTAAAATTTCACACAA---------------------------------------------------------------------------------------------------GAAAACATGAGAAAAAAGGTATTAACTGTAACTTGTCGGTATGAGCTTGATGAGTTAGCAGAGCAACATCTAGCAGACGCTTACGATCTGTTACTAGAATTTGCAGTAAAAAGAAACAATGAAAAGGAGGTAGAAAAAAATGATAATAGTGGCCTTATATGCGAGAGTTTTATCGAAGAACCAAGCGCAGAACAATACAATAGATAGCCAAATTGCGGAGCTTGAGCGTAAAATTGCAGCAGATAGGCATGAGTTATTAGATGAATATAAATTTAAGGACGATGGCTTTGGCGGATAAAATTTAGAGCGAGATGGTTTAAAAGCGTTACTTAGTAAGGCAGAAGAAGGAAAAATTAATAAGATTTATATTCATGCACTTGATCGTTTGTCACGTGACGGTAGAGATCAAAGAGATGTAATAGATGAATGTAAAAGAGCACAAGTAGAAATAATCTCTTTAGATTGTAAGATTGATAATACTCCATCATCCAATTTGCTAGTGGATGTAAAAGGAGCAGTAGCAAGGCATGAACTTGGACTAATCTCGGAGAGAAGTATGAGAGGAAAACTTCATGCTGCGAGAGAAGGTCGTATCAGTGTAATAGGTAGTGCACCTTTTGGCTATGATCGTATTAAGCATGTAGATAAAGAAAAAATAAAATTTGAAATAAATGAAGAGGAAGCAAAAATAGTGCGAGACCTGTTTAAGTGGGTAGGTCAAGAAAGAATAAGTATAAAAGAGGCCGTAAGAAGACTGAAAGAAAGGTGTATCCTTTCCCCGAGAGGTAAGAGAGTGTGGAATGTATGTACAATTCATAGAATATTGAGGAATCGAGCATACAAAGGAGAAGCAGCATATGGTAAGACAAAAGTAGGGCCACTAAGAAAGGAAGTAAGAGCAAGGTGGAAAGTACGCAAAAAAAAATATTCTGTTTATAATAATAAAGAAAAAGATTGGATAAAAATAAGAGTACCAAGGATAGTTGAGGAGGAATTATTTAATATAGTACAAAAACAACTTGATGAAAATAGAGAGAGAGCAAGAGTACAACAAAATGGAAGAAAGCATCTATTACAAGGAATAATAGCATGTGGGTATTGCAAATATACTTATTATATAGCAAGAAATGCTAAGGGAAGCAGATACTATCATTGTACTGGCATAGATGCAAATCGTTTCGGTGGGACCAGGGTATGTAACAGTAAATCAATCAGAGCAGAGATGCTAGAAATGGTTGTATGGGAAGAAATAAAAAGGGTATTAAAAGATCCAGATGCAATTGCAAAGGAGTATAAACATAGGCTTTTAGAACATAAAAATGGGCAACTAAATGATTAACTTGAAAAAGAAAGAGGCAAATTAGAACAAGGTATCAAAAGACTAGCTTATGTTTATGCTCGAGAACACATAACTCAAGAGGAATATGACCAAGAAGTTGAGGGAATGGAGAAGAGGTTAAAAGCAATTAAAAACCAGCAGGAAAAAATGATTAATAAAAAGGAGATAGAGGAGGAATTAGATTTTAGCATAGGTGGCGTAAAAGTCTTTGCCTCTGGGGTTGAATCAGAACTTGATCAAGCAGATTTGGAGACTAAACTTAGTATAATTCTATACTTAGTGAGAAGCATTAAAATTGACCACGATGATATGCACATAGTGTTTCGATTTCAAGAACTGGCTATGGAAATGCAAGAAAAAAATGTTCAACATTGTATCGTGATGCAAAACTCAATGTATTTGGCGTACTATTGTTTAATTTTTCGCACTATGTGCACTGCATGTCTTTTAAAACTACGGGGTTTCTACCCATACAAGCTGAA
			ACGCGCTTATAAATCGTTTAAGACATCACCCAACGCCGGATTTTAAAATAGAGAGTGGAATAACTAGCTACCTCGGGGTTTTATTGTCCTTTTCTTCTGCTTGGTA----------------------------------------------------------------------------------------------CCGACTAGGGCTTCTTTTGCTTTTTTTTTCTGCTTAGTTTAGGTTATGCAAGAAATCTAATGCCCGTACAGTCACAATAGATCTGGAAGTTTTTATAGAACTAAAACTAAAGAAAACTTGCATGTGAACTTATCAAGGTGTAAAATTAAAATTATTTTAAAATGAATAGGTAAATTATGAATCTTGTTACAAAATCCGCTATTGATTTTACTGCTCCGGCTGTTCTCTCTGACGGAAAAGTAGTTGACAGTTTCTGTCTAAGCAAACATGTAAAAGATAAGTATGCGGTCCTTTTTTTCTATCCACTTGACTTTACCTTTGTATGCCCAACTGAGTTGATATCATTTAGTAACAAAATAGAGGATTTTTCGAAACGTGGTGTTGAAGTTATAGGAGTAAGTGTAGATTCAAAGTTCTCACATCATAGGTGGCGAGAGACCCCAGTTAATGATGGTGGTATTGGAGAGATTAGCTACGCTTTAGTATCTGATATCAAAAAGTCTATATCAAGAGACTATGGAGTATTGTATGATGACTCAATTGCACTAAGAGCAACTTTCATTATTGATGATCAGTTTGTTGTACGTCATCAATCAATAAATGATTTACCTTTAGGACGTAATATTGATGAGTTCATTAGAATCGTTGATGCAATTAAACATAACAAAGAGCATGGTGAAGTATGTCCAGCAGGATGGAAGAAAGGCAAACCAGCAATGCAAGCAAGTGATGAAGGAGTAGCTGACTACCTGAACTCATACAGTGAACAATTATAGAGATGGGGCAACTTAGTACAAAAGTTCTTATTATTGGGTCTGGAGCAGCGGGTTATGCTGCTGCTATATATGCAGCACGTGCAAACTTAGAGCCAATTGTAGTAACTGGAATGCAACCTGGTGGTCAACTTATGATTACTACGGATGTTGAAAATTATCCCGGGTTTATTTCAATACAAGGTCCGGAATTAATGGAGCAAAAGAGGTTGCATGCAGAGAAGGTTGGAGCAAGAATAATAAATGATGAAATAAAGAGCGTTGAACAACTTGAGGATTCTAATGAATATAGATTTAGGTCTTTTGGTGATATTAATGACTACTACTCAGATGCAATGATCATTGCATCTGGTGCGCAGGCAAAATGGCTTGGCCTGGAGAGTGAAAAGAAATTTCAAGGTTACGGGGTCTCAGCGTGTGCAACTTGCGATGGTGCATTTTTTAGAAATAAAGTTGTAGCTGTTGTTGGTGGAGGAAATACCGCCGTTGAAGAAGCAATATTTTTAACCCGCTTTGCCAAAGAAGTTATACTAATACACAGGCGTGATAAATTAAGAGCAGAGAAGGTAATGCAAGACAGGCTCTTTAAAAATGATAAAATAAAAGTAGTATGGAACCATACTGTGGAGCAAATTCTTGGAGAAGAAAATCCAAAGAAGGTTACTGGCATTGCAATTAAATCAATAGAAACTGGAAAGATTCAAGAATTGAAAGTGGACGGAGTGTTCATTGCAATTGGACATGCACCAAATACAGGTATTTTTAAGGGCTTTGTTGAAATGGATGAGCAGGGTTATATAATTACAAAACCTGGAACAACTTTAACTAGTAGAGCAGGGGTGTTTGCTGCAGGTGATGTTCAGGATAAAATATATCGCCAGGCAGTAGTTGCAGCGGGGACTGGATGCATGGCTGCGCTTGATGCAGAGAAGTTTTTAGAGTGCATTGTCAACTAGATTGGAATTTGGAAAATCTCTTGACATTTTCTTTATTCTCTTAATATAATTACATCAATAAATTGTCAGTG
			GTAGGGGCAGCATGCCTTTCAGAAGCGATGGAACATATAGTTTTGTCTATGAAGAGTCAAGAGCTAATCGAGTACCAAGTAATCAGAGAACTCCAAAACCACTTAGTGCGCTAACAAAAAAGTTATTTGATACTATTGATGATGAAAACCTAGAAGATTTTAAACAAGCTCTGGCAGAAGGTGCAGATGTTAATGCGTTTGATGAAGAAGGAATGACACCTTTAATGTCTACTGCTAATGCTTACATAACTAGTAATGATCAACCCACATTAGAAAAAATGGCTAAATTGCTTATACAAAACAGAAGTATTAATATTAATGCTCAGAGTAAGCAAGCTATATCTGAAGAACAATGGCGGTATACTCGTGATTTTCAGGGTGTTATACTGTTAGGGTTTAGGCCAACAGCTGATATGCGCAAAGACACAGCCTTACATATTGCTTGTCAAGTTGGGGCTAAAGATATGGTAAAAATGTTGCTCACACACCCGGATGTGGAAACTGATGTTAGAAATTGTGAATATAAAAGTCCTGCGAATTGTATTGCAAGAGGATCTGAGGACATAATAAAATTAGAATTTGAAAAAGCGCAAAAAGGAAAAGAGTTATTAACTGTCCTTCCTGAGGATATTGGCTCAGCGCAAACTCTATTGAATCAAGATTTTAATCCTAACTGTTGGAAAGAAAACCAAAGTGGAGAAATAGAAACGCCTCTTAGTTTAATTATCAAATCGTGTTTAGAAGGAATAACAGAAGATAAAAAAGAAGTATTGGTTAAGCTTTTGAAACATAAGGAGCTGGATTTTAGTCAGATAAAGTCAATACCTGCAATAGAACAGCTAGGGGGCATGAATAATATACCAGTGGATTCTACTGAGCAGTTTGTACAAGAGCTTGTAGAAAAACTTGAAAAGATAAAAGCTCAACCTACAAAGAAGGATAGAAAACTGAACAATACAAGAGAAGAGTCAAATGAGAGGATTCATCGAAAAAGTGATGGACGAGCAAATTCTCCAGGCGGAAAACAAAACAAC--------------------------------------------------------------------------------------------------------------------------------------------------------------------------------------------------------------------------------------------------------------------------------------------------------------------------------------------------------------------------------------------------------------------------------------------------------------------------------------------------------------------------------------------------------------------------------------------------------------------------------------------------------------------------------------------------------------------------------------------------------------------------------------GATATTGATAATGCTTTAGGCAAAGTTTTTCTCTGAATTGGCTTTGACAAGGAAAATACAGCCTCATTATTTATTTCATAGTTGTTTTTTATGTACTTGAAAAAGTTTCTGACTGCTGACAGTGCGCGAGTGTTAGACCTTGCATTTACGCCTCTTGCATAACGGAAACTAAGCCAGCTTCTTAGCTCAGATATGCTCAATTTTTCTA
			AGGAACCAACATTTACTTCTCCACCAATGTGAGCGCTGAGGAAACTTATAAGATCCTTTAGGTCTCTCATATATGATTCTAAAGTGTTAGGTGAGTAAGATCTATTGCATCTCAGCCATTCATACCAATTTTCAATGATTGAACCAAGGTTACTTTTTAAAGAAGGCATCGATACACGCGTCGCGGAAAGCTTCGTTTATATCAGGGTGAGAGTGACAAATTCTATATATATCCTCTGCTGCAGCACCATATGCCATTGCAACTGCTGCTTCGTTAATTAACGTATCAGCATATGCTCCTATGATGTGTACGCCCAGCATTGTGTCTGTGGTGCTGCAAGTTAGCACTTTCACGAATCCTTCGGCATCATCAGTGATTTTTGCTCTGCCATTTGCAGCAAATTGGCATTTACCAACTTTATACTTGCGACCGGCACTTTTCAGTTCCTCTTCGGTTTTACCAATTGAAGAAACCGCAGGGTGAGTGTAAATGACGGATGGTATGATCCCATAGTCAACGTGAGGTGACTGCCCTGCTATTGTCTCTGCAACTGCCACCCCTTCTTCTTCTGCTTTATGAGCAAGCATTGCTCCACCAATTACATCACCGATGGCAAATATTCCTTTCACATTAGTTTCATACCTGTTGTTAACTTGAATGAAACCACGATTATCTTTCTTTATCTTTTCATCGATACCAAGACCCTCGGTGCACGGTTTGCGACCTACTGCAACGAGCACCTTATCTGCCTCTATAGTGTTTATTTGGTTATCTTGAGCAGAGCAAACTTTTACACTGAGAGAATTACTATTTTGTTTTATCTCCTCAACTTTAGTGCTGAATAAGAATTTTATTCCTTGTTTTTGCAGACTAGAAAGAAGAGACTTACTTAATTCTCCATCCATTGCTGCAGCGACTCTATCAAGAAACTCTACTACAGTGACTTCAGACCCTAGCCTTTTCCATACAGAAGACATTTCAAGTCCTATTGCCCCAGCTCCAATTACAACAAGCTTTTTTGGCACTTCAATTAGAGACAACGCACCGGTAGATGAAATGATATTTTTCTCGTCAATATTAATTCCTGGCAAAGAACTAACATCAGCACCGGTTGCAATTACTATATTTTTTGTCTTCAACGTCTTGCCTTCAACTGAAACTTCAAGATTGCCTTGATCAAAAGCGATAATTTTTCCAAGTCCGTTGATTTTAGTGATCTTGTAAAGGCTGAACAGATATTCTATGCCTTTTCCGAGTTCCTGAACTCTGGCGTCCTTATACCCTAGCATTTCTTTTAGGTCGAAGCTTGTATCCTTAACTTTTATGCCAAGTTTTGACAGATCATTTTTCGTATGGGCATACTGATAGGAGGAGTGAAGTAAAGCTTTAGAGGGTATACATCCAACTCGCAGACACGTACCGCCAAAAATGCTGTTTTTATCTACGCAGGCAACTTTCAATCCAAGCCTTGCAGCAGCAATGGCACACTTATAGCCGCCTGGACCGCCACCTATAACAATCAGATCATAATCAGTCATAAAAAACAAACCTATTTTCTAAAGAATAAACACCGTTTCCCTCAGTTGTCACATATATCTTATCATGGGTAAACACTGGAGTGTGAAACACATTGCCAGGTATTTCAATTGTCTTTCCTGTGTTTTCAGATCCAGGAAAAGCAAACACCAACCCTTTATCACTTGTTACCCATAAAGTATGAGCATACATAATTGGAGCAAATAATTGCGTATTTTCTATTAAACCGGACGTCCAGACTGTTTCTCCGTTTTGTATGTCGACACCGATTATTTTATTATCTTTAGTAATTATAAAAGTCCTGCCACCGGCTCTTTGTTCCTTTGCAGGGATGAGAGGACTATAATATGATACAATTTCTGATACACTTTTTACTTGCAGTGACTTTGACCATAGAATGTTTCCTGATTTTACGTCAATACCATAAATATAAGAATTGTTTGTAACTACTAAAATATCACCGA
			GCATTCTTGGTGTAGTGGTCACATCTGTGAGCTGTGTGTTCAAAAGGTTTGTAGCCAATTTTTGGCTCCACAATTTTTTACCATCTTCGTTAAAAGCTATCAACTCACCATTTGAAAACGGTGCTATTATTTTATCATTGGAAATTGCGGGTGATATGGAATATAAACCACGAACCACATTGATACCATTTTGATAAGTCCAAACGGAGCTACCATCTTTTATATCAAATGCATACAGATAGTTATCGATGGTTAATACTATCAGTTTATTGTTTGTTACTATTGCTTTTCCTCTTACCGGAGCTCTCGGTTCTTTTTTCCACTGGACCTCGCCAGTTTTTGCATCTATTGTATGCAGAACGTTATCTACTATAAAGAAAACAATTCCTCTATGGTGCGATAGGCTCATGTTACCAATTTTTTTTCTGTGTGGAAGGTGCAATTTCCAATTCAAAGTCCTTGGGTTATCAGCATCAAAGGAATACAAGGTGCCGTGCTTATCTGCCAGAACGATACTGTTTTCTGTAAGCACCGGAGCAACATAACCTTGCGATAATTTTTTATCGACTAAGGTTATTCGTTCACTTGCCATTGTGTAACTGCTACACAATAACATTATCATAACAATTATTACTTTCATTACTTATTGAAAACAAGACTTATCAATATACATACTAGAAGTGTTAACCACAATGAAAATGTTCTCAGTTGAACCAAGAGTTAAATATCAACATCATGCACATTTAGTGCATTGGTATTGATAAAATCACGACGTGGTTCGACTATATCGCCCATTAACACTGAGAATATAGAATCAGCTTCCTCACAATCTTTTATTTCAACTTTGAGCAAAGTTCTAGTTTCAGGATTGAGTGTGGTCTCCCAAAGTTGATCGGCATTCATTTCGCCAAGACCCTTAAATCTCTGCAGAGTTAAACCTTTTTTACCATAATCCATTATTATTTTTGCAAGTGCACTCGGAGATTTAATCTTTATTTCAGTTTCTTGTGACTTTAAAAATGAATCACCATTGAATAAGTCAATTATGTCATCAAGAGAACTCAATATATTTTGTATTTCTTTGCTTTCAAGCATGCTAAGCGGAAATATGTATTTGTCTGCCAGTCCTTGAAATAACTTAGAGATATACACTTCTCTTTCTTCATCTTTTATTTCTGCTTCCCAATTGTATTCGTTATACATTAACTTTAAATATTTCAATATCTCATCAGCAGATGATAGGGCATTCTTTTTGCTTAGAATTAATAGTGACTCCAATAGATTTTGTGGTATTTCCCTGTCATAATTTTTGCTAATGTTTGAAATACTAAGACATTTATCCAAAACAAAGCGTAAATCTTTGTCTGTACTGCTTAATGTTAATCTTTTAACCGCCGAGTTTACTATATACTCTTCAAAAGTTTCGTCATCTTTAATGTAAGTATCTTTAGCATTTTTTGTAACTTTATAGAGAGGTGGCTGTGCTATATATAAATACCCTCTTTCAATTACTTCACGCATATACCGAAAAAAGAAAGTTAGAATTAAAGTTCTTATATGTGAACCATCAACGTCTGCATCTGTCATAATGATAATTTTATGATACCTAGTTTTCTCAATATCAAAATGCTCACTTCCTATTCCAGCACCAATTGCCGTAATCAAGGAGCCAATTTCTGCGGATGAAAAAATACGATCTAAACTTACACGTTCTACGTTTAGAATTTTCCCCCTTAAAGCAAGTACTGCTTGTGTTTTACGATTACGCCCCTGCTTTGCAGTACCGCCTGCAGAATTACCCTCTACTATAAATAACTCCGATAACTCAGGAACTTTTTCCTGACAATCGGCAAGCTTTCCAGGTAGAGTGGAAATATCAATGGTGTTTTTGTTTTTAACTAACTCTCGCGCTTTTCTTGCAGCTTCTCTTCCTTTAGCTGATCTGATAGCTCTTTCTACTATACTCGCTGCTAATTTTGGATCAGTTTCAAGTATTGTAC
			TTAGCTTATCAGAAACTATGTTTTCTACAACTGTGCGCGCTTCAGAACTGACTAACTTGTCTTTTGTTTGTGAAGAAAACTTAGGGTCAGGCATCTTAAGAGATAAAACACAGGTTAACCCTTCTCTAACATCTTCTCCAGTCAGATTCACTTTTGCCCTTTTCAAAAACCCTTCGCTAGTTGCATAATTGTTAATACATCTAGTTAAGGCAGACCTAAATCCTGCCAAGTGTGTACCACCATCTCGTTGTCTTATATTATTTGTAAAGCACAGCATATTTTCGTAGTAGGAGTCATTCCACTCCATTGATACTTCTACGCTGATGCCGAGATCTTTTGTATCGCATCTCATGCTGGCAATTTTGGTAACATGCGTCTTATTTTTATCTAGATATCGCACAAAATTTGCTGTACCAAAATTATCTTGAGACTGTTTACTATCATTAAAATGAGACTCTACGTGTGGTTTGTTACGGAGATCACGCAAAGTGATCTCGATATTTGAGTTTAAAAATGCTAATTCTCTAATACGACTCTCAAGGGTAGAGTAACTAAAGTCAATACCACTGAAAGTCTCTGTTGATGGCATGAACGTTACTCTAGTTCCTCTTTTATTTGTATTTTCGTTTACTACCTTTAAAAGCTCAATGGACTCACCATCTTCAAAGCGCATAAAGTGTTCTTTCTTGTTGCGCCAAATAGTTAACTCCAGCCAGCTTGATAATGCATTTACAACTGAGATTCCAACACCATGTAATCCACCGGAAACCTTATAGGTATTGCTGTCAAATTTGCCACCTGCGTGCAGTTGGGTCATTATTACCTCCGCTGCTGATATTCCTTCTTCTTCGTGGATATCAGTTGGAATGCCACGACCATTGTCGGTTACGGATACTGAGCCATCTTCATTTATGCTAACTTCAATTTTATCACAATACCCAGCTAAAGACTCATCTATCGCATTGTCGACAACCTCATATACCATATGGTGCAAGCCAGACCCATCATCAGTATCACCAATGTACATACCTGGACGCTTCCTTACAGCATCAAGGCCTCTTAAGATTTTTATTGCATCAGCGTTGTAATTACTTTCCATGGAATTGCTTTATTTATGAATATTAATTAATATTACATTTGTATATGTCGATTAGCAACATTTTTAAACTGAGAGGGGATCTTTGATTGTGGTACATAGGTATAAAGCATGCTAGCACCTATATAATGGTAACATCCACTTCCACGCATTGTTTCAATGTACAAGCCCAAATTGAAACAAAATCCTGCTTTATATTTCGAGATAAATAGCTATAGTGAACTATCTCGCCATTTGATTTGGGTGTCCCAGTTCAACGTAGGATAGGTTGCTCATACATGTTTTTAATATTTCTTTTTATTTATCACTATCCAGCTTGCTGCTGAATTTCTGACACTTTTCCTCGAGCGCTGCACGTACAGCGGTAATAAACATTACTGTTTCAGTTGAGAGTTCTGAAGAGCCTGCAAAGCTCTTCCGAATCGTTTCTTGTTCTCTTTCAGAAATTTTGCTTAGAACTTCCCTAGCTATTACAGGCAACCCTTGAGTGATTGTTTCTTCTACCATTTTACTGGCTTCCTTTTCATCTAGCGTGATAACCACTGATGGGTGCAAACCAGATAAAGACTCAAATAGTTTGTTGTAAGTTCCACCAGCACAACTTTGACCTTTGTTACCATAAGTTGTTGCTGCATCTACAAGACTTCTTAGAACCTGTTTAAAATCTTCGTAACAGGAGAGAAATGAAGGAGAGGACTATCATCTGTAAGCTAGTGTTGAGCTTCCGCTCGCAATTTTTCCA------------------------------------------------------------------------------------------------------------------------------------------------------------------
			---------------------------------------------------------------------------------------------------------------------------------------------------------------------------------------------------------------------------------------------------------------------------------------------------------------------------------------------------------------------------------------------------------------------------------------------------------------------------------------------------------------------------------GACTTATATTACTTGGATAACTTTTCTGCATAGACACCTCATTATTAATCTATGCTTACTTTACCTCACATTTCCAAGATTTTAAACAGGTTCTTAGACACAGCTAGGGTTATTCACGGCATTGTGAATAACCCTGTTGATAACCTGAAGACATAAACTTTTGTCACTTAAGCATTTTTGAGCACTAATCTGGCGGCTGTGTTTCTCATATTTTCCATAATGTATATTATGTAATTTCTAATACTAAGGAAACCACTCCCCAACCTTTTAGGCAGCAAATTGTCGAACCTCCAGATTAGCACTTAGGAGGAAGTGTTAAAGTGTCACTTTAGGTATTAAATTGTCACTTCAAAAGCACTTAAAATTTTTATCTTTTAGGAAAAAATTCCCAAGACTACCCCTTATATTGGCTTTTGTTAGGAAAATATTGAAATAGTAACTAAATGTGTAATCTTTTATACGGTTGTACTAGCTTGGCTCTCTCAATGGTTGTTTCTTTTCTTTAAAAAATATTAAAATTAATATAACTTTTTAGAGTTATTCACAGCTTTTTTTGTCTCTATTATATTTATAATAGTATTTGGAGATCATATATACTATGAATCTTCGAAGTACTCACAGCGCATAAAACTATGTATTCCACTGGGTTATCAACAGGGTTATTCACGGCATTGTGAATAACCCTAGCTGTGTCTAAATAAGAAAATTGGTATCTCGGTGAGAGGCAAGGAAGAAGGTCTTCCCTTCTTCCTTCTACTTAACTATATTCTATAGGCAGGTACCTCGTTTTGTTCTTGTTCTTGTGCGTTAGTTTCTTCTAGTTTACTTGATACTGCATATGTAATACCACCAGCAATAAGTCCAACTCCCAGCGCAGCAGCTACAATTATGCCAGCTATAGCCAATATTGGTAATGCAACACCGGTAGCAAAACATCCAACACCAACTGCCAATCCAGTTACAACACCACAAACACTACCAATTATTATTGGTTTATTAGTAGTTTTTGTTGTGCTTTTGTCGTCAAAATCCGTTGAAGGTTGGGACATGTCATCATTTTCTTCTTTTAAAGTCGATGAAACCAATTGATCATCATCTACCTTTGCTTCATTTTCTATGTCCTTTTCAACTTGAAAAATTTTGTATAGCATATCATAATTTCCAGTTTCTCTTAGAGCAGCCTTCAGTTCTTTACAACCATCTTCTCCTATAAAGGGCAAAAGCTTTTCCAAGCCAGATAGATCTTTAAGTTTACTAATAATTGCGATAAAACACTTTTTCAAATTACCACTTTCTTTGAATGCATTAGACAATATTAGCATCTCTTGTTTTTCTTTAAGTGGCGTCCCATCAAATTCTATAACATTCGGAAACTCTTCAGAGATAACTTCTTCATCAGCACATATTATTTCTTCAAATGACATATTTTTCTCTTTCATTGCACCGAAAATAGCTTTCAAGCCTTCCTGACTTTGAATAACCGTAGC
			ATATAAAAACAGGTTTCCAGTTGTTTTTTCGCCACTTTTGAACCTTATAATTGTACCATCAGTAATGAGAACTTTTCGTAAATCATCTTTTGAAACTCCTTGTAGAACGCCAGCAAAGTTACCCGGACTGGTTATTGCGTCCTGTAACTTATCATATAATTTCCGTTGTTCTTCTGTTAAACCAGACACATAGTTACCTCTATAAATACTCAGTCTAAGTATTACATATTTCAGCAAAAAAGTCAAGGAATGGGCAAGATACTGCGGTATCTACTATCAATAATCACACACGCTCAAACAAGAAAAAGGTGCCCGTGCTCGAACGGAAACGGCACTTACAGCGTCATTTTTCTTCAGTAGTTAATTATATACATATCGTCAGGACAAGGTATTCCAAGACGATTTCTTTCACACCACCATAGGACACATTCGCTCACTACATCAGCTATATCATCTGAATGATTGATTTCTGTGTGGATCTTTTCAAATTCATCAAATGCTACATAATGAAAATCTCGATCTTCATTTTCAAGAAAGATATGGTGTTGTCCCACAAATTGATCACAAGCCTGAAATACTTCATCTTTTGCTCTTGTTCTTATTGATCCATGAATTGTTGTATTTTGCAGCAGCGCATGTAAATCCGCCATAACCTTATAACCTATACCGTGTTTTCCACTACCACGGCATGTAGTCTATGTTCGTATTTCCTCAAAAACGCATGAATATCGTGTTCTAACGTAGCAGAATCGAGCTTTCTTGCCAGCAAGTCTATCCATACAGCACACCGTTTTGGTTCATATAAAATATCACTCTTCAGAACCTGTTTAAAATCTTCGTAACAGGAGAGAAATGAAGGAGAGGACTATCATCTGTAAGCTAGTGTTGAGCTTCCGCTCGCAATTTTTCCACAAT-------------------------------------------------------------------------------------------------------------------------------------------------------------------------------------------------------------------------------------------------------------------------------------------------------------------------------------------------------------------------------------------------------------------------------------------------------------------------------------------------------------------------------------------------------------------------------------------------------------------------------------------------------------------------------------------------GACTTATATTACTTGGATAACTTTTCTGCATAGACACCTCATTATTAATCTATGCTTACTTTACCTCACATTTCCAAGATTTTAAACAGGTTCTAAGATATTTAGCTGTAAACCCTTACTTTACTATAAAGAGAATAGTTGAAAACTTAGGTGTTGCATTTACAACAGCCCAAAGAGCAGTCATGAAACTTGAAGATTTAGGCATTGTTTCACAAACTTCTGAGGGAAAGAGAGATCGGGTTTACTGTGCAACTGATATTTTGAAGATTTTAGAATAGCCACTACCTACACCTAACACGTGTCTCAGTGATTATGATATCTAATTTTTGGTCATGTTCTTCTATTGGCAGATTTTTGCAATATTGTTTTTCATAAGCTACACCTATAAATATTTTTCCAAGTGGCCGCAGCT
			CTTTTATTACCGTGTCATAACAACCACCACCAAAACCCAATCTATTGAGATGATCATCAAAAGCAATAACTGGAGTGATAATCGTGTCGGGGATTATATTTTTACCTGTTTTGTTCCATTCCTTAAACTTTGGCGACTTGTTTTCATCAGGAATTGCCACTTTATAGCCTAAATTGAGCAAATTATGCATCAAAGGTAAAACATTTATCTCTCCATCAATGGAATGTAAGTCGCAATTGTTTTGCCTTTAATGTAACTTAAGTTCTGATTGAAGAGATTAACAAGAGAACTTGCTGCACAATTGGAATAACTCTCATCAATATTTTTTTTTATAGCCCTATATTGCTCTCTTATTTTCTTTTTTTATTGTTTAATATCTTTGAACATGGTCTATCCATTTTGCAGTGAGTTTTTCTTGTAAGCTATTTTGTTTCAAGCGCTCACTTAGAAAATCAAAGTCAACAAGCTCCATATCCTGGTCTTGATTGCTGCAACTATATACATAATTCTCTTCTCCTGTTTTCATATTTACATGCCGCTGCACACACTGAGCGCAGATTTCTTTCATCATACACTGCATGGGAGAGTTGACCGATGATATTGCCACGTGGCTAGATTTCAAATATGGTCTTAAAATTGTTTTTCTAGCTTCATTTACGGCCTTCATCATTTTATCAGAACCGATAGTAATAATTTTGTCTACAGCATCTAAATTAATCGTGTTATCGCCTAATATTCCCCTTTGATAAGAGATTATTGCATCAACTATATTTCCATGAAAGGATTTGTCTTGATCTCTGTTTGTTTTTATTAATCCTTCCTCGCATGCCCAAACTACCGCACTTGATGCACGTTCTATCAATGCTTGTTTAAATACATCATTTAATTTCCTATAGCCAGCAAAGTATAAAACCTTATTATTATTTTCAAGACAGGCCTTTCCTATTGAAAACAATACTGCATTTCCAACTCCACCACCAATTAGCATTATGTTTTTCATGTTTTTGTTCTCGCATGCATACGACACGGAAAAGGGGGGATTCGAACCCCCGACATATTTTCATATGTGCACGCTTTCCAAGCGTGTGCTTTAGACCACTCAGCCACCTTTCCACACTACTTATAATATTGAAAATTGTGCTGCTGAGCAAGTTCAAAACCAGGTACATAGGGTTCACCACGGAAATTTACAATATTGTGGAATTTGTTTTTACAAGTTGAAAATGTTTTATCGCAACCTGCGAGTATTGAATATTTATCCCCAACAGAAATTTGATATGGAGGCGAAGTAAATAATGTGACTACTTTATTTCTGTGTTCCTTCACTATACCTTCAAACGCTGCGTGTGTTGCTGAATCAAAGAACTTCACTACTCCGTGCTTATAATATCCATCGCTCTCAGTTAAATTAGTGTCTTCGAATCTTCTTTCATCTATTACTTTAGTAATCGTGCTTATTCTACTGAACTTTTTAGCATCGGCTTTACACCTACCATCGCAAAATTGTGCTCTGCATACAGGGGAATATAATTCTGCTATGCTCCTCTCAAGCTTTGTCGCGAGCCCTCTAGTTTCAACAACAAATCTCCCGTTATTTAAAGTTACTTTACCGAAAGTTCCCAGGTGCAGATTCATCGTTCCCTGGTTCAAATCCTTGTAATTCACAAGAACTACTTCAATTTTTGCGAAGTCATACTTTCCCGACAAGACATCTTCTTCTTTAATGTCATCGTTATTTAATATTCCCTCAATTTCTAGGTTATCAGTCTTTAAGTCGCTGTTTAATATTATGCTACTAGCTGTAAATCCACTTGAAGATTTGTAGAGTATATTACCAATACTCAAATCTTCATCGTAATCAGTGAATCCCATTACTTTTCCACCTGCAAGCGTTAATTTCCAGCATGTAGCAATGGTAAGTAACTCTCCAGCTAAATGGTTTTTCAATGTGGTTTGCATAGGTGCCTCCTATTTAATTGATTGAATTTGAAAACGGCAGA
			TAGATAAGTGGTTATCCCAGTTTTACCCATTATCTGAGTAGCTATAAGGTGTCATTCCAGTGCGTGACACTGGAATCCAGCCCTTCTGCAATCTCACTGAAAACATTTTTTAGCATAAGTTAGCTACTTTTATACTAGTTTGCTTGCTTACAAGCAAACTTTCCTGGATCCCAGTATCTGAGCACTGGGATGACATCCTCCTGGTAGAAAATGTTCGTACAGTTGTGCATCACACACTGGAATGATACCCTATGTTGATTTGATCAACAAATAAGCACTGAACATCAACAGACAGGACATACACCACATTCAATTGTGGTGTATGTTAGCCAACTAGAAAGAAAACTTCACGCCAGTGAGGAAGAGAACCCCTTTGTTAGAAGGTGCTACATCTGTACCACTACCTGCTTTCGTAATCTTATAACTATCAGCTTGCTTCTCGTCAGTCATAAAGTAATGAAGGGCTGCATAAGGAACAAATTTGCTCTTACTGCAAGTAGGAGAGAGATCATATTGAACACCAAGTGCAACATCATGGAGCTTATCTCCATCATTCATTGTGCTACCAAAGTACGTCAAGCTTGTGTAGAAGCTCTCATATTGATAACCAGCACCCGCAGTCCAATACATGGTATCCTTCTCAAACTGCTTTAAGCCTTCTTTTTTGTCATTATCGGTAATATCTTTATATCCACTAGGGTCAAGTTCCTTGATGTTCTTTGGTTGGCCAGATTTGCCCAAATATGCAAAAGAGGCAGCAAGTTTTACGCTTTGATCTTCGTTGATCTTATAGTCAGCGCTCACACCCAAATTAACGCCCATCAGGTCGTTGTATTCCACAAATTCCTTATAAAGATGCTTATCTTTATTTGGCTCCTTTGCTTTACCATATTCACCAACCACAGAAGTTTTGACTTTTATATTATGCTGACTAAAGTCATACTCATATAACGCGCCAGCACTTATTATGTGCTCATAATCTGGACCGATGTGTCTTATAGCTGAGTCTGCTGCACCGTCATACAGCATTTTATTTACAACCTTGTCAAGAAATTGCTTTTCTACTGCAGTTTTAACATCAGTAGTAGTAGGCCCATCATTTAAAAGTTTACTGACCGTTTCTTTTAATTTTTCAACGAACTGATCTTTAGTGCCACCCGCTGTGTTTAATGTTGGCTCCAGGGTTATAAGCTTAGCTTTCATTGCAGTACCGTCTCCAGGCTTTGTTACAGCAGTGATGCTACTAGGGAAATCGGTTATTCCATACTTAGCATAACCAGTAGGAGCAGTTCCTTCACCAATTGCAGGTAAGATTTTAACTGCTTCATCAAGAGCTGCTGCTTTTTCAGCTTGAGTAGCAGCACTGCCAGCAAACGTCACGTTCTTGACCAAATCATTAATTGCGTCGTCTGCTGATTTATATTTTTTACCACTAATTTCAGTCCCGCTATTAAATTTAAGCTTACTAGCATCAACAAATGCACTGGTAATATTATCAATTTCCGCTTTAAAAGGACTAGCATTCATACTATCACTTACACTAAACAAACTACTCTCATAGCGAGGTGAATAGCTGACGCCAAACTTTGCGCCCATGTAACTTGGTGAATAGTAAGCGATTCTAAATGGCAGTGTAGTCAGAACACCTTTGTTATACTTTCCAGCCATGCGGAAAGAGAACCTTTCGCTTTCACTTGAGAAGCTTTCAGTGTAAAGACGTGGTGTTACATAAAATGGAAAGCTCGCAGCGCTTCCTTCTAAGTTCACTTTTCTGAACCAGTCACTATCTGCAGCTCCGTCAACAGTTGCAATTCTTGTTGCATCAAGCCTCATTAGAGCTTCAGGACCGAACTGGTAGCCAAGTTTCAGATCACCATATTTTGAATTCAAAAACACATGTGCACTTCTGCTTCTTGCTGCATTCACACCTTGTGAAGCTCCTTTGCCCTCTGTCACTGGAACGTGGAATTGTACATCAGCACCATAAAGAAGACCTAAAT
			CTTCATTTTTGTTTTCAGCTCTTAAGTGCAATATCGCATCTGCAATCATGCCCATGTCTTCGCTATAATCACCGATGTTTCCTATTCCTCCAGGAAATAATGGATTTGCCCCTTTTATTTTATCAGGCTCAATTTTATAGTAGTCTACAGACTTGCCTGCCTTAATGTTATAGCGTTTATAATCTTCGCCATCTGGCCCTGCTTTACCATAACCTTTGGCATCAACAACGCCACCGAAAGTGATTCTCAAACCACTTGCTCCTTGGTTGGTGTCAGTAATATCAACGCCACCAACTGAGACAACAGGACTGGCTTTGCCTTTTTCCTCTATGTTTTTATTAACAGCTTTAGCCTCAATTTTAGCTTTCTGAGTTTTAGAACTCTTAGTTTTTGAACTTTCTATATTAGAGTTCTTAACATTGAGAGTTTTTGCTTTTGAATCCTTTGCAAGTTTCGCTTGTTCCTTGCTAGCTAGCTTTGCCTCCTCTTTTTTCTTTTTCTCAGCTAGCTCCTCTTTTCTCTTTTTCCCGGCCGTTAGCTTCAGTTCCTCTTTTTTCTTAAGCTCTTCAGCTTTCTTTTTTGGATCAGCATTACATATCCTGTCCATTTTCTCTTTTAGTTTTTTATTTGATGTTTTCATAACTTCCATTTTTCCAGAAGTTACTGCGCTCTCTTGCTTTTTTATACTTTCATCAGAAAAGTCAGCAGCAAAACCGCCGAAAGAACATAAAGTCAATAAAGAAGCTAGAGCAGTTCTAGTGTAGGTAGATTGTTTCATGAAGTGCCCCCAAAAAATTTCAAAATCATTACCTTAAACGTAAATAGTACAAAAATGTTGAAAGTTCAACTTAAAGCAACCTTATAGCTGAAACAAAAGTAAAATGCAACATCTTAAGAACAACTTTTTTAATATCCCTAGCGTGCATATTAACTAAAACTTAGCACAGAGGTTTGCCTGTTGCCCGCATTATAACTCTACTGCTCACTCTGCGGAAGTAAAAATTTTCCATGATAAAATAACAAATATAGTTAAGAATAAAAAGTTTCCGTAAAATACTTTAACATTTATTAAAATATTAAAAATAACTGTTGACAATAGTATAGTTAATTTATTTAATAAGTATTGAGGTATTTTATATGGATTTTAGTTTTCTACGCAATTGGCTTGGTATCACAAAAACCAGTACAAGCGACGTAAGTTCAATACCAGGCAATGATAACGGAGTAGAAGAATATAACGATGAATTTGAAATCCTTGAAGATTATGAATTTATAAATCCTCGTGATCCAAGTGAAGTACATTCTTTGCCTGATCAAACAGGTGAGAGTGTTGTAGAAATTGCAGGATTCAATAAAGAGAAATTATTGGAAATGAGTAATTTCTGTAAAATAAGCTATGGTAATAATGACGAGAACTAGGCAAAAAAAACTTTAGAGCTTTAGCTTATGATGATAGTCTTTCTAGCAGAAATGAAGAAGATTTTGTAATCCTTAAAAATGAAAAAATGTATAAAGCTAGAGCTGAGCTTACTCGCGAAGGTTATGAAATTATTCCATTTGGTAATAGCTTCGAAGAAGATGCTGGTCATGTCTTCATAAAAGGTAAAGAAATAACAATAGCTTATCACGGTACTCGTTTTAAGCACGGCTTGTGGGGCTTAAATGATGTAATCACTGATTTAAATGCATCTTTTACGACTTCAGAACTTTTACCCGAAGGTGGAAGAGTTCATCGTGGTTTCTATAACTCATTCACAGATTCATGGCCTAACCTTTATGGTATTTTAAAGTCTCATGCCGAAAAACAAGGGTCAAAAATTAAAGATTTTAAGATTAATCTCACAGGTCATAGTATGGGAGGAGCTGTTGCTAAAATAGCTGCTTTGTGTCTCAACAAAACAGAGGAGGCTAAAGATATTCATGTTGCAACTTTTGGTGATCCGAGAGTTTTTGATCTTACTGCTAGTGAAATTTACAATGATGCTCTTCAAGAAACAACT
			ATAAGAGTAACTCAGCATAGGCAAGATCCAGTGCCAGCAGTATCACCTGGTTCGTTTGGTTATGCGCATGTAGGCGCACAACTAAGAGTAGCAGTACCAGAAGGATATTCTTTTCATAAAACAGATGGTTATCACGAAGCTATTTATAGAACAGATGAAAGGGAGTTCCAATCAAACAATGGCGTGTCCCTCTTTTACTATCCTTCAAAAATGCTAGGACGAATTAACTCTGCGGTTTTAGGTAATGCTCAATATTACGCTGCTCATTTATTAGGGTATGCTTTCGGTCAATCAAACTTTTTTGAAGAAGTGAAGAGTAAGTATGAAAATCCTTCTAAGAACCTGTTTAAAATCTTCGTAACAGGAGAGAAATGAAGGAGAGGACTATCATCTGTAAGCTAGTGTTGAGCTTCCGCTCGCAATTTTTCCAC---------------------------------------------------------------------------------------------------------------------------------------------------------------------------------------------------------------------------------------------------------------------------------------------------------------------------------------------------------------------------------------------------------------------------------------------------------------------------------------------------------------------------------------------------------------------------------------------------------------------------------------------------------------------------------------------------------------------------------------------------------------------------------------------------------------------------------------------------------------------------------------------------------------------------------------------------------------------------------------------------------------------------------------------------------------------------------------------------------------------------------------------------------------------------------------------------------------------------------------------------------------------------------------------------------------------------------------------------------------GA---------------------------------------------------------------------------------------------------------------------------------------------------------------------------------------------------------------------------------GACTTATATTACTTGGATAACTTTTCTGCAT
			AGACACCTCATTATTAATCTATGCTTACTTTACCTCACATTTCC-------------------------AAGCAAGCAGAGGGTAAATATGAAAACCCTTCTCTTGAGCAAGTAAAAGTTGAGTCACATAAAGACTTTTCACCTGCTGTGGTTGGCGTAGCAGGTGGTTAATGGAGCAATGCTCCATTAACCCTTATATATATAGCCCTTCTTATGATAATCCAAACAAAACAAAGGATGGATCTTACAGTAACTGGATACCAACAACATATGGTTATCGGACGGAAGGGCTATAGATCCTAGCGTTACGCACTGAAGCAATAAAAGCTACTCCACCTTTATTACCGCCTAAAAGTAACTAGCTACAGGCACCATAGCGTTAAGCTACTTCTACTATATCTAATTAAGCATATTAGTAGGTAAATGAATTTTAATATAATCTGATTATACTTATAAATACGCTGTATAGAATGAAAGCATGGAAGATTTTATAACGCAAGAAGGAAAGATGATGCTGTGATGTCTGTTTGTCAGGATAACAGGAGAAAAACTGTATTAATTTCAGGGCTCAATCAAGCTGCAAGGGATTTGTTAAAATATGAGAAAGAGAGTTTACTCAATAAGCCATTAATCAATATTTTAAGTGCAAGAGCAGCTGACGATGTGAGAAATTATTTAGAGTATGCCGAGGATGGATATGATTTACTTGACATATTGCCTAAAGTGATAGGTTTTTCCTTAATTAACTCTAAAGGAGAGGATATCAAGACAAAAGTAAAAGTTTTTCGCACCATGCAATTCACTAATGACAAGATTAATTATGAGCTGTTGATACGCGACATCAGCTTACTTCATAAGCTAGGAATATTTAGGGATGAATATCTAATGGGTAAAAAGTACAAAAACCACGACTTATTTGTTATACCAGACAATGAATCCTCTATTCTAGAGCTGCGTGCTACATCAAATTTCGCTCTGCAACATCAAATTAGTATGGCTGTGGGAGTTATTGGTTTCGATAGTAACTGTGAAGAGACGAACGATGCACTGAAAGTTGTTATAGAGCACTTTCACAAAAATTGCCGCAGTGATGATTTTTTAGGGTATATTGGTGAAAATAAAGTGCTCTTTATCTTATTTAACTGTAATACAGAAGACACACCTAAAGTAATTGATCGTATACATTCTGCTATCAATAAGCAGCTATTAAAACAAAGATTACCCCGTGTGTCAGTAATTTATGGAAGTATAGCTCAAAAACTAGCTGCACAGTACAAAATCTAATATTTTATGTAAAAAAGTTGTCTTTTGTCTATATTGGATTTAAACTTAAATTTTTATAAAAGTTTAAGTTCATTCATGAAGTTGAAATACTGCCTAGTAGCGCTGCTTTTGTTATTATTCTCGCAAAATAGTGCTAACGCTAGGGTAATTCCGGATAAGGGAATATTTTATGCAGAACTGGAGGGAAAAATAGACTTGAGGTTTGGCTACGCTTTTAATAAAGATTCTTTCAATATTAAGCCTAAAGACAAGATTTCAAGTCATTCACACTTGTGCTTTCTTTATTTACAGCAGGTTTATCCGAATACTCAAATGGGGTTTAATGTTAAGGTAGGAGTTTCTGGTATTGCAAACCTAAAGGAGTTGGATATAACAAAACTGGGCATGGAAGAATGGTATTTTATCATAAAAAACCGGGGGCTTGGATCAATTGAGTATGGGAAAGGAAGTTTAGCCAGCCAAAGTATGCTGATCAATACTTCAAAAATTTACGTGGCTGCTGGAGGAGTAAATGGTTGGTGGACAAACTACGCAAATCTGCGTGGCGATGAAAAGAGGGGCATTGGTACTGGATACGATAAAGACAAAGTCTTTTGGGTTAAACCCAATATTTATAGTGATTATAATGGACTAGAGCTGAAATTAAAGCAACCAGCAATAAGCTATACCTCCCCTGAGATTTATAACTTTCAACTTGGGCTTAGTTATGTTCCAGG
			GAAGAATAACTTGTATTATAACAATCTAGTTGCTGCTGGCCTTTCCTATAAGAATAGTTTGTCGGATGATATAAATTTTACTGCTGCTTTAACTGGTGAATTTGCAAGGGAAAATTTAACTGATTGCTCAGATGAAACTTCTGAAGGTTATGAATGTTGTAATCAATTATTGCACTGGAATTTTGGCTTAAACCTGAAACTTTTCGACCTTGATTGCATTTTTTCATACGGTAATGGTGGTAAATCGGGTAAGAGATATAATCCTGAAACGACTAATACGTATTATACGAATGCAGGTGTCGCTTACCGCTCTGATTCTCGCAAATTGAGCTTAACATGTTTTAATAGTGGTCGGGATATTGCAGACAAAGGTACGAACAAATTAACATCATATGCTTTAAGCCTTGAAAGTTCTCTTTTTATGGGCAGTTCATACTATTTCGATATTGTAAAATTTAATGCCGAAGAGCCCATCGAAGAGTCTAAAAATAACTCAGGTTACGTGCTTTTGGCTGGGTTGAAGTTAAGTTTTTGATAAATGCATTGCAGCAGTTTAGATAGTTTTGCTTTACTTGAAAACCAACTCACTGCATTATGTCCATAGAATATTGCTATATCAAAACATGCTACAACTGCTAACCTTACTCACTATTATTGCTTCAGTTGTATTTTTTGGTCATTTAGTTCCAATAGAAGCAAAAACATTTTTGTACTCATTGAGCTTAAGTATCAAAGAAATTTTGCTATTTATAATGCCTTTTATTGTCTTTGCGTTAATCTTCAGCAGTATTAACAATCTTAAGCAGTCGGCTATAAAGTTTATACTATTACTTGTTATAATGATTTTCTTATCGAATCTAGCTTCAAGTTTAATTGCTTATTCGATTGGACATTTTGTCCTGCAAAACACTTATTCGATACAAGATATAACATATGAAGAAACAATTGCTCCTTTGTGGTCGTTTAAGCTGCCGCTACTCCTTTCTAACTTTCACGCTCTCGCTTATGGATTTATGTCCAGTTTGATAGTGTCTGTTCTGCTACCCAAAAAGAGCAAAGAGTTCTCGCGCAAAATGTCGGACTTAACTTTGTTTATTCTAAAAGTCTTTTTGATACCAGTTATTCCAGTATTCGTACTTGGGCTTGCTTTAAAAATGCAACATGATCAGGTTCTATCTATAATATTCAAAGATTACTCAATAATTTTTGTTATTATAGCATCTGTAACTTACTTTTATGTTTTTCTCTTATACGGAGCAGCAAATTCGTTTAAGATCAAAGGCTGGATAACTAGCATAAGCAATATGATACCAGCACTTATTACTGCGATGAGTACAATGTCTAGCAATGCAACTATGCCACTTACTCTTGAAGGAAGCAAAAAAAATGTAAAGCAACCTGATGTAGCATCGTCTGTTATACCAATAACTGCTGGCTTTCATTTAGTAGGTGATTGCTTTTTTATTATAATATTATCGATGATAATAACTTCTGGTTATGCATTGTCCACAACAGACTATGTAACTTTCCTTCTTTATTTTTTGTTATTTAAGTTTGCTATTGCTGCAGTTCCGGCAGGAGGAATTGTGGTAATGCTGCCTGTTCTTGAAAGGTACCTTAAATTCTCTCCAGAAATGCTCTCGCTGATCACAGCATTATATGTAGTGTTTGATCCAATAATAACTTCAGCAAATGTTATGGGCAATGGTACTTTTACTATAATGTTTACAAAACTCTATGATAAGCTTAGGTAATGTCCATTCTAGCAATTGATACCGTAGGTGCTGGTAGTTCGATCGCGATAATTGACCACGATGGTAATTGTTTTATAGAGCGCAACTCCACCAGCAATAGTCATGCAGAAACATTTTTTCAAATTTTGAACACTCTGTTCAATAAGCACGATTATAACTACGATAAAATAGACCATTTAGTGGTGGTGGTTGGACCAGGAAGTTTTACTGGAATTAGAGTTGGTATATCGGCTGCAAAAGGCATAA
			ATCTTGCTACGAATAAGCCGTTATACGGAGTGAGTGCACTGGAAGTTCAGGCATATGTAATATCCTTGCTTTGTGCAAACAGCAAAAAAAATATCAGAGCTATAATCAAAAATGCTCAAGGGTCTTACACGCAGTTATTTGATTTCAATTTATTGCCGCTGTCAGAGCCAGTTGCGGCCCAGTGCGTGATAGGTACTGGGCCGACAGACAATAACTGCATCACATATGTGGATTGCAATTTATCAGAGTTAAATGCTAGCCATGCAGGACTATTGGTCCGTTATAGGCTAGAAAATAAACAAAAATTAAATGGGGTCGACGCTCTATATTTAAATGAGCCCCAGTATATGAAATTATTATAATTACCCTTTTGCGTAAGCTCTATCGATTTGACTAAGTCTGTACATCTGATTTGTTATTTCTTCGGCTACTTCTTTTATACTCATATTTGAATTTTCTATTTCTATGGCATTCGGCGGTATAAATAAATTACGAGTCCTAAATTTCTCTATAACACTACTCATGTTAGTAACCTTCCTATTTTCCCTTTGTCTTTTTAATTTAATGCGTTTTTGTAATGTAGGTAGGTCACACTTTAGCACTATAGGAAGAATTCTTGTATTCATTCTTTTACTAAGCTCTACTACTGAGTTATATATCCTTATATCGTAGTCGTTATTTTTCATCAATTCATCGATAAATATGTAATTTTTTGAATGAATTGATAGGTCTCTATTGCCTGAAGCATAATTTGTGCAACGTTATATATTCTATCTTGGACTTCTTTAGGGATTTGGTCATATTCAAAGATATTATCATATATAGAGCGGATTTGAGTATTGTTGGAAAAGTTGCTGTTTACAATCAGTGCACCTATCATATTAGATAATTCTATTGCTGTAGAAAGCTTGCCACTCCCTGAAAAGCCGATAATATATACGAAAACTCCTGTTATCTGTTCCTTTGTATTAATGTTTATCATATTATTTATAATGTTAAAATCTATATTCATAATAACATGAAACTTAAACTTTAAAACATTTGAAACATTATATAGAAAAATTATTTTTACAGTTAAGATATTATGTAATTCAGAGACATAAATTCCGTGCAAGTTCCATAGATTATGTAATAGAGAATTGCTTACTAAGAATTCCTCTTCCTAATTTACCTCCAAACTAAAAGTATGAGTTTACTACGAACCTCTTTTCTTGTATAAACTTTCAAAAGATCTTAGCTGAAAATCGTGTTGTTAACAAAGAACGAGGTAAAAAGGGACTTAGTCTACGTCTATCAGATTTTATCTTACTTGGGACTGGATGACCATACATACACTCACCTATCAGCGCGTTCTGAGGATCAAAAGTCGTTTTATATTTATCCATTTGGTATACGCTTTAATGAAGTGAATGAAAATTCATTAATGAAGGTGTCATTTGATGGAGATGTTATTGAAGGCAAAGAATATCAATATAATAAAACTAGTTATATAATCCACGGCTTTATTTATCAAGCAAGGAAAGATATTCAAGCAATTTTTCACTTGCATACACCTTCTATTGTAGCAGTTTCTTCCCTCAAAGATGGGTTACTTCCAACAAGTCAGTGGGCACTGCATTTTTATAATAAGGTATCTTACCATAGTTATAATCCCCTGGCACTTGATGATACAGAAGGAAAAAGACTAATAGCTGATCTGAAAGAAAATTTTGTCATGTTAATGCGCAATCATGGGTCTATAACGTGTGGTCGGACTATACAAGAAGCGATGTTTTATACATATCACTTAGAGCAAGCGTGCAAAACTCAATGTTTAACGTTAGCGATGAATAAGGAATTATCAATTCCAAGCGAAGAAATTTGCTCAAAA---------------------------------------------------------------------------------------------------C------------------------------
			----------------------------------------------------------------------------------------------------------------------------------------------------------------------------------------------------------------------------------------------------------------------------------------------------------------------------------------------------------------------------------------------------------------------------------------------------------------------------------------------------------------------------------------------------------------------------------------------------------------------------------------------------------------------------------------------------------------------------------------------------------------------------------------------------------------------------------------------------------------------GACA----------------------------------------------------------------------------------------------------------------------------------------------ACTTAATAAAATTCCTGGATGCCAGTGCCAGCTACTTGCATGACACCCT--------------------------------------------------------------------------------------TTAAGAAATTTACTAAAC-AGACAAAAGGCAAAAGAAACCCCGTTAGCTAGTTATTCACTAT----------------------------------------------------------------------------------------------------------------------------------------------------------------------------------------------------------------------------------------------------------------------------GTTTGTTATATGGTTATGCAAAAGGTCTATTTACTCTGAGTATATTACATGTATACTTATTACTAAATTAAATTTGAAATGATAAGAAATGAATGAATTTAAATCAATCCGTAATATTGCGATAATTGCACATGTTGACCACGGAAAAACTACTTTACTCGATAACATGTTAAAACAAAGTGGCACGTTTCGTGAGAATCAAGAAGTTCAAGAACGAGTGATGGATAGTGGCGATCAAGAGCGTGAACGCGGAATTACAATACTTGCAAAATGTACGTCAATAATATGGGGCGATGAAAAAATCAACATTATTGATACACCGGGGCATGCGGACTTTGGTGGAGAAGTAGAAAGGGTGCTATGCATGGCAGATGGTGTGTTGCTGCTGGTTGACGCTGCAGAAGGTCCCATGCCACAGACTAAGTTTGTGCTGTCAAAAGCACTAAAAGCAGATTTGAAGCCGATTGTGATAATCAATAAGGTTGATCGGCCAGACAGCAGAATTGATGAAGTGTTGAACGAAATATATGAATTGTTTTTTAACCTTGATG
			CAACTAACGAGCAGCTTGATTTTCCAGTATTGTACGCTTCTGGTAGAAATGGCTGGGGTGTTAAAGAACTCTCTGACGAAAGAAAAGATTTAAGCCCATTATTTTCAACGGTTATAGATTATATAAAACCATCTATTTACGACCAAAGTGCACCTTTTGCTATGCTGGTTACTTTACTTGAGTCTGATAAGTTTCTTGGCAGGATATTGACAGGGAAAGTTTACCAAGGAATCGCAAAAGTCAATTCAGACCTTAAGGTACTTAATCTTGATGGTAAAGTGGTTGAGCGTGGAAGACTGACTAAGTTGCTCTCATTTTCTGGCTTAAAACGCATTCCAGTAGAGCAAGCTGTAGCGGGAGACATAATAGCAATTGCAGGGCTTGAGAAAGCTTCAGTTTCAGATACTATAGCGACGCCAGAGGTTACGACTGCAGTAAGCTCGACTCCGGTCGATCCGCCAACAATGGCAATTACTATAAGCGTTAATGATTCACCTTTTGCTGGGCAAGAGGGAACAAAGCTTACTTCCACTGTTATAAAGGACCGTTTATATGCAGAAGCAGAAACGAACGTTGCGATTACTGTGACTCCGACACCAAGTGGCGAGGCATTTGAAGTGAGTGGACGTGGTGAGCTACAGCTTGGAGTTTTAATTGAAAATATGAGAAGAGAAGGTTTTGAGCTTTCTGTTTCGCGTCCTCGTGTATTATTTAAAGAAGAAAACGGTAAAAAACTTGAACCTGTAGAAGAGGTGGTAATCGATGTAGATGACGAATACAGTGGAATCATCATGGAGAAACTCAGCTTCCGAAAAGGTGAAGTGACCGATATGAGGCCTTCTAGTAATGGAAGAACAAGGTTAACATTTTTAGTGCCATCAAGGGGGTTAATCGGTTACCAAGGGGAGTTTTTAACTGATTCTCGCGGTACTGGTATCATCAACCGTTTATTTCACAGTTATGCTCCTCATAAAGGTCCAATTTCTGGAAGACGCAATAGAGTATTAATTTCCACTGATAAAGGTGAAGCTGTGGCGTATGCAATTTTTAATTTGCAAGACCGGGGAATTATGTTTATCAAGCCACAAGACAAAGTATATTGTGGTATGATTGTTGGTCAGCACAACCGCAACAATGATTTGGAGATAAATGTACTCAAAGGTAAGCAGTTAACAAATGTAAGAGCTGCAGGTAGTGATGAAGCTATAAAACTTACTCCGCCAAAAATAATGACTTTGGAAGAGATGATAGCATATATAGATGATGATGAATTAGTTGAAGTAACTCCAAAGTCTATACGTTTACGCAAGAAATTTCTTGATCGAAATGAGCGTAAACGTGCAGGAAGGGCGAAGAATAAGGAGTAATCAGAAGTTGAATATCTGCAAAAAATAGTGTATAATTATCAATGATTTTTAAGTAAATCTCTTATGGTTTTGTCAAAGTTTCTAGATCCAAAAAACAACTATGCCTTTAGGCGTATCTTTGGTACTGAGAAAAATAAAGATATTCTCATTCATTTTCTAAATGATATTTTAGGTCGCATCGGTGAAGCTAAAATAAAGGATGTAACCTTTCTTAGTCCCATTCAAAACCCTGATATTGTTGCCAAAAAGGAAAGTATTGTCGACGTATTATGTAGAGACTCTACAGGTGTTCAAACAATTGTTGAGATGCAGGTCGCTAGGACCAGTGGCTTTGAAAAACGCGCCCAATACTATGCTGCTAAAGCCTATTCAAACCAAGCTGACGTAGGTGCCCGATATCAAGACCTTAAAGGAGTTATCTTTATTGCCATCACTGATTTTGTTCTATTTCCTAATAAACCAGAGTACAAATCTGATCACGTTACTCTTGATCAGAAAACCTTCGAACATGACCTGGAGGATTTTAGTTTTACTTTCATAGAACTACCAAAATTCCCAAAAACAAAAGAGGATCAACTAGAAAGCATAGTTGAAAAATGGTGTTATTTTTTCAGATATGCAAATGAGACTAGT
			GACGAGGATTTGAGAAAAATAGTAGGAAATGATGAGATTATCGGCAGGGCTTATGACGAGTTGAACCAATACAACTGGAGTGAAGAAGAGCGTTTTACGTATAATCAAGATAAGAAACGTGAAGATGACAATTTATCCTGCCTTAACCAAAAATTTGATGAAGGTATGGAGAAAGGTATGGAGAAAGGTATGGAGAAAGGTATGGAGAAAGGAAAAATTGAAGTTGCAAGAAACCTACTTAAGGCTAGCATCTCTATTGATATTATCTCTCAAACAACTGGCCTTCCCAAAGCTGAAATTAAACAACTTCAGGAAGAAATCACCTAAAGGCCTAATGATCGACAAAGAAGTTGTAAGAGAGAGCTTAAAAAAAGTCATAGAGCAAAAAAGTGGTAAAAATGTAATCGCTCTTGGCATAATATCCTCAATTGTTATTAAGGGCAGAGATGTTGGTTTTGCACTTGAGATTTCTGGTAACACACAAGCAAATGAAGAATTAAGAAGAAATTGTGAAAAGGCTGTTAAAGCTATACCAGAAGTAGGGAAAGTGACAGTGGTTGCTACTGGTCAGAAGCAAGCTGAACAACAAAGAGCTAAACTACATATCAAGGGAGTGAAGAATATAATTGTTGTTGCCTCTGGTAAAGGAGGTGTGGGTAAATCTACGGTTGCACTAAATCTCGCCCTTTCACTGGCAAAATTAAAGCGCAAAGTTGCACTAGTTGATGCAGATATATATGGTCCTTCGATTCCCAAAATGCTTGGTGCTGAGGAATTAAAGCCAAAGATACATGATGGCAAAGCAATGCCTATAGAGAAGCATGAGTTGCATACTATTTCAATCGGCTATTTTATCGATAAAGATCGTGCAGCAATATGGCGTGGACCTATGATCACGAAAGCACTTTACAATTTGCTAATGGGAACGAGATGGTCCGATATAGAGTACTTGATAGTTGATACGCCACCTGGAACCGGTGATGTACATTTAAGTCTGATGGAGAATTTTAACTTAACCGGGGCGATAATAGTCTCAACTCCACAGGAGCTTGCTTTAATCGAAGCTTATAAAATTTACGATATGTTTACAAAGCTTGGAGTGCCGATTATTGGCATCGTGGAAAATATGAGCTATTTTACTCAAGACAACTCAAAAATATATATATTTGGAAAAGATGGCGCAAAAAAAATGTCTGAAGAGTTAGGAATCAAACTTCTGGGCAGAGTTCCTTTAGATCCACAAATATGCCATGCTTCTGATTGTGGAAATCCTTTAATGCTAAATGAAGGTTTAGCAGGGATTTATGAAGACATTGCTAAGGATGTTGAGTCTTTTTTAAATAGTCTGTAAAGACTATTTAAACTATTTTTAAAACAGATAAAATGTAATTTCAGGGTTAGATGAATTATGATGTAATCATTTCAGGTGGCGGGTTGCTTGGTCTTATTACTGCTATTGGCCTAAGTAATGACTCTGTGTCTGTAGCTGTGATTGAGAAAAATAGCTTACCGCGCGTAATTGATGATAATCGAGCATTTGCTATTTCTCAGGGGTCAAAAAAAATACTGGAAAAATTAGGGATTTGGCAGTTCATAGAGAGCGAAGCTGAACCAATACTTGATATATGCATACTAGATGGAAATAGTCCGGTTACTGTGCATTATGATCATAAAATGGTCGGTGAAGAGCCAATGGGCTATGTTATCAATAACGCTACCATATGGAGTGCAATCAATAATAATTTTTTGAATAAACTGAATATATACTCTCCGCATTCTTGTAAAACAATAGCTTGTGATGCAGGATTTGTAGAAGTTACTCTTGACGATAATCGGCAATTAATATCATCGCTACTTATCTGCGCTGAAGGTAAAAACTCCAAACTATCGGAGTTATTTTCTATACCAGTAATAAAATTTGATTATAAGCAAAGTAGTATAGTATTTAATGTAGAACATGAACTGCACCACCGAAACTTAGCTGTGGAGCGGTTTTTTCC
			CGGTGGTCCATTTGCGATTCTGCCGATGAAGGGTGGTCATACTTCTTCGATAGTTTGGACAGAAAAATCTGAAATTTCAAAAATGCTGATGAGCCTATCTGAAGAGGAGTTTATCGCAGAACTCAAAAAAAGATTTGGCTCTTACTTGGGAAAAATAAAATTAGAGGGTGAAAGAAAATCTTATCCTTTAAGCTTTGCTTTTGCAAAAAAGCTGTATAAAGGCAGAGTTTTGCTTATTGGCGATGCGGCCCATTCGATTCATCCAGTTGCAGGACAGGGCCTTAATCTTGGAATTAGAGACGTAGAAAGTGTTATAAGACACATAACTGCTGCAAAAGCGTCTGGTATTGACGTTAGCAGTAGTTATCTGCTGAAGAGAATTTCACACGATAGGTGCTTTGATAATTTTACCATGGCGCTTACAACTGATGGATTAAATAGGATATTTTCCAACAGAATATTCTGCGCTAAGGTACTGAGAAATCTTGGTTTAATGGTAGTTGAAAATTCAAGTTTCCTCAAAAAACACTTCATACGTCACGCTATGGGGTTATAGAAACAAAAAAAACTACTTGACAACCTTCACCAGTCCCCTTACAATAGAATTGTGAGTGTTTTAAGCCTAAAATTTATCTTTAATCTTTGTATTAAATAACAAAAGCACAGTATAAAACAAGGCGTGTTATGTTTTATTTTTGCAGCATGGACACTGCATGTCTTTATAATTTTTTGTCTACATTAGCTGAGCCTCGCTTACTAAGCGGTGTAAAAGAGAACCGGACGCCAAGTTTTTGAGAGAACAATAAACAACTCACGTTGCAGGGTTTCTTTTGTCTTTTTTTAAAATTAGTTAGAAATTTAATCAACCTTGTTTTTTTTAGAACCTGTTTAAAATCTTGGAAATGTGAGGTAAAGTAAGCATAGATTAATAATGAGGTGTCTATGCAGAAAAGTTATCCAAGTAATATAAGT-------------------------------------------------------------------------------------------------------------------------------------------------------------------------------------------------------------------------------------------------------------------------------------------------------------------------------------------------------------------------------------------------------------------------------------------------------------------------------------------------------------------------------------------------------------------------------------------------------------------------------------------------------------------------------------------------------------------------------------------------------------------------------------------------------AAAAATTGCTTGACAAGTTTTGGCATCTCCCTTATAATGATATTATAGGTATTTACAACCCCAAGGTCAGCTAGTTGTCAAGCGTATAGAGCATTAACGCCAAGTTATTAAAATAGATATTGGCCAGGGTTTCTTTTGCCTTTTTTTCACTTAGTAAATTTTTCAATATTTATGACTAAAGTAATTCAAGAGCACGCAGCTTTACAGAAACGCCAAGCCTTTTTATGCAAGAAGGCTAAGCAACAGGCTTAAA
			GCCTCTATTTCTTCTTAGCAAAACATAAAAAGCCCCTTTGCCACCATGTTTTTTTGTAGCTTGCTGGTGATACAAAATCATGTGCTGAATTTTAGTATCATTTAACCACTTACTTAAGTTATTCTTTATAGTATCCGTTTTACCTGTTGCACTACCGTGCCCCGTAATTATCAATAAGCATCTATTCCCTGCCAGATAATTTTTAATAATAAAATCTATCAATTTACAGTAAGCATCCTCTATATTATAGCCGTGCAAATCAAGTTTATCGCTTATAGAATATTTGCCCCTATCAACCTTTGATTTTGTGTTGTAGTCAAGACAAAATGATAAGCTAACATCGTTGGCATCAAGAGAATTTTCTCGTAAGTTAAAAGTACCTTTATCAACCACGGATTTTATATTTACTTTATGATCAACTTTTAAAGTAACTTTTTCAGATTTTATTGGCTTAACATTTTTTTGCCAGTCTAACTCATCATCTGACATAAACGCATTAATTGAATTGTATAATTTTACAACAATATCTAAATATAGTAAAATGTCGTTTATTTTACGATCTTCAATAATACGATGAAATCGTTAAAAGCTAATGAGAATTTTTGGCTATATGGGAAGCATGCCTGCATGTCAGCACTGAAGAATAAAAATAGGCAGTGCATGGAACTGCTGACAACAGAGAACTTCTACGAAGAACATGAAAAAGAAATTAGGCAATATATAGATAGCAAGGGCGTTAAAGTCCAGTTAGTGGAAAACAAAACACTTAACAATATTTTGTCCAAAGGTGCTAACCATCAAGGAGCTGCTTTAAAAGTTGCTCCTACTTTTCACAATTTAAGTATTGAAGAAATAGCAAACTCAAGCGATAGCTCTACTATAGTAATTTTAGATCAAGTCACTGACACACACAATATAGGATCAATTCTTAGAACATCAGCTTGTTTTAATATTGATGCAGTGGTTTTACCATACAACCATTCACCAAACGAAAACGCATCTATTGCAAAAGCGGCAAGCGGAGCATTAGATATTGTCCCGCTAATACACGTCACAAACATAGTAAAAACTATGGAGTATTTAAAAAAGGTCGGCTACTGGTGTTACGGGTTTGATGGCGATGCTAAAGAGAATGTAGACGAAATAAAGAGCTTTGGAAAAAAAATAGCGATCATCTTTGGTTCTGAAGAGAAAGGGATGCGGCGGTTAGTTAGAGAAAATTGTGACTATCTTGTAAAAATCCCAATGTCAAACGCAATTGACAGCTTAAATGTTTCGAATGCAGCGGCAATAGGATTATATTCCATCTACATTAGACAAAAATAACCGCGCATTAATTGCAATAAAAAGTAATTTTATGCTTGATAAAGATGTAGTTTTGTATTATAATATTATTAAGGGATAAAAGGGGTTATATTTATGTCTTACATGAGAAATGAACAAGATATTCGCTTTCAGGGCGTTTATTATAGTGCTGGGCTTAGGAGTTACCTAACTAAAGTATATAATTATATGGCTTTAGCCTTGGGCGTTACCGGGCTTGTTGCGTTCCTAACGGTATTTTCTGGTCTTTTTCAGGTAATCTATTCTAATCCTGTTCTGCCGTTTATAGTAACGTTCTCTCCAATTGCATTGGTGTTCTATATGTCCTATAGACTTCAACACCTAAGTGCCCAGTCCACAGTTACTGTATTTTTCCTGTTTTCAGTTTTAATGGGACTTTCCTTATCTCATATCTTCATAATTTATACTGCGGAAAACATAGCAAGAGCATTTTTTATCACATCCATTATGTTTGGCTCTATGGCTTTATATGGTAATACCACAAAAAGAGATCTAACAAATATGGGCTCTTTCTTAATTATGGGAATTTGGGGGCTAATTATTGCATCGATAGTAAACTTATTTCTTGGAAGTAGTCCTCTCTATTTTGCAATATCGTTTATATCAGTAATAGTATTTACCTTATTGACTGCATACGATGCTCAGAGAATCAAGGA
			TATTTATTATAGGTATAACGATGGTTCAGAAGTTGCAGCAAATAAGTTAGCCGTACTTGGTGCAACTAACCTTTATTTTGACTTCATTAATATATTCCTCAATCTACTTAGGTTACTTAACTTGTTTAATAGTAGGGACTAGATGTTCTCCTTTTTAAGGGGAAATAGTAAAAATTCTATAGTTTTCTTTTTGATATCTTTAGTGATATTGATGCTGTGTCTTGCATATGCATCGGTACCACTATATAGCATTTTCTGTAAAGCTACTGGATATGGTGGCACAACGAGAAAAGTAACCAACACAGCGACGAATATAACTAATCAAAAAATTAGAGTCCATTTCAACGCTGATGTAATGCCGGATCTGCCTTGGGAGTTTAATTCAGAAACTAATTACATTGATACAAACATAGGAGAACAAAGTTTAGCATTTTATTACGCAAAAAATCTATCTGATCAGTCTTCGTTTGGAATGGCAGTGTATAATGTTACGCCTTTCAAAGCAGGCAAATATTTCAATAAAGTTGCATGTTTTTGCTTTGAAGAACAAATGTTACTGCCAAAACAAAAAGCAGCGATGCCCATATCCTTTTACATAGACCCTGAGATAATGCGCGACAATAGCACGAAAGATTTAAGTGAAATAACATTATCGTATACGTTTTTTAGGCTTAAGTAGTGTGGGTCTTTTACTACTGGAGAAAGCCGTAAATCTCATCTTTCCAAACGTATGTGTAAGTTGTGAATGTATAATTGATAAAAATTATGATCTGTGTAGTGAGTGTAACAAAAAAATCAATTTTCTAACCAAACATTACTGCAATGTTTGCGGCACAGTAATTTCAGATAACATTTATACGTGCGGTAAGTGCATTGCTAACCCTCCACCGTTTAAAGTGTTAAGATCAGCTTTTGCTTATGATCAACATAGTAAAAATATGATTATAAATTTTAAATTTTTTAATAATTTAAATTATGTAAAAACTTACGTGAAGTGGATGTACCAAGCTAATTGGAATATATTCCAAGATGCAGAGATTATAATTCCTATACCGCTTCACAAAATGCGCTTGCTTAAGCGTAAATACAATCAAGCAGCATTGCTTGCGAGGGAACTCAGCAGGTTATCCAACTTATTTTATGCACCATTTGCAATAAAGCGCCTTCGCCATACCACGCCTCAAGCTGGTCTTTCACTTAAACAGCGCGAGAAAAATTTAAAAAGGTCCTGCTCTCAAGAAATTTTAAATTCTGGTGCAAGGGAAGTGAGAGTGCTGTCACTTGCAAGAACCATATGAAAATCAGTATGTTAAGGCATGATTTTTAGTAACCTCAACATCACTGAATGCAAAAGTTTGGCTGCTCACGATTTGGGATTTTTCATGTCCTTTTCCTGCAACCAGCAGAATCATACCTTCGTTGTAGGCAATATCTATACCTTTCTCTATAGCTTCTTTTCTATCCCCTATCTCTAGTGAATTAGGGCAATGTAGTAAAATATCATGACGAATTTTTGCTGGATCTTCATCACGCGGATTATCATCTGTAACTATCACTCTGTCTGCATACATTTGTGCTATTTTACCCATTTCTGCACGTTTTGTTTGATCACGATTTCCACCACAACCAAAAACTAAAATTATTTTTTTGTTAAAGTGCCATTTTAAAGACAAAAGAGCTTGCTTAAGTGCACTTGGAGTGTGCGCGTAATCTACAAATGCAAAAGGTTTCACTTTTTCCATTCTCCCTGGTGGAGAAATGAGTTTGTCTATACATATCCTTTGATATTCCACCCCAGATGAGATGACTATACCGATCGCACATAGTAAATTATACGCCTGAAATTGCCCTAGAACTGGAAAAAACGTGTCATAAATTTCACCACCGATTTTAATTGTAAGATTTTGACCACTTTGAGTTGGTATTTGCTTTATTAAAGCAATATCAAAAGCTATTTTTCCATAAGTTATAACTTTGTTGCCACGTTCTTTAGCTATCTT
			GAGCAATGTGTAGTATTCATCTATATCCGCATTTAAAATTGCTGTTTTTTCTTTTGGCAGTACCTCATAAAACAACCTTTTCTTAGCCTCAAAATACTCGCTGATATCCTGATGATAATCTAAATGATCTTGCGAGAAATTTGTAAAAGCCGCAGCAGTTAGGCTAAGTCCATGAATTCTGCATTGGTCAATCCCATGGCTTGAAGCCTCTAACGCTAAGTGCTCTATGCCTTTATTGTTTATATCACGTAATGTTGCATAAAGGTCATCTGCATCTGGAGTGGTAAGGCTATTATCTTTTCTATCATTATTGATACATGTTCCGAGCGTTCCGATAGATGCAGCATTATAACCTGCATTTTGCCAGATCTGGCGGCAAAACTCCACCACTGAAGTCTTACCATTTGTACCTGTCACAGCAGCAACATATTTTAGCTGTTTGAATTGATAAAACCTGCTAACTATTTTGCTATATATTTCTTGAGGGCCTGGATGGAAGATGCAAGCATCATGCGCTGCAAAGTTTGCTATTATTGCTGAAGCTCCTATTATGCCGTTCACGCATTTCTCACGTTCCTCTGACACACAAACAAAAAGATAACCTTCTTTGATTCTTTTGGGATTACACGTGACGCCTTTGATTTCAACATCAAAGTTGACGTCAATAATGTTATGCAGTAACTCTTTTAGTCTCACATTCTACTTCATCATTTTTGGTATTTAAACATGGCAATCTTGCTAATGCAACATTTAAATCAGAGATTAAATCTTCAGGATCCTCTAGTCCACAAAATATTCGCACGAAACTTCCACCATAATCTGAATTCATTACAGATCTTGACATAGATTTACGATCTATTGGTAATATTAAACTATCGCACCCTCCCCAAGAAGCACCGATGCTAAAAATTTCCATGTGATCAACCGTGCAGCTTAGTTCCTCACATGAATATTCTTTATCTAATATTACACTGAACACACCACTTGCACCTTTGAAGTAGCTTTTCCACAATTCGTGCTGAGGATGAGAAGGAAGCGCTGGATATAAGACTTTTCTGATTTTTGGATGTTTCTCCAGCCATTTTGCCACTGCCATTGCTGTGCTTTGATGCCTCTTCATGCGTGTATGCAATGTCCTAAGTCCCCTGTGTGCAAGATAACAATCGTGTGATTGAACAGTAATGCCATAATTTTTGTAGCTCTCATAAAGCAATTTAAAAACCTCGCCTTCAGCAACAATAGCCCCCATCAATAAATCCGAGTGACCGGCTAGATACTTTGTAACTGCATACAGTGCAACATCAATCCCAGAGTCGAGCGGCTTAAATAATAAAGGAGTGGCCCACGAATTGTCGCAAACGGTTACGATCCTGTGTTTCTTAGCAACTTTTACTATGTGTTCTATATTCGAAATTTCAAATGTTACAGAACCAGGAGTTTCGATCATGATGAGTAAAGTATTACTTTGAATCAAATCAGCTATGTCCTGTGTTGGATCATAAAAAGTTACTTCTATTCCCCTTCTCGGCAGCTCATTTTCGGCAAATCTCCTAAGTCGGTAATAACTATTATCTTGAATCAGAACATGCGAACCTGCTTTAGTAAAAGTCAAAATAGCGAAAGTAAGTGCAAATAGTCCAGAGGGATAGGTCAATGCCTGCCCCCTACCCTCAATTTCAGCGAGCGCGTTTGAAAGGTAGTGAACAGTGGGTGTACCAACACTGCCGTAACTATAATCCCTTGCAACGCCATCGTTGATCACATCGTATATACTTTCCCCATTCGCTGCATTTAAGTAGTCCTTGTAAATAGGAAATAGTATAGTAGAAGAATGATAAATTGGCGGGTTCATAGAACCTTTGTAGTCATTGAATTTTCTTCCTGCTTTAACCAACAAAGATTCTTCTTTCACGCTTTTATTATTTTATTTTTCAAATCATATTCACTTTGCGTATACAATTGAAGAGAAATTGCGTGTACTCGCTCTATCTCACTCTTCA
			ACAATTCATAAATCAACTTGTGCCTCTTTAGAACACTCATTCCAACAAAGTCGTCAGATATTAATATTAATTCAACGTGTGAAGGTAATGTTGAAGGCGAAGAAAAATAGTGGTCCGCATGTTTAACAGACTCGTCAACAATGTTAACATCAACTACATTTATTGCATTGCGTATTTTTTCTTCTATTGCCTTAATGATATCCATACATAGCTCCTGTCATCCAAGCAGCGTGACTACTTGGGTCCATATTCTTTTTTTCTGGATTTCAGCGTCACGCAACGGAATGATAAGAAAGGAGTACGCCAACTACTTATTCTCTTCTTTATTATCTACGCCCTGGTAATTAGAATCTACTACTTTTTCTTCTTTGTCATGTGGATTTCCTTCTGACGAGAAGTCACTTTCAGCACTGTTTTGTTGAGATTCTTTATACATAGCTTCTCCAAGTTTCATAGATAATTGAGAAAGATTAGTAATTTTCTGCTGTATTGAATCAGTATCATCAATGTTATCAGATTTGCTAGCTTCTTTTAAATCATTCACTGCATTTTCAATGGCAGACTTATCTTCTGATGAAACTTTATCGCCATATTCCCTTAAAGACTTCTCTGTAGAATGAACTAAACTATCTACCTGGTTCTTCACTTCAATGAATTTCTTACGTTTCTCATCTTCTTGTGCCTTTTCTTCAGCTTCTTTCACCATGCGATTTACTTCATCATCAGACAAACCACCTGAAGACTGAATACGTATTTTCTGTTCTTTTCCAGTAGCTTTATCTCTCGCAGAAACATGCACTATTCCATTTGCATCTATATCAAACGTCACTTCGATCTGAGGAACTCCACGAGGAGCAGGTGGTATTCCTTCCAAACTAAATTGGCCAAGCAGTTTATTATCAACTGCCAATTTTCTTTCACCTTGATGCACCTTAATGGTAACAGCTGTTTGGTTGTCTTCTGCAGTTGAAAATACCTGAGATTTTTTAGTAGGAATCGTAGTATTGCGCTCAATAAGTGGAGTGAACACTCCCCCTAGTGTTTCAATACCAAGAGAAAGTGGAGTCACGTCAAGCAATAACACGTCTCTCACATCACCTTGAATGATTCCTGCCTGTATTGCAGCTCCAATTGCCACAACTTCATCTGGGTTCACCCCTCTATGTAGATCTTTGCCAAAGAATTCTTTAACTTTCTCTATTACTTTCGGCATACGAGTCATGCCACCAACAAGAACCACTTCACCAATTTGACTAGCAGACAAACCAGCATCCTCAAGAGCTTTTTTGCAAGGAGCCATAGTTCTTTCGATTAAATCGTTTACTAAGCTTTCAAGTTTTGCCCTTGTTAATTTCATATTTAAGTGTTTTGGACCACTTGCATCAGCTGTAATGAACGGTAAATTTATTTCCGTTTCCATTGCACTTGATAATTCAATCTTCGCTTTTTCCGCAGCTTCTTTGATCCTCTGCATAGCCATTGGATCATTTTTCAAATCAATACCGTTACTTTTCTTGAATTCATCTAGTAAATAACTCACCACTGCATTGTCGAAGTCTTCACCTCCAAGATGAGTGTCACCATTTGTAGCCTTTACCTCAAAAACTCCGTCACCTATTTCAAGTATTGAAACATCAAACGTACCACCACCAAGGTCATACACCACTATTGTGTGTCCATGTTTCTTATCAAGACCATAAGCAAGAGCTGCAGCAGTCGGTTCGTTAATTATTCTGAGTACATTTAATCCAGCAATTTTTCCTGCATCTTTTGTTGCTTGACGCTGAGAATCATTGAAGTACGCTGGCACTGTTATTACAGCATCCTTCACTTCCTCTCCAAAATAAGCTTCTGCTGCTTCTTTCATATTTTGTAGTATAAACGCACCAATTTGACTAGGGGAGTATTCTTTACCATCTGTTGTTTTAATCCAAGCATCGCCATTTTTTGCCGCGAACACTTTATATGGCACATTTAGATTTTTCATTTCAGGGTCACCA
			TACTGACGGCCTATTAATCTCTTAGTAGCAAAGAAAGTATTACTTGCATTGGTGGTTGCTTGTCTTTTTGCAGGAGCGCCAATCAACTTTTCTCCTGATGAAGTGAACGCAACTACAGACGGAGTGGTTCTTTCTCCTTGGGTATTTTCTATTATCTTTCCTCCTCTTGTCTTTTCCACTTTTGCAACACAAGAATTTGTTGTTCCAAGATCTATACCTACTGCTATTCCCATAATGAATACTCCCTTATAAATATTATCTGATATGAGAATATATAAGTATAGAACTCGTCAATTACAAGTCCCATTTAGGATTTCTAGTTAGCTATTAGAGCTCAAAAGACGTGAAAGCCACTTAGTTAACCAAAAATTGCTTTGCAATCCACCTGAATTATCAGCTCTTTCATTGTTACTAGTCTCAATTTTGTAACCAGAGTTTTGCAATGGCTTACAATCATTTAAATTAACGTCATCACCTCGTTTTAAAATGAATGCATCTATACTCAAATTGCTATCAGCGCTAACGTTTAATTTAATATTAAACTCTCTTTCAATTGTAGAAACTGTATCACGCTTATTATTAAAAATATGTGCTATAATTGAACCATGTGCTACTAAATCAAACGACCTATTCCGATTCCTAATAGCAACGTATTGCAAGTCTCTCAGTATTGATGCAACAATTACTTCGTTTGATTTTACTTTTCCAATTCCTTTACAATGCAGGCACTCTGTAGTGTTAATCTCCTGTATGTTTGGTTTAATTCTCTGCCTTGAAAACACCATTAAACCAAAATCATTTATGTAGCTGAACTGAACTCTAGCTTTATCATCCTTGAACGCTTGCCTAATAGCAGATTCAACAGCTCTACAATACTGATACTTCAACATATCAATAAAATCGACCACTATTAACCCTGATAAGCCTCTTAAATTTACCTGTCTTGATATTTCAGGCGCTGCTTCCATATTGGTTCTGTAAGCTGTTTCTTCTATACTATCTTCCCCCGTCATTTTCCCTGAATTTACATCTATTGAAACAAATGCCTCAGTTAAAGTTATTATCAAAGACCCACCGGATGGCAATTTCACTCTATTGCTATATAACTCAGAAATTTGATCTTCGATTCCGTAGTAAGTAAATATCGGAACAAAACCTCTATACAACCTATACCGCAACTTACTACCTTTTAATACGTTTCTAGCGTATTGCCTTACTGTTTCAAAAGCTTCTTTTCCAGATATTACAACTTCCACATCATTGCTACAGAAATCACGGATAGATTTCATAATCAGATCTGCTTCGTTATAAATCAATGATGGAACATTTACAGAGGAGACATTTTCTTGAATATTTTGCCATAACGAAGATAAATAATTGTAATCCTGCTCAATTTCTTTTTTACTTTTTCCCGAACCAACGGTCCTTACTATTAAACCTGACCTCTTCGGTAACTCTATTGAATTCAATATATCCTTTAACTGTTTTCTAACGTTAATATCTTCGATTCTGCGGGACACACCACCCCTGCTCATGGAATTTGGCATGAAAACACAATACCTGCCCACTAAAGTTATGTACGTTGTAAATGAAGCCCCTTTATTACCTCGTTCCTCTTTAGTGAGTTGAACCAATATTTTTTGATTGACCGAAATAACATCTTGTAATTTATATCTCCTATATAAAGATACCTCCCTTACAAAACCATTACCGGACTCATTAACACTCCTACTAGTTGTAGAATCTGAAGAAGTATTTGCCGATGCACCGTTACCTTCCTCCGTACAATCACCACTTGAATAGCTTTCAAAGAAAGCTTCTTTCTCCTTTTCTGAAATATTAAAGTAATCTGGAGATATTTCAGAAAAAGATAAAAAACCTTGCTTATTCTTCCCATATTCAATAAATACAGCTTGCAAAGAAGGCTCTACACGCTTTACATGAGCAATATATATGTTGCCTCTTAACTGCCTTTTTTCCTTGAATTCCTGTTCAAACTC
			TACAACCCTGTTATTTACTGACAAAGCAACTCTCACCTCATCAGAGCAGATAGAATTTTCTATTAATAGTAACCTTTTACCACTATTTGCCACTTATTTACCGTTTGCTTTTCATTCTGAAATTAACCTTATGCTACTCAGCACACTGCTTATTGTCAAGAATTTTGCAATATATTTGCAATCTATATCGCTTAAAGATACAAAATAGTTGACTTTAAGTGTTTCATATAATACACTCACACAGAATTTATATTATTGTATAAGTATGGCAAAAAAAAATGCTTCTTTGCTTGTTAAGCTAGTTAGTAGCGCAACTAAGACAACAAGCACTGGTGAAGAAAAATCAACAGGTTACTTTTATGTAAAAAAGCGTAATCCCAAAAAGCTTACTAAAAAATTGGAGTTCAGAAAGTATGATCCAGTAGTCAGAAAGCACGTATTATTTAAAGAAGAAAAACTAAAGTAATTTTATAAGGAAGTTTGTTATTATGCAAGATTTACAGCTACATTATCCCATAGTGATAGAATTGGACGATATAAAAGGTACAAAACTGAAGTTAATAAAGATTGTTGCATGGCTAATAAATAAGAGATTCAGAACACAAAAAAAAGCAGCAGCCTTTCTAAAGATTGATCAACCTAAAGTATCTCAAATTAATAAGTTAAAAATTGAAGGGTTCTCTTTAGAATACTTGCTTAACTTATTAGTTGCATTGGATCAAAACATACGCGTGAAAATAAAGTACAGTATCCATTCAGGGGCGTAGTGAATATTGAAGCAAAAGTGGTGTCAGCTACTTGCATGACACCGTCTGCTACACAAATAAATCGCAATATTCGTACAGCTATGCGTTAATGGTAGAAATTTTAGAGAGAAGTTCTATACACAATCACTGACATTTTTCCCTAGGTTGACGCCATTGTCTGTTCAGCGGAATGGTAAAATGAGATAGACAAGATGCTCTAAAAAAGTAATCATATAGTAAAAGTGAGTTTACAACAAAGGGTGTTATCCCAGTGTCGGAGCACTGGGATAACACCCTTTCCATAATCATCAAAACGTCGTATTTTAACATAAAACAGCTACTTTTATACTCACCAACTTAATAAAATTCCTGGATGCCAGGGTCAGCTACTTGCATGACACCCTAGTGGTAGTCTCAAATCACAACGTTCGTATAGTTGTGTGTCAGCTACTTACATGACACCACTTTTGCTTCAATATTTACCATGCCCTTAAATATATACTTCTGGAATCAATATAATTGGTGGCTGAGGAGGGACTTGAACCCACGACCAAGAGATTATGATCCTCCTGCTCTACCAACTGAGCTACTCAGCCTAATTGAAGACCTTGTTATATATATGGTCTATATGCTTTGTATAATAAGCAAAATCAAACAAAGATTCAAGTTTTTCAGAGTCAATAACTCCAAGCAAGGATTTGTCTTGTTTCAATTTGGACAGAAAATCACTGTTGTCTTGTTTCACTTTCATTGCATTGCTCTGAACAATTTTATACGCTTCTTCCCTAGTTAGACCACTATTTACTAACTCAAGCAATACACGCTGTGAGAAAATTAAACCTTTTGCTGAATTTAAGTTCTTTTCAATGTTTTCCTCATTAATCACTAATTTATCTATTAAATCTGTCAATCGCACTAAAGCAAAATCCATTGTTATGCAAGCATCAGGAGCAATACATCTTTCCACGGACGAATGTGATATATCTCGCTCGTGCCACAATGCAACATTTTCCAGTGCAGGAAACACATAGCTACGTATTAAACGTGAAAGTCCAGTTAGATTTTCACTTAAAATAGGATTACACTTGTGTGGCATAGCAGAGCTTCCCTTCTGCCCAGTGGAAAAATATTCGGAAACTTCGCCAACTTCAGTTCTTTGTAAATGACGAATTTCAACGGCAACATTTTCCATTGAACTTGCAATCACCCCTAAAATTGAAAAGAACGCAGCGTGCCTATCACGAGGAATTACTT
			GAGAAGATATAGTCTCAGGTATAAGTCCCATTTTTT-TCGCTACATATTCTTCAACAAATGGACCAACATTCGCAAAATTACCTACTGCGCCTGATATTTTGCAAGTTGAGATCTCCTTTTGTACATTAATTAGCCTTTGGTAGCTGCGTTTAAATTCTGCATAAAACCTGGCAAATTTTAACCCAAGTGTAGTTGGCTCTGCATGCATTCCGTGACTACGCCCAACGCACACAACCCCTTTGTAATCCTCAGCTTTTTTT-TCAACGCCGCAAGTAAGTTTTTTAGATTTTCAAGTAGAATATCACACGACTCTTTCAGTTGCACAGCAAGACACGTGTCCAAAACATCAGAACTTGTCATCCCGTAGTGGAGATAACGAACATCAACTCCCACTTTTTCAGCAATGTATGTGAGGAAAGCTATAACATCGTGTTTTACAGTGGATTCGATTTCGTTGATCCGCTCAATATCAAATTCGATAGTGCCAGAAAGCCTTACAGCAACATCATTTGGAACCACTCCTAACTCTGCTTGAGCCTCGCACGCTAATTTTTCTATTTTGAGCCATATATTAAACTTGTTATTTTCTTCCCAAATGGAAGACATTTCTTTACGACTATAACGAGGAATCACTAAATGGCCTCCTTTTTATTTCTAAGTATCAGTGGGCTTTGTTGCACAGCAACTAAAAAACTTGATAGTTGCTGACAAAATTCATTATGAGATAGTCGTTTAACCATTAAAGAAAAAATATGTTACAAAAAATAAAAGTCAGCAACCAAAACGAATATAACAAATTTTTCGAGGAAAGGGGACATATTTTTCACTTCGTTGATAGACTTCTCGCATAACTTGGGCTAAGCAAAAAAAAAGACAATAAAACCCCGAGTGGCGAGTTTTGACTCTATAATACTTTAAATTGGTGCTATAATAATCTACTGACGCTTAGTTCAAGCGCGATTTGGCTGAATGTAGAAAAAATGAAAAAGACATGCAGCCGCTA------------------------------------------------------------------------------------------------------------------------------------------------GTAGCCCCCATGGTCTCAAAAACCAGCGTCACGCGCTGAAATGACAACAAGAGGGAAAAATCTACTGCAGTTAATGGTAATTTAATTAATTCTGATTAAAAATGGAGAGATCAGTTAATGATAAAACAAAAGTGGCGACATGCTGCTTTTTACGGTGTGGGGCCGAGGGCAACTGTAGGGCATCGCTCTTGATGCTCTTTTTTTGGTGCCAAAAAGAAAATTTCAGATTATCATATACTTAAGGTGTATTAGTTGATTAGAAAATTAGTGAAAAAATGCTCAAACACAGCGGCCCAAAGAAATTAAAGTCTATAATAGAAAACTATGCATTAAAATGCATGAAGAGTAAGCTGAGCAAAAATGAAATACGTCTTATTTTAAACTGGAGAAGCATAGTTGGAGAGGAAATAGCAGAGTGTACGAAGCCAAAAAAGATCTCGTATGCACAAAATATAAATTCCGGTGTTTTGCATCTGGTAGTAACAAATGGCAGCAAAGCGCTGGAAATTCAGCATATGGTCTCTCTTATAATGGAGAAAATCACAATATTTTTTGGCTACAAAGCAGTATATGGTGTAAAAATTAAGCAGGAGAGTATTGACTATTTCGCTGTATAAGGTAATCTAAGTACATAAAATAACTTGGTATATTAAAGTGAGTAGAGTTTGCGAATTAACAAACAGGAAAAAGACTTTTGGTAATAAGGTATCACATTCAAACCGTAAAACAAAGCGCACCTTTTGCTTAAATTTGTGCAATGTTACGTTGATGAGCAACATATTGAACAAAAAATTTAAATTTCGTGTAGCGTCGAGAACTTTGAGAACTGTGGATTACAAGGGCGATCTTGA
			CGCTTTTTTGCTCAACACAAGAACAGTTAAGCTAAGCGAGAAAGCACAAAAAATAAAAAGAAGGTTGAAAAAAGTTTTAGCAAAACAAGAGGTGGAACTAGCCGTTTCAGATGCATAGTAAGCCTACATGGCTCAGGGCAAAAGCTCCAACTGGTGAAATATTCAATGAGACCTTAAACACTGTCAAGTTGCATAATCTGCATACGGTGTGCGAGGAGACTGCATGTCCAAATATTGGTGAATGTTGGAATAAGCGTCATGCTACTGTGATGATTCTTGGTTCCGTTTGCACTCGCGCTTGCGCATTTTGCAATGTTGCAACTGGTGTTCCTGATAAATTAGATCCTCACGAGCCAGAAAACTTAGCAAAGGCGATAAAAAGATTAAACTTAAAGCACGTCGTTATTACCTCTGTTGACCGTGATGATTTACCAGATGGCGGAGCGAATCAGTTTATAAGGTGTATAGAAGAAATTAGAAAGATAATTCCAGAAACAACAATAGAGATTCTGACTCCCGATTTTTTAAATAAGAAAGGAGCATTCGAAGCAATTGCTGTTGCCTCACCTGATGTCTATAACCACAATATTGAAACAGTGCCAAGACTGTATGCAAAGATAAGGCCAAGGGCTCGTTATTTTCATTCACTATATTTGCTGAAGATGGTAAAGCAAATTAATCCTAAGCTTTTTACCAAGTCAGGGCTTATGGTTGGTCTTGGGGAAACAAAAGAAGAAGTACTTCAGGTTATGGACGATTTACGCAGTGCCGAGGTTGACTTTATAACGATCGGTCAATACCTGCAGCCGACTCCAAAGCATGCAAAAATCGATAGATATGTTACGCCAGAGGAGTTTGAGCATTATAAATACGTTGCTTACTCCAAAGGGTTCTTAGTGGTTGCATCAAGTCCACTGACTAGGTCATCATATCACGCTGAGGAAGACTTTAACAGGCTCAAAGCTTGTCGTTGATTCTTGCATAACTTCTCCTTTAGTTACGCAAGAAGTCTATCTCCACTTCTTCGAGTTAAGGTTGATTAGCTTTTCTTTAAGTATTATGTACTAAACCTTTAGTTTAAAAATATTTGTTTACAGTAAAATCTAATCGGAGGAAATATGCCGAGGCACATTTTTAACATCGTCTGTAGTGAAGATACAGTAGGTAACGATTCTAGGTATAAAAGGATCAAGCTTGTTGAAAATAAAGATGATGAAGAAAAAACAATAAAATTCTGTGGTCCTTACTTTGGAGCATATAGCATTCGCGAACGAGATGGAAAAGAAATTTTTGAACTATGGGTTGAGAAGGCAAAGTATAAACTCCGCGGAGATGATTTTTGTGATAGCTGGACAGATGGAGAACTTTACCAGAAGAAAGACATTCCGCTCAATAAGGTTAAATTAAAGGTAATACTTGATGAAGATTGTGAATATAAGATCGCTGTGTCTGTCGAAGACAGTCAATGGATCACTTTACCTAAATCATCATTATTTGGTGAAAATCTTAATTTAAAGAAATACTACAATCGAGAACTTAGTTTATTGAGAGGAGAAAATTTCTCATCACTCTCCAATGGTAAATATTACATACCGAAAGTTATGTACGGCCAAATAAAGATTTGTGAGTTAGCACCTTTTAGCTTTCCAAACTGTGATCGAGGCCAAGCTGAACTTGAGGGTTTCTCATATCCTTGGGAAAGTGTAAAAAATAATAAAATAGTTGTTGAAAAGAATGGCGAAGGTGAGCTTTTAATTTACTTTGCTGATGGAGATGGAATTCGTTCGACTAATATTAATGGGGGTACAAAAAATATTGTAGATTATGCAAACTCAGTTTTAAAAGCAGTATTGCTTGAAAATTCAAATATAAGAGAAGTTCTACCTGAGCTTGAGCTTGATGATAGTGTGAACTTAGATAAAAGAAAGTTAAACTGCTTAATTAGCAAGACGCACAACGCAGATCTAGCACAAGTTGCTCAGGAATTGGTTACTAACAAA
			AAAGATGAGCTAGGAAAAGCAGTTCTGGAAGCAAAGGATAGTGATCAAGAAATCTTGGTAAACAGTTCTGTTTTGCAGGAAGGAGTGGCGAAAAAATTAAGAGAAAATCCGGGAAATGCAAAGGGTCCTAAAGGTGATAAAGGTGAAGATGGTAAGGATGGAGAAAGTCCATCAGCTGATGCTGTAGCTACTCAATTACTTACTGGTGAAAAAAAAGATACTTTGGTAACTGAAGTTTCAGGTAATCAGGTTCTAAAAGATGCAGTAACAACTGCTTTGAACAGTGATGATGGTTTTCACAGTATTGCCAAAAGATCAACAAATGCTAACAACGCAAAGCAGAAATTTACTTTGCAAAAAGGAGAAAAATTATTGGACGATACCTATGAGGCAAATATTGTTTCAGATGGTAAGACCATAGCTACTCTACCAAAAATAGGTTACTACATGCTCAATGATCAGTTGGTCGTGCGTAATCATGTTACGAAAGAGGAGGTGGCTATTCCCAGAGATTTCCATTATTTAAAAGTTATTAAATTTGGCAGTGGTTTTAGCAGTGGTGATTATAAATTGACCTTTTGTAATGTACTT-----------------------------------------------------------------------------------------------------------------------------------------------------------------------------------------------------------------------------------------------------------------------------------------------------------------------------------------------------------------------------------------------------------------------------------------------------------------------------------------------------TTAAAAAATTTACCAA-ATAGAAAAAAGGCAAAAGAAACTCCGGTCGGTATTTATTTTTAGTATTGGCATTT--------------------------------------------------------------------------------------------------------------------------------------------------------------------------------------------------------------------------------------------------------------------------------------------------------------------------------------------------------------------------------TGACTCTGTTTCTATGCCGGTGTTAGCTACAAAGTAGGCTACCGTTTTTTATGCAAATGCAAGAGATCTATTGAAATACCCCTGCAAAACTATACTATTGATTAGTGCACTATAAATTTGAAACTATGGATATATTAGGCAAACTGGTAATCTTACTATCAGTTTTTTTACTCTCTTTTCCTTCATATTCATATCAATTTAGAACCAAAGCAAACCAAGCAGTAGTCTTAGATTTAGCCTCAGATTCGTTCATCTTTGAGCATAATTCCGATGAAAAAATGGCCCCATCTTCAATGAGTAAGTTGATGACTTTATACGTGGCCTTCGATTACCTAAAAGCTGGAATAATCAACATGGAAGATAAGTTTCGAGTAAGTAGAAGAGCGTGGGAAAGAAAAGGCTCTTCCATGTTTTTGAGGGAAGGTCAATCTGTTACGGTGAAAGAACTACTCGAAGGAATTATAATAGTTTCAGGTAATGATGC
			TTGCATCACGCTAGCTGAGGGCATTGCAGGGTCAGAAGAGAATTTCGTAATGGAAATGAACGAAGTTGCGCATAACCTGAATCTAAACAACAGTCATTTTGTCAATTCAAGCGGGTGGCCGGATGAAAATCATTTTATGAGCGCAAAAGATTTGGCAATATTGGCGAAGAGGATTTTCACTGATTTCCCCGAGTATTACGATTTATTTTCTGAGCAATATCTGACATATAATGACATTTTACAAAAAAATAAAAATCTCCTACTTTTTCACGATATCGGAGTTGATGGCCTAAAAACCGGCTATACAAACTCTGGCGGTTACGGAATTGTAGTATCTGCAAAACGAAACGATAGGAGAATTTTCGCCGTTGTAAATGGGCTGAGTACTGAAAGAGAGCGAATAGAAGAGGCAAAAAGACTTATACAGTACTCCTTAAATCATTTTAGCACTAGGAAAATATTCGCTAAAGACGATGTAGTTGAGAAAATAAATGTTCTATACGGAAAAGACAGGAAAGTGCCCATCACAGTTGCAAACGACGTTACTATAACCTATAGCCGCAACTTGCATGATAAAATTAAGGTGCGTGTTGAATATAAAGATATGATACCTGCACCAATTAAAAAAGGGCAAGAAGTAGGCAAAGTTTTTATAGAAATACCGGGTGTTGAGCAGCAAATAGTACCACTTTATGCAGTAAACGACGTACAGGAATTAAATTACATAGAAAAGTTTTTTAGGATGTTGTTTTGAAGCTTAAATGGCGCATCATACCCAAAAGTGAGGCATGTGCAAAGAAGACGATACTAGCAATAAAGAAAACAAGAGAAAGGAAAACAACAAAGAGGACTAGTCCTTGCCCTACTGTATACAGAATGGCAATTTTTGCCGTTCTGTAACTTATACCAATTCCACTACACAGAAAGTGAATAGACAACAGTGGAAAAAGTTATAACTTCATCCAATAGAAACAAAAAAAATTACTTGACAAATCTCACCAATCCCATTATCATAAGGTTGAAGCTATTTGTTTAACTTCTCAATCTGTGCAGGTTAAAATGACAAGA---------------------------------------------------------------------------------------------------------------------------------------------------------------------------------------------------------------------------------------------------------------------------------------------------ATATTAAAGCAATTCATGAACAAACATTTGTTGTAAAAACAAATGTTATCATTCCAGCGCGTGACGCTGGAATCTAGAAATTTTATTAGGTTGGTGAGCATAAAAGTAGCCGTTTTACGTTAAAACACAACATTTTAATTATTATGAAAAACTGGATCCCAGTATCAAGTACTGGAATGACAAGAAAAGGAGACTCTGGGATGACAGGAGGGGACCACTTTCATGTTACCGTCATAAAGTGAAATAAGATCCAAGATTTTGTATTAAAAAAATACTTCCCTTTTTCTGGAACACTTTGTATAATGAATTTAGTATTGCATTGCAAATTACTTAAAGTAGAACTTTTGGTACTAAATCTACAAGTGGGCTTTATGAATAAAAAATTTTTTTGTTCATCATTATCAATAAAAAGTATAGAGGAAAACGGCGTATTTTCTGGTTATGTGAGCGTTTTTAACGTAGTTGATAAACAGAATGATCTGATCTTACCTGGGGCATTTAAAGAAAACTTGAATAAAGATAAAACAACACTTCTCTGGCAGCACACCCCGAGCGAGCCTATAGGTTATATTATAGATATTCATGAAAATGATGTTGGCCTGTATATAACTGCACATTTACTTTTGGGTATCCAAAAGGCA
			GAAGAAGTTTACTTAATGCTCAAGACTGGAGTAATCAACGGACTTTCAATTGGCTATATACCTATAGAGTATGACATTGATCATGAAAGTGAAGCTCGGGTATTGAGACAAGTGGAATTATGGGAAGTCAGTTTGGTTACTTTTCCTGCAAATTTAGCTGCTCAGGTAGTTAATGTAAAAAGTCAGGATAACGAGCAGAAGGTGTTGATAAGAGCAATAAAAAAGGCAAGAGATGCGCTTACAGGAACATATATTTCTACTTAAAGCTTATTGCAAGCAAGGGCTTTATTGTAAATAGTAAATACTTACTTAACATTAAAAACGTTCAGGTTAGATTTGACATTAGCATTAATGCTTATTTAATATTTACACCAATATATATAGTTTTGTTACTATTTCCAATGATCGTTAATAAAATTTGACTCTCAGCTTGGGAAAAGTTTTAAAAGTTTAAAAGATAAGGTAGTTTTATGCTCAATGCTAACAATGAAATTAATGTTAAGAAGGAAGAAAGAAAACACAGTTGGTCCACCGTGTTTGCTTGGTTATACCTAAAAACGATTGGACGAATATTGCCCAAAAGATGGAACAGATGGGCAGAAAATATTTTGTACTACGATAAAACTACTGCAAATAATGAAGTTCAAACTGATGCTTTTAAGACAGTAGATGAAAGTGTTCAAGTTGACTTAAAACCCGAAATTACAGAGAAAGAGAGCCAAAATGTAGTGATAAGCAAAGATGGAGGGGTTCAGACTGATGAAGTAGCATTTCAAGATACGGCAATGCAAACCGAATGCGTTGAAAAAATAGACAAAAACATTGAAGCTGACTTAAAACCTGAAGTTGCAGAAAAAGATGGTGAGATAACAAGTGAAGATGAAGGAATTTACTCTGAAGTAAGTGGTGGACCTACCGATGAAGACTGCTTTGATATTGAAGATGAAGGCAAATTGGCTTGGGACAATTACTATAAAGTGTACAGAGAAGATGATGAAGCATTGCAATTGGATGATATGAGTCAGGAACTAGAACTTGAATGTTCACGCAATGCCCTCTTACAAAAGATAAATGAAGATTTAGAGTCTAAACTTGCAACAAGTAATGAAGGCTTGGTAAAAGCTATAGAAACGACAGCGCACCTGGAAGGAAAACTAACTACAATATTAGAGGAAGATAAGCAATTAAAATTGCAACTTGCAGAATATAAAAAGGATTACACAGAACTGAAAAATGTTTCAGATCAAATAGAAAAAGAGCTCTCGGTTGAGTTAGAGGAAAAGAAAAATGAAGTAGAGGAAAATTTAGTAGAGATGAGAAAAAAAGATGAAAAAATAAGTAGATTAACACGATTAAATAAAGCATTAGAACAAGATAAAAAAGCAATGCAGGATAAAGTTGATGAACAACAGCAAACTATATCTGAATTTAAATCATTTACTGATAAAAATGAGGCTGTTGAGAGGGATAATGAGAGCCTACGAATGCAAATCATGGGGCTTGAGAGTAAAGTTAGTGGGTTAGAAGGCAAAATTAGTAACTTAGGTTGTGAAAAAGGAGCTCTACAATCGAATGTAAATACATTGACTGCTCAATTGCAAAGTGTTCAAGAATCTAAACAACAACTGGAGGAAGAAAAGAGTAATATCGAGCAACAAAAACAAGCGGAGTTAGAGCAGACTATATGCAAGAATGCTAAATTAGAAAGTAAAGTAAGTGAATTGCAAAAAGAAAAAGCCCAGTTTGAAGAGCAGTTAAAAGCTATGGAAGAAGAACGCAAAGCGCACAAGGAAAATCAGCATGAGTTAGAAAGTCGATTAAAAAATTTAGGAAGTCAATTAAGTACAGCAACAAACAAGGAAAAGAACTTAGAAAATGATGTTGCTGAATTACAAAAGCAAGCGCAAGCTTTAGAAGGAAATAAAGAATGGGAGTTAGCTGGAATAGATAGTACCTTAAAGGAAACTTTTTTAACCATCATGGAATTGTTAGTGCAGCAA
			CTACTACTAAATAATCAAGAGCAATCTGTAAAAGAAAAAAAGTTAGAGGAGTTAACTTTGTCCTATAGTGATCAAGTACATCAGATTGCAGGCTTACAAGCAGAAAATCTCTCGTTAGAAGTGAAGAATGGAAAATTGCTATCTGTGATTGAACGATCTATAACAGAGGAAGCTGAAGTGAAGAAAATGGATGAAAAAGTAAGGCAAAATCAACATAAATTAATCGATCAAATAAAAAAATTGGAAGAAGCATTGAAAGAAAAAGACGCTCAGTACAAAGAGCAATTAAATGAAAATCAACATGCATTAGGGAACTTAGAATATAAATTAGAGAGCTTAGAAAGTCAAAGCACTACGGCAAAAATGCAACAACGGAAAGATAGCTCCCACCAAGCGAATATGAAATCAATGGCCAAAAGTGAAGCTGATTTATTTCAAAAAAATAAAGGAAGATTGGATAAACAGTTACAAAAAACAAAAAAAGAACCAGTTGAGCAGCCAAATGAAAAACTTACACCCAATGCTTTCATGAGTTGCACTAGCAGTACTACAAGATTAAAGAATAATTTGACTACTGAGAAAAAAGCAAGTGTTGTTAAGAAGCATATAAATAATCTATGTAATGAAAAATTTGTGCAGTCCTATACAAATTCTTTACCTGAAGATGCTCTGGAAAAGTCAATAAAAACTAAAGCAAAATCCTTAGACTCAAGTAATGTTCAAAAACTGGCAAAAAATATAAGCAATGAATTTACGTTACCAAAAAATACAAACAGCATACCTAACTCTTTTCTGAGCCGCACTAGCAGCACCGCAAGCATAAACTCATTGAACGTTAGAGTAGGTTCTTAGCATAAAGTAACAACTCCTCTTTCGTTAAGGAATAGGAGTTATCTCCCCAATGTTGCTTTAACAACTCTAAACTTCTACCTAAACTTTTCCCCGACTGATAACCTATATTTATCAAATCATCGCCAGATAAAGGAAATTTCGGGATATCGAACACCTTAGCAAATGAGATGTATTCATCAACATTTGTTCCAGACTCAACACCACAGATTTTGACCAAATCACAATATAATTCCCTACCAAACAAGGATATGTATTTTTCTTGCTCCTTTTCTGAAAGCTCTGTTTTGATATCATTGGACAGTAAAAATAGCAGCTTTTTCCTTTGCTTGTTTGAAAGGCGTAAAAACTTGCTTATGTATTCTCCAAGGTTTTGCCTGTCTTCGGTAGTTTTAAGGAGCAACGCTAATTTTATTATCGCATCAGTACCAAAAAGAAGCGGTGAGGACAGAATTTTGCATTTTACTTCTTTTGGAATAATTTTTTGCAAAACATCAGATTTTTGCATGCTCTTAAGCGTTGGAGCGGGGTCATCACACTCTAGCAATTTAAACATTTCGTCTCTTATTCTCTCTCCAGAGAGGTTTTGGATCATGTGCGAATGCTTTTTGCATACGTCCAATATTTCATCACTCAAATTTCCAACGCATATTTTTGCGTGAAAACGAAACACTCTTAAAATACGTAGATAGTCTTCCTTAATTCTATCTTCAGCATTACCTATAAAGTTTAACCTTCGCGCTTTTAAGTCCTGAGTACCACCAAAGTAGTCATATATATGGCCGTACTTGTCTGCATATAGGGCGTTAAACGTGAAGTCGCGCCTTGAAGCATCAGCTTGCCAATTGTTGGTAAACTCCACTTTCGCATGTCTACCGTCGCATTGAGTATCATACCTTAGCGTTGTGATCTCAAAAGATCTTTGGTTTAAAACTGCAGTGATAGTTCCATGCTTTAAGCCAGTTGGAATAGTTTTTATATTGCGAAGTTTGAGCGCTTCAATCGCTTGATTAGGCAGTAGATTGGTAGCAAGGTCAATGTCGTGAATGTCACACTGCAGAATCGAGTCCCTTACACACCCACCGACAAGCCTTGCCTCACTACCAAACTTCTCTATGGCATCAATGATTAAACTAGTTTCATGGTCAACT
			TGCATTTAGGTTAGTATGTATTGCAGCTCATATTACATGAAATGCAAAGCTTTTGCAAAAAGCCCTATATAAAAACATACAGGGCTATGAAGATTTATTTTACAAGTGGTGATATTTGCTGCTGGCAAGATGTTACCCTTGTTTCTTTCATACCACACCTTGGTAAACTTGAAGGGCTTTGCTCTTCAGAGCGTTGAATACATTGCTTTATATTACTAACGCACTGCTCTACAACATCACTAATTTTTCCATCAGCATTTTTTGCCAATAGCTTATCAAATGTCTTTTCAACCTCTTCTTTCTTAGGACTGTCTTTTGAGATATTACAATATCCTAAGATCTCATCTAACTGAAGTTTTTTTGCTAATAGGAAGTCTTCTTGCTCTTGTTTTGCTAAACTTTTTTTCCTATCAAGCAGTGGCTCGAAATGACTTTCACCATTATTTATTATATGTATTGTATTAACTTCATTATATTTTATATCATTTACAGGTTCAGACTTTGACTCATTTACAATTTGATTAGTCCATATTTCTTGCCCTTCTACACTATATTTTTCAACAACGTGCAATTTTACATTATACTTCTCACAAAGTATTCTACCTTCAATGTCAGGATCACCCCATCTATTACTGTCCACAATGTTTACTACATAGTCATTTACAGTTTCATTACGACGCTGACTATTGTTATCATAACTGTTGGCAATTGCATTTGTAAACCATTCTGGCGGATTGTTTTGTGCAAATTCCCTACAACCATCTCTTAACTGCTCTACAGTAACTTTTATTCCTGTCTGCTGTTCCAGGCCTTGCCTGAATGAGTCAAAAAAACAGCTTCCATCACCAATTGCTTGTCCTACATGAAAATTATCAGGGTAAGGTTTACTACTTAAAGGAGCTATTTCTTGCCCTGAACTCTTGAGTCTTTTCGCGCTTTCAACATCGTAGAAATCACTTGGTAGTTTCCGTTTTCTAGGTGCAGCCATAGCCTTTACCTCAATTTAGTTATATACTATTATATCAACAAAATTGTTAATAAGTAACTAATTAAGTATAGCAAAAATTTTTAAATTATGCAAGAATTATAAATTTATATAGTGAATATGAGCTTTAACTGTGGCATAGTAGGACTACCAAACATAGGAAAATCAACTTTATTCAATGCACTTACACAATCAAGTGCAGCCGAAGCTGCAAATTATCCTTTTTGTACAATCGAACCAAATATTGGCAAAGTGCCAATAAGAGATCAACGCTTGAAGCAAATCGCAGCAATTGCCGGCTCGGAGAAGATAATTTACAATCAATTAGAGGTTGTAGATATTGCAGGCCTGGTAAAAGGTGCAAGCAAAGGTGAAGGGCTCGGTAATAAGTTTTTAAGTCATATTAGAGAAGTTGATGCTATCGTTCATTTACTCAGATGCTTTACAGATGATGATATCAGCCACGTACATAATAAGATAGACCCAATATCAGATGCTGAAGTAGTGGAAATGGAACTAGTCCTAGCTGATATTGATAGCATAGAAAAAAGGCTACCTCAGTTGGAAAAGAAAGCAAAGCAAGGTGATAAAGAACTAAAGAGACAACTTGATTTAATGCAAGAAGTCTTAGCTACTTTAAAACTCGGTAAACCTGCAAGAAGCTTAGAACATATCGATAAAGATGAGATGAAGTTGCTTCAATTGCTGACAACAAAGCCCGTTATGTACGTCTGTAATGTCGAAGATACAAATATCCTAGCTGGCAATGAACTATCTAAAAAGGTAGAAAAGATGGCAGAAGAGAACAAGAGCAAATTTTATTGTATCTCAGCAAAACTTGAAGCAGAGATTGCAAATCTTGAAGACGAAGAAGAAAAACAGAGTTTTCTGTCAGAGTTTGGCTTGCAAGAGTCAGGGCTCGATGGAGTAGCGCGCATTATGTATGAAGTGCTGAGTATGATAACTTTCTTTACCGTAGGGCCAAAAGAAGCACGTGCATGGCCAGTAAAGATAG
			GATCAACAGCTGATAAAGCGGCAGGGGTAATTCACACTGATTTCGAGAAAGGCTTTATAAAAGCAGAAACGATAAGCTTTGCAGACTATGTAAAATATGGAAGCGAATTAGCCTGCAAAGATGCAGGAAAAATTCGCTTCGAAGGCAGAGATTATATCGTACAAGATGGCGACATAATGCACTTTAGGTTTAATGTGTAGCGGACCTACCATTACCAACAGCAGTCTCTTTCTGAGGAGAAGGAACTTTTTTCTCTACAGTTACTTGCTTATCAAAAGCTGAACTAGGTGCATCAACAACGATATTCTCGCGTGGCTGTGTATTTTCCTTCTCCTCACATGGTGTTTGCTGGACTAAGCATTCTCCTAAGACTTCATGTAAAGCTTTACCCCCTATAAGTACAGCCTCGTTTTGCTTAGCTAGTTCTAAAATTTCCTTCGGTTCAACATTGCTACCGTCAATAGTTGATTTTTTAATACTAATTTGACCAGAATTTATACTTAGAACAATAACACAGCTAAGGTCTTTCTCTGAGGTATCTTTTGCATTCCAACTGATTTCAATGTCGCATACTGCAAGCTTTGTAAAGGAGTAGTTCCTCTGTTGTTTCTCATTCTTCTCAATTGTTACTACTCTTTTGCCATTGCTATATATTTTTGCTCTTTTTACTTCGCTTTTTTCTTCTTCAATTCTTTTAATCTTTTTGCTAAAAAAGCTGCTGGTTTCCAAAGTCTGTCCAGGTTTAGTAATGTTAATATTAAGGTTCTCATGAATATTGCGGTCGTGCCCTGGACATGCTACATGATATCCATTAAAGAAAGCTGTCAGATCACTATTTAAAAACTCTTTCGCATCATTTATCCCTTGCCCAATTCTATCTAAATATGTATTCATCCTCCCTACAAACTTCTCTTTAGCTTGATCATCACATTTCTTACTTATTATATTAATTATCTTTTCTGATTGTTTCTTGTCTTGCAGCATGGCAATAAAAAGAAAAACGTTCTTACTTCTTCCATAGTACTTTGCTATTTTATCAAACGGATTTGCCTCTTTACCTTCATTGTAATTCATATCATATAAATGGTGGTTAAATGGCCCACCTGAGAAATCCAAACTATCAAAATCCGATAATATGCTTTGTACCTCAGGATCGTCATCAAATTTATGCTCGTCCTGAAAAATTCCCTGTACAATTACCTTTTCTTGAGAACGTGATGAATTGAACATTATACCCCCTTAACATTTCCAATATAAAAGTAGTATATTTAATGTTTGTATTCTGTAAAGCTAAAATTTAGTTATGTCAACACTAATAGCATAAATTCTGTGTTGTTTGCAGCTTTATCAGCTTGTTAGGCAGTATTATTAAAGAATTAGTTGAACAGACGTTATGACTAAATTTAACTCCATCTACAAGTTCACCACTTGTTACTCCAGTTGCAATGAACACTGATTCGCCTCTTGCCATATCTTTTATAGTGTAGATTTTTTCTGGGTCATCAATATTCAAACTTTTTGCTCTTTCTTTTAACTGATCCGTGTCAAATATTAATCTTCCCTCCATCTGTCCACCGATTGAGCTCAACGCTGCAGCCGCAAGCACTCCTTCTGGTGCTCCCCCAATGCCAATGTACGTATCATGATTGCCATTCACTAGTGAAACTACAGCAGCAATATCACCATCATCTATTAGTTTAATTTTTGCGCCTAATCTCCTGATTTTTGCTATTAATTCATTGTGCCTTTCACGTTTAAGTATAGTTACTGTCAGATCACTTACTTTACATCCTTTTGCCTTTGCTAGATTGTCTAGATTCTTCTCAATACTATTTTTTAATGAAACTACACCTTCTGGAAGATTTTTTCCTACCGCTATTTTTTCCATATAAACATCAGGTGCATATAAAAAATCACCTCTTTTTGTTGCAGCAAGAACAGACATTGCTCCTTGTTTATAATGAGCGCAAATTGTAGTGCCTTCGAGTGGGTCAACAGCA
			ATATCAATCTCAGGGCCACTTCCTGTGCCAACTTTTTCCCCGATATATAGCATCGGTGCTTCGTCCCTCTCCCCTTCGCCGATCACAATCGTACCATTCATTTCCATGGAGTTTAGCACCGTCCGCATCGCATCAACTGCAACCTGATCAGCCCTTTTTTCATTACCAAAGCCTACCAACTTATGTGCAGCAAGCACTGCAGCTTCAGTCACTTTGACTAATTTGTAAGCTAAATCTTCTATCATTTGCTCGAGATAAAGCATTCAATATACATTATGCCACTTGAAACTGCAAGATGTCTTGACTGATTGCGGGGAAGTTGATATAATAAACTAACATATAGTAGTAGGTTTAGTTATGGCATATAGTGATGATGATATTCAAGAGTTATACCAAAAGATAGCTACAATTATACGATATGATAATAAAGGAACCGCTAGTCTTAAAGACTTACTAAAAAAGTCAAAATGGGAAGAAGTTAATTTTCAAGATAAATGTGAAGGAGGCCATTCACTAGGAAACTTACTTCTAAAATATGCAGCTGAAAATAATAACTCACGTGTTAAGAATTTTTTTCTTAACAACGGATTTACTCTTCCTGGGCAAGAACAAGTAGCTGAAGCGACGAATGAGGAAGAGGAGGAAGAGGAGCAAAAGATACCTGATATTGCAGAAAATAAAGTGGAAACCAGCTCGGAAGACTCTAGTAACTCTAGAGATGCTCAATTTACTACATCATATGATAAGATAAAGGAAATTGTAACTCAAAACCCTAATATAACTGCTGAAGAGTTTTACGAAAAGTTAAAAAAAGAGGTAAAAGCAAGTACAGATAAAGAAAGAGATACAAAAATTTTTGATTCATTTGCAGATGCTGTCCGTTCCGGAGCGAGTATTACCGATAACCGTAGTGTATTTCTAAAGATTGCTGAATTGTTTACAGACTTAGATACTGTAATCCATTTGAAAAGTCTGGCTTTCAAGACTATATTGGATATAGCTGTAGAAAGTGAACAAGCCGATGTTGTAGAGATACTTTTAGAAAGCGGCAAGTTTAATGAAGAAGAAAAATTGCAAGCTTTGAATTCTGCTATTGTTCAAGGCAATATTCAAGGAGCTCAATCATTTTTAGGTCACATAGAATATGAAAAGACGTTAGGAGTTCTTAATACGCTGAAGACTACAGTTCTTCACAGAGAAAAAATTGAAGGTATGAGGCAGTTCTTTTCATATAACAAGAATCTAACTAAAGAAGAAAAAGCTCAGACTCTAATTGATGCTGTCATGAGTTATAATGTATCAGAAGTTAAGCGACTTTTAGAGTATATGGTAGGCATACCAGAGACTAGTATGGAGGTCTTTTAGAAATAATGAAACAGAGGCAATCGTCACTTAAAGAAGAAGGCGGTAAATAGTGCTCAAAAACTAATGCAATAATTCGGCTACTTGAACTAGCGATAAACAAGAAAAAAGAGGAACAAAGCACAAAAGAAAACGGAGCAGCGTCCAGCAGCAATATTGGAGGCGTTGTGAGTACTGATCAAACTGACTCACTAAATATTGATAATGATGTTAAAGATTTATATGAAAGCATAAATAAAACTATAACACTTGCAATTCGCCAAGTAGTGAAGTCACTAGTCTTGAAGATTTGCAAAAGAGACTAAAGAGAAAGATTAATTTTCAAAATAAATACACAGGAAGTGATTTATCAATAGGAAACCTGCTTTTGGAGCTCGCAACGAAAAATGGTCACCCTCACGTTAAGAACCTGTTTAAAATCTTCGTAACAGGAGAGAAATGAAGGAGAGGACTATCATCTGTAAGCTAGTGTTGAGCTTCCGCTCGCAATTTTTCCACAA------------------------------------------------------------------------------------------------------------------------------------------
			------------------------------------------------------------------------------------------------------------------------------------------------------------------------------------------------------------------------------------------------------------------------------------------------------------------------------------------------------------------------------------------------------------------------------------------------------------------------------------------------------------------------------------------------------------------------------------------------------------------------------------------------------------TTTCCTTAAGAATGGATTTACCCTTCCTCAACAAGAGCAGGTAGCTGCAGTGGCAAATGAGGAAGAGGAGCAAAAACACACCTAGTGTAAAAGAAAATAAACCAGCGCCTCCCACACCAACAGAAGAAACAGATACAGGCCCAATTCCTATATCAAGCGGTGGTAATAATTCTCACGGCTTCACAAATCCTCAATTTTCTCCGTCAAATGAAGAGGAAACTAAATATAAAGAAAGCAAGGAAAATTTTCATATCTCATTAAGGAATGATGTTATTGGAGTTGTTATTACAGGGTTATTCATTGCTGCCGCTGTGATGGTTCCATCTATAGCTGGTGCAGCGGTTTGTGGTATTGTAGCTGCTTTAGCTCTAGTAGCTACTGGGTTACACGTAAAAGATTCTACATTGCCAAGTTATAAAGAGATGAAAGAAGTTGAACTTACGAAACAAAGTTACCGTGCTACAGTAAACAACGCTGGAATCTAATTTATCTAACACATTTAGGTTTGACGCTAAATTGTGCCGCTACTAACTTTGCAATTGGTACTCTATAGGGTGAGCATGAGACATAATCAACCCCTGATTTGATGAGAAACTCTATAGATTTTGGATCTGCTCCATGCTCTCCACATATACCAAGTTTTATTTTTTTTCGGGTTTTCCTGCCTCTTTCGATAGCTATCTTGATTAACTCCCCTACCCCTTCGATATCCAGCACCTCAAATGGATCGTTTTCGAGTATGTTGTTTTCTTTATAGGAATCAAGAAAATTAACTGAATCATCTCTTGAGAGTCCCATGGTTGTTTGCGTTAAATCATTGGTACCAAAACTGAAAAATTCTGCGTGTTTTGCTAATTTATCGGCAATCAGTGCTGCCCGTGGCAGTTCTATCATTGTTCCAATTGAATAAGCCTTGTCTGATGTCATTCCAGATGAGATGACAGAGGACTCTTTCTTTATTAACTCGCATATCAAAACAAATTCTTTCTCATCCATGATAAGAGGGATCATAATTTCAGGCTTAATTTCTGCCTTTTTTTCTTTTCTTAGCTCATCTGCGGCGCTGAGTATTGCTCTAATCTGCATGCTATATATTTCAGGATGAGAAATGGCAAGCCTACAGCCTCGGTGACCAAGCATTGGATTTTTCTCCGATAATTGTGCTATTTTATTTTTTACTGATTCAATTGGCTTATTGAGTGACTTAGCGATTTTTTCTATGGTGGACTGATTGTCTGGTAAAAACTCATGCAGAGGTGGATCAAGCAAACGTATGGTAACCTCCCTGCCCTCCATAACAGAAAATATTTCTTTGAAATCAGACTTTTGCATTTGCTCTAATTTGCTCAGTGCACTCGCTCTTT
			CGATCTTGTCATCAGCTATTATCAATTTTTGAATGAACTCAATCCTGTCACTAGCAAAAAACATATGTTCTGTGCGACATAATCCTATGCCTTCTGCACCAAACTCTTTAGCGATCTTTGCATCTTTTGGAGTATCAGCATTTGCTCTCACCTTGATCGTTTTAATTTCATCTATCCAGTTGATTATCGTTTTGAATTCTTGCGATAACTCAGGCGAAATTGTAGGAAGAATACCCAGCATTACCTCACCTGTTCCTCCATTGATGGTAATTGGTTCTCCCTTATTTACTTTTGTATCTCCTACAGAAAAGAAATTCCCATCTTTATCGATATAAAGTCCACTCACACTGCAAATGCACGGCTTACCCATTCCACGGGTTACAACAGCAGCATGTGAAGTCATTCCTCCTCGTGCCGTTATTATACCGCTTGCAGCATTCATCCCATTAATATCCTCAGGACTCGTCTCTGATCTTACTAAAATTACTTTTTTACCCTGCTCTGCAGCTTTTTCTGCATCATTTGCGCTGAACACCACATATCCAGAAGCCACACCTGGAGAAGCCGGTAGCCCCTTCCCTATTACTTTTTGATCACCCTTAACTTCAAGCACTGGATGCAATAAACCATCAAAAGTTTTTGGATCAATCCTTAGTATTCCTTCTTCTTTTGTAATTGTTCCTTCGTTTACCATATCAACTATTATGCGTACAGTAGCCTCGGCTGTACGTTTACCGGACCTAGTTTGCAAAATCCACAACTTGCCGTTCTGCACGGTAAATTCTATATCTTGCATGTCTCTATAGTGCCTTTCAAGCTTTTCACATACATCGCACAACTCTTGGTACACGCTTGGCATCAATTTTTCCATGGTATTTTCTTGCTTCCCGTCAACTGGCATAGGGGTGTAAATACCGGAGACCACATCCTCGCCTTGAGCATTGACCAAAAATTCACCAAAACACTTTTTCTCCCCAGTTGCGGGATTGCGCGTAAATATCACACCGGTTGCAGAATTGTTGTTCAGATTACCAAAAACCATTGCTTGTACATTAACTGCAGTTCCAAGGGTTTCAGGAATGTTATTTATTTTTCTATAGGAAACAGCCCTGTCATTCTGCCAAGAAGCAAACACCGCATTTACCGAGCTGAGCAATTGTTCTTCAACGTTCTGCGGAAAATGTTTTGCAGTTTTTTCATGTACTATCTTTTTGAAATCGTCAACGATCTTTCTTAAGACATCAACATCAAGATCAGCTAAACTTTTTGCTCCATTTTTTTGTTGTTCATTATCAATAACGCTTTGAAACAGGTGATGGTCAAGCTGCAGCACAACGTTGGAATACATCGTAATAAAACGGCAGTAGCTATCATAGGCAAAACGTTCTCCACTTTTTTTTGCAAGCCCAACAACTGTTGCATCGTTTAAGCCAACATTTAGGATTGTATCGAGCATACCCGGCATTGAGCTCACACTACCAGAGCGTATCGAAACCAGTAAGGGATTATTTGAATCCCCGAATCTACAACCGATATCATTTTCAAGCATCGCCAGGTATTTTTTGATTTCGTTACGCAGATCGTCAGGCAATCTATTACTCTGGTGATAGTTCTTGCAAACAGAAGTGGAGATTGTAAAACCAGGTGGAACGGGAATACCAACGTTGCACATTTCCGCTAAATTTGCCCCCTTTCCTCCCAGCAAATTTTTCATTTCTGCATTGCCTTCACACTTGCTTTGGCTAAAGTAATATATCAACTTTTCTTCCATTGTTTTTCCGGATTTCCACTAATAAACACATTATACGTATGATTCCAACAGGACTTGAAACCATAGGGTAATAAATTTTGCAAAATTTGGCAACAGCGGATAATAAGTAAAATTAAGTGATAAATGATCTTATAATAACTGGAAAGCTCTTCAATAAGTCTAATGTTATTTCAACGATAGCTTTTCCATTGCTACCTGGCCTACTTTCACCTCTTCCAGTTTGCTGCTT
			GACTTTCGTTCATGATATAACTTCTTCCCTTTTGTCCAGGATAAATCACTGTTTGCTGAACTAATAGTATAGTTACCATTGTTTTGTCCAAAGGCAAACAACTCCCCTTTATTTGCTTCCTCACCAATTAACCCCTCTTGGACTGCCTTTCGAGTTGCTACATAACCTAAATTGAAACCTATGTCAGAAGAATTAAGATATTGAAAAATGTGTTCATCGTATAATGCTGCTATTCCTCTATTTTCAAGATCTTTAACGTATCCGCTTACATCTTCTTTATCTGTTTTCATCGCTTTCTCAACTGCTGCTATTTGCTCCTTTGTGGTTTCTTTCTTCTCCCTCAGCTTCGCAAGTTCTTTATGCCATAGTTCATCCATTAACAGAGGTAGGCGTTTTTTTATCTCGCTGCACATCTCTTTTTGACTTAATATTTTATCTTTATATCCAGACAAAATATCAACTGCTACACTTGAATCACTTATTGCAATTAAGTCATTGTTTAAGAATGTGTGAGCAATTTTTCCACTATCGTCTTGAAATACTTCAACACACCCTAACAATATTTTTTCAGGAATTGTTATATCTTTTCCTATATGACCATCAACGACACTCAAAGAATCAAAGTCTATATATATTCCACCTTGTGTTTTGTAAACTGCTTTAAGAGTGCTAGAGCAATTAATCTAAAGGTATCTATTTCAATGGCAAAGTATGTTCTCTGTTTATCTGTCATATTATACATATTCTCAAAGAAATTCTTAATACTAATATCTTTGCCATCTATCTTCCATCCTTTATCTATCTCATTCCAATTATATCGGTGTAAATCTACAACATACACTCCTTCAACCTCTTCTAGTTCACTTTTTAAATCATCTATTTGATTCTGCTTGAACCCTGGGCCATTTATAACCAAATATATGTCCCTCTCTTCTTTATTTTTTAATTTATGATTTTTGACTATATCTAAATAATTAAGGGAACTGTTTTTACCATCTGGTAAAGATGCACCATGTACTCTCGGTACCCACGTTAGTATTATTGGTGCTTCATTTGATAACTTTTGTATCATTAGTCATTATTTCTCTCTAACTAATTTACTATACCGATAGTATAATAAATTTTCTAATGAAATAAAAATAAAATGTTTAATTCTAAGTAGCTTTCAAGAGTTTAAATATTCCCACCTCCACATTACCCAACGAACCACCATAAGTGACTGCTTTTAGGTAAAACTTTTTTCCCCTTTGCACTTCGAAAGAAATTATTGAATTATCAAGCAGAACAAGTTTTTCACCTACGGTGTGCTTGTACTCTTTAGTGCCTTCTTGCCCTCTAATTAGGTCGCTAAGCTTATATTTATTTTTATCTATAATCTCAGCACTCTGGAATTTTATTACTTCTTTTCCAACTAGTGCTAACGCAACTGGGCTCATAACCGACAGCTTACCAAAACGCAGCACTACTATAATTCCCCCATTTGTAAATTCCATTACATATCCGTAAGTGGACTGCTTGTTTGTGCTTGCGATAGGCTTATAATCTTTATCATCATACGAAATAAAAAGCGTTGCTCCTTTCCAATCCTCTTCTTCATCAGCTAAAGTAAAGCTTGCAAATTACCTTTAACATGCGGTAAATCAATCATTTCAACGACAGTTTTACTGATGTGAGAAGCAGGGTGTTCTTTAAGCATAAGCGACCTCATTGAAGGAAAAGAAAGTTTATATATAGAGCAGTCATAACCAACCCCAATTATTTGAATAGACATGCTTGCAAATTTTGTTTTTATAATTCTCATCGTATGCTTTTTCTCGCCATCTGAAATTGTTATGACATCGCTTGGCGCAAGCCACGCATATTTTATCGGCAGCTTAAAATTGTATATATTTCTCTCTTGCCACGAAGAATAAAGTAAAATTTCAGCTATATTTTGCGCCTCCCCCTCCTCCATGATTAGCGGTATTTCAACCGTTGCAGCATTGCCCTGCTTTGGCAGC
			TCAGCATATTTCACGTCAATTGGATAACCAAAATTGCGGTTAAAATAAACAACGTTGACCTTATTGTTCAAATCTAGCTGACTGGCACTCACAAGTTGTATTGGCTTTGAGATGTGATTAAAAACAATTTCACCAAATGGTATTTCAGTTGTAACTCCCCTGCCCTTTTGAGCAAATTCTAGCTTAGAATCCCGCTCAACAACATCAAAAAAATAGCAGCTCTGTAGCATTTTAATAATTGAACGTATCGACTGTTGATCGTTTATTACATACCCAGACAACAATCCTTTAACGTCGCTTGTGTCAAACTGATCGCTTTTTAAACCTGCCTTTCGCAATAGATCAGATAAAACATCAGAAACATTAAGCCGTGAAATTTTTCCCTCAATCCAATGTCCTGTTTGCCAATTATGGCAGTCAGCCCACATATCACACAAATTGGGAAAATAAGGAAATGGCCTTGCATCCCATGCCCAGAGAAACATTTTCTCCACCATTTCTGAATTTTGCCACTTCCTTAGCGTTCCTTCGATTGCAATTTTCTGCGCAAGAAAGCTCACTTCTCCGTTTGAATATCGCGGATATTTGCTCTCTATGCTGTTTTTATCAACAAACACATTAGGCTTATTAGTGCAGCCGTTCATGCTGGGAAATCCATTCTCAGTCAACCATATTTTTTTCATCTTTGGTTGCCATTTTGTTTTGCTGCCATCAGGATTTACGTGAGCTTCACTCCACCATTTTTCTATGTTTTTCCATGCATATCTACTGTCGTTATACTCTACCTTCTCAGGGACGCTTTTTGAGTAATCGTAAAAATAATCATACCCAACCCCACTGCTCCAACCATCGATTATATCTTCCGCGAAATAGCCAAAAGGAGGCTCTGGGACATCAGTGAGCGGGAAATAAGCATCTATGCCAACAACGTCGATGTACTGCGAAGACCAAAGTTCATCCATGTTATACCAACCATCATATGAATGATATTCGCTCCAGTCGGCAGCATAAGTTACGGTTACCTCCTTCCAAAGCTGAAGTTTTATCTGCTTTGCAAGCCTGACTAGCTCCATAACTGCAGGATAATTGCCTTTTGCATCTTTTACTCTGGTAAGTTGTGCAAATTCAGACCCGATGATAAATCCTTCCACTTTAGTCTGTTTAACAATGTTCGCGTAATGTTCTATGAATTTGTTATACTGATACTTAAAAAAATCACTTATATCTTCAGGAGTCCCGCTCAATTTTCCTCGCCACTCTTTGTTTTCTGTGTCAAGCAAGGGCATTGGATAGAGCATCACCTTATAACCTCTGCTGTGTAGTTCTTCTATATATCTTATTAGCGCTACATCTCTAACTGTGCCGCCATATCTTGGATTGCCATTATCATCTTTTGAAATTAGCTGAGCATTACCTCTGGTAATACTTCCCACTTGCCAATCATTGGGTAATATCGCGGAATCGTCTTGAAACTCAACTGCAGGGTATATTTTACAATCCTTAATATTCAGATTATTCATAAACCAATTAACCACTACCGACGCCCACTCAACATTTGGCAAACTTTCTTTTAATTGGTCCAAAGAAAGCATCGCATCACTCTTTTTAGTGTGATTATTGTGATTTACCCTTTGTGCCAGTCCATATGGGATATATTGGCTACTGCTTATTCTTTCTCGCGCAATTTTCTTCTGTATTTTCGTATCATACACAAACTCCCCTGAACCTGGTATGATATTGATATTCCGAATATTCTCTGCTACTGAAAATCCACTGGACTTTAGTGCAGTTTGCACCTCGAATGTAAATACCGGAACGCGATTGTTATAGTCCGCTAGAGGAAAATTCTTGATGACTATATAAGATATTCCTCTGTAAGCTGGCACATTTCCCTCGCCTTCGATTGATGACATAAATGGATCAGGATTTTGGTCCTCTGTACCGCGGTAAAAAGTATAATCTATTTCATCAAAACTAAGTGACGTTGTATCCGCCCAGAT
			TCTATTTAATTTTTCCACTTCTCCTTTGCAGATTGCAATTGTAAGCGTTGCATAGTAGTTATACTCAGTATTCATACCTCTTCCGGTTTTATTTTTGGTGGTCATTACTTCCTCTTTGATCGGCTGTGCCCAAATAATATTTCCTGCAACTCGGGCAGTGCCATAGATAATTGGAATTGTTCTGCCGTAGGTTGAGGTTTGAATTTGCAGATTTTTCAGCCTTGCCCCATGTGTTATCTTTTGCTCAACATCCAAACCAAAAATTGCATTATCGAGCTGTGCACCAAGAAGAGCACCGAGTTCTGAACCGATAATCCGGCCAATTGGACCAAAAATACTGCCAGCTTGACCTAAAATTGATGATAAAATTATTGTAGACATATAATCCTCCTTTTTGATGGATTTTTTTGAAATTGTTGAGCCCAGTGTCACACACATGAACATTGCAGTACCAAAGTCATGAAAGTAACCTAATGATGTTATCCCCACATGATGTCACCCAGTACTCCGACACCCAGCTGTACGAACATTGCAATTAGCAGGTAATTTGCGTAACAGACGGTGTCATCCCAGTGCTACGACACTGGGATCCAGCCTTTCCATAATCATCAAAACGTCGTATTTTAACATAAAATAGCTACTTTTATACTCACCAACTTAATAAAATTCCTGGATGCCAGTGTCAAGCACTGGTATGACGCCCTAGTGGTAGGCTCAAATCACAATGTTCGTACAGTTGTGTGCTACGACACTGGGATCCAGGATACTACTTTAGTAATAAATATTTAAAAAATTTACCAAGCGAAAAAAAGGCAAAGAAATCCCGAGTGGCGAGTTTTGACGCTATAATAATTTACTGACGCTTAGTTCAAGCGTGATTTGGCTGAATGTAGAAAAAATGAAAAAGAAATGCAGCCGCTATAATTTGATACAATCCGCCAAAAAATACCCTGAGCTTTTTACTGAATTTTGTCATTGAGCCTGCAGATCAAAAACAAGTTTTGAGTCAGAAATACCCTCATTATTATGATAACGAAGTTGAAAGAATTTGTCAAGCAAATTTTGCATTTAATCTGTCTATTTTTGAATAAACTCCATTTGCATTTCCTGTATACTATCCTCTATTTGCCTTATTTGCTCTATTAGCCTTTCCTCTAAGTCAAAATTACCGCCCAGCCTTGCTTTGATTTTTTCTTCTTGTAACACGTTTAATTCTTTCCGTAACACCACGTTATTCCACACAATTTCTGCTGATCTCCTCTCGTTTAATTGGCTATTTAATACACTAGTTTTTTCAAATATAAACTTTACAGTTTCAGCACCACTAGACTGCTCAAATTCTCGTAATAAAGCCTCCCTGTTGAGTTCTCTTTCATTATTCGCCGCATCAATTATGTGCTGTTGTAATTTTTTCATCTTGGCATTGGTAAACTCAAAATGAGAAAATCGCTCAAAAAATATAGGATGGTGTAAGATTTCGGGAAATTCTATTACTATACGCAGAATTATGGCTTGATTTTGCTCTGCTTCAATCAGCTCTGGAGATTTGCTGCGTAGATATTCACCTTTTGTTGCTCTAATTTTACTGTTAAAAATCTGCTTTTTGAAGCTTCTTCTTAGTTCACTGGCCTTATTGTAAAAATAATCTCTATAATACCTTCTAATACTGCTGTTACCAATAGCATTGACATATTCCATGAACTTGTGCTCAAGAACTGAATATTTTTCTGGAGCAAGGTTTTCGTAGCTTTGCAGGCTACTATTGACTATGTGATGCCATAAATATTCAGAATGCAGTTCTGTTGAACGATCAAGCGCAGAAAGTACGTCTTCTTTCTTATATTCTAGCTCATTGCATATATCGTATGGGTCTTTATCGCTCGGCAAAGTCACAAACTTTAATGTGTATCCAGGCTCCAATATTGGCAGAGCAAATTCCGCAACTCTGGTAGTGGCGCAACGTCCAGCACTATCGCCATCCATACAGATGGAGATTTCTT
			TAGCAAATCTCCACAGATTTTTTATCTGCTCTGCAGAAATTGCAGTGCCAAGCGGGGCAACTGTATTGCTAATTCCCGCCTGATGTAGTGCTATTACATCCATATACCCTTCAACAACAAATATGTGTTGTTTTTTGCGTATTTCGCTTAAGGCAAGGTTTAGCCCGTATAAATTCTCCCTCTTTTTGAAGAGCTGACTCTCTGGGCTGTTTAAATACTTCGGCTGTTGCTCAGAGCTCAGCGCACGTCCGCCAAAACCAATAACTTTGCCCGTGATGTTGTGTATAGGAAATATCAGCCGATCATAAAAATAATCACGAGAATTCTTGTTTATTAACCCAATATCAGTCAAAATTTTGTCTTCAATACCGGAAGAGTTTAAATATTCCTTCAAGCCAGAGTTTGGCGCATAACCTATCTTAAATTTATCTATGATTTCAGGCGAAATCTTGCGTTGCTTTAAATAGTCTATAACACCTTGATTTTTTTGTACAAACCAGTTTGCAGCTAAATTCAGCGTTGAAAACAATTTGTCACTTTCTTTGGTAATATTGAGGTTTTTAGGTAACTCAACACCTGCAACTGATGCTAGCCTTTCCAATGCTTCTTTAAAGCTTAAGCCCTCAGTTTGTGAGATAAACTCAAACACATCACCATGAGCAGAGCAGCCAAAACAGTGATACGAGCCCCTAATATTACTTACAAAAAAAGACGGTGTTTTTTCATTATGAAATGGACAAAGTCCCACGAAATTATCTCCGCTTTTTGTCAGCCTGACTTTCTTACCTACTATGTCAGATAGTAACAGTCTTGATTTTATAATATCTATGTAATACATCTTACTTGTCGAATGAGTGGTAGGATAAAAATTATACAGAATTTATGCTGCCCTGACTCGAAATTTATTTCAAGCTTCAGAGCTTCCAAAAGGTCAGGAGGGCTTGACAAAAAACCCAAAATAAATTATCCATGTTAGATGCCTTTAAGTCATAGTTTCTTATATGTCAGATGTGATATCAATTGCCTCAGACCACGCCGGTTATGAATTAAAATCAGAGATAAAGCTTTACCTGGAAACCTTGGGTTATACAGTGATAGATCGTGGCTGCACTGCTGAGCAAAAGAGTGTAGATTATCCAGACTATGCTGTTAAAGTTGTAGAGGATATAACAAATAAAAAAGCAAATTATGGGATATTAATCTGCGGTACAGGCCTCGGTATGAGTACCGTAGCGAATCGTTTTGAAGGAATTCACGCTGCTTTATGTAATAGCGTTGAGATTGCAAAATTAGCTCGCGAACATGGCAACGCAAATATACTGTGTCTTGGTGCAGAGTTTACTGCAAGTGAATTAGCGAAAGACACAGTCAAGCAATTCCTTGAGACAGAGTTTTCAAAAGAAAGTAGACATAAAAAACGCCTCGATAAACTCAGCAATATAACTTCTTCTAGTAAGAAAAAAAAAACACAAACCTATAACGAAGATGAAGTATCAAAATTCGCTAAAATGGCAGGAGAGTGGTGGGATGAAAATGGCAAATTCAAGCCATTGCACATGATGAATCCTGTGAGAGTATCATACATTATTGAGAAAATAAAAGAGTTAAAAAAATGCGATTTAAAGGAATTATCATTGCTTGACATTGGGTGTGGTGGCGGCATTTTGTCAGAGTCAATGGCTCGAGTTGGCATTAACGTTGTGGGAATAGATGTATGTGAAGAAAACATAAAAGTGGCACAGTCACACGCGAAAAAAGTGGGATTAAACATAGAATATACGTATACCAGCATTGAAGAACTGAAAAATGACAAAAAATACGATGTGATTCTACTTATGGAAGTGGTTGAACATGTAGATAATTTAGAATTTTTCATGAAAAAAGCGACAGAATTGCTAAAACCAGAGGGACTGATTTTTATATCGACAATAAATAGAACTATCAAATCCTTCTGTCTTGCAATAATTGGTGCGGAATACATATTAAACTGGCTGCCGAAA
			GGTACACATAACTGGAATAAATTTCTTAAGCCATCAGAAATTGCAAATCACCTAAGAGAAAATAATGTCACACTACAAAACATGGCTGGCATGGAATATAACGTAATAAAGCGTGAGTGGAACTTAACCAAAGATGTGGATGTTAATTATATACTTTGTGGTGTAATGAATAGTTAGCTTTAAAAGCATCATCTTTTATTTCCACAGTGGCTCAGAAGGATCAACGCATTCTCTTTTATTACTTGCCACTTTGCCATCAGGACATGGCTACCAACTCCTCCTGTCGGGATAAACCCATCCGTTTGTACCCACAAACCAATACTCATCGGTAGCAACACATTTTCCACCTTCCATCATTTGTCCCTCATAAAGACAGCAAGCTTCTCTTCCTGTGATCTTTTTCACAACTTGAGGAGTACCAAAAAACACAGCAACAAACACACCAAGTGAAAAAAGTGCAGGCCAAGGCATTCTACCAAATATTGCAAGTAAGCTTGCACCAATTATCACCA------------------------------------------------------------------------------------------------------------------------------------------------------------------------------------------------------------------------------------------------------------------------------------------------------------------------------------------------------------------------------------------------------------------------------------------------------------------------------------------------------------------------------------------------------------------------------------------------------------------------------------------------------------------------------------------------------------------------------------------------------------------------------------------------------------------------------------------------------------------------------------------------------------------------------------------------------------------------------------------------------------------------------------------------------------------------------------------------------------------------------------------------------------------------------------------------------------------------------------------------------------------------------------------------------------------------------------------------------------------------------------------------------------------------------------------------------------------------------------------------------------------------------------------------
			------------------------------------TAAGAAATTTACTAAGCAGAAAAAAAGGCAAAAAAAC-----------------------------------------------------------------------------------------------------------------------------------------------------------------------------------------------------------------------------------------------------------------------------ATAATTTGTTATTTCTTCAAACTCATCAATTAAAGTTCTCATGTCTTGCGGTAAATCAGAGCAAAAGTCCATATATTCCTTACTCCTTGGGTGATATAATCCTAGCTTATAGGCATGTAATGCTTGTCTATTGAAGCTACGGACAAAATCGGAGCTTTTAGCGTATTTTGCACTTTTACTACTGTTTTTCCCGTAAACTTGATCACCAACAATAGAATGTCCCATGTGACTCATATGTACTCGAATTTGGTGTGTTCTGCCCGTTTCTAAAATGCATTTGACTAAGCTTACTTGTCCTATAACTTTCTGCACCGAATAATGGGTAATTGCCAGTTTTCCTATGGTTTTCACTACACACATCATTTCTTTATTGCCACGTTTTGGAGCAATATTAGTTTTTATTGTTCCCTGGTTAGAAGGCAATATTCCCCAAACTACTGCTAAATATTCCCGCTTTATCTTGCGATTTGACAGTAATTCAGACAAAAAACTATGGGCTTCTTCATTTTTTGCAATTACCATCAGCCCACTAGTATCTTTATCGAGTCTATGAACAATTCCTGGTCTTACGTGGGTATATGGAATTTTACCAAGATGAGCAATAACTGCGTTCAAGAGCGTATCATTGTTTGTCCCGGCACCTGGATGCACTGTTAATCCACTTTGTTTATTGAGAACTATAATATCCTCATCTTCGTAGATAATATCAAGTTTTATGTCGTGATTAGGCTCGATTGATGTGGGTTCGCTAGAAGTAAGATGCACCACATACTCCTCACCTGGTTTTACCATGTGATCGTTATTAGTTATAGGCATGCCGAGTAATTTCACTTGCTCATCTTGTATCAATCTCTGGGCTTTACTGCGTGATATGTCACTTTTCAGTTATGTAGGTGTCTAACCTTAATTTTTTCCCATTATTATCAATATTTAAGGTTACATCTATTACAACTACCCCACGCATGCTGCTTTAAATGCTGCTTGAATATCTGGATCTATAAAATCAACTTCTGTACTAGGAAGATAGCCCTGTTTTTCAATATGGCAAGTTGTCTGAGAACCGTCTTTCCAGTGGATTATTATCTTGTTGTCAAGGTTCCGCAACGTTGCCTTTTCTCCTAGCTTAATGGATTCTAAAACGTAATACAAAAATTCACTTGGTTTGCCGTTGATTTTTTCTTGCCGTTCATTTGTTTCTTCTTGCTTCCTATTTATCTTTCCTTGCTCAGCAAGCTCTTTCTCTAAGTCTTTTTCTCTTTGTGTTAACTCATTACTTTCTTTTTGTAACTCCAGAGCTTTAACTCTTTTACGTTGTTCTTTTACTTTGCTTTCTAATAGATTAGCGGTGTTATCTTCATTTTCGGAAGGAGAGCTACGACCACTGTCAGACTCAGTTGTTTGTTCATTCTCTTGTGTTTCTTGAGATTGTGTACTCGACTGTGACCGTGAGTGCCACCATGTGCTCGGATTAAGCTTATTCGCAGCATTTTCCAGTGCAACTGCTGCATTCTTAACGGCATCCGTTGTACCATTAACATCTATTGCATTCAATTTTTCCTGCACACTTTTTTCAATCCCCTTAAACAAATAATCCGCTTTTTTTCCTGCTTCATTAACATTTCCTTTTATATTTTCCCCTACATCATCAAGCACTTCTC
			TAACCTTAGCATTTGCAGGTTTTAGAAAGCTATTCTCAACTAACCCCAATATTTGCGATTGTAAATCGTCCTTCTCCTTACTTTCAAATTTATTTTCGATTACTGATACAACACTGCCTTTTCTGCATGGAAGTAGAATATCTGCACTATCGAATTTTTTAACGGTATTACATGCGTTATCTACTTCATTATTTCTTAGTTTACTTAATGTTATGCATGCACCAACAATAGCTATAACACCTACTGCTGCAATGAAAGTCCATTGTTTCCAGCTTTGAATATTGGCAAAGCCAAATTTTGCCAATGCACCAACCACAGTTAGACCACTTAGCACATATGGTACAGTAAGCAAAACAATTTTATTTCTATTCTCTTGTCTTTTGTTTTCCAATATTTCTCCCTGTTTTCCAGAAATTGGTAAGGCTATAGAAAAATTTTCTTTTTTGTTGCCTATAGGGCTCGTGTCTGGAACAATTTCTATTGTCAATGCATTTTGAGCAATCTCATTTATTCCGTCACTTTCTCCGCCTCTAATCTCTCTATCTATTGTATTCTTGCCATTTTTTAATATTTCATCTCTTATTTCTTGCTTGTGTGCATGCTTTATAATAAGAAAAGTTAATAAAATTGTTCCAAGAATAACAGAAGCAAGAGCATAAGCTGGCATTGCTCTTGAATTAAGAATATTTGTAATGAAGCTCATATCGTGGCTAGTTACTACGACTGCAGCAACATAGGCTAGAGAAAATTGAAGCCAAGCATTCACAGCAACTATGGGTATGGTATTATTTACAGAATATTTCTTTGTTGCACGCCATATTCTAGTAAGGTATCCAGTAACAGCTACATCATGATTTAGCTTGAAGTTAAAAGAATTTTCTGTAGTACCTGGGTTCATAAACTTCCTTATATCTTAACTAAATTAATTATATACTAATAACACTGTAAAAGCAAGCTTTTTAACTTAAAGTCACATGCCAAGGCCTGTTGGAGCGCACTTTACTAATCTTTATGTCACTATTTGTTAACCAAATAGAATGTGTGCCATATGTCTCTAAATCGGCGTATCTAATAACTGTAGTATTACAAACTGGATAGTTGAATTTGCTTAACTGAATTATTAAGTCAACTCTGTCACAACTTTCTACAACCTCTTCTTCTTTTTTATAAGCAAGCAGCACTGATTTATTATTCCCTTTGTTAGAACTTGTTTAAAATCTTCGTAACAGGAGAGAAATGAAGGAGAGGACTATCATCTGTAAGCTAGTGTTGAGCTTCCGCTCGCAATTTTTCCACAAT-----------------------------------------------------------------------------------------------------------------------------------------------------------------------------------------------------------------------------------------------------------------------------------------------------------------------------------------------------------------------------------------------------------------------------------------------------------------------------------------------------------------------------------------------------------------------------------------------------------------------------------------------------------------------------------------------------------------------------
			---------------------------------------------------------------------------------------------------------------------------------------------------------------------------------------------------------------------------------------------------------------------------------------------------------------------------------------------------------------------------------------------------------------------------------------------------------------------------------------------------------------------------------------------------------------------------------------------------------------------------------------------------------------------------------------------------------------------------------------------------------------------------------------------------------------------------------------------------------------------------------------------------------------------------------------------------------------------------------------------------------------------------------------------------------------------------------------------------------------------------------------------------------------------------------------------------------------------------------------------------------------------------------------------------------------------------------------------------------------------------------------------------------------------GAATCAATAAAACATAGATTATTCCAAGCGGAATAATAATCAATGTAACTATTGGTATAGCAATTAAATTTATGATGATGCCGCTGATTGAAAGGTAATTAAAATTGTATACCGTGTATGGAACAGTCGCTAAGCTTGCTATTACTGAGCTGATCATTATCGACACAAAATATTTTATTATTTTTATTTTGAACAGCTTGTTGGCATTAATCTGATAACTAGCAACCAGTGCCAAAACGGCAGAAAACGACATCTGAAAGCCGGGCTTTAAAATCGCTTCTGGTTCTACTATAAGTATCATCGAAGCAGCAAACGCAATTGCTATTAATCCCCGATATTTCCTCTCTATTATTATGGCAACAAGTACCAAGATCACCATAATATACGCACGCTGAGCAGAAATTTGTATACCGGTGATCAGCAGATAAAATATGGTTGGCAAAATGGTGAGAAATGCAGATATTTTCTTGGTGTTATACTTAAGGGTTAAAGTTTCAGATATTGCAAATAAATTACGAAACACTATAAAAAACAGGCCAGCAACGAATGATAAGTGCAGACCAGATATAGCAAACAAATGTACTATGCCTGAATCTCGTATTGCATCCATAGTTTTTTGGTCTATTCCATCCTTT
			TTACCGATCAGTAATGCGGAGATTATGTCTGCATGAGGTTTTTTGATATTTCGTTGCAGGTTTTCATAAATATATTGACGGAAAGATTCTATATACTCTTGAAATTTCCTTGCTTTAGCCTTTTTATGCAAAGCTATTTTGCTCGTTGCAAAGCCTGTAGCACTTATTTTCTGATAATAGGCTACTCTTGCAAGATCATATGCATACTCCGAAGGTGCGATCTTTGGCGGAAAAAGCTTTGCTGACAATTTTATTTGATCGCCTATTTTAATGCCTTTTTCTACTTTAGTTCTAACTGATATTCTTATGTTGTCTAAAGCAATGTGGCCAGCGCGTGACGCTGGAATTTGTGTATTTTTTTCTGGATCCAAGTGTCTGGGCGCTGGGATAACAGAAGGAAGCTTTTCAACAGAGAGCAGAAACTGTCTATATGAGCCCTTATTGCTAATATCCTTTACTGTAGCAACGATATTTTTTACATACCTCTCCTTATCAAGAATTTGAGTATCAACTAAAGCTGTTCTCAGCTTGCTGGCTGTAAATCCTACAAGCACTGTAATCAAGGCGATACATAATATTGCATACCTTTTGTACAGTATTGCAATTAGAATTAGTATAGGTAAAAGCGAGAGAAAAATAGATGTAGTAAAAACACAGCTTGGTTCAAAGCTTAAAGAGAAATAGGTCAAAATTCCTACACATTGACATACGGGAAACCACAGTATCAAGTTATATTTCTCGCTGCGTAGGTTATTGCGTATATAACCGGCTGTGATGTCAAGAAAAGTCAATAAATATATAAAATGTGTGCAATAGTAGGATTTTATTCTTTTATTTTCTATTATTGTATATATAATAACTAAATAAACAACGACGCGGGGTGGAGCAGCTCGGTAGCTCGTCAGGCTCATAACCTGAAGGTCGTAGGTTCAAATCCTACCCCCGCAACTTGATCCCACTACCATTAAGTTAAGGAAAGAAGAGTTAAGATTAGACAAAAAAATTTGAAGTGATTGGGTCATTATGATGAATTTTTAGGCAAATAAAATCCAAGAGATTTGAAAAAATAACAACTGTAGACTGTTTGAGACGAAAGACGTAACACTCAACTTTTCTTAACTTAATGGCAGTGCTCCTGTCATCCTGGTGCTTCCTTTTCCTGTCATCCAAGTAGCCTTCTCTTGTCCTTCCAGTGCCCATTTCTTGTCATCCCAGCACGCGACGCTGGGATTCAGCATTTCCATAATCATCAAAACGTCGTATTTTAACATAAGATCAGCCGCTTTCTATGTTCACAAAATTAGTTTGCTTGCTTACAAGCAAACTTTCCTGGATTCCAGCGTCACGCGCTGGAATGACGCCCTTCACAGTCTTTTAAACTGCTTTAGCTATAAGTATTAAGAATTTTACCAAGTGAAGAAAAAAAGCAAAAGAAGCCCTAGTCAATATCTGCTCAAAAATATTGGCATCTTTTTAGCCTTAAACGCTGCAATTTAGCTGCTTTTAAACTACAACTAATCTTGACTTAAACGTTAAGAAATTTACTAAGCAGAAAAAAAGGCAAAAGAAATCCCGCGGTAGAAGTTGCTCACTCTCTAATCCTGCAAATTGGCGTACTATACTGTCTTGAACGACTTATAAGCGCGTTTGAGCTTGTATAGGTAAAAAACCAGAAGTTTTAAAAAGACATACAGTGCACATAGTGCAAAAAATTAGACATGAGACGCCAAATATGCTAAGTTTTTTTGTCCTTTAATCTGCACAGACTGAAGATAAATAATAACTTTAACCTTATGATAATGGGTTTGGAAGAACTTGTCAAGTAGTTTTTTCGTATGTGCAAAGGCTGGTTTAATATGCAAAAAGTCTATTGATTTATAGGCAAATGTGGCTATTATTTGTAGTGTATAAG----------------------------------------------------------------------------------------
			---------------------------------------------------------------------------------------------------------------------------------------------------------------------------------------------------------------------------------------------------------------------------------------------------------------------------------------------------------------------------------------------------------------------------------------------------------------------------------------------------------------------------------------------------------------------------------------------------------------------------------------------------------------------------------------------------------CTTGACTTATATTACTTGGATAACTTTTCTGCATAGACACCTCATTATTAATCTATGCTTACTTTACCTCACATTTCCAAGATTTTAAACAGGTTCTCAGATAAAAGCTCCCCTACTTGAAATTCAACTATCTCAAGTGGAAAGTTTGCGCTTCTATTTTCAATTCTATGGGAAACTTTCCTTGGAATTTCTACCACATGATTTGTCGCTATACCGCACGTTTTTTTCCCTAAATTTATATATCCAGCTCCTGACAGCACTATATGGTACTCATCTCTATAGCAGTGAAACTGCCTAGAAGTGCAGCTCAATGGGCTTATAAACAGATATTTTATAAGAAAATTCTCGCCCATTAAAACTACACTGCAAAACCCCCATGGCTTGATTTCTTTCCTTATTGCCTTCGCTTCCTTAACTTTACTAATAAATGACATTAAGCTCTTATCTGGCTGCTTGCAAGCTCTACTTAATAAATTTTTTGCACTACTTTCTGCTGTGAAATTTTGCTCTTTTTTTCCGGTCACATGCTGGAATGACACCGGTTCTTTATCAAATCTCTTACTTAATTCTAAAACTGCATTCCAAGTCCCAACATCCATCCAATCGAAATTAGCCTCTATCATTGCAACGTTTTCCGCTTTCTCCATTATCAAATAATCAATGGATACGCCTTCAACTCCCAAAATCCCGCTGCCTTAAATACAGAAATCCCTCTTGTGGTGTGGAATGTTGCGCACTTGCACAACATAAATTATAAAGATTTGGGGCAGATCTTTTCATCTCATCTACATAGCGTTTTGCTTTAAACACGAATATTCCAGAGTTCCAGTAATGATCGTTACTCAATTCGTGCTCAGGTTTTTCTGTGAAACTCTTAACTATATGGTATTTCTCCTGCTGACCATAAACTGCATTGATATAGCCATATTCGGGATTAAATTCATGAGGCTTTACTCCAAAAGTAACTATAGAGTTAGTTTCAGAGGCTATCTGAGCCGCTTTTTGAGCAGAAGCATAAAAATTGCTCAAATCGCCTATAAAGTGGTCTGAAGGCAGAATTAACATTACCTCATCTTCATCGCAAAGAGGTGCAGCAATTAATATTGCTGCTGCTGTTCCGATCTTTACCGGCTCAAAAATCACTTTATACTCTTGCAGCGCTTTTAATTCCTCCATCACTAACGATTCATACCGTATATTTGTGGCAATTATGGGCGGCATATAGTCACTTTTTAGTCTCAATAAAGTGTTTTGAAGCATGGTGTTATGACTAAATATTTTCTGAAATTGCTTTGGCTTGGATAAAGGCCAAAGCCTAC
			TGCCGCTACCACCACACAATATCACAGGGCGCATTTGGTATAAGATATTAAATAATTAATATCTTATACCAAAGGTAAAATATACGCAAGCTTTTGTTGTGAAGCGATTAAAATAGAAAGTGTGTATTAAATTAAAGTAATTGCTGATTATGGATGTGATGGAGCGTTTTTTGCGCTTTCCTGTCTTTCTCGTGTTACTTTATCAGTATAAGGAGTACCGCTCCCCTGATTTTTATCATCTCTTTGTCCATTAATCTTGTTTTGCGATTTCTCCTTTTCTGAGCTTTGTTTTTTAAATTTATCCATGCTTTCACTACTTTTGCTCGGCCCCTTTTCCAACTCTCTCTCAATGCCTGGCCTCCTAGCATCAAGCTCTTTCCAGGTGCCACAAATAGTATCACGGTCAAGATAGTCTTTCTTCTCTAGCTCTGACCTATTTCCTTCTTTAACAGCTGAATAATCGTTTTTTGTTTCTTCCCAATATTCCTTTAATTGGTGTTTCCACATAGTCCAGTAAGCATCACCATACTTTTTCTTATTTGCCACAAATAACAAAATTGGAGCCTCAAGTGTGGTAGCTCCCATGTTCACTAAATTTTTCACTGCCATTGCAGGAGTGAACAAAAGGTAACCAAAAAATTTTGCAATTGGATTTTGTCTGTTTACTAAATGCTTCCCTAACTTCATAGGAATGAAAGTCAGCAGTTTAGCACAAATCTTAGCTAAGCCCGCAGCAAGAACAATAGGAACAGATATAAGACTTTTATCTAGCTCTAGATTACCATTTTGATCCCTAACTTCAAAAAAACTAGTGCTTAACTTCTTATAATCACTAGTGTACAATAATTCTCCATTTCTTCCTTCCTGGTCAACAACTTCCTGAATTTTACCTTCTTTATTTTTTACCTCTTTAGTTAGCACAGAAGAATTAGTTAGTTCAAACGGGTATTTAGAATTCTCAGTTTTTTGAGCTTCAAAAACTGGCAAATGTTTTTCAAGATCGATTTTTGAAAACTCAAATGGTTTATAGTAGCTATCATAGTGCTTAACATCCTTATTTTTTTTTGGATTAACTAAAAAGTCAATGGTAAAATAAGATCTGTTATCAACTTTCTTAACCAAAGCTAGATCAAACTCGTATCCATTATATTTAAGCTGGTATTCGGGATTTCCCTCTTCATCTTTTACAAGCTTTCCATTCCTATCTTTTTTTTCTATAATTTCCCCAGACTCTACAATCTGATCATAATTTTTTGGGTATTGACATTTTTTTCCATTATATGTCATTACCTTCCTAAGGTCCTTTACATAGACTTGAGATTCAAGTAAAGTAAATAAATTCTTCACTTTTAGCGTAAGGTCCGTTCCCCACTTTTTCAATGTCTCTAACATATTGCTAAACCAAGATAACTAAGCACTATAGTTCAATAATAAAACCAGCATACTAAGAATATGTTAACATAGAATAGATGATTTTACAAGAAAATATGCTTGTAAAAGAAAAAAATCGTAAAAGTAAGAGCTATATAAGTGATGCTCGACAAATACTTTATACATGTAATCGTAAAAACTCTTAGAGGTACACTGTGTATGTAATCTTCACACACTACTTGCATTCCAAGAACTGCATGCCAAAAAATACAAAACAATAATACAACAAAAAATAAAAGCTCTAGAGGATGATCAATAGCCTGAAATAATTTTTCATTAAAAGACAAAGGAGTATCAGCATAAAGTGCACAAGAAAATGAATAGATAAACCAAGGAAATAAAAACAATAAAATCACCGCAGAAACACGTTGAACCCACCAATGATGTACTGAATTTCCAGATTGACTCATATAAACATAAATAAAAAAGCTATAGTAGAGAAAAGTAAAGTTACTGTCAGTAGCATAGCACTTTTTGAGACACTAGTAATTTCTAAATTAAGTCCAGCATCCCATAATAAATGACGAATACCATTGAGAAAATGATATAGAAAGCTTACAAGACATAAA
			ACATAAGCTAACTTGGCGATAGGAGTAGATAACAATACATTCAAGTACTTTACTATAAATAGCTCAGGAAAATAAACATGTAATATAAAATACCAAGAAAGCACCATTAACAGAAGGAATAATAAGATACCAGTTAATCTGTGCATAATAGAAAAAAAACTAGTAACTTGTACTTTATATATTTGCAAATGTGGAGAAAGAGGCCTATCACTCATAAAATTCCATTATCAAGAAATTAAAATAAAGTAGAAGTAAAGACAGCAATATAGTACACCACAACACCACTATTAAAAGTGGTGAGTTGTGCACAAAGCCTAAGGAGGTAATCCAGCTGCAGATTCCCCTACTGCTACCTTGTTACGACTTCACCCCAGTCACTGATCCCACTTTAAATAACTCCCTCCTTGCGGTTAGGTCATTAGCTTCGAGTGAAACCAATTCCCATGGCGTGACGGGCAGTGTGTACAAGACCCGAGAACGTATTCACCGTGGCATGCTGATCCACGATTACTAGCGATTCCAACTTCATGCACTCGAGTTGCAGAGTACAATCCGAACTGAGATGGCTTTTAAGAGATTAGCTTAGCCTCGCGACTTTGCAGCCCATTGTAGCCACCATTGTAGCACGTGTGTAGCCCACTCCATAAAGGCCATGATGACTTGACATCATCCCCACCTTCCTCCAGTTTATCACTAGCAGTTTCCTTAAAGTCCCCAGCATTACCCGATGGTAACTAAGGATGAGGGTTACGCTCGTTGCGGGACTTAACCCAACATCTCACGACACGAGCTGACGACAGCCATGCAACACCTGTGTGAAATCCGGCCGAACCGACCCTATCCCTTCGAATAGGTATGATTTCCATGTCAAGGAGTGGTAAGGTTTTTCGCGTTGCATCGAATTAAACCACATGCTCCACCGCTTGTGCGGGTCCCCGTCAATTCCTTTGAGTTTTAATCTTGCGACCGTAGTCCCCAGGCGGAATGTTTAACGCGTTAGCTGTAATACAGAAAGTAAACTTCCCATATTTAACATTCATCGTTTACAGCGTGGACTACCAGGGTATCTAATCCTGTTTGCTCCCCACGCCTTCGCGCCTCAGCGTCAGATTTGAACCAGATAGACGCCTTCGCCACTGGTGTTCCTCCTAATATTTACGAATTTCACCTCTACACTAGGAATT-----------------------------------------------------------------------------------------------------------------------------------------------------------------------------ACTTCTTCTGTGAGTACCGTCACTATCTTCCTCACCGAAAGAGCTTTACAACCCAAAGGCCTTCTTCACTCATGCGGTATGGCTGGATCAGGCTTTCGCCCATTGTCCAATATTCCCCACTGCTGCCTCCCGTAGGAGTCTGGACCGTATCTCAGTTCCAGTGTGGCTGATCATCCTCTCAGATCAGCTATAGATCATTGCCTTGGTAAGCCATTACCTTACCAACTAACTAATCTAATATAGGCTCATCTAATAGCAATAAATCTTTCCCCCTTAGGGCGTATACGGTATTAGTTGCCGTTTCCAACAATTATTCCGTACTACTAGGTAGATTCCTATACATTACTCACCCGTCTGCCACTAAGTTATACCATAGCAAGCTACAATATAACCCCGTTCGACTTGCATGTGTTAAGCCTGCCGCCAGCGTTCATTCTGAGCCAGGATCAAACTCTCAAATTTAGACTTCAACCTATAAAAGGTTGAGGGTACATCGGATAAATCCGACAAAAAAAATAATTAGCTTTATATTGCTGTCTTTATTTCTACTTTAGAAATATTTCGATTTCCAACTATTCAAACAACTTTGAAAACATTATTATGTGATATAATTGCTATGTCAATAAGTTTTTGCAAATCAAAA
			AGCATTAATATATAAAAAATATATATCTATTGAGAATATCACTATGAAGAAATACATTTTTCTACTTGCATTGGTACCAGTGCTAATTGGCATAACATTGTACTCGTTACGTAATATTGATAATGCAAAACAATCTACAATTGCAGGTAATAAGTTCTATGAAGTGTTATTCTCCAAAAAAGATAGTGAGTTATTAGAGGGAACAGACTCAAATTGGAAGCATTTAGCAGACTTTGAAAGTGCATTCAGTCGTATCTCAAACTCAACATCAACAGACGCAGCATCTATTTATAGTGATATAGCAGATAATGAGGATGTTCCTGACGTTTTGCGTGAATTAGCACAATACTTAGAAGTAATGAATTTGTTTTATAGCAGTGACAAAATAAATGAAGATAAAATCAATAATTTAGCAGCAAATGCGGTGTATCCTTACTCAAGTCAAGAAGCTATCGCTATAATAAAGATACATAATAATGACATTAAAGGTGCAATTGAAATATTGCGTTCACTATTAAATGACAGAAAATGCCCTACTCTAATAAAAGCCAATGCGCAAGAATTACTCCGGATATATGGAAGTTAAAAGACTGCTTGCATAGTTTTTTTGTTTCTACTGAATCCAACGTGCTGCTGAAAGCTATACAAAAGGTCTATTTTTATTAACTATAAACAGCGTTTTGTATCTGCTGCAATGACTTTACTTCCAGCCTGCTGCTTTTTACATATTGAATTGCAAGTACTAACGCTTTACTTCCAGACGCTGTGGTGCTATAAGCTATATTTTGCAAAATAGCAGCTCTTCTAATGTCCTTGCTATCTGAAACTGATTTGACACCTTTTGAGGTATTGATCACTAGATTTATTTTTCCATCTTTAAGCATATCAACTATGTGGGGCCTGCCTTCCCTCACTTTATTTACAGCTTTTGCAGCAATGCCATTATTGTTCAGATACGAGGCTGTGCCTTTAGTGGCGTATATTTCAAAACCCAGCCCCTTCAACATTCGTGCAACTGGCAATATATATTCTTTATCATCATCTTTTACTGAAATCAAAGCTCTTCCTTCTGTTGGCAACTTATACCCTGCAGCCATGTAAGCTTTTGCTAGCGCGGCCTCAAAGGATGAGTCGATTCCCATTACCTCTCCTGTTGACTTCATTTCCGGACCGAGCAGAGTGTCAATTTCCGAAAAACGTGTAAACGGAAAAACAGCAGCTTTGATTGCAAAGTGATCAAGAGATTTCTTTTCTTGGTCTAATTTTTTGCCTAGAATAACTTGCGTTGCGAGCTTTGCAACAGGAATATTGATTACCTTGGAAATAAAAGGAACTGCACGGCTAGCTCTTAAATTCACTTCCAGTATGTATATATTATTCTCTTGAATGGCAAATTGAATGTTTATCAGGCCTTTCACCTTCAGTTCAAAAGCTATTCTTTCAGTTTGCAATTCAATCTCTTTTACGACTTCATCACTCAGCGTATTTGTCGGTATCGAGCAGGTTGAATCACCAGAGTGAACTCCGGCTTCTTCAATATGCTCCATAACTGCCGCAACGAAAACTTTTTCCCCATCGCATATAGCGTCAACGTCAACCTCAACTGCATTGACTAAGAATCTATCAAGTAGCAGCGACCCATGTTCAAAAATCTTAGTCTGATCCAGTACATATTCTTTAAAGCTCTCAATATCGTGCTTAATCGACATAGATTGACCACCCAAAACGTAGGATGGCCTGACTACTAATGGAAACCCCACCTTCTCTGCGTTGGCTAACGCTTCTTCCACTGAATGACAAATAGAGTTCTCAGGTTGTTTTAAATCAAGCCGCAGAGCAAGGTTTTTAAATCTCATACGATCTTCGGCAAGATCTATAGAGTCAAAAGATGTACCTAAGATATTCAAACCCCTTTCATTTAGTATTTTGGCTAACTTTAAAGGCGTTTGACCACCTATTTGCACTATGACACCCACTAGTGTACCATTCTCTTGCTCTTT
			GTTTAGTATTTCAAGCACATCCTCTACAGTTAGTGGAGCAAAATACAAACGATCAGTAGTATCATAATCAGTTGAAACAGTTTCAGGATTACAATTAATCATTATTGTTTCATACCCCATTTCTTTGGCAGCGGAAACTGCATGCACGCATGCATAATCAAACTCAATACCCTGACCAATACGGTTTGGTCCACTGCCTAAAATGACAACCTTTTTTCGGTCAGAAACTTTCGCTTCGCACTCTGTCTTATTTATAACGTCTCCTTCATAACAGCCATACATATAGGCAGTGCTCGATTCAAACTCAGCTGCACACGTGTCTACACGTTTATAAACTGGATGAATGCCAAATTTTTTCCTTATTGCTTCAATTTGCTCTATTTTTTTGCTACTTAATTTTGCCAACCTTGTATCCGAAAATCCCATCTTTTTCAGCTCTAATATCTCATGTGCAGCTTCAGGCAAACCAGCTTCTTTAATTTTTTGTTCAGCTAAGATGATCTGCCGTATATTTTGCAAAAACCACAGATCATACCCTGTAATCGAATTTATTTCTTCTATGCTTATTCCGTGACGCATTGCGTCAGCAGCAATCAGTAATCTGTTTGGTAGCAATTTTGCTAATTGAGATTTTATATGATCAACATCTGTACCTTCAGAGAACACTTCATCAAGCCCCGTGAGGCCAGTTTCAAGTGAACGAAAAGCTTTCTGTAGTGATTCATTAAAAGTACGGCCTATAGACATCACTTCCCCCACCGATTTCATGGAGGTTGATAGCTCACAATTCGTCCCCTTAAATTTTTCGAATTCAAAACGAGGAATTTTGGTGACGATGTAATCAACCACTGGTTCAAATGCAGCAGGTATAATTGGTGCACAATCGTTGCGTATTTCATCAAGTGAATAGCCAACAGCAAGCTTAGTTGCAACTTTTGCTATGGGATAACCTGTTGCCTTTGAGGCCAGTGCAGAAGAGCGAGAAACTCTTGGATTCATTTCAATTACAACGAGGCTGCCATCTTCTTTGGGATTAACTGCAAACTGGACATTTGCACCACCTGCGCTAACATCAATTTCTCTCAGCACTGCTATAGATGCATTTCTCATTTGTTGGTACTCCGCATCACGCAGAGTTAAAGCAGGAGCAACAGTAATGCTATCACCTGTGTGAACTCCCATGGGATCAACATTTTCTATTGAACAGACTATTATGCAGTTATCTTTGCAATCACGAATAACTTCCATTTCGTACTCTTTCCAACCAATAATCGACTCATCTATCTGAACTTCATTTATTGGCGAAATTTTCAGAGCATTCTCCGCAATGTTGATAAACTCTTCTTTATTGTACGCTATGCCACTACCTGCACCCCCAAGAGTAAACGATGAACGGATGATTGCAGGCAACCCTATATAATCCAGAGCTTTCTTTATTTGGCCTTGATTTTTTATAATGATACTTTTAGGGTATTTTAGCCCTATTTTATCCATAGATTAGCGAAATAGTTCTCTATCTTCTGCTTTTTTGATTGCTTCTCTATTTACGCCAATCAGCTTTACATTATATGTATCTAACACCCCATCATCCGCAAGTTTCATTGCGCAGTTTAGAGCAGTTTGCCCGCCCATCGTCGGCAATATTGCATTTGGCTTCTCTTTAATTATGATTTTTTCTATGATTTCAGGCAGTATGGGTTCAATATACGTTGCATCAGAAAACTCGGGATCCGTCATTATAGTTGCAGGATTAGAATTAACCAAAATGACTCTATAACCCTCACTTTTTAATACCTTGCAACTCTGAGTTCCGGAATAATCAAACTCGCACGCCTGACCTATAATTATTGGACCTGCTCCTATTACTAATATAGATTCTATATCTGTACGTTTTGTCATAATTATAATGACGATCTCTATTTAGGTAATGTTACCAATCTTTCCTGTATATGTGAATTTTTATTAGACTTATGGGCTACCA-------------------
			------------------------------------------------------------------------------------------------------------------------------------------------------------------------------------------------------------------------------------------------------------------------------------------------------------------------------------------------------------------------------------------------------------------------------------------------------------------------------------------------------------------------------------------------------------------------------------------------------------------------------------------------------------------------------------------------------------------------------------------------------------------------------------------------------------------------------------------------------------------------------------------------------------------------------------------------------------------------------------------------------------------------------------------------------------------------------------------------------------------CCCATACAAGCTGAAACGCGCTTATAAGTCGTTTAAGACATCACCCAACGCCGGATTTTAAAATAGAGAGTGGAATAACTAGCTACCTCGGGGTTTTATCGTCCTTTTCTTCTGCCTGGTAAATTTCTTAAATATTTATTATTAAAGTAGTATCCTGGATCTCAGTATCAAGTACTGGGATGACAAGAAAAGGCTGTTTGGATGACACCATCATAAAGGAACCAGTGTCTGCTACTTGGATGACAAGATGAGGGATGCTGGAATAACACCATTGTTGACTGGCAAGATACTGTAAAAGTCCCAATAGTAGCCTTACCGTCAACGATGAGCCTTCAGAATCTGTTGCTGGCTCACAACCACTCCCCTAGCCTTTCTAGTTGTTTATAGCTGTTAAACCTTAGGAATTTATCAAAATATGGAGAGGCAATAAAGGGAGTGGCCTCTCTTAAATAATTAGATAAAAAATTCGGTAGATTATCTTGAAATTCCTGCATTTTTTGTCTGTAATCCTTCAAAGCAATAACCTTTATTTTATCATAGTCAAGTTTCCAATAAGCAAGTTCTGAAACTTCTCTTTTTGTTATATGTTCTACCGCTAAGGCTTGTAAAATTAATTGCGGAAAAAATCCTGACATAACTTCTTCATTGGAAGGTGGTGAACCAAGTTTATAGTCTATAATTGCTACTTGCCCATTTGGCAGATATTCAACTCTGTCGCATCTTGCTGTCAGTGAAATTTTTTGTAACTTCTCTGTCATTCTATCCCTTTCTTTTTTCATGCAAGTAGCTGACATTGGACTCCTGTTTTCATTATACAATTGCTTAAAGTTTTCTGGATCCCAGTGTCTGGGCACTGGGATGACACCCTTCTTCTTAGTGGAAGTTGTACAGCATTCGCGCAGTTGCGTGTCATGCGCTGGAATGAC
			ACCAATATGAAATATCGGACAGGAAAAGCTCTTTTCCAACTCAACATAATTGCTTCGAGTCTCATCAAATTCGACAAAAGATTGAATTATCCTCTGCAACCTTACCCACCACATATTTGAAAAATTAAACTGACTAGTCAAGAACGCTTCTCGTGCAATGCTCATCAGCGACTTTTTGTTGCGTAAATATCCTGCAAGAATGTTGTGTACCATAGTGCCAAATTCCAATATCGATGGCTTAAAATTCAAGTCTCTTAATTGTTTAAGGTTCAGTATATATTCAACGTAAAATGAATAAGGATTACGAATTAGCTTTTCTATTGCACTGCAAGACATCACCCGCATTTTTTCTTTTCTAACTTCGGTTTGAGGTTTTGGCATAGGCTGTGCACACGGAACAACACATTCAGGTGTATTTAATATTCTTAGCCAATCGCGATAAGGATATTTTGATCCCTGTAACAGAATCTCTAAGCGCTGCAATAGAATTGGTTTCCTGTTGCTCAGTAATCTTGTGATGTATACTTTACTTGCACCAAATAAACTGCGCAGAGTATATAAAAAGCACCCCTGCTCCTCTTGCACGGAAGGAAGGTCGAATTTTTCTCTCATCAGCGCATTCAAAAACGGATTTTGAAAACTTGGCATATCATAAAATCCAGCAAGTATTACAACTTTATTGTGATATAAACTGAATCTATTGAAGTCGCTTGCTACAGAAAAAAACTCTTTCTTCACAAATAAGGTTAGGATTTGGCTATATAACTCTAGGGAACACTCAATCGTCATGTCCTCACATGCATTTAAGAAACCACGGGTAAAATTACTTACTTCATTATTTAGCCCTGAAAAATCTACCCAAGAAAGCAAATTAATACACTGCAAGTGAGCTGTTACCACATTAGAAACAGGGCAATTTATAGAATTAAGTAAAGGATTAAATATAACTTCTAACTTATTGATAATAATCAATATATCTTCTTTATATTTTAGCTTTTCATGGGCATTAATAGCATTTATAATACTGCTTCGGCCGTTCGTACTGAAGCTGCGTAATATCTCTATCTCAAACTCAGATAGAATTCGAGTGTACTCTTCCTGAGTGTAACCAAAAGTCACTAGCCTATGTTTAAGAAGAGAAAGCAGTGCCACGCTGTTCCAATTTGAGGTCAAAACTTCAATACTATAAAGCAGAAGCGTTATGTAAGAATAGTTTTCCGACATGGAACACGCCATACGAGTTGCCAGTAATTTATCAAAGACAAACAAAGAAACGTTTTCATAACCTTCATTCTCTATAATTAGTGACGTCACTTGTGCTTCTTCCTCCCTCGAATCACAAGTGATGACTTCGATATTTCCAATGCACTCATCGCTAACCTTGCTAAGATCAGCAGTTGTATCAAAGATGTAATCAATAATTTCGTTGTCCACAGTGTTCAAGCAGATAACATTTTTCCTATCTACATTTAAATAATCGAGCAGATCTTTCAGGCAATATTGATAGTGTTTTTTATCAAGTGATTTCCAGTCTTTCTCTTCAATTTTCAGATTCAGGTTAGGTAAAATTATCTTCCCAAGTGGTAGGTCATATATAGCCTTAATCAATAACTTGTAGATTTCACCCTTTCCAATTCCAACAAAGATTATATGTTGATCTTTCTGCAGAGAGGCTATCATATTGTTTATGTAGTCACTTTTATGTTCTAGTATATCTACTACTCCCAGATCTTTTAAAGTGTTACTCCAGGTTTTGACAAGTAAGTTTATGAAATTCTCTATTTTCTTTGAGTGCTCATCGAACTGACAATAATCCGCTATTTGGGTATATTGGATCTTATCAAGTAGTGATGGCAAGCTATAAGCCAAGTCAATGGGAAAATTATCATTGTTTTCTTTATTCCACTCCAATATGAATTGAATCAACAGCAGTGTCCTTTTTGTCGGCTTGATAACTTTAACTCTATCAAGATTTAATATTAAATCTTCTTCATCAATGC
			TCTCTAGCGAAACTATCTCTGGTAAAATTATGCATTTTTTAGCGCTGCAATTCTTGAATGCACTCAGCAACGCTATCACATCCCTCTTGCAAGGAAGGATGACCTTTACCTTGGGAATTTCTTCTTTTCCATACTCAGAAAATATGTGCTGAGCCAGCACATCAAAAAAGGATTCATCTACCTCAGCAGTAAAAACTCTTCCCATAAAAAATGACAACTAGTATGATGTTTTATTGTACAGTAAAATATAAATGTGCTCACAGTTTCTTATGCTATTATATATTAAAATCTTTCATAACATTACATGACAAACATCAGAATAGAAGTTTTAAACAAATGTAAGCAAATTGGCAATAGATGGCTAGTCAACGTTTATTTGATTTATATAAATAAAGAATTACCATCAAAATTACATGAAGAAATCTGTGGGCTATTTTATAATGGAATTATACAAGATTGCCGCCATTACCTTTACAACAAAGATCTTGAAGAAGTTCAATATGATTTCATAGAACCGCAAGCTGAGTGGGGCTTGGAAATAAGCTTCTTGCCTGGCATGAACGATAATGTAGGCAACACGGCAAAACAGATTGTCAGAGAGTATTTAATTAGCAAAGGCTATATCGACCAGCCTGTCATCCCAGTGCTTGACACTGGGATCCAGAAAGAGAAAACGCAGATTCCAGCGTCACGCGCTGGAATGACACCAATTGAGATCAAAGCAAGAAGTTCAAAATTGATCTTGGGTAAAGGGAGCATAGCAACCGAAGATGATATAGAATTCAACCCTATCACTGAGTATTGCACGTTTATTTATAAGAAAAACGGCAATTGTCATTGGAGGCACTGCGGTAAACAAAATACCCCACCTGGTGTCATTCCAGCACGTGACGCTGGAATCTATGGATCCCAGTGTCGGGGCACTGGGATGACAAGAGAGGGTACTGGGATGACAGAGAGCGGTACTAAATCTGTCAACCTCAATGTGAGTGACCAAGAGCTTGAAAAGATCAGCAGAGATGGAATCGATGGTAATGGCACTTTAGGGTTCTCTCTCGCAGCAATGAAAGCTATAAAGGATTACTTCAATAAACTTGGTAGAAATCCCTATGATATTGAACTTGAGTCCCTAGCGCAGACTTGGTCTGAACATTGTAAGCACAATATTTTTTGTTCTCCCATTGATGAAATAAAAGATGGCCTATATGCACATTATATTAAGCGTGCAACGCGTGAGATAAACTCTGACATATGCGTATCAGTTTTCTCCGACAACGCAGGAGGAATAATTTTTAACGATGATTACTTGATTGTGGATAAAGTTGAAACTCATAATAGCCCTTCAGCTCTCGATCCATTTAGTGGAGCAATGACTGGAGTGCTTGGAGTTAACCGCGATATACTGGGCTTTGGCAAAGGTGCAGTGCCTATAATGAATACCTACTATTTTTGCTTTGCCAAAAAAGCAAAAGGCAAACTTTATAGAGATAAAGAGCGCACTGATGAAATTTTGCCACCAAAATATATCATGAAAGAAGTAATTCACGGTGTTAATGTTGCTGGCAATTGCTCTGGCATTCCAACACAACTTGGATCGGTATATTTTGACGATAGATTTTGCGGAAAACCGTTGGTCTTTGTTGGAAGTGTTGGAATTATTCCGCGCAATATAAATAATGCACCTTCACACATTAAAAAGCCCCAAAATGGAGACAAAATTGTAATTATTGGTGGAAGGGTTGGAAGAGATGGAATTCACGGGGCAACGTTTTCTTCGGAGGCACTATCGGGAAACAGCCCTTCAACAGTTGTGCAAATTGGTGACCCTATAACGCAAAAAAAATTGTCCAATGCCGTCATAGAGGCAAGAGATCTTGGTCTTTACAATGCAATAACAGACAATGGAGCGGGTGGCCTATCGTCGTCTATCGGTGAAATGGGAAAGAATGGATTTGAAGTCAATTTAAGCAAGGTTCCACTTAAAAACGATGGTATGGCCC
			TATGGGAAATATGGATATCAGAATCACAAGAGAGAATGACCTTAGCAGTGTCAGAAGAAAATCTGCCTGCGTTTAAGCAAATCATGAAAAAACACGATGTGGAAGTCAGCGTAATTGGAGAGTTTAATAGTACGGGTGTGTCAACAGTTCGATTCGCTTCCGCTTCACCGATAATGAATATCGAAACTGAGTTCCTACATAATGGCAATCCTAAAATGCATTTACAGACAAAGCTGTGGTCTAAGGGGCCTACAGCACCCTTTTCTGTCATCCCAGCGCTTGAACAGGCTTTACCTATTTTTGAGAAATATTATGGTCCTGATCATTTTAAAGTTGTTAAACCACTGGCAGGTCTCACTGGAATCCAGAAAAAAGAAGAATGGATCCTAGTGTCAAGCACTGGGATGACACCACATCAAGAAACTGAACTAAAAGAAATGCTGAGCAGACCAAACATTTGTGGCAAAGAGTTCATAGTGGTGCAATATGACCATGAAGTTCAGGGATCGTCAGTGCTGAAACCATTGCAGGGCAAAGGAAGAGTGTGTAGCGAAGCTGTTGTTTCAAGACCAGTTCTTTCTTCAAACAAAGGTGTTGTGAAATCACAGGGGTTTGGCTCAAGTTATGGGGAAATTGACACTTACCATATGGCAGCATGCGCGATTGACACTGCCATACGCAACTATGTAGCTGCAGGAGGAGATATAAATCATCTAGCGTTGCTCGATAATTTTTGCTGGTGTGATGCTCATAATCCAGAAAGGCTGTGGCAACTAAAGAGAGCCGCGGAGGCTTGTTATGACTTTGCAACTGCATTTCAAACCCCATTCATATCCGGAAAAGATAGCATGTTCAACGACTTCAAAGGGTACGATGAAAATGGCAAGGAAGTGATGATCTCTGCGCCACCTTCATTACTTATTTCAGCAATTGGAGTTATAGAAAATATTGAAAATGCGGTATCACTTGACGTGAAGATGCCAGGAGACTTGATATATGTGCTTGGTATAACATACGACGAACTTGGTAGATCTGAGTATCAGTTATACAGTGGAATAGATAATAACAACGTACCAAAAGTCGATGCAAAGAGCGCCAGGAAGTTGTATGAGTGCTACAACCTTGCAATAAAAGATGGCATAATTGCTTCTGCAATTGCACCAAATCTGGGAGGATTGGCTGTTGCTCTGGCAAAATCGCTAATTGCAGGAGATCTCGGTGCTGAAATTGATCTCTCACTAGTGCCAGTAGGGAAAACACAAAATACAGATATAATAAACAAGATAATAATGTTTTCTGAATCCCAAAGTAGAATTTTGGTTACTATTGCCCCGCAAAATCAGCAGAGATTTGAAGAATTGTTTAAAGGTATAGCTTTTTCGTGTATCGGCAAAGTGACAGAGGAAAAAACCCTAAATATAAAGGGTATCTTAAAAGTAGATCTAAAAGATTTAGGGAACAGCTATCGTAGCATAGTATAGAATATTTTTTTTATTATGCTAAATAACTCTTTTACTATAAGCAATGTTTATTTAGAATGGATGTATGTTATTAAATTTTGGTAGATTATGTCTATTTTATCAATACTCTTGTTCATCAGTCTTTCTTTACTTAACAATTCAAATAAATTGATGATATGCGCTGCCCTAGTTACGGGAGCTGCTCTAGCTGTAAATTCAATGGTTAAGTTCTACGGCAAAAGAGAAGCTATATGTAGCTTAATAACGTGCACAGTGTTATGTTGTGTTCTTAAATGGCAAAATTTTAGCCCAATGATACTAATTTCATACACCGCAATTTTAGTATCCCTTCTTTCAAGTATCATTATTTTTGAAAAATTAAAGTCTAGGTTTGACTTTCATATAACAAATTTCATTGCTTTAATTATAGCATCAGTAGTTGACAGTACTGTTGTATATGTCGGGTTACTACACAAATTCCCCGCAGGTAAATGCTTATCGATATACATTAGAGATTTAGCTTTCAAATTTTCTTGTATA
			TCAATATTAAGTATCTGCTTACTAGTAGCAACACGTTTATTCCGCTGGGCAAAGAAGAAGCATATTAAGCTTTTCGCGTAACCTGTTTTCGTGGCAGTAGTGCCACGTTTCTCAAGCCACATCGCCAGTAAACGTTGGCTAAGCTTAAATCTGCTACAGTAACTTCAAAATATATTGACTTTATGTACAATATTAGCTTTAAACCAGTAAAGTAGGTTTCAACACATGCGCTTTCTTTGTTCTAACTATGTTCTTTTTTTGTCTTTATGTTATCTTTCATTTTTTCTGTTACCTTCAATAGAGGCCCAAACAAACGATACGCCAGCAGCAAAATTTGCCCCCACACCACAAAGGAAAAAAAAGGTAGTTGAGCAACTGAGTACCGACGTTATGAAACAAACAGCACAACCGAGGCAAATCATAGAAATGCAAGAAGAAGTCAACATTGACGAAAGCAGTCCAATTCCAAAAAGAAAAAAAAGTGTAGGTACAAAGCCGGAAGATGCAGTAAAGCCTAGAGAAACAGAGAATGAAATAAAAAGCGAAAAGAGTGTTGAGAGCAAAAAGAACGAGTTAGTTGTAGCAGAAATTATTAACTCTATAAGAGAAAAGCTAACAAAATGCTGGAGTATCCCTGAAAGTGTAGCTTACAAAGAAAATTTTAGTATAAAAATCAATCTATTATTATCCAATCAAGGTGAAATAATTATGGCTGATGTAGCAGACAGTAGCTCCTACAAAAATAATCCACTTTTCAGGTCAATAGCAGATAGTGCAATGCGTGCAGCATATAAATGTAGCCCAATAACTGGCTTGCCTGCCAAGCATTACCACATTTGGCGTGAAGTGACACTAGACTTTATTCTAAATGGGTAAAATCTTACAAAAAACTGCTCACATGCAATCCAAGTAGCTCATAGAAATAGAACTAAAAAAACTACTTGACAAATTTCTCCGTATCTGTTCAACGGAATGATAAAATGAGATAGACAAGATGCTCTAAAAAAGTAATCATATAGTAAAAGTGAGTTTACAGCAAAGGGTGTCATGCTAGTGCTTGACACCCAGCTGTACGAACATTGCAATTAGCAGGTAATTTGCGTAACAGACGGTGTCATGCCAGTGCTCGACACTGGGATCCAGCCTTTCCATAATATCAAAACGTCGTATTTTAACATAAAACAGCTACTTTTATACTCACAAACTTAATAAAATTCCTGGATGCCAGTGTCGGCTACTTGCATGACACCCTAGTGGTAGGCTCAAATCACAATGTTCGTACAGTTGTGACTTGATGGTAGAAATTGTAGAGAGAAATTTTATACACAATCGCTGACATTTTTCCTTAAGTTAACGTCATTGCCTGAATAGATACAATGCTTTTGTTTCTTAAAACTTGAATTAAGTTGAATTGCTTTTTTCACTATTGTTAATTTTTTCTAGCATTAGCTCGGCAGCCTTTTGTTCAGCAACCTTTTTACTAGAAGCGCGTGCAGAAACTTCACCATAATTTTCTATGCGAATTGATATAGTAAATTCAGGATTGTGTGCTGGCCCAGTCTGTTTTGCAAGCTCATACTCTGGTAAAAGTAATTTATTTTTCTGAGTCCATTCTTGTAGCGAGGTTTTAGGATCTTGGGGAGGGATTAGCATATCCTTAGCCAGCTTCTCCCAATGTTGGGTAACAAATCCTTCAACACTTTTAAATCCGCCATCAATATAAATCGCTCCTATTAGTGCTTCAAGTGCGTTTTCTAAATTTTTTAAGTTACATTTCCCTCCATTGCAGCGTTCGCTATTATTCATGATGATAAAATCGCCCAACTCTATTTCTTTAGCGACATTGGCAATTGTGCTGCCACAAACTAAGTCCGTTTTTCTTTTCGCCAACGCGCCTTCTCTTTCTTCAGGAAATAGTTTAAACAGTATAGCAGACACAATCATATTCAAAATGCTATCGCCCAAAAATTCTAACCTTTCGTAATTTTCAGTTTGATTTT
			TACTATTCCTTTTATTTAAGCTTGGATGGGTCAGTGCTTCCTCTAATATCGCATCATTTTTGAACCTATAGTTGATGATTTTAGATATTGCATTGTTCAAGTTTTCCATACTTGTTGTATTAAAAGAAAGTACTTCCTGCTGTATCTTTATATCAGAAAATTAGTTTTACTCCATCAAAATAAGTCGCTAAGATTTGCAGTCACAACCCACTGCCTCACTGATGTTACTCAGCCCATCTCTTCTGATCAACTCTGCAAGCTCTAGGTTGATTTTATTCACAACTTGAGGCCCTTGGTATATGAGAGCAGTGTACAGTTGTACTAGAGAGGCTCCTGCCTTTATTTTTTTATATGCATCAGCACCACTTGAAATTCCCCCGCATCCTATTAATAGTGTCTTGTCCTTAGTGAGTTTATACATGTCACTCAATAACTCAGTTGAAAGTTTAAACAGTGGTCTCCCGCTCAACCCGCCAATCTCGTTGTGATGAGAATGCAGATTATCTCGACTAACCGTAGTATTGCTTACTATCAAGCCGTCAATTTTGTATTCTAGTGCAAGTTCAGCAATATTTTCTTTTGTTTGCTGATTTATATCTGGAGAAATTTTTAATATTATTGGTATGGACCCAGAGTTATCGATTGATTTCCGGGTTAAAGTTATGGACTTCAACACTTCTGATAATTCTTGTTTATTGTGCAGGTTGCGTAAATTTGGCGTATTCGGAGATGAGATATTCAGCACTATATAACTACTTTTCCCATATACCATCTTTATTAAGTTAACATAGTCACTGACTTGGTCCTTTGAAGTGCTATTTTTCCCTATATTGATGCCGAAAACGCAATCATCAAGCTTGGTTTCATCTACTTGCTTAAGGAAATAGTCTATTCCTTTATTATTAAATCCTAATCTATTGATTATTCCTTCGTCTTCAATTAACCGAAAAATTCTCGGTTTTTTATTTCCGTATTGAGGGTGTTTAGTTACAGTACCAGCCTCGATAAATCCAAAACCAAGTGAGAGCATGGACCTTATAACTTCCGCATTCTTGTCAAAACCTGCAGCAAGACCCACAGGGCTCCTAAGTTTATTACCAAAAAAGTTTACGTTTAAAGATTCTGGTAGTTCTATGGGTTTTCTACAAGGCATCTTTTTTAACATCGTGATTGCCAAGGAATGAGCAATTTCAGGTGGTAGCAAAAACAGTAAATTACGTAATATCATTTTGTAAAACACTCTTCAGTTTATTTTCTACCATAAAACGCTATGAGAGTATAACTATAACTTTAAAAGAAGACGTTTTCATTGGTTTTGCTTATGAATAAGCTTTCTGGCCTTACCCAGTTCATGTTAGTCATAAATATTTAAAAAATTTACCAAGCGGAAAAAAAGCAAAAGAAGCCCCGAGTGGCGAGTTTTGACTCTATAATACTTTAAATTGGCGCTATAATAATTTACTGACGCTTAGTTTAAGCGCGATTTGGCTGAATGTAGAAAAAATGAAAAAGATATGCAGCCGCTATAATTTGATACAATCCGCCAAAAAATACCCTGAGTTTTTTACTAAATTTTGTCATTGAGCCTGCAGATCAAAAACAAGTTTTGAGTCAGAAATATCCTTATTGTTATGATAATGGGATCGGCGGAATTTGTCAAGCAGTTTTTTTTCTATTGAATAACGGCTGATCTAATCACAAAGAGGTTCTCAAGAGGAAGTGCCTATGTCAAAAATAGAATTTTTTTACACTTTAAAAAAGTAATGTATACTTTGTTAACTGAAAATCACTTTTTTTTGATATGCAAGACTTTAAAATATTAGAAAACCTAAAAGCCAAAGCACTAGAAGCTGAAAAAGGAGGCGGTCCTGATAGGATCAACAAACAGCATGCAAAAGGGAAACTAACAGCTAGAGAAAGGCTGAATATACTGCTCGATGAAAATTCGTTTGAAGAATACGACAAATTCGTAAAACACCACGCAACTGATTTTGGCATGC
			AAAATACTAATTTTCTAGGTGATGGAGTTGTAATTGGCCACGGTACTATCTATGGCAGAAAGGTTTTTGTTTATTCTCAGGATTTCACTGTCTTTGGTGGGTCACTTGGTGCGTCACATGCAAGAAAAATATGCAAAATTATGGATATGGCAATCAATGCCAAGGCTCCAATTATCGGGCTAAATGACTCTGGTGGAGCCAGGATTCAAGAAGGAGTAAATTCCCTTGCTGGCTATGGAGAAATTTTTCAAAGGAATGTAAACGCATCAGGCGTTATACCACAAATCTCTTTAATTATGGGCCCATGCGCTGGCGGTGCAGTTTATTCTCCAGCATTAACTGACTTTACTTTCATGGTGAAAAACAGCTCATACATGTTTATAACCGGACCAGATGTAGTAAAAAAAGTCACCTACGAAGACGTAAGCCACGAAGATCTCGGTGGAGCAAAAATCCATACAAGCAAAACAGGAGTCGCAGACTTTGCGTTTAATAATGATGTTGAAATGCTGCTAAAAATGCGAGAATTCTTCACCTTTTTGCCAGCAAATAATCAAGAGTTTCCGAAATCTGTACCAACCTGCGATGATGTCGATGATGTTGATGAATCTTTAAATACTCTAATTCCTCATAATCCTAATATTCCTTACGATATGTATGAACTGATTGAAAAGGTATGTGATGAAAGGAAGTTTTTTGAGCTAAAATCTGATTTTGCTCGTAATATCATAATTAGTTTTAGTAGAATTAAAGGAAATACCGTCGGCATCGTTGCAAATCAACCTACGCACCTTGCAGGGTGTTTGGATATTGACTCTTCAAGAAAAGCTGCAAGGTTTGTAAGGTTCTGTGACGCATTTAACATCCCTATTATCACACTCATTGACGTTCCAGGGTTTCTGCCAGGTACAAATCAAGAATATAATAATATAATACAACATGGAGCAAAGCTGCTCTACTCTTACGCTGAAGCGACTGTACCGAAAATCAGCCTTATCACTAAAAAAGCGTATGGTGGTGCATACATTGTCATGAACTCTAAACATCTAAAAGGTGATATAAATTATGCTTGGCCGACTGCTGAAATAGCTGTGATGGGCCCTGAGGGTGCAGTTGAAATTATATTTCTACGTGAAAAAGATCAACAAACACTGGCTAAAGAGTACAAAGAAAAATTCGCTAATCCATTTTTTGCCGCATCACATGGGTATATTGATGATATAATAGTGCCAAGTAAAACGAGACATCACCTTCATAAAGCATTAGAGCTACTCAAAAACAAGAAAGTAGAGAGAATATGGAAAAAGCATGATAATCTGCCTTTGTAACTTTTTTCTAGGTTTTTTTGTAATTAGTTTTCACTTAAATTAAACAGACTAGATTCTGTAATTTTAGGAAGGGCGCAATCTTTCACTTGGGCTTTTTTAACTTAAAATAAATATAGAAAATTGCTTGAACTAGCAGTCTTTAAAAATATGGTTGAATAATTGTTAGTAATAGTGTATAATTATTAATACTTTTTAAGTTAATTTCTCATGGCTTTTTCTAAATTCCTCGATCCAAAATTGGACCTAACATTCAAGAAAATCTTTGGCACTGAAAAAAATAAGAACATTCTTATCCATTTTTTGAACGATATTCTAGGGTGTACTGAAGTTAATACTATACAAGAAATAGAATTTATCAACACCATTTTGAATCTCGAAATTGCCTCTGAGAGACAAAGTATAGTTGATGTTCTCTGTCAGGATTCTGTTGGCAACAGATTTGTAGTTGAAATGCAGCTCACTCGTGATAAAGGTTTTGAAAAGCGCGCTCAATATTATGCTGCCAAAGCTTACTCAAGACAAGTTGGTAAGTATGCTAATTTACAGAAGATCTTCTTTATTGCGATTTCAAATTGTGTTTTATTTCCTGATAAGTCCAATTATATATCTAGCCATACCATAAGAGATGAGGAGACTAATGAGCATGACTTACAAGATTTTCAATTTGTGTTT
			ATTGAACTACCAAAATTTCCTAAAAATAAAGTAGAGCAATTAACAAGCATAGTAGAACGCTGGTGTTTTTTTTTCAAACATGCAGAAGAAACCACTGAAAAAGATCTAAAGAAGATTGCAAGAGAAGCACCAATAATAAAGAGAGCATATGATGAATTAGACAGGTTTAATTGGAATGAAAAAGATCTAACGGCATATGAAGAAAGAATAATGGATCTATACAAAGAGGAAGCTATCCTTGAATACAAACTTGAAGAAGGTATGGAGAAAGGTATGGAAAAAGGTATAAAGAAAGGTAGAGAAGAAGGAAAAATCGAAGTCGCAAAAGCGATGCTGGCTAATAATGTTGATGTTGACACTATTGTCAAATTTACTGGTTTTTCTATTAGTGAGATTAAAGAATTGAGCGAAAAGCAGTGAAAGGTTACGTTTTCTTTACGAGGTGTGCAACACTGCAAGGTGTGCCGTTACCAAGACTCGAACTTGGGACCTCGTCATTACCAATGACGTACTCTACCACCTGAGCTATAACGGCAGGATTCATATATATGAATAACATAAAAAAGAATAAGGAAAAAGAAGAAGAGAGAAAAAGATTAGCAAAAGTTCTAAAGCAAATCATTCTAAAAAGAAAAAAGCAACAACAGAGTAGACAAAATGCCAGAACTCCCAGAAGTAGAAGTAATCTCTAACTTCTTGCTTGATAAGATCAAAAACAAGCAAATAAGCGGTGTTACAGTCAATAATTGGAATTTACGTGTACCAATAACAAAAAATATCGATGATGCGCTAAAAGGTAAAGCTATAAACGATATCAAGCGTAGAGGTAAATACATAATCTGGAATACAGACAATAATATAGCTGTCATCATACATCTTGGCATGAGCGGAAAGCTTATATACGCTGAAGATAATCAAGTGCAGAATAAACATAATCACGTGATATTTTTGTTTTCCGACAATACTTCAATAGTCTTTAATGATCCAAGAAGGTTTGGGTTGGTTATTGTTTTAAACAAAGCACAAGAAGTAAATTTTTTTAACGACTTTGGAATAGAGCCTCTCACAGATGAATTCAGTGGAGGCTATTTACAGAAGCTGCTGAAAAACAGAAAAGCAAATATCAAATCAGCATTAATGGACAACAAATTAATAGTTGGTGTAGGTAACATATATGCTTCTGAGAGCTTGTTTAGAGCCCGCATATCACCGCTCAGACCAGCACAAGATTTGACATACAGAGAGTGTGAAAAACTTGCCGCTGAAATAAAAAATACTCTAAGTGATGCAATTGCTGCAGGTGGTTCAACGCTGAGAGATTATGCGCAGCCATCTGGATCTGTCGGATATTTTCAAAACAGTTTTTACGTATACGGTCAAGTTCAAAAACCTTGCAAAATTTGTAATAACACCATAACACTTATACGACAAAATGGCCGCAGCACTTATTTCTGCAACGCATGTCAGAATTAGGTTTCATTTTTAGATATGACATTTTCACCTGAAAAAGATCCGTTTGATTTGTTTTCAAAGTGGTACAAAGTGGTACTCAACTTTTCATGCAAAGAGCCAACTGCAATGACGCTGGCGACTTGCAGCAAAGACTGCATTCCATCTGCAAGAGTGGTGTTACTAAAGGAATATAGCAAAGAAGGCTTCGTATTCTTCACTAATGTAAATAGTAGAAAAGGAAAAGAATTGACCGAGAACCCTAAAGCTGCATTAGTATTCCACTGGATGGAGTTTTCTAGGCAAGTACGAATTGAAGGAGATGTTAAACTCCTAGACAGTGAAAAAGCTGACGAATATTTCTCCTCTCGAACACGCAATAGTCAAGTTAGTGCATGGTGCTCAAAACAATCGAGCGTTCTGAAAAATTGGCAAGACTTTGAGCAAGCTATCGAACTAAAGGAAAAAGAACTTTACAACACACAAGTTCCTCGTCCTGATTTTTGGGTGGGATTCTGCGTAATCCCAAAAATAATTGAGTTCTGGCAAGA
			AGGTGAACATAGAAGACACACTAGATTTAGATACACCCTTGTTGCAGAAAGCAACTGGAAAATAGAGCAGTTGTATCCTTAACCATGCAACACAACTGCACGAACATTGTTATTTGATAATGATCTTCACTGGAAAACAAGGCAAAACTGGCTATAACACACTGTCTTCGAAACAAATGTCCGATGTGCTGCACACTGGATAACAGAAAACAAAACCTTAGTTCTGCTCTTGTGAGGAAAAGCATCCTTTCACTTTTTCGATCATAGGTGATAGAATATATTCATTCACTTTTTCAGCTATTGGTGCAATGATATACTCTGTTGCAAGAATTCCTGCAATTGGTGCTATGGCTCCTATCACTGCGCCTGTTAAAGTTGCAGATCCTGCTCCAAGCATTGCACCAGGAAAAATAGCAGTTGCAGCTGCAGCAAGACCAACTCCGATTGCAGCGCCTGCACCGCACAACCAAGCGTATGTGAAGAGATCTTCTTTGCAAAATTTTCCTTTGCTTACATCATAGTATACACACAATGCAACAAGTAATATTGCAGGAACAGCGGCAACAATTCCACCTATAACTAAAGGTGACAAAGCTGTAAAACTTAGTCCCAAACCTGTAAGTCCTCCCAGCACAGCACCAAGCCCTACTGTAAATATAATTTCCTTAGTATTTTAATCCATATAACCCCCTAATTAATTGGCAATAATGATTTTTTTCTGCAAAGTTTTAATTCCCTGTTATCATTATAGTTAGATTTATTGAATAATACCAACATTCGTTATTGGGAAGACAGATGGGATATGTTATAAACTTGCTTAACTTTCCAACTATAGGCAAAAAGAGCTCTTTTTCATTTGTTCCATTACCAATGAAACTTGGTATAAGTAAAGTAATTTCTTTATAGAATAGTCTTGGGCAAAAGAACGGAATAAGGACCTCGACTTACAATCATCCCAACCCCTATGATGTCATTCTAGCGCCCTTTCTCTTGTCATCACAGCGCGTGACGCTGGGATCCAGTCTTTCCATAATCATCAAAAACGTCGTATTTTAACATAACTTTTATACTCACCAACTTAACAAAATTCCTGAATGCCAGTGTCTGGGCACTGGCATGACACCCTATGGTGCTGGAATAACAACATTTGTTGCAAAAACAAATGTTCGTTCATGAATTGCTTTAATACTTAAGAAATTTACCAAGCGAAAAAAAGGCAAGAGAAACCCCGTGGCGGCTAGTTATTTACTTTTGTGTCGAAATGTTGGCGTTTCTTTATCCTAAACACTTAATAAGTGCGACTTAGCTGCTTTTTAATGCAACTAACCTTAGCCATAAGCATTTAAGAAATTTACTAAGCAGAAAAACAGGCAAAGAAACCCAGAGTAGCTAGTTATTCACTATCTATCTTTTAAATTGGTGTTTTTGATGTCTTAA---------------------------------------------------------------------------------------CATGAGACGCCAAATATGCTAAGTTTTTTTGTCGTTTAATCTGCACAGACTGAAGATTAATAATAGCTTCAGTCTCATTATAAGGGTAACGGCGAAGGTTGTCAAACAGTTTTTTTGTTTCTGTTGGGTAGCTTTTTCTACTGTTGTTCGCTCGTTCCTTGTCCAGCGAGGATTGGAACACCTTGTGTTTGAGGCAAAACCCGCTATACACATTGTTTTTGGAACAAATATTCGTACGATTGTGTATGTAACGTTGAGATAACAGATACCGTAAAATTTGACATTAACCGCTAATAGTTGGAATATTAGTAGAATAAGAATTACTCAAGAGAGCATGCATAAATATGATGTAGTGGTAGTAGGTGGCGGTCATGCCGGGTGTGAAGCAGCTACAGCTACAGCTCGCCTTGGTGCAAGCACACTACTTATAACCCATAAAATTTCAACTATAGGAGAAATGTCCTGCAATCCAGCAA
			TTGGGGGAGTTGCAAAAGGTGTTGTAGTCAGAGAAGTTGATGCTCTTGATGGAATAATGGGAAGGGCAGTCGATCAAGCCAGTATACACTCAGTCATTCTAAATAGCAGCAGAGGCGCAGCAGTGTGGGGACCGCGCGCACAGGCAGATCGAAAATTATACAAGCGAGCAATACAGGAAATTATTCTAAACTATAGTAATTTAGCGGTAAAAGAAGAGTCAGTTGACGATTTCCTTATCGAAAGTAATAGCAACGGAAAACCGTGCATTAAAGCTGTAATAACAAGCTCAGGGGAACATATATTAACAGGCAAAGTCGTTCTAACTACAGGAACTTTTCTGTGTGGTGTGGTTTATATAGGAGAACAAACAACCCCTTCAGGAAGAATGGGAGATAAGTCCGCAGTAGGGCTTGCAAATACGCTGAAGAAATACGATTTTAAACTAGGTAGATTGCGCACTGGAACTCCACCGAGACTCGATCGTGGCACTATCAATTGGCCAGTATTGCAAGAGCAAGTGGGCGACAATCCACCTGCACCGTTTTCTTATCTCACAGAGAAAATTAATCAACCTCAGGTTTCATGTTTCATTACTCATACTAATGAAAATACACATAGAATAATTCGAGAGAACCTCCACAGGTCAGCTTCTTCATATTTAGATGATGTTGTTGCACCAAGATACTGCCCGTCTATTGAAGCTAAAGTTAAAAAATTTATAGAAAAAAATAGTCATCAAATATTCCTAGAACCAGAAGGGCTCGATGATGATACTATATACCCAAATGGAATTTCAAACTCATTGCCCATCGAAGTGCAGTGTGAAATGATAAATAGCATCAAGGGGCTTGAAAACGCAGAAATATTAAGACCTGGATATGCGGTTGAGTATGACTATATTGATCCACGAGAGCTATTTTATACCCTCGAAACTAAGAAAATTAAAGGTCTATATTTCGCAGGCCAAATTAATGGTACCACTGGATATGAAGAAGCGGCAGGGCAAGGGATTATTGCCGGAATCAATGCAGCACTCTCTGCATCTGGAAAAAAAGAAAGCTTTGTTCTTCACCGCACAGATTCATATATCGGTGTAATGATAGATGATTTGGTCACTAAAGGAGTAACCGAGCCTTATAGATTATTCACCTCACGTGCAGAATATAGGCTAGCAATCAGGTCAGATAATGCGGATAGGAGGCTCACACAAAAAGGTTATGACATTTCCCTTGTGTCATATGAGAGGTACTCTGTTTTACAGAATAAACTTAAATCCATTAAACAGCTTGAGGAGAAGTTGGAGAGCCTGAAAATTACTCCTGAGCAGCTCAGGTTCTATGGTATTAAAATATCTTATGATGGCATAAGAAAAACGGCACTAGATCTACTTAGCTATCCCAATATCGATTGGAACAAATTACAAGAAATATGGCCGGAGTTAAACAGCGTCACACGCTGGAATGACACTAGAATGGATGCAGCTAATACTGGATCCTCTCCTGTTATCCCAGTGCTTGACACTGGGATCCAGGAAATAATCGAAATCGAAGCAAAATACAAGCCTTACCTAGTAAGACAAGAAGCAGATATGAAGTTTCTACGAGAGGAGATTAACACTCAAATTCCAATCAATTTCAACTATTCACAAGTTAAAGGATTGTCAAGTGAGGTAATAGAAAAGTTGCAGACGATAAAGCCAGCAACGATCGGCGTTGCAAAACAAATACAAGGCATCACTCCAGCAGCGATAGTAAGCATATTGGTGTATTTGAGAAATGGGAAGATAAAAGTAACTGCTAATTCTGCGTGAGGTAATCTTATGTCCAAAATCGAAGAGTTTCGCTTTTTTATACATGAAATAAATGTTGATGCGTTTATGTTGCATACCAAAGACGAATATTTAAATGAGTATTCAGAGGAGCTAACAAAGCTGTGTGGCTTTACAGGAACAAATGGGCTACTTATCGTTACAAAAGACAATAAGTGCCCATTTTTTACG
			GATGGACGCTATATCACACAAGCTCGCAATCAGCTCGATCAGGGTAGTTTTCAAGTATATAATATACAAGAAGAGGATCCATGCGAATGGGTAAAAGCAAACTTAACATTGACCACCTCACTAGGTTACTATTTGCAATATTTTACCGTAAAAGAGATAAGAAAATATGAAGATATTTATAAATTGGTACCCTATTCAATTAAAAAAGAAATTAGTCGTAGAGAACAAACGATAGTTTCGCATACATCCGGTAAAAGTAGTAAGAATAAATGTGAAAAAGTCGCTAAAAGCATAGATAAAGAAGCTGAGGCAGTGCTTTTGACTGATCCAAATTCAATTTCATGGTTATTAAATTTAAGAAATGAAAATGCTAAATATACTCCATGTATACTAGGCCGCGCTGTATTATATAAAAGCGGCAATGTTGATTTGTTTGTTCAAGACAAAGAACATTCAACTATAGAAGCAAATTTAGATAACCATATAAACGTTTTTGATGTCAGTGAACTGGAAAGTTCGCTGTGCAAGCTAAATTCAATAATGATAGATCCAAGCACAACTCCAATGAGTATTATGACTGTAATACAAAATAAGCAGGTAGTTGAAAGAGAGGATCCTTGCTTGATTCATAAAGCAGTAAAAAATCAAATTGAAATAACTGGGGCTATAAACGCACACATTCGAGATGGAGTAGCAGTTACAAATTTTCTATGTTGGCTTGAAAATAATATTGGCAATGAAGTCACTGAACTTAATGCTGAAGAGAAGCTCTTAGAATACAGAAAAGAGCAGGATTTGTTTAAACAACCAAGTTTTCCAACAATTTCTGCATTTAATGAAAATGGAGCAATCATTCATTACCGTGCAAGCAGTAAAACGAATAAAGCAATTCAGAAAGATGGACTGTACTTAATTGATTCTGGTGGTCAATATCTTGACGGCACAACCGATGTTACAAGAACTGTAGCAATTGGCAATCCAACCAGTGAACAGATAGCCCACTATACGATAGTACTCAAAGCTCACATTGCTGTGGCAAATGCCGTCTTTCCTCTTGGCACTACTGGTGGCGAATTGGATATCTTGGCACGTATTCACCTATGGAAATTTGGAATAGATTACATGCACGGTACAGGACATGGAGTGGGAAGCTATCTATCAGTACACGAAGGACCACAGGCAATATCAAAAGGAAATAAAGTGAAACTTATGCCAGGGATGATACTCTCCAACGAACCTGGTTATTACATTCCAGGAGAGTATGGAATAAGAATTGAAAACCTGATGTATGTTGAAAGGCAAGAAAACGGCTTCTTAAACTTTAAACAATTGACCTCTATTCCATATGATAGAAGGCTAATAGATGTGCAAATGCTTGCCCAAGATGAAATTAAGTGGATAAATAGCTACCATCAATTTGTCTATGAAAACTTAGAAAATAGTGTCAAAGATAAGAAGTGGTTAAAGGGAGTATGCAGTTCCTTATGAGCGAAAGAGCAGCCTTTTCATTGTTTAACAAAGTATTAATGTAGCTGCGATGGGCATTTTGTATTGTTTTTAATTTGAGAACGATGTATAATAGAAAATACGTATTTTAAGTAGGTGTAATTATGACAGATAAAGCGCAAGGCGATGAATTTATGAAGCAGTATATGGATACTTGCAAAGAGCAAATAGAAAAATTAGCCAAGGATCCTGAATTGCTTAATCAGACCTTAAAGCCATTCATGCAAATGTCTCAGCAGCTTATGGCTGGTGGTATGTTAGACGGAGCTATGCCTGACATGATACCTAGTTTAGGTAATATGGATATTAACAAGATGATTACTCAGATGAAGGAGATGATTGACTACATAAAGGGTAATTATAAGGAGCTCATGAAAAAGGATAACTCGCAGATTCAAGAACTTGATGAATCCAGTAGAAAACTGAGAGGTTTGGTCAAGAAATTGATAGAAAAGATCGAAAGTAGCAATAGCTGAAGTTGTCAGTAGCGTAGC
			AACACAGAACCCCAGGTTAAGCCCGCGCCTATTGCAATCAATAATCCCAGACTTCCTGGTCTTATTTTTGATTTTTGTATTGCATAATCAAGTGCTAGCGGAATTGATGCTGCTGAAGTATTTGCGTGTTGATCAACTGTATTAGCTACTTTTTCCATAGGAAAATCTAATTTCTTTACTACAGCTTCAATGATACGGATGTTTGCTTGATGAGGAATCAGCCAATCAATATCAGCAATTTTCAAATTATTGCATCTTAGTGTTTCTTCTATTGAGGCTGTTAACTTATCCACTGCACATCTAAACACTTCTCTTCCATTCATGCATATTTTTCCAGAATCACCAGTTGAAGATATTCCTCCGCTAGTACACAATACATCTACATTGCCATCAGAATATAGGTTAGCTGATATTATACCCCTTGTGGAGTGCTCTGTTGTTTCATTACAATGTACCGCGGATTTTATTACCACCGCGCCTGCACCATCACCAAAGAGTACACAAGTTGACCTGTCTTTCCAATCAACAATCCTAGACATTATTTCAGCACCTATAACCAGTGCATATTTAATTCTATTGTTAGTTTTTATAAGCGAATCAGCAACTGTAACTGCATATATAAAACCAGAGCATGCTGCTTGCACATCAAAGGCGAATGCGTTTTTACATTTTAACTTACTTTGCACAATAGTTGCACAGCTAGGAAAAGTTTTATCAGATGTTGTTGTTGCCACTATGATTAAACTAACCTCATCTACCGAGATTTGAGCTTTCTCTATAGCATTTTCTGCTGCACTGACAGCTAGATCTGACGTTAATTCTCCTTCGTCTGCTATATGCCTTTGAGTTATTCCTGTGCTCTGTCTAATCCATTCATCACTTGTCTCAACCATTAGTGCAACTTCGTCATTACTCAATGTTTTTTTTGGCAGGCAAGATCCAGTGCTTAATATAAAACTTTTATTCAACGTGACTTACCTCACTGATTATCTTCTGGTTTAAATTTTCACTAATGGCATTTACTGCAAATTTTATAGCATGAGCAAAAGAAATAGCATCAGAATTTCCATGACTTTTAATGACGATACCATTTAGCCCTAAAAACATAGCACCACTTCTAATTTTAGGATTAAAACGCATTAATGCTTTATTTAGCTTGGGTTTCAACAATATGCCAACAAGTATTTTTGCTGCCCATGAGTTGAATACCTCCTGCCTTATTAAATTAATGAAAGTACTAGCGGTTGCCTCAGCCGTTTTGAGCATTACATTGCCAACAAAACCATCAGCAACAATCACATCTACATTACCCTCTAAAAATTCACTTGCCTCTACATATCCTTTGAAGTTAATACTTGGAGCATTCTTGAGTAACTCAAAGGCTCCTCGTACTGAGTCATTGCCTTTAACTTCTTCTGTACCAATATTTAGCAGAGCGACCTCAGGATTGTCAACTTTTAATGCTATTTTTGCAAATATACTCCCCATTAATGCAAATTGAAATAGTGAGTCAGCATTACAATCAACATTTGCACCTAGGTCAAGCAGTGCAAAGCTTTTTGTCTTAGTTGGACAAACAGATACAATAGCGGGACGATAAATGTTTGGCAATGTTCCCAAAACAAACCTGGAAATTGCCATTAACGCTCCGGTGTTACCTGAGGATACTATCCCAGAAGCTTTGCCTTCTTTCACTGCCTCAATAGCCGCTTTCATACTTGAGTCTTTACGATGCCTCAGCGCAAAAGATGGCTTATCATTTGCAAGAACATTATCAGAGCAATGAGTAAACTCAGAATCGTTACTTACCTTCTTATATTTCGAAAGCAGAGGAGATACTTCTTTTTGATCCCCATAAATATGAAAAAAAACTTTAATACCTGGGTCAACAAGGTTATCTAAAAAAAAACTAGCACCTTGAATCAGTGAGAGAGGTGCAAAATCACCTCCCATAGCGTCAAGTGCAATGACTATGTTATTGTTGACTGTGGGTAACATAT
			CATGATAGTTATTCTGCCTGTTGTTTGATGAAAACCCGTTTTCCTTTGTAACTGCCATCAACTGCTATATTGTGAGGTAACATAAACTCCCCAGTTGTTGTGCATACCACAATGTTCTTAGGCTGAACAGCATGATGAGAACGATGCATATCACGCCTTGACTTTGACTTTTTTCTTTTTGGAACTGCCAAAACTTCCTCCGTTATCTACCGAAAATTCTACCAATCTACTAGTAACATGTTTTTTACAAGAAGTAAACAGTGATAGTAAAATAAGTAAGGTTTATCTATGCTCCTAAGCTTTAAACTGGGCATCTCAGTCAAAAGACCTCTTGCATTATGGTTTTAGGAGAAACGTACAGTTGTACGAACGTTGTGATTTGAGCCACCAAGAGGGCGTCATGAAAGTAGCCCCTTCTTCTGTCATTCCAGCGCGTGACGCATAGCTGTACGAACATTCTTAAAAAGAGTATAATGAGAGAAAAGTATTGAGGTATGAGACGTTTTACTATAAAGAAATAATATCAAAATTGCCAAAGGTAGAGCTGGACAAAATAGGTAAAGCTGTTGGTGTCGATTACAAGGTTAGCAAACTTACAGGGGAAAATATATTTAATTTGCTATTATATAGCATATTGGAGAAAAATGAGCTGAGTTTGCGCACTATTGAGGAAAATTATCGCCGCATGTTTAACTTAGATACACGTCATTCATCAGCTGCAAGTCGTTTGAAAACAATACCTATTGAGTACTTTGAAAAGATTTTTTTGTTTATTTTACAGAGTTTTTGCAGCTAAAAAGATCAAAAGAAATTGATGATCGTAGATTCAACAACACTTCAGCTATCAAGCAAATTATTGCAGCTTGGCATTCCCTGCAAAAACACAAAATATTGCCAAAAAAACATGATAAAATGCACAATTGCAACAGATGGAAGATTTGCAAAGCTGCTTAATTTATGTACTCAAGCAGAGGGTTTTTCAGATAACAAATTGTTCCGAGAAGTGTTGCTCAATCACGGTAAAGAGTCGATTTGCATATTTGATCGTGGATTACAAAAACGTGCAACTTTTGAGGAGTTTATAAAGGAAGGCATACATTTTATTACCCGCGACAACGATAATATTCGCTATAAAATAGTACAAACCCACCAAGAGGTCAAAGGTCTGAGAACGGAAGCACTTGAGCTGATGGAGGATGTCATAGTCAGATTGGAGCAAAATGGTTCGAGATTTTTGTCATTTGAGATCAGGTTGATTAAAGCAAAAAGTCAGGTAAATGGTGAGGTTCTCACATTTCTAACTAATATTTATGGAGTGTCTGCTATAGAGATCTGTGACCTCTATAAAAAACGTTGGTCAATAGAAGTGTTCTTTAAATTTATCAAGCAGGAGCTCAATGCAAAGCATTTTCTTGGTACAGCAAAAACACCATTATGGTTACACTGTACATGATTCTCATAGCTTCCATTTTACTAACAGAGTACAGAAAACGCAGTGGAATGGAGAGCTACAAGTTCGTTAGGCGTGCTTTCATGAACGAGCTTATACCAACCTTCATTATTGGGAAAACAAATAGGACATATTACAAATTTGCTTATATCCCCCAATTATAGACAAGACGGCATCTTTTTAATTTGTCCTATTACCAGTGAAATTTGGTATTAGACTTGAAATCCTGAAACCAGTCATTGAATACTGTGGTGGAAATCCGGACAAAATCTACGATTATTACCTTGTATCTTGTAAAAAGCATCTAATGTTTTAAGCTTAAGCATTAGAACCTGTTTAAAATCTTGGAAATGTGAGGTAAAGTAAGCATAGATTAATAATGAGGTGTCTATGCAGAAAAGTTATCCAAGTAATATAAGTCAA-------------------------------------------------------------------------------------------------------------------------------
[truncated: 12,137,419 more chars]
