# Supplementary material for: Large scale genome reconstructions illuminate Wolbachia evolution
Source: Nat Commun. 2020 Oct 16;11:5235. doi: 10.1038/s41467-020-19016-0 (PMC7568565; doi:10.1038/s41467-020-19016-0)
Supplement: Supplementary file 6 — Supplementary Data 2 [file 41467_2020_19016_MOESM6_ESM.zip › Scholz2020_trees and xml/Diabrotica_selected_GTRG.cons.tre]

#NEXUS
begin taxa;
	dimensions ntax=22;
	taxlabels
	'Diabrotica_virgifera_virgifera_beetle_SRR1107702.fna'[&!color=#-65485]
	'Diabrotica_virgifera_virgifera_beetle_SRR1107700.fna'[&!color=#-65485]
	'Diabrotica_virgifera_virgifera_beetle_SRR1107695.fna'[&!color=#-65485]
	'Diabrotica_virgifera_virgifera_beetle_SRR1107698.fna'[&!color=#-65485]
	'Diabrotica_virgifera_virgifera_beetle_SRR1107722.fna'[&!color=#-13382656]
	'Diabrotica_virgifera_virgifera_beetle_SRR1107701.fna'[&!color=#-65485]
	'Diabrotica_virgifera_virgifera_beetle_SRR1106915.fna'
	'Diabrotica_virgifera_virgifera_beetle_SRR1107657.fna'
	'Diabrotica_virgifera_virgifera_beetle_SRR1107682.fna'
	'Diabrotica_virgifera_virgifera_beetle_SRR1107659.fna'
	'Diabrotica_virgifera_virgifera_beetle_SRR1106919.fna'
	'Diabrotica_virgifera_virgifera_beetle_SRR1107719.fna'
	'Diabrotica_virgifera_virgifera_beetle_SRR1107182.fna'
	'Diabrotica_virgifera_virgifera_beetle_SRR1107187.fna'
	'Diabrotica_virgifera_virgifera_beetle_SRR1107668.fna'
	'REF_Diabrotica_virgifera_virgifera_beetle_SRR1107707.fna'[&!color=#-65485]
	'Diabrotica_virgifera_virgifera_beetle_SRR1107185.fna'
	'Diabrotica_virgifera_virgifera_beetle_SRR1106918.fna'
	'Diabrotica_virgifera_virgifera_beetle_SRR1107180.fna'
	'Diabrotica_virgifera_virgifera_beetle_SRR1107181.fna'
	'Diabrotica_virgifera_virgifera_beetle_SRR1107696.fna'[&!color=#-65485]
	'Diabrotica_virgifera_virgifera_beetle_SRR1107678.fna'[&!color=#-13382656]
;
end;

begin trees;
	tree TREE1 = [&R] ('Diabrotica_virgifera_virgifera_beetle_SRR1107702.fna'[&length_range={9.86655966038974E-4,0.0011116965880785838},height_95%_HPD={0.0,2.1684043449710089E-19},length_95%_HPD={0.0010184493971273686,0.0010820095335059765},rate=1.0,length=0.001048923247084047,length_median=0.0010487765962240519,height_median=0.0,height_range={0.0,2.1684043449710089E-19},height=3.57112684512695E-20]:0.0010487765962240519,((('Diabrotica_virgifera_virgifera_beetle_SRR1107700.fna'[&length_range={9.171286496933217E-4,9.978332161151252E-4},height_95%_HPD={0.0,2.1684043449710089E-19},length_95%_HPD={9.344569636281296E-4,9.753745321324735E-4},rate=1.0,length=9.547708677601953E-4,length_median=9.548291726637151E-4,height_median=0.0,height_range={0.0,2.1684043449710089E-19},height=3.57112684512695E-20]:9.548279355922101E-4,('Diabrotica_virgifera_virgifera_beetle_SRR1107695.fna'[&length_range={9.050900568771051E-4,9.855852752800856E-4},height_95%_HPD={0.0,2.1684043449710089E-19},length_95%_HPD={9.226654182631372E-4,9.643385877024305E-4},rate=1.0,length=9.434867252364699E-4,length_median=9.435904941778108E-4,height_median=0.0,height_range={0.0,2.1684043449710089E-19},height=3.57112684512695E-20]:9.435902202649909E-4,'Diabrotica_virgifera_virgifera_beetle_SRR1107698.fna'[&length_range={9.050900568771051E-4,9.855852752800856E-4},height_95%_HPD={0.0,2.1684043449710089E-19},length_95%_HPD={9.226472147448881E-4,9.643385877024305E-4},rate=1.0,length=9.434871595560076E-4,length_median=9.435904941778108E-4,height_median=0.0,height_range={0.0,2.1684043449710089E-19},height=3.57112684512695E-20]:9.435902202649909E-4)[&length_range={2.4486643949506778E-6,2.8195796660725626E-5},height_95%_HPD={9.226654182631374E-4,9.643385877024305E-4},length_95%_HPD={5.345666118430187E-6,1.7692620261905456E-5},rate=1.0,length=1.1284112798824562E-5,posterior=0.9999453223248947,length_median=1.101356956414285E-5,height_median=9.435902202649909E-4,height_range={9.050900568771051E-4,9.855852752800856E-4},height=9.43485775239357E-4]:1.1237715327219212E-5)[&length_range={1.9372938227278994E-7,3.38234347968965E-5},height_95%_HPD={9.344569636281296E-4,9.753480707812812E-4},length_95%_HPD={1.8068244889175985E-6,1.6665001307554776E-5},rate=1.0,length=8.838037265656394E-6,posterior=0.9997266116244737,length_median=8.366767324533551E-6,height_median=9.548279355922101E-4,height_range={9.171286496933217E-4,9.978332161151252E-4},height=9.547694368500741E-4]:8.762198597079152E-6,(('Diabrotica_virgifera_virgifera_beetle_SRR1107722.fna'[&length_range={8.740206625013538E-4,9.681074846378409E-4},height_95%_HPD={0.0,2.1684043449710089E-19},length_95%_HPD={9.075602129282544E-4,9.501532416551283E-4},rate=1.0,length=9.282604693154667E-4,length_median=9.283441538564905E-4,height_median=0.0,height_range={0.0,2.1684043449710089E-19},height=3.57112684512695E-20]:9.283456694288339E-4,'Diabrotica_virgifera_virgifera_beetle_SRR1107701.fna'[&length_range={8.740206625013538E-4,9.803603059339962E-4},height_95%_HPD={0.0,2.1684043449710089E-19},length_95%_HPD={9.071561973880807E-4,9.497594191894461E-4},rate=1.0,length=9.282664069239168E-4,length_median=9.283475529568213E-4,height_median=0.0,height_range={0.0,2.1684043449710089E-19},height=3.57112684512695E-20]:9.283456694288339E-4)[&length_range={4.749527265674337E-6,3.450855085163789E-5},height_95%_HPD={9.075602129282544E-4,9.501532416551283E-4},length_95%_HPD={9.884705650235986E-6,2.4374891441882843E-5},rate=1.0,length=1.6805166013385204E-5,posterior=0.9998359669746842,length_median=1.6545257641098965E-5,height_median=9.283456694288339E-4,height_range={8.740206625013538E-4,9.681074846378409E-4},height=9.282614279882305E-4]:1.6759874331773628E-5,((((((((('Diabrotica_virgifera_virgifera_beetle_SRR1106915.fna'[&length_range={3.27774198314808E-4,3.9920449844020644E-4},height_95%_HPD={0.0,2.1684043449710089E-19},length_95%_HPD={3.405817527095718E-4,3.737880937268541E-4},rate=1.0,length=3.573573337171711E-4,length_median=3.5721456495310856E-4,height_median=0.0,height_range={0.0,4.3368086899420177E-19},height=3.587725708284911E-20]:3.571370109205623E-4,'Diabrotica_virgifera_virgifera_beetle_SRR1107657.fna'[&length_range={3.27774198314808E-4,3.8819319516893006E-4},height_95%_HPD={0.0,2.1684043449710089E-19},length_95%_HPD={3.4067005332746576E-4,3.734737250235297E-4},rate=1.0,length=3.5730147235572726E-4,length_median=3.571800913317743E-4,height_median=0.0,height_range={0.0,4.3368086899420177E-19},height=3.5900969744503336E-20]:3.571370109205623E-4)[&length_range={2.6711553899848306E-7,2.0110242336400833E-5},height_95%_HPD={3.408741708590655E-4,3.7363285196630484E-4},length_95%_HPD={1.199716412529357E-6,1.0852761565661713E-5},rate=1.0,length=5.735149661278859E-6,posterior=0.9916889933840013,length_median=5.386328213461094E-6,height_median=3.571370109205623E-4,height_range={3.27774198314808E-4,3.8819319516893017E-4},height=3.572534743255274E-4]:5.820487426935208E-6,('Diabrotica_virgifera_virgifera_beetle_SRR1107682.fna'[&length_range={3.1682303538768E-4,3.827002800199745E-4},height_95%_HPD={0.0,2.1684043449710089E-19},length_95%_HPD={3.329134044155504E-4,3.6577678566802294E-4},rate=1.0,length=3.492373166688774E-4,length_median=3.491804939106743E-4,height_median=0.0,height_range={0.0,4.3368086899420177E-19},height=3.594839506781179E-20]:3.4918049391067423E-4,'Diabrotica_virgifera_virgifera_beetle_SRR1107659.fna'[&length_range={3.1682303538768E-4,3.827002800199745E-4},height_95%_HPD={0.0,2.1684043449710089E-19},length_95%_HPD={3.329134044155504E-4,3.6577678566802294E-4},rate=1.0,length=3.492373166688774E-4,length_median=3.491804939106743E-4,height_median=0.0,height_range={0.0,4.3368086899420177E-19},height=3.594839506781179E-20]:3.4918049391067423E-4)[&length_range={3.3233829621063713E-6,3.506364601005003E-5},height_95%_HPD={3.3291340441555053E-4,3.65776785668023E-4},length_95%_HPD={6.0486548686534795E-6,2.172337989508205E-5},rate=1.0,length=1.3743546059853453E-5,posterior=1.0,length_median=1.335434413198E-5,height_median=3.4918049391067423E-4,height_range={3.168230353876799E-4,3.827002800199746E-4},height=3.4923731666887744E-4]:1.3777004436823278E-5)[&length_range={5.2456284513225954E-5,1.236774407861084E-4},height_95%_HPD={3.473715605733094E-4,3.8008024830299674E-4},length_95%_HPD={6.861582889158997E-5,1.0657044166059861E-4},rate=1.0,length=8.701313521590519E-5,posterior=1.0,length_median=8.683789073111623E-5,height_median=3.629574983474975E-4,height_range={3.342764897727277E-4,3.9920449844020644E-4},height=3.630529129331703E-4]:8.694213016070167E-5,(('Diabrotica_virgifera_virgifera_beetle_SRR1106919.fna'[&length_range={3.878182866983996E-4,4.5107519243965194E-4},height_95%_HPD={0.0,2.1684043449710089E-19},length_95%_HPD={4.043313022136167E-4,4.3539301750298583E-4},rate=1.0,length=4.1992264621530645E-4,length_median=4.1985376796651745E-4,height_median=0.0,height_range={0.0,4.3368086899420177E-19},height=3.599582039112025E-20]:4.1985321270091025E-4,'Diabrotica_virgifera_virgifera_beetle_SRR1107719.fna'[&length_range={3.878182866983996E-4,4.524695766432846E-4},height_95%_HPD={0.0,2.1684043449710089E-19},length_95%_HPD={4.0431117795690266E-4,4.3538474752358245E-4},rate=1.0,length=4.199315738545957E-4,length_median=4.1986493828531456E-4,height_median=0.0,height_range={0.0,4.3368086899420177E-19},height=3.6019533052774484E-20]:4.1985321270091025E-4)[&length_range={3.232482618409794E-7,1.4096465930066998E-5},height_95%_HPD={4.043363018786893E-4,4.3536829073600005E-4},length_95%_HPD={1.5049962448810696E-6,7.804897111370035E-6},rate=1.0,length=4.453166728494836E-6,posterior=0.9986330581223687,length_median=4.25703698597442E-6,height_median=4.1985321270091025E-4,height_range={3.878182866983997E-4,4.51075192439652E-4},height=4.199175870330209E-4]:4.455137454889482E-6,('Diabrotica_virgifera_virgifera_beetle_SRR1107182.fna'[&length_range={3.6345294899024755E-4,4.373576078702102E-4},height_95%_HPD={0.0,2.1684043449710089E-19},length_95%_HPD={3.807656492705119E-4,4.1903234018164637E-4},rate=1.0,length=3.9969589438738657E-4,length_median=3.997625898618562E-4,height_median=0.0,height_range={0.0,4.3368086899420177E-19},height=3.5746837443750844E-20]:3.997625898618561E-4,'Diabrotica_virgifera_virgifera_beetle_SRR1107187.fna'[&length_range={3.6345294899024755E-4,4.373576078702102E-4},height_95%_HPD={0.0,2.1684043449710089E-19},length_95%_HPD={3.807656492705119E-4,4.1903234018164637E-4},rate=1.0,length=3.9969589438738657E-4,length_median=3.997625898618562E-4,height_median=0.0,height_range={0.0,4.3368086899420177E-19},height=3.5746837443750844E-20]:3.997625898618561E-4)[&length_range={2.9406296630589933E-6,6.423024533147711E-5},height_95%_HPD={3.8076564927051184E-4,4.1903234018164637E-4},length_95%_HPD={1.0738763093682852E-5,4.086599303273618E-5},rate=1.0,length=2.467189049589209E-5,posterior=1.0,length_median=2.399245933303821E-5,height_median=3.997625898618561E-4,height_range={3.634529489902476E-4,4.373576078702102E-4},height=3.9969589438738657E-4]:2.4545760293943637E-5)[&length_range={6.037337878959318E-6,5.283848873807734E-5},height_95%_HPD={4.091570560546951E-4,4.401847791351564E-4},length_95%_HPD={1.5151704373000605E-5,3.71077853243646E-5},rate=1.0,length=2.5685453945635827E-5,posterior=1.0,length_median=2.5352110087446833E-5,height_median=4.2430835015579973E-4,height_range={3.9520285521473246E-4,4.5694083439787065E-4},height=4.2438059420343784E-4]:2.5591278352399445E-5)[&length_range={2.5757653466918927E-5,1.7474749295374445E-4},height_95%_HPD={4.332832707525402E-4,4.6661569822833895E-4},length_95%_HPD={7.324957750378964E-5,1.3925094210834733E-4},rate=1.0,length=1.0409584647474072E-4,posterior=1.0,length_median=1.033388216259188E-4,height_median=4.498996285081992E-4,height_range={4.1949284615997763E-4,4.8675352728007977E-4},height=4.500660481490725E-4]:1.0050378753892757E-4,('Diabrotica_virgifera_virgifera_beetle_SRR1107668.fna'[&length_range={3.6097439222187907E-4,4.6073403347523373E-4},height_95%_HPD={0.0,2.1684043449710089E-19},length_95%_HPD={3.851693990240689E-4,4.3085115253919444E-4},rate=1.0,length=4.081837538433773E-4,length_median=4.0792263389798094E-4,height_median=0.0,height_range={0.0,2.1684043449710089E-19},height=3.57112684512695E-20]:4.07922633897981E-4,'REF_Diabrotica_virgifera_virgifera_beetle_SRR1107707.fna'[&length_range={3.6097439222187907E-4,4.6073403347523373E-4},height_95%_HPD={0.0,2.1684043449710089E-19},length_95%_HPD={3.851693990240689E-4,4.3085115253919444E-4},rate=1.0,length=4.081837538433773E-4,length_median=4.0792263389798094E-4,height_median=0.0,height_range={0.0,2.1684043449710089E-19},height=3.57112684512695E-20]:4.07922633897981E-4)[&length_range={7.584757442657676E-5,1.987331487718042E-4},height_95%_HPD={3.8516939902406887E-4,4.308511525391945E-4},length_95%_HPD={1.1284348809756134E-4,1.7305091582223592E-4},rate=1.0,length=1.4476175336188875E-4,posterior=1.0,length_median=1.4581564796163984E-4,height_median=4.07922633897981E-4,height_range={3.609743922218791E-4,4.6073403347523373E-4},height=4.081837538433774E-4]:1.4248078214914575E-4)[&length_range={7.988313215339521E-9,9.652648242306329E-5},height_95%_HPD={5.296150064524899E-4,5.723989469810503E-4},length_95%_HPD={1.1799886810172876E-8,4.874876688287788E-5},rate=1.0,length=2.267994993176069E-5,posterior=0.4123790256438296,length_median=2.0492213200341705E-5,height_median=5.504034160471267E-4,height_range={5.0346341263903E-4,5.889217042392272E-4},height=5.505945584668185E-4]:1.6217778488702766E-5,'Diabrotica_virgifera_virgifera_beetle_SRR1107185.fna'[&length_range={4.923527998843106E-4,6.733437278611505E-4},height_95%_HPD={0.0,2.1684043449710089E-19},length_95%_HPD={5.1815360472811E-4,6.013331681908944E-4},rate=1.0,length=5.586743288695958E-4,length_median=5.576474184810549E-4,height_median=0.0,height_range={0.0,2.1684043449710089E-19},height=3.57112684512695E-20]:5.666211945358295E-4)[&length_range={5.236777161145593E-7,1.5625989106508864E-4},height_95%_HPD={5.407715610209204E-4,5.947504466639142E-4},length_95%_HPD={2.233668928975426E-5,1.0894839219749441E-4},rate=1.0,length=6.368437267661977E-5,posterior=0.8511126906883919,length_median=6.297318296900417E-5,height_median=5.666211945358295E-4,height_range={5.240649017245577E-4,6.318951530676108E-4},height=5.674935968646864E-4]:5.9984254037812176E-5,'Diabrotica_virgifera_virgifera_beetle_SRR1106918.fna'[&length_range={5.097776151323711E-4,7.077166226627605E-4},height_95%_HPD={0.0,2.1684043449710089E-19},length_95%_HPD={5.438682777517658E-4,6.72164175795275E-4},rate=1.0,length=6.202117236950068E-4,length_median=6.264046282964468E-4,height_median=0.0,height_range={0.0,2.1684043449710089E-19},height=3.57112684512695E-20]:6.266054485736417E-4)[&length_range={6.823444279133281E-5,3.0681285020138374E-4},height_95%_HPD={5.739748560978828E-4,6.697451494498364E-4},length_95%_HPD={1.1767519645013017E-4,2.454587818413197E-4},rate=1.0,length=1.7884642993645756E-4,posterior=1.0,length_median=1.7634573580029803E-4,height_median=6.266054485736417E-4,height_range={5.467039285083088E-4,7.077166226627605E-4},height=6.247459921113427E-4]:1.724586341381206E-4,'Diabrotica_virgifera_virgifera_beetle_SRR1107180.fna'[&length_range={7.284273053880712E-4,8.617443709059276E-4},height_95%_HPD={0.0,2.1684043449710089E-19},length_95%_HPD={7.688348959105775E-4,8.352180414088437E-4},rate=1.0,length=8.020510080366385E-4,length_median=8.017134617879019E-4,height_median=0.0,height_range={0.0,2.1684043449710089E-19},height=3.57112684512695E-20]:7.990640827117623E-4)[&length_range={7.359853260719643E-6,1.2113375204747762E-4},height_95%_HPD={7.682118473205879E-4,8.29800585856308E-4},length_95%_HPD={1.969909530890018E-5,7.842038035298408E-5},rate=1.0,length=4.874259844564522E-5,posterior=0.8556509377221281,length_median=4.791510585447844E-5,height_median=7.990640827117623E-4,height_range={7.284273053880714E-4,8.583162859352564E-4},height=7.989164241271734E-4]:4.6573537079464726E-5,'Diabrotica_virgifera_virgifera_beetle_SRR1107181.fna'[&length_range={7.794744376120985E-4,9.060646658548123E-4},height_95%_HPD={0.0,2.1684043449710089E-19},length_95%_HPD={8.094255569041245E-4,8.754519186787362E-4},rate=1.0,length=8.437418950523655E-4,length_median=8.44994543609783E-4,height_median=0.0,height_range={0.0,2.1684043449710089E-19},height=3.57112684512695E-20]:8.45637619791227E-4)[&length_range={2.9744429844044858E-5,1.3574181125880556E-4},height_95%_HPD={8.151120717253932E-4,8.737648447772517E-4},length_95%_HPD={4.557731939340852E-5,1.0234841443669865E-4},rate=1.0,length=7.334572714597335E-5,posterior=1.0,length_median=7.258378031078894E-5,height_median=8.45637619791227E-4,height_range={7.891184050389913E-4,9.060646658548123E-4},height=8.453148351661337E-4]:7.313829254248084E-5,'Diabrotica_virgifera_virgifera_beetle_SRR1107696.fna'[&length_range={8.770817865353254E-4,9.645425988602752E-4},height_95%_HPD={0.0,2.1684043449710089E-19},length_95%_HPD={8.976472190465351E-4,9.397085231665041E-4},rate=1.0,length=9.186992066425097E-4,length_median=9.187943720761541E-4,height_median=0.0,height_range={0.0,2.1684043449710089E-19},height=3.57112684512695E-20]:9.187759123337079E-4)[&length_range={1.630915633520579E-6,5.958705049299016E-5},height_95%_HPD={8.982932751457792E-4,9.400935171066741E-4},length_95%_HPD={1.0808966032572359E-5,4.295195533558609E-5},rate=1.0,length=2.6466660789650147E-5,posterior=0.997648859970474,length_median=2.6076876921639076E-5,height_median=9.187759123337079E-4,height_range={8.770817865353254E-4,9.604917585213623E-4},height=9.186465823233162E-4]:2.6329631426899656E-5)[&length_range={1.844624226108281E-6,5.243132288002125E-5},height_95%_HPD={9.239913050163208E-4,9.649273591923591E-4},length_95%_HPD={6.503180467332527E-6,3.226454814644485E-5},rate=1.0,length=1.8501803073066757E-5,posterior=0.9998359669746842,length_median=1.78309077277823E-5,height_median=9.451055437606075E-4,height_range={9.022839030708645E-4,9.850199990633648E-4},height=9.451035009534523E-4]:1.8484590428681784E-5)[&length_range={2.962097980488323E-6,3.498102877783592E-5},height_95%_HPD={9.439277668614637E-4,9.82209418299112E-4},length_95%_HPD={7.040530162617949E-6,2.1633326246907054E-5},rate=1.0,length=1.4106493000116554E-5,posterior=0.9998359669746842,length_median=1.3817461555205087E-5,height_median=9.635901341892893E-4,height_range={9.266367561544828E-4,0.001003391693687852},height=9.63605950846578E-4]:1.4051906763266203E-5,'Diabrotica_virgifera_virgifera_beetle_SRR1107678.fna'[&length_range={9.173093946209179E-4,0.0010315485879596568},height_95%_HPD={0.0,2.1684043449710089E-19},length_95%_HPD={9.577301968465859E-4,9.980316766520481E-4},rate=1.0,length=9.77707275598883E-4,length_median=9.776436854400483E-4,height_median=0.0,height_range={0.0,2.1684043449710089E-19},height=3.57112684512695E-20]:9.776420409525555E-4)[&length_range={9.623437372349112E-6,1.3235454352339426E-4},height_95%_HPD={9.577959954330886E-4,9.980316766520481E-4},length_95%_HPD={4.0291912931727635E-5,1.0288963900378532E-4},rate=1.0,length=7.122292365957145E-5,posterior=0.9998359669746842,length_median=7.10118704207299E-5,height_median=9.776420409525555E-4,height_range={9.353855180826054E-4,0.0010196306596426722},height=9.777092034009398E-4]:7.113455527149636E-5)[&height_95%_HPD={0.0010184493971273686,0.0010819762320681133},length=0.0,posterior=1.0,height_median=0.0010487765962240519,height_range={9.92977893714983E-4,0.0011116965880785838},height=0.0010489271491087282];
end;

begin figtree;
	set appearance.backgroundColorAttribute="User Selection";
	set appearance.backgroundColour=#-1;
	set appearance.branchColorAttribute="User Selection";
	set appearance.branchLineWidth=1.0;
	set appearance.foregroundColour=#-16777216;
	set appearance.selectionColour=#-2144520576;
	set branchLabels.colorAttribute="User Selection";
	set branchLabels.displayAttribute="Branch times";
	set branchLabels.fontName="Arial";
	set branchLabels.fontSize=9;
	set branchLabels.fontStyle=0;
	set branchLabels.isShown=false;
	set branchLabels.significantDigits=4;
	set layout.expansion=0;
	set layout.layoutType="RECTILINEAR";
	set layout.zoom=0;
	set nodeBars.barWidth=4.0;
	set nodeLabels.colorAttribute="User Selection";
	set nodeLabels.displayAttribute="posterior";
	set nodeLabels.fontName="Arial";
	set nodeLabels.fontSize=9;
	set nodeLabels.fontStyle=0;
	set nodeLabels.isShown=true;
	set nodeLabels.significantDigits=2;
	set polarLayout.alignTipLabels=false;
	set polarLayout.angularRange=0;
	set polarLayout.rootAngle=0;
	set polarLayout.rootLength=100;
	set polarLayout.showRoot=true;
	set radialLayout.spread=0.0;
	set rectilinearLayout.alignTipLabels=false;
	set rectilinearLayout.curvature=0;
	set rectilinearLayout.rootLength=100;
	set scale.offsetAge=0.0;
	set scale.rootAge=1.0;
	set scale.scaleFactor=1.0;
	set scale.scaleRoot=false;
	set scaleAxis.automaticScale=true;
	set scaleAxis.fontSize=8.0;
	set scaleAxis.isShown=false;
	set scaleAxis.lineWidth=1.0;
	set scaleAxis.majorTicks=2.5E-4;
	set scaleAxis.origin=0.0;
	set scaleAxis.reverseAxis=false;
	set scaleAxis.showGrid=true;
	set scaleAxis.significantDigits=4;
	set scaleBar.automaticScale=false;
	set scaleBar.fontSize=9.0;
	set scaleBar.isShown=true;
	set scaleBar.lineWidth=1.0;
	set scaleBar.scaleRange=3.0E-4;
	set scaleBar.significantDigits=4;
	set tipLabels.colorAttribute="User Selection";
	set tipLabels.displayAttribute="Names";
	set tipLabels.fontName="Arial";
	set tipLabels.fontSize=9;
	set tipLabels.fontStyle=0;
	set tipLabels.isShown=true;
	set tipLabels.significantDigits=4;
	set trees.order=true;
	set trees.orderType="increasing";
	set trees.rooting=false;
	set trees.rootingType="User Selection";
	set trees.transform=false;
	set trees.transformType="cladogram";
end;
