# Supplementary material for: Large scale genome reconstructions illuminate Wolbachia evolution
Source: Nat Commun. 2020 Oct 16;11:5235. doi: 10.1038/s41467-020-19016-0 (PMC7568565; doi:10.1038/s41467-020-19016-0)
Supplement: Supplementary file 6 — Supplementary Data 2 [file 41467_2020_19016_MOESM6_ESM.zip › Scholz2020_trees and xml/Diabrotica_selected_GTRG.xml]

<?xml version="1.0" standalone="yes"?>

<!-- Generated by BEAUTi v1.8.2                                              -->
<!--       by Alexei J. Drummond, Andrew Rambaut and Marc A. Suchard         -->
<!--       Department of Computer Science, University of Auckland and        -->
<!--       Institute of Evolutionary Biology, University of Edinburgh        -->
<!--       David Geffen School of Medicine, University of California, Los Angeles-->
<!--       http://beast.bio.ed.ac.uk/                                        -->
<beast>

	<!-- The list of taxa to be analysed (can also include dates/ages).          -->
	<!-- ntax=22                                                                 -->
	<taxa id="taxa">
		<taxon id="REF_Diabrotica_virgifera_virgifera_beetle_SRR1107707.fna"/>
		<taxon id="Diabrotica_virgifera_virgifera_beetle_SRR1107700.fna"/>
		<taxon id="Diabrotica_virgifera_virgifera_beetle_SRR1107698.fna"/>
		<taxon id="Diabrotica_virgifera_virgifera_beetle_SRR1107701.fna"/>
		<taxon id="Diabrotica_virgifera_virgifera_beetle_SRR1107659.fna"/>
		<taxon id="Diabrotica_virgifera_virgifera_beetle_SRR1107185.fna"/>
		<taxon id="Diabrotica_virgifera_virgifera_beetle_SRR1106918.fna"/>
		<taxon id="Diabrotica_virgifera_virgifera_beetle_SRR1107182.fna"/>
		<taxon id="Diabrotica_virgifera_virgifera_beetle_SRR1107696.fna"/>
		<taxon id="Diabrotica_virgifera_virgifera_beetle_SRR1107668.fna"/>
		<taxon id="Diabrotica_virgifera_virgifera_beetle_SRR1107187.fna"/>
		<taxon id="Diabrotica_virgifera_virgifera_beetle_SRR1106915.fna"/>
		<taxon id="Diabrotica_virgifera_virgifera_beetle_SRR1107682.fna"/>
		<taxon id="Diabrotica_virgifera_virgifera_beetle_SRR1107180.fna"/>
		<taxon id="Diabrotica_virgifera_virgifera_beetle_SRR1107678.fna"/>
		<taxon id="Diabrotica_virgifera_virgifera_beetle_SRR1107695.fna"/>
		<taxon id="Diabrotica_virgifera_virgifera_beetle_SRR1107722.fna"/>
		<taxon id="Diabrotica_virgifera_virgifera_beetle_SRR1106919.fna"/>
		<taxon id="Diabrotica_virgifera_virgifera_beetle_SRR1107702.fna"/>
		<taxon id="Diabrotica_virgifera_virgifera_beetle_SRR1107181.fna"/>
		<taxon id="Diabrotica_virgifera_virgifera_beetle_SRR1107657.fna"/>
		<taxon id="Diabrotica_virgifera_virgifera_beetle_SRR1107719.fna"/>
	</taxa>

	<!-- The sequence alignment (each sequence refers to a taxon above).         -->
	<!-- ntax=22 nchar=1282182                                                   -->
	<alignment id="alignment" dataType="nucleotide">
		<sequence>
			<taxon idref="REF_Diabrotica_virgifera_virgifera_beetle_SRR1107707.fna"/>
			AATTTCTTAAATATTTTCTTAAATTTTATAGCTAATCAGTACTGGGATGACACCATCATAAAGTGAAATGAGATCCCAGTGTCAC-------------------------------------------------------------------------------------------------GTCTCACCATGTCATCCCAGTGCGTGACACTGGGATCTAGCCTTTATTATTTGGTTGAAATTAAGTCTTCTGGATCTCAGTGTCAGCTACTTTCATGACACCATTCTTTTTTCTGGATCCAAGTAGTCAAGCTACTCGGATGACACCAGTTGTTGTAAACTCACTTTTTCTCGATTTTTTGGTTTATCTTGTCTACCTATTTTGCCACTTTGCTGAACGGATACCAAAACCTTCTATCTATTATTTCTTAAACCACTATGCTGAACATATACAAAAAAATAACCAAAGTGCACATAGCAGTAATAACTGGAGGTAAAACTAGAAGAATTGGCGTTTTTTTAATAAAGTAATTCTGAGAAGGTTTTAAGAAAAAGGCGTTGTAAATTATCGGTAAAAAGTACAGAGCGTTGAGTATAGTACTAACAATTAACACTAGAGTTACAAACACAGAAAGTATTACATTGCCAGAGTTGAAAACAGCTTGAAAAATGAGAAATTTACCCCAAAAAGTCGGAGCAGGTGGCACCCCTATCATAGACAATGCACCTATAGCAAATGCTGTCATGCTAATTGGCATACTGCGTCCTATACCGTAAATCTTATCTATATATTTCTCACCTGCTCTCGTTATTATTGCTCCGGCAACGAAAAACAAAGTGATTTTTGCAAATGCGTGGCAAACTAATTGAAAAATTGCAACCCTCATGCTGAGCTCACTAAAAATTGAAGCGAATAATATAATATACGACAATTGAGAGATGGTAGAGTAAGCAAGCAATTTCTTTAATTCTTTTTGCTTTAATGCAATCAATGATGCAGTAATAATAGTAAATCCAGCAGCGTACGGAAGCCACCCTCCAGCAAACCAATTTTGCTGCGCAAAACGTTGCATGTTATCGACGCCGAAAGTGTATAATATAACTTTTATGATGATGAAAACTCCGGATTTCACAACAGCAACAGCATGCAGTAGTGCGCTTACAGGAGTTGGTGCAACCATTGCTTTTGGTAACCAAAAATGCATTGGCATTAATGCAGCTTTTCCTATTCCGTAAATCAGCATAGCAAAACACACCGCAATAAAAGTGCTGAGTGAAGTATCAAATTTGAATATTCCACCACTTACAAAATCTAAAGTATGAAATTCATTATATAAAAGGCCTATTGCAGGAAAAAATAATACCAAAGAAGAGAAAAATAGCACACCAAAGTAATAGCGTCCTGCAATCATTGATTCATTTGTTGAGTTGTAAGTAACCAAAGGGTACGTACTAATAGTTAGAAGCTCATAAAAGACAAATGTAGCGAGCAAATCTCCAGAAAAAGCAATAAACATTGCACAGCTAATCGATATTGAAAAAAAGCATAGAAAACTTGAGTGATTGCTATCAGCATAGTTATTCTGCATATAACATATTGCATATATACTGGTTAGTATCCACAAAAACGATATTAATAAACTGAACACTACTCCAGTAGATCCTAGCTTTAAACTAATATGCAAATTATTACCAAAATCCATGAGAATAAATTGAGAATAATCGCCATATACCCAATATAAAGTGCACAGACACGTATACGCAAATAGAAGCATAGAAGAAGCAACAGTAACGCTACTGCTTACTTTTGGCCATTTACTAGTAAAAAAAATAGCTAACGCACTTAAAAGTGGAATTAACGCAGTAATTAATAAATAATTCTCGGTAATTGAAAATGGTAAGGAAAGATACATTAAGATATAGTCCATTAAATTTTCTGCTTAGGTAAAGCTAGAATTATACTCAAATCATAGAAAAACTGCTATTTTTTTTAGTTGTT
			GTATATGCTATAGCTATATCGCGATTCATTCCACAACTGTACGAACATTTGTTTTTGTTAAACACAACAAAGATGTCATCCCAGTGCTTGACACTGGGATCCAGGAAAGTTTGCTTGTAAACTAGCATAGAAAAACGTTTTCGATGAGATTGCAGAAAGCCAGTGTCTGGGCACTGGGATGACAAAGGAGGACAGTGTCAAGCACTGACCATTTGCTGTGCAGTTTACCTTTAAAAATGAATGTTCATACAGTAAGCCATAGGATGACAAAAGAGTAAACTTTATCTGTGTGAGCTATAGACGCAAATTACAACAAATGCAGTAGCGTAATCTCCATCGTCACTTAGAGAAAGATGAATTTTGGAGATAAAATCCTTTCTGACAGCAATATATGGTTTTCCTCTTACATCGCTGTATATTTCTATACCTTTCATTGTAATACCCTGACCACTACCTCGTGCTTTAACAAAAGCTTCTTTTGCTGCAAAGCGTTTAGCAAAATACCTTGCTCGCATTTCTTGACTATTATACTTTCTACTTAGCTCTATTTCCTTTTCAGTGTAGATTCTATTGAGAAATTTTTCCCCGTATTTTTGTAATATCCTCGATACTCTTGGTATATATACTATGTCAGTGCCGATACCGTGTATCATTTTGCGCTAAAGTGATTTATTGCTTCCTCAATCTGCATTTCCTTTACCTCTCCAGTTGCTCTATTTTTTACTTCAACTATCTTTTCATCTATTGCCTTTTTTCCGACAATTATTTGCCACGGCAAGCCTATCAGATCCATTCTAGAAAATTTTACTCCTACACTCCCTTCCGTATCATCGTAAAGCACTTCATCGCTCTTCAAAGCTTTGTATATTTTATCTGCAGCCTCCGTTACTTTCGTTTGTAAATTGATTAAACCAATTCTGAAAGGAGCTACCGCCTCTGGCCAGATAATTCCTTTATCATCATGAAAAGCTTCTATTATTGCACCAACAAGTCTTGAAACCCCAATGCCATACGAACCCATATGTATATTGACATTTTTTCCATCTTGAGAAGTAACACTTGCCTTCATAGGCTTTGAATATTTGTCGCCAAAATAAAAAATATGCCCTATTTCAATACCTTTACTAACATTTAACTGTTCTTGCGATATAGAGCAAGTTTTAGGGTCATGCATATCATCTGCAACTGCGTATATACTCTTCAAACTTTCAATATCTTCACTTTCTAGTAGTTCAGAAAATTTATTGTCATAATATAAAGTGCTCTCACCAGTGTTTGCCAATATATGAAACTCGTGGCTCAAATTTCCTCCAATTGGCCCAGTGTCTGCTCTCACTCCAATTGGAGTAAGTCCCATGCGTTTGAAGATTTTTATGTAAGTTTTGTACATCAAATTATATGAATTCAGTGCGCCTTCGTAATCTACATCAAAACTGTATGCATCCTTCATCAAAAATTCCCTACCCCTCATAACGCCATAACGTGGTCTTACTTCATCACGAAACTTCCATTGAATTTGATATAAACAAAGTGGCAAATCTTTGTAACTTTTTACCACATCTCTAATTAAATCAGTTGCCACTTCCTCATGCGTTGGACCGAAAAGCATATCTTCCTCATGCCTATCCTTTATACGTAGCATTTCCTTACCGTAATCATCATAGCGTCCTGATTCTCGCCAAAGATTTGCCGGTTGCACACAAGGCATCAACACTTCAATAGCGCCAGATTTATCCATTTCATCTCTGATAATGTCTTCAATATTTTTAAGCACGCGCAGACCGAGCGGTAACCAGGAATAAATGCCAGATGCTACCTGTTTTATTAAACCTGCACGTAAAGAATATTGATGGGAGATAATTTTAGCATGGGCAGGCTTTTCCTTTAGAGTTGGCAGGTAATATTTGGATAAACGCATATAATAGATCTGATTGCATTAAACAATCTTAATACAATCAGACCTGTAGGTAAACTTATTTTAATGAGGAAAGACTGGGCCA
			CCTCTCTGTGAATTTAAAAATTTAATGCGTTCCTTGAGAGAAGAAGGAGGTGAATTTGGCACTTCATTATTCACTAGGTCCACATTATTCATTTTTGTTACAGGAGATCTCATTTGTAAACCAGCGGGCTTTAGTGGTGCTAGTGGCTTCTCTACCTTTGGCACAGAATGTGACGGAGATGTGGTATCAGATCCATAATCACTATCAAGACTCTCGCTTCTTTCTCTATGGAGCGATTGGGAGCCTGAAGATACCTGCTCAATAGGTTCTGGGTCTGTCTCCCAATCTTCATCATCAGATACATTACCACTATCACTTGATACACTACTATTCCGTGGTAGTGGGATCATAGCTGATATTTTACCATATACTCCTTCCAGTTTATTTGACTGTTGTTCGTCGTCCTCTTGCTCTCCAGAAATTCCTTTCCTTCGGCTTTTGAGCCTTTTGGACAACTCAGCCACCGAATCTCCATTTTGTCGCTCGCCACCTCCCGGGGGTTCGTATTTTTTACGAGGGGGAGTGTTTTCTTGTGTAGTACCAACAGAAGATTTTTCACCAGTAGTGTTATTCTTTTGTGGGTTCCAATTTTTCAAACCTCCAGAAGGCAGAGGAGGAGGTGGTGGTGGTGCACCGCTTGGTGAAGGCGAAGATGCATTATTATTTTGAGGGATTGCTATACTAAGTATTGGCTGAGGTTGTAGAGGAGTAGGCTGATTAATATTAACATGTTCCAAACCCCCCACTTCCGTCTGTGATCCAATATCTTTCTTAACAGCCACAAGATCTTGTGGCTGAGGAGTAGGCTGATTAATATTAACATGTTCCAAACCTCCCACTTCCGTCTGTAATCCAATATCCTTCGAATCAATTTTTTTTCTAATTAGTTCATCTTTCAAATTAGTATTATCTTCATGCACAGGTTCCTCTGTTGTTGACTGTTTAGATCCAGTCTGCTGTTCTCCACTAAGATCTATTTTTTTCTTATCACCAGCTCTAGAAACGGCCAGTCTAATAAGACATATCACTGAAACCAGCGCAACAATCGCAGAAACAGCAAAAATTGCTAAGGGAACTGCTTCAATTGCACCAGAACCAGAAACTGCTGCAATAACATAAGGAAAATATATATAAGCTGCAACGGCAGATACACATAATGATAAAGCAGCAATCGAAATTCTAAGGTTGGATGTAGACATTTTTTACCTCATTAACCAATAGAACATTAATAATAACTAGATTATCAACAGTGTCAATAATTAATTATGAAAAATAAAGTCAAAATTCGAATAGATAAGCTATAAGTAATATACGATCAGCAATAGCTATACAATAGACTTCTTGCATAATCCAAACTAAGTAGAAAAAAGGTGTCATCCAAGTAGCTGACACTGCTCTCCTTTGTCATTCCAGTGCTTGACACTGGAATGACACCGAAGGGGCTACTGCCGTCTTGGATGGAAACCAGTGTCAGCTACTTGGATGACATCATAAGGGGCTGCTTGAATGACACCAGTAGTTAATCTCATGTTGAAAAATCATTTTATGATCTAAATCAGTTTTTTTACAGGTAACTTCTAAGCTTATCAATTTTTCCAAGATCTTCTTAAGTTCTGAAAGTTGCAAACTTTTCAAATGAGATTTAAAACTCTGCAATTGTTTAAAAAACAATGGAGGGCTTAGCTGATCAATCGCAGCCTGCTCACTCATTCCACCTTGCACTGACAGCAAAACGGTTTCAAGGCGTAGGAAATAATTTGATATAATGCGAATTAGTGCTATCGGTGAAAAATTTTCTTGCGATATCAATGCATCAGAAATTCTAATGAAACGCGACATATCTTTACTTGCTATGGCAGAGCATAGATCATCAAGTGTAGCATAGTCGTTGCCGGAAGTTGAAAAGCATAATTCTATATCAGTAAGTTTTAGGTCTTTTCTCTCCCCTAAGTACAAAACTAACTTTTCAAGTTCTGAACATATAGGCAGTTTGCTATGAT
			TAAAGTAAGATTGCAAATGGTAGATTATCTCATTTGTGCATTTTACATCATTTTGTTTTAAGTAACTTGATATAATATCATAAAGATTACTGTTGCTGTCCTTATAGCAAGCAATTACACCAAAAATTTTTGAACTCTCCATATAACTTTTAGTCGCAGAATTATATGGAAGATCACTTGCTACCATCATTACATAATGACCACTTGCGTTATAATCCAATACATTTTTTAACTCCTTGGATATACCTCCACTCACATTTATCAGCTTAATTAATTTTTTGCTGGTAAACATCGAAATGTTTGCCAATTCAGAAAACAGTAAACTGGGTGACTTATTCACTATTGCAAAATCCATCACCTGAACTGAATACTCATCCAAATTAGCAATTATTTCTTGTACATAAAAACCAACCCTACTGTTATCACTTCCATGAATTAACACACCACTTAAAGCATCAGGTTTCTCTAGGAATTTTTTAACTTTGGATGGTGTAACCCTCATGCCACCTATATGATATCATTCTCATTTGATTGTACATGAGTATCCAAAGACTCTGAGCCTTCTTGTACAATATTATGCACATCATCTGCTGTACTCTGCACATTATCCGACTCTTTTGTTTTTCCTGTAATATAATTATAAAATTTTTTTACAGGTTGAGATATATATTTGGAAAAAAATCCTTCTTCGCTCATATTGCTTACTCCATAAAATTAACAGTTTATCACTAGCATATAAATAATAATATAGCAAAAACTATTTTGTGCTAAGATAGTGATGTTTTATAATGAGTATATTACAAAATTATTAACATTCGAGACTAAAATTAAGCCAACCTGCTTAATACTAGCCTTATAAAATAAGCGATAATTAAATATACGGCTGCAACAAGTATAATTGCAGGGCCAGTTAACAAATCAAAACTTGCAGATAACATGAGACCCGATATCCCAGAGATCACAGAAAAAACTGTTGCAACAATAATCATTTGCATTGGAGTTTTTGAGATGAGCCTTGCAGATGCTGCTGGTATTAGCAAAAATGCAGCAATGAGTAATATTCCTATTAGTTGGGCAGCAATTGCTATAAATATAGCAAGAGTGATTAAAAATTCTAGTCTAACAAAATTAACATTAATCTTCTCAACTACTGCTAAATCTTGATTAATTGAAATCATTAACCAATAACGCCATCTAAATATTAATATCAAAGTAACTATTAGAGAGGTTAAAAAAATCGATATTATATCACTTTGATCGAGCGTTAATATATCACCAAACAGTGAGCTAATAATACTATTATTGCCAGATGGAAGAAAAGACATAAGTATTAAACTCGATGATAAAACTACATTGGTAACAATGTTCAATATCGTATCAGCAGAATATAATCTGTTAAAATTAAGAGAAAGTAGTATAGCAAATGTAATTGCAATGAGCATTATGCTAAGCGATGGGCTAATCTTAAAAATTAAAGCAAGTGCAACACCAAGCAATGAAGAATGGGACAAACTATCACCAAGATAAGATAACCTTTGCCATATCATAAACGATCCTAAAGCGCCTGTTACTAGGCTAATTACGACTACTGCAACTAGACTGTTGATGAAAAAGTCCTGGGTAAACATTTCAAACATGCTATATGGCTATTAGATAACTGACAACAAATCTATCTTCGGATATTAAAACGTTATGGGTTCTGCATGCTGCACCGGTTGTCATAAATTCAAAATTTAAACCTTTTTGTTCCATAAGATAGGACTTCACTGAAGAACTTGGTATATTGCGTGTTTTACCAGTACCTATTATCAAAATTTCTATTTCCTCTGTTAAAAAAGATTTAAAATGTTCCTTGCTATTTATATCACTTTCTTTCAATTCAATCACCTTTTCAGGAAAAATTATAATTGAGCCGCAATATTCTCTATTATTCACTAAAAATTTTCCTTCCCTATAACCATTTATAAGATTTTTATCCTTGAGAATTAAAGGAGTTATAT
			CCATAAAGTCAAACTATTAATTGAGTGTTGCATACCCACCATTCTGGTTGCTTTTTTCCGATATTAACTGCAGCAGCTTTTGCATTTTCCTCACTATCGAATATTCCAAAACATGCTACACCACTGCCTGACATGCGAGAAAGTATAGAGCCTTCTTGTGACTCAAGTGTTGATATCACATCCTTAATTTCAGGTACAAGGCTTATTGCTATTTCTTGAAGATCGTTTCTCGTCTCTTTAAGAAGCTTCAACAAATCCTTTTCAGCGTCATCGCTCCATTTAATTGGCTCAGAAAATTTTCCTTCATGTTTGGAAAATACCTCTGGTGTACTCAAAAACTTTTTTTTCGGTTTCACAAGCACCACATTTGTGGGTAAGGAAAATTTTTGGACATAGCACAATTCTTCGCCAATACCTCTAACAAAAACAGGCTTGCTATCTACGCTTGCGGGAACATCAGCGCCAACGCTTAGGGCTATTTCATTTAAAATCGTCCTATCAATCTCCCACAGCTTCCCTAGCGTGCGTATCACAGCTCCAGCATCTGAGGACCCGCTACCGAGTCCTGCAGCAATTGGTATGTTCTTTACAACTCTGATAGAAACTCTAGTACGCACTGGAGCATGTCTAAGCAGCAGATTAACCGCTTTCATTACAGTGTTATACTGGTTATTTATTCTAGACTCGGAGTTTATAAATTCAACTGTAGAGTTATCGTATCTAGAATCCTTCTCACCTACTTTTATTTCCAAAAAATTAGAGAGATTAGCAAAGACAAATAAACCTTCAATCAAGTGATATCCTGTTTCCTTCTTATTTACAACATGCAAAAAAAGATTGATTTTTGCAGGCGCCTTTACACAAAAACTTTTCATTATATATCTTCACTAACACTATTTTTACATTATATGTATAATGCTATTTTAGTCAACTTTATATAAGGTTTTCGCACTTCTGATGAGATCAAATGCCATAAATCCTAATTTCTCTGTATGGGTAAATGCGTCCGCTGGTACAGGCAAAACAAAAATCTTAATAGACAGAGTATTGAGACTTTTATTAGAAAACAAAAGAAATATTCTTTGCTTAACATTTACCAACGCTGCAGCAAACGAAATGGAGAATCGCATTCACAGCATACTCAGCAAGTGGGCAATATGCTCAGAGAGTGAATTAATAATGGATCTGGAACAACTAGATTTCTTTCCGATGTCATCCCAGTGCGTAACACTGGGATCTCAGCACCCCTACTTGTCATCCCAGTGCGTGACACTGGGATCCAGAAAAAATAAAGATTATTTAACAAGAGCAAGAAGGCTTTTCTCTGAACTGGAAAATCTTGGTCTAACTATACAAACCATACACGCTTTCTGTTACAAATTAATCTCCAGCTTTCCTATAGAAGCTGGCATTGCTCCAAATTGCACGCTGAGCGAATGCAAAGAATTACATTCCATCATATTCAATAAAGTGCTTCATAACGAAACTGTGCAAGATAGTATAAACTTCATTGCAACTGAAATTGATGAAAATAAACTACGCGATTTGCTTTATACTTTATGTGTAAAAAGATCGATGTCAGCAAATGATTCGAAATATATCAAAGATAAATTGAGCGCCCCAGATGAAATTCATGACTTACAGAGTGAAACAATTGAGCACGTGGGAAGACTAGCCGAGATATTAAGTGAAGGCAGTAAAAGAGATCAGAGTTATAGTGAAATACTTTATTCTACTGTCATCCCAGCTGGGATCCAGAAAAAAAGAACCAGTGTCAGCTACTCGGATGACACCGGAATAAAGTGGAATGACACCAAAATAGAAAACCTAGCCAAGGTATTTCTAAAATCAGAATCGCACGAAAAAAAGAGCATATCATCCATTGCAACAAAAAGTATTTTGGAGAAATTCAAAGATGCAGAGCAAACAATAGAGAGCGTTCAGAATGTAGTATTTACCCATATAAGAGACATGAACTCTTATCAAATATTCAAGAGAAC
			CAGTAGCTTACTTGGTGTATTTAAAGTATATGTTGATTTATATAATAGTGAAAAATCAAAAAATGCACTGCTTGACTACAATGATATAATCAACTTAGCAACAAATCTTCTCAGCAATCCAAACTATAAAGATTGGATATTGTTTAACTTGGATCAAAAAATAGATCACATCCTTGTTGACGAGGCACAAGACAATAGCATCAGCCAGTGGAAAATTATAACAAATCTCTGCGATGAATTTTTTGCCGGCAATGATGAAAAGCGAACCTTATTTGTAGTTGGTGACGTAAAACAATCCATATACAGATTTCAAGGAGCAAATCCCCATCTATTCAACTATATGCAACAATACTTTCATACGAAAACTGGCGGTAGAGATTGGATATCATGCCAACTTGAAAAGTCATTTCGTTCAACTCCAGAAGTTTTGATGCTTGTAGATAGAATATTTAATAACTTCCGCGCAGAAATATCTTTTAATGATAATGAAATAAAACATGTTCCACATAGAGAAAATGATCAAGGATATATTGAAATTTGGCCAGCGTTACCAAGGCGCAAAGAGAAAGAACAGCAAGCTTTACAAATTCCTCTGACATGCAAGGAAGGTTATACAATAGCAGATCGATTACTTGCTCAAACAATAGCTAACAGAATTCACAATTGGTTAAACGAAGGGCGGATTTTAGTCGCTAAAGATCGCCATATAGAACCAAGAGACATTATGGTTCTGGTACGACAACGAAACGTATTAGTTGATTACATAATAAGCGAACTTAAAAAAGCAAACGTGCCAGTTGTAGGCCGGGATTATTTTAGAATTATGGACTATATAGCCGTGCAGGACTTAATAGCTTTGGCCGAATTTTTACTCCTCCAGGCAAATGATTTAGCTCTTGCAAATGCTTTAAAATCACCGCTATTTAATTTCACCGAGGATGATTTATTTAACATTGCATACGACCGTAAAGAGCATTCACTATGGGAAAGACTTCAAGATTATCATGGGGTTATCTATAGTGAATTAAACTATCTCATTAACTTATCTTACGCAGAATCCCCTCTTACATTATTCACGCATATACTGCGCACAGGTAAGAAGAAATTTGCTGCAAGGCTAGGTCTTGAGTGCTTCGAGGTTCTAGACGAATTTATGAACCTTGTGTTGCAATTTGAGAACCCATCTCTTCAAGCGTTTGTTCAGTGGATCAAGGAGAATAACCCGGAGATTAAGAATGATATGCAATCAGAACGCAATGCTGTGCGAATAATGACAATTCATAAATCAAAAGGTCTGCAAGCTCCCATAGTATTTTTGGTTGATACAAACACAGTGCCAAGAAACAGTGAAAGCATTATCTTTGATGGAACAGAAGTGCCATTTTGGTGTGGAAAAAACAACAACGCTTATTGCGATCAAGTAAAAAGAGAGAAAAAACTAGAGGATTATAATGAATATTTGCGTTTATTATACGTAGCACTCACGCGTGCTGAAGATGAGTTATACATCTTAAGTAAAGAGCCAGTGCAAAAGGGCTCTTGGTATGATCTAATCACTCAGTATGGAACATCATATGAAAAGAAACAAGCATACTTACAGCCAATATTTAAAGAAAAAGTTGAAGTGCTATGTGTGAACGCAAACTACCCTTACATTTATAAAAAACGTGATTACTTTGACGTTCCGGTCATTTCCCTTCCACCAGCTTTAGCCCACTCTTCGGTGTCATCCCAGCGTCCTCCCCTGTCATCCCAGTGCTTGACACTGGAAAAAGAAGAAAAGCCAGCATCAGCTACTCACTCTTCGATGTCATTCCAGCACTTGATGCTGGAATCCAGAAAAAAAGAACCAGTGTCCGCTACTTGGATGACAAATAGGGGTACTGGAATGACAGAAAGTAGCACTGGGATGACAGATGGTTATGCAAGAGGCCTGATCATTCACAGCATATTGCAGTATATGCCCAAGATAGAAAAAGAAAGGAGAAAAAATTGGGTCA
			GAAAATATCTTGACAATATAAACACCAGTGAAGATAAGGATGAAATTTACAGTAAAATATTAGCTTTTAATGAAAAATATGGCTATTTGTTTGATTTGGAAGGTAAGTCAGAAATTACACTGAGTGGAATAATTGATGGCAAGTCAGTATTAGTACGACTAGATAGGCTATGCATAACGCAAGACAAAGCAATCATAATTGACTACAAATCACACCGTAACGTTTCTGTTTCCTCATTAAATGAAATAAAAAAGCAAATGTTGACCTATAAAACCTTAGTGCAAGAAATATCTCCAAACAAGCAGGTAGAGTTCATGGTCATTTGGGTAGAAGATTTAACTCTGCAATCTGACTTTTGATGAAACTTGATTGCAAGAGTGCGGTAAAAGAATCTATAGCTAAAGTAATTCTGGTTTAGCAACAATTTAAAAAACGACAAATTTGTCATCCCAGTGCCTCCTTCTCCTGTTATTCCAGTGCCCTCTTTCTTGTCATCCCAGTGCCTCTATAGTGTCATCCCAGTGCTTGACACCCATTTGTTCCTATAGTTGTCTTTTCTCGTCTACCTTATTTTGCCACTCTGCTGAACAGATACAGATAAAGAAACTTACATTTCAATTATTTCACAATTTCTGTATAATCTTAAAAACTCAATTAGTGCGTTATGAAGATAATAATAGGTAATGCTAGTAAGGAATTAGGGGAATCAGTAGTTAACCGGCTAGATGTTCAACCATCCTCTGCTTGGATATCAAAGTTTGCTGATGGTGAGGTCAATGTAGAAGTAGCAAATGATCTATATAATCAAGAAGTATACATAGTACAATCTCTTTCTCCCCCTGTGAATGATAACCTTATGGAGCTTCTGCTTATAATTGATGCAGTAAATAGGTCAGGAGCAAAAAGAATAACGGCAATTATTCCTTATTATGGATATAGCAGGCAAGATAGAATTATCAAAAACAATAATATGCAATCTGCTTTAAGTGCTAAATTAGTTGCAAATCTTATTCAAACTGCAGGTGCAAGTAGTGTCGCAGTTATTGATTTGCACTCAAATCAAATTGAAGGATTCTTTGATGTACCGATAACTAATTTGAACTGTTTTGAAGCATTTGTTGACTCTATAAACACGGAAAATTTGGCAATTGTTGCACCTGATGTTGGAGCAATCGGCAGAGCACGTGCTTTTGCGAGGGCTTTAGAGGAAAAGTACAAGATGGAGCTGAGTGATAAGATTATTGTAGTAGATAAATATAGGGAGAAAGCAGGCACATCTCAAGTAATGAACATAATAGGAGAAGTTGCAAATAAAAATTGTGTCATTGTTGATGATATAGTTGACTCTGGTGGAACGTTGTGTAATGCAGCTCTTGCTTTAAAAAATTGCGGAGCAAAGTCCGTAATTTCATGCATCACACACGGTGTGCTTTCAGGAAGTGCAGTTGAGAAAATCTCTTCCTCTTCTTTAGATAAGTTAGTGATTACGGATACCATACTTCACAAACTTGAAAAAACTGGTAAAATAGAAGTTGTTTCGGTTGTAAATATTTTAACTCACTTCATCCAAGGAGGTAGAAATGCCAGCTAAGTCAACAGAAGACGTTATTACTTCACTAATAGAATTTGCAAATAAGAGAAAAATAACAATTACCAAAGAAGAAATGCTTAAAATTGCACAGCTTGTAAGGATTAAGTTATCAAATGACGAGATTGATCACTACTCCAAAGAACTGACAATGCTGGATTGGATACATGATACTTTATTGCAAGTTAATACTGAAGGTGTTTCTCCTATGCGTTATGGCAGTATAGACAAAGACATTCATGTACGCGATGATGTTATAAATTCTCAAAACATTAAAGAAGAGATATTGTCCAATACAAAACCTGAGCATGGGTATTTCGTAGTGCCAAAGGTTATAAACGATTAAGGTAAAACAAGCTTATATCAAATCTACATCAGGAAAGCGGCAAAATAAGATAGACAAAGTTACTTG
			GATGACATCATAGGGCTTGCATGATATCCTTCTTGGTAAAGTAAGAAATCTGTCTCTAGTTTTACTTTACTTTCTTGAGTGGACTTGCTAAACTAATAGTACATTATGTTAATTTAATTTTACCAAGGGGGTGGGTATGATTCCAAAAACACGTAAAGAAGCGTTTAAAGTTCTAGAATTGTCAGAGAGTGCAAGCGCAGAAGAGATTAAGAAAGCATATCACAAGCTTGCACTCAAATGGCATCCCGATAAATGGTCAGACAAAAGCCAAGAAGAGCAAAAGACAGCAACAGAAAAGTTTAAAGAAATATCAGTAGCATATGGAATATTAACAGGCGAGATCAGCGAAGAATTCATCAGCAACCAACCTAATGATAACTGGGCTGATGAATTCTCAGAAAACCATCGTAAAGAATTTCGCAAAGGTTGCTACGGTTCGCATTTGAGTGAAGAGGAAAAAGATTTATTTTATGCTCTTGAAACACAAGATCTAGCCCAAACAAAAACTTTGTTAAAAAAAGTTCAGAACATCAATGTACAAACCAAAATTGCTGATATATATACTGGAAATTCAATATTATACTACATTGTAAACAATTCTTGTAATGATCCTAAGTCTGGTTGGATAGAGCTTCTTGAAGAAGTTTTATCAAAATACAGCGCTAATAACTCAACACCAGTTCATAACAGCATTGCCGATCCATGCTCGATAATTAACATAATAGATGTTAATATTAAGGGGCGGTGTGGTACCCCCTTGCGTGATGCGTGCATACTAGGCAACCTTGATGTTGTAAATGTGCTTTTAAGGCATGGGGCAGACCCTAACGTATACAAACAAGGCGATTTCGCACCACTTTGTGGGGCTTTAGAATATGCTTTAAAAACAGGCGAAAATGATATTGCTAAAGCGCTTTTTGCACATGGTGCTAAAGTTGATCATTTAACAGGCATGATAATTACCGCTCATATTACAGAATATAGTCAGAGTACAATAGAAACATTCTTACCATATACATGTAATTTTTTCAAAAATAAGATGTTAAAATCCATTGTTGAAAGCAATTGTGCAGAAACCGATCATGATATTAAAATTGCAGAATTACTATTAAAGCCAGGCGCTGACCCTGAAACTGTACAGAGCACTCAAGCATTCTCCGTTACATTAAGGTTGGCCCAATCCAAAGGGAAAAGTAAGCTTGAAAAACTATTCACTGAACACAAAGAAAATGTAATTAATAACAATTCACATCCAAAACAAGGTGTTCAGCCACCTATAATAGGTAATACAAAACATAATTCTCCACAAAAACAATCTTCAGGGAGGAGCTGGATAATTATAAGCTCAGCATTATTGTTTGGTGCTATAGGAGCCACACTAGCTGCAATGGGAATTATACCTGAAATTGCTGCTATTGGAGTAATTGCAACTGTTATGTTGTCAGGAATCGCTGGTGCTATAGTAGGTGGCGTAGCGGGATATCTTGTTGATGTGGCGATAAATCAATGCTGTGGTAATACAGTGAATCAACAGCATGCAGCTCAGTAGTTCAAAAATAAGACCAATCCGGTAAAGAAGCATTTGTGGGAGTGGAAACCATTTTTTGATTTTTCTTTACTAAGTCTACTAAATATAGTTTAGAGTTGCTTGGTGATTCTGTTCTTGTAAAAATGATTTCTCTGCCACTTGGTAGCCATGCCGGGGATTCAATTTTATGCCCCTCTGAAAGCAGACGTTCTTCTTTGCCATCTGGCTTCATAACTCCTATGTAAAATTTTCCTGACTGAATCTTTGTAAAAGCTATCAGATCTCCTTTTGGCGACCAAACAGGCGTAGCATATCTTCCACTTCCAAAACTAATTCTTTTAGGTTTTTTACTTGTGTTAGTAAAATCGATAATGTACAGTTGCTGACTCCCACTTATATCAGAACTAAAAACCATATATTTTTGATCTGGAGAAAAAGAGGGAGAAGTGCTTATCGCTGAACCTTTAGTAAT
			TTTTTTGGTTCGTTTACTACTTAAATCTAAAGATAATATATTTGTTTCACCACCCAATGAGTGGGAAATTAAAAGAGATTTACCATCAGGAGAAAATCTTGGTGCAGAAACAACTCCTTCAAATGCGCTGATTATTGATTCAGTGTTATCTTTTAAATTTTTTAATATTATATAACTTTTACCATTTGCGTATGAGATATAAACAATATTCTCCCCATTCGGCGCAAATCTCGGTGTTGACACAAATCTATCGCCATTTGTTAAGTATTTTATATTACTCCCATCTTGATTCATCACAGCAATTTTACGTACGGATTTATAATTGCTATCTTTTTCTTCAGCAATATACGTGATTTTTGTGTTGAAGTGCCCTTTCTCACCAATCAATCTATCATGTATCACATCCGAAACGAGGTGACCAATTTTTCTCCAGTCTTTTGCTGGAAAAACAACTGACTGAGTAAGTAATTCTCTTTTTGTAAAAGTGTCAAATAAACGAAATGATAGCTCTAATGCACTACCAGATATTTCACTTATACTTACTGTGACTACAGTATCGCTTTTCCAAGATTTAGATTCAGTTTCTACGCCACGTTTTACATTAAATAAGCCACAATTAGATAAATTTGTTCCAATTACCTTTGCAATATTTTCGCTTAATTCGCTTTCCAACGCTGTTTTACATGTACATTTAGATACAACAAGACTGATGTTACCAACACTGCTTTTTTTTATATCAACATATAAAGCAGCTTTTGTAAAATAAGGAATAAATAACGAAATAAATAACACCAGCTGAACGAATAACTTCATTCATTTCATACCTGTTCTATCTGGACTTCAATTATAGGCCTTTTTAGTAAATATTCCTTTAAGATACTAAATATTGAACTCTCAATCTTATTTCTTATTTTTTTTGTCGGCTGTAAACTAAACGCTGACTCAACCTTCTCTATGATCCTTTGCACAATGACTGCATCTTCTTGCGCTTCGAAAACACCTGGTGCAAATACTTTTGGCTTAGCAAGCAATTTATTTTTCTTGTTTACAACTGCTGTCACTACAATAGCTCCAGCATCTCTCATTTTCTTACGCATTTTTATAACACTGCACTCCGGATGACGTAGCAACATACCATCAATACCAAAGTAGTCAACATCGATTGAATTAACTTTTTCTCCATTCTCCAAATTAACGATATCACCTGGTGCAATCATTATTGCTTTTGCCACACCGCACTCTTTAGCAAATCTTACATGTGCATGCGTGTGAATATATTCGCCGTGAACTGGAATAGACATCTTCGGTTTTATTAAAGAATACATTTCCTTTAGCTCTGCTCTTGTTGGATGTCCAGAAGCGTGAACATGCTCTATTTTTTCAGTAATAACTTCCACTCCCATCTCAATAAAGGCATTGAGCATGTTGTGCGCACGAGTTTCATTTCCAGGAATAATTTTTGACGAAAAGATCATGGTATCACCTTGCTGCATTTTAAATGCTTGATGACTCTTAGCAGCAAGTCTTGCGGTAGCTGCCAGTGGCTCACCTTGACAACCTGTACAAAGCAGTACCAGTTTTTCCCTTGGCAAATCTGCCGCATCTTTTGCTTCAAGAAACTGAGCAGAATCAGTTAAATAACCACTATCTTGCGCAACTTTTACGATTCTCCATAAAGACCTACCAAGTAAAACCACTTTTCTATTTAGTGCTTTTGCAGCTTGGCTTATCGCTTCAATTCGTGCCACATTTGAAGCAAATAGCGATACAGCAACTAATTTTTTAGACCGCTTTATTATGTTATAAATATTATTATAAATTTCACCTTCTGACTCAGGGTGATGCTTGCTTAATATATTGGTTGAATCGCAAATTGCTGCAAGCAGATTACCTTTATCGCCAATTTCTTTTAAACGCTCCATATTGGAAGTTAATCCAACAACAGGTTTTGGATCAAATTTCCAGTCTCCAGTATGAAGTGCACTACCCATTTCAGTGCT
			AATTAATATTGAATTTGCCTCAGGAATTGAATGAGTTACATTTATAAACTCAACGGTAAAAGGACCCAAATTTATGCTGCCATTTATGTCTACCTCTTTCACAGGTACCACATCTTCCAATCGAAACTCCTTTAGTTTCTCCTTGAGAAAATTAACCGTAAACTTTGTTGTATATATGGGGCACTGCAATTCTTCCCACAAGTGGGGCACTGCACCGCAGTGGTCTTCATGTGCATGTGTAATTATTATTCCAAGCAAATCTTTTTTTCTTTGAGCAATAAAATCCACATCAGCAATGAGCAGCTCAATACCTGGCATAGTTTCATCTGCAAAACCGATACCAAGGTCGATCATAATCCACTTACCTTGGTAATGATATAGGCTAACATTCATCCCGATTCTTCCTACTCCCCCAAGCGGAAGAAATAAAAACTCATTTTTGTTTATATTCATTAATTTTAAATTATTAAAACTCGAGAATAGCAAAACTTCGGTCTTAAATAAAGAAATTTATTGCTTTTACATAATTTTAAGGAACTGAGAAGTTTCTGTTGGCTAATTATTGTTAAGTTTTCCATTAATAAGATCAAAGAATTGCAGGATTAAGTGTAAACAGTTACTCCCTCATGTCATTTAGCAAATTTCTTATTTTTTTTTACTTTACTAAAAAACCCTTCAGATTGCTGTTGTACATTTGCATTTTCCTCTTCTTCAAGCGCTTTTAATAGTTCAATTTGCTTTTTAGTTAAATTTTTTGGATTTAAAGTCTCAACTATTACCTGTACATATAAATCACCACGAGCATATGAGTTCATATATGGCATACCCTTCTCCTTACAACGTAACTTGGTACCAGTTTGAGTGCTCTCTGGAACTTTTACTTTTATTTTAGCTCCATCAATTGATTGGACATCGATTTCACCACCAAGCACTGCTAATGTCATCCTTATAGGCACTTTACAGTGTAAATCTGCTTTATTTCGAGTAAAGATTTTATGGGGAACTATTTTCACGTATACGTATAAATCTCCACTTTTTCCACCTCTTGCTCCAGCTTCTCCTTTACCACTTACCCTTACCTTAGCTCCTTCTTCTATGCCTTTTGGAATTGAAACATATATATTTACTTCATCTCTTCTACGTCCACTTCCACCACATTTCTTACATTTATTTTGTATTACTTCTCCTTCCCCATAGCATGTAGTACATGTTCTTTCGATGGTAAAAAAGCCTTGTTGAGTTCTAATCCTACCGCTTCCCTGGCATGTGGGGCACTGAACTGGTTTAATTGCTCCTTCGCTACCTGTGCCTTGGCATGTGTCACATTTTACATTTGTCACATAATGTATAGGCGCTTGTATTCCTTGAAATGCATCTTCCAAAGTAATTTCAAGATCATAACGTAGGTCTGCTCCAGATACTCCTGTCGTGCTCCTCTTTGCTCTTGATCTACTTGCACCACCACCGAATCCTCCACCAAAGAAGTCATTGAATATGTCGCTAAAATCTCCTGCAGAGCTAAAGCCTTGAAACCCACCAGAAGCACCTTCATGGCCATAACGGTCATAGCCTGCCCTTTTCTCAGAGTCAGACAGAACTTCATATGCAGCTGTTACTTCTTTAAATTTTTCCTCTGCTTCTTTATTGCCAGGATTTCTATCAGGATGATATTTTAACGCTAATTTTTTATACGCTTTTTTTATCTCATCAATACTGGCATTTCTTCCTACTTCCAGCAGATCATAGTAGTCTTTTTTGCTCATATATAATAGTTTAGTGTTTAACCTTTAAAGATAGGTATTGCATATATTAATTTCAAGTGTGACTTCTGTTTCCTATAAAATGTGGTGCACCCTGAGCGACTTGAACGCCCGACCTTTTGATCCGTAGTCAAATGCTCTAATCCAACTGAGCTAAGGGTGCTTTCACAAAGTTAACTTTAGCAGGTTTTGTAGCTTGATTCAATTAATTTGGCTAAAAATAAAACTGTTAATTTTTAT
			CACGCGTGAAACCTGCAAAAAATTGCATTTGCTTTCTTAAGAATCATTTTATGGCCAAGCCCACACCTATACGAACATTTGCTTTTGTTAAGTACAACAAATGGTCAGCGCGTGACGCATAACTGTACGAACATTTGTTTGCGAAGAAATGTTATAGTCAGTTTTGCCTAAAACACAAAGGTAGTGCCCAGACACTAGAATCCAGAAATTTTGATTGTAAATAAGTATAACTGAGCTGGTAAGCATAGAAAGCAGCTGTCTTATGCTAAAAAAACGTCTTTGATGAGATTGCGTGGAAATCTGTGAGCGGTTACAAATAATTTACCATTTCTTCTGGTTTCACTATCCTTTCAAACTCTTCCTCAGTGAGCAGTTGAAGTTTTGCTGCTGCTTCTTTTAGAGTGATATTTTCTTTATAAGCAAGCTTTGCTATTTTTGCTGCATTGTCGTACCCTATATGCGTATTTAATATAGTGACCAACATCAACGACTGATTCAGTAAATCTTTTATCCTCTCTTCATTTGCTTTAATACCAATTACACATTTTTCTGTAAAATTTAAACTTGCATCAGCTAAAAGTCTTATAGACTGCAAAACATTGTAAATTATCACTGGCTTAAATACGTTCAGTTCAAAATGACCACTTGAGCCACCAATTGTTACAGCAACATGATTTCCCATAACTTGAGTGCATACCATAGTCACCGCTTCACACTGAGTTGGATTCACTTTACCTGGCATAATTGAAGAACCAGGCTCATTTTCCGGTAACATTATTTCCCCAATTCCGCATCTTGGACCAGAACCAAGCAGCCTTATATCATTTGCAATTTTCATTAAACTGACTGCTACTGTATTGAGTGCTCCACTGAGCTCAACTAAAGCATCATTTGCTGCTAGCGCTTCAAATTTATTGCCTGCTGAAGTAAATGGAAGGTTAGTAATTCCTGCAACTTGCTTTGCAAAATCTTCAGCAAAACCCTTTTTAGTATTGAGTCCCGTGCCAACCGCAGTGCCACCTTGTGCAAGCTCGTATATATCACTTAAAGTTGATTTTACTCTCTCTATCCCCTTTTTAATCTGGGCTGCATAGCCAGAAAACTCCTGTCCTAGTGTTAGGGGCGTTGCATCTTGCAGATGAGTACGTCCTACTTTTATTATATCTTTAAATTCCTGAACCTTATTATCCAGCACCTTATGCAATTTTTCAAGATTTGGAATAAGCAAGCGGTTTATCTGGTCTGCTGCTGCTATATGCATTGCTGTTGGAAAGGTGTCATTTGACGACTGACCATAATTCACATGATCATTTGGATGTATCGGAGATTTACTACCCAAATTACCACCTAAAATCTCTATTGCGCGATTGCTGATCACTTCATTCATATTCATATTAGTCTGCGTTCCGGATCCGGTTTGCCAAACAACAAGCGGAAATTCATTATTAAATTTGCCATCTATTACTTCCTTTGCGGCTGCGCAGATTGCGTCCCCTACCTTATTATCTATGCTACCCTGCTTCATGTTAACACGTGCTGCTGCAAGTTTTACTATTGCTAATGCTTTAATCAGAGGCTCTGGCATTTTTTCTGTGCCAATCTTAAAATTTTCTAAAGAACGCTGAGTCTGCGCTCCCCAGTAATGTTCACTTGGTACTTTTACTTCCCCTAAGCTGTCTGATTCTATTCTCGTCTTTCTATCCATATTTTCCTCCTGGTGTTATGCAAACTGGTTCACTACATAATTTTTTCATGCCTACTTCTTGGTTAATTAAATCATACTAGATCCAAGTAGTCAAGTGTACGAACATTGCAATTTTCAGGTAACTTGCATGGTAGATGCAAGTAGCTGACACTGATTCACTTTATGATGGTGTCATCTCAGCGCCCCTATGATGTCATCCCAGTGCTTGACA------------------------------------------------------------------------------------
			-------------TGTCTGAACTCCTAGTACAACATTGCATAATTTTATTATGGCTATTTTGATCAAAATTTGCAAGACTTTTTATGCGAAACACTATATACAAGTGATTGTGATTGATTTCAATTTGATGAATCAACATTCTAATAATATTTTGCTTAGTCTGCCAATCTACCAGATCAAGTTTTGATTCAACACTTGAGGAAAAGTTTTTCAAGCTATCTGTAACAAGGCTCAATTCTTGTTGTAATTTCTTTTGATCAAGTACTTTTTCTTTTTCCTCCTCAATTTCTTTCAAATGCTGTTTCATTGTTGTAATTCTTGGTTCAAATTCTTCTTGGCTGATAAACCCTTTAGCATAGCTATCAATAAATTTTTTGATACTTAATTTTAGCTTACTTTCTTGCTTTTCACGTGTTTGATTATGTAAAGGTTTTTTGTTCTCTGACAATCTACGTTGATATTCATTTGCAATCCTATCTGGCTCTTTTAATATACTCTTAACTTCTTCCCATATAACTGTGTCTAGTACATCAGTACGTATTGCTTTATTGTCACATACTCTGTTACCATTAAACCTGCAGCCAGAGCAACGGTAGTAAGAATACCGCTTATTTCTACTATATGCACCACAATAAGTATATTGGCAACGCTGACATACTGTTAAACTTCGCAACAAAAACGTTTCTTTTCTTTCCCGTGCTCTTGCCCTTTGTCTATTTTCAGTTAGCTGTACTTGCACTGAATCAAATAAATTATCATTGATTATTTTTGGCACTGGAACATAAATCCAGTTCTCTTTATCATTACTAAAATGACCATTTTTTAGTTTACCACAAGTTCCTTTTTTTGATTTCCTTACTTGTGGCTTCGAGCATGCTTTAGTTTTACCATAAGCTGCTCGTCCTATATAAGCAGGATTTCTTAACATTTTCCAGATAGTACTTCTTTTCCAATATTCTTTTCCTGTTTGTGTTATTACTGGTATCTCGTTAAGTCTACGTATAACTTCATTGATGCTCATTCTTTCTTGACCAACCCAATTAAATATTTTGTACACTACATCTGCTTCTTCTTGATTAACCTCAAACTGAGCACTTCCTTCACCTAAATGTTTTGCTATGTAGCGATAACCATAAGGTGCATTACTCATTACACTTATACGGCCAGTTTTAGCTGCGTGAAGTTTTCCCCTACGATTACGTTCCATAATTTTTGCACGTTCATACTCTGCTACTAATCCTTGAATGCCTAAAAACATATTGGATTCTGGATTATCCTCAAATTTATGATTTAAGAAAATAACCTCTGAGCCTGCTTTTCTAAACTCTTCGAGTAAGAGCGCTTGGTATGCAGATTTTCGTGATAGCCGATCAGGTGAATGAATGTATATCTTATCAATCTTACCTTCTGCTACTCTATCACGTAAACTCTCTAACCCAGGACGTTCTAAGTTTGATCCACTGTAGCCATTATCAACAAACCTGTGCTCATCTAATAACTCATATCCATCACTACCAATGCGACGCTCCAATTCTACAATCTGACTCTCTATCGTATTCTCCTGTGCCTGTTGTCTTGATGAAACTCTTGCATACAAGCTTACCATTGTCATCTTCTACCTCCTTTGTTTTATATTTCAACAATTGTTCATAAGCATCTGCCAAATATGTACCTGCCAACCTATGAGGCTCATAACGGCAATTAATAGTTAATCCCCCTTTTTGCATGTTTTTCTTCCTGTGAATTTTTTTATAAGGTTAGGAGACTTCTATTAAACTAAACCAATGCACACCTTATTTAAGAAAGCTATCTAGTTCACACAAATTCTCCTTAATTAAATATACAAGATTTGAAAAAATTATGTCCAAAAAATCTTTGCTTGAATTATCATATTATGTATAATATAGCTTATTTTATGTAATATGAATGTTCATCCAAGCCATGAATTCTGGGAAAGCGATTTAGAAATTCCTGTTAACCTTTTACTAGATCGTTTTCA
			GGATTCTAATATACGTCAGTCTTGGTTAGATTCCCTTTCTGGTAAACAACTGAGCATTATTTTTCAGCATTGCTTTAAAAATCATTTAAATGGACAACTTTTTCAAGATGGAGACTACGATGACAGATCCACTCAACAAAAACGTAAGATGCTTGCTAGTTACTCTGGCTCTCTTTTTAACTATTATCTCATTAGCTACTTTGATCGTACAAAACTTGAAGCTACAGTCAGTGAAGTAGCAAGATTTGCCCTTACTCAAGAGTTAATGAGGTCGTATCTGATAAAAAATAATACCAAGTATGATAAAAGATCCTTATTGTTTTTACTATTTCACATAAATTGCAAACTTCTAAAATCTGTCTATCACTTTGATAAAGTACAAAAGAAAGGTTTCGTATCATTTGCTCTACAGAAATCACCAAGACAAATAAATACTTCATTCAAGGAATTTATGTCACGAGAAGCCGTAGAGCAGATACTAAAGTTCGAAAACCAATTGCAGGGTTTTTTCCATCATCAAGATCGAATATATATGTTTGTACGTCGAGGAAGTGACATGGATTTACTGCTTAATTCAAACAAAGTTGTTCATGGTCATAAGCCTGAGTGGATGATTTTAGATTTTTCGCTTGATGGTACACAGGTTAATCTCTGTGCTAAAAATACTAATAAAGCTGTGGAAATAGCAAATAGCATTGTAAGTGGGTATTTTGACTGCGAATGTACTTTTGTAAATATACAAGATAAGAACTTTCCACTACAAGTGCACAAATTTCTTCAAGCATGTATAGATGGTTCTGACCCTGACATTTGTATATTTGAGTTAAATTTTAAGTCAGATTATTTTAAAAATAGTAATACATATCTTACTTTAAATGTAAAACCGTATGATCCTATTGCACCAGAGTTACATATTTTAAAGCCATCTATTGGCAACATACTACAATCTATTCAATCAGCTAAAGTAATGTTCCAAAACAAAAAGGTAACATTTTCTTTCAAATCAAGTGGGGAAATCTATTATTCAGAGCATCCGCTCAATAAAAAAGAAAGAGAGGAGCTAAAGAAACATATGGAACAATCCTATGGCCTTAAGATCCTTTCACGAGCAAATTGCTGATCTTTTAAGTTCAAATGGTTCCTGGATTAATCCAAGCCAAAATCATATTAAAGCAGCAAGATACTTATTCGATCTTGGATTGATAAAAATGCAAGAAAGGTATTATATTGTTTGCTCTCGTGAAGAAGATCATCTTGATTGGCCAAATGTAATTGATTCAAGTTGTAGCAATGAGATTTTTATCGATTCAGACTTTGATGAAGCATGTGATGACGCTATTTGTGAAAACTGTTCTCGTCATATTCTGCCTAATACTTATCAAAAACAGAGATTTCATCTCTTATCCATATACTTAAATATAGAGAAAATCATAGACTGGTTTGAAACCGAGTTGAATGATTCAAGACTTATGTGGGAAAAAGTGGAAAAAGGAGTTTATTATATTTGTAATCAAGGTCGCATTTTAAATCTAATAATCCTTGATTTTTGTACTGATGCGGTATCTTTAACTATAGATAAACTTAGAGTCCACCCTACAGTTCTCATCACTCTAAAAAAAGATATACCAAATCTATTACTGAATCTATATGTAGTGCCAATGGTGAAACTGTTTTGTCAGCTTAAGACTGTAACTGAGATATTCCAAGAGGCAGCTAAAAGAGGAGTACCAGAGGTAGTAGAAAATACTTCTTTGCAAGTTTTACCAGCTTCGTATATTTCGCTTAAACGTGTTGAACCAATTATACCAACAAAGCTTTTGGAATTACAAGTAGTTAAAGGTATGGTATATGTTAATAGTATTGAAGTTATAAATAAAAAAGCTGCATCATGCCTTAATATTTTTCGAATATTGTTCAAGCAATTTTTACATGACTGTGAGAAAGAATTACCACCTGAAAAACATACACTTCTCAATATTAATCAGTTAGGAAAACTCTTG
			GGACTTAGTTTAGAAGCAGATTTAGAACATCAAATCAGAAAACCATTAAATAAAATGCAAAGAACAATCAAAGCTACACTTGCTGAGAAATTAGGATTAAGTATTGAACGTGATGATGTAATACAAACCCTTGGTTGGCAAAGATCATCATATGGTTATCGTATTAACCCTTTTACTTTGACTATAAAAAAATAGAATTTCCTGATTTTAAAAATTTTCAGCTCCATGAGTAAATTTTCCAACTCCACGTGCAAATGGTCCTGTTTTTACATCAAGCCATTTATCTTCTTTTGAACCATTAGCCATTCCTTTAACTATTTGCTTTGCTTGTAAAAGCTCTTGCACTATACGTTCTAGTCTATCCCTTCCCATACTATGAAAAACTTCAGGCAGTCTATGTCGTTGTTTATGTATTCCTGCACTTCCTGTATGAGTAAATGGATGTCCTGAACTAGCAGCTCGCGCAATTGAATCAATAAGATATATTTTTAGATCTTTATCGCTAATATTTTGAGCTTTTAATTGTTCAGTAATGTCTTCCAATAGCCCTGTTTCTTCGTTTCTTAGGTAAGTACGTATGGTACGATCAGCTAGGCCGTTTGCTTTAACAACTGCTCCATAAAATAAGGCATTTTGTCTTGGAATTTTTCCAACTGACCTAAAAATCATTGGTTTAGTAATATCCTCAACAGGCCAAAAAGCAAAAGAACACCTGACTCCATTTACGAGAGCAGAAGTACCTCGAATAGCATCTCGTGCTTGCTCTACTGTTGATATAGGCTTTTCTCCCTTCAGCTTTCTCATATGATGTGCAGTAATTATTGAAGCTCCAGTGCTACATGCTAAATCAGATAATAAACACATGAGATAATCCCCTACTGCTGGATCAGCGTTTAAATCTGCATGAATGAAAGAAGCAAGGGGATCAAATATAATGAGCTTTAAATCCTTTATTCTGCTCAGCTGCTTCATTATCGACTCAAATTCTGGAGATATTTCTACAACTTTACCCCGAACATTCTTAAGTATGGTAAATGATCCTCCTATATTTGGCAATGGTACAATAAATAGCCTATCTTTATATTTTAATCTCTCGCATTTTGGATCAAGTCGTTCTAAGCGACGATGTATTTCATTTGTATCATCCTCTGCGGAAAATACCACCACAGAACCATGTTCAGTAACAGGTGGGCCAAATCCACACACCTGGTCTATGCTACTTGCAACCTTGAGGGCAAGGTCAAGAAGAAGCATACCTTTGCCTGTATCTCCCATTGCAGCCAGAATGGAGGTTACACCCAAAGGAAATAATCCTTCAACTAAGAATCTTTGCTTTGGTACTGGACCTACAAAACGCTCCACACTCCAGCTAAAAATATCAAGCGGTGATTTAATAATTATTTTTCTTGAGTTTTTTTCGATGAAGTCAAAAATATCTATATTCTCTTGTACAGCATCAGCAGCATCCCAACTCCTTAGTTTATCTGGTGGAACCCTAAGCGTAGCAAGTGATGCAACACCAAGTTCTAAAAGCTTCTTTTCAGCGTTTTTGGCATATTTATTACCTGCTTCATCGTTGTCTGGCCAAATAATAATATGCTTGCCCTTAAGCGGAGTCCAATCTGTTCTATCAATAGGCGCATTTGCTCCAAACATCGCAGTTGTAGCTGTAATTCCTTTCTCTATAAGTGCTTCTGCGCATTTTTCTCCTTCTACAAGAACAACTTTATCGGACCTTAAAATACCCGGAATGTTGTAGAGTGGCCTTATCTCTGGCTCTTTGAATCTTTGTTTTTTAACATCAAATGGTTTAAACTGTTTTTTCTCTAAAGGAGGATCATAACGGTAGACTATTACGATTAGTCGGTTATTTTCATCGTAGTAGTTCCAACTACAGGTCAGATATTGTTCTAGACTTCTGATATTGTTTTGTTTTTTAAGACCAAGCCATTCACTTATTGAAGCTGCTACTTCAGAAAATTCTATTCTGGCGTTCTTTC
			CATGTACAGCTGCCCAAAGATCGATAATGTCACCACCTTCTCCCGTTGCAAAATCTTTCCATAATCCAGCTCTTTCACCTGTTAATTCTATTACAGTACTTTTACCTTTGTTACCCTGTACATCACCTACATAAAACTTATCGCCACGAAATGTTCCTCTTGGTAGTAGGTGAAAAAGACAAGATCTGATGTTTTGCAGAAGCTGAGTTTTCACGTTTTTGCAGACAAATTAAGTCGTAGCTATAATTTTAGAGTTCTGCCAACGCCCATTTACTCTGCTAATGAATTTTGCTGGTATTGATTTACCGTTTCTTAGCTCATATACTACTTGCAAGACATTTGCACGTTTATTTGGTTGAAACATTACCATACCAGAGGTATAAAAGCTTCTTAAAGCATTAGCACCAATTAAAGCTTGAAAAGGACTTTTTGCAAGTGTAGCTGTGGATACTTTTCTGGTATGACGTGTAATAATGATTCCAGCCATAGGATTAATTACAGAATGTAGTTTCTCTATTCTGTTTTGCAGGCCGAAAAATATATTTTCATAGTCAAGAGAATCCAAAACGATAAGGTCTATCATTTTGATATCAAACTTTTCTTGTATAATATCTTTTATTTTCTCTATACCTTCATCATTTAAAGTTAATCTCATCTTTGTGGTAACAATCAAGTTTTCTTCTGCTAGATTTGGTAGCCTTTGATTAGTTATGATTTGTTGTATACGTTCTCTGATGTAATTGTACTCCATCTCATTTTGCAGATAGACTATTTTTAGCGGTCTTGCTGACTTCATCTTAAGAAACGACACTCCTGCTGCAAGATGTGCAAGCAAAGAGAGAAGAAAATAACTTTTGCCAACCTTTGGCGTACCACCAATGACTAAAAGACCACCTGGAGTGAGAATTCGTGGAGCTATTATATCTTCTGGTATTGGTGATTGGTCACTTAAGTACTGCTTTACAGAAAATATTTTTTCTTCTCTTTTCCCCCCTTTTTTTTTCTCCACTCTTTGATTTTTTATTGAGCCACTTTCTAGCAGAATATATATCACCCTTAATTAAAATCCAAAGATCAATAATATCACCACCAGTTCCTTCAGTAAAATTACGCCAATCACCAGCTTCCTTACCTACTATTTTAACTGTAATTGTATTTCCATTTAAGTCTCCAATATAAGTTTTTTCTCGGTAAAACTCGCCATTTGGAAGTAGGTAAGAAACACACTCCTTGATATTATCAATCAATAACATCTTTAACTCTTTTTGCTTTTTAGACATAAAATTCCCATACATATTTTTCATACGTGTAAAGTTGAGATTAGCTAGCTCACAAACAGTTTCAAAAGATTTTGAATTCAGCCAATTAATTGCTTCTTCTCTTAGCTTTGGGTTTTTTCCTACTGCGTCCTGAATACCTCTAGTAACGACAGCAGACCAAAGCTTTTCCTCGTCGTACTTCAAAATGGTACTCTGTCAATTTCATAATTTTTACGGTATTCTGGAGTAACTACTGAGGCAATTTTGTTCTTCTCTCCATATTCATCAGTTATAACACCTACCTTTACTGTAAACTCCAACCCATTTAATTCTGCAATTGAATTTAGCTTGCGAGCAAGGATTGCATTTTCTGAGTTATCATGTGGATGAATGTCGCGTGCTGATTCCAAGATACTGCGAAGCATAGAGCGACCCATTTCTCCCCAAGTATCTTCTGCTTTATTACTTTTAATACCAATTATTTGGTAAATCTTGTGCTTTTCATATAGACCTTCAATAACGGTAAATTCTGTATTTAAATAAATGCTACCGGTAGTAGGGCTTTTAGTAAACCAATGCTCATAACCTCCAGGCTTGATTATCATTTTTACCTTTACTATTGTACCTTTAGGTATTAGTCTACTTTGCGGTTTTACAGTGTTAAAATCAGTTAATAGGTTTTGTAACATACATCATTCTCCATGTTTAAATTTTAAAACTTGCTTTTAATCTTTGTAAGCA
			GTTTGCTCAGGTGCGGTTCTTCAACCATACTCAGGCGTCCACTGCGGTCTTTAGCTGGGTATCCCCAAGGGTTTAAAGTGTGGCAAACAAAAGAGCGCTTCTCCGTTCCATCATCTTTCTTGATTCCAACCATACTGATTACTTCGTCAACTATTCCAGGAATTTCACTAGCAGTTTTAGCCCCTTCGCATTGAGGTAGCCAAGTTGGACGATTGCAGTCATCGAGATATTGACCTAAAGTGCCAACTATGATGATGTCCTTATCTCTAATATGCTGAAACTGGTTGAGCCAAGCCATCATTTCCTGAGCAAGTAATCCATAGGCAGCTCTCATATCCTGTTTTCCTGATCTCTCAGAAAAAGCCTCAGGCTGCATTTTTGCCCATAATAGACATAAACGTGAAGCAACGGTTATGCTATCTACAAAAATGCATCGGTACTTGGAGAACTCAGAGGAAAAATCTTTGTATTTACTAGATACATGTTCATAGTGTCTTTGGCTGTATGCTTGATCGGATTTCAGCGCAGGATTAGGACCTCCTATAAGACAAGCTATATCTCTAGCTTCACTCCAAGTGCGAAGACTAATTGAATCTCCTTGCCAATCTTGAACAGCAAGAAGCCCTGCTTCAAAATCAAGGCAAAGTGTTGGTTCATCTACGGTCTTTAGGAGACTTGTTTTACCAATACCATAAGGACCAAAGATGACCATTTTTACACTTGATATTGTTTGCAATCTTTCATTATTATTCAAAATTTTAAGAACCATTATTTATCCATGCTACGATGTATATATATACAAGAAAGGCAAAAATTTTGTTCAATTTTTCTTTTTGCCTTCGTAGTAAATAGGAGAAAGTTTGGCACGTATCTTCTTGATAATATTGTTTAAAGTGGTTCTTGAAACGTTGTTCATTTTGGCAACTTCATGTAAGTTAAAAAATTTAAGTTGCTCACATATATTTTGCCATTCCTTTGGTAAAACCGAGATCATATAGTCTACATCAATGCGTTTTGTTATTTCACCCTCAAGTAGCTCTGTTACATCGATACTAATATAGTTATTGATATCGCGTTTTGCACATCGCTGTTTCTTTAACAGGTTAATAGCTTTATTTTCAGTTAATCTTGCTACAAAGGTGTTAAAGCTACTTTTATCTTCATCATACTGATCAAGGCATGGCCAAATTTCACAGAAGAGTTCTTGTTCAAGGTCTTCGTTATTCTCATCAATAAAGCACTTAGCAAGTTTTAGTCTATAGGCTTGGTATTTTACGTTTTTAACAATTATAGCTATATTTTTTAATTTCATGGTTTTCCCTAAAACAAATTAATGCTTTAAGGATGGAAGTTATTAATGCCCTTATGTAGGACAGGAGCAAAAATAAATAATACTGATGCAATTTTTAATCTATTGATATTCTATTGTTTTTTTTTTGAGAATAATACTGATGCAATTTAAAATAATACAGTTCAGGTTTTTGGAACCTATTTTGAATGGATTTCAATATTTTTAAGAATGGGTAGCTCAGGCTTCCTAAAGTTATATTAAAAACATATAAGAATTTCATATTTTGAAATTCAATATCACCTAAAGAGCTAAAAATGTGGATTTCGCTGTTAAAAGAATAGCTTAAATTTTTAAGAGGAAAATAGTTGAAAAGTATGCTCTCTATAACCTTAAGTTCCGTTCCTAATTACTGGCTTCCTAAATCAGGAATTAGGAATCAGGAATCTAGAACTAGCCTGTATGGCGGGTTTTCACCATGCGTTCCTAAAACCGTTCCTAGGAACGGCATATCTGAAGTCCGCCAATATGGAGGGTTCCAGCTTCCTAAAACCCTTATATATAATATATATATATAATACATATATAAAAATATACACATATATAAAAACATATAAAATATAAGATTTAGAATAATAAAAAAAACTCTAAAAGTAGAAAAATCATATTTAGGGTAAGTAAGGTTTTTAAATAAACATCTTCAAGAAAGAGT
			TAATTATAAAAAATTTTTCAAAAATTGAAGATTTTTTGGACGAAAATTTTCCAAATCTTGTATATATATGTACTCAGCAATTGAAAGGAAATGCTCTCCCTAGATCTTGGCAAACAAACTGGTTGGACTATTTTACATGATGGAATAGTACAAAGTGGAAGTAAGAGTTTTCATGTTAGCAGGTTTAGTGGTGGTGGAATGCAGTTTTTAAATTTTCGTAATTGGCTTAATGCACTTAAGTATAAATTTCCAGGTATTGAAGTTGTGTACTTTGAAGAAGTGAGAAGACACTTGGGAACTGATGCTTCACATATCTATGGAGGGTTTTTAGCACATCTTTCTGCTTGGTGTGAAGAACATCATGTGCCATACAAAGGTGTATCTGTGAAAACTATCAAACGCTTTATAACAGGCAAAGGCAATGCAAGTAAAGCTGATGTAATTGAAGCAGTACAGGAAAAGGGTTTCTGTCCAACAGATGATAATGAAGCAGATTCTTTAGCTTTAATGTTCTATGTTATGAATTTTAGTAAAGATTTTAATACATTAAAAGTATCATAAAAAGTGGGTCCTTTCGGCCAGGCTGGAGGGTTTGGTGGTCCTGACCTCAGGCCTTCTTTAGCGTTAGACATATTTCAAATGTTAACTACTTACGAAATTATAGCTGAGAAGTGCTAAAAAGGAGAAAAAAAGGTGAGAATTACGCAAGCAGAATGGGCAAGGGAAAAAGGATTTTCAAGGCAATATGTCTGTTCTTTGGTAAAGAAAGGAATCGTTGAACTCAAAGATGGACTCATTGACCGAGAACAAGCAAATGAAGCGGTGGCAGCAATAAGAGATCCAAGTCAGCCACTGAGAAGAAAGGAGAGCGGAGAAAAGCTTTCCACGATGTTGCTAAAAACGCGAATAAAAAATGAAATGGAGCGTGGTAAACTCTTGGAAGCTAGAGTGAAAGCTGAAGTAGGCAAATTTGTGTCAATCGAAGAAGTAAAAAATGAAGCATTTAATGTAGCAAGGGTTGTCCGTAATAATTTACTTAATATTCCAAATAGAGTTTCAGCGCTACTTGCATCACTGAGTGACACTGAAAAGATTCATATGGCGCTCACTGAAGAGATTACAAACTCACTTGAAGAATTATCTAACGCTAAATTTTAATAATGTCTGCTAAGTTAAGTTTAGAATTAATAAAGTGCCTCATTAATCAACCTGGATTAGATGTTAATGTCAGAGGATTAAATGGAAAGACACCACTACATTGTGCTATAGAATTTGATGAATTAAGCATGGTGGATTTGTTACTCACGAAGAAGAATATTAATCCTTTTGTGGAAGATAATGAAGGTAAAACATCTCTTGATTACGCCAAAGAAGGGAAAAAAGCAGAAATATTACAAGCGCTAATTAATAACAAATACGGATCAGAACAAGATAGCTTACTTCATTTGGCTGCAATGATAGGTGAAGTTAATGCAGTGAGATATTTGATCAGAAAAGGAATTGACGTTAATGCACGAAATGCTTTGCATCATACTCCATTACATCTAGCGGCAGGCATAGGACATGCAGAAGTTGTAAAGATTTTGATAAGAGAAGGAAACGCTGAAATAGATGTCTTTGATGCGCGAAATCAGACACCAATGCACTATGCAGTTAATAATAAAAAGTTGGAGATAGTAAAGTTACTGCTGAAGCTAGGAGCAGATGTAAATAGTGCACGCATGGGACAAAACTCAATGAAATTGTCACCTGTTCATATAGCTGTAAGTAATGCTAATTATGATGAAAGAGATTTGTGTCTTGATATTCTCAAATGCTTAATAAAGGAGCCTAATGCTCAAGTAAATTTGCAAGACTACGAAAATAAAACGCCACTACATTATGCTGAAAGACTTAAAACAATAGAAGTTTTACTAACGCGAGAAGATATAGATCCTCTGGTAAAAGACGATAGCGGTAAAACACCATTCGATTACGCTAAACCTGAGATAAAGAAGGCT
			TTGATGAGTAATAAATATGGTTCTGAGAAGAATAGTCTACTACATTTAGCTGCACAAAGAGGAGAAATTGAGCTTTTAGATGCAATTTTAAAAGAAGAAATCGATATTGATATTGTAAATAATAAAGGTCTATCACCAATTTACCTTGCTGCAGAAAAAGGACATTTACATGTAGTAAAGTTATTGCTGAAAAAAGGAGCAAATTATACACCTGTTCTGCACTTAGCAATCAAATCAAACAATCTAGAGCTACTTAAAGTTTTATTTACTGAAAAAAATGGGGCATTGCTCTGCAGAGATACCATTATTAATTTTCCAACCCTTCATAATAAATATATAGCACAGAGAGAAATAGCAGATAAAAGGACGAAAAAACACAATAATATTATCTGCATCTATACTACAGTCAGCGCAATAGCAGTAGCAGTATATATAGGGTTGATAACAACAACAATAAGCAGTGCAATCATTTTTGCAACAATAACAGGGGAATTTGCACTTATTATAGCAATAATGATAAGTGAGATGAGCAAAAGATATATAGAAAACGAATTTCAGAAAAAGATGTTTATGGAACTGGAGGAGTGTAGTTCTACTGTTAATGATGTTGAGATAGAACCAGCAATAAGTAGGGTTAAGGTATGATCTATGCTACATCTTTTTCTGAAGGTTTTAGACCAGATCCGCAGCTTAAAGTATCAGAGTGGGCAAATGAGTATCGAGTTTTAGCAGCAACTGCAGCATCAGAGCCAGGAAAATGGAGAACGGAGAGAACTCCTTATTTAAAAGAAATCATGGATTCACTATCTCCATCTTCTCCAGCGGAGAAAATAGTATTCATGAAAGGAGCGCAGATTGGGGGAACAGAAGCTGGTAAT------------------------------------------------------------------------------------------------------------------------------------------------------------------------------------------------------------------------------------------------------------------------------------------------------------------------------------------------------------------------------------------------------------------------------------------------------------------------------------------------------------------------------------------------------------------------------------------------------------------------------------------------------------------------------------------------------------------------------------------------------------------------------------------------------------------------------------------------------------------------------------------------------------------------------------------------------------------------------------------------------------------------------------------------------------------------------------------------------------------------------------------------------------------
			------------------------------------------------------------------------------------------------------------------------------------------------------------------------------------------------------------------------------------------------------------------------------------------------------------------------------------------------------------------------------------------------------------------------------------------CCTAAAAAAGTAAGACAGAGTAAGTGGTTGAAAAATGTATAATGAAGATTATTTAATTCAAGTCGAAGAAGCGATAAAGAAACTGCAAAATGGAGAGAGAGTAGTATCAATTGCATATGGTGACCATGTGGTGAGATATGCTGAAGTTCAGATAAATGATTTGCTCAGCCTCAGACAACGCATCAAAGGTGAACTAAAGATTGCTGGAATGAAGCCAAAGAGGAAAATTGTTTTTGCTACTAACAAGGGAGTTTTGT---------------------------------------------------------------------------------------------------------------------------------------------------------------------------------------------------------------------------------------------------------------------------------------------------------------------------------------------------------------------------------------------------------------------------------------------------------------------------------------------------------------------------------------------------------------------------------------------------------------------------------------------------------------------------------------------------------------------------------------------------------------------------------------------------------------------------------------------------------------------------------------------------------------------------------------------------------------------------------------------------------------------------------------------------------------------------------------------------------------------------------------------------------------------------------------------------------------------------------------------------------------------------------------------------------------------------------------------------------------------
			---------------------------------------------TGATTCTTTCAACCTTCTCTTTGATTCTGATGTCAGAACACAAACAAAATAAATCTCATTGACATTATGAAAATTTTACAAACCAACTGGATGTGCAAGCCAATGATGATAGAGCAAAAAAGCTTTGACTTGTTGTCGCTATATAACGGAAAACAGCCTATATTTAAAAATATAAAACATGCAATGAATCAAAATATAGCAAGAACAGCAATAATACCAATTCATGGAATCTTGACGAAAAAACCAGGTGCGTTTGATGAAATGCTCGGGATGACATCATATGAGCAAATAGAAGAACAAATTACACAAGCATTAGCAGATAGTAGCATAGAGAAAATTATACTGGAAATAGATAGTCCTGGAGGAGAAGTAAATGGTATTTTCGACTTAGCTGATTTTATCTATAGTGCAAGAGGAAAAAAGAGGATAATAGCGATAGCAAATGATGATGCGTACTCTGCTGCATATGCTATAGCTTCAAGCACTGAAAAGGTTCTTGTGAGTAGAACCTCTGGTGTTGGCAGTATTGGAGTAATAGCAAGTCATATAGATCAAAGTGGATTTGATGAAAAATGTGGAATAAAATATACCACAGTATTTGCAGGAAGTAGAAAAAACGATTTAAATCCGCATGAGCCAATAACGTCTGAAAGTCTGGAAAGCTTACAAAAAGAAGTAGACCGACTATATGAAATGTTTGTGCAGCTAATAGCAAGGAACAGAGGTCTTTCAATTGAAAAGATTCGATCAACAGAGGCAGGGCTATATTTTGGCGAGAAAGCAGTAGAGATAGGTCTTGCAGACGGAATGACAATTCTTTCATCTATTAATAAAAACAGGAGTATTACTATGAATGAACAAACTACAAATAACGTAAAAGAAGAAACTGATAATTTAACTAAGTATCGTAGTGAAGTTCTTGAATTAATACGTTTATGTAATTTATCGAAGATGCCAGAAAAGATAGGAGAATTTATTGAGCAAAGCGTAAGTGTTGAGCAAGCAAGGGAGGTTTTAATGGAATTACTTGCAGAGAGAGCGAAAAAGACAGAGATACTGAGTGCAATACCACAGAATTCAGGAGAAGAGTTGATGATGCAGGTAGCGAAAAGTCGTGCGCAATCAAACATTTAAAGTATGTGTATAACCGCCGTGTATAACAATCACAAATATGGCGGTAAAAAAATAAAAAAAGGAGAGAAAAAGACATGATAAGTATAACTGAAGGAAATAATTTAGGAGATCTTCTGAAATATGAAGTGTCCAACCTATATTCAAGAGACCAAATAACAGTAGCGAAAGGGCAGAACCTAAAGCTTGGCATGGTTGTTGGTCGTGATAAAGATGATCTAATAAAAACTATAAACTTAGCGGCCACAGACGGCACGCAAACAGCAATAGGTGTAATAACAAGTGATGTAAACGCAACGGAAACCACCAAAGCAGTAATCATTACGCGTATTGCAATGTTAGCTGATCATGCAGTTGTGTGGCCAGCAAATATCACTGAAGAGCAGAAAAATGCAGCAATAAAGCAGCTTGAAGGACGAGGGATCATCATCCGCAAGGGAGCTTAAAAAAACTATTAAAAACACAAAAG-------------------------------------------------------------------------------------------------------------------------------------------------------------------------------------------------------------------------------------------------------------------------------------------------------------------------------------------------------------------
			--------------------------------------------------------------------------------------------------------------------------------------------------------------------------------------------------------------------------------------------------------------------------------------------------------------------------------------------------------------------------------------------------------------------------------------------------------------------------------------------------------------------------------------------------------------------------------------------------------------------------------------------------CAGACCTGGAGTGTTAGTCAAAGTTACTGCAACATAACAATACCGGTAGAATGAATGTAGTGAGGTATTCTACCAGTATATTCCTTCTTAGCATACTTATAAACCTTAATACATAAAATGGAGAAATGCAAAAAAATATTAAGAGACTACTAAAAGATTGTTTTGCCCATTTAGGAAAAGTAGCTTTGTATGAATCAAATGATAAGTCACATATGGTACAAGTACTAAAACAACAGCCGAATAAACTTTATGAAATTGGTGATGGAAAATTTGTGGGAGAGATGCTTTTTCTTGAGGTAAGCATTTTTGATATACTGAGGCCAATGGTGGGAGATATTTTTGTTATTGATGGTTGTAAATATAAAGTATATTCTCCACCGCTGCGAGATAATTCAGGAATAGTATGGAATATAAGATGCACGGTACTTGGAGAAAAAGATGTTTAAAATTGAAGTTAATGAAAACATTGAGAGAATTATTCACGATATTGATGCCAGTAAAGCTAAAGTAGAACTGGCAGCAGTAAGAGCACTAAATAAAACGGCATCATGGTTAAAATTAAAGGCTATTCAAGAAATTAGTCAAGAAAAGCAAATTAGCCTGAAAATAATTAGAAAAAGATTGAGAATTATCAAGGCGAAGAAAAGCGCTGTGAAAGTTTTAATTAGGGCATATCTATATGATGTGAGAATGAGAAATATAAAACAAGCAAAAGCAGGATTTAATGATGGATTTATGGCAACGATGCCAAGAGGTTACCGTGGTATTTTTAAACGTGTAGGAAGAACAGCACTACCGATACAGGAGGTTAAACTACCACTTGAACCTGGGGCTTCAAGGATAATAGAAAATCTTGTTAATTATGAAACTGAAAAAGTATTTGAAAAGTTTTTTCAGCATGAATTGAATTATATTTTATGACGACATTTTGGATTAATTTACATGAGGCAATTTGCAATACGCTAAAGGCAGAGATACCAGCAATTCGAACTTGTGAGGTTTATCCAGCAATAAGGAAAGAGTTAGCAGCTCCAGCAATATTTGTGGAACTTAGCGAGTTTGAAAAAGGACATGATCCTGGAACAGAAGAATTAGCGCTGAGGGTAAGATTTGAGGCACGAATAGTGATTGATAGCACAATAGAAAATGCCCCTATTATTGTCAGATCATTAGCGTCAGAAGTAGCAAGAGTGGTAAATAAAAACACTTGGAAAGTGGAAAAGATTTCACCAGGAGAGTTTATCTCAGGAGGAGAAGATGGCTTTAGACCAGAGCTCGATGCATATTTAGTATGGATGGTAGCGTGGGTGCATGAATTACATCTTGGTCATTCAGTATGGGCAGAGAATAGTATTCCGCCGAGCACTGTTTACA
			TTGGGTTTACACCTGATATTGGAGTTGCTAATGAGCATAAATATGTAAAGGTTGGCAAAAATAATGAATAGTTTTGAGAATGCAGAGTTATCAAGAAAATTGGATAATCTGATTAGACTTGGCACAGTAGAAGAAGTGAACTGTGGCATGGCTAAGGTACGTGTAAAAATGATAGGTAATATATTAACAGACTGGTCACCATGGGTAACAACAAGAGCTGGAGAGGATAGAAGTTGGTCTGCACCAAGTATTGGAGAACAGGTGATAATACTTTCGCCATCTGGTGAAATTGCTAAAGGGATTGTTTTGCCAGCCATTTATTATGAAAAATATCCTCCTACAGAGGGAAGTAAGGAAGAAGTAAGCGGTTTTATTTTAAAAGATGGAACAGTTGTTTACTATGACCGTAACGGCCATAAGTTTACAGTTTCTATCAAAGAAGAAGGAACGCTTATTTTTGCGGTAAAAGAAACGCAGATGGAAATAACTAGTAAGGAAGTTATTTTAAAAACGGGAAAATCAAGTTCAAATATAACTGATGAAAAGATTGTCTTACAGGTTGGGAACTCAAGTCTAGAGATTACTGAGAGTGGCATTAAGTTAAATGCGAAAAAAATAGATTTAAACTAGCCGGAGAAAAATGTTAGAGCTAATAATGATAAGGGTATTATGATTGGTGATATTGATCATACCTCTCAAACATCAGAATTAAGTGGATATGAATCAGGATGTGAAGATGAGTCAAGAAGAGAGGAGGAAACAAGAGGTTCATTGTTAGGGCAAAAACGACTTTCAGAATCAGACAAAGATTTAAGTTTGGCAAAACAGGGAAAAGTTGTTCGTTTTGGTGATATGTGTAACCAACATGGAGATTATTTACAAAGCCCTGGTATAGGAGGAAGCAGTAATTTGTTTGTAAATGGTAGGCCTGTGCATCGTCAAGGAGATGAATGGTCACAACATGCATCAACAGACCCTTATAAGCTACCACATATTAGTCAATTCCTTCTTAAGGGATCAAATTCAGTATTTGTAAATGGTAAAGCAATTGCTCGTACTGGTGATCTAATTTCTTGTGGAGCAATAGCAGAAGAAGGGAGTGATAACGTTTTTGCAGGGTAAATAATATGCGTGGTATGAGTTCTGAAACTGGCAAAACAATAAGCGGTATAGAGCATTTAAAACAATCAATAGTTGATATTTTAACTACACCAATTGGTACTCGTGTTATGCGTCGAGATTACGGGTCCAAATTGTTTGAATTAATTGATCACCCAATTGTACCAGGTTTTGCGCAAGAACTTTATGCAGCAGTTGCAGAAGCGCTAGAAAAGTGGGAACGTCGATTTAAGCTTCAACGCGTACAAATAACAGAAATAAAAGAAGGCAAAGTAACTCTCATTTTAGAAGGAATCTATCTGCCAAATGGAAAGCCGATCCGCCTTGATGGTATTATAGTATAAGGTAGTAGGATGAAAACACCAAATATTGTCGAAACATTAAAATTTGAGGAAATCTTTTCGCGAATGAAAGAAGAGTTAGTACGTCGAGATGCAAGTTTTTCTGCGCTAACTGAGAGTGATCCAGCAATAAAGATACTGGAAGTAGCAGCATGGCGTGAACTTTTGCTTAGGCAAAGGATTAATGATGCAGCACAGGCAAATTTACTTGCTTTTGCAAGAGGTAATGACCTTGATCACTTGGCTGAATTTTATGGTGTGCTGAGAAAGGAGTCAGAGAATGATGAATCCTTAAGGAAGCGGGTAAAAGCCAAAATTGTTGGTTGGTCAACAGCAGGAAGCAAAGAACATTATCGCTATCATGCATTATCTGCTGACACAAGAGTAAAAGATGCGCAAGTGGTATCACCTGTACCAGGAAGTGTACAGATTTCAATACTTTCTACAGAAAATGATGGAGTACCTTCAGAAGAATTGCTAGAGATCGTCAGAAATAACGTTATTCGCGATGATATTCGTGTATTAACAGATACGCTTACA
			GTTATTGGCTGTGGTATTATTCCCATTACTATTCATGCTAAAGTGCATATTTCCCCTGCTGCATCAAAAGATGTTATCGCAGCTGCAAAGGAACAATTTATCAAAGGTCTTGAGTCTACTAAAGGTTTAGGGTGGAATGTAACCAGGTCCTGGATTATTGCTCATCTTTTTACAGAAGGTATACAAAATATAGAGCTTACAGAGCCGATAGAAGACATCGTCGTGCAAGATAATGAATGCGTTACTTTAAATAATTTAAGTGTTAGGTAAAAATTGGTGATACTTCCTCCAAATGCTTCAAAGCAAGAGCAAATACTTACAGACATAATTAATTATTCTTTTGATGCAAATTCTCTACGGGGATTTAAATTTAACCCACAGACTGAAATGTTGCCGTGGCTAGTAGCGGAATACGGCTTGGGAGAAATTTTATCCTGGGGGAAGAAAGCTACTAAGAGTGCATTAAAAGAATGGGTCTTAGCTAAGCAAAACGGAATAAGATTTCAACGTTTGCGCGGTACACCACAGTCACTGAAGATGGCGCTGAAGTGGGCAAACATTGATAATATTACCATTCAAGAAGAACCACCAGGAGAGCATTTTGCTGAATTTCAAATTGGCATCTCTGATGTTCCTAATGACTTTTTTGTCGATAGTGTAATTGCTCTGGCAAAATTTTCTGCACCGGCAAGATCTCGATTAATGCGAATATTCAATGACTATTACAATGCTCAGCGGTTTATGTTAGATGAAAGTATTTTTGGAGATCTTCTTTCAGACTACTCAGGTGTAAAAATAGCAAAAGAAGGACCAGTATTATCGTTTGGAAGAAAAAACTCATTTGAGCTAAAAATAGGAAATCCAAGATTTAAATTTGGCACTTTTAGATCACATTATGATAGAAGTTACAGTAATGGTTTATATAGGTTAGATGTTGCAACATTAGGAGAGACAGAGCCTCACACGAAGAATTACAACGGTACATATGAAAGAAATCATGAGTGGTACAACTTAGAAGCACTATATCCTCTACCACAGAGTTTATTGCCAGAAATTAAGTTTGCTAAAGCATTGATAGTATTGTCAGATAGTTGGAATTTAGGGGATATCAATGCTTGTTTTGCATCAACTACTTATGAAGAAATAGAGCATACACTTCACTTAAGTGAAGATAAACTTTCTGAGCAGATTTGGAATTTTCAACGTACACCAATTTTAGAGCGATTTAGTATAACTTATTACTATGAAGCGAAGAATCTTACTGATCAAAGAATAATAGACTTTAATCTAACAGAATATCATGTTGATTGTCAAAATGACTCAGATTCAAAGCAGAAAGATTCTATTCATGAGCTAGAAAATTACGTAGCAGCATTTTATTCAGGTATGGTTACTTGGCATGAACATCGCCACTTAAATCGCCCTTGGAAAGATTTTGATCCTATTATTGCAAAAAAATTGGACGTTTTTTCTACGGATCTTGTATATACATAATATCAACTGCACAATCAACTATGTCAGTACTCACACAATCAGGCAGAGCAGCTATTGCTGCGAGCATAAAAGAGCAACCGATACATCTTGCTTGGGGATCTGGGGATTCTACCTGGGAAAGCAGCTACAAAGTTGAAAAAACTTTTGCAGCAGGCGGCAAGATAAGTTTAGATCACCACACTATTAAAGATGTAAAAGTTTATACAGGGCAAACAATTTATCAGTCAAGCATAGATTATATAGTTGATAGTAGCTCAGGCACTATTGAGCGTGTAGAAAATGGTGCAATTATAGCAGATAGCGTAATCACTATAGAGTATACTCAAGACACACCACCGGAACTAATTACTTCTGCAACATTAATTAAGGAAGTTGGACGTCGTGTTGTTGATGAGGTGCTCTTTTGCAGTGGTGATGAGAATGGAGAACTTGTGACTCCATCTGGAAGGTTTAAACCATCTAATGTACCAACTAATAATCTCTATCTTAAATTTACTTTCGATTTC
			ACGGACGCAGCAAATCAAGTAATAAGGGAGCTCGGGGTTATGGTTGGTACAAAGGTAAAGGAAAAAGTGTCATCTGGGAAGAGATATTTTGAGCCAAAAGACGTGGAAAATCCTGGAATTTTGTTAGTTTTAGAACACACCGTGCCACTTATCAGAACATCTGCAACTCGGGAAACTTTTTCATTTGTTGTAACTTTTTGAAACAAAATGACCTTAAATAGTTATTATAACCGCTTTAATCCTGACAAAGAATATGAGAAAAGCTTGTTTCTAGCAGGAAGAGGTCTACAGTCTGCAGAATTAAATGAGACTCAGGAATATGCTCTTTCTAAGCTTAAAGGCATAGGTGATGCAATATTTCGTGATGGTGATGTTATAACAGGAAGCAATTGTATCATAGATAAAGAAACTGGTAAAGTTACACTTGAAGCAGGAAAAATCTATCTTCGTGGAGCAGTCAGAAAAGTCAAAAAAGAAGAATTTATTATTCCACTGAGTACCACAGTTCGTATAGGTGTTTTTTTCACCCTATCTACCATTACAGAGCTTGAGGATGAAAATCTTCGTGATCCTGCAGTTGGTACAAGAAACTATCAGGAAGTAGGAGCTGCAAGGCTTAAAGTTTCTACCATTTGGGGTTATCAAGCAGAAGGTCTTTCTCCACGTTTTTCTGAAGGAGAGTTTTATCCAATCTATAACATTGAAAATGGAGTATTAATAGAACATTCACCACCTCCACAAGCAAATATAGTAACTACCGCTCTTGCTCGTTATGACAAAGAGGCAAATGGTTCCTACGTCGTAAATGGTCTTGAAGTAATGTTCCTGCAAAAGGAAGTGGGGGAAGGAGGAAAAAAAATATTTGTGATTAATGAGGGCAAAGCTCATGTTGATGGCTATGAGATTGAACTTCCTCACAGTATTCGTGTTTCTTTTGATGAAGATCCGGATATAAAATCAGTTGAATCAGAACCACATACTTTTCAGCCAAATAGCCAAAGAGTAATGGAACTTAAAGTTAATGATTTTCCAATAAGTGAAATCAAAAAAGTAGATATAACTGTTCAGAAAACCATTACTGTTACTCATGGTTCGTACTCAGGAGCTATTGATCCGATACCTGACTCTGCAGTACTTGAGATTATTCAAGTTAAACAAGGAAATGTTATTTATGAAAATAGTGTAGATTATAAACTAAACGCAGGAAATATTGATTGGTCATTACCTGGCAAAGAACCAGCTCCTGGGAGTAGTTACCTAATAACCTATCGCTGCCGCACTCATGTAAGCCCTGAAGATATAAATGAAAAGGGATGTAAAGTGAAAGGAGCAGTTGATAATAGCTTGGTTCTGGTTGATTACACCTGGAAAATGCCCCGCTATGATTTAATTACTATAGATGCAAAAGGCGCAATAAGAAGGATAAAAGGTATAGCTCACCCTTGGAGACCATCGATGCCTAGAGCGCCTAGTGGACAACTTTTGCTTTGCTACATTCACCAAACATGGAAAAACGGAGAAAAAGAAGTGGTGAAAATAGTGAATAATGCTATTCATGCTGTACCGATGAATGACCTTGAAGCAATGAAAAAAGGAATAAATGATCTTTATGCGCTGGTTGCACAGGAACGTCTACGCAGTGATGCAAATTCAAGAGAACCTACCACGAAAAAAGGAGTATTTGTTGATTCGTTCTTCGACGATGATATGCGTGATCAAGGAATTTCGCAGTCTGCAGCAATAGTAAATAGAGAGCTAGTTCTGCCAATAGATGTAGAAGTTGCAGATATTGAAAAAGGTGGGGAAAGATATCTTTTGCCGTATGAACTTGACCCGGTACTGGAGCAGCTTTTACAGGCCAAAGGAGAAAAGATCAATCCATATCAAGCCTTTGATCCAGTCCCGGCACAAATTACTCTAAATAAAAATATAGATCACTGGACAGAGGTAAAAACAAATTGGAAAAGTCCAGTAACCAGAGTGTTTAATGTTAAAGAAAC
			GACAGAGCTGCTGTCAAGTACTTCATACGAAACTGAATTTATGAGAGAAGCAATACAGAATTTTGAGATCGAAGGTTTTGAGCCAAATGAAAAACTTAAAGAAGTAAAATTTGATGGCATTTCTATTATACCTATGGCATAGAGGAAAAAAAAGTGGAAGCTAACAATCAGGGAAAATTAAAAGGAAGGGTGAAAGTGCCGGCAAATATTCCAGCAGGTACTAAATTGGTGCAATTTTTCGGTGATAAAGGCAGTTATGGAGAAGCAACTTATACTGGTAAAAAAACTATTACCATAGAAGAAAGAAGAAGAGTTATTGCAGCAAGACGAGTTGATCCTTTAGCGCAAACATTTACTCTAAATGAAAGCAGACACATAGGAGGTGTGGAGCTATGGTTTATAAATAAAGGCAAAAAACGTGTTGTTGTGCAGATTAGAGAAACAGCAGTGGGAATGCCCTCGCAGACTGTCATTGCTGAAAGCTATATTGAGCCAAAAGATATAAAGATAGATGGCACAGCAACACGTATAGAGTGGTCACCAGTGTTTTGCCATGCAGGGCAAGAGTATGCAATAGTACTACTTACTGATGATTCAGTTACTGCAGTAAAAATGGCAGAACTTGGCAAATATGATGCAGTAAATAGCCGTTGGGTAACAAGTCAGCCATATCAAGTAGGAGTATTACTATCATCAAGCAATGCAAGTACCTGGACACCACATCAAAATTTAGATTTAACGTTTCGATTACTAGCTGCAAAATTTAGTGAAAATTCTCATGTTATTGATCTTGGGAAAGTTACTGTAAACAACGTATCAGATTTAATA-------------------------------------------------------------------------------------------------------------------------------------------------------------------------------------------------------------------------------------------------------------------------------------------------------------------------------------------------------------------------------------------------------------------------------------------------------------------------------------------------------------------------------------------------------------------------------------------------------------------------------------------------------------------------------------------------------------------------------------TGACGATTGCCAAAGAAGTAGTTTATGCATTGCATCAGAGACTAAAAGATTTATCTGTAAATGCTACCCCTGATCAACTCGCATATCTCGCAAAATCTCTAGAGTCTATTGCTGGTCAAAGTACAGTACTTGATATTGTACAGATGACTGATGCAAAATTAAAAGAGCTTCTTGACAGTAGCACAAGTCATTTAAATAAATTAGATAGTAGTAAAAACAATGCATTAGCGGCAATCTCTGAATTGGAGGGAAAGTCGTTAAAGAAAATAGATGAAAAAGGAATTACAAACTTATCACTACTTGATAGCAGAAAAGATTCACATGTTGCCACCATCAATAATGCCGGAGACCTAAATAGCATAAGAAACACATTAAATAGCCTTAAAGCCATAAGCGATATACCAACTGGTTCATCAATTATGAAGGAAATAAAAACTAGAGAAGACCAGTTAAAAACCCTTAC
			AACTAAATTTAACTCGATTAATGATGTGCCAAATGGGTCATCAATCATAAAAGAGATAAGAAAGCGCAATATGGTTGAACCTGAATCATTACCTTTTCTGTTCGGCATTCTTAATCGATATAATGACTATGGTTGGTCTGATGATAATGGCTATTTCAAAACAGAATTAGGGCAGTGGTATAAAGATACAGCAAAAACCGACTATATGCTGCAGCTCCTTGCAGGTAGTAATACTTATGATTGTACGTATTCTAGTTTTTATCATCCACCACAGTTGTACTTCTTACAAGGAAGTAACGGTAAATTTCTGTACAGAAAAGCATTTTTACGTCGTAGTCACAGCTCAGATCAATACAGTTACCCATATGCACTACTTGGAGTAATATTTGTAAAAAACACTACAAACAGCGATAAAACGCGAACGCTTCATTTTAGTGGTTCATCACGTTGGAGTTCAGGATATGAAGGAGCAGGGTTATTCGTAGGAACACCTAGTCACGTTAATACTAATAAATTGGCAATCTCAGGAATAACTTGGACAAATATTTACAACTACTCAACTAATTCTGCAGTATTTAGTAGTTCAAATAATATTACTGTGCCAGCAAATAAGACAATAGCAATTTTATTTTACGCATCGCCATATTTTTACACATCTGATTATCACCATTACAGTTGGTTTATGAGGTGGAGTATTTATAACTTTCGGAGCAATTTTTTAACTACAGGGCTTGAGATAGATGTGGAAAGAACGCTAAAAGCTTGGCAATGTCCAGGATTATCTAACACGCATGAGATTTGGAGGTAACAAACAATGTCTATCTACATTAGATTTGAAAATGATAAACAAGTAGAAACAACAATACTTGAAAGCAAGCCAAAAGGTAAAAATTGGTATGAAGCACCAGAAGATTTTGATTGGCAAAAAAGCTATTGTTTAACAGAAGGAGGCAAAATTGCTCAGCGAAACCAAGAAGATATTGAATTGGAATTATTGCAAAATGCGAAGTTTTCTGCACTTTCTAATCTTCGTGCTTATTATGATAACTATACTAACCAATACACAGGAAGTTCTCGTCAAAAAGCTAAATCGTATGCGATACAAGCGAAGGCTGCAGCGAACGTTTTAGCAGCGCCAGAATCTATAGATGAAAAGGATGCGGAAATTATAGAGCCATTAGCAAAAGTCCGTGGTATTACAGTTATCGAAATGGCAAGGATAATCGAGGAAAAAGGGAAAAAAGCAGTAAAAGCGATAGTAAAATGCGAGGAGTTGGAAGATATGGCGAAGAGGAAAATTGAAGAAGCTAAAAGTAAAGAAGAACTGCAAATTTTGCTAGATGATTGTAAACAAAAAATGCAAAACCTAGAAAGTTAAATTCTTTTCAAAAATCAGCGTGCAAGG-------------------------------------------------------------------------------------------------------------------------------------------------------------------------------------------------------------------------------------------------------------------------------------------------------------------------------------------------------------------------------------------------------------------------------------------------------------------------------------------------------------------------------------------------------------------------------------------------------------------
			-----------------------------------------------------------------------------------------------------------------------------------------------------------------------------------------------------------------------------------------------------------------------------------------------------------------------------------------------------------------------------------------------------------------------------------------------------------------------------------------------------------------------------------------------------------------------------------------------GTGGCGCAATATTGTAAAAAGGAGAGAAAGAGAGATGTTACCAAAGATTTTAAAGAATTTTAACGTATTTGTTGATGGTCGAGGTTATGCTGGTCGTATCGATGAAATTAGCCTACCAAACCTTGCAATAAAAACTGAAGAATATCGCGCAGGTGGAATGGATATACCAGTCAGCATTGATATTGGTATGGAAAAGCTCGAAGCAGATTTCACTTTTTCTGAATATGACTCTGAGCTCTTTAGACTTTTTGGATTGATAAATAATAATGCTGTCTCTCTTACTTTAAGAGGAGGTTTGCAGGGAAGTAGTGATGCCGAATCAGTAGTAATTAACTTAAGAGGGCTCTTTAAAGAACTTGATTTTGGTAGCTGGAAACCTGCTGAAAAAGCAACACTAAAATGCACTGTAGCTGCCAACTATTATAAGCTTACTATTGATGGGAGAGAATTGATTGAAATTGATGCAGAAAACATGATTCGCAAAATCGATGGTGTTGATCAAATGACTTCTATGCGCATAGCTCTAGGAATTTAAATAAAGAGGTAAAATAATGCAAAAAATTAAATTAACTGAACCAATAAAAATCGATGGAACTTTAGTTTCAGAGCTAACTCTACGTCGCCCAAAAATTCGAGACCGTTTAGCTGTTGAACGTATGGGTAATAGCGATGCAGAGAAAGAAGTAGCACTGATTGCAAATCTTGCAAGTATTTCAAGAGAAGCAGTAGAAGAACTTGATTTGGCAGACTACAGTAAGATTCAAGAAGTGTTACAAGGTTTTTTGTCTCAGCAGAAGAATTGAGGCTGAGCATATTATCACTTAGCTCAATGGTTGGTGGTGGAATCAATCAGTGGCTTGATATGGATATTGAAGAATTTATTATATGGTTTGAAAGTAGCGGAAAATTATGCAAATGAAGGCAATTTCTATAGTAATTGGAGCAACACTGCAAAGCAGTTTTAATAGTACGATAGCAGGTAGCACGAAGCAACTTTCTCGTATTGGTAGTACGATAAAACAACTTGAATCATCAAGTAAATCAGTATCAAAGTTTAAACAATTAAGCCACGATGCTCTGCTTGCTAGGCGTTCTTGGAATGAACTAGAAATAAAAACAAAATCTCTTGCTCAGCAGATAAAAAATACAGGAGCACCAAGTAAGAGCCTGCAAAACGAGTTTACAAGGTCTAAAACTGCAGCACTGAAAGCTAAAACAGCTTATTTACAAAAAAGAAGTGCTCTTCACCATTTACGCACGGAGTTCAGTAAAAGTGGTAGAGATATAAAATCTCTTATTGGAGATCAAGTTAAACTTGGCTCTTCTACTCAAAAGCTTAAAAATAACTATACAGCTTTAAATTCTGTAATGCAAAAACGTAAAGGAGTTTTAGCGCAAAGAGCAAATTTTAGAGCTCAAATCATG
			GATACCGTGGCACTTGGCCTCACGCTTGCAGCACCACTTAAGGCTGCAATTAGTTTTGAGAGCGCCATGGCTGATATAAAGAAAGTTGTAAAATTTGAAGATAGAGATGTAAATGGTTTAACGAAACTTGGTGAAACATTAAAGGAAATGTCACGGACAATTCCGCTATCTGCGGCAGAACTTGCGCAAATTACTGCAAGTGGTGGTCAACTTGGTATTGAAGCTAAAGATCTTACGGTTTTTACAGACACTGTAGCTAAAATGGCAACTGCGTTTGATATGTCAGCAGAAGAAGCAGGAGACGCTATTGCTAAACTTTCTAACATTTATCAAATTAAAATTGGTGAAATGGCAAATATTGGTGATGCGATAAACCATATCTCTGATAACACTGCTGCAAAAGCTAAAGACATTGTTCCTGCATTAAACAGAATCGGTGGTACAGCAAGGCAATTTGGTTTAACTGCAATGGAAGCAGGAGCTTTAGCAAGTAGCTTCATTAGTCTTGGCAAAACTCCTGAAAAAGCAGGCACGGCGGTTAATGCAATGCTCAGCAAGTTGCAAACAGCAAGTAAACAAGGTGGCAATTTTCAAAAAGCGTTTCAAGTGCTAAAAATAAATGCTCAGGAGTTTGAGAAAGCAATCGGTAAGAATGCACAAGGTACATTAGTTAAGTTTTTAGAAACAGTTGCAAAATTAGATAAGCAAGAACGTTCTAGCGTTCTTTTTGACCTCTTTGGTCTTGAATATCAGGATGATATAGCACTACTTACTGGTAGTCTAGATGAATATAGAAAATCTTTGCGATTAATAAACGAAGAATATCATGGCTCAATGCAAAGAGAGTTTGAAAATAGAGCAAATACTACAGCAAATAATCTTCAGTTACTTAAGAACTCAATAGCAGAATTGGGTATGAATCTTGGTGCGGTATTATTACCACCTTTAAATTTTACTGTTAATCTTCTCAAGTCAGCAACTACACAAGTAGCGCTGTATGCAAAAGAATATCCAATACTGACTACAGTAATCACGAGTACTGCTACAGCGTTGATTAGCATTAAAATAGCAGCTATATCTCTTGGATATGCTTGGACTTTTATAAAAGGTTCTTTATTCGCTCTTTTATCTACTTGGAGAATGTTTGGATCTGTTATTACTTTGGTAAAAATAGGTCTTTATTCTACTTCTGCAGTTTTTCCAGCAATTATTGCTGGATTTAAAGCATTAACAATTGCCGTGATGAGTAACCCTATGGGGCTGATTATTGGTGGTATTGCTGTTGCTGCAACTTTGATAATTACCAAATGGCAAGCAGTAAAAAATTTCTTTATTGCTATTTGGGAGTCAGTGAAAGTTGTGTGGAAATCTTTTTCTGATTGGGTAGGAAAATTTTGGAATAATATTGCTCAGCCTTTTAAAACAATCAGTAATCTGTGGAGTAAAAAAAATGAGGCTAAGTTAGAGGTTAGATCCGTAAATAATGTTATAAGAGATTCTCTTAAACACCCAATTGCAGCGCACAGTAAAACTGTAGAGAATAGAACGCAAAATAATCCCCTTAGTATTAATATTCACTCAAGCCAAGATGCACGCAGTATTGCTGATGAAGTGATGGAGCGAATTAGAGAACAATTTAGTGGCGCACTTTACGATATAAATTAAATTATGTTATCTCTTGGTCCATATAGATTTTCATTAACTGAGCAAGGTTTCACACGTAGAAATGAATATCGTTGGCCCGCGCTTGAGCGCATTGGAGAAAAGCCATTGCTTCAAAGTATTGGCCCTGGGGAGGATATTATTGAGCTTGCAGGAGTAATTTATTCAGGAGGACTGGAGCAAATAAATAATATGCGAAATTCAGAAAAACCTTTCTTGCTAATTGATGGCCAAGGTAATATTTTAGGCCATTTTGTTATTGTAAAAATAGAAGAAACGCAGAAATATTTTTTTCCAAATGGTGAACCAAGAAAGATTGAGTTTCATTTAAGTTTAAA
			ACATTATAGCAATTTATCATCACAAAATAACACTACTGACTTTACTGCAGCTGACAATGATGTACTACAAAACTAAAGAAAATGATATGTTAGATTTAATCTGCTGGAACTACTATGGATTCAGCTCAGAAGCAGTTGAGATTGTGTTAAGAGCTAATCCTGGACTTGCAGAGTATAAAAGTCTTCCTGCAGGATTAATCATTAAACTTCCTGTTATTCAAAAAGAAACACAAAAGCAAGTAGTGAAACTATGGGATTGAAATGATACCAGATTTTAGCATTTCAGTAGAAGGGATTTTAATCACTGAACTAGTAAAGAGTCGGCTGATATCAATGCACATTACTGATGAAGCTGGAATAATAAGTGATACTGCTGTAATTCATCTTGATGACCATGATTCGTTATTTGAGATTCCTAGAACTGGGGCAAAGCTGAATATTTTACTTGGGTATAAGGAAACTGGCATTGTGCCGATGGGAGATTACGTAGTAAATGAAATTATGGTACAAGGTCCACTACAGGTGCTAAAAATCAAAAGTCATGCGGCAGATTTGAAGCAGTCCTTAAAAGAACAAGTGTTTAATGAGTGGCATCAAATTACTTTAAATGATTTAGTGGAAAAAATCGCAAACAAACATGGCTATCAAGATAAAGTTGCTGCAGAGTTTGCAAATATCATGATATCACATATTGATCAGACTGCAGAGAGCGATATGCATTTTTTAACCAGGCTTGCTCAAATTTATGGAGCAATAGCAAAACCTGCAGGAGGATATTTACTTTTTATTTCAAAAGGAAGAGCAAAATCAGTTACTGGAAAAACTTTAAGCACTATTACTTTAACACCTGGAGATATTACAAGTTGGCAAGTAAGATTTAATGAGCGTAATCAATATGGCTCTGTTATTGCCTACTGGTATGATTATGAAAAAGCAGAGACTATAACGGAAAAGGCAGGTGATCAAGATCCAAGTTATATTCTACGGGATATTTATGCAAGTAGTGATTTGGCACAAAATGCAGCGTCTGCAAAATTAAATCAGCTGATGAGTAATGCAGCAACACTAAATATCACAATGCCAGGGAAACCTGAGTTATTTGCCGAAGCAAAGATTAATCTTTCTGGATTTCGTAAAGGAGTTTATGGTGACTGGATAATAAATAAGGCTGAGCATGTGGTCGATAATCTGGGTTATCGTACTATTGCTATGGGAATAATTGATAGTGGGAAAGTAAATTGATAATTTTCTCATAAATATCTTCTTTATTATTGTTTAATTCCTCTACAGCAAGATCTAAAGGAGTTTTTTTATCTTTGTTTTTAGCAAGAGGATTTGCTCCATTTTCCAGTAGAAATTTAGCAATTTCCAAGCGTCCTTCCTGTGCAGCATAGTGCAAAGCTGTCCAGCCAAAAGCATCAGTAGTGTTTACATTAATGCCTTCTTCAATTAGAAATTTTACAACTTCTAAACAGCTTCCGCTTGTAGCATAGTGTAATGATGTTGCACCAAAATAATAGGTATCATTGATACTTACTGTGTTTTTTACTAAGGATTTTACGTTATCCAAATTGCAGCTTTCAGCTGCAATGCGTAATGCTATTCTATCCTCACTAGTTGTTTTATTTTTTATTGGCACATCTTTTGATAATTGGTCTGTACTAAAGTGCTGATACAGAACAATAACGCATATTATTGGTATTATTGAACTTGTTAACAATTTCCAAAAAAGGCTAGATTTCATGTTGATTATATTATTTACATCGCTTGTTTAGTGCAACTAATTAACTTTATTTTAGAAAAGATTTTTTGGACGTATTTTTGATGAATCTTGTATATGTATATATACAACTTTTCCTTTAAAAAAGATGACAAACACAGGAAAGATCCCTGTAGCAGTAATTGCTACTATGGTGATACAAACAATAGCATTGATCTGGTGGCTAGCTAAGCTCGACTTAAGAGTGCATATGCATGATAAATTTATAGAGCAAAATCAA
			AGGACTACAGAAATCATCTATCGCCTTGAAGAAAGAGTTAAAAATCTTGCTGAAGAAGTTAATGAACTTGAGCAGAAACACAAATAAAAAAGTGGCAAAGTATATTTTATCCGTTGATGGAGGTGGAATTAGAGGAATCATCCCTGCCATTATTCTAGCAGAAATTGAATCTAGAACACAAAAGCCAATTTCCCAGATTTTTGACTTAATGGCAGGAACCTCAACCGGTGGGATTATTGTTGCTGGACTTTGTAAAAGCAATAAACTTCAATACTCTGCCAATGATTTGGTTGAACTTTATCAAGAGTATGGAGCATATATCTTTCAATCATCATTTTGGAGAAAATCAATTGCTTCTTGGCTGAGAGGTTCTCAGTACTCGTATAGAAATATGGAATTTATTCTTAACAAATACTTTGGTGAAAGTACTATGGCCGATGTTGCAAGTAATCTACTACTCACCAGTTATGACATTCACAATAGTTGTGAATTTTTCTTTAAAAGTTGGAAAGAAGAAAACATTAAGTTGAAAGATGCACTTAGAGCTACAACAGCTGCTCCAACGTACTTTACACCAAAACGTCTGAAAATTAGCCAAACAGAGAGAGTGTTGATAGATGGCGGAGTGTTTGCTAATAATCCAGCAGCTTGTGCATATGCAAGTGGCAAGAGATTATTTCCAAATGATGAGATTATACTGCTATCAATAGGCACTGGTGGAACAGATAGAAGTATAAAGTATGCTAACTCAAGGAAATTTGGCAAAATAGGGTGGGTCAAGCCACTACTGAATGTGATGTTTGCCTCTGGACTAGATTGCGTTGATTATCAACTAGAGCAAGTAATGGGTGATAAATATATACGAATACAATCACAACTCAAAGTAGCATCATTTGAGATGGATAATATAACATTCAAAAATATTAAATGTTTGCAGCAAGAGGCAAAGGCAATGATAAAAAGTCATCAAAAAGCAATTGACGATTTTTGCGCTACCCAAATTATGTAAATTTATGAAAAAACTTTTTTGTGATGAGAGATTCACAAAATTCAAAGCTTTTTTTGATAAAAATAAAATTTTAAAAAATAATTTGGACGTTTTTTTTACCAATCTTGTATATATATAACATAAAAGCGCGTTTTCACGCAATCAAATCAAATGGAACCTAATAAAGATACTTCACAGAAGTCCACTATTGAAGCTAAAAAGCTTGAGCTACCAAAAGGTGGTGGAGCGATAAAAGGAATAAGCGAAACTTTTGAGGCTAATTCATTCACTGGTACTGGGTCCTTTTCAGTACCAATTCCACTGCCAACGTGCCGTAATTTTTCGCCTTCTTTAAGTGTTGATTATAGCTCTGGTGGTGGCAATGGAGTATTTGGTATAGGGTTTAATGTTTCAATAGCAAGTATTATCAGAAAAACATCAAAAAAAATTCCAACTTATGATGATGAAGATATCTTTGTCCTCAGCGGAGCAGACGATTTGGTTGCAATTAATCAATCAAGCAACAGCGAATACGCCATTACTTATTATCAGCCACGTGTTGAAGGATTATTTGCCAAAATAGAGCGTTTAGTAAGCAAGAATGATAACACTATTCATTGGCAAGTTACTAGTAAAGATGGCAGTGTTTCCGTTTATGGTAAAAATAAACAAGCACAAATCTATGATCCAAAGAGTAATAGCCGCATAGCAGAGTGGTTACTGGAGGAATTAAGTGATATATACGGAAATAAAATATTTTATTATTACCGCTCTAGTACAAAAGATACAAGTGTACAAGGTGATGGCAGAGTAATTGATCGCATTGCTTATGGACATAACCAAGAGCTAAATTGTAACCATTTTGAAGTTTTGTTTGATTACGGCGAAAATGATTTTGCGAGCCCAGTAGACAAAAGATATGGTGATGAAAGAGAAGCAATTCTACGCCAAGATTCGTTTACCTCACACACCACAGGATTTGCAATTAGAACTGAACTCTTATGCCGAGCGA
			TAAGAATTTATCACCGTTTTGATGCAGAACCGATTCTAGTAAATGGCACATATTTTGATTACGATGAAAAACCAACAATTACCTACTTAAGAGCGGTAAAACAAGTTGGCTATTATGAGAGAGGAGAAAAAAGATTTACTAAGGCTACACCAACTTTAGTTTTTTCTCATACTAGCAATAATCCAACTTATATTTCGACAACTTCAGCAGTTGCAATAAAAGATGAAAATAAACCATCTAAACAGCTTTTGCAGATTTTAAAAGAACAAGATTTTGTATTTTCAGAGCAGGATTCAGAAATTTCTGAAGAAAACTCAAATTGGAAAATTAAAGATAGTGAAAAAACTCTTGTCATAAAAGAAAAAGGAGTTTTTTTAGATCTTCATAATTTAAATAATAAAAACTCTTTTAAATCGGTAAAAATAGAAGGAATAAACAAAAACTTTCCTGGGTACTTAAATGATCAAAGGTTTCAATCGGTTGATTTATATCAAGAAGGTATTGAAGGAATATTGTATAACGATGGCAATACAATCCTTTATTTTAGGCCAAATGGAAATGGAGAATTTTCTCAGGCAAAACTCCTAGAAAAATTTCCATCATTACTGCGAAAAACTACTTATTCACTGATGAGTATGGAAGGTAACGGTGAGTTACAACTTTACGTGAATGAGAGTGGCTTTCAGGGTTACCATGATTTTGATGGCAATAGTAAGTGGAGTGAATTTAAGCCTCTCGAATCGCAAGTAGTTAACTTAAGTAGTGAACTTAAGGAAATGATTGATGTTACTGGAGATGGAAGAACTGATATCGTAGTGTTTGAGGGAGAAAATGTCAGAGTATATCCATCTGCTGGTAAAAAAGGGTATAAAAAGGCTATTTACAGTAGAGCGCCAAAAGATTTGCCAAATCAACGTGCCAGTTCAGAGAGTACTTTAGTACGCTTTGCTGATATGTTTGGTGATGGTAAGAGCCACTTAGTAAAGATAGAAAATGGTAAAGTAGAGTGTTGGCCAAATCTTGTCTACGGTAAATTTGGTGAAAAAGTTGTATTTAAAAATGCTCCATACTTTAGGGATGGATTTAATGCAAAAAGACTTTACTTTGCTGATATTGACGGTTCTGGTACTACAGATCTAGTTTATGCTAACCATAATAGCTTAGATATCTACTATAACAATAGCGGCAACTCTTTCAGTAAACCAGTAACTTTGAAATTACCGGTGAATTACAATCAAATTGGTCGTATTGAGTTTGCTGACATTCTAGGAAATGGAACTAACTGTTTGCTTATTAGCTATCTGGATCAAAGTTTAAAGTTACAGCATTTATACTATGATTTTTACAATGGAGTAAAACCGCACTTACTGAAGCAAATAGATAATAACATGGGTAACATTACTCGTCTTCATTATGCAGCTTCTACTAAGTTTTACTTGGAGGATAGAAAAGAAAATCGTCCTTGGGTTACAAGTCTGCCATTTCCAGTACAAGTAGTTGAAAAAATAGAAACCATAGACAACATAGTAGGAAGTAAACTTACCAACAAATATAGCTATCATCATGGATTTTATGATTACACTGAAAAAGAATTTCGCGGATTTGGTTTTGTAGAAACTTGGGATACTGAAGATTTTGCTACAACTGATCAAAAAGAAGATTATGTTGCTTCTATTTATACCAAGACTTGGTATCACACTGGAGCTTATAAAAAGGCAGAAAATTTAGTTGAAAGTTATAGAAATGAATTTTACCAAGGAGATGGCAAAGCGTTAAAAATAACGCCACAAGTATTTGATGAAAGTATTATCTCAATAGAGGATGAAAGACAAGCATATCGCGCTATTCAAGGGCAAGTGCTAAGACAAGAAGTGTATGGTTTGGATAAGGATGAAAATCCTGGTCTTTACCAGCATCCATACTTAGTTACTGAATCCAGTGCTTGTGTAAAATTGCTACAATCTAGTACAAACAGCTCTTATAAAGACTTTAGATTTAGA
			TATGGAACATTTTTTGTCAATTTACAGGAAACTATCAGTTACCACTATGAAAGAAATTGCTGTGATCCACGTATTGAGCATAATTTTGTTTTAGAAGTTGATAAATATGGTAATGTTTTAAAATCAGCAAGTATTACTTACCCGCGTCGAAACCAGCCAAATAATTACTTAGAGCAGCAAAAGTTACACGCTACTTTAGAACAGAGCTTTTACATCAATAATACTGAAAGATTTTACTTACTTGGAACTTTATACAAATCACAAGCTTTTGAGATTGGGGGCTTACTTGACGGTTATATCAATATTAATGACTTAAGAAATCAGGTAGAGAGATCTCTACAAAACACTATTAGGTTTGAAGAAGCTTTAAATTATACAAGCCTAGAGGCGAGACTCTTAAGTGAAAATCACAATTACTATTGGAATGAAGAGCAAAGTGGAGTTTTGCCGCTAGGATCGGTAACTAAGCAAGCGCTTCTCCACCATACTGAAGCTATGGTATTTTCTGATAGTCAAATAAAAGAAGTATTTTCTGGTAAAATAACCTCTGAGCAAATGCTCAAAGATCTTGGCTATAAGAAAACGTCAAACAACTTCTGGTGGGCACCAAGTCCTACGCAACATTATTGTGGTAGTGATAAATATTATTTACCTAAAAAAGTAATTGATGTTTTTGGCGCTGAGACTGCAGTTGTTTATGATCAGTATAATTTACTGCCAATAAAAACGATTGTAAGGGCAACTGCAAGCTCAAGTTATGAAACGACAGCAGAATATGATTATCAGCGCTTAAGTCCAGTAAAACTCACTGATCATAACGGTAACATATCAGAAGTTATTTTAAATCCACTCGGAGTTGTAATTGCTACTTCTATTTATGGCAGTGAAAATGGAGAAGAGAAAGGAGATAAACCATTATTTGAGTATCAAGTCAGAAAGAATCCGAATTTTGAAGATATTTTAAGCCTAGGAGAAGAGGCAAATGGCCCAGAGTACTATTTACAGAACGCAACAAGTTTCTTTTATTATGATCTGGAAGCATGGAGAAGAAATGGCCAACCTGTGCATGTGATTAACTTGCTGAGAGAAACTCATGTTTCAGAAGGAAGTTCTACAAGAATAAGGCAAGTTGTAACTCACATCGATGGATTTGGCAGAAACCTTGAGAATAAAATGCTAACTAATGCTGAAACCGGAGAGTGGATGGCATCAGGGAGAGTTGTTTATAATAACAAAGGCACGGAGGTGAAAAAGTATGAACCTTTTTATAGTAATTCACCTTTTTATGATCTCGAAGAGAGCATGCGTAATCAGGGAGTATCTGACACTCTTTATTATGATCCTCTGCTGAGAAATATTCGCATCGACACAGCGAAAGGGTTTTTCAGCAAAGTAGAATTTGATTCGTGGACTATCAAGCACTTTGATCTTAATGATACGGTGAAAGATTCAACATATTACCAAGAATTTAATGAAAAATGGAATGGCGCAAGTGAAGAGGAAAAAATAGCTTTAAAAGACGAAAAAGACGCATTAGAAAAGGCAGAAAAACATTATAACACGCCAACAATAGAGCATCTAGACAGTTTAGGAAGAAAGTTTCTGCAGATAGAGACTTTAAGTAAGGATGGACAAAGCAATGTAGAATTAAAATCCCACGTTGTACTTGATATTCAAGGAAATGAGCTGGAAAGTGTTGATGCAAGGTTTTATGAGCAAAATCAGGGTAAGGAAGAAGCTGAAAAAATAAAAAATTTTCGCCACGTTTATTCAATGTCTGGGCTTTTAAAAAGCAGCAGTGTTGATGCCGGAGAAACATGGAGTTTAGCAAATGTTGCTGGAAGTGGAGTGTATAATTGGGATGGCAAAGGATCGCTTACTTACACAGAATATGATAAATTGCAACGGCCAGTAAGAGTAAAAGTCACTGATAAGGATCTCAATTTAAATGGCAATGTCGTTGAAAGATTCTTTTACTCTGAGAATATTCAAGATAAGGT
			AACAAATCGTTATGGAACGCTGATTGCTCATTATGACCAAGCAGGACTGACTGAAGCCAAAGAAAATGATTTTAAAGGTCAGACGTTAAAAAGTAATTTCCTTTTAAGAAAGAATTATAAACAAGAAGCAGATTGGAAAGATGTTGAAAACATCGTTACAACTCATGCAGATCTTGAACAAGAAGCGTTTAATTCAAGCATAAAATATAATGCAATTGGAGAAATAATTGAAAAGACTGATCCACAAAATAATACTCATATGCCAGTTTATGATATAGCAGGAAGAGTAAAGCAAATTAAGCTTAGGAAGCAAGGAGAAGCAATTAAAGCCTACGTTTCTGATATTATCTATAACCCTAAAGGCCAGCGTACATCTATTACCTATGGTAATGGTGTTATTACCAATTACAGCTATGATTTAAAAACATTTAGACTAACTAAACTTGAAAGCACCAAAGGGCAAAAGAAATTACAAAGTATCAATTATACTTACGACCCTGTAGGTAACATTACTACAATGGAAGATGAGTCTTATAAGACAATTTTTCCGAACAATAAAAATATAGATACTAAGTCTGATTATCACTACGATTCGCTTTACCGGCTGATTCAAGCAACAGGAAAGGAACATCCAGCACTCAGTGGAAAGGAAGAAATTATTACGCCAATTCCGCATTTAAATAATCAAAATGCGATTAGTAATTACACAGAATATTATAACTTTGATTATGGCAGTAACATTAAAAAAATTAGGCATGTTGGAGAAAATAGCTCTACGAAAGAGTTTTACATATCGAATAAATCTAATCGCAGTTTACAGGTAGTAGATAGAAGGCCTGTGAGTGAAAATAATATAGATGAAAGTTATGATGAGAAGGGAAATTTACTAAAGATTAATGGCTCCCAGAACTTACATTGGAATTACCGAGATAACATAGCTTATGTTGATATTATAACTCGCCCAAGTGGTAAAAATGATAGTGAATATTATGTTTATGATAGTGGTGGGCAAAGAGTCAGAAAAGTTACTGAAACTTATCAGAATAATGAAACAAACTCTACTCGAGTAGAAAAAATTTACTTTGGTGATCTTGAAGTTACCAGAACCTATCAAGAGAGTGGTTTAAGTAAAGAAAAATATACTCTTCATGTTGCAGATGATAAAAGTAGAGTGGCTCTACATCATTATTGGACAAAAGGTAGTCCAGAAAACGTGGAAATAAAAAGTCAAAGTCGTTATCAGCTAAGTAATCATTTAGATTCAGTATCTCTGGAAGTAAATGATAATGCTGAAATCATGACATATGAGGAGTATTTACCATTTGGTGGAACAGCGTTAATTGCTGGTAAAACTGCCCGTGAAGTAACGGAAAAAGAATATAGGTATTCAGGGAAAGAAAGAGATGAGAGCACAGGTCTTTACTACTACGGTGCACGTTATTATGCGCCGTGGCTTCTAAGGTGGATAAATCCAGATCCCGCTGGGACTGTTGATGGGTTGAACCTTTATCAGTTTGTGAAGGGGAATACTATAATTTACAGGGACGTAAAAGGTGAAGAAGGTGAAACAGTTGAAGACAAATTTGAGCAAGGAGACAAATTTTACGGATTAAGTAAACAAAGAATTAGCTATATGAAAGCAGTGAAAGAAAAACACCCAAACGCAACCAATCTTGTAATAGATAACTTGAATAACTTATTTATAGGTACAGGTGCCGTTGTAAACAACTGGGATCTTGAACCTAATTACTTTCCAATAAACCATGCTTATAATTTAGAAGCAGGAAAATTCAAGCTTTTTATTGAAGCGCACAATAAATATAATCCAAGTAAAACTCCAGGAGTAATAGATAAAGTAGGTCGGGAGTATGATGATGAAGTCCTAAAAAAGATAAGAAGTAACGCATTTATAAGAGTAGGACGAGCTTCTAAAGCAGGGATAGAATTTACAACACTTGCACGAGACCGAAAAGTTCATTTCGTTCTTGATGGACTAGATT
			TGGGTGCAGTTGCACAAAAAATACCATTTATTGAGATACGGCATATTAAAGAGGGCACTGCTCCTGCTAATGCTGAACTCGCTCGAAACAATCGGGGGGGAACTTTAAAAGATGTAACAGGACAAGAGCTTAGGTTTCTTTATAGAAACAGGGATAATCAAGAAATGATGAACAATGTGATTTTTTGGAAAGATAAACAAATTGTGAAAGCTCCATGGGAAAGCAGTGAGCCTGCAAATGTATACGAACGGAATACGAGTAGTGGTTTAGTTTCTCAGCCGAAAAGTCTTGGGGGAAAAAAACAAAAACCTCTCAGAAAGTTGTGGGCAGGTTATGTACCAAAATCGCAAGGTTCAAATCAGGGTAATTCTACATCTACTTTAAAAAAATTTTCTAGTCGTATAAAACATATGGTTAGTTTTCAAAAATGATGAGTATTTCAGCATTTAAAACTATGTGAGGATGTCTTTATTGAAGAGATAAAAGACTTAATTTCGGAGCAAGAAGCTAAACCAGAAATACTTAGCAAAAAGGGAATTCTCTTCTTTCTAAGTTAAGCAATAAACCACAAATACTAATTAAATAATTATGGAGAGGAGAAAATATGACCAATGAAAATACCGTTAATGATTCTCAAATTCGCCTAGAGAAGATGGGAATAGAAAGCGTTGAAGAAGCTGAGAAATTACTCAGCTTTAAAAATGAAAATAATGAGTATTTATATGACTCAGCATTTAAAATCACAGATTTATGTGAGGATGTCTTTATTGAGAAGGTAAAAGACACAATCACAGAGCAAGAAGCTAAAGATATTTACCAGAAAGCGCTAAATAGGAGAGAATTCGTCTCTCGCTATATAGAAAATGCCAGAGAAATGACCGAACCACATTACCGAGCACTACGTGTCTGCAACATTGATCATGATACAGCAGAAGAGTGCGACGCAATTATACACAGTTTACAAGGAGAATAATATGACAACAGATAGCAACGTAGTTGAAAATATATTTAAGACTAAAGAAGGTTATAACGAATGTGACCATTGCCAATCGGTCTTAAGTCCAGCAGCTTATTTTATAAAATTGATGGAAACGGTTGACAAATACATAGTGCAGCCAGATCATAAAAAAAGTCTTAAGCTACGCCGTCCTGACCTTTATAGTGAACTCAAACTAGACTGTGATAATACTAACAAAGAAAAGCTATATCTTGAAATTGTCAATGATGTAATGCTAAAGAATCTAGAATCTAGTCTTGGTGGTAACACTCTAAAAAAATTAGCAACGGCTAAATATCCACTTAATCTGCCAGCTATCCTTCCTTTAGTTAGTGTACGTGCTTATCTTAAGGAGCATAATACCAGTTTAACAGAGATATACAAAGCACTACTTCCCGATGCTGATACTACTTTGGAAGATTTGGAATTTTCACCTGAGGCACATCAAGAAATTATTTCTACCGATGCAGCAGATTCTTATTTGAAAGAAGTTTATGGAATAGATCAATCTTCAGCATTAAGCCAATTAAACACGCTTGACAAATTTATTGCTCAAACTGATGTAGAACACGATAAATTGCAAGTACTTTTTGACAGCTATAATAAAGTTAAGGAATTTAGTGGTTCAGCAGGACTTTCAATTGATCGTACTAGTAAAATCATAAAAAACCTTAATCAGGCACTAGGATTTTTACATCGCTTCATTCGTCTTGCAAATAAGCTAAACTGGTCATTTGATGAGCTGAGTAATGTGCTGATTGCTATTGGACAAAAGGAAATTGATTCTGGTTCAATAAAACAGATAGCAAAAATAAAAAACCTACAAAAGAGATTTAAACAACCTATAACCAAAATAGCTGAACTGTACTCTCAAGCAGATATTTGGTCTAAAAAAGTAGAAAGTCTGCAAGAGATTAAATCTTCATTAAACGGTAACTATAGAAAGCTACAAGAACTTGCAAAAGATGCAAATAGTCAAAGTGCATTACAAAGCATTTTAAGA
			ATTAATAGTAATGAACTAACTTCTTTAATTGAATATAATGATAGCAAAGGTTCATACAGTCAAACTGGAAAATCATTGCTTTTTGAAGTATATAAACAAGTTCTATTGGCAAGGTTAATAGGCGTACCAGTAGCACAATTCATGGAGCTTCTATCACTACTAAACACAAGTGAATTAAGTGCAGATAATATAGAACGTGTTATAGAGCTAGACGATTGGCTAAAGGAACACTCAATTACTGCTGAACAGGTTAAAAGATTGATCAACCTTTCTACCTTTGAAAAAGAACTAAGAAACAAAATAAACCAAGAGGTAGGAGAAGATGCAGAAAGCTTTTATAATGTAATAAGTGAGTACGTCAAAATACAACCAGATATGTTATTTGCAGTTCATGAGTTCACAAAAAAATATGAGCAACCTCAACACCTAACTGAGAGACTCCTTCATAATATTACAGTATTTTCAGAATTAAAATTATCAGCAGATGATGTAGACAATATTACAAAACATCGAGAAGTTTATGCTTTGAACGGTAAATGGCCATTAGAGCAAATTAAAACCCTAGTGAATTATAAGCTATTAAAAGGTATATTTTCTAACAATAGCCTCACTTTACCACAATACATAGATTGGCTAAACGGAGGAGATTATAGTGAAGGCAAAGTTATAGAGAAAATAGTACAGTTAACCAAGTGGAATGGAGATGTACTGGAAAATATAAAGAAAATCAGGATATTTACGCCTTATTTTACTAAAAATCAAAACCCTATCAATTCTTTGTTAAAAATTAAGTCCATTATGGATGTAGTTATTCGATCAGGGGTCAATAGCGCAGTTTTATTAGAATTAAGGCATTTACATGATTTAAAAGTAGATAATGATAATAAATGGAAAAAGTATACTGATGCTGCAGGTAATTTGGAATTATCAGCAAGGAGTGAAGCTAAAGATAGAGCTATAAAACACCTAGCAGAGCAAAAACGTGATGTTCTAGCAAGGTATATGGTATATAAATTGAAACTAAGAAATATGCGTGATTTGTATTCGCATTTATTAATAGATGTTGAAATGAGTGACTGCTCAAAAATTTCACCTTTAAAAGCAGCGTTAAATAGCGTTCAACTCTATATTCATCGCTCTATGATGAGGTTAGAAAAGGGAATAACAATAAAACAAGGCCTAGATGAGGAGAAATGGAAATGGTTATCTAATTACCGCGAATGGGAAGCAAGTAATAAGATAAAGTTATACCCTGAAAATTACTTAGATCCAACTTTGCGTAGTATTGCAACACCAGAATATAAAACACTGCAGAGTACTTTAATGCAGGGAAACATCACAGATGAAGCAGTAAGTGATGCCTATATGAAATATTTTGAAGGTTTTGAACAGGTTACAAGTCTAAAAATAGTAGATAGTTGCTTCGAAAAAGTAGTGGATAAGGCTTCAGGGATAGAAAAAAATACCTTATTCATTATTGGACGTATGCTTGCTAAGCCATATATGTATTATCACCGCACAGCAGTTTTTGATACTCTAAATCAAAAGATTCTTTATTGGACTGCCTGGGAGAAAATAGAGGCATTAATTCCAGCGGAAACTGTAACTCCGATTTACGCATTCGATAGGTTATTTTTATTCTGGGTACAAACAAATGAAAAAAAAGAAGTGAACATTATTGGTACAGGAAGTAGCAAGAAGATTAATCCAAATTTACCACTATCTGATAATCCTGAAGTAACGATTAACTATATATTTCAAAGACCAAGTGGCAGCTGGTCAGCCCAACAAGAGCTAGCAAGTAATGTGAAAGTTAACCCTGTTACAGAAGTAAATAAGCTACATTGGAAAAAAGTGGCAGCTTTTTATCTTACGGAAAAGGGGGGAGAAGAAAGGCGTATTGTAATTACCATAGGTGAAATAAAAGCTCAATCGGTGTCAGGTGCAAATCCAACCAGCTTGTTTACTCTTGATGAGGATTTGGTTACCTATGAAAATCA
			ACCAGGGCATTTTTTTGATACGTCTTATAATACAAGTAAGCCAGATGATACTCGCGATTTATCCTGTGATATAGATAAGAATGGAAGAGGTAAACTAACGCTTCATTTTACTAAAAATGTTTTTAAGAGTAATATTACTAATAAAGAAAATAATGCTGAGTTTCTTGGAGTTGCGCCTCAGATAGAATTGTTAAGCAAATTTAAAGTATCAACAGTCCAACAGGTAATAAATAAGCCAGGATGGTTTATTGTAGAAGGTAACCTTGAACATGAAAATGTGCGAGAATCATTTTTGCTTTTACCTAAAGGGTATGATATATCTGCAATTAGCCATCAGTCTACTTATGAAAGTGCTTCACAAAGCTTTAAATTTCAATACTTGAGTGATATTCCAAGAGTACCTTTAAACGAGATTGAATTCGCATTTATAAGATTAAATATTACTGGTAATATTCGTAAATTACGTCAAAAAGCTTATGCAGGGGGACCTAAAAGAATTTTGACCTTAGAATCGCAAAAAATAGAGCAACTTAAATTTAGAAGATTTCAGCCAAAAGATGCTGTTATTTCGTACCCACCTGATCATTTAGATTTTAATGGTGCTTATGCTATTTACTTATGGGAAATATTCTTTCACGTACCAACATTGATTGCTTTGCATTTGAATCAAGAACAGGAGTTTGCTAAAGCTAGAAAGTGGTATCAATATATTTTAAACCCTACAAATGATGATAATCAGACATGGCAATTTTTACCATTTACCAAGCACAATACAGAAAGCATAGCAAATGCTTTAAAAAATACTCAAACAATTCAAGAACTAGAAATTGATCCTTTTGATCCATATGTTATTGCTAAGCAAAGGGCAACAGCATTTGAGAAGTATGTTATTATACGCTATATTGACAACTTAATTGATTGGGGAGATATGCTCCTTGCTAAAAAGTCTTGGGAAGCAATAAATCAAGCAACTATGCTCTATATTAGAGCTTGGGATCTTCTTGGTCGTAAGCCTATAAAACAAGAAAAACTTATTGTTGAAGCACAAACCTTTGAAAAATTGGCAAGTAATCAGCAAAGTGGTAACCTACTTACTTTATGTCGATTGGAGACAGAATTGCCTGCTACAGGTAGACAATCGTCTTTCCCAGAACAGTCATGCACTAGAGCACAATCTGCTGATGAGGTCTATGATATGACCAAGTATGGTTATTATTTCTGCAAACCTGAAAATAAGGATTTCATTGACCTATGGAGTAGAGTAGAAGATTGTTTACATAAAATAAGGCATTGTTTAGATAGTGAAGGAAAGCGTTTGGTGTTACCTCTATTTCAAGCTCCGATAGATCCAAGACAGTTAATACAAACTTATGCAAGTGCAAGCCGTGGTAGCGTTGTAGCAATACCGTCTGTTAGCCTACCACATTATCGCTTTAGCTATATGATTAATTACGCAAAATCAGTGGTTGAAACTGTAATGCAGTTTGGTTCAGAATTATTAGGAGTTCTGGAAAAAAAAGATGCTGAAGCGTTAAACATTCTCTATAACAAGCAAGAAGGGATTATCTCTAACTTAATGACATCTATAAAAGAAAAGGCTATAGAAGCATTGAAAGAGGAAGGAAATGCCCTAGGCAAAAGCTTTCGTAGTGCTGAAGATCGTGAATTACATTATAAAGACTTAATCAAGAAAGGTTTGTTAAACCAGGAGAAAGAAGCAATCGGTTTATCCAGTACATCGGTTGAGACAAGAGATGGTGCTTCTATTACTAAAATCGTTGCAGCAGTATCGCATCTAATACCTACAGTGTTTGGTCTTGCTTGTGGAGCTTTTAAACCTGGTGATGTAGTTGAAGCAGGTGCAAGCTCAGCTGAGTCAAGGGCAAATGTTCTAGATGGAAAATCAGGTACAATTAATACAAATGCAAGCTATAAAAGGCGTGATGAAGATTGGGAGCTACAAGAGAAGATGGCTTGTCATGATGCAAAACAGATTACTC
			ATCAGATGGAAGCAAATAAAATTAACCAAGCTAATGCTGAGCAAGATCTTAAAGTTCACAAGGAGTCGATAAAACAAATTAAGGAAAAAGAAGAATTCTTCAGAAGTAAATTTAGCAATCAGGAACTTTATCATTGGATGAAAGGACAGATAGCAAGCATATACTTTCAAGCTTATAAAATGGCTTTGGAAGTTGCAAAACAAGCAGAAAAAACTTATCAATACGAGCTTAACAACAACAAAGAATTTATTACCAATAGCTCATGGAATAGTTTGAAGGAAGGGCTGCTTGCTGGTAATAGTTTAAAATTTACCCTTGAACAAATAGCTAAAAGTTATAATGAAGAGAATAAAAGGACTCTTGAGATTAGTAAGATAGTTTCTTTAGGGCAACTGGATCCTATGGCACTTCATAACCTTAGAACTAGTGGCAGTTGTGAATTTTCGTTAACGGAAAGGTTATTTGATTGGGATTTTCCGGGTCATTATTGCCGTAAAATAAAAAGCATCAAGATTACTATCCCTGCAGTTGTTGGTCCTTATGAAAATATTCATGCTAGCTTGCAGCAAACAAGTAATAAAATTGTTATGAAACCTGACATTAATGCAGTAAAATTCTTGCTTGGAGAAGCAAGCACTTCAAGACCAGAAAATAGTACCTTAAGAGAAAATTGGCAGCCAAATCAAGAAATTGCAGTTTCAAGAGGTGACCAGGATAGTGGATTATTTGAACTTAATTTTAATGATGAACGTTATTTACCTTTTGAAGGTACTGGTGCAATATCAAATTGGAAGTTAAATTTACCAGAATCTACCAATAGGTTCGATACCAGTACAATTTCTGATGTAATCATTCAAATTGATTATACAGCGCTTGATGATGGAAGGCTTGGAGAGCAAGTAAAACGCTTGCCAAAACTAGAGAATTACCACGGTACATTAGTAATAAACTTAAGTAAAGCTTATCCAGATAGCTGGGAAAGGTTAAAACAAACACAAGGTCAGTTAATATTTAACCCATCATTTGGGATGTTTCCTAGTTATGCTAAAAACCCAGAATTAGATGGCAATTACATTTACTTTGTACCTAAAATATCAAATGAAGCATCAAGCACACCTTATAAACTTAATACTTCCTCAAAGAGATTTGCAATTGGAAGTGACTGGGACATTGACATTAGCTCTATCCCAATTGCAAATATTGAGGAAATGACAGTTGTAATTCCTTACAAGACAAAAATTAATTGGCAGAGTAGTTAAAATTACTACCGGGCCTGCCTCTTAGTAACATTGCTTTGCACAGAAAGACCGTCCTCTAAGTAAGTGCTAGGTTTATGTGGATCTTTAATATCTTGACTAAATTTACTTAGTGCATCCTTAAGTGATTGATGAATATGCTCTGCCTTTTTTTCTAAGTATCTATCTTTAGATAATGGAACCTCAGAAGAAGGGGCATACTTCTTTCCTGTAAGTTTTCTTGCAAATAACTCCAATAGCATTGCAGTATTACCAACTACGGTGCTATTTATTTCTGGTAGCGCAATAGCATTACTTTGACCATGCTGTATTTGAGGATAGTCGTATCCCACATTCTTATCAGCTATTCGCACAACTGGAACATTTGTATGAATTTCACGACGAGTACGTCCCTGTGCTAAGTATTGAACTACATGAGTTTTATCTGCTTCACGTGCAAGGTCAGATGGTGTTTTACCATATTCATTAATAGCTTTAGTGGTTGCTCCATTATTCTTAAGAAGTTTAACCACTTCAAGCTGCCCTGCTTCAGCAGCTACGTGTAATGGAGTATTTTTCTCGGTCTTACTCACAGCATCAATCTTAATACCGTTGCTGCGCACAAGGAGCTTAACAATATCTAAACTACCTTTCTTGGCAGCAATATGTAAAGGAGTCCAACCCTTGTTATTTTTAGCATTGACGTTAGTTCCATTATTTAAAAGGAGTTGAGCCACCTCTAATTTATTGCCATCAGCAGCTTTG
			TGCAGAGGAGTCCACTCCCTACTATCAGTAGCATTAACATCAGCTCCTTTCGTAATTAAAAATCTAGCTATGTCAACTTCACCCTTTTCTGCAGCCAAGCATAATGGTGTACCGTTGTAGTAATAAGGGTTTTCTGCTTGTGCATTTACATTATCATCGGCAAAAAGTTCTACTACTTTCAATGTTTTATGTTCTGTAGCCCAGTGTAAAGGTGTTAACTCTTCTTTCTCAGCAAATTTTCTGACAAAAAACTTTATTACTTCTGTTTTATTATTTTGCTCAGCTAAATCCAAAGGTATAAGCTTACCATTATTTGGAGCTTTTATATCAGCACCATGGTCCGTAAGATACGTTACAACGTCCAACTCACCTTCATTAGCAGCAACATGTAAAGGAGTCCAACCCTTAGTAGTTTTGCCTTCAATTGCAGCATTTTTACTAATTAAAAGCTTGACAGCATCTAAATTACCTGCTTTGGCTGCAATATGCAAGGGGGTCCAGTTCTCTTTATTTATAACATTAGCACTTCTTACATTTTTATCAATAAGAAGTTCAGCTACTTCTAATAAGCTAGGGTCTTTAACAGCAAGGTGTAAAGGTATGTTACCATCATCATCGATAATCTCGGTGTTGATGTTGTGATTACTTACAAGAGATTTAATGATGTCCATTTTACCTTTATGAATAGCAAAGTGTAGAGGTGTGCCAGAAGGAACACAATTACTACTTACAGCATTGATGTCAGCATTTCTACACAGAAGAAAATCAACCATTTCCAAATTGCCGCTTGCAACAGAAATGTGTAAGGCAGTCTGATTACCATTAATTGTGGAATTAATATCAACTTGCTTTTCATCTATAAGATATCTTACACTATTTAAGTGCCCTCCAAAAACAGCTTCATGTAGAGGAGTAATATTAAATTTATTCCTAATATTAGCATCTACATGTTTTTCATCTATAAAGTATTTTATTATTCCTAAGTAGCCATTTTTAGCAGCATCAAATATGTTACCGCCATAGCTAGAACATTTTTCTTCTATAAGATATTTCACTACACCTGAATGCCCTCTTAATGCAGCGTAATATAGCGGTGTCCAGCCATTTTTGTCAGTGTTTTCAACACTTACCCCTTCTTTACTTAGAAAAAACTCTATAACATCTTTGTGACCGTTTAGAGCTGCAACATGTATAGGTTTTTTACCATCAATAATATCCTGAATATTAATATTAGCAGCAGCTTCGTTTATGAGAAACTTAGCTACCTCTAATTGACCACTGAATGCAGCATAGTGCAATGGCGTCCACCCGTTCCGGTCAGTATCGTTAATACTTACCTGGTTATCTAGGAAAAACTCTGTAACGTATTTATGACCGTTTAGAGCTGCAACATGTATAGGTTTTTTACCATCAGTAGTAGTATCTATAGCGTTAATATTAGCACTGCTATTACTTACAAGAAACTCAGTAATTTCTAAGTGACCCTTCCATGCAGCATAGTGTAGTGAAGTCCAACCATCTTTATCAGTATCGTTAACGTTAGCATCTTGATTAATTACAAGATCTTTCACTCTGCCAAGATTCCCATCCCTCACAGCTTCAAACAGGTCTGAATCTAAACTCATTTTGCCCTCCAAAACTTGAATTAAAAGTTACTTAAAGAAGAATTCCTCTCTGTTGTTTTTATGCTCTCTAGAGCGATATCACTAACATGAGAAGATGGCTTTACATCTTCCTCTATTTCTTTTCCATAGACTGTAGCATTACTCATACTATCTTGCGCTTCTATTGCTTTTACATCGCGTCTCCGACGTTCATTACTACAATCTTCAATTAACCATAAACTATTCCATGTTTTTCCTCCTGGTATAAAAGTAAATGCATAACGTCTGTCATCATCATATTTTCTATCAAGATCAGCAAATAAATATTCAGAATGCTCGGTATTTCTTATATGAACATTATCTCCATTAGGTTCAAATTGCCATCTACCTTGTATA
			ACCGCTCCACCTGGAGTCCAGGTAAAAACAGAACGCCTTTCACCATCATACTTTAGGTCATCATTAGCAGCGTATAAATATTCGGAATATTGGACATTTTTTATAAGAAAATGCTCTCTCTCAGGCTCAATTTCCCACGAACCATCCCCTGGTTTTCCTCCTGGTATAAAAGTAAATGCATAACGTCTGCCATCATCATATTTTCTATCAAGATCAGCAAATAAATATTCACCGTACCTAACATTTTTAATACATACCTTTGATGAAAACACAGAATTCTTTATTGATTTTGGTAAACTGCTTTTTACGTTCTCAAGGTCAGATCTTTTTTCTGAGTGGACATTAGGGTAATTATCCATTCCCATTGTTTCCTTGATATAGTAAGCTAATTTAAACAGGACGCTATTATTCAAATCATTTCTGCTTTGCATTTTATCAAATATAGCCGCATAACCTGGTATAGACTGCTCAATATAACTATGGCTGCGTATAAGGCTTAAGATCTTTTCTGTATCTACCCTTCCATATACATCATTCACAGCTTCTTTAATGGCATTACCAAACAATGTACTATCGAAGTTATAAACTTTATCAGCAATTTCTTTAACTGAGGCATAACGATCATACAACATACCATCCTTTAACTTCTCTTTTGCTAGACTTTTTACATCTGGTAACTGACGTTTCAAATTTTCAAGCTCAGATTTATGCTGTGAGTTTATATTACGATAATTAGGCATTTCC----------------------------------------------------------------------------------------------------ACC---------------------------------------------------------------------------------------------ACTAAGAATGAATTGAAGGAAAATATTAAGAAGGAAAATATTAAGAATGAACTGAAGAAAGATCTTAAGTGCGAAACTTGTGAAATTGATGATAAGACCAAGAATGAATTGAAGGAGAATATTAAGAATGAACTGAAGAAAGACCTTAAGTATGAAATTGATGATAAGACTAAGGAGGAAATAAAAAATAAAATAAAAGATGAGATAGATTGTAAGTGTGATCAGAAAGGGGAAGGGGAAGGTGAAACTGTCGATAATGGAAGTAAAGGAGCCATAGAAAGTATGCTGATAACTGAAAAACATGCTACTGATAAGGATAACTGTTTAAGTTATGCAGGATATTATAAATCACGCGGTGAGGTCGGTCAGCCTGGTTGGGTTACAAAAGATCTTTTGAAGCAATTTCTCCCTGACTTAATGAGCAATAAAGAGATTGTGGATCATTTTTATACGAAAAATGGTAAACAGTACCATGCAGACAATTTTGCTATCACTTTTGAAAGCAAAGAAAATACCAAGTGCGGAAGCAACATAAACTACACATGGGCTGCGCCAAGCAATATGTGGTGTAATAAAGGAGGTAAAACAGGGGATGCTGGGTTAAGATGTCCAGAGGACTTTCAGAGTGATAAAACGAGTGTTTGTTGTCCTTCCACTGCACCGTATTATGATTATATATACAGTAAAAATTTCTTTCTCAATGATAGGTGTCCTAATTTAGTATTAAACCTTAAGGGAAAGGAATTAGAAGAATGTGCAGGTAAAACTATAGTTGCAAAATTAAAATCACCATTGATAATTCTTGATTATTCTAACAAAATAATAGACAAAGATGGTAACAACACTGGAATATACTACTCTCAATTAAAACCTCACTTAAATCCTGATGGTACAATGAAAGACTGTGGAAGTAATGCAAAATGTCAGGAATACGCTAAAATCATAGATAAAATTCTATGGACTTCTGACAAGGAAGTAACGTTGAAAATTCCTGATAATTCTGTAGAAAAAAGGTCTTATTCCCCTAGTGTTGGTAACAATCAAGATGAGACTTTCTCTT
			ACCATGATTCCGACAATATCTTAATATAAACTATAACTTTTCTGGGTCTTTCAACCCAGAAAAGGTCGCCTTACACCAAATAAAAAGTAGAGATAAGATAAACCTTCAACTAGCCCCACTTATTCGCTATACTGCTATAGGTTTTCATAGTTTTTCTAGTTGATGAACATTTTCAAACAGGTTTCCTCTCTAATTTCCAGCAAATTAAATGAGTTGAAGCAAAGGGGTGTCATAAATACAAGTGCGGCAAATTTTATTGTAGAGCCTCCAAGCAATAGAGCACATGGTGATATCTATACAAATGTTGCTATGGTGCTTGCAAAGCATGGAAAGAAGAATTCAGTCGAGGTTGCAGGGATGTTAGCAAGAGAATTTAAAGCTTTTGATGAAGTTGCAAAAGTGGAAATAGCAGGCCCTGGTTTCATCAACATGCACTTAAAAATAGAAGTATGGCATGGAATTTTAAAACAAATAAATGAGCTAAAAACAGAGTTTGGCACTCTAGATATTGGAAACAATCAGGCTATCAATGTTGAGTTTGTATCTGCAAATCCAACTGGTCCACTGCATATTGGTCATGCAAGAGGGGCAGTATTTGGTGACGTTCTGGCAAACTTGCTAAAAAAAGTTGGTTATAAAGTCACTAAGGAATACTATATTAATGATGCTGGAGCACAGATAGATACACTAATAAAGTCAGTATATTTGCGGTATAAGGAAGCTCTGGGAGAAAAAATCAGCATCGAAAAAGGTTTATACCCAGGTGAATATTTAAAACCGATAGGGAATGGGCTGGCCAAAAAATATGGCAAGGAGCTTCTAGAAAAGCAAGATAATCAGGTGATTAGTGAATATACTTTAAGTTCTATCTTAGAACTCATAAAGGAAGACATGAACTTACTTGGGGTAAGTCATGATGTTTTTACTTCAGAGTATGAGCTACAAAAAAGTGGCAAAATTGAAGAGAGTATAAAGATATTGTCTGACAAGGGTCTAGTGTATGAAGGGTACCTGGAGAAACCAAAAGGCAAAGAAAGTGAAAATTGGACTTCCAGAAAAGAAATGTTATTTCGCTCTACAAAATTTGGTGATGACGTTGACCGCGCATTGAAGAAAGAGGACGGCAGTTGGACTTATTTTGCCTCGGATATCGCTTACCATTTTGATAAGATATCACGTGGTTTTAACAATATGATCGTAGAGCTTGGTAGTGACCACGGTGGTTATGTAAAAAGACTCAAAGCAGTCGTCTCTGCGCTAAGTGATGATCAAGCAAAAATAGAGGTAAAACTGCATAATATTGTGAATTTTTTTGAGAATGGCAAACCTGTTAAGATGTCCAAAAGATCAGGAAACTTCCTAACAGCAAGAGATGTAGTGGAGGAAGTTGGCAGGGATATCACTCGTTTTATAATGCTGACACGCAAGAATGATATGGTCTTGGACTTTGATTTTGCTAAAGTTAAAGAACAATCAAAAGACAACCCTATTTTTTATGTGCAATATGCGCACGCCCGTGCTCATTCATTGATGCGTAATGCTCCAAAAGAGTTGCCAAGTGCAGACCCTTCACTTTTAAAGACAGGTGGAGAGCTATTCCTCATAAAAACCTTAGCAAAGTGGCCAGATGTGGTAGAAACAGCGGCAAGGCTTTATGAGCCACATAGAATTACTTTCTACTTACTTGAAGTTGCAGAAGCGTTTCACGTTTTATGGGGGTATGGCAAGAGTGATTTAAACATGCGTTTCATACTGGAAGATAACTTAGACCTCACCGCTGCAAGAATGTTTCTCGTACAAGCCTTAGCGCACGTCATTGCTTCTGGACTTTCCATCTTTAATATAGAGCCTCTGGAAGAAATGAGTTGATTTTTTTTCGTCATAATGTATGATAATTAAAATGTTATTGAATTTGTAGGTAGAGCTATGGTAATGGATTATGCGCTATGGAAAGAAACATTATTTAAAGTTAATAATAATAAAAATTTAGAGAAAGGTAG
			CGTAATTAACAAAGTAAAAGATGCGTTGCGGCATGGACGTCATGGATATCTGGAATATCAAGAGTACTTGCCGTGGGAAAAAGCTAATTTTGATATAAATCACCAGTTTGAAGTTGAAAATAGTATATCTATTGAACATGAAGGCAGTAGATTTATTGGACATATAAGTACATCTTCTCAACCTGAAAGTAATAGACTTACGTTATTACATTTAGCTGCTCGCATTAATCTAGGAAATATAGCAAATGCTCTGTTGGGAGTAGAAAAAATCAATGTTAATGCATTAGATGAACATGGATGGACCCCTTTACATGTGGCTTCCTTATCTGGCCATATAGATATAGTAAATGCTCTAATAGGGGAAGGGACAAAGATTAATATTGATGCATCAGATGAAGATGGATGGACTTCTTTACATTGGGCTGTTAGAAATGGTCGTGCGAACGTAGTCAATGCTCTAATAGCAAATCATGCAAATGCTAATGCGGTAGATAACAAAGCAAGCACTCCTTTGCATTGGGCTATTCCCTGCCACTCATTTGGCTACTAAAAATGATTATATAGGAATAGTTAAAGTTTTGTTAAAAAACAAAGCAAATGTTAATGCAGCAGATGAAAATGAATACACTCCTTTACATTGGGCTGCTAAACTTGGCTATACAGAGATAATAAATATTTTAATAGAAAATGGAGCAAACCCTTTGTTAAAAAATAAAGATGGTAAAACTCCAGGAGATTTAGCTCGGTATGGTAATATAAAAAAGCTTCTGGAAAAAGCAGAAGAAGAACAGCTAAAAAAACTAAACGAAGAAAAAAACAATTTAACGCAAGATAAGGATGATAATAAGGATACAACACCTCTTCTGGAAGAAACAGAAAAAAAAACAACCTACATCAGCAATTAAAAAAGGTCTTTTCGCCAGTGGTGCAGTCGCAGTATTAGGCACTGCTGTAGCAGTGGCACTTTTCGCAACTGGAACAGTTGCAGTTGAGTTAATACCTATAGTAATAGCAGTGGTTGCAATTGCAGCAGCAGCACTAGCAGTTGGTGGTATCACATATATGATGTTAAAACCTAGTACTGAAATGGATGAAGTGGAAGAAGAACAAGGCATAACTGAGGATGGGCGGAGGAAAGTATAGCCGCTTGATCTGCTGGATTCCAGCACTGGAATTTGTTATTACAACACGGTAGCCCTTTTTCCTGTCATCCGAGTAGCCCCTCTTCTGTCATCCCAGTGCGTGACACCCTACTAGCGGAAGTTACTCTCAAATATGTTAGCTATAAATATTTAAGAAATTTACCAAACGAAAAAAAAGGCAAAAGATATCCCATGTTAGCTAGTTGTCACTCTCTAATCCTGCAAATCGGCGTACTATACTGTCTTAAACAGCGCGTTTCAGCTTATATGGGTAAAAACTCAGAAATGTTGTGAGGACATAAGGTGCACGTAGTGCAAAAAATTAAAAATAAGACGCCAATCACGTAATACTGTTGTCGTTTAATCTGCACAGATTGAAGATAAATGAATACCTTCAGTACCATGGTAAGGGGGCTGGCGGAGTTTGTCAAGGAAGTTTTTGCATTTAATCTGCTTCTATGGGTTGTTAGCTAACATGAGTTTTGTTTTGACTTTTTGTGTTAATTTTGCAGAATATTAAGATTATCATTTAAATAAAATACATGACAAAAGAGGATTGGGAAGCGGTAATTGGGCTTGAGGTGCACGCTCAAGTTTCTTCTAATACGAAGCTATTTTCTAGCTCATCAACGGAGTTTGGTGCTGAGCATAACACTCAAGTTTCTCTAGTTGATGCGGCAATGCCAGGTACGCTGCCAATACTAAATTATTACTGCGTAGAACAAGCAATACGCACCGGTCTTGCACTTTCTGCAGAAATTAATAAGTGTTCTTACTTTGATCGGAAAAATTATTTTTATCCCGATTTACCGCAAGGTTACCAGATAACCCAGTTTTTTGAGCCAATAGTTAAAAATG
			GTAGAGTATTTATCAACGACAATGAAAAGGAAATAAGAATCGCGAGAATTCATTTAGAGCAAGATGCAGGAAAGAGCGTTCATGAGGAAAGCAAAACTTATGTGGATTTAAATCGTGCAGGGGTTGCTTTAATGGAAATTGTTTCAGAACCAGATCTCCGTTCATCTGCAGAAGCTGCAGAATGCATGAAAAAATTGAGGCAGATTTTGCGTTACATTGGTTCATGTGATGGTGATATGGAAAAGGGATCACTTCGTTGTGATGCAAATGTTTCTGTCCGCTTAAAAGGCAGTAGCACATTTGGCACTCGTTGTGAGATAAAAAATCTGAACTCGATACGTTATATTGTGCAAGCTATAGACTATGAAATACAAAGACAAATTGAAATTTTAGAAAGTGGGGAAGAAATAAGTCAAGATACCTTATTGTTTGACGTTGCTTCGGGAAAAACAAAAGTGATGCGAAACAAAGAGGATGCAAGCGACTATAGATACTTCCCTGAGCCTGACTTGTTGCCTGTTGAGGTAAGCCAGGATAAAATCGATTCTATTAAATCATCTTTGCCCGAGTTACCAGATCAAAAAAAGCTGCGATACATTGAGGAATTAGGTATCAATGAATACGATGCAAACGTCATCACCTCCGACAAAGCAATTGCTGATTACTTTGAGGAATTGATAAAAAAACATGATTCAAAGCTCGCCGTTACCTGGTTAACCGTAGAGCTTTTCGGTCGTTTAAATAAAGCAAATATTGATATTGTGAGCTCCCCAATCAAAGCAAATGCTTTGTCCGAACTCTTAGATTTTATCGTTGATGGAACGATCTCTGCTAAACTTGGCAAACAAGTATTCGATAGTATGTTTGAAACTGGCAAACCTGCATCTCTAATTATAGAAGAGCAGGACCTAAAACAAATAACCGGTAGAGGTCAAATAGCAGAAGTTATCGACACAATCATCAATAACAACCAAGATAAAGTTCAAGAATACAAAAGCGGTAAAACAAAGTTATACGGATTCTTTGTCGGCGAAGTCATGAAACTTACCAAGGGAAAAGCCAGCCCCGATGTCGTGAATTCAATTTTGAGTGAAAGATTAAGTAATTAGTCACATTTTTTTATTTACATAACAGCACATCTCGTAGATATTCCAAGGTCTTTGTTACGATATCTATATCTCATGATATATAACTTTTTTACCATTTGTCGGTACTATTTTTAAAATTATGTGAGGTTGAGGATGCTTGAAACTTATCCTGCTGGAGGGGCGAAAAACTTTATTCATGGTATTGACTATCAAAAATTGTGGCTAATGCTGTTTTTTAGACGTGCAGTGAATAGAAAGTACTTTTTCCGCTTAGCCACGGAAATGAGTTCGGCTGCAGGTTTTGACGATATTGTTTTCCGGTATGAGCAAAATGGGACAACAGTATGTATGCTTATACAAGTTAAACATAAACAAGATGGCAGCAAGAAGATCTGTGTAGGCGATTTATTGACAAAAAGTGGTGAACTTAACTTAGTAAAACATTTTGCTGCCTTTTTAGAAATTCAAGGTAATGAAGAATTCAAGGATAAAATAAAGGATTTTTTTATTGTTATAAATGTTGATTTTGACTATGAAAGTCTAGCAAGCAAGGGAATTACAGTTGAAAAAATAGAAACACAGGATGAGTTTCTGAATATAGGCGATAGTGCAAAATATAAGCTTAGAGACTTACGTAATAATATTGCTCAATACTTAAAGCAAAGGATGAGTGCTGAAGATAGGGAAGTAAGCGATGAAGAAATAAAAGGCTTTTTAAATGAGCTAGTGTTTGTAGTGAATTTGCCTAGTGATGTTGAGCTAGAAAAGTTAATCAGAAATGAGATAAATGATGACTTGGCCAGAAGGTTCAAATACTTTGGTGATAGTGACTCCGTTCTCAATGCCCTTTCCACAATGATATCAAATTGGATGAAGGATAAAAGAGGGCGTTTTCTCACACCAGAAGAAGGA
			AAAGAATTTTTCCAAAAAGTGGAGCTATGGGCCAGTACTGTAAGTGAGATAAAACAAGGAGTAGAGAGAATAGAAGGAAAGGTTGATGAGATAGGAGAAGTATTAAATAATCAGCAAGCACGTAAAGAACCTATTTGGTTCAATATGATGGAGCCAGTGGCATCTTTTACTGGTAGAAATAGTGAGCTAGAAGCCTTGCATGACGCATTACAAAAAAGCACAGGCAAACAAGCAGTGATATCGCAGGTTGCCTCTATTAGTGGTCTTGGAGGGGTAGGTAAGAGTGAGTTAGCTAGGAAATATGCTTACAAACATGAAAAAGATTATGATGGCAATGTTATCTGGATAGATGCTGAAACGCAAGGTGGTATAGAAAAGACATTTAAAGAATTGGTGATTGAGGAGATAAATAAAAGATTGCCTAAAAACTCACAAATTCCTCTCACTATAGAGGAAGAACGCCAGAAAGAGCGGGAAATCATCTGTATTGTTGAGGATGTGTATAGGTATTTTAGAGATGTAAGCAGCCTATTTATTTTTGATAATGCTGAAGGATATAAAGACATTAAAAAGTTTTTACCTTCATCTTTACATCCTAGGCATAAAAAACCTTATGTTTTAATCACTTCTCGTGACCGTAAGTGGAATGTGAAAGGCGAAGGAGATATAGAAGTAATACAATTAGATGAGTTTGGTGAAGTAGAAGCTTTAGAATTTGTTAAAAAAGCTTTGAATATAGAGAATAATTTACAGGATAAAGGAATAGAGGAGCTAACAAGAGAATTACAATATTTCCCATTAGCTTTAGGGCAAGCGGTTGTATATATTCAAGATCAAAATGAGGAATCAAGATTAAGGGGTGATCAGAGATTTGAAATAAGTGATTACTTAAAAGAGTATCATCGAGATGCAGGAGAATTGCTTAAGAAAGGAGTTTATGCAAGTAAAGATCGTTACACTAAAACGGTTTTAACAACTTGGAACATTACGATGACATATATATGCAAGAAATATGGCTTTGAAGCATTAAACATTCTTGAAATAATGGCCTATCTTGCTCCTGACGATATTCGAATAATAGAAATTTTTTCAAAGTCAATAGCAGATGATGAAGAAAAGCTTTGGAACGCTGTTGAGCTACTTAATCGATATTCAATGATTAATTTAATGGAAGGAATAGTAAACATCCATAGATTAGTACAGGAAGTAACAAGATTAAAATTGCAAGAGAAAAGCAGAGAAGAAGAGACTTTAAGAAAAGCTCTAGAATTGATAAGTAGCGGTGGCGTAGAAACTAGTCATATTATATCTATTTGGGAATATGCAAGTAAGCACGGTAGGTTGATTGACGATTTTTACTTTAACTCATCTTGTATATATAGAGAAGTGCTTTTTAGGGAAAGAACACCTTTGCACTTGCTTGCTAAGGGGGATAACTATGAGGCAGTGGAAACCCTATTAACACATATAGAAGAAAGACATATAGGTAGACTGAGTAAGGTTGTGAATGCCAAAGACGAATATGGTTATACTCCGTTACACCTTGCTGCTTATAGCGGAAAACTAGATACAGTTAAGTATCTTATAAGCAAAGGAGCTGACGTTAACACTAAAAACAAATGTGGTGTTACTACGCTACATATAGCTGCTAATTATGGAAAGCTGAATGTTGTGAAATACTTGGTGAACAAAGGCGCTAACGTTAATGCTAATGCTGTAGAACTGCTTCTGAGTGGTACTTCATTACACTGTGCCGTATACAGTGAAAAACTGAACATAGTAAAATACTTAGTTGATAAAGGTGCTTGTGTTGATATTAAAGATAGACATGATAGAACTCCATTACACTATTCTGCTTTGTATGGAAGCTACAATGTTGCAGAATACCTTATTCAAACAGGCGCTAATATTAACGTTGAAGATAAAAATGGCGACACTCCACTACACCTTGCTGCTATGATGGGAAAAGTTGATGTAGCAAAAGTACTCTTAGAATACAA
			CGCAGACGTTAACGCTAAAAATAATGAAGGTAAGATGGCATTGTACTATGCCATTGAGCATAACTATCAGGAATTTGCGAATTTGCTTTTAGCACATGGCGCAGTTCCTGTGTCTACTGAAATTTTGCATTTAATTTATAGCTCCAGGCCATAGGATGACAGAAGTGGGCTTTAATAGCTGTAGTACTATAGCTGTTATACCCCAAAAGTACGTATTAGATATAACAAATAAAAGAAATTAGATAGAATGATTAAAGGGGCAAGGGTATAAAGGTTTAACTTGAAATAACCTGATAAAATTTGAATCACACTTCCAAGTGCTGGCACCCATGAAAGTAATGCAACTGCACAAATCAGTAGATTTCTTATGAATTTTGGTGTTGTGTGCTCGTTCTCTAGTTTGTGATATGATTTTCGTATAGAGATTGTTATTCTACCTAAATACCAGTTAACTATTCCACCAAGGCTTGATCCTAGTACTCCAAAAAATAACATAAGTAGTGGAGTGTAATACGACCTGAAATAAAGCATAGTATTGAACACAAAACCTTGATGTATGGGTAAAACTAACGACGATACTAGACTATCTGTGAATAATAGGAAGTAATTTTCCATATGAGTTTACCAGGTTGTTGTACCATCTTCATTGTCAGAAATTGTAATCCCCATTTGTTTCAACTGATCTCTTATTTTGTCTGCAGTATTATAATCTTTATTTTGTTTTGCTGCTCTTCTTAAATCTATCAATCTTTCTATTTCTTGATGACTCACACCAGCAGTAAACCACTCTTGATAACTTGACTCAAGAAGACCAATAAATCTGGCACTCTTAATAAAACTTTCAATTAATTTAAGCTTTTCACTTTCATTACTCATTTTGTTAATTTTTGTAGCCATCTCATGTAATATAGCTAGAGCTTCAGGAATGTTTAAGTCGTTTTTTAAAGCGTCTATAAAATCTTTAGAAATCTCTGCGTTACTTTCATTTATTGTATCTAAATCACGTAATAACCGATAAAATTTATTTAAGGTTTCCTGTGCATCAGAAATAACGTTTTCTGTCCAATCAAGTGGTTTTCTGTAGTGAGTTTTGAGCAGTGCATAGCGTATTACTTCACCCTTTATTCCATTATCTAGCAAATCTCTTACTTTGACTATATTAAATAAGGACTTGCTCATTTTTTCTTCATTTACTGTAAGAAAGCCGTTATGTATCCAGTATTTTGCAAACATTGATCCAGCAAATGCAGACTTACTCTGTGCAATTTCATTTTCATGGTGAGGAAATTGTAAATCTATGCCGCCACCATGAATATCAAAATCTTTGCCAAGATAAGCATATGACATTGCTGAGCATTCTATATGCCATCCAGGCCTGCCCCCTCCCCATGGGCTATCCCAATAACTTGAAAGTTTGTAGTCAATATCACTTGCAGGCTTCCACAGCACAAAATCTCCCGGGTGCTTTTTACTTTCATTAACTTCAACTCTGCTACCTGGAACCAATTCATCAGTTTTTTTTCCTGATAAAGCACCATATTCATGGTAAGATTCTATATTAAAATACACGTGTTTGTTAGATTCGTAAGCGTGGCCTGATTGCAGTAAATGTTCAATTAATTCTATAATATAATCTACGTTTTCCGTTGCTTTTGGCTCGTGTGTTGGCTCTTTACAATTTATGCTTTCCATATCATCATGAAAAGCCTTAATGTAATGTGTGGTTATACTTTCTATATTGCTATTTTTCTCACTTGCTGCATTAATTATCTTATCATCAATGTCGGTTATGTTACGCACGTAGGTAACTTTGCCATAACAAAACTTAAGTAGCTGAAATAACACATCATACACAACAACAGACCGTGCATTGCCTATATGTGCCGTGTCATATACTGTTGGTCCGCAAACATACATTTTCACATGATCTTTATCGATTGGTGTGAAAAGTTCCTTTTTTTTTGTTAAGGTGTTGTAAAGCCTAACCATGTTTTAAGAAA
			AAAAAATACTTCGGTTATAAGTTGTGGTCCCTTGACTATTACAACAAGAGTAAGTAACAATCCACACAATGATATTAAAACTCCCAATATGGATAGAAACCCATCTTTACTCATGATGCCAAGTGCAATAAGAGTTGTGCTAATTGCAGGAAGAAAGTGAGTAAAAGGTAACGGGAGAGCTATTAGTACTGAACAAAGCAACATTATAAGAGCCAAAATCTTCTCACCAGGCCCATAAAAAATGAAGGATATTCTTGGCTTCATGAGTTTTTCTATTTTTTTTAATACAGGATAAGTTTTCTCTACTACAAGAGCTAGTGTTGAACGCTGAAAAGATTTTCTTTCTAGCCAATTGGGCATCCAAGGAGAGTCAAACCCAAATAGAAGCTGTAGTGAGAATAAGATTAAAGGTATAGAGAGGATGGTTGTGTAGCCAGGTGGAACAGGGATGGGTATTGATAGCGGTAAAGAAAAAATGATTATCAAAATACTAAAACCACGCTCATGCAAAGCTGTTTTAATGTCAAACAATGTCACTTTATCATTACTCGTATCTGCAATCTCTTTTAGAATATCAGAGGCTGGTTTTTTATTTTCGGTTAGTTTCTCACTCTTGTGCACAATTACCCCTTAAATAAAATTATTCCTTCTAACTAGCATAATTATTGCCATATTTCAATACTCATTTTACACAGTACTTCAGTTCTTTTTTAACCATATATAAAGTTTTTAAGAAAAGAAAATGCCCCAATGATAAGTTGTGGTCCTTTGACTACTACAACAAGAGTAAGCAATAGCCCACACAATGATATTAAAACTCCCAATATGGATAGAAATCCATCTTTACTCATGATACCAAGCGAAATAAGAGTTGTACCAATTGCAGGAATGAAGTTAGTAAGAGGTAGTGGAAGAGCTATTGATAACGCACAAAGCAACATTACAAAAGCTAAAATCTTTTCACCGGGCCCATAGAAAATAAAAGACATTCTTGGTTTCATGAACTTTTCTATTTTTTTTAATGCTGGAGAAGTTTTTTCCACCACAAGAGCTAGTGTTGAACGCTGAAAAGACTTTCTTTCCAACCAATGCGGCATCCAAGGAGAATCAAATCCAAATAAAAGCTGCAGTGAGAATAAGATTAAAGGTATAGAAAGAATAGTTGTATAACCAGGTGGAACTGGTATAGGCACCGATAGCGGCAAGGAGAAGATGATTATTAAAATACCAAAACCGCGCTCATGCAAAGCTGTTTTAATGTCAAACAAAGTTACTTTATCGCTATCATTGTTATTGGTATCTGCAACCTCTTTTAGAATATCAGAAGCTAATTTTTTATCTTTTTCTTGCACAATTATCCTTTAATCAAACTATTCTTTAAACTAACGTAATTATTGCTGTATTTCAATATACATTTATTATTGTTAATTGTTAGAGTTAAAGTACAATCGTAATTTTATCATTATACTTGCAGTTGGTGCAAATGAAGTTGTTTATTACAGCACCAATGCAATACAGTTTTCCCTTGCGTGTTTTTTGGGTTACACGCAAGGGTTAAACTACCTATAAAAAAAAGTTATAGTATATCATTAGTATCTGACTGTGAATAATGACTTTCGTCACTTAATGGATCAGAATACAATGAACTCTGTGGTAATTCGACAGATTCACTTTCTTCTTCTGTGCCCCATATCCATGATATAAAACTTCTAAAAATAGATGTAATAGATGAAAATATGCCAAATTCACTTGTTTGTGTAGATTGACTTTCTTCTGTGCTGTCATCTAGCTTAGCGGTTTCTTCTTGCACTTCTCTTTTTTCTCTATAGAGTTCTTTGTTACTATATAGTTTATCTTCTTCTGTTTCCTCTTTCTCCACTATATTTGTTTTTTTATCATCTTCATCGCTTTTTCTAACCTCGTTATGAGCTGGATTTTCATATTCTTCAGCTTTATATTCTTCTGTCCGTCCACTATCTATCTCTTTTTTATTTTCTTCT
			TCTACTTGGCTCCCAATCAAATTTCCAACTAATTCGGAGTCTAATGAATTCATCATACTTGTTAATAGCTCATTTTGGAACACATGGCCCAGCTCATGACCTAGAACAAAGTCCATACCGGCAAATTTGTATACTATTATCGTTTTACCATAAGTTGCACCATAAGTATCATCCTTGTCGATACCAGCTAATTCATTATATTTCTGGTAATCATTCTTGTTGTTAAAAACATTAACTTCTAAATTTAAAGTTGTTTCAGGTTTGTTTACATCAAACAATTTTTTAAAATTTTCATAAGCAGCCTGAATGTCCTTTTGAATTTGGAGTTTTTCCTTTGATGACATGTCGTCATACCTTATGTTATATTTTATACCTTCATCTTCGAATGAAAATACTTTTGGTAATACTTCCTCTATAGTTTCTGGTGCTTTATCAAAGATCTTTGACTCTGCAGGTTTATATATCTTATTAAAGAATGTTGGTATACATTGTTCTTTAATGTTATATATAGGATTTCCATCCATATCATAAACTGTATAATTGTATACAGGATTTGAGTTATTTTTGATGAATTGAAACTTTCGTCCATCAGTGTCAATACCTATTTTACCATTATAATCTTCAGAATAGTTTTTGTATTGTTGATTGTTATTTTTACTCATTTTCGTACCTCACTATTTGAATAAATTTACTCTTACATTATCAGTATAGTATGTATAAAAATTTATTAATAATGATGATTGTATTTTTAAATTTTCACTACAAGACTTGTCTGTATGCTATATAAAGTGACCGCGAAAATTTCTACAAAACATTTTAACAATATTAGAAAAATCAGAGGAAGGTGAAGCAGACGCAACAGCTTAAGCGGAAAGATTGAAAAATAATTGATGCTTTAAGTGAGTGACCCGCCCCTTAGTGCGTGTCACGAAGTATGAGGACGCTAACGATCTGGTTCATTAGACGATAATTTTTCTGAGTCCTTAAGCTCCTGTTTAAGGTTTTTGATGCCTTTTCCTAAATCACCCATAACTTGCGGTAATCTGCCTGCACCAAACAGAACTAAAATTATTATTAAGACTAGAAACAATTGCCATGGTCCTAAACTCATTTTCACCTCCATTTAAAATATTGACCTTTAAATATTAAAACTTGACTGAAGTCAAGTAACACATAGATTATATCACCTTTATTTAATTATAAATCAAGGTTTTTTAATATTTAATTCTATAGCTAACCCAAATTAGGTTTACCGAAAACTGTAATAGTTTAGACTTGATCTGACAGGCGTGAATTAACTGACAGAAGAATTGACAAAGTCAAAACCAAAATCAGCATCCTGTTTAATGCTATCAATATTTTTCTGATAAGCAATATGCATACTATCAAAAAAGGTTTGCATAGCCATAGCAATACTTACCCGAATGAGGTCTAGATCTATTGTAAGAATGCACCCAATGGTCTACATCTAACTGAAATTCTGCCAAAGAGGTGTAAATTTTCTTTCTAAAGATAATATTGTAGCATTCATCTTGCATAGTTCTGTGGAACCTTTCACATATGCCATTAGTCTGTGGAGAACGAGCTTTGGTTCGAGAATGATCAATATTTTCTACCCCCAAATACAGCTGGATTTTCAGGTCTGCCACAATACTCTGTCCCACAAAACGCGTAGTAATGATACTTTCTGTTCATCAAAAAACGGTATTACCCTATCATTAGGATGCTCTGTTTCAATTTCTCCATGGGCCTCTTTTTCTTCCTTAGCCTTCTCTAGAGCTGTTATCTGCTCTTCTGTTAAAATGCTGAGCTACTTTTGCTTCTAATGCCTTTAACCTCTTTTTGAAATTTTCAAGATTGTTTCTTTGCCACACTGATCTTATTCCACTTGCAGAGATCTCTCTTTTTCAGTTCGTTTGCTGCTCTTTCTTGTCCATATGCTGGAAATTCTATTGCTATTTCAATTACTGCTTTTTCTATATCCTCCGATACTCTATTTG
			CATATAATGGCTTGCTTTTGCTTATCTCGCTCTTCTCCTCCTGTTTCATACAGTTCTTTGAAGCGGTAAAATGTATCCCTTCATTACCTTACACGCCTGTCCTAATTGCTTTAGCAATCCCAACTTTGGTTTTAGTATTTTTTCTTGTGTTGCCTGACACTCCTTTAAAATTTGTTCATATTTTTATCTTACTTTATTTGCCTGTCAGATCAAGTCTAAACTATTACATTCTGATTACTCCTTATTTTTTGCCCTTCCTGCACGTTTGCGTTCATTTGGATCGAGGAATTTCTTGCGTAAACGTATAGATTTTGGGGTTACTTCTACCAATTCATCATCGTCTATATACGCTATCATATCCTCCAGTGTCATTATCTTTGGAGGAGTGAGTTTTATGGCTTCATCACTACCTGAAGCTCTTACATTGGTTAATTGTTTACCTTTTAGCACATTTATCTCCAAATCATTGTCACGGCTATGCTGGCCGACAACCATGCCACAATATACCTTATCCTGTGGTTTGATAAACATAATTCCCCTATCTTGCAAATTAAAAATTGCGTATGCTACTGCTTCACCCTTATCAGTGGAAATTAAAACTCCATTGCGCCTTCCAGAAATTGGACCTTTATGTGGAGCATAACTATGAAATAAACGGTTAATTATGCCTGTGCCCCGAGAATCAGTTAAAAACTCTCCTTGATAACCAATTAATCCTCTTGATGGCACTAAAAACGTTAATCTTGTCCTGCCATTACCAGAAGGTCTCATGTCAGTCACTTCACCTTTTCGGAAGCTGAGTTTTTCCATGATGATTCCACTATATTCATCATCTACATCAATTACTACTTCCTCTATAGGTTCAAGTTTTTTACCGCCTTCTTCTTTAAATAACACGCGAGGGCGTGATACCGAAAGCTCAAAACCTTCTCTCCTCATATTTTCAATTAACACTCCAAGCTGCAACTCACCGCGTCCACCTACTTCAAACGCTTCACCGCTTGGTGCCAAAGTCACAGTAATTGCAACATTTGTTTCTGCTTCCGCATATAAACGATCCTTTATAGCAGTTGAAGTAAGCTTTGTACCTTCTTGCCCAGCAAAAGGTGAATCATTAACGCTCAGAGTAATCGCCATTGTCGGCGGATCAACTGGAGTTGAGCTTACTGCAGTTGTAACTTCTGGTGCTGCTATAGTATCTGAAACCGAAGCTTCCTCAAGTCCTGCAATTGCAATGATGTCTCCCGCCACAGCTTGTTCTACTGGAATACGTTTCAAGCCAGAAAATGAGAGCAACTTAGTTAATCTTCCTCGTTCAATTACTTTGCCATCGAGGTCAAGTACCTTAAGATCTGAATTGACTTTTGCAACGCCCTGATAAACCTTTCCTGTCAATATTCTGCCAAGAAACTTATCAGACTCAAGTAGAGTGACCAACATAGCAAAAGGTGCATTTTGATCATAAACAGAAGGTTTTATATAATCTATAACCGTTGAAAATAATGGGCTTAAATCTTTTCTTTCATCAGAAAGCTCCTTAGCACACCAACCATTTCTACCTGAAGCATACAACACTGGAAAATCTAGCTGCTCGTTAGTTGCATCAAGGTTAAAAAATAACTCATATATTTCATTTAATACTTCATCAATTCTGCTGTCTGGTCGGTCGACCTTATTGATTATCACAATTGGCTTCAAATTTGCTTTTAGTGCTTTTGAGAGCACAAATTTTGTTTGTGGCATTGGACCTTCTGCAGCATCAACCAGCAGCAACACGCCATCTGCCATGCACAATACCCTTTCTACTTCTCCACCAAAGTCTGCGTGCCCTGGCGTATCAATAATATTGATTTTTTCATCACCCCACATTATTGATGTGCATTTTGCAAGTATTGTAATTCCGCGTTCACGCTCTTGGTCACCACTATCCATCACTCGTTCTTGAACTTCTTGATTCTCGCGGAACGTGCCACTTTGTTTTAACATGTTATCAAGTAAAG
			TAGTTTTACCGTGGTCAACGTGTGCGATTATTGCTATATTTCGGATCGATTTAAATTCGCTCATTTTCTATCATTTCAAAATTAATTTAGTAATAAGTATACATAAAATACACTTGGAGTAAATAACTAAAGCTGCGCTGTGTTTCCAAGATATTATAGGATTACTTTGTTAAATATTCTCTACTCCCAGGTTTTGTTATGGGTAGTTGTTTTAATTCACTTGGAAGTTCTTCCTCGCTGTAATTTTTGATGTTCAGTTCAATCAAAGATATGACAGGAAAAGGCAGTTTCGTTTCACTATTCCTCTTTATTAGAGAAGCTTCAGCAACAACTTTACCTCCTTCCCCTTCTGCACATTCCACTGCTTCAAGCGAAGATTTACCTGTGGTTATTACATCCTCGATAAGTAATATTTTCTCACCATTTTTGATCTTAAATCCACGGCGTAATTCAAACTTGCCGTTAACGCGCTCGCAAAACATTGTCTTCATTCCAAGCTGCCTGCCAATCTCATAACCCACAATTATTCCACCAATTGCAGGAGATAATATTAAATCTATGGAGCTATTTAATTCTTTTTTTATTTTATCTGCCAGTAATGCGCAAACTTTTATGGCTCTGCTTGGATTTTCAAAAATTTTAGCGCATTGTATATATGTATTGCTATGCAATCCAGAAGATAAAACAAAATGCCCATGCAAAATTGCTTCTGCTTCTTTAAATTCTTTTATTATTAGGTTATTTTCGTCTAATATCATTTTTTAAGTTTCACTATTACATTCTTTATTAATTATCTGAGTGATACAAATATCAGACCACACATTTATTGCAGTTTCAAACATATCGATGATCGTGTAAATAGGCAAAATCAGTCCCATAATGTGCAGAGGAACATTCATCGATACGAGATAACTAGTTGCCATAAAATAGCACCCCATCGGCACTCCAGCATTGCCAATTGCAGCCCCTGTAGCTAAAAAAATCCATATCAACATTTCGCTCAAGGAAAATGCGTATCCGTTCATTTCTGCAACAAACATTACAGTGATTAGTATAAATGCAGCACATGCATTCATATTAATTGTTGTGCATATTGGTAAAATAAAAGACGACAATTTCTTTGGCACCTTTAGCTTATTTTGCACACAATCTATGGTTGTGGGCAGCGTTGCACTGGATGACTTAGAGAAAAATGCGAGCGTCAACGCTGGCATAACCCCCCTTAGCGTTTGAATTGGTGATATGCCTTTATACCACATAAGTAGCGGTAAAATCAGAAACGCCTGCACAAAATTTGCAGACATTATGCAAACAAAATACCATAAAAGACTGTAGAACTCGCTACCACCTTTTAATTCATGCAAAAAACATGTAATAAAAGACCAAACAGCAAGCGGAATAAATTTTAATAACCCTTGAGCAATTTTAAGTAGCGTATCAAAAAGTGCAGAGAATATTTGATGTAATATATCCTGCTTCTCTTTTGAAAGTGAAATAATAGCTCCGCCCATCAAAAAAGCGATTAATATACTACCAATAACGTTATTTTCAAGAAAAACTTGCACAAAATTCGAAGGAATGAGTGATTTTAAATATGAAAAATAACTGTGGTTATTGCTGTTAACACTCCCTATTGTATTACTTATGAAATTTTTTCTTGCTGGATCTATTAGCAAGTAAAACGATAATGCAACAAACGCAGCTACAATAGTTGTAAGTAGGGTATAAAATAGTGTTTTCCTAAGTAAGATTTTAATTTCAATTGAGTCCTTGAGCCCTGAAATTGTGGAAACTATTGATAGAAAAACCAGAGGTAAACTTATTAATTTGAGCAAGCTGATAAATATGTCACTAAATAGCTTTGCTATTTCAAATATAATCTCACTGTTTGAATAGTAAGCAACGATTGCAAGCAGTATAGAAAAGAGTATTGCAAACTTATGCATTAAAAATAAAACTTCAAAGTAATATTGTACAACAATTTTATTGTTTTGGAATTA
			GATTGATGTAAAAAAGTCTTGCAAATTAGGCAAAATGTTAATACTTAACTTACAACTGAATATGGAGATGATATGCAAGAAAAAGCTTATGAAGAACGTGAAGAACGTGAAGAACGTGAAGAACGTGAAAAACGTGAAAAAAATAAAGAACTTGTATTGTTTCATGTGCTCTTAGCAATAATAGGTAGTATATCGGGGGCTTCTATAGGTTCTAGATTAGGTTCTATAACTTTACCACTTCAAGTAGTAGAAGCTCTTTTCTGTGGCTCTTTAGTAGGGCCAATAACTTTTGCTGCAAGTAATCTTGTACTCGCCGGTAGACCAAAAAAAGTGCACGAAGAAATGTTATCTATATTTGGTAATGGCTACTGTGGAGTAATTGTGTTTTTTTGTTCTTCTGGACCACTAGTGCTGCAATCAGAGTTGGTGCTAGTATGGCTGCGAATGCTAATTTGCCTAATGCAGTTGTGTCAGCAACTTTAGCTCTAGGAATAATGGGAGCTATAATACCAGCTGCGAGCTTCTGTGTAACGAATTTTGTAATAATGCCTGTAATTAAAAAAATAAAGAAATGTTTTTCTTCGAAGGAAGAAAATAGCAATAGTGGTCCTTGTACTACAAATAACTCCGATGGCGTTAGTCTATCAAGTGATAAGGAATGTTCTTCTTCGAAGGAAGAAAATAGCAATAGTGGTCCTTGTACTACAAATAACTCCGATGGCGTTAGTCTATCAAGTGGTAGTAATAAAACCTCACAAACTGAAATAAGTAGCGTTGAATCATTAGAAAGTCTCGCAGTCAAAATGTAAATAGCAACTATAAAAACTGTCTAATAGCTACCCAAAACCCTTATCTCCCACTCAAGTTCAATATTAAATTTATCCTTCACTGCATCTTTTACTCTGTTGCCAAGGTTTTCCAAGTCAGATGCAGTTGCATTATCGTGATTGAGCAAGAAGTTACAATGTTTCTGAGAGATTCTAGCTCCACCAATATTCAGCCCTAGGCAGCCGGATTTATCAATTAACTCCCATGCTCGGTAGTTTTTTGGATTTTTGAATATGCACCCAGCAGTTTTTCCTCTCGTTGGCTGGCTTTTATTTTTTCTCTCAACAATTTCCTTTAACCTTTGCAATATAAGCTCATACTCTGAGTTTACTCCTTTAAACTCAGCTTCAACAAAAATCCAATTTCCTTTTAGGCTATGTCCACGGTAAAAATACCCCATTTCTTTGCTGGAGAACTCATATAGGTTTCCATCCTCTAGATTCACTGCTTTTATGGATTGTACAACACTTGCGATATCACTACCATATGCACCTGCATTCATTTCTATTCCGCCACCAACTGTTCCTGGAATTCCAACTAGAAACTCAAGTCCACTAATTTGTTGCTCTCCTGCAAAGTAAGCAAGGTTACTAAGTAACGCAGCACCACCTGCAACAATAGAGTTGTTACCTTTACTTTTTATATATGAAAATTCCTTACCCAATTTTACTGTTATTCCTCGAATGCCACTATCTCGCACTATTATGTTGGATGTTGCACCGATAACGTTAATTGGCAACTCAGTGTTTTTAATCAAGCATGTTAAATCTTCAATATCACGTGGTTTAAATAATATATCAGCTCGTCCACCGACATTTAACCACGTTGCTTTAGACATTAAGATGTCATAACGATAGACTCCACGTACTTTAGGTAAGCTTATAAGCATTTTGATTTCAACTCTAACCCTGCATCCATACCCATTTCTTCTGCATCTTCTATAAATGAAGTGCGCTCAGTAAAGTATATATCTTTTTCATTTGCTAACATACAACGAAGATGTAGCATATTTTCGCTCACATATTCAGCCAAAGCTGCAAGTGGTGTGAAACACGAACCATTCACTGTCTTCATAAAACTGCGCTCTGATTTCACTCTTATAAAAGACATATTATTATTAATTTTCTCTAAAAGATCGATAATTTTTACATCATTCCTTCTACATTGAACAC
			AAATCGCTCCCTGTCCCACTGCACTTAACATAACTTTTGGTGGCAATACCTCTGTAATTAAGTGATGCTTTTCTAATCTTATGAGTCCTGCTTCAGCTAGAATTATTCCATCAAAACTTTGGTTTTGCAATCTAGTTGTTACATTTCCACGTAGCGGTACTATATTTAAATCTGGTCTAACATTTAACAACTGAACTTTTCTTCTTATTGAAGAAGTGGCAATAGTAGCCTGCTGTGGCAAAGACTCAAGGCTATTATGTTTATGAGAAATAAACGCATCGCATGGACTTAGCCTTTCTAAAACACAAGGAATTGCCAGATCTTTTGAGAAAAATGCAGGCACATCCTTTAGTGAATGAACTGCCATATCTATGTTATTTTCGAGCAATTCAGTCTCAGTTTCTTTAATGAATAATCCTTTACCTCCTATTTCAGCAAGGTTTGCATTTGCATATTTGTCTCCGGAAGTTTTTATCTTAACAATTTCAATAGATAAGTTAGGAAAAGAGTCCAGCAATTTTTGTTTTGCTTCCAAAGCCTGGGCAATTGCAAGGCTGCTTCCTCTGGTGCCTATTTTGACTAGCATGTATTTTACTTCATGTTATATGTTTGTATTCTATGTCTATTTTTGTGTTATTTCCAATTTAGTTATTGACTATTCGATAATCAGCATAATATAATGCGCATGTTTAGTTAATAGCCAGGGAGTGTTTATGTTAAAATCGGACAATAGACCATATCATAGTGATGAAGCGTCTCCTTGGATGAAGTTTATGTGTGCCATAGCAATCGGAGCATTGATGGGATCGGGGATGGCAGTGATGGTTGCATGTTGTACATCTTCAGCGTTAGCAGTGGCCTTATTGACTGGTGGAATTTTGGGTTGTGTGTTTGCTTTATGCTCAGTAATACTCTTTGTTGATTCCGTTGTAATAAGAAAGCCAAACGAACCATTATCAGGATGCAAAAATTTAGAATTATTATGGGAATACAAAAATTTTACCAAATTAATTATAAATCTTGTTGTTCCAATTGTGTTTGGAGTTGGTATAGGAGCAGGAGTAAATTTTATATTAGGAGCTGGTATTGCAACAGCTGCAAATGCTGTTTTTCCTTCTACAATGTTAATCAGGGGTCGTCCAGCTGCCTTCTTAGGTTCATCTATGTTACAAGGTGCAGCAATAGGAGCAATTACAGTTATAGCAGTGTTTGGAGCACTATGGACTGCTAATAATATAGTCGATTATATAGCTCAATGCTTTTCTCCAACAGAAAAAGTAAACAATAATATTGATGAGGTTGCTGTTGATTCAAGTGTGGAGCGTGCAGTTTAGCGAGGATAAATTAATATATCCTATTATTACCTCTGCCTTGTAGTAAGTAATTATTTAGTCTACAATCAATTATTACAATTTTAAACCTACAACTTATGTACAACAGACTTATAATCAAATCTTTTTCAGTGTTATGCATCTGTTTACTTGCTTTATACATAACACTGCCAAATTTCTTTGATAATAAGCTTTTTATTTCGGAAAAAAGAATAAACTTAGGCCTTGACCTGAAAGGAGGGGCATCTTTGCTTTTAAATATAGACTTAGACTTCTATTTTAAGGAAAAGCTAGGCATGTTAGCAGGTGAGATAAAAGAGACATTGCTAACAAAAAATATTGAATCTACCGTACAAGATAGCGTTGTAACTTTAAATAATATTGATGATTATAAAAAAGCATCTGTGTTGATCAATGCAATAAATCCAAATTTAGAGCTAAATAGAAAAGATTCTTCGATTCTCATTTCGTATAAATCCCATTATAAAAATTCTTTGATCAGTGAAGTAGTTGCAGAATCAATAAACAATGTCCAGCGCCGTTTGGACAAACTTGGCACAAAGGAAGTCAGCGTTCAAAAACAAGGGCAGAATAAAATATTAGTGCAGGTGCCTGGAGTAGAAGATACCAAGCAGATAAAATCTCTGCTTGGCAAAACTGCTAAGCTAG
			CTTTTCATTTGGCAAACACTAACATAGCCAAGGTGCAGGATATAGACCATGAAACCACTGTCATGCTCAAGGATTCTTTAGGTAATTCTTATCCAATATTCTGCAAAACTGAAATAGGTGGTGATTCGCTGGTTAACGCATCAGTTAGATTTGGTCACTTAGGTAAACCAACAGTGCATTTTAAATTTGACAGCATAGCGAGTAAAAGATTCGCAAAAATCACTAAAGAAAATGTGGGAAAACCTTTTGCAATTGTTCTGGATAACACAGTCTTAACAGTACCTACAATACGTGAGCCAATTTTAAATGGAGAGGGAGAAATTAGCGGTAATTTCACTGAAAAACAAGCAAGCGAACTTGCAATACTTTTAAAATCTGGAGCACTGCCAGCACCACTTAAAATAATTGAAGAAAAAAACATTGGCCCAAGTCTTGGAGAAGAATCAATAAAGGCAGGGGAAATGGCAGCAACAATCTCTATTATAGCCGTGGCTTTATTTATAATCATCACTTACGGCAAATTAGGTGTATTGGCCTCTGTTGCGCTTTTTTCTAATGTAATTCTTATATTATCAATTCTTACTCTGCTTGAAGCAACTCTAACTTTACCTGGAATTGCCGGTATTGCACTCACTGTCGGTATGGCGGTGGATGCAAATGTTTTAATATTTGAGCGAATTCGTGAGGAAATAAAATCTGGCAAGAGAGTGGAACGTGCTATTGAAGAAGGGTTTAAAAACGCTATAAAGACAATACTGGATTCAAATATCACTACATTAATTGCTGCAGGAATAATGTTCATTATTGGCAGTGGAGCAATAAGAGGCTTTTCTGTCACTCTATCAATAGGAATTTTATGTTCGATGTTTTCTGCAATCACAGTCACAAAACTCCTGATAGAGTTGTGTATGAACCCGAAGGAACTAGTGCTTTGCTAGTCAACTACCTTCATTCCCACAACGTTATATCCTGAATCAACGTGCAAAATTTCTCCAGTAGTGCCACTACTTAAGTCGCTTAATAAGTATAACGCTGCCTTGCCAACATCCTCTATTGTAACATTGCGTCTGAGCGGAGAATTATTTCTATTCCATTCTGATATGGAGTGAAAATCGCTTATTCCAGAAGATGCTAAAGTTCTGATTGGACCAGCGGAAATTGCATTTACTCTGATATTTTGTGGCCCGAGATCACATGCTATATATTTTACACTTGCTTCAAGTGCCGCTTTACATAAACCCATAACGTTATAATTTGGCATAACTTTTTCAGCACCATAATAAGATAAAGTAAGTAAACTACCACCATTTGACATCATTTTTTCAGCCCTTTGCGCTAAAGCAGTAAAAGAATAGCACGATATATGCATTGCATTGAGGAAGTTATCCAGTGAAGTATTGACATATTTACCATCTAACTCATTTTTATCGGAGAATGCTATTGCATGCACCAAAAAGTCAAGAGTACCCCATTTTTTCTCTATTATTTCGAAAGCGTTATCTATGATTTTTTCATTTGAAACGTCGCAGTGTAATATTAGCTCCACATTTAGTTCATCTGCTATTGGTGATAGTTTTTCTTTTATTATTTCATTCTGGTAGGTGATTGCAAGTTCTGCTCCGTGCTCTGAGAGAGTTTTTGCTATACCGTATGCTATTGATCTCTTATTTATTATTCCGGTTATTAATCCCTTTTTGCCTTGTAATAGACTTGTCGTCATAGAACTATCTGTTTTTTTATAATTTGGAATATTAACTAGGTAAAGTCAAGATATCACTATGTTTTAAAATATTTTTTGCAGTAACTTGAAGTCTATAAACAGTAATCTTGATTCTTCTACAACAAAGCCATCCCATATGACATTTTGCCTATACCCAATTAAGCATATTAATAAGTAAGTAAATCTTAATATAATCTTATTATACTTATAAATACGCTGTATAGAATGAAAGTATGGATGATTTCATAACTGCAAGAAGAAAAGATGATGCTGTGGTATC
			TGTTTGTCAGGATAATAAGAAAAAAAACGTGTTAATTTTAGGGCTCAATCAAGCCGCAAGGAATTTGTTAAAATACGAGGAAGGGAATTTACTTAATAAGCCGTTAATCAATATTTTAAGTGCAAGAGCAGCTGACGACATGAAGAATTATTTAGAGTATACCGAAAATGGGCACGATTTACTTGATATATTACCTAAAGTGATAGATTTTTCCTTAACTGATGCTAAAGGAGAAGATATCAGGACAAAAGTAAAAGTTTTCCGCACTGCACAATTTGCCAGTAATAAAATAAATTATGAGCTATTAATACGTGATATCAGTTTGTCCCATAAACTAGGAATCTTTAGAGATAAATATCTAATGGGTAAAAAATATAAAAACCATGACTTATTCGATATACCGGGCAATGAGTCCACTATTCTAGAGTTATACGTTATATTAAATTTTGCCTTTCAACATCAAATTAATGCAGCTATAGGAGTGATTGGCTTAAATAGTAGCTGTAGTGAGACAAATAATGCACTGAAAGTTATCATAGAACATTTTTATAAAAATTGCCGTAGTGATGATTTTCTAGGGTATATTGATGAGAATAAAGTACTTTTTGTTTTGATTAACTGCGATGTAAAAAGTACATCTAAAATAATTAATCGTATACATTCTGCCATTAATAAGCAGTTATTAAAGCGAAAATTACCAAGTGTATCAATAATTTATGGAGATATAGCTCAAAAACGGGCAGCAAAATCTACCAGTGGCGCCATCTGAAAAGTTGTTTTTTATCTATATTGAGTTTAAACTTAAATTTTTACAAAAATTTAAGTTTATTTATGAAGTTAAGATACTACCTGGTAGCACTTCTTTCGTTATTATTTTCACAGAATAGTGCTAGCTCTAGAACAATTCTGGATAAGGAAATACTTTATGTAGAACTAGACGGAAAAATAGATTTGAGATTCGGCTACGCCTTCAACAGAGATTCTTTCAATGCTAAGGCTAAGGATAAAACTTCAAGTTATTCATACTTGCGCTTTCTTTATCTACAGCAAGTTTATCCAAGTACTCAAATGGGGTTTAATGTTAAGGTAGGAGTTTCTGGTATTGAAAACCTAAAAGCGTTAGACAGAGAAAAGATAGACATGGAGGAAGGGTATTTCATCATTAAAAATCAGGGACTTGGATCAATTGAATATGGTAAAAGAAGTTTAGTTAGTCAGAGCATGTTAATTAACACTTCAAAAATTTATGCAGCTGCTGGAGGAGTAAATGGTCATTGGACAAACTATGCAAATTTGCGCGGTGATCATAAAAAAGATGGTGACCCTGGATATGATCAAGACAAGGTGTTCTGGGTCAAGCCCAATATTTATAGCGATTATAATGAACTCGAACTAGGGTTAAAACAATCATCAATTAACTACATCTCCCCTGAAATCTATAACTTTCAACTCGGATTCAGTTATGTTCCAGGAAAAAATAACTTACAGTACAGCAATTTAATTGCTGCTGGCCTTTCCTATAAAAACAGCTTGTCAGATGATATAGGTTTTACTACTGCCTTAACTGGTGAATTTGCAAGAGAAAATTTAACTAATTGCTCAGGTGGAACTTCTAAAAATTATGAATGTCGCAATCAATTACTGCACTGGAATTTTGGTTTGAAGCTAAAATTGTTCGATCTTGATTGCATTTTTTCGTATGGTAATGGTGGTGAATCTGGTGAGAGGCGTAATCCTGAAATAAATAATACGTATTATATGAATGCAGGTATCGCTTACCATTCTGATTCTTACAAATCGAGCTTAACATATTTTAGTAGTGGCAGGAATATTGCAGGCAGAGGTACAAACGAGTTAACATCATATGCTTTAAGTCTTGAATATTCATTTTTTATGGGCACTTCATACTATTTCGATATTGTAAAATTTAGTACAAAAGAGCCTAAAATAGAAAATAACAACTCCGGTTACGTGCTCTTGGCTGGGTTGAAATTAAGTCT
			TTAATAAGGTTGCATTGCCTCCTGTCATCCAAGTACCCTCCTCTTGTCATTCCAGTGCTCCTTTTTTTGTCATCCAAGTAGCTGACACTGGGATCTAGCCTTTATTATTTGGTTGAAATTAAGTCTTCTGGATCTCAGTGTCAACTACTTTCATGACATCATCATAAAGTAAACCAGTGTCAGCTACTTGGATGACACCCTCTTGCTATTCGTACAGTTGTAAGCAGTATAGCTATAAATCACTCACAATCGATATGCTTGAATTATTTTCAGTAAATAAATCAAGCATAATGTTAGGTATTCTACCATCAACTATGTGAACAACTCCAGCACATTCCTCCGTCATTTTAACGTATGCCATAAGCCTTTCAATAAATTTTTCCCCTTTAATTTTCCCACAATCAATCGATGCATTTAAATTTTTAACAGATATCTTCCTGCTACCAATTTTATCTATTTCTTCATCTGTGTCACTCAAGATTATCATTTTAGATGCAGAAACTGCAATTGCAATTGCGCTTGCAGTGCTATCGGCATCGATATGATATGTTTCCCCATCTTTTCCATGACCAATTGGTGCAATAACTGGTATAAAATCTGATTCTTCAATAAAAAATAATATATCAGGATTGATTTCAGTGGGTCTACCGATGAACCCCATGTCTAATATCTTTTCGATATTATTTGATCTATCTTCTCTAAGCGTAGCGGTTATTTTTTCGGCTTTAATTAAGTTACCATCTTTTCCACATAATCCAATAGCTGAACCACCAGCAGAATTTATATACTGAACAATTTTTTTATTAACTGAACCACACAGTGCCATTTCAATGATTTTCATAGTGTCTTTGTCTGTAAGTCTGATACCATTCACAAACTTACTGTTCATATCCAGCATTTTTAACACTGAGTTAATTTCATATTCTCCGTCATGAATTATTACCGGATTTATACCAAGCTGCTTCAACAAGACAACATTATGCACAAAAGTATTAAATAGTGTTTCATCTAAGATTATTGTACCACCGCATTTAATGACAAAAGTCTCGCCTACAAAGCTAGGTATGTTAGATAGCACTTCAAGTAATATTTCTGCTTTTTGTTCAAATGATACCTCACCCTTTAAAAATTCACTACTCTTCATTTTTTTATCTTGTAAACTTGAAAAACTCATCTCTTACCTTGGTTATTTTATGCTTAACACGGATGCTCATTTGATGAATTGACACATTCTCATTATTAATCCATTTTTGAATATCTTCTATAACAGCACCTAAGCTTTTTTGACTTACTTTATCTATTTTTGTTAGCACAATGTTAAAGTTAATGTTATTATATATTAACCAATAAATGAAGTCTTTGTCTATTTCTTTTAATCCTACCTTGCTATCTATCAACACAAACACTCTTCTTAGATTTTCTCTTTGAATTAGATAATACTCAATTAAGTTTAAATATTGTATAATTTCCTCCTTGCCTGCATGAGAGTAGCCATACCCTGGTAGATCAACAAGTCTGAACTTATCATCGTACATAGAGTAAAAATTTATTTGTCTAGTGCATCCAGGTTTAGAGGAAACTCTGGCAGCTTTTTTGCTGTTTATCAGTAAGTTGATCAGACTGGATTTTCCTACATTTGATCTACCAGCAAACGCAATCTCTGGAGCCGACTCATTTGGTAATGATTTTATGTTCGAAGCTCCAAATATGAAATTGCAGTTTGATGTTATCTGTTTTGCCATTATATTCAACTAGAAGGTAGTAGGTATATTATAGTGTTATTGCTTGATATAAGAAATTTTTTATTTCAGTATATATTACTTAGCTAGATCTGTGCTATATGGATATGGAAAATAATTTACAAGACTTAAAGAAAAAATTTAATGATATAGAGAGGAATTTGGAAAATCCTACCAATTTAAGTCAAAAAGAATTCATTACCCTTTCAAAGGAATACTCTGAGCTCAGGCCAATAATCAAGATAATTGATGAATATAACA
			CGCTGAAAGAGGAAATTTCAGACTTAGAAGAAATAATGAAAGATGAAAACAGCGAAGGTGATATAAAAGAGTTAGCAAAAGAAGAATTTTTCGAAAAGCACAAGGTATTATTACCAAAAATAAAAGCAAAATTAAAGTTAGCATTATTGCCCAAAGATGAAGATGACTCAAGAAATGCAATATTAGAAATTAGAGCAGGCACAGGCGGAGAAGAAGCAGCATTATTTGCAGCAATGTTATTTCGTATGTATCAAAAATATGCAGAAAGAAGAAATTGGAAGTTCGAGCCAATAAGCATTTCTAATACAGGTATAGGTGGCTATAAGGAAGCTTCTGCACTCATTAATGGAACAGAAGTTTTTGCAAGGTTGAAATTTGAATCAGGGGTGCACAGAGTACAGAGAGTGCCAGAAACTGAATCCTCAGGAAGGTTGCATACCTCTGCCGCTACTGTTGCGATATTACCTGAAGTAGAAGAAGTTGACTTTAAAATAGAAGAAAAAGACTTACGAATAGATGTTTATAGATCCAGTGGTCCTGGAGGGCAATCAGTGAATACAACTGACAGCGCAGTAAGGTTCACCCACTTGCCAACAGGGATAGTTGTGATACAGCAAGATGAAAAATCGCAGCACAAAAATAAAGCTAAAGCGCTCAAAGTATTGAGGGCAAGGCTATACGAAATTGAAAGACAAAAAAAAGAAATGGAAAGGCCAACAATGAGGAAAAGTCAGATTGGCTCTGGTGATCGTTCCGAGCGCATAAGAACATATAATTTTCCACAATCAAGAATAACAGACCACAGAATTAATCTAACTTCACATCGGCTAGAGCAGATTATAAAAGAAGGTGAACTAGATGAATTTATTGAGGCACTAATCTCACGTAATGAAGCAGAAAGATTGGCCGGGGAAAGTTAGCAGCCTACAATGGAATATCTTTATTAATTACATAGGATCTTTTAAACGCAATAGATAGACAGTAAAAACAAGTTCTAGTACTATCGCGGATAAAACAAGAACAGCTACACTGATTGCCTGACCATTGTAAACGTAGCTTGTTAAGCCGATAAAAATAGCCATGATAAAAGCTCTAATAAATGAAACTGCAGAAGAAGCTGTGCCTTTAATTTCAGGGAAAACATTTATTGATGCATTAAAAATCACTGGCTGGAAAATTGCACAACCGATAGAAAAAATAATCATAGACAGTGTTACTAAGTAGAAAGAGTGGGGTACAATTATACTGAATATTACAAGCAATAGAGACCCAATAGCAACCACGCTCGTACCAGAAATTACACACTTTATTGCTCCAAGTTTCTGCAAGATTTTGCCAGCAAATAGACTGATGAGTGAGAAGCACCCAACTATTGCACCTTGATGTAGTGCATAAATAGTGCTAGATAAACCAAAAGTCTTCATATACAGAAAAGGTCCACAAGTAATGAATGACATATACGCAGCAGAAAAGAGGCTTGACATCAAAGACAACGTAACAAACCTCGGACTAGATAGTAGTTTTCTGTAATCTTTCATCATTTTTTTCAAACTGAAAATATCGCGGTCCTTTTTTGTTTCTGGTAATGCTAAAAGCAGCAAAACCCAAGAGATCAAACAAAGTATTGCAACAGTTGCATAATTACCACGCCATCCTACAATTTCATTGATGAAACTGCCTAACACTGGCGCAATTGCCATGACAACTGTAAGAACAGAATTCATGATTCCAATAAATTTCACCGCTTCGTCGCCTTTGTAGCTGTCTGCAACGATTGCAAACACAACTACAGATGTGCTAACACCAATGCCCTGAACAAAGCGAGAGATTAAAAGCCAAAAAATCGACGGTGCAAAAATACAACCAACAGCGCCGATTAATAACAAAGTGTTACCTATGATCATAATTCTCCTTCTGCCATAGCATTCAGACAATGGACCAAAAAACAACCCTCCTATGCAAAAGCCTAAAAAATTATAAGCAATAGTTAATTGAATTGT
			TCCTTCTGATACGTTAAAATAGCGCACCATATCAGGAAAACTAGGTACAGAAATGTCAATCTCAATGAACTTGGCAATTAGAGACAGGATTAACAGAAATGGTAGTAACATTTGAGATTTTCAATTAATGAATAAAAATATCACATTTAAAGCGTTGAAAGAAGAACATTTTTTACTGTTATTAAAATGGTTAGAAACACCTCACGTAAAGCTATGGTGGGATGCGGATATAAATTGGACACCAGAGTTAATTGAGAAAAAATATAGCAATTATATCAAAGGATTCAAACGTTTAAAACTTAAGACACAAATTATTGAAAAACCAATGCATGCATTCATTATTAATTGTGACGGAGTTGATATTGGTTATATTCAATACTATAACAAACATGATTTTCCACCTGAGCAGGGCTACGATACTTCTGAGCTTCCAGAAAGCTGTGCTGCTATAGACTGGTATATCGGAGAGCTGGATTATGTGGGCAAAGGCATTGGTCCACAAGCTTTGAATATATTTTTAAACGAATTTGTCTTTAAAGTTTCTGAAAATGCTTTTGTTGACCCAGATACAGCAAATGTTCGTGCAATCCGTGTTTACGAAAAAGTTGGATTTAAAAAAATTAGGGAAAGCAATGGTACAATCTTAATGATCAAGGCAAGAATTCCTGAGAACCACTCAAGATGAGTGTTTTTTCAACAGTCCGTCTAAATTGCTACAAGCAGTTTAATTTTTAGTAAATATGTCATTATTCAAAAATATGCAAGAAGCTTTACAGAAACTTAACATAATTTTATCATAAAAATGTCATTCTTAAGTCCTATGTAAAAACAAATTTTGGCACTAAGTGAATCTTTTTTAATTAACTATGAGTTGGATAAATTGGAAAATAAATTTTGTTTACTTTTACAATATCCTAAGATCTAATGTCATTTTATCAATCAAAAATATCACAATAGGCTAATATGTTCTTTACTCTTTTTCTAAAAATATTACCTATTTATATTACAATATTTATTGGTTATTTAGCAGGAAAATGTCTTAAAATTGATAGAAACACTATATCTCAAATACTCTTTTATATAGCTAATCCAATAGTGATTTTATATGGAGTCTCTCATACAGAAGTTAATTTAAAAGTAATTTCTCTGCCGATTTTGATATGGTTTATAGGTAGCACTATGTCCTTATCAGTGTATTATCTTTCTTCTTTTTTATTTAAGGATAACACGAGAAACATATTAGCATTTAGCTCGGGCAGCACAAGTATGGGTTATTTTGGCCTGCCGATTGCCATGGCTTTATTTGATGAAGATTCAGTATCTGTATATGTTGTTTGTTATATAGGAATGGCGTTGTTTGAAAATAGCTTAGGATTTTACATAGCCGCAAATGGTATTTATACCGCAAAAGAATGCATATTAAAGTTGTTCAAACTTCCTTCGCTTTATGCGATGGTTCTGGGCTTCTTTTTAAGTATATACGATATACAAATACCTACTTTTTTAACAGATGTTATGATGAATATTAGAAGTACATTTGTCACATTAGGAATGGTGCTACTTGGAGTGAGCATTGCGAATATTACAAGCTTTAAAATAGATTGGAAGCTTGCTTTGATCACTATTACAGCAAAGTACGTATTCTGGCCACTGTTTGTTTTAGGAATTGTCCTTTTAGACAAGCATGTTATAGGTATATACGATGAGAGCATATATAAAGCACTGATGTTGCTAGCTATTATTCCAATTTCTGGGTCCAGTATAATACTTGCTAATATTTTGAATTATCAACCAGATAAAGCTACTCTGTTGCTTTTAATCAGTACTGCAGTGGGACTGTTTTATGTTCCACTAATAATATCATTATTTTTTACTAAACTTGTTCCTTTTTGATCAAAAATTCAAGTGGTAGATAAAACTTGGATTTACACTAGACTGCTTGCATAACCACATGAAAGCCCACTCTTTTTTGTCATTCCAGCGCGTGACGCTGGGATCTA
			GTTCTTATTACCTGGTGTAAAGTTAAGTTTTCTGGATCCAAGTAGTCAAGGCGCTAGGATGACAGGAGAAGGAGGCGCTGGAATGACATCATAGGGGAACTGGAATGACGAGAAAGGAGCTACTCGAATGACAAAGGAGGGCAGTATCAACTACTGGGATGACGAAGGTAACGCAAGAAGTCTACTGCTATTCCACGTCAAGAACAACCATAAGTTCATTAGGGTTCACATAACCTAAAGCATTTTTTGCTTGCTCATCAAGCAGATCTAAATCTAAGCTTTTTTCATATAAGCCGAATACTTTGTTGTCCAATTTTTTCTTTTCAGAAGAGACATCCTTTAGCAAAAGTTTATTGTACTCGATTTCTTTTTTTAAGTCTATTAGCGTCAATAAGCCACGTTTACCTGTAATTGTGCTAATGCTGAAATATAATGTAAGGGAAGAAATGAGTAAGGCTGCGCTTAAACACAGTAACTTTTGCTTCTTTTTAGATATAAGCACCGTACTTTCACATACAAGAAATATATAACATGAAAAGGTGAGCAGAAAGCTAAGAACCTTGACGCGCTTTACACCTTGGCTTTACCTTATTTATAATGTAAATCTTACCACCCCTTTTCACAACTTTACAATTTTTATCTCTGTTGCGATGAGATTTTAGCGAACTTTTGACTTTCATATCTATAGTAAGAATTAAATTACTTTACATTATAATCACTTATCAAGAGTTAGTCAATTGATAACATTTTATTAAAATACTGTATAATTGTTGCTGATACTTCTTCGATTGACTTTTGCGTGACATCAATAATTGGCCAGTTATTCTGCTTAAATAGTTCCTCTGCTTCTTTAATTTCCTTTTCTACTTTTTCAGGATCAGCATATATACTATTATCTTCGTTGTTAATTGAAGTAAGTCTATTTTTGCGTATTTCTATTAGCCTACTTACGTCTATTGTTACCCCTATTGTCAGTTTATTTTCTAATTTTGCTAAGTCGACATAAAAGGGTACTCCACTAACAAAAGGAATATTTGCAACTTTATAGCCTCGGTAAGCTAAATACGTACTGGTGGGAGATTTTGATGTGCGTGAAACTCCAACCAAAATTATATCTGCTTTATCAATATCTTGAATATTTTGTCCATCATCATGATTAATAGTGTAGTTTATTGCCTCAATGCGCTGAAAATATTCGTTATTTATCTCAGTATGCAAGTCAAGCTTTTCGTCTTTTTCAATTTCAAGATAGGATGAAATTTCTCTAATAATATGTGATAATATTGCTCTATAGGGAATTTTCAACTTTATACAGTTATCTTTTAAATATTTTCTTAGCTCATCATCAGTAATAGTGCATATAACAAAATTATGCTCATCACTTTTCCTATTAATTTCCTCCAGAATTTTGTCAATCTGCTCCTCTTTTTTCACAAAAGACCAAACATATTCGATCGTTTCTATAGAACGAAAGTGTTTCAGAGCTGATTTTGCAACTGATATAACAGTTTCACCACTTGAATCTGATACTAAGTGTAGATTAAGCTTTTTAATGGTCATGTTTTATATAGTGTTATACTAAAAATAATGGCTAGCAATCTGCTACTGAAATTATGCTAATTTGTTGACCTACGTAAATATAGAAAAACTATCCTGTTGATAAAACTCAAACTAATTGGTAAATTCTTAACACAATTATTCTCAAAACGAATGTTTTTATTAAAGCCTACAAATTTCTCTTATTTTTCTAAGAAAGCTCTACCTTGGCTTGGGGTTATTTGTTTCGCATGTTTTTTAATTGGAATGTCTTTGGCGTTATTCTTCTCTCCAGAAGATGATAAACAAGGAGAAATTGTACGAATCATGTACATTCATGTGCCTTCTGCATGGCTTGCTCTTGGAATATATGGATTAATTGCATCACTCAGTTTCATTTCATTGGTATGGAACAATAGCATTGCTAGTGTCTTGGCACATGCTGCTGCTCCTGCAGGGACAGT
			CTTTTCGGCAATATGTTTAATCACAGGCAGCATCTGGGGAAAAGGAACCTGGGGCACTTGGTGGGTATGGGATGCAAGACTTACTTCAATGCTGATTTTACTTTTCCTATATGTTGGCTACCTTTCATTGTGGAGCGCTTTTGATAATGAAGCGAGGGCAGAAAAATCAGCAGCAGTATTTGCCATCTTTAGTGCTATAAATATTCCTATAGTAAAATTTTCCGTGAATTTATGGTCCACTCTCCATCAGCCAGCAAGTATTTTGAGAAAAGGTGGAATAGCAATAGAAAGTTCCCTGCTGTTGCCACTGGTTGCAATGTTTATGTTTTGTGCCACATTTTTTTAGTAGTGTGGATACTGTATTCACTTTACTTAATTAATTTATATAAGATAAAGAGAGAAATCAGTATGCGGTATTAGGCCGAGAGATGAAAATAGAACACACCACATCACCAAGTAGCAAAGACATTGAATTCCTACTCAAAAAGATCAATGAAGAAACCGTTGATAAAGGTACGTGTAACCCATTTGCTTTTTTTATTCGCGATGATACTGAACAAATTATTGCAGGTTGTAGCGGTTTTGTTATCTATGGTTCAATTTACACTGACTTGCTTTGCTGATTATAGAAGAAAAGGTATGGGAAAGCAGCTAATGGAAGAAGTTCATGATTATGGTCGTGAGATGCACTGTAAAATAGCAACCGTTGCAACCATGAATTTTCAAAAAGCGAAAGTATTTTATGAAAAGCTTGGGTATAAGTGTGATCTTGTACGTCCAGGGTATGTTAACATGTATATTTTTGAAGAAAGTGTTGTGAGATGCACTGTAAAATAGCAACCGTTGTAACCATGAACTCTAAAATATTTAAAGAGCCTACTAGTATCTTTAAGGTAGATGTTCATGTGATTCCACAAATAATTTCTGTTTTTTGATTCTATCTGTCCATTTATCATTTTCTATATCTTGTTTGTTGGTTGCTTTTTTTTCTTGCTCAACAATTGCCTTATCTATCTCCTTATGAATTGCATCAATTGCATTAATCGCACCTCCTTTTTTGTATACTTCGCTTTTCCCTTCAATAATTAACTTAATAAAAGTATTTACAACAGACTGCACTTGATTATGATTAACCTGACCTTTTATCAAAGAAGGTAAAGAGCCTAATACTTCTGGTGCTGTTTTATCTTGAGTGGAAAGTCCTAAATTATCTGCTACTTTACTTATTAATAACTCTCTGTGTTCTTTATTATCTTCCAATTTAGCATAATCACTCAATAGATCTATAACGGTAGATACTCTGACTTCAACAATATCATCAACATCTTCATCTTCTAGAGCAACTCCTGACCCCAATAACCTCTCTCTGAGATTTTCGCTTAAAAGATTGATAAATTCTTCATTTGCATCTGATCCTGTGGTTGATATTGTACCATCTAAATAGTTACCGAAGCCATGCTCTATTTGTATTTTTGTCTCAGGTTTAAATCCTAATTTTGCACAGAATTTCTGAAAATATTCTTTAATAATGTCAAACAAGCTCTTGCCATTATCTTTATAATTTTTTAACTCTTCAGGAATAGTGAGTGATAATTTACCTTCTTTACATATTATACCATCTTTGCCATCTTGAGATTCAAGTGTGAATTCTAATGAACTAGACAGATTACATATCTTATCGCCATGCATAACTTGATTTTTAACAGAGAGTATTGGTAGCCTCATATCAGATCTAATTCTCACATTATTTTGGTTAGCACAATCAATGTTTATTACTTTTTTAGGATTTTCTACTATGAACGACTGTCCAAGTGCAAGTTGGGTTTGTATAAATGGAGCAGCCTCATACCCTGCTTGATTACAATTGGTAACTAGCTCTTCTAAAATAGCATCACTTGGAACTTCTGCCCCAGCGTATCTGAACATTTTTTTGAAAACTTCTTTTGCAAAGGAACGGTAATCCTTGTTTTCATCTTTCTCTGTTGGTAATAGATGGATAT
			ACCTTTGGCCAGCATTGTAAAATTCTTCAAATTCTTTCTTATATGAATCAGTTTTTTGATGATCAGTAGTTTTGGGATCTTCGCAGTGATTTTTCCACAGCTCACCCAATGCGTCACTTACAAGCTCTTTCTCAATATCTTCGAGTACTGAAGCAACAAAAGCTTTGCCACGATCCGTATCTATTTCTCTTGTTCCTTTTTTGTTAAATATTTCGTCATTATATATATCATCACTATTAAAAAGTTCGCTTCTGCGGTGCTTAGCTCCTTCCTTAAATGCAATAATAAGATTTTTATCTATTTCTTTTCCGTTAATAATAAAATTCATCCTTTGAAAATCTAAGAACATTGTTTCACCGGAATTTGCTAATTTATTATCTTGACCTGCTTTTAATTTACTAAAATTGAATTCTTTAGCTGTGGCCTTTAATCTAACTACTGGACTCTTCTTTGCCTCTTTCATAATCAACACCTTGCTATAAATATTCTGTAAGTTGTACCATATAATGATGAATAATTTGGTAATATATTAAGAAAATCGACAGTATATTTCTTTATTTAAGAGGTGCAGGAAAGTCGTAGATTTCTCTTTCCATTTATAGCGTACTGCATTAATATTTATGTATTAATTTAGAAAATAATGATGAATAACATTGTAATTGTTGGTCTGCAATGGGGTGACGAAGGCAAGGGTAAAATAGTAGATTATCTTTCTGAGAATGCAGATGTAGTTGTGAGATTTCAGGGAGGAAATAATGCAGGGCACACTATAGTAATAGATGATGAGGTTTATAAATTAAATTTACTGCCCTCCGCTGTTTTGAGGCCAGGCAAAATATCTATCATAGGAAACGGTGTTGCTCTCGATTCACATGCCCTAATCTCAGAAATAGAGTCATTGAAAGTTAAAGGGATGGACGTAAACCATAACAACTTGATGGTATCTGAAAGCTGCCCATTGATACTTAGCGTACATAAGGACAAGGAAAAGCTATTTGAAGACTTAAACGGAAATCGCAAAATTGGTACAACAAACAAAGGGATAGGACCATGTTATGAAGATAAAGTTGGAAGGAGAGCTATACGCCTTTGTGACTTAGAAAACGCAGATGAGCTCAATAAAAGGGTAGATACTCTTTTGAATTACCATAATGCTATCAGGAAAGGCCTTAACTACCAGGTGGTTAAAAAAGAAGAAATATTAAAGGAAATTCAAGAGATTTCAGAAAAAATTCTTTCATATAAAAAACCTGTGTGGAAGATATTAAATGACTTTATGAAAGAAGGTAAGAAAATAATATTTGAAGGCGCCCAAGGCACATTTTTAGATATTGACCACGGAACTTACCCTTTTGTTACTTCAAGTAATACTGTAGCGTCGCAAGCAATAACAGGCTCAGGATTAGCATCCAATGCTTACATTATTGGTGTGGCAAAAGCTTATATAACCAGAGTGGGCAATGGTCCATTTCCTACTGAGCAAAAGAACGAAGTGGGGGATAGCTTATTTACTATAGGCAAGGAACTTGGAACAGTGAGCAATAGAAGAAGGCGCTGCGGATGGTTTGATGCAGTTTTAGTGTGCCAGGCTGTTCAACTCTCTGGAGTTTCAAGTGTTGTATTAACCAAATTAGATGTTCTTGATTCTTTTGATACAATTAAAATATGCACTGGTTACAAGTATAGCGGAAAAATGTATGATTATTTACCCGCATCACATTCAATACAAGAGGAATTAGAGCCAATATATGAAGAGTTTCCTGGCTGGAAAGAAAACACTCAAGGGAAAAGGTCGATTGAAGCATTACCTATCAATTTAATAAAATATATAGACAGGTTAGGAAAATTAATAGGTGTACCAATTCATCTAATTTCAACTAGTCCAAAGAGAGAGGATATTACTGAGCTTAAAGACTTTAAATTTCCTAAAAACGTCTTTGTATCTTATTAACTCTTATCCAATAAAAAAAATACTTGCATAACTTCGAATACTAAGTCTA
			TCATATAAGATATTATTGTAAACTTATAGTGAGTAGTGTACAATGAAAGGCAGAAAATCAAGCTCAACACTTGCAGTTATTTTCAACACAGCTAAGTTAATCATAAAAGTTGGTGTAGAACGAACTTTAATAGCCTGATTGTTTTTAAAAAATATATATACTAATTAGTATAATATGAATGTAGTGAAGGAGGTGTGTTATGCTAGTGGATGTTTTGACGCAGAAAAAAGAGTTGTTCTTAGCAAAGCTGAAAGAGAAAAGCAACTTCGCTGCTCTAAGAGATCAAGATGAGTGGGAATTTCACGATCTGTTAAGAGACTTAACAGATGAGGATTTTAAACAAATTTGTATAGATAAAACAGCAACAGAATCTGCCGGTAAGAGCTTTAAGGAAGATATAGATAAATGCGTAGAATTAGCAGAGCAGGGAAAAAGAGCTGCAAGTAAGTATTTTAAGAAGGGAGTAAAGCTTCAAGCTTACTATACAAAAATTAACAACGCTGATAGGGTTTTGAATGTTAACCTTATTCATTACGATAAGAGTGAACCAACCAGGATTAGTGATATTTTACAGCAAGAGAAAGATATTAAAGAGCTGAATATCTATTGCAATAAAAAACATGAAATACACGCTCATCGAGAAGGTAAGAAAAGACATTATAAATTTAAAGAGGGCGCAGATTATGAAATGACAAGCACTTGGCCTGTAAAGGATGAGTTCGGGAATGTTTCAATTTGTACTATGATTATGAATATAAGTAGCAATGGCATAACTGAAATACTAAAATTTAATGATAAAGATTTTGTGCTATCGGAGGAGATCTTAGAATTGATAAAGCAAAACGATGAATTATATATTCAAGGTTTCTCCTTACATGATGCTGTAATGAAATCACTAGAAAAGGGTAAGGCTGCTGATGTTGTGCCTATTAATTTGCAAAATGAATCTATAGTGGCTTATCAAGATAAGGAACCAGAGGGGAAGTTAGACCCTAAAGTTAATGCTATTAATAGCCTTCCTTCTCTTTCTATTAATAGCAATATATCAACTCAAACAGAAGTTAAATTACAACAGATTGCAACTCAGACAGAAATTAATTCACAACAAACCGAAACTCAAACGGAAGTCAATTTACAACAGATTGCAACTCAGACAGAAATTGACTCACAGCAAGCTGAAACTGGAACTCAAACGGAAATTGATTTACAACACACTGAAACTCAAACAGAAATTGATTTACAACAAATAACCAATTTACAAAACGAGCCTGGAAGAGCTAAGCAGACAATTGTAGAGTTGGAGAAACAAAATAGCGATTTACAAAGTGAGTCTGAAAAAGCTAAGCAAAGAATTGAAGAATTAGAGAGGCAGAATAGCGATTTACAGGGCAGGTTTGGAAAAGAAGAGCAAAAAAACACAAAATTGCAAGCTGAACTGGCACAAAAAGATGAAAAGTTAGCAAGTGCGTTAGCAGAGCTACAAGGGAAAGCACAAGAACTTAAAAGTGTATATGAAGCAAAAGGAAAGCTAAGGCAAAAGCTGGAAGTTGCTAATGCAGGAAAGGAAAAGTTAAAAAGTGAATTAAAGGAATTGAAAAAAGGACTAAGTCAAGTGCAGAAAGAAAAGTCTGATTTAGAGGACAAGTTTGATCAGTTAGAACGCTCTAATAAGGAGATGAATGGAAACCAAAAACAACTTTCAGAACAAGTATTAGGTTTGCAAAAGGAGTTATCAGAATCGAAAGAAGAAAACCAAGCATTAAGCAATGAGCTAGAAAGTGCTAAAACAGAAAAGAAAAGAGCGAATCAGGAACTTGCAGAAGCTGAGCAAAGAATTAAAGCCTTAGAAAAACAGACTAGTGATTTACAAGATAAACTTGAAAAAAAGGAACGAGGATTCAAGGCAGAAAGAGATGCGATGTGCAAGGAGTTAACGCAGCTTAAAGAAGACCTGAAGAGGAATGAGAAAGAATTTAAAAGTGTGCATGAAGAAAAAAGAA
			AGCTAGAGGACAAGCTGAAAATTGTTAATGCAGGAAAGAAGGAAACAGAAGACAAATTAAAAGAATTTGAAGAATGGATAGACCAAGTAGTACACATAATGGAGGAAAAGGAGCAGTTTATAAGCAATTTAAAACGTCAAATACAAGGGATGGAAAATGAGCATAAAGCACAACAGGAATCTTATGAACAAGAGATAGACGAACTAAAATGGAAAGTTGGAAAGTCAGAAAATAGGCGCGATGAGTTAAAAAAGTATGTAGCATCAACATTAGAATCCATGAATAGAGAGCACGAAGATCATGTTGATGGATTGGAAGAGGAATTTAATGAACGGAGTGAAATCATTGGAAACAAAGTTTGGGAAGTTGAAGATCTGAAGAGCGAATTACAAAACAGTGAAAAAGAGTTTTTTCGTGATCAAGTAGAAGAGTTAAGTGAAGAAATTTATCCACCTAATGATAAATCAAGAGAGGACAAGGTCTCCAGTGATCATGCAAAAAAATATTATACTCTAACGGGAGACATTTTCAATGAGCCTGATAATGTTCCACGAAAGAAGAGAAAATTATCCGGATCTTTCAGCCTTGATAGCACATATTATAGCGATGAGGAGAATTGTGATAATGATTTATCTTTCAACATAAGTCCTATAAGTTCTACTGAGAAGGTAGCAGAGAGTAGATGTAGGGAGGCATTATTGTGAAGATGGTTGGGGTTAAGTTGCAACTTAAGTGGGGCGCAAAAGGTCTTTTGTGTTGATAATAATTTAAAATCTATAGTAGACTAAAAAAGATTATTAAATTATAATATAACATATGATAAAAGACGAGAAATCGAAAACAATTTTTGAAGTGGAAGGGGCAGTAACTGCTTTACTACCTGCAGCAGAATTTAGAGTGAAACTGGACAATGAACATGAGATTATCTGTCATGTATCAGGGAAAGTGAGAAGAAGTAAAATACGCATCATTATAGGGGATAGGGTGTTAGTTGAGATGAGCATTTACGATAGGAATGCGAGAAAGGGTAGGATCATTAGAAGGCTTAAAGGTACAAGTGACAGAACGATCTCTAAATAATCTTATTCTTGCTTCATCATCGAAAAGGCGTATAGCTTTACTAAAACAAATAAACATTGAGCCAGGTTTAATTTTGCCAGCAGATATAGATGAAGCCCCTTTAAAAAAGGAACTTCCGAAGGATTACTCAATCCGTATGGCAAAAAGTAAAGCTGAGAAAATACAAAGTTCAAATCCAAATTACTTTGTGCTTGGTGTTGATACAGTTGTTGCTTGTGGTAGAAGGATATTGCTCAAAGCTGAAAACGTTGAGCAAGCAGAAAAATGCATCCGCTTGTTATCAGGAAGAAGGCATAGAGTATACACCAGTGTGTGTCTATTAACTCCCGATCAATCTAAACAGCATATTAGAACTGTGGTTACAATAGTGAAATTTAAACGTCTCAGTGAACAAGAAATTAAGTATTATTTAGCATCAGAAGAGTGGAAAAATAGGGCAGGGGGATGCAATATACAAGGCCTTGCTGGAATGTTCGTATTGTTCTTACGCGGCTCCTACTCTTCCGTTATAGGGTTACCATTACATGAAACCTATTATTTGCTAAGCAATTATTTTAACCTCAATTGGGAATGTTCAAAAAAGCATGCGCGTCAAGTTAAGGGAAAATGAGCAAATTTAGTGCACTCAAAGTTTATATTCTTGTTTTTCTGTATTTGTCTTTTAAGGAAAATTTTGACCAGGTTGAGGTGAGTTTTTTGAGGAAAATTTGTACCTTATTGACGTAATATAGAGCTCAATAAGATGTGTATTCATTTTGAATTATAGGTAAACCTTAGCTATAGAATATAGATCAGAAGTGACAGAGCTTAAAAAAAGGCCTAACATTCTTAATAAACGCTAGAAAGCTTTATGAAAATCAGAGTTGGAGTAATAGGCTGCTTAGGCAAAATGGGCAAGAAAATACTCAATGAATTAATTA
			CAAATACCAAAGTGGAAATAGCAGGTGCTGTTGCCCGTTCAGGCAGTAAGTACATAGATTCAGATATTGGACCAATTATAGCCAATCTAGGAATCAAGGTTACAAGTTCTATTAGTGGCATATTTGAGTTATCCGACGTTGTAATAGATTTTACAACTAAAGAATGTATGTTAGACTGCCTTAAAGCAGCTGTAAAATTTAAAACACCGCTGGTTAGTGGCACAACTGGAATAGAAGGTGTCGATTTAAAAGAGTATGCTGCTGAAGTTCCAATATTATGGTCAGCAAATATGAGTGTTGGGGTTAATGTGTTGCTGAAATTGGTAAAAAAAGCTGCTGAGCTTTTAGGTAATGAATATGACGTTGAGATTTGGGAAATGCATCATAACTTAAAAAAGGATTCACCATCTGGAACAGCTATAGAACTTGGCAAAACAATTGCTAACGCTTCAAAAGTGGATTTTCAGTCCAATCAATATTTACATAGTGGTTCAAACATAAGGAAAAAGGGGGGAATAGGTTTTGCAGTATCTCGTGGAGGTGGAGTAATAGGAGATCACAGCGTGATGTTTGTTAATTCTGATGAACGGATAGAACTAAACCACAAAGCAATTGATCGCACAACATTTGCTAGAGGAGCTGTTCAAGCAGCAGTATGGCTATACGAAAATAAAAGAGAAATTCCGGGGCTCTATTCAATGCAGGATGTGATATGAGCAATACACGTGCCTCTGTTAAAGATTTAAATCTCTGGTACGGCTCTAAGCAAGTTTTATTCGATATAAATTTGAATATTTATAAAAGAAAAGTTACTACTTTTATCGGACCATCCGGGTGCGGTAAATCAACATTTTTGCGTTGTTTTAATCGTATGAATGACTATGTACCAGGTTGCAAAACTGTTGGTGAATTAGATATCGATGGGCTGGGTGATATATATTCACGCGATATGGATGTTGTACTACTTAGAGCAAAAGTTGGTATGGTATTTCAAAAGCCAAATCCTTTTCCAAAATCAATATATGATAATGTTGCTTATGGGCCAAAATTGCATGGTATGGCGAAGGATAAGCAAAAATTGAATGAGATGGTGGAAAATAGTTTAACCAAGGTTGGTTTATGGGAAGAATTGAAGGACAGATTGCAAGATAGCGCACTCAATTTATCCGGTGGCCAACAACAGAGGCTATGCATCGCTCGCGCAATTGCAGTGAAGCCAACTATTTTATTAATGGATGAACCGTGCTCTGCTCTTGATCCAATGGCAACCAATGCAATCGAAAATCTTATACAAGAGCTGAAATTAAGATTTACTATAATTATGGTGACTCATTCAATGAAGCAAGCTAAAAAGTTATCTGATAGTGTAATTTTCTTTCATAATGGCAGAATTGTTGAGTCTGGAAGCACTCAAGAAATATTCGAAAATGCTCAATCTCCCTTAACAAAGGAGTATATCCTGGATCATTAGGTTTCTGCCATCAAAATAGCTTGGCTACCTTAAAAAATGTATCCGTATGCTGTATCTGTCGTGGGAATGTTCAAAAAAGTGTGTCAAACCGCATTTTTAAGTTCAACTCAATTTTCAATCTATCTGGAAAGAAAATATCAAGTTGAGACATAGTTAAAGCCCAATTAGGCAGAGCCGTAGTCCATTTTTGCTCTGCCTTTTTTATAGCACAATATACCTGTTTGTACAAGCTAGTAAATGAGCCCTTGGTTTTAGTGAATTTTCTGATCTGTCTATGCAGCTCCTCAATTGGATTTGTGGTGTAAATTAGCCTCCTAACTGGACTAGAATACTTAAAATAGCCGGATCCAATTGTTCTGCCACGATTTTATAACCAAAGGATACTTTTCTCTCCATAATTATTTCTGACTTTTTAGTTCAGTTTTTAACCATTCTTTCCTCAACTAAATGGCAGTGAACCTTAGGATAAACAGGCGAAGTAATTTTTTACTGAATTTTGTTTTAGCTATCAATCAACCGAAGCTCAAAT
			ATCTTGACATTTATTTAATGTTGCTATATAATAGCTATGTATATTTTGTGTACTATAGCAATAAAATTACCTTGTAATAGGTGTATTGGACCCGAGGGCAGTACTCGGCGCCTCCACCATGTTTTTTAATTTATATGGGGGCGAATAAGGATCGACATGCATAGTAAAGATGGTAGCTTTGCTCGGTTAGACACCACCGCTAAGAGTTCATAATTTAAATGCAAACGATAATTTTGCTGCTGAAGACAATGTTGCAATAGCTGCTTAATTTAAGCACTATAACTTCATTGCTATAAGCACGGTTCAGGGAACGCCGGGTAACAGAAGTTCCCCAAAAATTTACGTATGTGAAAGTTGTATGGAGCAAACAGATTACAAAAAATTGCTTAATTCTGTTAAGTTTCAAGTTATCAAAAAGGCTTTAGATGTTATATCAGGTAATGGTTTTACCCCTCACTTAGAAATATTATTTTTCACATATTTTAATGGTGTGACCATGCCAGATCGTTTGAAAAAGTCATACCCTACTCAAATGCTTATTATATTACAGCATCAATTCTATGATTTAAAAGTTTCTGAGGATAAATTTAGCGTCAGTTTGAGTTTTCAAGGAAAACAAGAGCGAATTACTATACCGTTTTTTGCTATTAGTGAGTTTCGTGATAAAATTTCAGGAGATGTTTTAATATTTGACAAAATCAGTATCGACTCTGATAAAGAATACAAAAGTGAAAAATGTACTGAAAAATTATCAAATGGTAGTATTATATCCATAGATCAACTGCGTGATAAATAGTTACTCATAAGAGGCTTAAAAGTCTTTTCTCTCGCTTTGACAAAACCTCTGAAGTTTTTATGGGCTTTTTAAATTTCGTATAGACTCTCATTTGGCTTCTCTAAAATTTTGTCCACAGAGTCTAGCGAATAGTCTATTTTAGTCAACCACTTCAAAGGTTCTACTTTTTCTGGGTAAGGTCAGTTGAGACCTATGCAAGAAGTCTGTTGTAGTTTGTACGATATCTTTATAAAATGGTTCGCATAAGTTATCTAGCAGTGCAACTAAACAAATACAAAAATCAAAACGTCGCGGTTTTGGTCTTGGTAAAACTGGTTTATCCGTCATTAACGCTCTAATAAAGAGTGGTGCAAGAATATATGCATGGGATGATCATGAAGAGCAAATAGCAAATGCAAAAATGATGAATAAAAAATGTAATTTTATTCATCCCAAGGAATATAATTGGCATGAGATCAGTGCATTGGTTTTAAGCCCTGGAGTGCCAACAGAGCCACATTGGATAGTAAAACTTGCAAGGAGATTTGATTGCAAAATAAAATCAGACATTGAGCTATTTCTTGAAGCTAAAACTACAAATCAGAAGGTAATAGGCGTCACAGGAACAAATGGTAAATCAACCACTACATCACTAATAGGGCACATATTAAAATCTGCAGGGAAAAAAGTAGCTATTGGTGGAAATTTAGGCGTTCCTGTTTTGGATCTAGAAAGAGATGCAGAAATTTATGTAATTGAACTCTCCTCTTTTCAATTGGAGTTGATGAATAAAATTAACGTGGACATTTCAGCACTGCTCAATATTACACCAGATCACATAGATAGGCATGGAAGTATGGAGAATTACATAGCAGCTAAATTAAAACTGATAAACGGTAGTAAGATTGCTGTGATAGGATGTGACAATGAGATTACCGCTGATATATTCAACAAATTCACTGGAAATAAAATTCCAATCTCAGCTTCAATGTCACCCTCTTTGTCATTCCAGTGCCCAGGCACTGTGATCTCGTTAAAACTAGAGAATCATAGCTTATCAGTAAGCGACGTGAAAATAAACCTAATGTCCAACGCAGAGAACATAGCAGCCGCATATGCCGTATGTAAGATACTTGGAGTAGATAGCAACACTATTATCAATGGAATCAAGTCCTTTTCAGGACTGAGGCATAGGAATGAACTGCTTGGCAAAATAAGAAATGTG
			TTTTTCGTGAACGATAGCAAAGCAACTAATGCCAAGTCGAGCGAAAAGGCAATCTTATCTTATGAAAACATATATTGGATTGTTGGTGGAAAAAGTAAAGAGGGTGGAATAGAATCATTAAGCAAGCATTTTACAAGGATTAGAAAAGCTTTTCTTGTTGGAGAATCAACCGAAGCTTTTGCAAACACTATGGAGGATAAAGTAGATTTTGTGAAATGTTGCAATTTGAAAAACGCACTTAAACTAGCTTTTGAAGAGGCCTTAAATAGCAAAGAAGAAGTAACTATATTACTTTCTCCCGCGTGTGCTTCTTTTGATCAATGGAAAAATTTTGAGGAACGTGGTGAGGCATTTTGTAGAATGTTTGAAAATCTCAGGTACAATCACACATGCTGTTTAGTATAATGCTACTGTGGAACAAAAGTTAATAATAGATAAGCTAATTAGGGTTATTCCATTTGAAGGAATAAGCGATGAAACCCTATTAAAGGTGTGCACAGACCTTAATCTAGCTAATAGCTTTTGCAAATTTCAGAATGGAATATATAGCGCTTTGGAGTACATAGCAGAAGACTTAAATAGCTCAATGGAAGCTGAACTAAGAAATTCTAATTTAGAAGATATGAAAGTGCGAGAGCGAGTAAAGTTAGCTATTCAAATACGCCTTTCAAACTACGCTAAGCTACCGAATTATAGAGAACTTTTAAAAAATGTTTTATCATTCTCTGTATCACCAAAAAATACATATTTTTCTAGTAAACTTTTATACAGAACTATTAGCGCGATTTGGTATGGCATTCATGACCAATCAACAGATTTTAACTACTATACAAAAAGAGCAATATTAGCTGGAGTGTACTTAAGTACGATACTTTTTTTTATCAATGATTATTCAGAAGATTTTGTGGATACTTTATCGTTTCTTGATAACCGTATCAACAATGTCATGACATTTCAAAAATTCAAAACTCGCTTAAAAGTAATCATAGGAAATTTCTTGTAAGCTTTGCATCATACTGGTTATTCATATTTATATTCTCTTGTTTTTTTTTGATCTTTATGTTAAAATAGCTTAATATTTATTAACAATAAAATGAAAGTTATTTATTACACCAATGGTAATATCAAGCCAGAAGAAAATACAAAACACGTGATAAACTTTTTTGGAGTACTTGGATGTATTAAGGTTAATGCTCGTAGTAAAAATCCACCTAAGGAGCAAGAAAGTAAGTTAGTTAAGCATTATTTTGACTATCCTTATTTTTCTAGAATTGTTAATCCAGAATTCTTTCAAAAAGAATTAAAAGCTGAAGAAAAAAAATTCAATAGGAGAATAGCATCACTATGGTTATGTTCTGCTATATTGTCCACTGCTTCTATTGTGTCGTTATACTTGGCATATCAGAATCAAAAATCAAAAAAGGTACTTACAGGGTTAGCTTTTGCATCAGTAGTGCTATCAATTTTGGCTACTATATGTTTTGTCGTATTTTGCTTATGGATGTTTTTTGACTTTGTTAAGGAAAGGCTTGTTGTACATAGAATTAAAAACTTTTTGGAAAATGAATTCAGCTCTGAGTGGATAAAGTGTTATAAAAAAGAACTTATAGGTGAAGACCCGGAAATAGATGTAGAAGCTTGTGATCAAGAATCAGGAAAAAACAAAGATATAGAGGATATTATAGAGTTCTTTTTGGAGAGAAAGAAGGTTGTAGCACTGTATAACTTTCTAACAAATGGTGAAAAGTTAGTTCAAGCTGGAATGGCAATGGTAGACATGTTACTTATACAAGGTGTGCATCCAAACGATATAATTTTGGATACTAATTCTCTTGGAGGAGGAATTGCAGCAGAAGTTTTAAAAAGGTTTGAAAAGCAAGGGATTTATTTGACACTAATTCACAGCAATTCTTATAGCTCACTTAAGGACACAGTCAGAGATTCTCCTAAGAGTTTAGTGAAATGGCTTCCCTCAATGCTTTTAAATTTCTGGTTTAGAC
			ATTGTGGATTAGATTTTAATTCACTGGAAATTGTAAAGAATACAAAATGTCCTGTGCTGATTGTTGGCAGGAAAGGAGATAAAGTAATCCCAGAAGACATGCAACTTGTTAACAAACTTTGCGATCAATTAACTGATGGAAAACCGTTCAGACAAAATATAGTACTTGAACATGATCCTCAAAACACGGAGTGTAAGAGCAAAAATATTCATGCTGATCACAAAGAACATTTGATTCACCGTCAGGATAACGGTAGTGCAACAAGATACGAAGAAGAGGAGAAGCAGTTTATCGAAAAAGCACATAAATATTTGTTGGGAGGTGAATTTAATAGAAACTTTAAGCTAAAAGACTACTGTAAAAGTAGTATCCCCGGAAGCTTGACGAAAATAGAACTGAAACTCATCAATGAAAAGTATATGCAAGTTTAAGTTAATAGAGAAAGAAAAATTATTCTCGCTATACCGTAGGTGCGTTCCAAGATTATACTGAAGTTTTTATTGCACTCAAAATCTTCGTTTTTCCTAATCTCTAGAATTATCAATGCATCATTGCTTAACCAGCCTGAGTGAGCTAATCCATTCAACGTTGATTCAACTAAATTACTATTATAAGGTGGGTCTATAAAAACTATGTTGCACTTTGAAATAGGTTTTGGTAAGCAGTTAGCACTGCAACAAATTAGCGTAACATTGTCCGTAATTCCAAAATCTTCTGCTGTTTTTTTAGGCAGTTGCAAATTGTAATAATCTGAATCCACCATGAACGCATGTTTAGCACCGCGAGAAAGCGCTTCAAATGAAAAAGAGCCACTACCACAGAACAAATCAAGTACATTCAAATTATAAATAGGTTTTCTTGAGGAAAGCATGCTAAATATTGCTTCTCGAACAATACTCATAGTTGGTCGTGCAGCTAAGTGCTTGCCTGTAGTTATTTTTCTTCCGCGATATTTGCCTGCAATGATGCGTAGCATATTAAATAAGCTCCAAAATAATTAATTATTTATACTATATGATTAATGTCAATATGGCTTTAGCAGTTTAATAGAGAGAAGCTATCGAATCGCTTGTAAGAAAAACACAAACACAAGACTCATCAGTTATCTTTTTCTGATTTGTCTACTGCATTAATTGTTTGACCAATCTCATCTTGTAAACCACCATAATCATTTCTTTCATCATGATTTATCCCTTCAATTCTGCTTTCTAATTCTAACTTAATTATAGTATTGATTTTATCTATGCTGTTGAGAAAACCTTCACATTCTTCTTTACTATACTCTTCACCAGATGCCTTTTTTTCGATAAATAGACCTTTAAACTCTGTAAGATCAGAATTCTGATCGGTATTTAGTACAACATTTCTCTCTATGAAGCTAAGGTCTGATAGCAATAAACTAACCTCTAACAGATCCTCACTTTTCACGCTTTTAAGGTCTTCAAGGCTTTCTAAAATACTAAACACCTTAAGCCTTTCTTGCGCAATTTCTTGGTCTTCCTTATCAAATTCAGACAATAAACCATGATTATCTACAAATTTCTCACTCAAAGCTTTATTTAACCTAGTGAGGTCGATATTGTTGTCCGGTGTGTTATCTAATAGTAGATCTACTCTCGCCCTACGCGCATTTAAAATGTCGTCGTAGTCATTTAACTTTATGTTGCCATCATCGTCTTGCTGCAATTTATAATAATCAAGGCCTTTGAAATTTTTATTAGTCTTCATCTTCAATCCTCTTCTCCTTTTGCATCTGGTTTCCTCATTGGTTCCGGTAATTTCCTTCTGACCGGTTGATCAAGCTTGTCTTTTTCTGGTTCTCTCTTGCGTCCTATGGTGTAATCATGAAGCTTCTCCAAGAATTCCCGCCTATATTCTTTTGCTCTATAGAGCAAGTTATGATCGTAGCCATGCTTTCCTATAGAGTCAAGGCCATGCTCCCAAGTAAATTTCATAGCATCTTCTATTGTATAGCCCAAATGTGATCCTACATATCCTTT
			GTAATATTCTAAATATTTACCGATCCTTCTATGCGTAATATCTTCCTTATCAACTCCAAATGCCCTGTAGATTTTTTCCTCAAGTTTATCAACGTCATTTTTAGGTGATGTTGCAAATTTTGTTGCTTCAATAGTAGCACCTACAAATTTACGTGGCACATCAATAGCGTATTTCAGCACTCCTCCAACTCTTGGTATCCTACCCAGTAGATTAGCTGTACCTCCGGCTAATCTATCCGGTAAATGAGTAGCCCAATTACCTAAAGATTCTAGTTTTCCACCAATTGCGTCTTGCCAATAATGCTGTTTTAATCCTTCCATTATGCCAACCAAAGGCGATGCTTCATACATTCTAGATATATTGTAAACGCTGAATCCACCACCAGCTATACTTGAGCCCATTTGTTGTACGAACTCGCGTAAGGAGAACATTAAAAATGAAAGCAAGAATAACACAAAGATTTCCCCTGCATTGATTAAATAACCTCTCTGTATGTCTTGCACCCTTTGGTAATCGCTATTTTCTTGATAATTTTTGCAATCCTCACAATCTTTACATTTCTGACAGTATTCACTGTTGGGATCCTTATATAAATCATGAAGTTTCAGTATTCTACAACCTTGTTTTTCTACCGCACTCCGCACTAAAGATCTTATTTCATTAATTATTTCCCTATAACTATTGCATTTATTTATATCTTGACAGTAGCGTTTTATTATTTCACTAACATCACCTATCCTTTTCTCTATATTGTTGATCAGTAATATAATGTCAGCCCTCTCTGATGCATGGGATAAACTATTTGTTAAGCGTACTAGATCTTTTGCACTGCAGCCATTACTAACTACCATATCACTTTCTGCAATATAGTGGTCTGCTGGATTATCTTTAGTTCCAGGCATTGGATTAAAGAAAGGATAATCTATATAACGAAACCCTTTTATATGTTCACCATTTTTATCTTTAGGGTAATCAGGTGGAAGAGGGATATATCCAGCGCCTCCAGTAAATTTTATTGTACCACCTTCTCTGCTTATCTTTTCTATGCCTTCTATGCTTTTGTCTATGTTAAGTGAAGAAGCTTCTCCAAGAGTGTAAGGTACAAAAATTTGCCCTGGGGTCCAACCAAAGTACTGCTTATCAACGATACAAAAACCGCCAAACACCCATTTTGGAGCACATAACCTTACCTCAAACCATTTATTGTAGCATACAGTAAAACCTAACTGCCTATAAAAGGTATTCATTATAATGGAAGCCAGTAATGACAAGAGAGCAAATATCATAATCGATTGTAAACAAAAACTGATGCAGAATTTTATCCAACCTTCAAATAGACTTTTCAGCGGTGAAAATAAAATAGAGATCAGGAACAGTGGCATGATAGCTATAAGAAAAGCTATACCCATAAAGCCAGAGAGAAATATTATGTAAGCATACAAGCACAACAAGAAGTATAGCACAATCCCTATGAAAATTGCCGGTATCATAAGAAGGCTTGCCCACATTTGGTAATGTAAAAACGCTGCAAACTTTTTCCAAACAGAATAAGCAAAAAATTTATTGAACATGTCCTCTATGAAGCTAAACAACTTAGCTTCATCTCCTTGAGCAATACTTCCGGTGTTCATGTTGGGAGCAAAGTTAGTAATTACACTTATCAATTGTTCAAGACCTTTAACGAATAAAACAAGAAAATGATCATAGAAAAATCTAAAACTTCCAGGAGATATAAGCACTATTACTAGAGTGATTTTCATCATTCTGATGAGCATATCATGCTTAGTTTCTCGTATCATGCCAAAAAGATAAAGAAGCGATGAAATCATTACAAATAGAACAAGCAAGGAAAGAACAAAATTGTGAAAGCTCGTACTTTTTTCAGCTATATTTTCGAACATAGCTTGTGCAACTGCAGGATCATTGCTATTAAAATGTTCTTTGCAATTTTCGTTAATCAATAATACACATTTTAGATAGTTATAAATGTAATCAAAAA
			ACCCAAAACTACTTGGCTGCTGCACTCCATTTAAGAACTCAAAAGAGTAGCCACCTACATTATCTAAGTAATATCTATCTAATATTTTTACATATATTTTCCATCCCTTTTTTAACTTCAACTCATTACAATTTCTGTCCTTTAATTTAGTGTTATCTCTGTCTAAAGTAAAAAATCCATTGTCGCCCTCTGCTGTGGAGTTATAACCTAAATGTACAGTAGGATATTGAGGATCGCGCATTAACTTTAGATTTTCGTTAGGATCATCTTTCCCCGTTTGAAACAAAAGATAAGCACCATGACCATTGGTAAACCAACATGGAGCACCACGTGATACTGTATTTGCGCTATCATCTTCATTAATGCACTTGCAATTTACAGTGCAACTTGTATCAGACTTACTTGAAAATTTTTGTATGCTAGGTTTATAATCATTACAAACTAAGTGAAAATTAGGTAAACTATTATCACTTTGTTTACCTTCAAATTTAGTTGCATATTTTAACTGCTCCAAGCTTTGTAAGGTATAACTGCCTTTTTTAGATTCCTTCTTGTTATTATTACTCCAAGATGTCCATGCACCATTAACTCGCACTTTTAAACTATCTCCATTGGTTTCGAGTCCGGTATCCTCCCACTTCACCACTTGGTTATGGTGAAAACCATAATTAATTTCGCCAGTTTCAGGATCAATAACTTCTCCATCTCCTGGAATAAACGCATCGTGGTCGCTTGAAAAATGAGCGCTTACTGCAATAGGTTTAGGACCAAAATAGTCAGCAGATATGCACCTTGGAAAAGGCATATCATTCTTACTACAACCTGTGATCAGCATATAAGCTGCAAGAAGTAATACCCTAAACCAACATTTGCCTAAGCGTGATTGCATATCTAAACTTTTTCCAAATATAGAAATAAATTTCTAAAACTTTACTTAAAATATCTTTTTAATTAGTTACTCCATAACATCATTCATATCTTACTTCTCTCCATTTCCTTCCTTGTTTTTAGCTTTATCACTAGGATCACTTCTTATTGTTTCATCAGGATTTTTTTGCTGACCTGATTGTTTTGGTGCTTCAGGTTTAGAGCTCCCCCTCTCCTTTTTATCAGGACCTTCTTGCTTACCTGATTGTTCTGGTATTTCAGATTTAGGGCTCATGGAATTATCCTTCACGTCAACTTCCGTCCGATCTTTACCCACTTGTTGCCTAATGTTCTGTATAATACCTTGGGTCTTATCATCAAGGCCAACGGTGGACAGCATAGCTTGCGATGCGCTCTTAGCAACTTGACCAACACTGCCAGCAACCCCAAAACCAGAGCTGAATAGTGCTTGTGCCATAGCTTCCGATATAGAAACAAAAGCTTCCATTGCACCGGCAATAATGAGGTATATAAACGCCTGGATTAGGTCTATAGGTAATGCTGCAAAGTGCCCACCAGCTCTTTCTCCGGTACTTAATGCAACATCAACATTAGTGCCAGGACTGTATCCAAGAGGCAGTATTGATTTCATCAGGCATAGATCATACGATAAGAAATTTACGCTAATTAAACATTGATAGCATGCAGAAAAATTTGTGAGATTGTATAGAACTGAATACATCAACTGATTTAAAAGAGATAAAGATGAAAATAAAATAACTGGTTGTACTGCAACGTGAGCCAGCGTTTTTATCCAGTTATCAAACAAGGGTTTAGTCTGTTGAAATAAAATAAACACGATAAACAAAGGTGTTAACGACAATAAAAACGCTACTAAAACAGTAGATATTACATATTTCAATGTAGCGCTAATAATGCATTTTAAGAACATAAAAGTAGCGTAGAGTATTGCCAAAAATGCAATAAAGCCAAAAGGACCAGAGAGCATCAACGATAAAAACTTTAACCAAGTTTCTGCTGTGAATAATACTCCTGCTGTCAAGTCTAAGAATGCAAATTTTCCTTCCCCTTCCCCTATATAGCCAGAAAAGCTATCAACTAAATAAGTGCTA
			CCATCTATAAAAAGTCTGGATAAAGTTGTACCAAAAAGTTCCCAGCTTCTATCGCTAAAGGCAAAAGCTATAAATGCTATCTTGAACATTCTTACAATGAAATCAAATTTACTTAGCTGTATTGTTCCAAGCATATAGCCAACGACAGTAAATATAACGTATAGAGTAAGCAAAGCTCTTACTCCTTGAAGAAGACCTCTTGCATATCCTTTGTATGAATCTTTAACGCTGTCCCCAATTACTTCTTCTTTTATAAGTTTAAATACCCCGTTTACATTCGATGAAATAAAATCATTAATTTTTCTTTTGACAAATAAAGTTACTGTGTACTTATTATTTTCATAATATTTGCCATATTTGTCTGTAATATCACCTTTCTCTACATTGCTTACATCAATACCGAAATATATCTTCTTAGATTCTTTGTTCTGAAAGTGTTCTCCGCTTATTACATCTAATATGGTGTACTCATCTTTTCCGTCTACTCTTTCTCCTACCACTTTGAAATCATCAGTTCCCACACCATGCAAATCTTTAGGTGGGTTATCACCCAAATACACATACAGTTTTTCGCCATTAATGTATTGACATGATCTAGTCACTTTAACATGGTACCCACCCCTATTAGCTCCATAGTGACCATAATCTGCAATAGCGAGCATCACACTACTACCAGATGTTACATTTTTTACTGTATAGTCACTATTTAATTTCAGAGAAAAATCCTTAAAATTATCACTAATTTGCGAACACACATTATCCTTTCTTGCACCTACTTCATTATCTGGAAGACATTGCATACCTTTAGCAGTACCTTGATTATCAAGATCACCAATTTTTGCAACAAGAGCCTCAGCCCAGGAAATATCTTCTTCAGTGTTTGATGTAAAATCAACATTAATCTGCTTAAGCTTATCTTCAACCTCTTTAAGGTGAGAATACATATCACATCTATTTCCTTTATCATATTTGCTATACCTTATAGAAGAGACACAGTTCCGTTCTTTGTCTTTATATGTATAATTCCATATACCCTTCTCAGTATAGCATATATTTTGATGGTAACAGTTGAGCTCATAGGAGGAGTACTTTTTTCTCTCATCAAGACTACAGTTTTTTCCATCACATAACTCGTTCAATCCTATTTTAGCGCGGCGCAAATCAAGTAGTGAACCATATCTCCATGGTTCGTTGTCTTGAATATAACCTTTATTAAAATGTACCTTATTATCATATGGGGTATACCCATTGCCAACTAGCACTTTGCTTTCCTTTGCTTTTGTTTTATCAAGAGGTAAAAATTTTATTTTATTTCTCTTTCCATCCTTGCCCTCACAAAAAAATTCCTCTCCCTCTTGCTTGCTAACATTCAATATTTCACTTGCTGACACTTTTTCACCTCCTTCTTCAGCTCTATAACAATTGTCATCAAAGCTGATACCTTTCCCTCCTGGATTGTCATAATCAATTGTTATCTTTCTGGGAACTAAACTGAAGCTTAACTTATCACCAGGATTTACTTTAATTCCAGTGTCTACATAACGTCTATTGCTGCCAAATCTTTTACCGCCGCACAATTCGTTTTCATTTATGCCTTTTTCATCAACGCCATAATTATTAGGCACATTATTAATATCTGCAGCTTTATTGTAATTTGGTTCTGAACCGTCGACACAAAAGCTAGCAGGTACAAGTACTTTCCTTGGATTTTTGTCTTCTTTAAAAGGGCAAAAATTCACTGATCCATCGAGGGTGAATTTGATTTTCTCACCCTGACTAATTACCTGACCAGAATCAACCCAATGAATTTTATCGGCTTTATGAACTGGAACATCCACATTAACGCTGGTGTTTCTGCTCTGCAACCCAGGTTCGACACAATCCATGTTACAACCAGTGATTGCAAGACACAGTATCAATAATAGTGATCTTTTACTTATCATTGCTGTTTTCCTGGTTGTGGTATCTGAGGCGTTGACCTTTGAGCTCCTGTAGGTATT
			TGAGGTCTTGACGTACCTGACTGTTGAGAAGCACTTCCTGCTCTTCTTTGAACGCTTTCCTTATCTAACCCTACTGTTCCCATTAAGCTTTGTTGATATTGTCTCCCAGGTTCGTTTTGCACATAAACACCAAACAACGAGTCAGATATTGTCGAAGAAGCTTCAACTAAAGCTTTCATAGCGTGTCCCAAAATAACAAAAGCCATCATAGCGGTAATATTAGGTGTATATTTGGAAGCATAACCATAGAAGATACAAGGGTTAAAAATCTTTAGGTTAATACTAAGTATACACGTAGAGCAGACTTCAAAATCAAATACTGAATACACAATATAATCCATAACCTGGCTTATCAGTGATATAAAAATTAAAAGCACTACTGGATGAATCGCAAATCTTGCTAAATTTTTAACCCAGTTGTGAAACATCTGCCTAGTATACGCAAATAAAAGACAAATAATAAAAATAGGTGCTAAAGAAAGTAATAACGCAACTATTGCTATAGATGTAATAAAAGAAAATAAGGCATTAAAAATAGATAAGCTCACTGTGATTAAACCCCAAATCACCAAGCAAAAAGATACAATGCCTAAAGGGCCAGAAAATATAAGAGATACTATTAACAATACTGAATGCGATGACAAGAACCTATTGAGCGGCAAATCAAGGAATTCAAAAACATTTGATGTCGTACCTCTAAAATTTGCTATTTCTATTAGTTGTTTTGGAGTGTTAATAAGCATAGAGAATGCATTGTTATAAAAAAAGTTCCAGCTATTATCCTGCAATAGCTGGGCGATGATTCCTATCTTTACGCATATAATTAAAAACTCATATATAGAAATATGAGTTAATCCAAAAAAGTAATAAAGAGTATATAAGATTATATATAGTACTAATAGTGATATTATAGTAGATCTAATGGTATTTGTTCTGCTTGATTTTATAAAACTTTCGTAAAGAGACTTTACAGGACTAGTATCAGAGTGAATCGCGTTGGGATCTTTATAGCTGGAACCAAAAAATGCAGTTTTTACTTTTTCGTTAAAAAAATTATAGATTGCACTAAAAGTTTTTGTAGGTGGCTCTTTAGTTGTGAGGTTAATGCTAAACTGACCTTCATTTTTATAATCGCAGCCATGGTCTCTTATTCCATAATATATGGTGCCTTTTTTTTCTTTTAACTTTTCTTTTAAGCCTTCCATGTACTCAGTATCATGAACTTGGCTAATATCCACAGATATATCTCCCTGGGTTTCATCAGGGTTATGCTCAGGAAGTTTGTCAGAGACGCGTATATACAAGTTATTTTTTAGGCTATGGTTCTTTGTTACTCTTATGTTGAAACCACCCTTGCCAGTACCATCACCTAACGTAAAAATTAATTCTGAGTTTATTGCATGGCTATCACTTATCTCGTGATTACAACTAGTACATATACCACCATCTTGCGCATTTTTAAACTTTACACCATCCATATAAACACTTAAGTGTTGAACATCAGTTTCTATTTCTGCATCCTTTAAAATGTCACTAATAGCCTCACCAACAGATCCGTCATTAACAGACTTTAAAGCACTTGTAACGGATGTACCCAGCTTGCGTTTTGTAGCATTCTGTGCAAGACTAGGCAAACAAGGCTTTTCTCCACGATTATCAAGAAAGCATGCATATTTACAGGTTAGGTCTAAGATATATGTATCTATCTTGCTTGCTTGATTACTTGAAAGCGAGCTGCAGTCTATATCTTTTCCTTGTTGTTTTATAGAATTGACAATATCTTCGATCTCCTTTTTTCTTTTATCTTGATCTGATCTTGAAAAATCTGAACTCTGATATTCTTTTCCATTTTGATGCAGCCAGTATTCATTGCTTTGTATGTACTTATTAGGACATATTCCATCTTGAATACTACCTTGACATCCTTCTCGATTTAAAACATGTGCAAAATGTTCCGTTTCTTTCTCGCTGCACTTTTCATCAATTTTTACATACCTGAT
			TTTTGTACCATCTTCTTTATCTTTACACACTTTACTTCCAATAACACTAAAGCTTATCGTATCGCCTTTTTTAAGTGCAAATGGTAATTTAACGTCATTTCTCCCAGGCCAAATTGCAAAATCTGCGTACTGCTTAGGACAAAAATTAACCTTACTAGACACTATGTCAATCTCTGTTACTCTTATTCTATCTGAGATATTAACACCAGAATCAACCCATTTCTGCTCTGTTGACACTATATCTAGTTTTTCACGCAAACCTGATAAATTTTCTGGCTTAATACAGTGATCCTCCCCGCATCCAGACAATAAAAAAAGCACCACAAAACTTATGCATAGCTTACCCAAGTTTTGGTTACTTAAACGTTTAAGCATCTGTTACTTACCTTAACTAGCATCACCGCCACCTTAGTTAATCTTTTCGCTGGAACCTTTACCACTATCTCCACCTCCTCCACCAGCACCACCTCTTGCCTTCTTGACAGCCGCAGCAGCAGCTTGACCAACACCTCCAGCAGCAGCTTTAGCAGCAGATAAAGCTTTGCCCACCATTTGTCCAGGCGTACTACCAGAACCGAGTGCTGCTCTATGGTTACCGGCAAGTTCAGCAGCCATGTTAGGAAGAATGTTTAAAAAGTGGTAAAAGAGGAATAACACTAGACACAACTTTAATAACTCTCCGATGAGAGAGCTGCCAAACTCCATGTATGTAAAGTCGAATAGACCAAGTATGCTGCTCTTTTTAAAGCTATAATTTTGCATCATACATGCAAGAGTAGTTTCATTTTTATCACATTCCCCATCTTTCAATTTAAACCACTGTTTTTTCTTACTATTTGAGGGTTGTGTTTGTTTACTTTCATGTAAGCTGTCCAGTTCAAAATTTAAATTTTTAAAATAGATTTTATCACATGCTATGAACATAAAGGACAAAAACGCAAAAAGGATAACCGGGTATAAGCTATATGTAATCAACTCTTTCACCCAGCCGTCAAAATATCCTTTGGTATGTTGGAATAAAACCATAGGAATGAACAAAGGTGATAAAATGACGATTACACTTAAAGCAACTAGAGATAAAATAAATACATAGCACAGCCACAAAATAACCATCATCATCAAAACGGCCATAAATATACAGACAATAGCTACTAAAATCTGTCCACCAGCAAAAATAATACCGATTATCGAACCTGCAACTAACAAGACAGGGGCAGTACCAAGCAAGATTGCTAACGTTACAATACCTCCAGTACCAATTTTGCCACCAATTCCATCTAAAGGGGCGCCTAAATAAAATAAAATTCTACAATCAAGCCTATCCCAAGGTGCAAGGTAGCTGTAAGATATTTTCTTCCCATGACGCATGTATTCATAATCCCTACCTGCCTCATAATTACATATATTTTTACTTTCAGATGAAGCTTTGAGCACTATTTCTGACAAACCATTTGAAAGTTTTGTTAGTTCTCCATAATAATGAGACATGGTGCTGCCCGTTGTGAAATAAATCACTAAAGCGAATTTAATAATCAACATGTACATTTCTTGTGGACTACGAACTCCACCAGACATGGCTTTTATAGAAAATAGTATTAAAGCTAAAACCAAAACAGCAGTTACGGTATTTTTCAGCCTTTTTTGAGCTACAGACAAGAAACTGCCCTTATCATGTCCATTTTTGTCCTTAAGTGAGTTGCCACTTGAATCAATCCCTGCCACTAAATTATCTAACGATTCCTTAATGCATTGCACTATCATAGAAGTGATGGGAATAGGAGCTAATGATTTACTTCCAGCCTGGTTATAACAAGCTTCAGAGACATACGAGCTAAAACAGCCAGCATTATCATAACCTACAAGAATTTTTCCTTCTTTTTCCTCGTCCCTTATAATAGTTTTGTAATCTTTATCTCTATTTCCAGGGTCGCCAAGATCAACCTTATATTTACCTGTACCATTTTTATTTTTGAATATCATCACAGATTTCTCACACATAG
			GAGCAATTGGGTCAGGTGGAAATTCCGTGCACCCCATATCAACCCCTTGCGGCCAAGGAGTCATTCTGATACCAAATGTGCTAATCTCAGCTAGTTCCACACATAACCTGCCCATTTTTCTCACTGCTTTAAATGTTGACCCATGTATGGTTTCGCTCTGTCCAGCTTTAAGAACTTTACATTCCAGATCACCATCAACTTTTGGCGACCATGACCCATCTACATATCCCGTGTCCTTCTCTCTAACATCAAAGTCTATATCACTAAAAAGATTACCAAACGTTAAGGGGTTTCGATGACATACTTCTATATATTCACTGTATTGCACACCGTTTTTTGGCCAGTAATAACCACCAGCATTTTGGTCAGGGATGGAGTTTAAAATGCCCTTCTCTATTTTTTTACCTACTTCTATTGATTCATTTTCCTTATCAAAACATTTAAAATACTCATCTTCCTTTTGGTAATTCTTATTTGTGCACCCTGAATATTTTGAGTATTCTGATTTTGAGAATCCGAAATCTTTATACTTTCCATCATGATCACGTGCAACTGGGTGTTTAACAAAACTATGTTCACAAACAACAATCCCTCCTATCGCTTTCCAAACCCCAACAATTGCAGCTATCATTCCAACAATGACAAAAGCAGTAAACAAACCAGCAGAAGAGACGATCAAAACAATGCCAGTAAATATTGCACCAACAGCAATCGCTATTCCAGCAAGTGCCGCAGCCGTTTTAAACGCTCCACAATCAGGATTAGAGGCACGACTGAAGCTGCCAGTAGAGTTAAATCTACTAACAAATTCCGTCTTGTCAGTACCACTTACTTCATCTGCAAATACTGGATATGAGAGTAAAAAGTCTATATTTAGTAAAAATATTGCAATTAATAGCAATGACAGCTTAGTCTTAAACATTTTTTACCTTCTGATAAAATATAGGCAACCATACTTTTGGGTTATCCCCAACTTCTTTTAATATATCATGTAACAGTATGACACTTTCTGCACGTCCGGATAATACATTGATTATATCATCCAGATCTTTTAAGTCTATTCTAGCTACTACAGCATTGACTCCTTGTTTCACCAAAAAGAATCTAGTACTCGGATCTGTGTGCTTAATTAATATATATTCACGTTCAGTTAACATAAAAACATCCCGATAGACACTAGTAGCTTTCAGATTTGGTAAAAAAATCTGTGTCGCTGTTTGTTGTACAAGCGTATCGCTAATAGCACTTTTACTTGCATCCTCAACACTCTGAGTAGCAAAAATCACAAAAGCATTTAGTTTTCTCAGTACCTTCAACCAGTCTTTTATCTTGGGTGCAAAAACTGGATTATCTATTAATGCCCATGCCTCATCAAGAACGATAATAGATGGAGTGCCATCAAGAGATATACTAATCCTATGAAATAAATAAATCAATACTGGTCCAAGGGCAACAGGATCTTTGAGCAAGCTAGCCATCTCAAAACCAAATACTCTTGCTCGTGAAAAATCTAGCAAATCTTCTTTATTGTCAAATATTGCAGCATGAGAACCATTATCATGCCACATAGATATTGCTCCAGCTAGAGTATCAGGACCTGCAAGCCCTAAAAACGGTACAAGGTTTCTCAAGAACCTGTCTTCTTTTCTTAATTTAAAATTTCCTTCAATTGCATCATTAATTCGTGCAATATCTTCTGAAGTAAATTTATCATTATATACCGAAATTAAAGACTTTACCCACTCCATTAAAAATGTTCTATTATCAGAGGTGTCATCAAGTTGCAAAGGATTAAAATTTGTTTTAGTTCTTGGTTCTATTACAGTATAGATACCACCAAGTGCTCTTAAGAAAATCTCTGCACCGCGATCTTTGTCAAAAAAGAATATCCTTGGAGAAAATTTTATCGCTTGAGCACATAAGAAATTCATTAAAACAGTTTTACCAGCACCAGTTGGGCCAATTATCATAGTGTGTCCAACATCCCTTATATGAAAGTT
			GAAAAAAAATGGAGTACCAGATGTCGTGTCAAAAACTGTAACGGCATCTCCCCAGTGGTTATTGAATTTATTACCAGTAGGATAATTATGTTGAGATGCAAATCCAGCCAAATTAAGACTACTTATTGTAGCTTTTCTCACTATATAATCGAAATTACCAGGAATTTGCGCCCAAAATGCTGGTTCAAGGTTAACTCTCTCACGGACAGGGTAAACACCGCAATTAGAAAGCTCTGATTCTACCAACGACAGAGCGTTATCCAATGATTTAGGACTTTTTTCTATACATAAAATAGTCAGGTGATGTTGACCAAACGCAATCTTACCACTCATTGCGTCATCAAGCGCTTGAGAAATTTCTGCTATTTGAGAAATAGCTTTATCTGCAGACTGTATCATTCGATTTTGCTGTATCTGCATTTTTCCAATCGCCATTTGCCTGTTTATAAATTGAAAAGATTGCGTAATTATAAACTCGTAAGGAAGTTGTAAAAACGAATCAAGCATTCCTGCAGAAGTATGATTTCCATATTCTTTGATACTAATTATTCCAGCATATTTACTCTCATTATGAGTCACAACCTGTATCATCTTACGGCCAAAGAATAACCTATGTACTGGTAAGTACCTTGATATTTCAGTTCTTAGCGGAAAAAGTGTATTTGTAACGAAGCCACAATTTACAATTCTGGATAAAAATTCCATTATTTCACAAAATAGGCCATTGGGAGTTTCTTTTACTCCAAGAATTTTAGGCGAATAATTTCTAAGGCTTGTCACTACACGATTTGTCGTTTCCTCTAAATCTTCATACGTAGCACGCATATCACTTTCCCAAGCATGTTTTGAAGTTACATGTCCGAATTTTTTTAGTAGATGTGATAAAAATTCTACTCCTTTTGTGTCCGCTCTACGGATAATCGTAATGTATAGGTCATTAATAAATGATTGCCTTGCTGCGTGTTTTTCTCTCCATTTTAGATTTACGTGATTAGCGAAAAAATTCGGCAAACCTTGACTTGCAAATTCATCAGAAAAAATATTTTTCTTACGTCTGATAGTATGAAAATACAAACTAAATGCCGGAGATGAAATGCTTCTTAGCATCTGGTTCCTGATATTATTTTGTATTACTAAATCCTCGTCATCGGCGGTTTCAAATGCAAAGCCACTTAATTTTATAACCTTAACCAACCAATTTTCTTTTGTCATCAAGGTTGTGCTATTCCAATAGCAAGAATAAGGAATAAATTCAGCAGCGTGAACTTCCCTGCTCAGAGTAGATTTATTCTTTGATTGAACAGCCCCAAACCTCAGCATCACACAACGTTAAGCAATATCATAAGAATTGGCTCCATGATAAAAACGATTTAAACATTTCGAGCACTTTCCTAATTTTACCATAAATAATTCAATAAACAATGGTTCTTTTGCAGAAGCTATATAACCAAGTCCATGTATACCTGGTAACATTAAGAGAATCACTCTCAAATCATTTGAATTAATGAAAATTAGCATGCAAATCAGGACGTTTAATATTGCAAACATATAACTCACACCAAAAAGCATTGCAGGTCTTGTAAGACCTTTGAATAATTGATCTGTTTGTATACTACCTGTGGACATATCTTTAACCTTCTAATAATAGCTCTAACACTAATACTATATCATTATATTAAAAATCCATTGAAACTAGTAGCACTTTAAGTTAAGATACATTGATTAATAATTTAACCCAGATAATGACAAGTTGGCCATTTCAAGAAGCAGAAAAAATATTGCAAGAGTTTCCTAATAAAAAAGAAATAATATTTGAAACTGGTTATGGACCCTCTGGTTTACCCCACATAGGAACCTTTGGAGAGGTTTTCCGCACTACAGTTGTTGTAAATGCATTAAAAAAAATAGCTCCTGGTATAAAAACCAAAATCACTGCAGTTTCAGATGATATGGATGGTTTGCGAAAAATACCAGATAATGTGCCAAATCAAGAGATGCTA
			AGAGAGCACTTAAATAAACCACTCACTATAATTCCAGATCCATTTGGGACTCATGAAAGTTATGGCCATCACATGAATGCGTTACTATGTAAATTTCTTGATTTGTTTGAATTTGAATACGAATTTAGGAGTGCAACAGAGTGTTATAAATCTGGTATTTACGATGAAAAACTTTTACTCTTGCTGAAAAACTATGATAAAGTAATGGACGTAATGCTTCCATCATTTCGGGAAGAAAGGCAGCATACTTATAGTCCGTTCTTGCCAATATGCCCAAAAACTTCTCAAGTTTTACAAGTTCCAGTAATTGAAACAAATACAGATAAAGGAACAATCACGTATGAAGATCCAAACGGGGAAAAAATAGAAGTTCCGGTAACAAAAGGAAAATGTAAACTGCAATGGAAACCTGATTGGGGAATGAGGTGGGCCGCATTTGGAGTAAATTACGAAGCTCATGGAAAAGATTTAACTCCATCTGCTGTGCTTTCAAGTCAAATATGTGAAATACTTGGAGAAAAGCCACCACTTCTGTTTTGCTACGAGCTTTTCCTTGATAAAGAAGGAAAGAAAATATCAAAATCAAAAGGAAATGGCATTTCAATTGAAGAGTGGTTAACTTACGCACCAACAGAGAGCTTAGCATTGTACATTTTTCAGAGTCCTAAAAAAGCTAAACGTTTATATTTTGATGTGATACCAAAATCAACTGATGAGTATCTAGAGTTTGTTAAGCGTTATCATGAGAACAAAGAAAAGGATATAAATAATCCTGCTTGGCACATTCACCAGGGCAATGTTCCCAGTATAGAAACTTCAGGCATAAATTTCTCACTACTTTTAAACCTAGCAGCAGCTTGTAACGCCGAAAACAAAGAGATCCTATGGGGTTTTATATCCTCTTATGCACCGAACGTCACACCAGAAAATAATAAAATGCTTGATAGACTTTCAGACTTTGCAGTAAAGTATTACCACGATTTTATCAAACCAACAAAATCATATAAAGCTCCAAATGCAAAAGAGAAAGAAGCGTTACTAGATTTGAAGGACACTTTACATTCTCTATCTACAACTGTTACTGCTGAAGAAATTCAATCTCAGGTATTTTCTATTGGAAAAAAATATGATTATACCAACTTACGTGACTGGTTTCAGCTATTATATAAAACGTTACTTGGCCAAAAAACCGGTCCAAGAATGGGATCTTTCATAAAGCTTTATGGAATAGATAATACGATTTTTCTCATAGAAAGCGCTACTAAGCGCATACTTTAGAAGGCCAGTTCATCAATCCAACTATTTGCCAATTCCACCCAATTTAACTTTTTCCTGAACTCTATCCAACTTTTCAGCATCTGGAGAAGCTATTAAGCTTGCAGGGAGTGAACCTCGTGATGCTTTCTTATAATCTTCCGATAACTTTTGAACATGGCAAGTATTAAGCGAAGTTTCCGGCAAATCACCAGGCTCCTGAGGTGGAGAGTAATTACGACCATTTAATCCTGCTCTTAACATCTCTAAATATTCATAAATACATTTTTCTGCAACCTCTTTATGTACATCTTTACCTAATCTTGCAATTTCTTCTTTCGCTCTTCTAATACTACTATCGCCAAGAAACCCAAGTGCTTTGTTTAACGTACTATTTTGATCATTTCCATCATGAGCTTTGTAATCTGCTGCAACAGCTAACCCTCTCATTATTACATTAAGCGTTGTAAATAAAGTTGTTCCAGTGTTGAAGTGCTTACCACGAATTCCTTTGCTCATAGGATTATGATTCTTTAGATGGTCAAATGCCTTTCTTGTAGTTTGGTTACTTGAGAAGAATTTTTCCGCAATATCTTGTAATATATTTTTTTCCTCATTATCAGTGTTATTGTTAGCGAAATTCTCCTTCAGAAGACCCATCGGATCAAGAGAACCAAGCGTTAAATCTTTTATAAGATCAAGATCCTTGCTCAAAGCATTAGCGTGATGATTGAACTTTGTAAGTG
			CAATTAACACACACAATTGTGCTGTATTTTTTAACACATTATCAAAATCCTCATTAATTTTCTTTTTTATATTATCAGAATCCTTACTTAACAAACTTTGATAAAATTCACAGATTTTTTCTGCACCATCTTTTGAACTATTGCCACTTTTGTCAAATATATCGAGTGCTATTTTGAGATTTCCTTCATTAGCAAGTGGTGCCACGATATTAGTAAAGAGCTCTAAGAAAATAGGGGAGCTGAGATACTTCACCTTGAGATCAAGATCGTCTTCACCTTGAAGCTTTGGCAAGAATTCAGTAAGTACTGCACCCAGCCACACAACCCTTCTTACATCGTAATTCTTATTGATACTCTCAGATACTTTTAATCTTCTGCAAATATCAGTTAGTGTTGCATCATCGGATAACTCGGTTTTTTCACCTTCTAATTGACTTTTTTTCTTCTGCCATTCTCCTATCTTTTCCTTCTCATCTGCAAATGCATCAAAATACGTGAGCAAACTTTGAGCATCACCAAGTTTGCACTGCAGCCCTTTATCGGCAAGATCTGTATCTTTGAGACCATCAATTTTATGATTTATTGTATTATACAACTTCTCAAATTTAGTTCTACCTCCTTTTGTATCTTTCGGGCACACTGAAGTCTTACTGGCCTTCTCCATATAATTTAATAGCTGTTCAAATATGTCTTGAGCTAATTTATTATTTTGCTCTTCACTTTTACCTGCAGCGTACAGATCATTAATTTGACTTTTTATCTTATCTTTATCAGTACTATTCATTAACTTACCGCTGTGCAAACTTTCTGTTATCTGCTTCATTCTGTCTTTCAGTAAATTCTGATCATCTTCTGAAAATTTTCCTATAATACTCTTTCTCAGATCTACTAAGGTCTTTTTAATTTCAGCTAATTGTTGGTGTTTATGAACAATTTCTTCTAATTCCTTTCTTAGAGAATTCATATTATCTTCTAATTCTATTATGCCGATTGTACCACTATTGAGCTCATTAAACACAGCCACATCATTCTCATTTTTACGCAAACGACTTTGCACTTCTTTTAACTCTGATTCAATGTATTGAAGTTGTTTTATTTTTGTGCTCTCTTTGTATCCTTCTGTTATTTCCTTATGTTCCACATTACCTTTGATTTCCTTTATCCCTATAAATTGATGCATTTTATTATACTTCTCTTGAAGATTTATCTTTTCTTTCTTAAAATCTTTCATTTCGCTCTTCTGTCTATCCTGTATCTTCTGCAAAGCTGACTCTTCTTGTTTAATCTCCTTTTCTTTCCTGACAAGGCCAACTCTTTCTTTGAAAGTAAGCTTATCTTCTTTCTTTAAAACTTCTTCTACTTGTAACTGGTTAAGAGTAAATCTCCAATACCACAAACGTAGCACCAAAGTACAAATTTTGATGATAATAACTTTTAAAAAATTACCTTCTATCTTCAGTTTGTTACTAACCTTATCTTTTTCTTCTTGTTTACCTTTAATGTCACGTGAAGAATCCTCATGTTTTTCCAACAGATCACCTATTTTGTTTTCAAGAATTTTAATTCCAAGCTCAATTTCACAATCTCCTACTACTATTCCTTTTTGATCAAGTTGTTTTTTCAAAGTAGAAGTTGCAGACTTTAAAACCTGATAAAAGCATTTATTTGCTTCATCGCGCCCGTTGGTGTACCCACTGCGGTCATAAATTTCCTTACGCACATTCAAAATGTGCTGGAAAGTCTCTCCAATCAGCCCATTGTATACCTCCTCATTAATAAACTTAGTTTCTTGTTTATTCTTTTCATATTTAGAGTTAACAAGTCCCTCAATCCCTTTAACCATCCTTTCAGCATACTTCTTCGTATCAATTTTATGCTTTACTTCCTTCAGAGAGTCAAAAGGATCACCCTTTGTTAACTGATCCTTTACTGTACCAGGGCTATTGACCTTTGCAGAATCAACATAAGATAATGATATAATAGGACCTTTCTTCCTACCT
			CCCCTACCCACGCACTGCTTCTTATTTTCTGCATTATCTTCCATCGTCTCTCTCATAAGAACGTTATGCAGTACTTGGTTATTATAACCTGATCTCCTTTCCCAATTGAAATAATACCCAACAAGGCCTACCTTTGATAACTTATCACCAATGCATTTATCTTTGCCATTAGCCTCGTAGACAGATAACTCTTCACAAATTTTTCGTAATTCCCTTAATGGATACTTTTCATTACTTTCAAACTCTGTTATAATTTTTCTAAATGCACTAATCAGTTTTCCTCCCTCTTTTTTTACTGTTTTTTCTTTACCATTATATATAGTGACCTTACCCAGAAAAAGTAGACAGGTAGTTAAGACGTTTTTATCATGAAAATGATGAATCAAAAAGTTCAGGAATGCAATAGTTAATAGTAGAATGACGTCGTTGTTTATTATAAAAAATTTCTATATATTCAAATATGGCAGTTTTAGTTTGTTGAGCAGAGTGTTTAGAGGTATCAATAAGTAACTCCCTTTTCAATGAACTAAAGAAGCTTTCTGAAGGGGAATTATCATAACAGCAACCTTTATGACTCATGCTAGATATGACATTTTTGTATCCAGTAGATATTGATAATTTTTTGAAGTATATTGTGCCCCTTGATCGCTATGTAATAGTAGATCTTTGGCGGGTTTGCGCTTATTAACAGCCATCAACAAAGCATCTACAACTAGTTGTTTAGCCATTGTATGACTCATTGACCAACCAACTACCATGCGTGAATATAGGTCAATTATTGCTGCCAAATATAGCCAGCCTTCATTGGTTTTTATATAAGTAATATCAGTTACCCATACCTTATTTGGCTGGTCAGTAGTAAAGTTTTGGTCCAATATATTAGGAGTTATAACCCTATTGTCTGTTTGCTGTTTTTTGTTCTTAAATCTTTGCCTGAGTTGGGCCTGAATGCCATTTTTTTGCATTACGCTTTGCACTGTTTTGATGTTATGATTTTTACCTAAAGCTTTTAATTCAGCATGAATTTTAGGAGCTCCATATCTGGATTGTGATGCTTGATGTATTTTTTGAATATCTGCTAGAAGCTCCTCTCTTGCTAACGCTTTATTGCTTTTTTCCTTAGCAACCCATTTATAATAACTACAAGCAGATACATTCAAAACTCTGCATAATTTCCGTATTTTATAGCAATTGCTATATAAAAGAATATTTTACTCTTTGTGCTTGGCAAAATATCCCAAGGCTTTTTTTAAAATGTCCCTTTCCCTTGTTACCCTTCCTAGCTCTTTTTTTAAATTAAACATTTCTTTGCCATAAGGAGCTACCTTTCCTTTACCTGGAAATGCATCTGCTGTTGACATTTTTTCATCATATTTTTTTACCCATTTATTTAATAGACTACCATCTATACCTAAGTCTCTTCCTATTTTTGAACTTGTTTGACCTGTTTCTTTGACTAGTTTTATAGCTTCTAATTTAAATTCTGTCGTGTATTCTCTTCTACTTGTCATATTTTCACCTCTTTGAAAAAACGTTTTATTTTACTCTAAAAACGTCTTAACTACCTGTCTACTTTTTCTGGGTAAGGTCAGTGGGATTTGCTTTTGTTAGCAGACAATTTCACTTAGATGTTGGAAGTGATTTTTATGGATTACACGCTCTAGGTGCACTATCCTATAATATCATATGGTCAATACACTCTAAATGAGATGGAAAGATGAAGGCATCATTATAGCTGCTAAAAAATACGGCGATAAAAACTTAATTCTTTCTCTATTTACAAAAAATCATGGAAAGCGCAGGGGATTAACTAAGCTAACAAACAATAGCAATTATAAGTTTCAGGTAAGTAATCTATTACATGCAGAATGGAGTGCTAAGTTACCTGAAAATCTAGGTTTTTTTAAGTGCGAATTAATTGAGTCTCCATTCCATCATTTCTTTCAAGATAGGTTAAAAAGCATTACTATTGTTTCTTTCTCCTCTATTTTAGAAAAAGT
			GCTTCCAGAGAGTGAACCTTGTGTTGTACTGTATGATAACTTTCGATATTTCATCGATATAATTAAGCACAATAATGAACTTTGGCAAGGCCATTACCTCAACTTAGAGCTTCTGCTTCTTACGCAATTGGGGTTTAAGTTAGACTTATCCAAATGCGCTGTAACAGGTGTTAAGGAAAATTTACAATTTATTTCTCCAAAAACTGGTAGAGCAGTGTCAAAAAAAGTAGGAGATTATTATGCAGATAAACTCCTACCTTTTCCACAAATGTTACATGATGTATACAATAATAACCTACAAAACAGCTACTCATTCCAAGAATTTCAGTTAGGACTGAAAGTTACAGGATATTTTTTAAATAAGTATCTATTTTTGCAGCTAGACATGAAATTTCCAGAGCTGAGAAACCTCATGTTGTCGCTTTAATCTTAGTTATCATTTTTTTGAAAGAATATCCAAGTAGCCTCTTCCTGTCATCCCAGTGCCCAGACACACATCTGTACGAACATTGCAATTTGCAGGCAATTTGCGTGGCAGATTTCAGTCTGGAATCCAGCTTTTATGTTGTATAGTGCACAATCAATTTTTCTGGATCCCAGTGTCAGCTACTTGGATGACACCTTTGTGTTTGAGGCAAAACCGGCCATAACACTTAACATACTGCCTTTGCAAATAAATGTTCGTACAGTTATGTGTCAAGCACTGGAATGACACCCTCCTAGTGGATAGTACGTCCAGAGCTTGCGAAGTTTTTAGACTGTAAAACTTATCAGTTACTATCTCTACAAAGTATTTTTCTGCCTCTTTTTGTGCTGAGTTGGAAAAGATTTTCTTTTTATAGTTGCGCTTAGAGTCTATTAAGAAATTCATATCGTGTAAAGCATGAACTTATGCTTTACACGATTTTTCTTGAAATATTGAAATCACAAAAACGAAGAAAAATTAAATCACTCTGTTCTTGCGTGGAGCGTAGTTTTTACTTCTACTAGGTTAGTGTGCTTTTTCTGATATAAGGATGATTCTACTATAAATTTTATGCTATATGTTCTCTAATTGCGTACAAATCAACAATAATTTTCACATAGATCAAAATAGCATATTTCCTCCATAATCCTTGATATAAATTAAAAATAGCATGCTTCC----------------------------------------------------------------------------------------------------GAAATTTTGCTTATAACTGAGCTGATGAGCTAAAGGTAGTTGTCTTACGCTAAAACAAACGTTTTTAATTAAGTTGCATAGAAGCTGGATCCCAGTGTCAAGCACTGGGATGACAAGAAAGGGAGCACTGGAATGACATCGTTTACTATGTACCATATTGCAATATTCGTACAACTGTGGGAAACATCTATGGATGCCATTCCTATTACCTTATTTCCATTTTCATTTTATTTTCAAAGGAGGCTATTATGTCACTTACCGATATCGCTCACCGTATTAATGAACTCGCTTCATCATGGGAGCAATTTAAATTAATAAATGATCGCAAACTAAAAGAAATTGAAAGCAAAGGGCATGCTGATTCTGCAACAATTGAGCAGCTATGCAAGGTAAATAATGCCATTGATAGTTGCAAAGAGCGTTTAGACTTGATCGAAACTGCAGCTCAACGTCCAGAAGTAAATACAGATTTTAGCACAAGCGATAAATATTTTTCTGATTATATCCGCAAGGGAATGGAAAGCGGTTTATCACACAAAACCCTCAGTGGAGATGACAGTGATATCGGGGGGTATCTAGTTACTCCGCATATTGTAAAACGCATAAACAAGCGCGTAACTGATTCGTCCCCAATGCGACAAATATGCTCCAGTCAAAGAATCTCTACTGAAACATTGGATTACATTATAGAAGATTTTGACCGCGCCGGTGCAGGTTGGAGCAGTGAAACAGTAGATGATGAGGACGGTGGCAATA
			AGTCTAAGTATGATTTTGCAAAAGATACGGACACGCCCAAAATCCAAAAGATTTCCGTCACAACTTACGAGTTATATGCTCAACCACAAATATCACAAAAGTTACTCGATGATGCGTTTGTCGATGTTGAGAGTTGGCTGGTGGAAAAGATTGCCGAGACTTTTAGTAAGGAAGAAAGCGAAGCCTTCATTAAGGGTGAGGGCACTTTTCAACCAAAAGGAATTTTAGCTTATGAAAATGGAAACAGTTATAATAAAATAGAGCAAGTTAAAACTGAAAAATTAGATAGTGATTCAATAATGATGTTGTATTACTCTCTGGACGAATATTATTCCAAAAATGCGTCATTTTTGATGAACAGGAGTACGTTGAAGGATATCAGGCTGCTAAAATCTCAAACAGGTCAGTATCTCTGGCAGCCAAGTCTGTCGCTTGAAGCTCCAGATACTTTAATGGGAATACCAGTATATCAATCTGCCGATATGCCACCAGCGCCAAACAATCAGCTACCAGTAATTGCGATGGCAGATTTCAAACAAGCTTATAAGATTGTAGATAACAGAGGAATGAGAATATTAAGAGACCCTTATACGAATAAACCTTATGTGAGGTTTTTTGTCACTAAGCGTGTTGGCGGAGAGGTTGTAAACACCAGTGCTATTAAATTGTTGAAAGTTGCGAGCAAGTACTAAAAACTTCCGCAGCACCGCCTTCAAAACCTTTTTACTTCTTTTTGTATAGCTCCACTCCTGTCATCCCATGCCCTCTTCTTGTCATTCCAGT-------------------------------------------------------------------------------------------------ACTGGGATGACACCCTCCTGGTAGACAATGTTCATACAGCTGTGGGCTTGACCATAAGATCCAGTCTAAAAAATTTGGATTCCAGCGTCACGTGCTGGAATGACATCAAAGAGTGGGCTAATGGTTTTTTATAATGTGAGAAGTCTATTTCCTCTTTAAAGTAAAAAATAGTTGACATGTTATACTATTTATGAAATAATTAAGTTAATTTATTATTAATTTAAGGAGTAAATATGTGGGAAAAAATAAAAAACTTTTTTAAGTGGATTGCTGATCACACAGGAATTTCATGGATTGCAAGAAAAATTTCATCAGGTTGGAAGTGGTTGTTTGGTGGTAAAGCAAATGCTACTCAACAAAATACATCACAGCAAGGGAAGTTTTCAGACGAAACATTACCAAAAACTTTGGATAGTAAAGTTAAGCCTAAACAGCCAGTAGTTGCAGATGGTCAAACCCATAGTAATGGTGCTGACAGTCGAACTGATGTTACGCAATCTAAGGAACATGATGAACCACCTGTTATTGGCGGTATTTATGAAAACACAAATGGAGTACTGGAAATATTTGTAATTATAAATCATACAGGCAAAGTTTTTGGTGGTGGTGTAGGTCTTAAAGGTAAAATTGATCATAATTATAACGAGATTATAGATAATTTAAAAGTATACACTCTATATGTCGAGTGTGAAAAAGGAGAAGTATTCCAAATTACTTGTAATAAACTTACTGGAACGAACAAAAATGGTGCATTCTTGAGTATAGAGTCAGTAGCATCTCAGGATGGTAAAACTTCGTCTGACGAACTGGCAACAATGAAGCAGATGTTGGATCTGAGTGAGAAGCAAGCAATCGTTGCCGTAACTCAGATATCTAAAAATCCGATTACGGTTCCTAAATCAGAAATTGCTAGTTCTGCAACAACCCCAGCCGCTAGTAATGGTCAACTTGTTAGTGCATAATCATTGTAGCAAACCTTTCAAAAGGAGCACCTCTTTAGGTGCTCTTTTTTTTATATTATACTATATAAATAAGTACGTCATACCGTGCAAACTGTATGAACGTTGTCATCCTAGCTCCTACTTGTGTCATCCCAGTGCGTGACACTGGGATCTCATTT
			CGTGATTTCATAATATAAATTATACCAATTTGGGTTTTTTCTTGCAACTAAATCGACTTTCCATTCTCTTTTCCAACTTTTTAAAAGTTTTTCTCTATTAAGAGCCGAATCTACATCTTGAAATTCCTCGAAATAAACTAATTTATGCACATTATATTTCGGTGTAAACAGGTTGTTCTTATGCTCCCAAATTCGTTTAATTAAATTCGACGTAACACCTATATATAGAGCCTTATTGTGTCTACTTGCAAGTATATAAATATAATAGTTTTTCATAAAATTTAGATCCCAGTGTCACGCACTGGGATGACATCAGCGGTTAATATTTTATATACATTTTATAACTAAACTAGACATTCGTACAGTTGTGTGCGGTATGACGTCGTTACTTATAGCTATACACACAAAAATCATATAGAATTGTAAACGCAGTTCTTTTATTCTGATGCTTTTCAATTCTATAGCTCTGGTTGTCTCTCTATTACTATTTTTCTACATTATCGTAAAAAAACTGAGCGAAAAGAAAGCAAACCTTGAGGGTAATTTATGTAAATTAGAGCAAGAACTTCAAGAAACAAAGCAAAGTTTGCTTACGAAGAATGAAGAAATAGTTGATTTAAGGGTCAAAAGAGCAGAACTTGAAGTAACTCTGCAAAAAGAACGTGAGGAAAAGAAAAAGGAAATAGAATTACTAACAAAAGCAGAGGAGAGATTAACAAACACTTTTAAAGCGCTCTCTCTTGATGCCTTGCAAGTGAACAATAATAATTTTCTGAACTTAGCGAAGGAAGTCATTGATAACAAGTTAAAAGAAACGGAAAGCGATTTCAAAAAAAGACAAGCAACGATCAACGAAGTTGTAACTCCAATAAAAGAAAAATTAGAAAAATTTGATAATGAAATACGTGAGCTGGAAAAAGAGAGGGTAGGGGCCTATGAAGGTTTAAAGGAGCAAATTGGAGCGCTGATGAACCAAACTTCCAGCCTTGCTAATGCCTTGAGAAAGCCTCACATCAGAGGAAAGTGGGGTGAAATGCAGCTCAAAAGGGTGGTAGAAATGGCGGGAATGATTGAATATTGCGGTTTTTTTTCTCAGCCGTCAGTGGTTGATAAAAACGAGGATAATTTATTGCGTCCTGATTTAATAATCAAAATGCCATCTGGAAAGCAAATAATAATAGATGCTAAAGTGCCGCTTGATTCTTACATGGATGCTATATCACAAAATGATTTGCAAATACAAAAGGAGAAATTAAAGAATCATTCTCTGGCAATAAAGAAACACATAAATGACTTGGGTAAAAAAGAGTATTGGAATCAATTTGAAAATACGCCAGAACTTGTGGTGCTTTTCTTAACAGGGGAGGGGGTTTTTAGCGCAGCACTGGAATATGAGCCTGCTTTGATAGAGATTGGAGTGGAAAAAAAAGTGATCATTGCAACACCGATCACTCTAATTGCGTTGCTGAGAGCAATAGCGTATGGATGGAAGCAAGAGATGATAGCTGAAAACGCAAAGAAAATCAGTGAACTAGGTCATATTTTATATGAGCGCATTTGCACAATGGGTGAAAACTTTGATAATTTGCGCAGGAGCTTAAAAAGTGCTGTTGATCATTATAATAAAACTGCTGGCTCTCTTGAAGCAAGGGTGTTTCCTGCTGCTCGAGAATTCAATAAGCTTGGTATACATGCAAAAAATAAAAGTTTAAGTGCTGCAAAGGAATTAGAGTCCTTACCGCGCAGTTTACATACTGGGGAATTGAAAGTAGATTAGACTTCTTACATAACCATTCAAGAGCCAGACCATAGGCGTTTTAGATCTAGCTTTAGCATTTGTGATTAACACAAGCAAGATTCACGTTTTTTTAATATTTATATATAGCTTATCTGCTTGCTGCCGCTTTTTCTTTTATTAGCATATTAAGGAAAAAATTGACTTTTTGTCTAAAATAATATAAAATAAAATAATAGTTGGTGAGGTAAAAATGTTAGTATCA
			AAAGAGCGTAAGGAATATTTACTAGAAAAGTTTAAATATGCTGCCAAAGAATTTGGCAAATCTGGTACAAAGTCCAATCATAAAACAGTACCAAAAGAACAGCAACTCTCTATTGATTTAGGTAACAAAAAAGTTTTTGGTATTATAAACAGAATTTTACACTGGATAGAAAGTAAATTTACATATTTTTTTCTATGCTATAATTTATTTCCAGAAGTTGGAGTTAAAGAAAGAAAAATCCCCGGAACTAATACAAAGGTTAAGTATTTTACTCCAGATGATCAAATAGAACATACTAAAATTACTTATAAAGGAAAATTATACATAGACTTAGTGCCAGAAATAGAAGGTAATAAGTTAAAAGGCTTTAAAGGCAAATTATATGATACAACTGATAAAATTAGTAAGGGAGAAAAAGGTTGTGTAGCTTATGTGATCACGCTTGATGGAAAGCTAGTCACTCATGAACATATTAATGTTAATAAAAGCGAAGGGGCTTATCGTCATTCAACTCTTGCAGGTGGTAGGCCAGTTTTATGTGCTGGTTTAATAAAAGTGGTAAATGGTAAAATAACTTATATAGACAATAATAGTGGGCATTATAAACCAGAATCAGCAAACTTATACAATGCAGTGAAAAAATTAGAAGGTCTATTTTTGAAAGATGCAAAAGTTGTCTGCTTACCATATTGGGTTAGCTTGCAAAAACAAATTCCGTTTATACGCAAAATTATTTCAGCCAAACAAGAGCCGGTAGAGAAATTCTTAAAAAGGATGGAGAAAAAAGGAGAAGATGGATTAACTCAATATGAAAGACATTTTAAAGGAGTAAAAGAATATAATGAACAGTATGAACAAAAGTTGCTTCTTGCAAGCTATAAGTCACCTACAAATGAACTGCCCTGCAAACCAACTATACATAAAAAACACAAGTTGAAATACTCTGAATATATTAACTTACACCTTAATTTTTTGAAAGAGTTCGATGAAAATCCCGAAGTGCAAAAAATGGCAACAGAACACTCAATAAGAAGAATTATTGGAGCAAATTATGGCCATAAACCTACAGTTGCGCTTGCTAAGGCACAGATAGCTAAAGATGGAAAGTTGCAAAAAACGGACGAAATAGTAGGTATAAATGTAACCTTTCACCATGAGAACGATTGTAATAGCTTTGCTAAATTTCTGGATCTCAAAAAGCATAGCTATAATTGCACATCTCATCTGAAGGACAAAGAAATTGATGAGCTTCTTAAATCACGTGATGAGGAAGTTAGAGCTACTGTAAAAAGGTTAATACCTAATAAATATACAGTTTTTATGAGTGCAGACCAGGCTGATAGGTTTATAAAGGACACTTTACAAATTGAAATTGATAGTGTTGAACAATTGGGTATCCGTTTAGTGGAGCGTTAAAACAGATAAACAAAGCAAGACAAAAAGGTAATCAAAGAGTGAGTGTAAGAGAACTCTGCAAAAATTTACAGTAAAAAATAGAAAAATTAGAAGCAAAAAGAATAAACTTCTTTCATGTATTAAATAAGTTTGATCTGACACTTAAAATAAGTAAGTTATAAAATAGTAAAAGAAAGGAGTGTTAGAAATGAGAAACAAAAATACTAAAACCAAAACTAGGGTTATTAGAGCTAGCAAAACAATTAGGAAATATGTCTCAAGCGTGCAAAGTGATGGGATACTCAAGAGATACATTTTATCGATTCAAGGAGTTATATGAAAATGGGGGAGAAGAAGCATTACATGAAATAAGTAACGCTATTAGCAAACAGAGTTTCCGAAGATATAGAAAGAGCAGATAGCTACAGAATTTCCTGCATATGAACAAGAAAGAGCTGCAAATGAGCTGAGAAAAAGAGGTATCCTAAGGAGGATGTATGGCTTCTGGTGTACAGTCTCAGAGTATGATAAAATATGAGAAAAAAATACTATCTTACTTTAGAAGAGGAGTGTTGCATTTCGTAAGCATACTCTATTGCCATTAG
			ATGACTGTCTCTACAACCTCAATCCCACACTTCTAGTCTACATCGTTGCTACAGCATTAGCAGACTACCAGATGTTGATGAACCAAAAAAGAAATTCAAACAATATCCTATAGCATATTGATATTGCAGAAGTCAGAACAGAAGAAGGAAAGGTATATTTGTTTGTTGCAATAGATCAAATTTACGTATGTTGAGTTGCATAAAAGTGCTGCAAAACCTATAGCTGCTGAGTTTCTACGTAATTTGATTAAAATTTTACCATATAAAATCCACACTATTTTGACAGATAACGGTATACAATTTACTAACCAAAAACGCCATAAATACGCTTTTCAACATATATTTGATAGAGCTTGTGAAGAAAATGACATTGAACACCGTCTAACAAAAGTTAGCCATCCTTGGACAAATGGGCAAGTTGAGTGTATGAACAAAACTTTAAAGAATGCCACAGTCAAGAAGTCAGTCTCACCAGCAACTCAAAGAGCATCTTAATGAAAAAAGTTTGTATGGTATATAAATAGTGTGTTTTTTTTGTAATTATTTTCTATAATACACAAACCTTTGGTTCAGTAAATGCTACCATAGGCATTAAAAGTTAATTAACAAACTGCAATGTATAATAAAATAAAGAAACTTGTAAGATTTTGATCTTACAGATTATAAACTTGTCACAAAGTTTAATAGTGTCTGTTACTGCTTTTAGGTGTGAGGCTAGAGGGTTATTAGCAGTAACAGACACTATTAAACTTATTATAGAATTTACTTAAAGTAAATACTTAATTTAAAATATTATAATATTTTTACTTACAATAGATTTATGTAAATGCTTTTTTACTCAAATTAGTATTGTATTATTATACTTGTTGAATGCTAAAAAATTATTAACCATCACTAATCTCTATTTGCATAGTAAGTTTATATATACTATTATACAGTATATCATTTAGTTTTATAGCAAACAAACAAAAGATATGGTGAAGTTATTTGCACTATTGATAATATTTTACTCAAATATATCTGTTGCCTCTGCTCCTACTTCCTGGCAATTTGGATTTCCTGCTCCTGCAACTGAAGTAATGGAGGCTGTAGTTAGGTCACATTCGTTTGTGATGCTTGTAATGGTTGCAATAATGCTTTTTGTGTGGGCGCTGCTTGCTTATATAGCGTTTCGCTTTCGTAAAAGCAAAGTAACAAACATAAGTAAAACTACCCATAGTGTTCCTTTAGAAATTATTTGGTTTGTTATACCAACGATTATTGTTGGTGTATTAGCCTTTGAAAACGCTAAATTACTGAAGCTACAGGAAGAAATACCGAAAGCTGATATAACACTAAAAGTTATTGGCCATCAATGGTATTGGAGCTACCAATATCCAGAATATCAAGGTGTGTCATTTGATAGTTATATTAAGGGAAAAGAAGACTTTATCGAAGGAGATTTAAAGCTATTCTCTGTTGATAACAACATCATTTTACCCGTTAATACTAACGTTCGTTTACAAGTTACAGCAGGAGATGTGATACACAGTTGGGGAGTACCGGCTTTCGGTGTAAAAATTGATGCGATACCAGGTAGGCTGAATGAGGCGTGGTTTAATATCAAAAAGTCTGGTGTTTATTATGGGCAGTGCTACGAATTGTGTGGTCAAGGCCATGGATTTATGCCAATTGTTGTTGAAGCAGTAAGCAAAGAAGATTTTAATAAGTGGATTGAAAATAGAAAATTAGTGAGTTAAATTTGGAGTATAGATATGAGTGACGCACCAAAGGGCATAAAGCGTTGGTTGTTTTCCACCAACCATAAAGACATAGGGACACTGTACATTATTTTTTCCATATTAGCTGGAATTATTGGTGGATTATTATCGGTGATTATTCGCACTCAACTAATGCACATTAATATACTTAACAATAATTATCAATTATATAACGTAATGGTTACAGGGCATGCGTTGATAATGGTGTTTTTTATGATAATGCCAGCCCTCATGGGAGGA
			TTCGGTAACTGGTTTGTACCTCTCATGATTGGCGCACCAGATATGGCATTTCCTCGTATGAATAATTTAAGTTTTTGGTTGTTAGTGTCATCTTTTATTTTGCTCATTCTCTCAGTGTTTATTGGTGAAGGTCCAGGTACAGGTTGGACTTTATATCCACCTTTATCACAGGTAATGTCCCATCCAAGTGCAGGAGTTGACCTTGCTATACTTGCACTCCACGTTGCTGGTATGTCGTCAATTGTTGGGGCGATCAACTTTATAGTTACTATATTTAACATGCGCACAAAAGGAATGTCATTAACTAAGATGCCACTGTTTGTTTGGTCTGTCTTGCTAACAGCATTTATGTTGATTGTTGCCTTACCAGTGCTTGCCGGTGCTATAACTATGCTTCTTACTGATCGCAATGTTGGTACTTCCTTTTTTGATCCTGCAGGTGGTGGTGACCCTGTGTTATTTCAACATTTATTTTGGTTTTTTGGTCATCCAGAAGTTTACGTAATTATTTTTCCTGCATTTGGCATCATAAGTCAGGTTGTATCAACTTTTTCTCACAGACCTGTATTTGGTTACATAGGGATGGTTTATGCAATGATAGGTATAGCAGTATTTGGCTTTATGGTTTGGGCTCATCATATGTTCACTGTTGGGCTTAGTGCTGACGCTGCTGCATTTTTTAGCACTACCACAATTTTTATCGGTGTTATAACTGGTGTAAAAGTCTTTAGCTGGATTGCAACTATGTGGGGTGGAGCAATTGAGTTTAAGACCCCTATGCTATTTGCACTAGGTTTTATTTTCATGTTTGTTGGCGGTGGCATAACGGGAATAATTCTTTCTCATGGTGGAATAGATAAGCTCCTGCACGACACCTATTATGTTGTTGCTCACTTCCATTATGTCATGTCACTTGCTGCATTATTTGGAGCTTTTGCTGGCTTTTATTATTGGATTGGTAAAATGTCGGGTAAACAATATAATGAGCGCTTAGGTCAAATCCACTTTTGGCTTACTTTTATTAGCACCAATATCACTTTTTTACCTCAACATTTCTTAGGATTAGCTGGTATGCCAAGGCGTATACCTGATTATCCTGATGCGTTTATCCCTTGGAATTATATATCCTCAATTGGTTCGTATATGTCCTTTGTTTCAGTTATGTTTTTTGTGTTTATAGTTATACATCTCTTTAAATGGGGCAAGAAAGCTGGAGATAATCCTTGGGAAGGTGACACCTTGGAATGGACGGTATCTTCACCACCGCCTTTTCATACTTTCGAAAAGCCACCAGTGATAAAATAGAATGTACACAAGTGTTTTGCTAAATGTTGAATCAACAATACTGGATTTTTGGCGTTTGCTGAAGCCAAGGATAATGTATCTTGTGGTATTTACTGCAGTTGCTGGTATGGTTACTGCACCAGGTAGTATGCACCCTTTTCTAGCACTAATATCTCTTATATGTGTTGCTCTTGGCTCAGGATCTGCAGGTGCTATAAATATGTGGTATGACAAAGACATAGATCTGCTCATGGAAAGGACAAAAAACCGCCCTATACCTTCAGGTAGAGTTTCTGCAGAAAGCGCGCTTGAATTTGGTATAACTCTTGGAATATTGTCAGTATTTATCATGGCAATAGCAGTAAATTATATTTCTGCTGCTTTGCTTGCAGTTAGCATATTATTTTACGTTTTCGTATATACAATTTGGCTAAAAAGGCGTACTCCGCAGAATATCGTTATCGGTGGTGCAGCAGGTGCTTTTCCTCCAATGATTGGCTGGGCAGCTGTGACTAATTCTGTAAGTTGGGGAAGTTTCATTTTATTTTCAGTAATTTTTATGTGGACTCCACCACACTTTTGGGCCCTATCTTTAAATAAGTCTGAAGACTATGCAAAGGCATCGATTCCAATGTTCAATATTGTTTATGGTCCGAAGAAAACAAGAAAATATATATTAATTTATAGTATTTTGCTGGTGCTAACTAGCTTGCTTC
			CAGCTCTATTCTTGAAAAAGGCTTTACTTTATCTAAGCATGGCAATTTTTGCAGGTTGCATCTTTATTTGGTACGCTATATCAATTCTCAGATTCAAGAATCACAGCTCACAGAAAAAAATGTTTTCTTATTCAATTTCTTATCTATTTTCCCTATTCGCCAGTATTATTTTTTGTTCTATTGATTTATTTTAGTTATGAAAGAACGGCAGAAACATAAAAACTATTTTTTACTTTTCCTTCTAATAACACTAGTTGTTGCGCTTTTCTTTGTTTCTATAATAAAATTTAAAGTAAACTACCTTTAGAAATTGTGCTTTCATAAAAGCAACTATATACTTTATTAATTCATTACAGTTAAAGATGAGCAAAAAGGAAGTGATAATATACACGGATGGGGCGTGTTCTGGTAATCCTGGAGCGGGAGGATGGGCAGCTATCATATTATTTCAAGATTACAGAAAAGACATTTATGGTAGAGAAGAAAATACCACAAACAATAAAATGGAGTTAACAGCGGTGATCAATGGGCTGAAAGTATTGAAATTTTCTTGTAATATTAATTTATATACGGATAGTCTTTATATTAAGCATGGCATAACAGAATGGATAAATAAGTGGAAAATGAATGGCTGGAAAACAAGTAATAAAAAATCAGTAAAAAATATGGAATTGTGGAAAGAGCTAGACAACGTTGCTTCACAACACGAAATTGATTGGAAGTGGGTTAAAGCACACAGTGGCGATAAGTATAATGAGGAGGCTGATAGTTTAGCAAGAAAAGCAATAATCGATGCTTAAAAAAATCACTATATCACTTTCCATAGTTCTATTGTTCGTATTCTGCTTATTTGTCTTTTTTAAGGGTGAGAGTCCTTTAGAAATCAATATTAATTATATTAATTTTTATGTTAAACATAAAATATCAAAAATATTTGTTGGCTCAAGCGTTAATATGGAGAATACCTCAGTTGTTTGGCAGAAAGATGTGTATTTAGTCATTACAGATTTGGCAATAGCAAATCCTAATTTTACTATAAAAGTTCCTGAGCTTTCTGTACATTTTAAGTTAAGTTCCTTATTTAAAGGTAACATAAAATTTTCTCAAGTTTTAGCTGATAATGTGCATGTATATATCAAGAGAGAAGAAACTAATGTTAATCCGCAAAACTCATTAGGCCTTTTGGATAATCATTATTTAAGTAATAACCGCCTTCCTTCGGTGTCATTCCAGCGCGTGACGCTGGAATCTAGAAAAAAAGAAACCTGGATCCCAGTGTCAAGCACTGGGATGACAGGAAAGAAAGATACTGGGATGACAGGAAAGAAAGATACTGGGATGACAGGGAAGAAAGATACTGGGATGACAGGGAAGAATTTCAAGATGACAGGGAAGAATTTCAAGATGACAGAAAGCAGTGCAAAAAATCTATTAAAAACAATAAGGGAATTTTTTTTTGACTTAAATGCGGATTCAAAAATTGAATTTACTAACATCGCTATTGATAAAAGCACAGAAGATGAATTTTTTATTGATAAATTATATATAGGGAAGGGGGAAGATTTTAATATTTTAGATATTCATGTGAATACAAAAGATGGAAAGGGATTTTTGGATGATTTATCAATTACAATAAAAAATCGCAACAATTTGCTAAATGTATACGGGACATTTTATGATCTAAAATTGGGACTATTGAACAAGTTTTCTACATTAGTTAAAAGCTACAATTTGGACAAAAATATAGGATTCAAAGGAAGCTTCTCAGTGAAAATTAATAAAAAGGATGAAATTGTAGATGGAAATATATACGTATTGAATACAGAAAATTATTTGAACAAAAATTTAGCCTTAACTAATGTAAATATAAATTTAACATATAGTGATGGAATTATTAGTGTAAAAAACTTCCATTTTAAGTTAAATGACACGTATCTCTCTTTGATAGGCAAAATGAACTTTAGTACAAGTCATGCTTTGTTTAGAATTAATATTAGTAA
			GTTTGCTGCAAAGGATTTATGTACTTATGTACCAGATGGTGTAGTGAATAGTAAATTTAAAAGCTGGTATTGTGATAATATTGATGGGAATATTTTAAACACAATTGTAAGTTTCAATGGCAAAATTAAAAATTTATTTAATGACGATCTGTCAGATATCGTAGTAGTTGCTGATATAGAAAACGGTAGCGTAAAATTTGATGAAGATTTTGAACAAGTAAAGGAATTAAAGGGTGATTTGATCATCAAGAATAACGATCTTGAAATTACTGTAAATAGCGCTAAGTTTCAGAATTTCACTATTAATGGTGGTGATATTGAAATGAAATCTCTCGATAAGGAAAATTCAGTTTTAACCATTAATGGCCAAGCTGTAAGTGATGCGTATGGTTTATATGAGCCTATAAGATTTAAGCTGGATGATGTGGTGAAGGTTGAAAGGGATAAAGTAAGTGGAATGGCAAAATCCGTATTTAATTTTCGCATTTTTAATCTAAATGCTGATGACAAAAAAGTAGACTTCTCAGCAAATTTTCATTCTGAAATTGACAATTTGGCCGTCTATAATGCAAGTCTTGGTAAATATGATATTAAGCTTAGTTTTGGCAGTGACTTTATAGATTTAAATGGTAGTGGTATGGTGAATAACACACAGCTATTATTTGACCTGAAAAGTAGCAATAGGAATGAAAGTTTCGCCTGGAATTTGACCGGAGATTTACCCGCTCAAATATTTAATTTTGATAGTGGCTATGTCAGTGCAAATTTAGAGTCAGTGATAAATCAAGATAAGACGGGGTATGTTAATGGTGATATAGATTTATCAGAATTTGAATCACATTCAAGCTACTTAGGGTGGAAAAATCGCTTTGAAGATCACAATAAAATTTTGTTTTCTACAAGGTTAAAAGGAGCAGGTGAATTGTTAATAGACAAATTAGATGTTGTAGGAAATGACCTAGATATAAAATTCAGCGGAAGAGTAGAAAATGGAAATTTATATTTAAATTCTAGTAGCTTTAAATTGCCTGATAATGATTTTAGTATAGAAATTGAATCAGGTAAGGAAAAAAATGCCATAACTATTTATGGTGAGAAAATCAATTTGAGTGATATTTTAGGCTTGCTTGGTAAAAACAGTAATGGATTAAACAAAGATATAGAGATTAGTATGAATGTTGACAATGTAATGATGAAAGAAGGCATCGTTATCAAAAATGCTAAGCTGAATGTAACCTGTACTAAAGGTAATTGCAATGGAAGTCAATTTACAGGACAGTTTCTAGAAGATAGCAGCAACATACTAGCGGAATATAGTGGAATAGGGCTCGAAATATATGCGGATAATGCAGGTATACTTTCGCGTTCCTTAGGCATTAGTAAATCAATTAAAAACGGCAAAATGTCTTTTTATCTCTCTCCTCAGAGAGAAAGTGGAGAACATTATGGTACGTTATCCATTAGCAATTTCTACATCAAAGATGCTCCACTACTTACTACTTTATTGTCGATGTCTTCATTGCCTGGCATTGTAAATGCCATAAAAAATGAAGGTGTATACTTTTATAAATGCAATGCACCTTTCTCATACAAAGACGGCTCTGTCGAAATTGAAGAATCTTGGCTTGAAGGAGCGGAATTAGGCATTAGCACTAGCGGTAAGCTCGACATTAGAAATTATAAATTCCAAGTTGAAGGACAAGTAATACCAGCATATTCAATTAATAAATCTTTGTTAAAAATTCCTATAATTGGGAAACTTCTTACTGGCGGGAAAAGTAGGGGAATCGTTTCAATAGACTATAAAGCAAGTGGTGATGACAAAAACAATAACGTATCTGTTGATCTTATCTCTTCGCTAACTCCAAACCTATTAAAGAGGTTATTGGGAGTGTTTGATCGCATTATGACAAAAACTAACGAAGCTGTCATCGGTGGCTTAAAAGGTGGTGTGAAAAAGAAATTTGGTTCGATATGACCAAAAGGGAAGTTGTTTAACA
			AAATTATGGACAAAAGTGCAAGAATTTCAGAATGATCCACCTGGTTTTTTATTTAGTTGTTTAAGTAATATCACTCTCTTTTTGGAAACTTGATTATGATAAAGTAAAAGTTATTTCTTTATAAAATTATAGACAGAAAATGCAAGAATTTCAGAATGATCCACCTGGTTTTTTATCTAGTTATTTAAGTAATACCACTCCCTTTAGCTTCTCTATATTTGCTGAGGCTATACAGTTAGAAAGGGTAGGGGAGTGGCTATAAAACAGTCACACTACATGAACTCATCAGGTGAGTGATAATAATCTGATAAGTGATCTCTAACATCGTAACCTAACTCATTAGCATCAGGCTTAACGTTGTGATCTAACTCATTAGCATCGAGCTTAAACAAAGAAGGATTATCATCGGATTGTTCTTCTGATAAGTTAAGCAAAGAAGAATTGTTATCAGATTGTTCTTTCTCTTTAGACTCAAATAACCATAAAAAGAGTGATGAGATAGAATCAATAATGGATTTAATTGCTGAAAAAATATTGGATAAGAAATTACTGGGTTGCTGAGTGTCTTGCTGGTTACTTTTTTCTTCTTCTACATTACTTTGTTCTACTTCATTTGATTCTTCCACATCTTGTTCAGGTTTACTTCTGCTTATATCCTCTTTGGGTTCTTTTCCTGATTCTGGTTCAGGCTCTTTATCTGTATCATCCACATCTTGTTCAGGCTTACTTCTGCTTATGAGTGTCTTATCTAGCTGCTTGAATATATTTTTGTCGGAGTTTTGAAAATACATTTGACTTATCTCCTTATTTTCATCAACGTGAATCGATAAAACTGTATTCTCATTCCCCAATCCATCACATTCACTAACGAGCGATTCATGAGAGTTCTTAATGTCTTTGATAAATTGAAATTTTTCTTCTTCTGAAAAGTCCTTGCATCTTACGTTATAAGTGGTGCCTTTGTATTTAAAACTAAATATCCATCCATGGTCTTTATATTCATCTACTAGTTCATGAATATTCTTGACATTTTGTATAGCTTTAAATTTTTCATCTTCTGAAAAGTCCTTGTATCTTACGTTATAAGTGGTGCCTTTGTATTTAAAACTAAATATCCATCCACGGTCTTCATATTCATCTAGTCCAGAATTCTTGACACGTTGTATAATTTGAAATTTCTCTGCTTCTGAAAGATCCTTGCGGTATATACTACCAGTTGTACCTTTGTATTTAAATTTAAACATCCATCCACGGTCTTCATATTCATCTACACCCATCTGCTTGCAAATAGCTTTATAATTTTTTTCTTCTACCTCAAGTCCAATTGCATTTGCCATCAGCTGATTATTTATACGGTCTAACTCCTCTACTTTTGCTTCAGAAAGCCTCATTTGAAATACATGACCAAATTCATGGGCTAAAACGTTGTCCGTATAAACATCTTTATAGAGTAATACGCTTTCTCCATTTGTCATCCCACCAGAAATATTGAACGAAGATTGACTCCATGAAAACTTAGGAACCAAAGTGCCATATCCCCTATAATCATCTCTATTATTAAAAACATAGGTATGCACAGTCACTTGAGTATCACTATCCATACAAAACTTTGCTTTATATGCCTCATAGGCATTTTGAATATCAAGCTTCATTTGATCTTGCTCCCGTTGCGATACATTGTCATAATGTATTACGCAATTCAACTTTCCGTATTCAAAATTAAATTGATTAGGCAGCACATCTTGTAATCTTACGTATTTTGTATTCTCACCAAAGTTTTTTGATTGTGCAGTTTTATATAAATTATTATAGTATGTAATAGAGTTTCCGTTAGGCAACTTAGGTATCTGTGCGATCGTTCTTCCATAGTTATCGTAGAAAGAAATGTCAGAATTACCAATCCTAAAGTCCGTTATAGATTGCCCGCAAGTGCCATCATTTGCACAATCGTGATGATTTGGGTCAGTCTTCTTATAAAACCATGCATTAGTGTATTTTCC
			CATTTTGATACCTCACTACCAAACCTTACTGTATTATTATCTTGGTAGAAGTTATAATAATTCGTTAACTTGTATTTTAAATTTATGTATCAAGTGTATTCCATAAAGTGCCAATTGTGAGGCTAATGAACTTTATTTGTTTGAAACTTTGCTGAAATAGCTCTTTATTATGTAATTTTATTTTTAGCGTTGCTTCTTATGTTATGTAATTTTATTTTTAGCGTTGCTTCTTATGTTATGTAATTTTATTTTACATAATATATATTATGTAATTTTCTATGATATGAGAGATTCTCTTTTAATAATTACTTTTTAAATAGTTTGTTGGTTCATCAATTTCTTTAGGATTGATATCTACAATTATTTTTCCATTTTTTAACAGAATAATCCGATCTGATATTTTTGTTAAAAAATCCAAATTGTGAGAAGCGATAATCATAGTAATACCCATATCTCTAACTGATTGTAGTAGTTCCACAACGTCGACTATTGTTGCTACATCTAAACCAGACGTTGGCTCATCGCATAATAGAATCCTTGGATTCATCATTAAACTTCTGGCAAGCGCAACCCGCTGTTTTTGCCCACCAGACAGATTATTAGGGTAATCATTTTTTTTAGAGGCAATACCCAAAGACTCAAGTAGTGAATCACTTTGATCCTGAGTTTTGTTTTTAAGTTTGGGAGCATATGTAAGATTTTCCCAGACAGTCATATGTGGAAAAAGTTGAAAATCCTGAAATACAAAACCAGTACTATCATTGCATTCAATGCTACCAGAATCTAAAACTTCGAGTTTTTGTATACAACGTAACAATGTTGATTTACCACTACCAGAAGGACCAGCAAGACCAACTATAGATTGTTCTATAATCAGGTTAATATTATTAAGTACTGGAACATTATTAAATAATTTACAAACATTATGCATTTTTATCATATATACCTTTCTGTTCAATCTTTTTGCCTATATATTCAATTAGTAATACAAGAGCGTAATAATAAGCCCCAGCAAGACAAAGTGGTATAAAATAAGTAAATTGTTCTGCTGCAAGCATTTGCGCAGAGCGCATAATATCAACACCACCAATAGTAGAGATTAATGCCGTTTCTTTAAGGAGTGCAATGATCTCATTTATCATTGCAGGAAGAATATTTTTAATAACTTGTGGTAATATAATATCTCTCCACATATAGAAACTAGGTATTTGTAAAGTTTTAGCTGCTTCAAACTGGTTTTTTGATATAGTTTCAATACCAGCTCGTAAAATCTCAGCAATATAAGCACAGCTATTTAGACCAAATGCTATAATGCCAGCACTAAATATGTTTAATTTAATTCCTGCAATGGTTGGAGTCATAAAATAAACAACACTTAACTGTAATATAAGGGGGGTGCCACGTATTACAGATATAATTCCATTAATTAATGGAATACAGATCTTATTATATCTGAGTACTGAAAATAACCCTCCTAGACTCATACCTAAAAGCAGTCCTCCAATCAATAATTTTAAAGTAAAGGCAAGGCCTGTTCCAACAAACAAGAAATTAGAAATTAATTCTTGCATCAGTTATCTCCTAGCCATTTTTCTGCTATCTTTTGTATTACACCTTTACTTTCTAAACTTTTTAACGCCTCGTTTATTTTATCCTTTAAATCAGATCCTTTATTCACAGCAATAGAATAACCATTATCTGGCTTAGCGATGGCTGACCATGATAGACCAGGATTTTTTTTGCTAAATACTTTACCTTGGAACCCATCGATTAGGACGCCATCAACATGACCAGACTTCAATGCTTCTACAGCTTGATTATTATTGTCCACAGCAATAACTTGAGCTGTAGGAACATGCTCTTTTAGCCAAATTTCCATGACAGTTCCTAGTTGAACGGCTATCTTCTCGCGAGTTAAATTGTTTATACCAGCTATGGGTTTATTTTTGTGATATAGAATACCAAATTCCCCTGTATAATAACTATTTGAAAAATCAAAA
			TTTTTTTCACGCTCTTCTGTGCTACCAATAGTAGATATAGCAGCATCTACAGAATTACTTTGCAATGCTGCAAATATAGTACTAAACTGCATATCTTTAAACATTGCTTCTTTACCTAACTCTTTTGCTACTAATTGAGCAAGCTCAATGTCAAAGCCAGTAAATTTACCATTTTCATAATATTCAAAAGGTGGATAATCTGCAGAAATTGCAAATCTAATGATATTATCGTGTTTATCTTCCTTGCATCCTGTTAATAGAATACTTATCGCTATAATAGCATTTAAAATGTATTTTTTCATATTACTAATTTATATTCATATTTTATTCATCTTATGAATATAGACATTAAAAATTGAATAGTCAAGAAATAATGAATATAATTTCAAATATACTTATTACATATTCAATATGAGGAAAATGCATAATGCATGACAACACACTAGGTGAACATATTTTAAATATTATTCAAAATCATGAAATTTTAGAACAGAGCGATTTACAGACCTTACTCAAAAAAAGAGGGTATAACATTTCTCAGGCTACTTTATCAAGAAAATTGAAAGAACTTAAAATTGCCAAAGTTGCTGGTATGTATAAAGTAATTGACATCAACCAATATCGATTACCATTAATACTTAATATGCAAATTTCGGATTTTGGTTTAATAGTACTACACACTCAACCAGGACAAGCTAGCAGCCTAGGTTACTTTCTAGATCAGAAGTATGTTATTTATTCATTAAATAATAGCAAAAACATAGGAATTATAGGAACTATAGCAGGTGATGATACAGTATTATTGATCATCAAAAGTAAGGCTGAACTTAACAAAGTATTACAATCAATTTATGAAACATTTCCATATTTAAGTCCTGAATAAGAATGTTGTAAGTTAAAAATGTGATATAAAGGAGATAAGAGGGATTCCTTTGTTTAAATCTTTGTCTTCTTTTTTTCAATATACCTACATATCAGAATGGACAATTCATATAGAATCAGCATTGGTATTGCAAGCCCTACTTGGCTTAATACATCAGGTGGAGTTAAGATTGCAGCGATAATAAAAATTACCACTATCGCGATTCTGCGTTTATTTGACAAACTTTGTGTAGTGAGTAACCCTACCCTCACCATCAATGTGAGTATTACTGGAATTTGAAATGCAGTGCCAAATGCAAACATAAATTGGAGAACGAGGTCTAAATATTCGCTAACTGATGGCATAAACTCTATTGGTATACCGAAAGATTTCCCACTATGTTCAAAAGTGATGAAAAACTTCCAGGCTAAAGGAAATATATAGTAATAGACTACAGTAGCTCCCGTTACAAATAAAACCGGTGTTGCAATTAAGTATGGCAACAACACTGCCCTTTCACTTTTATATAACCCAGGTGCTAAGAACATATAGAATTGCCATGCAAACACAGGAAAAGAGAGCAAAAGTGCACTCATCATTGCAACTCTAAGATACACAAAAAATGCCTCCGTTAAGTCTGTGTAAATTAAAGAAAAACCTTCGCTATCTTTTGTTGCTTCTATTAAAGGTGCAAGTAAAAAACGGTATATATTTTCCTTAAAGTAGTAACAAAAGCCAAAAGCAATGCAAAAAAATAGAAAGCAAAAGGTAACTCTTTTTCTGAGTTCCGCAAAGTGCTCATAAAAAGAGGCATATTTGTTCGAGTTTTCATTCATACTTTACTATGGCTCAATAATGCTATGTCTAACATTCTCAGCGAAAAAGCCCACTCATTGTCATACCACGCTGCAACCCTGCATATATCACCTGTAACATATGTACCAGTTAAATCCACAATTGCACTATAAGGGTTATGCACAAAATCTATTGAGACTAAAGGTTCCGCGCATATAGAAAGTACATTTGACATTGGATAACCCTCTGTCATCCTAGTACCCTCTGATGTCATCCGAGTAGCTGACACTGGGATCCAGAAATTAGATTCCAGCGTCACGCGCTGGAATGACGTAGAGGAGAG
			AGCTGCATCCTTAAACATTTCATTGATTTCTTTAACGGTCGCTTTCTTATCAGTCGTAAATTTAAAATCAACCATAGAAACATTGCTAACTGGAACTCTGACGGCAGTGCCATCTAGCTTTCCTTTTAATTCAGGGATGACAGAACCAATTGTTTTTGCTGCCCCGGTTGTAGTTGGCACCATAGATAATCCGCAAGCCCTTGCTCTACGCAAATCTTTATGATTACCATCAAGAACATTTTGATCATTCGTGTAGGCATGTATAGTAGTCATAAAACCGCTTTTTATGCCTAAACCAGAATGTAGGACTTTCACAATCGGAGCAAGGCAATTTGTAGTGCAAGAACCTGCTGATATCACTTTATGCTCTTTTTCGAGCATATCGTTATTCACACCATAAACTATAGTGACATCAGCATCCGGAACTGGAGCAGAGACAATTACTTTCTCTGCATTGTGCCTTATTGCTTCTTCACGTTTGTTGAATGCACCAGTACATTCAAGTATTACATCAACATTCCAAGGAATATTTTCAGGGCTCCGTTCTCTATATAAAGAAAACTTTTTGCCATTTATAGAAATCCAATTTTGAGACTCATTAAAATCAATATCACCACTGAATTTGCCATGAATAGAATCATATTTAATCAAATGTGCATGCTGCTTTGCACTGAGCGATCCATTTACAGCTACAACTTCTATTTGCTCACTATACTTTTCTATTTCATAAATAGCACGCAATACGCCTCTGCCTATTCTACCCAGACCATTAATTCCTACACGAATCGTCATCTCTTCATTCAAAAAATTTAATTATAGAGGATATCGCTTGATATTTCATTTTATTCTTTTGGTGAAAGCTCTTTTAACTGTTGATTTTTAATACTTATCTTGACTAAAGAACTATAACACTGCATCATTTTATCAATAGCATCTAAACTTTATAGGAGTTAATTATGAATACACAAGAATTACAACAAGAGTTGCTCGCAACAATCTCAGGTCGTCCTTCTACAAGACTGGAAAATGTTACCATCGAGCCAGTCATGAGAAATGCTAGATTAGAAGAGTTAGGCCGAAATGCTGATCGTCCTTCTACAAGACTGGAAAATGTTACCATTGAGCCAGTCATGAGAAATAATAGGTTGTTAATGGCATAACATATAGCCAGGGCAGAATATATAGCCCCTACCCTGCTGTATACAAAATGGCAAAACTTGCCATTTTGTAACTTAAAAAAATTACTTCCCCCTCTTTAGAGCACTGCATATAATAGAATTATATCGCAGTGCATTGCGAAACAAAATTCCCAATACTACAGGAGGCTTTATGAATAAGAAATTTCTCTATTCACCATTGTCAATAAAAAGCATAGGAGAAAACGGTGTATTTTCTGGTTATGCTAGCGTTTTTAACATAGTTGATAAACAAAATGACCTGATCTTACCTGGGGCATTTAAGGAAAACTTAAACAGAAATAAAATAAAACTTCTTTGGCAGCATAATCCAGGTGAGCCTATAGGTAGTATCATAGATATTCATGAGAATGATGTTGGCCTATACATGATTGGACATTTACTTTTAGGTATTCAGAAAGCAGAGGAAGTATATTTAATGCTCAAGACTGGAACAATTAACGGACTTTCCATCGGCTATATACCTATAGAGTATGATGTTGATCATAAAAGCGGAGCTCGGGTGTTAAAACAAGTGGAATTATGGGAAGTCAGTTTAGTCACTTTTCCTGCAAACTCAGCCGCCCAGGTGATCAACGTAAAAAATCAGAACAATGAACAGGAAATGTTAGTAAGAGCGATAGGAAAAGCAAATGCTGTACTTACAGACATGTGTATTTCTGCTTAAAGTGTAAAGACTTTACCATAATTTGACACCTGCATTAGTGTTTATTTAATATTTACACTAATATATATAACTTTATTACTGTTAAAATTTTCTGTAAATCGAAGTTAAAAACTAAGGTAATTTTATGCTAAATACTA
			ACAATACGGTTAATTATGAAATTAATGTTAAACGAAAGGAAAAAAAATACAGTTGGTCTACTGTATTTGCTTGGTTGTACTTAAAAACGATTGGACGAATACTACCAAAGAAATGGAACAAATGGGCAGAAAATATTCTATATTACAATAAAGCTACTGGAAGTGATGAAATTCGGACTGATAAAACAACAGATGAAAGTGCTCAAATTGATTTGAAACCTGAAGTAGCAGTAAAAGAAAGTCAAAGTGAAGTAGTGAATGAAGATGAAAAAGTTCAAACTAATAAAGTGACATTTCAAGATATAGCAATGACTGATGGTCTTACAACTGTAGATGAAAGTGTTCAAATTGAACCTGAGATTGCAGAAAAAGGGAGCCAGAGTGAAATAATAAGTAAGGATGGAGAGGTTCAAACTGAAGAAAATAGTAAGTTCACTGGTAAGGGTTGTTTTGATACTATAGTAAATGGTGAATTCATTGATGAAGACTACGATAGTATGGAAGAAGTAAGCATAGAGGAGGATGAAGAATTAAATAAACAACTAGAGGATGTAAGTCAGGAACTAGAACTTGAACGTTCACAAAATGTCCTTTTAGAAGAGGAAAATAGAGAATTAAAATTTACAATTACAAGACTTGAAAAGAATCACAAAGAATTGGCAGAAGATGCAGGTAAACGGGAGGAAGAGTTGGTAGGGGTGAAAGAAAAAGACATGAAAATAAATAGTTTAACATGGTTAAATGAAGCACTAGAACAAGATAAAAAGGAAATGGAAGCTAAAAATAACGAACAACAGCGCACTATATCTGATCAAGAGAAAAGAATAAGAGAGCAAGACGCTTTAATTAAGTCACTTACTGATAAGAATGAAGCTATTGAGAAAGGTAATGAAAGCCTACAAATGCAAATAACAGAACTTGAGGGTAAAGTTAGTGGGTTAGAAGGCAAAATTCAGGAATCTAAGCAACAATTAGAGAAAGAAAAGATTGATTTAGAAGGTAAATTGAAAGATTTAAATAGTCAATTAAGCACTATGGTAAAAGAGAGAGAAGACTCAAAAAATGAGGTTTCTAAATTACAAAAACAGGTGCAGATCTTAGAAGGAAGTAAAGAATGGGAGTTAGCTGGAATAGATGATAGCTTAAAGAAAGTTTTTTTGGATGTGATAGGAATGTTAGAAAAAGAGCTATTAATAAATAATCAAGAACAACAACTACAGGGAAAAAAAGTTGACTTAGAAGGTAAATTAAAAATTTTAATCAGTCAGCTAAACACTGCTGAAGAAGGAAATAAGGCTGAAGGAATAGAAAGACTAAAAGCATCAAAGGAAAAATCAGATGAAGAGTTACAAGAAACCAGAGGAAAACTTGCCGCACAAAAAGAGTTAGTTGAGCAGCTAAAAAAGGAACAGAAGCAGGTAGAAAGCCAATTGGAAGCTGATATTAAGAAACTACAGGAAGAAAAAGAAAACATGGAAGAACAATTAAAAATAATGCAACAACAACTGTTAAATAATCAAGAACAACAAAAGTTAGAAGAAAAGTTAAAGGGTGTTGATAAAAGATTAGAAGATATTGATGAAAAAACTAAAAAATCACAAGAGCAAACAAAAGCTCACAAGCCAGATGCAGTGAGTACAGTATCTACTGCAAAATCAACTACTGAATCAACCCTTTCAAAATTGCGGAACTTGCCCAATAAGCTTTTTGGGGATAAGAATCTCAATAACTTTTTATCTAAGAAAAACGAGGAGTTAAAAAAAGGTTTTCCTGAATTTAAAGAAAAACACTTTTGCCATAACGTGCTTGATAAAACCATAAAATCTCTATCAAATCAAAATCATGGTAAATTTGAAAGCAGTAAGCTGCTTGAATTATTAGAAAGTAATTTGAAACAATCCGCAAGGGAGATCATAGAAGCCAAGGTTAAAGAAGTTGTCAACGAACATTGTAACATTGGAAAAAATGTAGGTAAAGAACTACGAGATGGCACGTTAAAA
			GCCAAGTTGTCACCTTCTGTTAGAAAATGCGTAAAAAAATTAGAATTTAACAAACAAGAAGAAGGGGTAAATAAGATTGTAGACTCTATCTTGCGCAGTTTTAATAACAGAAATAACAATAACGACTCAGGAGAATTACTTAAAGAAATTGCTGTGGAAGAGCTAGTAGAAGCTAGAATGAAACCTTTTTCAAGTAAGGTTCAAGAGTTACAACTGGCATCAAGCATAAGAGATAAATTTTTATCTCCAGACCAGAAAATGTGTAGTCACGTTCTTGGGGAAGGAAATACATATCAACTTAGTACTAACAAGACAAGCAGACCTAATTCCTTGATGAATTACACTAATACTGCAAGCATACATTCATTAAGCAGCCAGAGAGTAGTTAAAGTAGGCTCTTAGCATAAAGCACCAGCTCCTCTTTTGTTAAAGTGTAGGAGCTGTCTTCCCAATGTTGCCTGAGCAACTCTAAGTTTTTACCTAAACTTTTTCCTGATTGGTGACCTATACTTATTAAATCATCGCCAGATAAAGGAAATTTGGGAATATTGAATGTATTAGCAAATAAAATATATTCATCAACATTTTCTCCAGACTCAACACCACAAATTCTTACTAAATCACAATATAGTTCCCTACCAAATAAAGATATGTATTTTTTTTGCTCTTTTTCTGAGAGTTCTGTTTTGATATCGTTGGATAGTAAAAATAGCAGCTTTTTCTTTTGCTTGTTCGAAAGACGTAAAAATTTGCTTACATATTCTCCAAGACTTAGCCTGTCATTTTTGGTAGTCCTAAGAAGTAACGCTAATTTTACTAATGCATCAGTGTTGATAAGAAGCACTGAGGACAAAATTTCACATTTTACTTCTTTTGGAATAATTTTTTGTAACACATCAGATTCTTGCATGCTCTTAAGTGTTGGAAAAGGATCATTGCACTCTAACAATTTAAGTATTTCATCTCTTATTCTCTCTCCAGAGAGGTTTTGAATCATATGCGAATGCTTTTTGCATACGCTTAGTATTTCATCACTCAAATCTCCGACACATATTTTTGCATGAAAACGAAATGCTCTTAAAATACGTAGATAGTCTTCTTTAATTCTATCTTCAGCGTTACCTATAAAGTTTAACCTTTGCGCTTTTAAGTCCTCTATACCACCAAAGTAATCATATATATGGCCATGCTTATCTGCGTATAGAGCGTTAAATGTAAAGTCACGCCTTGAAGCATCAGCTTGCCAATTATTGGTAAATTCTACTTTTGCATGCCTGCCATCACATTTCATATCATGCCTTAGTGTTGTGATCTCAAAAGATCTCTGATTTAAGATCGCAGTTATAGTTCCATGTTTTAAGCCAGTTGGAATAGTTTTTATATTACGGAGTTTTAGCGCTTTAATCGTTTGATTGGGAAGCAAATTAGTAGCTAAATCGATGTCGTGAACGTCACGCTGCAAAATTGAGTCTCTCACACCCCCGCCGACAAGCCTAGCCTCACCACCAAATTCCTCTATGGCATCGATAATTAAACTAGTCTCATGATCAACTTGCATTTAGTTAGTATATGCTGCAGTTCATATTATATGAAATGCTTGCAAAAGCCCTATATAAAAATATACAGGGCTGTTATAACCTACTTTACAGGTGATATTCGTGGTCGATGTGTTTCTACCATCGATTCTTCTACACCACACTTTTTACTAAAAGACTGTGCATAGATAGAGTCTTCCTGCTCTTGAAGTTGCCTTGTAAGCAAAAAATCTTTTTTCTCCTGATCTTGGAGTTGCTTTGCACAGAGTAGATCTTCTTGCTCTTGAAGTTTAGTTGCTAGCGAATAATCTTCTCTTTCCTGAAACTGCCTTGCAAGCGAGTAATCTTGATGTTCTTGTACTAACCTATTAAGCAGTGGTTCAAAATGGGCATGTCCACTATTTACTATATGTAAGACACTATTGTCATTATAATCTATCCTATTATACTCACCTGCATTTTTTG
			AACCTGAACTATCTATTAATTGATGCAAGAACGGATCTTGTTGCTTATCAATAGTATGCAATGGATTACTCTCCGCAGTGTGCAATTTTACACCATACTTTCCGCAAAGTATTCTACCTTCAACTTCGGGATCGCCCCATCTATTATTAGACATAATATTTGCCGCATAAGTATTCAAATTTTCATTACGGCGCTGTCCATTATTATTATAGCTATGAGCGATAGCATGTTTAAACCACTCTGGAGGATTGTTTTGCGCAAATCTCTTACAGTCATTCCTTAACTGCTCCACAGTAACTTGCACTCCTGTTTGCTGCTCTAAACTCTGCCTGAACGAATCGAAAAAACAGCTTCCATTACCGATTGCCTGCCCTACATAGAAGTTATCAGGTTTGTTTGATTTTTGCTCTTTATCACCTTGTTTTTCTGCTTTTTCAGTCACTTCTTTCTCTAAATCAAAAATCTCACTCCAGTCATATCTACCTTCTAACCCTAGCTTCTTGCTTTCCTTCTCTGCTACATTAGCTAAGTCTTTTTTGGAAACATCCTGCTTACTTTCAAATAACTTGTATAAAGCTTTGAAAAGTGATATCAAAGCAGTTCTGAAATCAAAGTTTTTTTCTTTTTTAATCGTATTGACTTCAATGTCATGTAAATCTATTATTGATTGTTGATTTAAGTTCATAATTTTAACCCTCAAAATATTAAGCTATATATTACTATACTAGTAAAAGTAATAATAAATCATTAATTAGGGCTAAGAAAACCTCACATTCTTATTTACAGAATGTCCCATATAGAAGTATACAGGGCTATGAAGATTTATTTTACACTTCCAATTATGATATTTGTTGTTGATGAAATGTTTTTTCTGTTCTTGATTCCTCCATACTATATCTTGGTAAACTTGAAGGGTTTTGCTCTTCAGAGCACTCTATGCGCTGCTTTATCTCACTAACGCACTGCTCTACAACATCACCAATTTTTCCATCAGCATTTTCTGCCAATAACTTATCAAATCCCTTTTCAACCTCTGCTCTCTCAGAGATATCCTTTGAAAGGTTACAATATTCTAAGATCTCGTCTAGCTGCAGTTTTTTTGCTAATAGGAAATCTTCTTGTTCTTGCTCTTGTTTAAGTTTGGTTTCCTCTTGCAGTTGTTTTGCTAAACTTTTGTTTATATCAAGCAATGGTTCGAAATGAGAATAGCCTTTGTTTATTATATGCACAATACTACTATCATTATAATCAACTTTATTGTATTCACCTGCACTTTTTGAACCTGAATTGTCTATTAATTCATGCAAAAACCGATCTTGTTGGGTGTCAATAGCATGCAATGGGTTACTCTCTATAACATGTAATTTTACACCATACTTTTCACAAAGTATCCTAGCTTCAACATAAGAGCTACCCCACCTACCGTTACGCATAATGTCTGCTGTATAATCATCTACAGTTTCACTACGGTGCTGGCCATTGTTATCATAACCATTGGCAATTGCATCTGTAAACCACTTTGGTGGATTCTTTTGTGCAAATTCCCTACAATCATTTCTTAATTTTTCGGCAGTAACTTGCTCTCCTGTCTGTTGTTCTAGACTTTGCCTGAACGAGTCAAAAAAACAGCTTCCATTACCAATTGCTTGTCCTACATAGAAATTGTCAGGGTAAGAATTACTATTTAAAGAAGTTACTTCACTTTTAACATTGTAAAAATCACTTAGTAGCTTCTGCTTCTGAGCTGTAGTCATAGTTTTTACCTTAATTTAAGCTATATATTACTATACCAACAAAATTATTAATAAGTAACTAATTAAGTATAGCAGAAATTTTTAAATTATGCAATAGTTATAATTTTACATAGCAAATATGAGTTTTAACTGCGGTATAGTTGGGTTACCAAACATAGGAAAATCAACCTTATTTAATGCACTTACAGAGTCAAGTGCAGCCGAAGCTGCAAATTATCCTTTCTGCACAATCGAGCCAAATATAGG
			CAAGATTTCGATAAAAGATCAGCGTTTGAAACAAATCGCAGCAATTGCCGGTTCAGAGAAGACAATCTATAACCAATTAGAAGTCGTGGATATTGCAGGTCTGGTAAAGGGTGCAAGCAAAGGTGAAGGACTCGGAAACAAATTTTTAAGCCATATCAGAGAAGTTGATGCCATCGTTCATCTGCTCAGGTGCTTTACGGATGACGATATCAGCCATGTACACAGTAAAATAGATCCAATATCAGATGCTGAAGTGGTAGAAATGGAATTAATCCTAGCTGATATTGATAGCATAGAAAAAAGGCTACCTCAGTTGGAAAAAAAAGCAAAACAAGGCGATAAAGAGCTAAAGAAACAACTTGAGCTAATGCAAGAGGTTCTAGCTACTTTGAAACTCGGTAAACCTGCAAGAAGCTTGGAGAATATCGATGAAGATGAGATGAAGTTGCTTCAATTGCTGACAACAAAGCCCGTTATGTACGTTTGCAATGTTGAAGATACAAATGTTATAACTGGCAATGAATTATCTAAAAAGGTAGAGAGGATGGCGGAGGAAAATAAAAGCAAATTTTATTGCATTTCAGCAAAACTCGAAGCAGATATTGCAAATCTTGATAGTGAAGAGGAAAAACAGAGTTTTTTATCAGAATTTGGCTTACAAGAATCAGGCCTTGATGGAGTAGCGCGTATTATGTATGAAGTGCTGAGTATGATAACTTTCTTTACTGTGGGCCCCAAAGAAGCACGGGCATGGCCAGTAAAAATAGGATCAACAGCCGATAAAGCAGCAGGTGTAATCCACACTGATTTTGAGAAAGGCTTCATAAAAGCAGAAACCATAAGCTTTGCAGACTACATAAAGTATGGAAGTGAACCGGCTTGTAAAGACGCAGGAAAAATTCGCTTTGAAGGCAGAGATTATATCGTACAAGATGGTGATATAATGCACTTTAAGTTTAATGTGTAGTAATATTTTAAATGTGATTATCTGTATTTATAACCATTAACAATAAATTTAAATGGTATTATACCAGCCAGAGTTGCTTTTATATTCGACAAAGTGAAGCTAATCTCCACAGTATCCTCCTTATTTTGCTCAATTGTAAGAACTACAGTAGCATTTCCAGCAAATGTAACTAGGTCCTTGGTCGATCGGTCAATAGATAATGTTATTACGTTTATGTTGGTAATTTTTCTTTTGGATGAAACAGCTTCATTATTCGTTTTTTCCTGAAAGCCTTGATAGATTTTATGTATAGAATTGTTTCTTATAAAATTTTCTTGGTACTTCGGTTCAACGATCTTAATGGACTCATATATTTCGATGTATTTACTTATTAAGTACCTCGCTGTGGAAGTGTATTCATCTTCCTTTTTACTGAAACTAAGCTTATGCATTGCAGAGAACTCATCTTCTGTGTGGTTCATATACTTCACAAAATTTAAATCTTTTTTAATAGGAAATAACAGGTATATGTTTAATGTTAATAAACATAAGCATACTAGGAGAAGCGATACTATTAATGCCATCCAAGATCTTTCTGCTACACAAAACAGATACCTATGGCAGTACCATTCGACTGCTTTACTGAAATAACTTTTGTTTTTTACTGATTCAAGCAATTTATCTTCCATAACACAATGCTACCAAATCCAATTATAATAACAACAAGATTAGATACTCTAAAAAACTTTAAAATATGTCTAAATTTTCCAAAATAGGATGAATGATTATATCACCTTGTTCTGCAATAAGGTAGAATTTGTCGATTTTGCTCACATCTATATTTATCATTTTTATACTGAAATTTTCAGGATTGTAAATATTACTTTCAGCACTTTTGTGATAATTATAATAATGTAATTTATTTTGATCATCAAAATAACCAAATTCATCAGCGAGGGTTCCCACTTTGCTACCTTTACCATCTTTGACTAGCCTAAATAGATCAATTGCATGGTTTTGAGATCCAGGCTCAATAGGACCTTCTGCAGCAAAA
			AACTTAGGTGCATGACCAACATATTCCTTAAATTTTAGATTATGAGTCTTTTTTACACTACCAAAATCCACAAATTTATATTCATCTGAAACGCCAGAATATTGTGGATCATACTTTTTATATTCAAAAAACTCATTACCTAAAAAATTACAAAACGTTAATTTATAATCATCATGATCGGATTTAACGACTTTAAGGTAATGAAAATCTCTAGGAATCTTTACTTCCTCTTCCGTAATATGATTACGTACAACAAGTTCATCATTTAGCATATGATAGCCAATTTTTGGCAAAGTAGCTATATTGATTGTCTTGTTTAGCTTAAAATTTGCTTCATAAATGCCACTTAACAACTCCTTTCCTTTTTCTAGGGTTACGTCTTGATCTGAAGCTATATTCTTAATTAAGCTTAATTTTTTCTGCATGTTCAATATGGCTTTCGTCAAAACTTCTATTGATTGCCATACAGTTAATTTATTATCAGTCAAATTATATACTTCGAGTATTAAATTAACAGAATTTTATCATGAATTTATGTTAAAAGTATTATACTTCGTAAACTTATGTCATGATATTAACTACATTAGCTAAAACATGCTTTTTATCTAAGTGGAGTTGCTTTGCGGCAACGAAAAGTTTATCTATTTTTTTCCACTGACTTAGTAAAATTTCAACACCATTTACCTCTCTCTTTATGCTTTCTAAAATGAAGGCCTGAATTATATATGATGCTAGTTCTAGTTCGATTTCGCTATTAATTACTTTATTAATCATATTGGGATTCTTTAAATCATGAAGAAATTTATAAAAGCATTTGTATGCTTCATAAGCATCACTACTTATTGCATTTATTATCATTCCTGGCATTCCAGGAAATAAAGTAATCATTTCATCAAACGTTTGATCATCAAACTTACATTGAGATGAAGCAACTTGCTTTGTTTCATCATAAGTTAATGGGAGTAAATTCAACTGAAAACACCTACACAAGATAGTGGTTTGTATATCATATGGCTTATGGCTAATTATAAATATCTTAGAATTTTTTGGCGGCTCTTCTAATATTTTCAATATTGCGTTTTTAGCGTTATTAGTCATTGCCTCTAAGCTATCTATTATAGCTATTTTGTGTTCTGATTGAATGGGACTTAAGTGTAGAAAGTTTTTCATTTCTCTGACTTTTTCTATTCCGATAGTATCACCTTCAATAATGTGTAAGTCCAATGCTGCTACGTCATAGTTTTTTGTAAGAAACCAATTGGAGAAGGATTTTGCAAATGTTGCTTTTCCTATACCTTTTTTACCACAGATCAGCCAAGACTGAACAGATAAGTTGTTCATTAATTTTTTTTTGGCCTGGTTGTGACCTATTACTCTTTTCATTTTTTCTCCTATAGATCTTAGTTTGAAAATGCATTGTTTACTGTTTGTAATAAAATTGCACCTTCCCTTAAAACCTTAATCTTATCTTCGGTTAAGTCAATAATAGTAGATTCTGTACCAGAAACTAATTCGTCATCTTCAATCACTACAGATAAATGTTGCTTAATGGATTGTGGTATATCGTTTGCCTTACATACACTTTTTTCTCCTGAAATATTTATACTAGTTGCAACTATTGGAACTTTCAGTTTATTTAATATTGAAATTGCAATAGGATGCTCAGGGATTCTGATACCTATACTATCTTTAAAGAATTCGTTTGGCAATATGTTGTTGTTTTTAAGTGGTAAAATGTAGGTAATTGGTCCAGGAGAAAAGTGGTTTATTAAATCAATATATCTTTCCTTTACCTTTGCTATTTTTGTCAAATTGTAAATATCACTAACAAATATAGACAGTGGCTTATTTTGAGAGCGTTTCTTTATCTGATATATTTTTCCTATAGATTCATTATTTAATGCATTACAAGCAAGAGCATACACTGTTTCTGTTGGAAAACACACTAACAAGTTATTCTGTATTGCATTTATTATTTTAGATACCATATAGCTAAAAAC
			TTATTCATAACAACTAGTGTTGCATTGTATCTTATATAGTAACTGCTAGTTTTTGTGAACGTAATGCAACGCAGCTTACCATTTGTTATGCAGATTTGCTACAACCCAAACTCCTCATTGATTTTATCAACTATTGCCTGTGGTGGATCCTCTCCCCATCCTGAATACAAAATCTCTCCATAGTCTGCAACATCTATAGAGCCAGTTCTGCTTTTTGCTAGAAACATTTCTCTTTTCTCTTTATCAACTAATACATAATGCCACGCTGATTTTCCACGATCTTTACCACGGACTAAATATACGAGATCTGATCTACTTCTTTTTGTTGCATCAGCAAAAGATCTTTCATTGACAGTTCTGCTTTTGCTTTTGATACCACCGCTTTCAGAAAAAGCTTCGTTAGATTCGGTTTTTTTGCCTGCTAATTCAGAAATTTTTCCTTTTTCCCCTAATGCACGTTCTTTGGTGTTTTGAGATGAATACTTGCTGGAAAAACCTCCTCCTGAAGCATTTCCATTATTAGAAATCCTGTTGTTTGCAAAACGCTTAGCAAATGAATCATTATCGTTTTTTTCTGCCATAAAAATCTCCAAATTTTAGATTGTAGGACCCAAATTTTTACTACACTCTATCATACGTTAATTAAATTAATATAAATGAAAAATAATATAGTAATTATTACAGGAATTACGGCCTCAGGTAAATCAGAATTGTGTGATAACCTGATAAAAGAATATAATAATATCAGCATAATAAATTGTGATTCAAAGCAGGTATACAAAGAAATTCCCATAATTACTGCTCAACCGCCAAAGCAAGAAGAATTTTATAAACTATATGGTTATGTTTCAGCAAAAGAAAATTATTCCGTGGGTCTATGGTTAGAGGATTTAGAAAAAGAAGTTAATCACGCATTAGAAAATGCTCAAATACCTATCATCACTGGAGGAAGCGGGCTTTACATCAGCAGTTTAATCAAAGGCTTATCATCAATGCCACAAATAAGTCAGGAAGTGAGGAAAAATGTAAGCGAATTAAGCAAAAATTTAAGTAAAGAAGAGTTCTATAAGTTAGTGCTAAGTAAAGACTCAAAAATTCAGGGTAAAATATTCATGAATGACTTGCATCGCCTTTCAAGGGCACTTGAAGTTATCACCGAAACTGGCAAGTCAATTTTTGTGTGGCAAGAACATAGACAGCCTCCCTTGTTCAATAATTTTAAGATACACACAATTTTGCCTAAGCGTGAAAACGTATATCAAAAAATAAATTCTCGTTTCATTACAATGGTTGAAAATGGAGCAATTGATGAAGTAAAGAAGCTACTTAGTATGAAACTAGCTCCACATTTGCCAGCTATGAAAGCACACGGAGTGCCAGAAATTATAAAATACTTGAAAGGTGAGATTAATTTAGACGAAGCGATACAAATTGCTCAAACAAACACAAGACACTATGCGAAACGTCAATATACTTGGTTTAAAAATCAGTTCCCAAATTCTGTAAAAGACAAGATTTAATCTGACAGACAAGAATTAACTGATAAAAGAATTAAAACTAATATCAGGCTGTTGTTTAATGCTACTAATATTTTTCTGAAAAGCAATAATTGCAATAGAAATCACGTTTGCGTATGGTTTATTGCTAATCTTTCCTCAATCCAAGCTGCTTGAATGGCTTCGAGTATTTTTTCGTTACAGCGTTTTTCATCATCATCAAATTCCTCTAAACTCAAGACCTTTTTTTTAAGCTCAGTGAATCTGATACTAATTATATTCTCATCTGGAAATTTTTCCTCCAGAGCTTCTACAATATCTTCTATATCAAGCCATTTCATACTTTTTTGTATTTATCTGCTAAGTTAAATTGGTGCCCATGGGGAGACTTGAACTCCCAAGGTCGCAAAACCCACGGATTTTAAGTCCGCTGCGTCTACCGATTCCGCCACACGGGCTTTTTTTATCTATCTAGAGTAAAACTCTATTACTAAATTGACTTCC
			ATGTCTGCTGAATAAGGAACCTCAGAATATTGAGGCGACCTCAAATATTTCACTGAATGCTCTTTACTATCTGCTTCTAAATAATCCGGGGCCTTGCGCTCTTGCCTTTGCGCAGTCTCTACTACTATAGGGATTTTTGCTGCCCTTTCTCTTATTTTTATTATATCACTTGGTTTCACTCGATAACTCGATATGTTAACCACCTTATCATTAACTGTAACGTGTTTATGAGATATGAGCTGCTTTGCTGAGTAAATTGTTGGAACAAGACCAGAGTGGTATAAAACAGAACTTAATCTCGATTCTAAGATACCGATAAAATTATCAGCCGTATAACCCTTTCTGTTATAAGCATCTAAAAATGTACGTCTGAGCTGCTTACTTGAAATCGCGTAGTAAAACTTAAATTTCTTATGTGCAGCAAACTGCTTACCAAAGTCAGATAACTTCTTAAATCCAAGAATACCATGTTGACCTGGAGGGTATTTCCTTTTGTTTACTGGGTCTTTAGCTCTACCCCATAAATTTACACCAAGTCTACGGCTAATCCTATACTTTCTAGTGATAACAGTTGTCATATAAAAACTCTCACGATTCAACTCTAGATTATTAAGGATTTTGGCACTTAGTGTCAACTTGTTTTTGTTGGTATAATCTTTTATACTTCATTTTTAAGTTTTTCTATGAATCATCTACCTTTGGAATCTATGGCAAACGCCATCCGTTTTTTATCAATTAATGCAGTACAAAAAGTGAACTCTGGGCACCCAGGTATGCCACTTGGCATGGCAGATGTTGCAACTGTTTTGTTTGCTAAATATCTGAATCATAATCCTGATGATTCTAAATGGTTCAATAGGGATCGCTTTGTTTTATCAAACGGTCATGGGTCAATGTTACTATATTCAATATTATATTTGACAGGTTATATTAGCATAGATGAGCTAAAGAACTTCAGGCAAATGGGATCCAAGACCCCAGGTCATCCAGAGTTTGGCTTGACTTCCGGAGTAGAGGCAACAACAGGCCCGCTCGGTCAGGGGTTTGCCACTGCTGTTGGCATGGCACTTGCTGAATCGATTCTTAAAGAACAATTTGGAGATAGCTTAATTAATCACTACACTTACGTGATGCTAGGGGATGGCTGTCTTATGGAAGGAATAAGCCATGAAGCAGCATCACTTGCTGGGCATCTTAAATTGAATAAGCTCATAGCCCTTTTTGATGATAATGATATTTCTATAGATGGCGCTACTTGCCTTTCCTGCTCTGATGATGTAGAGAAACGCTTCTTAGCGTATGGATGGAATGTTGACAAAATTGATGGCCATGATTTTGATGCCATATCCCTTGCAATAGAGCAAGCAAAAAGGTCTGATAAGCCTACGATGATCTGCTGCAAACCCATTATCGGAAAATTTTCAAGCCGTGCTGGCACGTCCTCTGCTCACAGTGGTGCTTTTTCGGAGGAAGACATCAAACAGATGAGAGAGAAATTAAACTGGAATTATGAACCATTTCATGTACCAGAAGATGTGAAAAACGCCTGGAAGAAAACTGTTGAGAGAGCAAAACAAAATTACACGATGTCATTCCAGCGCGTGACCAGGAAAGAAGAAAAAGAATGGATCCCAGTGTCAAGCACTGGGATGACAAAGAGTGAAACTGGGATAACAGAGGATTACGCAGAACTTCAAAAACAGCGTTTGCCGGATAATATCAACAATTCGGTGTCATTCCAGTGCGTGACACTGGAATCCAGAGAAAAAAATGAAGAACTAAAAAGAAGACTTGATAAGCGTTTGCCGGATAATATCGATAGTGTTTTAGCTGACCTGAAGAAACAAATATGTGAGCTAATGCCAAACGAAGCTACTCGATCTTCTTTCGGCATGGTAATGGAACTTTTAACTAAGTCTATGCCGGAATTAATCGGCGGTTCTGCTGATCTTACTGGGTCAAATTGCACTAAATATAAGCACATGCAGGTAATAGATAGT
			AATAATTATAGTGGTTCTTATGTCCACTATGGAGTGAGAGAGCACGCTATGGCAGCTTGTATGAATGGTATGGCACTTCACGGCGCGATTCTTCCTTATGGCGGCACTTTTTTGGTATTTTCCGACTATTGTCGTCCTGCTATACGTCTTTCAGCTCTGATGAAACAGCAGGTTATGTATGTCATGACTCACGACTCAATTGGAGTGGGAGAAGATGGCCCAACTCACCAACCAATAGAGCATTTAGCTTCTTTGCGTGCTATACCAAATCTATATGTTTTTAGGCCAGCCGATGCAGTTGAAACTCTGGAGTGTGTTAGCATTGCACTCGAAAAAAAAGAATCACCTGCACTGTTTGCGCTTTCAAGGCAAAATGTCAATTACATGCATTCTGATATCGATCAATCTACCAATCCATCGAAGTTTGGTGCATATGTTTTGTGTGAATGTTCAAAAGAATTAAAAGTGACAATATTTGCTACTGGATCTGAAGTTGAAATTGCAGTTGAAGCAAGGGAAAAATTGCAGGAAAAAGGCATAAGTACAAGGGTTGTTTCTATGCCATGCTGGAGGCTTTTTGACGAGCAAAGTGATGAATATAAAGCGGCGATATTAAATAATGACAGCATCAAAGTTGCAATTGAAGCCGGAAGTGAAATGGGTTGGCATAAATATATAGGTTCAAACGGTATATTTATTGGCATGAAAAGCTTCGGAGAATCAGCACCTTATAAAACACTCTATGAGCATTTTAATATCAGTGCTGATCGCGTAGTAAAATGTGTGTGTGAGAAACTGGTTTACATTCAGTAGACCTCTTGTATAACCATATGAAAGCCCACTCTTCTTTGTCATTCCAGCGCGTGACGTTATTTCCATCCAAGATGGTGTCCTTTGTCTGTCGAGAAGGCAATCTTTCGCTTGCCTGCAACTTTGAAGGGATTCCTTATTTACTTCAAACTTGTCCATCAACTAAAATATATTGACTTTACATGCAATATTAGCTTTAAACCAGTAAAACAAGCTGCTTAACATATGCGTTTTTTCTATTCTAATTACATTCTTTTTTTATCTTCATGTTGTTTTCTGATTTTTTCGTTACCTTCAACAAAAGCCCAAACGAATGATACGTCAGTTGTTCTTATACCACAAAGGAAAAAAGAATTGGTTGAGCACACTGTTGTAACACAACCGAGGCAAATTATCGAAATGCAAGAAGAAGTCATTATTAACGAGGGTAAAGAATTCATTCCTGTTCCAAAAAGAAAAAAAAGTGTAGAGAAGAAACTAAGAAGGGATGTTAAAGAGGCAAAGAATGAAATAGGAAACGAAAAAAGCGTTGAGAGCAAAAAGGATGAATTAGTTGTAACAGAAATTATTAACTCTATAAGAGACAAACTTACAAAATGCTGGAGCATTCCTGAAAGCATAGCTTACAAAGAAAATTTTAGTATAAAAATCAACTTATTATTATCCAGTCAAGGTGAGATAATTATGGCAGATGTAGCAGACAGTGATTCCTATCGAAATAATCCACTTTTCAGGTCGATAGCAGATAACGCAATGCGTGCAGTATATAAATGTAGCCCATTAACCGGCTTGCCTACTCAGCACCACCACATTTGGCGTGAAGTAACACTAGACTTTATTCTATAGGTAAAGTAATTGCAGCTGCATGAATGTTGTGAACGTCACATTTCACATGAAAATGTAATTCAATCATGGAATTGCGTACAAAATAGATTCCAGATACAAATGTCATGCTACTTGGGTAACATCCTTCCTAGTGGATTAAAATCAAAATATTCGTACAGTACGCGCGGAAAAGCTGCTTGTCTTTCATAATGTTTCGTAGCAATAGGCAGTTTTGCTTTACTTAACAACTAACTTACCATATATATGTCCATAGAACATTGGTATATAAGAACGTGCTACAACTACTAATCTTACTCACGGTTATCACTTCAGCTGCATTCTTTGGTCATTTAGTTCCAATGGAA
			ATAAAAACCTTCTTGTACTCAGTGAGCCTTAGTATAAAAGAGGTTTTGCTATTTATAATGCCTTTTGTTATTTTTGCGTTAATCTTTAGCAGTGTTAACAATCTTAAGCAGTCAGCTATAAAGTTTATATTATTACTTATTATAATGATCTTCTTATCGAATCTGGCTTCAAGTTTAATAGCTTATTCTGTTGGACATTTTATCATACAAAACACTCATTCAATACAAGACATAACGTATGAAGAAACAATTGTTCCTTTATGGTCGTTTAGGCTGCCGCTACTCCTTTCTAATTTTTATGCCCTTGCTTGTGGATTTGTATCCAGCATAGTAGTGTCCACATTGCTACCCAAGAAAAGCAAAGAGCTTTCGAACAAAATGTTAGATTTAACTCTCTTTATTTTGAAAACGTTTTTGACGCCGATTATTCCAATATTTGTACTTGGGCTTGCTTTAAAAATGCAGCATGATCAAGTTTTATCTATAATATTTAAGGATTACTCAATAATTTTCATTATTATAGCATCTGCAACCTACCTTTATGTTTTCCTCTTATATGGAGCAGCAAATTCATTCAAGGTTACAAGCTGGATAGCTAGTATAGGCAATATGATACCGGCATTTATTACTGCAATGAGCACAATGTCTAGTAATGCAACTATGCCGCTTACTCTTGAAGGAAGCAAAAAAAATGCAAAGCAACCTGACATAGCATCGTCTGTTGTACCAATAACTGCTAGCTTTCATTTAGTAGGTGATTGCTTTTTTATTATAATATTATCAATGATAATTGCCTCCGGTTATTCATTGTTCACAATAGATTATGTAACTTTTCTTCTCTATTTTTTGTTATTTAAGTTTGCTATCGTGGCAGTGCCGGCAGGGGGAATTATGGTAATGCTACCTATTCTTGAGAAATATCTCAAATTCTCTCCAGAAATGCTTTCGTTAATCACAGCCTTGTATATAGTGTTTGATCCAATAATCACTTCAGCAAATGTTATGGGTAATGGTGCCTTTACTATGATGTTTGCAAAACTCTATGATAAGCTTAAGTAATGTCTATTTTAGCGATTGATACTGTAGGTATTGGTAGTTCAATAGCAATAGTTGATTATGATGGTAATTGTTTTGTAGAGCGCAATTCCACCAGCAATAGTCATGCAGAATCATTTTTTAAAACTTTAAATACTTTATTTAATAAGCACAATTATAACTACGATAAAATAGACCATTTAGCGGTAGTAGTTGGACCAGGAAGTTTCACTGGAATTAGAGTTGGTATATCAGCTGCACAAGGTATAAATCTTGCTACAAATAAGCCGTTATACGGAGTTAATGCACTGGAAGTTCAAGCCTATGCAATATCTTTGCTTTGTACAAATAGCAAAAAAAATATCAGAGCTATAATCAAAAATGCTCAAGGTTTTTATACGCAGTTATTTGATTTCAATTTATTGCCGCTGTCTGGTCCAACTGCAGCATGTGACCCTGGTCACGCTACAAGCAGTACACATATGGATTGCAATTTAAATGCTAGCCATGCAGGACTATTAGTTCATTATAGACTGAAGAACAAGCAAAAATTAAATGAAGTTGAAGCTCTATATTTAAATGAGCCTCAGTATATGAAATTGCTATAGATTATTCTTTTGCATACACGCAATTTGGCTAAGCTTGTGCATCTGGTTTACTATCTCTTGAGTTACTTCTTTTATACTCATATTTGAATTTTCTATCTCTATGGTACCCGGTGGTATAAATGAATCGTTAGTCCTCAATTTCTCTATAACGCTATTTACATTAATCACCCCCCTATTTTTTCTTTGCCTTTTTAATGCAATACGCTTTTGTAATGTCGGTAAATCGCACCTGAGTACTACAGGAAGGATTTCTGTGCCCATTTTTTTACTAAGCCTTACTATTAAGTCATACATCCTCATACCCTGGTCACTATTTTTTGTTAACTCATCAATAAATATGTAATTTTTTGAATCAAT
			TGGATAATTTTCTATTGCCTGAAGCATAATTTGTGTAATGCCATATATTCTCTCTTGAACTTCTTTAGGAATTTGATCATGTTCAAAGACACCATTGTATATAGAGCAAATTTGAGTGTTGTTAGAGAAGCTACTATCTACAATTAATGCGTCTATCATACTGGATAATTCTATTGCTGTGGAAAGTTTACCACTTCCTGAAAGACCAGAGAGGTATATGAAAAATCCTGTTAGCTGTTTTTCTGTATTAATATTTACCATATTATCTTTAATATTAAAATCTACACTTATAATAACATAAAAATGAAGCTTTAAAACATATGAAATATTATATAGAAAATTATTTTTATGGTTAAGATATTATGTAATTTAGAAAGATAAATTCTATATATAAACTCTATATAATAACGATAACTATTTTTAAGCAAGTTACAACACAAAAGTGTTTGGTATTCAGAAAGCAAGACGGAGTGGCATAGACTTATTAGTTTACTACAAGCCTTTTTTCGTGTATAAATCTTCAGAAGATTTTAACAGTGATGTTAACAGAAAGCAAAGTAAAAAGGGATCTGGTTTACGCCTATCAAATTTTGTCCTACCTTAAGCTGGATGACCATACATACACTCATCTCTCGGTACGTTCTGAAGATCAAAAGTCGTTTTATATTTACCCATTTGGTATACGCTTTAGTGAAGTAAATGAGAATTCATTGATGAGAGTATCACTTGATGGAAATGTGATTGAGGGTACAGAATATCAATATAATAAAACTGGCTATGTAATCCACGGTTTTATTTATCAAGCAAGAAAAGACATTCAAGCAATTTTTCATCTGCATACACCCTCTATTGTGGCAGTTTCCTCTCTCAAAGATGGGCTGATTCCTACAAGTCAATGGGCACTGCACTTTTATAATAAAATATCTTACCATGATTATAACTCCCTGGCACTTGATGATGCAGAAGGAAAGAGACTAATAGCTGATCTGAAAGAGAATTTTGTGATGTTGATGCGTAATCATGGATCCATAACGTGTGGTCGGACTATACAAGAAACAATGTTCTACACATATCATTTAGAACAAGCGTGCAAAACTCAATGTTTAGCGTTAGCAATGAATAAGGAGTTATCAATTCCAAGTGAAGAAATTTGCTCAAAAGCTGTAGAGGATCTCCTATCTTTTGAAAGCAATCTTGGTGAGAGGGATTGGCACGCATGGGTTAGGCTACTTAAAAGTAAGTTATAAGAGGCTTTTTGCACTACTATCTTCCATCCCATTTCTTGTTATCCAAGTGCCCTTTTCTTGTCATTTTGTCATTCCAGTGCCCTCTTCTTGTCATCCCAGTGCCCTGACTACTTGGATCCAGGAAACTTAACTGCAAGTAATGCATTGGGTTTGGTGAGTATGGGTTTTGCGTTATAGAATGAAAAACTTTTGGTGAATTTGTAAAGAAAACTTGATCCCAGTGTCAGCTACTCGGATGACAAAAAAGGAGCACTGGAATGACAGCAGTCCTACGTCATACCGTCACGGTATCTCTAGATCTCGCTAACAAGCAGCGGGATGATGATTGTCGATAAACCTAAGTTACTGTAGCTATAAAAGCTTTCACAATAACCTATTTTCCTTGAAACTAAAATAGCTACTGAATGTAATAATAATGTGGTCTATTAATTCTATTCCTATACTTTGGCAAGCTTCTGCTAGTTGTTTAGTGAGAGATATATCGCTATTTGAAGGTTGTATATCTCCGCTTGGATGATTGTGAGATATTACAATGGATGTTGAACCAATCAAAAGTGCGCGCTTGATGATCTCTCTGACATAAAGAGGAGTTTGATCTACTGTACCAATGTTTTGCAGGTCTTCCGCTATTAGACGGTACTTTTTATTCATATAGATGACGCGAAAATTTTCCTTATTGAGGCTTCCTATACTTATTCTTAAATAATCAAGCAATTTTTCCCAGTTATCGATTATAGGCAGGTCTTTTATTTC
			TTCTCTTGCAGAGCGAACGAAGGCTTGTTTTACACAAAAGATGGCAGATATCGCTGCATTGCTGACACCATCAACGTTTTGCAGCGCTTCCAGGTCAGCATTAAAAACTTTATTCAAACTGCCAAAATTTTCTATCAAACTCTTTGCCACCGGTTTTACATCAATTCTACTGTATGCTGAATATAAAATGTGCTCTAAAACCTCATAATCAAGTAATGATTGTCCATTATCTAAAATAATTTTCTCCCTTAGGCGCTTTCTATGCCCCTTTTTGTAATTTTTCATCATTAATGAATTTGCTTATCTCTTGTATAATAAGAAATTAGATTTTTAAGTAAAATATTTAATAAAGCGCATGACGCACAATTGTAGGAACATTCATTTTTAAAGATAGTAAATGGTGTCATCAAAGTAGCTGACGCGAGCTCTACGTCATACCGCCGCGGTATCTCAGCAGATCCCGCTAACAAGCAGCGGGATGACGGTTGTCAGGGTAGCTGTCATCCGAGTAGCCCCTTTTTTGTCATCCCAGTGTCAGCTACTTGGATGACAAAAAAAGGAGCGCTGGAATGACACCCTTCACGGGCTCTTAAATTGCTTTAGCCACACACATTAAGAAATTTACCAAACGAAAAAAAAGGCAAAAAAAACCTAGAATAGCTAATTATTCTCTATCCTTATGATAAGGGGGCTGGCGGAGTTTGTCAAGGAATTTTTATGCAAGAGATCTATTGAAATGCCCCTGTAAAATTATACTATTAATTAGTGCACTGTAAATTTAAAATTATAGATATGTTAAGCAGATTGGTAATTTTGCTATTAGTTTTTATACTTCCTTTTTCTTCATACTCATACCAGTTTAGAACCAAAGCAAAGCAAGCAGTAGTCTTAGATTTAGCTTCAGACTCGCTCATTTTTGACCATAATTCTGATGAAAAAATGGCCCCATCTTCAATGAGCAAGCTAATGACTTTATATATAGCCTTCGATTATCTAAAAGCTGGAATAATAAATATGGAGGATAAATTTCGAGTAAGCAGAAAAGCGTGGGAAAGAAAAGGCTCTTCTATGTTTTTAAAAGAAGGTCAATCCGTTACGGTGAGGGAATTACTTGAAGGAATTACAATAGTCTCAGGCAATGATGCCTGCATAACACTAGCCGAGGGCATTGCAGGATCAGAAGAGAATTTTGTGGCTGAAATGAATGAAGTTGCACAAAATTTGAATCTGAATGACAGTCATTTTGTCAACTCAAGCGGGTGGCCAGATGAAGATCATTTTATGAACGCAAAAGACTTGGTAATGCTGGCAAAAAGGATTTTCACCGATTTTCCTGAATATTATGATTTATTTTCCGAACAATATTTGACATATAATGAAATTGTACAAAAGAATAAAAATCTTCTACTTTTTCACGATATTGGGGTTGATGGCTTAAAAACCGGTTATACAAATGCTGGTGGTTACGGCATTGTAGCATCTGCAAAACGAAATGATAGGAGAATTTTTGCTGTCGTAAATGGTTTAAACACTGAGAAAGAGCGAATAGAAGAAGCAAAAAGATTGATACAATACTCCTTAAATCATTTTAACACTAAGAAAATATTCGTTAAAGACAGCGTAGTTGAGGAAGTAAATGTTCTCTATGGAAAAGATAGAAAAGTGCCTATTACAGTTGCAAACGATGTTACCATAACTTACAACCGCAAATTGCATGACCAAATTAAGGTGCGTATTGAATATAAAGATATGATACCTGCACCCATTAAAAAAGGTCAAGAAGTGGGCAAAGTTTTTGTAGAAATACCAGGTATTGAGCAACAAACTACACCACTTTATGCAGCAAATGACGTGCAGGAATTGAATTTCGTAGAAAAGTTTTTTAGAATGTTATTTTAAGTTTAATATATTGGCTTTCAAAGCAATTTCGAAAGAGAGATCTATTGCACTTTAGCATAGCCTTAGCTAACAATTTCTGTTACAATACAAGATTGAAATGT
			TACGAAAATGTGCTGGTTATATTTGTTGCTGTCTAGTATCCTAGAGATACTGTGGGCTGTGACGTTAAAGTTTAGTAACAGTTTTACTAAAGTTGTGCCTTCGATTGCAACATTGGTAATTATGATCATTAGCATTTACTTTTTATCTCTTGCAGCATGCTTTCTACCTATTAGAGTATGCTATGCAGTTTCCTCTGGAATATGCACAATTGGAATAACTATAATTGGTGCAACCGCTTTCACAGAGAATATTAATTTATCTCAAGTTTTATGTATCATTTTAATTGTAATAGGAACCATAGGGCTAAAGCTCTTTATTTAAACCTAAAAATTTATGCATGAATTGGATATATTTACTCTTATCGTCACTAATTGAAGTGTTCTGGGTCATAACACTTAAGCATAGTTGTGGATTTACTCATCTCGTACCATCAATAATTAGCATATTCTCCATGGCTCTTAGTACGTATTTACTTTCGCTCGCTATACGTTCTATACCTATCGGAGTATGCTATGCAATTTGGACTGGAGTAGGTGCTATAGGAGCTTCGATACTTGGAGTTTACCTATTTAATGAACCAGTTAATTTATTCGAAGTAATATGCTTTATTTTAGTTACATTCGGGATTATAGGATTAAAATTGTTTGGTACATAGTCCGAAGTGGCTGCCAATGGCGGCTCTTGCCGGGAATTTACGGCAATTACAGGAGTATAAAATACTACTTAATGAACAAATTTACTGCAATTGGTATGCTTAAATTTGAAATATTCGCATAAAATTATTTACCCTGTTACCACACATGACACCACATTTACAACCACTCCCCTACCCTTTCTAGCTGTTTATAGCTGTTAAACCTCAGAAAATATGGAGAGGCAATAAAGGGAATAGTATCTCTTAAATAATTAGATAAAAAATCTGGCAAATCATTCTGAAATTCTCGCATTTTTTGTCTATAATCTCGTAAAGAAATAACTTTTATTTTATCATAATCAAGTTTCCAATAAGCAAGTTCTGAAACTTCTCTTTTTGTTATATGTTCTACCGCTAAGGCTTGTAAAATTAATTGCGGAAAAAATCCCGACATTACTTCTTCATTGGAAGGTGGTGTACCAAGCTTATAGTCTATAATTGCCACTTGCCCACTTGGTAGATACTCAACTCTATCACATCTTGCTGTCAGTAAGATTTCTTGAGGGATAAGATCTCTATTTGTCATCCAAGCAGTTTCATACTGATCACAAGAAATATAGATTCCTGCGTCACGCACTGGAATGACACCAATATGGAATATCGGACAGGCAAAACTCTTTTCTAGCTCAATATGGTTGCTTCGAGTCTCATCAAATTCGACAAAAGATTGAATTATCTTTTGTAGTCTTACCCACCACATATTTGAAAAATTAAACTGACTAGTCGAGAATGCTTCTCGTGCAATGCTCATTGGCGATTTTTTGTTGCGTAAATATCTTGCAAGAATGTTGTGTACCATAGTGCCAAATTCCAATATCGATGGCTTAAAATTCAAGTCTCTTAATTGTTTAAGACCCAGTATATATTCAACGTAAAATGAATAAGGATTACGAATTAGCTTTTCTATTGCACTGCAAGACATCACCTGCATTTTTTCTTTTCTAACTTCGGTTTGAGGTTTTGGCATAGGCTGAGTACATGGAACAATACATTCAGGCGTATTTAATATCCTTAGCCAATCACGATACGGCTGCTTCCCCTCCTTGAGCAGAATTTCCAAACGCTGCAATAGAATTGGCTTTCTATGGCTTAGCGATCTTGTAATATAAACCTTACTTGCACAAAACAAATTGTGTAAAGTATAAAAAAAATACCCCTGCTCTTCTTGCGCAGAAGGAAGATTAAATTTTTCTCTCGTAAGTGCATTCAAAAGCGGACTTTGAAAGCTTGGCGCTTCATTAAATCCAGCAAGTATTACAACTTTGTTGTGATATAAGCTGAATTTATTCAAGTCACTTGCTACAG
			AGAAAAACTCTTTCTCTAAAAATAAGGTCAGAATTTGGCTATATAACTCTAAGGAGCATTTAATTCCTACACCCTCACATGCATTTGAGAAATTACAGGTAAAATTACCTATTTCACTATTTAGCTCTGAAAAATTTATACCAGATAATATATTAATACACTGCAAATGAGTTGCTACCACATCGAAAATAGAGCAATTTATAGAACGAAGTAAAGGATTAAATATAACCTCTAACTTACTGATAATAAGTAATATATCTTCTTTGTATTTTAGCTTTTTATGGGCATTGATAGCATTTATAATATCGCTCAGGCCATTTGTACTAAAGTTGCGTAATATCTCTATTTCAAATTCAGATAAAATCCGAGTGTACTCTTCTTGAGTGTAACCAAAATTAACTAACCTATGTTTAAGGAGCGAAAGTAATGACACACTGCTCCAATTTGAGGTCAAAACTTCGATACTATAAAGCAGAAGCGTTATATAAGGGTAATTTTCCGGTATGGCACTGTGTTGCCTTGATAAACATGCTATACGAGCTGCAAGTAATTTATCAAAGACAACCAAAGAAACGTTTTCATAACCTTCATTTTCTATAATTAATGATGTCACTTGTGCTTCTTCCTCTCTGGAATCACAAGTGATGACTTCAATATTGCCAACATGTCCACTACTAACTTTGCTTAGATCGGCAGTTGTATCAAAAACATAGTCAGTTACTTCACTCTCTATAGTGTTCAAGCAGCTAACATCCCTTCTATCCACTTTTAAATAATCGAGCAGATCTTTCAGGCAATATTGATAGTGTTTTTTATCAAGCAATTTCCAGTCTTTCTCTTTAATTTTCAAATTCAGGTTAGGCAAAATTATTTTTCCAAATGGCAGATCATATATAGCCTTAATTAACGACTTATCCTTTCCAATTCCAACAAAGATTATATATTGGTCTTTTTGTAAAGAGGTTATCATACTGTTTATGTAATCACTCTTATGTTTTAATATATCTACTACTTCTAAATCTTTTAAAGTTTTACTCCAAGTCTCAATAAGTAAGCTTATGAAATTCTCTATTTTTTTTGAATGTTCATCAAATTGATAACAATCCGTTGTTTGGGTAGATTGAATTTTATCAAGCAGTGATGGCAGGCTATAAGCTAAATCAATTGGAAAATTGTCGTTATTTTTTCTATTCCACTCTAATATGAATTGAATGAGTAGCAGCGTCCTTTTTGTTGGCTTGATAACTTTGACTCTATCAAGATTTAATATTAAATCCTCCTCATCGATGTTCTCTAGCGAAACTATCTCTGGCAAAATTATGCATTTTTTAGCATTATAATTCTTGAACGCACTCAGCAGCGCTATTACATCCCTTTTGCAGGGAAGTATGATCTTTATCTCGGGAATTTTTTCTCTTTCATATTCAGAAAATATATGCTGAACCAGCACATCGAAAAAGGATTCATCTACATTAACGGTGAAAATTCTTCCCATGAAAAATAACAACTAATACAATGCTTTATTGTACAGCAAAATATAAATGTGCTCGCAGTTTCTTATGCTATGATATATTAAAGTCTTTCACAATATTACATGGCAAACATCAGAATAGAAGTTTTAAATAAATGTGAACAAGTTGGCCGCAGAAGGGTAGTTAATGTTTACTTGATTTACATAAGCAAAGAATTACCATCAAAATTACATGAAGAAATTTGTGGGCTATTTTATAATAAAGTCATACAAGACTGCCGTTATTATTCCTACAATGAAAACCTTGAAGAAGTTCCGTATGATTTCATAGAACCACAAGCAAAGTGGGGCTTGGAAATAAGCTTCTTACCTGGCATGACCGACAATGTAGGCAACACAGCGAAACAAATTGTTAGAGAATATTTAATAAACAAAGGCTATATCGATCCATCTGTCATGCAAATTTCCCCCTCTGTCATTCCAGCGCGCAACGCTGGAATCTCTAGATCCCAGTGTCTGGGCACTGGGA
			TGACGGACGAAAGGGCTGGAATGACACCAATTGAGATCAAAGCAAGAAGTTCAAAATTGATTCTAAGTCAAGGGAATTTGCCAACTGAAGATGATATAAAGCAAGAATTCAACCCCATCACTGAGTATTGCACACTTATCTGTAAGAACTATAGCTGGAAATATTATGGTAAATACAAAGCAAACTCTTCAGCGCTCTCTTACTTGTCATCCCAGTGCCCAGACACTGGGATCCAGAAAAAAGATGTAGATTCCAGTGTCAGCTACTCAAATGACACCATTAATGGTAAAGCCAAATCTGTTAACCTAAATGTAAGTGACCAAGAACTTGAGAAAATCAGCAGAGATGGAATCGATGGTAATGGCACTTTAGGGCTCTCGCTGGCAGCAATGAAAGCTATAAAGGATTACTTTAAAAAACTTAATAGAAATCCATATGATATTGAACTTGAGTCCCTAGCACAAACTTGGTCTGAACATTGTAAGCACAATATCTTTTGCTCTCCCATTGATGAAATAAAAGATGGCCTATACGCACATTATATTAAGCGTGCAACGCGTGAGATAAATTCTGACATATGCGTGTCAGTTTTCTCCGACAATGCCGGAGGAATAATTTTTAATGACGATTACTTAATCGTAGATAAAGTTGAAACTCACAATAGCCCTTCGGCGCTTGATCCGTTTGGTGGAGCAATGACTGGGGTACTTGGAGTAAATCGTGATATAGTTGGTTTCGGTAAAGGCGCAGAGCCTATAATGAATACCTATTACTTTTGCTTTGCCAAAGAAGCAAAAGGCAAATTTTATAGGGATAAAGAGCGCACTGATGAGATCTTACCGCCAAAATATATAATGAAAGAAGTGATCCATGGCGTTAATGTTGCTGGTAACTGTTCTGGCATTCCAACACAACTTGGATCGGTATATTTTGACGATAGATTTTGTGGAAAGCCGCTGGTCTTTGTTGGGAGTGTAGGAATTATTCCACGCAATATAAATAATGCACCTTCACACATTAAAGGACCAAAAAATGGCGATAAGATTGTAATTATTGGCGGAAGAGTTGGAAGAGATGGAATTCACGGTGCAACGTTCTCTTCAGAGGCTTTATCGGGAAATAGCCCTTCAACAATTGTGCAAATTGGTGACCCTATAACACAAAAAAAATTATCCAATGCCGTTATAGAAGCAAGAGATCTTAGTCTTTATAACGCAATAACGGACAATGGAGCAGGTGGTCTATCATCTTCTATTGGTGAAATGGGAAAAGACGGATTTGAAGTTGATTTGAGCAAGGTTCTACTTAAGAACGATGGTATGGCTCCATGGGAAATATGGATATCAGAATCACAAGAGAGAATGACCTTAGCAGTGCCAGAAGAAAATCTCCCTATGTTTAAGCAAATCATGAAAAAACATGATGTGGAGGTTTGTGTGATTGGAGAGTTCAATGAGAGTGGTAAAGCTGTTGTTAAATGTCCTAAAGGGACAGTAATAATGAACATCGAAACTGAATTTCTGCATGATGGTAATCCTAAAGTGCATTTACAAACAAAGCCGTGGACTGGAGAGTGGATTCCAGTGTCAGCTACTTGCATGACATCAAGCCAAGAAACTGAACTAAAAGAAATGCTGAGCAGACCAAACATTTGCAGCAAAGAGTTCATAGTGGTGCAATATGATCATGAGGTTCAAGGGTCGTCAGTGCTGAAACCACTGCAGGGCAAGGGAAGAGTGTGCAGTGAAGCTATTGTTTCAAGACCAATCCTTTCTTCAAATAAAGGTGTTGTAAAATCGCAAGGATTTGGCTCAAGTTATGGAGAAATTGACACTTATCACATGGCAGCATGTGCGATTGACACTGCCATACGCAACTACGTAGCTGCAGGAGGAAATATAAATCATCTAGCGTTGCTCGACAATTTTTGTTGGTGTGATGCTTATAATCCAGAAAGGTTGTGGCAACTAAAGAAAGCTGCGGAAGCTTGTTATGATTAC
			GCAACTGCATTTAAAACGCCATTCATATCCGGAAAAGATAGTATGTTTAACGACTTTAAGGGATATGATGAAAATGGCGAGAAAGTGATGATCTCTGCACCACCTTCATTACTCATTTCAGCAATTGGAATTATAGAAAATATTGAAAATGCGGTATCGCTTGATGTGAAAATGCCGGGGGACTTAATATACGTGCTTGGAGAAACACTTGATGAACTTGGTAGATCTGAATATCAATTATACAGTGGAATAGATAATAACAATGTACCAAAAGTTGATGCAAAGAGCGCTAGGAAGTTGTATGAGCGTTACAACCAGGCAATAAAAGATGGCATAATTGCCTCTGCAATTGCACCAAACTTAGGCGGATTAATTATTGCTCTGGCAAAATCGCTAATTGCAGGAGATCTCGGCGCTGAAATCGATCTTTCACTAGTGCCAATAGGAGAAACACAAAATACAGACATAATAAACAAGATAATAATGTTTTCTGAATCGCAAAGTAGAATTTTGGTTACTATTGCACCACAAAGCCAGAAGAGGTTTGAAGAATTGTTTAAAGGCGTAGTTTTTTCATATATTGGCAAAGTAACAGAGAAAAAGGTGCTAAACATAAAGGATGTTTTAAAAGTAGATCTGAAAGATTTGGGAAATAGTTATAAATATTTTTTTTGATTATGCTAAATAACTCTTCCACTATGTGCAATATCTACTTAAAATGAACGTATATTATTAAATTTGGGTAGGTAACTATGTCTATTTTATCGATTCTCCTGTTTATCAGTCTTTCTTTACTCAACACTTCAAATAAATTGATAATATGTGCTGCCTTATTTGTGGGAGCTGCTTTAGTTGTAAATTCAATGGTTGAATTTTATGGCAGAAGCAAAGCTACATACAGCTTAATAGTGTGTACAGCGCTATGTTGTGTTTTTAAATGGCAAAGTTTTAATTTGATGATATTGATTTCATATACTGCAATTTTAGTATCTCTTCTCTCAAGCATAATTATTTTTGAAAAATTGAGGTCCAAATTGAATTTTCATATGGCAAATCTCATTACTTTAATTATAGCATCAATGGTTGACAGTGCCATTGTATGTGTTGGATTACTATACAAATTTTCTGCAGGTAAATGCCTATCAATATATACTAGAGACTTAATTTTTAAGTTTTCTTATGCGTCAGTATTGAGCATCTGCTTGTTTGTAGGAATGTATTTATTTTGCTTGACAAGCAAGAAATATTTTAAGATTTCCACATAACCTGTTTTCTGATAGCAGCTCTAAAAGGGTGCTAGCCAATGGAGAAATAGAGTTTTTGACCGAGAAAATTTACGTATCCGTTCAGCCAATGGCGTCAACTTAAGGAAAAATATCGGTGATAGTGTATAAAATTTCTCTCTAAAATTTTTACCATTAAATTACCTAAAAGCTGCAATAAATAGCAC----------------------------------------------------------------------------------------------------CTGTATGTCTTTACAAAACTTCATCTACATCTAGATTTTTATCTAAATAAGCTGAACGCGCTTATAAAGCGTTACAAGACATCAAAAAATGCCAATACTTGACAGAGATAGTAAAGGACTAGCTAACTCGGGGATTCTTTGTCTTTTTTTCTGCTTAGTAAACTTCTTAAACATTTGCAGCGTAGGTTAGTTGCAATTAAAAGCAGCTGAATCTTGCTTGTCAAGCGTTTTAAACATAAAAAACGCCAATATTTTAAAGCAGATAATAACCCCAGGGCTTCTTTTGCCTTTTTTTTATTTGGTAAATTTCTTAATGTTTATGGCTAACATATTTAAGGGTAACTTCCGCTAGTAGGGTATCATCCCAGTGCGTGACACTGGGATCTAGCCTTTATTATTTGGTTAAAATTAAGTCTTCTGGATCCCAGTGTCAGCTACTTTCATGACATC
			ATCATAAAGTAAACCAGTGTCACGCACTGGGATGACAAAAAAAGGAGCACTGGGATGACAAGAGGGGGCACTGCCGTCATCAAGGAACTAGTGACAGCTACTTGGATGACGCCTCACCATGTCATCCCAGTGCGTGACACTGGGATCTATTTTGCATGTAACTCCAATTGTGTTTTGGCATAAAACACGACGCGTATTAGACTTATTTGCAAGCAAAGCTTGCTAGATCCCAGTGTCAGCTACTCGGATGACAGGAGAAGGAGGCTACTTGCATGACACCATTCTTTTTCCTGGATTCCAGACTGGAATGACATCATCCTTTTTTCTAGATCCCAGTGTCAAGCTACTCGGATGACAGGAGAAGGGGCTACTTGCATGACGGTGTCGGTAAACTTAGAGCTATAATAACTATTTGCCTTTTTTCTGCTTAGGTTATGCAAGAAGTCTACTGTCTGAGAAAAAGTAGATAAAGGGTGAAGAAAGATAGAAGTGTTTAGATAGCTCAAAAAGAACGTTAAGTCATGCTTTTTATTTATATTGACAGCGTATATGACATCGTTTACGATTAAAGTTAATAACAATAATTTATATTTATCATGTTTGCAGTAATTGAGACTGGTGGAAAGCAATATTTAGTAAAAGAAGGTAGTATAATAAAGGTAGAGAAGTTAGAAGCTGAAGAAAAAAAAGAGGTGGAAATCAATAAGGTGATTTGTATTTCAAATAATGGCTTATCTTATTCATCTAATGCTACTGTTAAAGCTGAAGTATTGGAGCAGTGTAGAGGAGAAAAAATTATAATCTTTAAGAAGAAAAGAAGAAAAAATTACCGTAGGAAAACTGGTCATAGGCAGTATATAACTGTTCTTCGTATCAATGAAATTAATCTTCAAAAGTAAGAGGTAAAATATGGCAACTAAAAAATCAGGTGGTAGTTCCTGTAATGGTAGAGATTCGGCAGGTCGTAGGTTAGGAATAAAGAAGAATGGGAAGGTTATTCCTGGTAACATAATTGTGCGCCAAAGAGGCACAAAATTCCATCCTGGAAAGAATGTTGGTATAGGTAAAGATCATACGATTTTTGCTAAAATAGAAGGCTGGGTCAGCTTTAGAAGGTCAGCAAATAAAAAGTCTTTTATTGATATCTTGCCTACAGATAATATGAAAGCTTCAGCTTGAATAAATCATGGGTCTGTAGCTCAGGTGGTTAGAGCGCACGCCTGATAAGCGTGAGGTCGGAGGTTCAACTCTTCCCAGACCCACCATTTAGTAGTTACTAACTGTGTTTTCTATAGCGGTTTTGATGTTGTATAAGCAAAAACATGAGTTTATATAAAAATTTAATAACCAGTGAATCAGTGGCTGCTGGTCATCCAGATAAAGTAGCAGATCAAATTTCAGATGCAATACTTGATGAATACCTTTTTACTGATCCTTTTGCGCGAGCTGCAATAGAGACTTTAGTCACCAAAGATAACGTTATTATAGCTGGGGAAGTATTCGGACCTAACATTGAGAATAGCAGGATTGAAAGTATTGTACGGAATACAATAAAAGATATAGGTTATGAGCATGATGGGTTCCACTGGAGAGAAGTGAAGGTAAATATATTGCTGCATGAGCAATCAAATGACATTGCAATAGGGTTGGATCAAGGTGCTGGGGATCAGGGCATAATGTATGGCTATGCAACAATAGAGACAGAAAACCTTATGCCGGCACCCATTTTTTATGCACACTCGATTCTGAAAAATATCATGAGTGCAGTTAAAGAAGCAAAACTTGGTCCAGATGCAAAGTCACAAATCACTTTGGCATATGAGAATAACCTCCCGGTACGTGCTGAAAGTATTATTGTCTCAATACAGCACCCTGAAGATTTGGATCAATCAAAAGTAAAAGAAATAATTTACCCTTACATAGTTTCATCTTTACCTGAAGGATGGATGTGTCCTGAGGAAAATCTCTTAGTCAATCCAACTGGTAGATTTGTTATTGGT
			GGGCCAGTTGGTGATTGTGGATTAACCGGACGAAAAATTATGGTTGATACTTATGGAGGTTATATTCCACACGGTGGAGGGGCATTTTCCGGAAAAGATGCAACTAAAGTTGATAGATCTGCAGCTTATATGGCAAGATACCTTGCTAAAAATATTGTCTTTGCAGGTTTGGCTGAACGTTGTCTTGTGCAGCTTTCTTATGCAATTGGTGTATCAAAACCTACTTCATTCTATATTGATACATTTGGTGCGAATAAGGTAGAGGAAAGAGTAATTAAAAAGTTTATCGAGAATAATATAGATTTATCAACAAAAGGCATAATCAAGCATTTATCGCTTAATCATCCTATATATAAACGTACAGCCTGTTATGGACATTTTGGTAAACAGTCAGAAAATGACGGTGGATTTTCTTGGGAAAGCATGGACTTATCTACTGATCTTTGTAGAGAATTCAATATAGAAGGTAATAGTAAAATTTCTTTAGATTGCTAAAATTTTTGATTTACAGCCCTATATTTATATACTAGCTTATTGTTAAAGTATAATTGCTTTTTCATAATAATTATACTATGTTAGTGATAATTTTTTTATATTCAGTTTTTATTGTGAGGCTCATGCAATGTGTAATGACATAAAAGAAGACTTTTATAGCTTAGCTATAGAAGAATCATCTGATCTTATTGATGAAATAAAAAAACATCCTTTTAATGTTGAATTGATGAATGGCAAATTAAGTTATAAGAAGTTCAAGTTCTACGTTCAACAGACTTTTTATGCTTAGTGGATTGCACTCGTGCTTTTTTAATTATTGCAGCTAGAGCTAATGATATTGAAACAATGGATAAATTAACCTTTATAGCTCGTAAAATATTCAGTATGCGAAGTCTATGTGAGGAGCAGTTTACAGAATGTAACTCATCCGATAATCACAAAAGATCGAAATCTAGTTCTGCCTTTATTGATTTCTTCATGCGTGCTGCATACCATAATTCAGTAGCTGAAGGCTTAGCAGCTTCTTATCCATGTTTTAGTATGTGTCAGATCACCTTTCAACATACGGTAAAAGATAGCATTCTTTCAAGCAATAAGTATAAAAAATGGATTAATCTCTATAATACTAATATAGTGGATAACACAGATGATGCTATAACTGAGATTGTGAATAAGCTGTATAGAGAATCTAGTAATAAGGAGAAGAAAAAGATGCTCGAGTTTTTTCGTAACAGATTAGAACTTGAGGTAATATTCTGGGATGAGATGTATTACTCTAATATATCTAGCAAAGAATATTAGCAGCAGATTATTTACGTTGACTTGATCTTTATCGGTAACTACAGTGTTCAGTGGCATAATTAGGAGCTGTTACGGGTCAAATCTTTTAAAGGATATAATTGAGCATCCTTTTAATGTTAAGTTGGCGAATAATACCCTAAATATAGAGAACTTCAAATTCTATGCTCAACAAAAGACGTTGCTCTTAGGTGATTATATTCGTACCACCTTAATTACTGCATCCAGAATGGAAGATTATAGTAGTATTATCTCGCTTACTGAAGTAGCCCAAAGAGCAGTGACTGTTAATAGAGCGCTATATGACTACTACTTTACTATGTACAGTATAAGTCGTGGAAAGAAATCTCTTGAGTGTTTTAATTTCACTAATTTTCTTTTATCCATCTCGTATAGTAATACCTATGAGGCTATGACGGTTTTGTATTCTTGCATATTTATATACAAGACTATCGTTGATAGCATGAAAAATAGATTCAAAAAAAATAATAGATATAAGGATTGGTTTTATTTTTGTTACAGTGATTCAGTAAAGTCTGGATGTATTATTTTGGAAAATATTATTGATGGATATTGCAGCAGAGCAAGAGAAAATGAAAAGAGCAAAATGCTTGAGTTGTTTAGAATAACTGCACAATTTGTGTTAGATTTTTTAAACGGTGCATATAATTTTTCAAGATTCAATCAATTTCCTAAGGAACATTGAC
			AATTTTAAGCTAATTTGTATCCTTAGTAAGTATTTTTTAAAATGCTATGAAAAGTAAAGAACATGATTTTCATTTAGTGGACCCAAGTCCTTGGCCAATTGCTATATCAGCAGCAATTCTTATTTTTGCACTTGGATTAGTTGGCGCGCTTCATAAACAAATTTTCGGAATGTTTTGTTTAGTTCTGGGAATCTCCGCAGTATCAGGGGTGCTGTTTTATTGGTGGAGAGATGTAATAAGGGAGGCCATTTATGACAAATGTCACACTGCCATTGTAAAACATGGACTCAAATTTGCAATGTACTTATTTATTCTCTCGGAGGTCGTATTTTTTATAGTGTTCTTTTGTTCATTCTTTAAAGCCTGGCTTGATCCAGTTTTTTTATTTGAGGCGTTTTCTCCCGCAAAAAAAGTTGAATGGCCCCCTGAGGGAGTTTTGCCACCTGATCCGTGGTCACTACCATTCATGAATACATTAATATTATTGCTTTCTGGTACAACAATTACTTGGGCAAATCACTCTTTACTTAAAAATGATAAAAAGAGCATGATTAAAATGCTGTCCATAACTATATTGCTTGGAGTTTTTTTTATAATAGTGCAAGCAATAGAGTATCATGAAGCGAGTTTTTCTCTACAAGAAACAGGAGAAAAGCTTATTTATACATCCAATTTTTACATGATTACCGGTTTTCACTGTGCACACGTTATAATAGGAATAATATTTTTATCAGTGTGTTTATTTAGAGCGCGGAAAGACCAATTTACACCTCAGGATCATTTGTGCTTTGAGTTTGCCTCCTGGTATTGGCACTTTGTAGATATAGTCTGGATATTTTTATTTTTATTTGTCTATTGGTTAAGCGTTTATTAAGTGGTTAAAATAATAGGTCTAGATCCAGGAATAAGCAAGACTGGATGGGCCATTATCGACCTAAACGAAAATAATAATATTGAATTTTTGGGCGGTAGTACCATATCAACTGGTGGTAAATTGGATACAGGTGAACGCTTACATATAATTTTTGAACAATTAAAGAAAGTAATTTCCCTATACTCTCCGAATGAAGCTGCGGTAGAAAAAATTTTTGTTAATAAAAATCCTAAATCTTCACTAACTTTAGGATATGCAAGAGGGGTTGTAATTTTAGCGTTGAAAATAACAGATCTAACTATAAATGAATATGACGCAAATTATGTAAAAAAAAGCATTACCGGAAATGGCCATGCTGATAAGGATCAGATTATATTTATGGTGAAGCAGATAGTTAAAAATTTGAATATAAAATGCCACCATGCTGCTGACGCTCTTGCTGTAGCAATTTGTCATGCTTATACGAAAGGTTCTTGTTTTGTTGAGTAACTTTATATGAGATTCAGTTTGAAGATTTCCAGATCTGGAGAAATTATTTAATTGCATTTATCTTGTCTAACGTTCGTTGCAAAATAATACATGCGGAGATTTTATCATCTATTTTTTTCGATTTTGTGATTGATATTCCGGTGATTTTTAGTGTATGAGTTGCAATAGATGTTGATAAGCTTTCGTCTTGTAAGTATATATTTACTTTATATTTTTTTATTATTTTATTTGCGAATTGGATTATGGTTTTACACCATTTAGTTTCTTGTTCGTCTATTTTTAATGGTAGTCCTATTACCATTGATCCAGCTTCATTTTCTTTAAATATTCTATGCAGATAACCTAAATCTTTGCTCATATTTTTCCTATAATATACACTATGAGCTGTGGCTATAAGCTGTGTTTTATCGCTAAATGCTATGCCTATTTGCTTTTCTCCCATGTCAAGGCACATTATGCGCTTATCTTTTGGAATAGACTTTAGAAACTCATCTGGACTTTTATGTAGCATCTATTGACACGACAAGCATTCATCGTAGTCAATATCTGTTTTTTGTTGCAATATTTCACTTTTTTTGAATATGTCATGCGAGACCTTATCGGCTCTCTGCATTGATTGTGATCTGCAGTAATATAA
			GCTCTTCAATCCTTTTTTCCAAGCAAGCATGTGTATTTTGTGCAAGTAACGTTTATGTACGTTGGCAGGTAAGAACAGATTTACTGATTGAGATTGACAAATATACGAAGTTCTATCACTTGCATGTTCTATAATCCATCTTTGGTCAAGCTCGTACGCTGTTTTAAATGTCAATTTTTCATGCTCACTAAGAAAATCTAAATGCTGAACGGAACCCTCGTTTGTTGAAATTGAAGACCATATTTTATCATTGTCTTGATTTTTTTCTGCTAATAGTTTTTGCAAGAATTTATTTCGCACTACAAATGAGCCTGTAAGTGTCTTTTGTATGAATACGTTTGCTGCGTATGGTTCTATTCCAGGGGAGGTATTACCTGCAATAATGGAGATCGAGGCAGTAGGAGCAATAGCGAGTTTGTGTGTAAACCTTTCCATTAGATCAACTTCTTTGGCATCAGAACATGCTCCCTTTTCTTCTGCTAATTTTTTAGAAACTATATCTGCTTGCTCGCGTAAATACTTAAATATTTTTTTATTCCATTGTTGTGCTGTTACTGATTCAAAAGGAACCATTTTGCTTTGTAAAAATGAGTGAAAGCCCATCACACCAAGACCAATACTGCGTTCTCTGGCTGCAGAATATTTTGCTCGCTGCATTTCATTCGGTGCTTTATTTATGAAATCTTCCAATACATTATCAAGAAAGCGCATTATATCTTCTATGAAGAGTTTATTGTCTTTCCATTCTTCGTAGTACTCAAGGTTTACGGATGATAGACAACACACAGCAGTGCGTGACTTATTCAGGTGATCATAACCTGTGGTTAAAGTTATTTCACTGCATAGATTTGACATCTTGATGTCTAAGTTGAGCTTTTTGTAAGATTCTGGCTTATTGTTATTTGTTGCATCAAGGAAAATAATGTAAGGTTCTCCAGTTTCAACTCTTGCTGTTAATATTTTGATCCATATATCCCGCGCTTTTACAGTTGAAATAACCTTATTGTTGTGAGGGCTTATTAAATTCCATTCTTGATCATTCTCAACAGCCTGCATAAATTTATCTGTTACTATTACAGCATGATGTATATTTAACGCTTTGCGATTTGGGTCACCGCCTGTTGGCTTGCGTAAATCTAGAAACTCTTCTATCTCCGGATGAGATACAGGAAGGTAGACTGCTGAACTTCCTCGCCTTAGGGATCCCTGACTAATTGCAAGTGTTAGAGCATTTTGCACTACAATAAATGGAACAATTCCTGATGTTTTGCCGCTACCCTTTACGCTTTCGCCTATTGAGCGTAAATTTCCCCAATAACTACCTATGCCTCCTCCACGTGCAGCAAGCCAAACATTTTCGTTCCATAGATCAACTATTCCCTGCAAGCTGTCTTCGGTTTCATTAAGAAAGCAAGAGATAGGTAACCCTCTCTTAGTGCCACCATTGCTGAGTATTGGTGTTGAAGGCATGAACCACAAGTTGCTCATGTAGTCATAAAGACGCTGCGCATGTTCTTTATTATCAGAATAGTAATTAGCAATACGTGCAAAGAGGTCTTGATAACTTTCATTTTCTATTAAATACCTGTCTGATAGAACTGCTTTTCCAAAGTCGGTTAATTTGCTGTCCTTTGCGTAATTAATGGTAATGTTATTCATAAAGTTCCTTTTATTCTTTTATTATATATAGGTACTTAAAAGTCATTTTGAGCGATTTTTAAGTTAGGTTTTTCGGATTTTTTTGTTGATGCTGTAATGCAAACAAGATACCGTCAACCTGACTGCCATATATTTTACAGTAACTCATATAACTTATTTGCATATTTATTTCTTTTGCAACATGTTGAACATAACTTTCTGAGTGACGAAAATAGTCTCCTTTGTTTACAAAGTCAATACCTTCACCTTCCTTTCTTCTTATTAAACATACAATAACTCCTTTTTTGCTCGTAGATCTTTTTGCTAATTCCAACTCTTCTTGAAAGTCATGTAGATAATGT
			AGCACTTCAGCAAAGATAATTACATCATACTGCTGGTTTTTCTCTTGTTTAAGAAACTCTTTCATTTCCATATGTATTAATTCATTGTAAACAGGCTTACCTTTTATAAAGCATCCTCTTGCGATATTTAGCATTCTACTTGAAATGTCAATTCCTGTTATATGGTTTCCAATACTATTTATTTTCAAGAAATGACCACATATTCCAGTTCCACAACCAAGGTCAAGTATATTGAGCTCAGAAGTGGAGTTGTTGAAGATTTTTGTAATTATCATGTGTACAAGTTCATGCCCTCTATATTGTTTGGCAATCAACCAATGCTCAACAAAATATTCACCTGTGTAATCAAAATATTGTCTTATGAGGTTTTTTGGCAATTCTGTAATAGGCGCTGAGTTTGTCATTTTTTTTATATAGTAAGACGCCTCCTCGTGGTCATTATCTAATTTTAGTGCCCTTGTTAAATAATTATAAGCTTTGTTAGTATTCCCTACCGCAAAATGACACCTTCCGATGTTATACCAGACTATAGGTAAATGGGGGTAAAATATGCTAATTAACCAAAATCGTAACTTTGCATCTGATATGCTACCTTTATAAAAGTGATATAAACCGATTTCAATGTTGGTGTTTAACAGGTTCTTAGATTTTTTAAGAAGCACTGTCATTTCTTTATGAAGAGTATTATATTTATTCACAATGAAGTGTTTTACTTTCTTAATATTTAATACGCCAATGAGCTTAGACATACAATTTAAAGCAACGTTTTTTATAAAAGAGAGATTACTTTTCATACGTTAGAAATACTCCGAATGTTTATTATCATTTTTAGGCAATTGATTTTAACACATTTTATCTTACAAAATATCTTTTTTATTAATTTTTACTGTATATATAAGTTTACCACATATTTCTCAGATTATACTGTTTAGGATTGCTAGTATATTGTTGTTGATAATATAAGTAAATGTTTTGTGCAAAAAGGCGTTGACATATTATTTATTAGGTTATAATATATAAAAGATTAATTTAGTTTTTAGATGTTTGACAAGTTTTATGGTAGAGATTAATTTAATCTCAATTCAATTTTAATAATATTTAACTCTGCATATTCTGCATATAGTCGGATAAATAAATTATTAAGAGCACTTGATGGATGCCTTGGCGTTAAGAGGCGATGAAGGACGTGGCAGGCTGCGATAAGCTGTGGGGAATTGTCAACAAATTTTGATCCGCAGATTTCCGAATGGGGAAACCCAACTAGTTTAGCTAGTTATTACGTACTAAGTATGTAAAGCAAACTTGGTGAACTGAAATATCTAAGTAGCCAAAGGAAAAGAAATCAACCGAGATTCTGTTAGTAGTGACGAGCGAAAGCGGAAAAGGCTAGTGATTTAAGAATAAGAATTAGAATACTCTGGAAATAGTAACCATAGAAGGTGATAGTCCTGTATAAGTAGAAAGTTTTTAAATCCTTGAGTAGAGCGGGGCACGTGAAATCCTGTTTGAATATGGGGGGACCATCCTCCAAGCCTAAATACTCCTTAACGACCGATAGTGAACAAGTACCGTGAGGGAAAGGTGAAAAGAACCCCGGGAGGGGAGTGAAATAGAATCTGAAATCAAGTGCTTACAAACAGTTGGAGCTCTATATCAATTTATTGATATTTAGAGTGACAGCGTACCTTTTGCATAATGGGTCAGCGAGTTAATCTATGAAGCAAGCTTAAGCCGTTAGGTGTAGGCGTAGCGAAAGCAAGTCTGAATAGGGCGTTTTAGTTTTATGGATTAGACCCGAAACCAAGTGATCTAGTCATGACCAGATTGAAGGTGTGGTAAAACACACTGGAGGATCGAACCAGTTAATGTTGCAACATTATTGGATGAGTTGTGATTAGGGGTGAAAGGCCAATCAAACTTGGAAATAGCTGGTTCTCCGCGAAATCTATTTAGGTAGAGCGTTGTATGTATGTTGTTGGGGGTAGAGCACTGGATAGACT
			AGGGGGATTCATCATCTTACCAAATCTAACCAAACTCCGAATACCAACAATTAATTATACAGCAGACACACTACGGGTGCTAAGTCCGTGGTGAAAAGGGAAACAACCCAGATCACTATCTAAGGTCCCAAAATTACAGCTAAGTGGGGAAGGAAGTAGAAAAACCATTACAGCTAGGAGGTTGGCTTGGAAGCAGCCATCCTTTAAAGAAAGCGTAACAGCTCACTTGTCTAAATAAGTTTTTCTGCGCCGAAAATGTACCGGGGCTAAAGCTGTATACCGAAGATGTGAGTACTTGTTGATTTCGATCAATGGGTGCGGTAGCGGAGCGTTCCGTAAGTCTGTGAAGGTGGTTTGTGAAAACTGCTGGAGATATCGGAAGTGAGAATGCTGACATAAGTAGCGTAAAAGAGTGTGAAAAACACTCTCACCAAAAATCTAAGGGTTCCTACGTTAAGTTAATCTGCGTAGGGTTAGTCGGTTCCTAAGGCGAGTCCGTAAAGGAGTAGTCGATGGCAATTAGGTTAATATTCCTAAACCTCTTAAGTGTGACGGGTTTCGTATTTGTATAGATCTTATTGGATTGATCTATGCTTAAAAGAAGCTCCAGGAAATAGCACTTATATTTATGAGGCCGTACCGCAAACCGACACTGGTGGATGAGTAGAGTATACTAAGGTGTTGAAAGAATGATGTTGAAGGAACTCGGCAAATTATACCTGTAACTTCGGAAGAAGGGTAACCTGCTTTTAGGCAACTATGAGTAGGTGGCACAAAATAGGGAGTAGCGACTGTTTACTAAAAACACAGGACTCTGCAAACACGTAAGTGGAAGTATAGGGTCTGACGCCTGCCCGGTGCTGGAAGGTTAATAGGAAGGGTGCAAGCTCC-----------------------------------------------------------------------------------------GGCGTAACGATTTCTCCACTGTCTCCAACATCACTTCAGCGAAATTGAATTCCCCGTGCAGATGCGGGGTACCCGCGGTTAGACGAAGAGACCCCGTGCACCTTTACTATAGCTTTACATTGCTATTAAAAGTGTGATGTGCAGGATAGGTGGGAGACTTTGAAGTTATGGCGCTAGCTATAATGGAGTCAACCTTGAGATACCACCCTTTACACTTTTGATATCTAACTATGTTTCATTATCTGGAACTAGGACATTGTATGGTGGGTAGTTTGACTGGGGCGGTCGCCTCCTAAAAAGTAACGGAGGCGTGCGAAGGTAAGCTAGAGCTGGTCGGAAATCAGCTTGATAGTATAATGGCATAAGCTTGCCTGACTGCGAGGCTGACAAGCCAAGCAGAGACGAAAGTCGGTCATAGTGATCCGGTGATTCTGTATGGAAGGGTCATCGCTCAACGGATAAAAGGTACGCCGGGGATAACAGGCTGATGGTGTTCGAGCGTTCATAGCGACGACACCGTTTGGCACCTCGATGTCGACTCATCACATCCTGGGGCTGAAGAAGGTCCCAAGGGTTCGGCTGTTCGCCGATTAAAGTGATACGTGAGTTGGGTTTAGAACGTCGTGAGACAGTTCGGTTTCTATCTGCCGTGGGTGAAGGAAATTTGAGAAGGTCTGACTCTAGTACGAGAGGACCGAGATGGATATACCTCTGGTGTACCAGCTGTTATGCCAATAGCATCGCTGGGTGGCTATGTATAGATGGGATAATTGCTGAAAGCATATAAGCAAGAAACCCTCTTCAAAAAGATTTCCCAATTAAGGCCGTGGAAGACTACCACGTTGATAGGCTAGATGTGGAAGCATGGTAACATGTGAAGCTAACTAGTACTAATAGCCTGATTGATTTATTTGCTTTCTATATGTGTGTATGCAGTGTTAAATATTAAGTTAAAATTGTTAAGTTAGAAATTTTTGTTGACTTGGTGGCTATAGCAAAAATGAACCACCCGATCTCGTT
			TCGAACTCGGAAGTGAAACTTTTTAGCGCTGATGGTACTTGAAAAGGGAGAGTAGGTCGTCGCCAAGTTTATAAAAATTTCTTTTTTAACTTTTTTGAATAATTTTTTTATTGTGAGAAGTTGCTTCTATCTTCAAATCTAATAATTGCGGTCTAGGCTTATTCTTATTCTGCTCTAAGTATTGACTTTGCTCAAATGCTAATTCCCATTGTGTACGATGACTAGATTCTTTATATTCATAAAAATCTTCTTTAACGTTATTTGTATTTATATTGAGATTTTTGTCTTGTTCTTTTCTACTCTCTACCATTAAACACCCACACCCATTAATTTATTTTAAAAATTTTACTTATGTTATCATAAAAAATATAGTTGTAAATACCTTAATTGAGATTTTTTTTTTATTTTATCTTTTTTAAGCAAATAGTTAGATCTTTTTGTAAGTTTTTATAACTTGCTTGCATAATGTTTTTATGAGTTAGTATTATGTAGTAATGCCCTATATTGCTTATATTTAAAATGTTAATTTTAGCAAGAATCCGTAATTGCCTTTTTATTTTATTTCTTTTTGCTGCTTTTCCGGCCTTTTTACTGATAGCCAGACCTACTCTAATAGTGTGAGTGTACTTTTCAGGTTCTCTTTCTTTTATAGCGTACAGTGATATATAAAGCCCACGATAAAAAAGACTGCTGAGTGCTAACTTATTTTTGAAAGCAAAGGAAAAATCTTTTTTTTTATACTTACTATGCGCATAACTTGTTACACCCTAATGAACGGCGCCTATTAAGGATTTTTCTTCCAGCTCTTGTTGCCATACGTGAACGAAATCCATGTCTGCGCTTTCTTATCAAATTTTTTGGTTGAAATGTTCTCTTCATTGTTTTTATATTAATATAATTATTTATTTTAAATTGTTTTACTTTATTGTCAAATAATGGTGAACTTGTATGACATTTTCGTAGAATAAAATTTGATGCATGGGAAAATGAATTCGGTGATAATCATACCTGTCTTACTAATCCTTTTATTTTGTTTTAGTAGGTTTCAAAAGGTAAATAAGGTTAAATCTTATCTATATCTTAGTTGTGTATGGATGCTAACTTGGTTGTTAATACTCTATAACAATTGTTTTGTAACTTCTATTTTTATAGCGTTACTTTTTTTCATGCTTGCTTTTATCTTTAAAAATAAAAGAAATAAGATAATAAAACTTTCGTTATTTGTGGCTTTGGCCATATCGTTTTTTATCACTTTATTTATAATGCTATCTATTTTTATTCAATCCATTAATTTTTTTAATAAAGTAGCTATTTCAGAATTCTTGTTCTGCTTGAAATGGGGCCACAATGTAGTCACTATCAATGAAGAGAAGATAGGATGTTTTGGTATAGCGCCGCTTTTAGTTGGTACATTACTTATAACTATTATAGCAATGTTAGTTGTCGTTCCGCTTGGTTTATTTTCTGCAATATATATTAGTGAATATGCGAGTGAGAAAGTGCGTTATATTGTTAATACAACTTTGTAAGTTTTGTCTGCTATTCCTACGGTTGTATATGGATATTTCGCGGTTGTGTTTTTGTCTTTCTTTATAAAGCAGGTAGCAAATTTTTTTGGTTTAAGTATACACTCAGAAAGTGCCTTAGTTGCCGGTTTATCGATTGGGATAATGATTCTTCCTTTTATTATTTCTTTACTCGAAGATGCCATAAGATCTGTTCCAAAAAGCTTGCGTTATGGCTTCATGGCACTTGGTGCAACTCCAGCGGAAACTATATGGCATATAACAATACCTTATGCAATGCCTACAATTTTAAGTGCAATTTTATTGTCAATTTCAAGAGTGATAGGTGAAACAATGATTGTGCTAATGGCTGTGGGAATCAACGCAAATTTGACTTTTAACCCTCTTAATTCAGTTACTACCATTACCGTGCAGATCGCTACATTACTTACCGGAGATCAGGATTTCAATAGTGTACAAACTCTTGCTGCTTAT
			GCGCTTAGTTTAGTATTGTTTATTATTACTTGGCTATTAAATGCATTTGCATTGTTTGTAATGAAGCGTAACTAGTAAGCGTTTTAATGTTGCAAAATTTCTATTAATAATATAAAATTTATTTTCTTTAGAAGTTCTTTTATGGAATTATAGTGTTAGGTGATAAAAATAAAGAGATGAATATAGGTAGAGCGATTAAGGTAACTCAAGCAGTTGTTGATATAAAATTTGAAGGTGAATTGCCTAAAATATTTAATGCTTTAAAAAGCAAACTAAAATATAAGGATAAGGAGCTGGTTTTAGAAGTTTCGCAGCATATAGGTGACAATATAGTTCGTTGTATTGCTATGGATAGCACAGATGGCATGTCAAGGGGGGATGAATTTGTTGATACAGGTGCACCAATATCGGTGCCAATTGGGCGTTCAACTTTAGGAAGGATTTTTAATGTTGTTGGAGAGCTTATAGATGAGTGTGGTCCACTGAAGGGAAAATATAACTTAGAGCCTATACACAGAGCACCTCCAAGTTTTACTGAACAGAGAATACAGGAAGAAGTTTTAGTTACGGGAATAAAAGTTATAGATCTTCTTGCACCTTATCTTAAAGGAGGAAAAATTGGCTTATTTGGTGGAGCCGGTGTTGGTAAAACAGTCCTAATAATGGAATTAATTAATAATATAGCAAAAGCTCATAAAGGATTTTCTGTGTTTGCCGGGGTAGGGGAGAGAACGCGTGAAGGTAACGATCTTTATCACGAGATGATCACTTCAAATGTAATAAATATAAATGAGCATGAAAAATCTCAAGCTGTTTTGGTTTATGGTCAGATGAATGAGCCTCCTGGAGCAAGGGCTAGAGTTGCTTTAACAGCACTTACTATGGCAGAGTATTTTCGTGACCGTGAAAACCAAGATGTTCTATTTTTTGTGGATAATATCTTTAGATTTACACAAGCTGGTTCTGAAATTTCTGCTTTACTCGGAAGAATACCGTCAGCTGTTGGTTATCAGCCAACCCTTGCAACTGATATGGGTGCAATGCAAGAAAGAATAGCTTCAACAACTTCTGGCTCTATTACTTCTGTGCAAGCTATATATGTTCCTGCGGACGATTTAACTGATCCAGCCCCAGCAACTACGTTCTCTCACCTTGATGCCACCACAGTGTTGTCAAGGCAAATAGCTGAAATGGGAATATACCCTGCTGTTGATCCACTTGATTCAACTTCTCAGTCTTTATCTGCTGAAATCATTGGTGAAGAACATTATAAGGTAGCTTCTGAGGTGAAACGTATATTGCAAACTTATAAATCACTGCAAGATATTATCGCAATACTTGGTATGGATGAGCTATCTGATGAAGATAAAATTATTGTTGATAGGGCTCGTAAGATTCAGAAATTTCTTTCTCAACCTTTTCACGTTGCAGAAATATTTACTGGCATGCCTGGTAAATTTGTTTCACTTTCTGATACTGTTTCCAGTTTTAAAGGGATTGTTGAAGGCAAATATGATCACTTACCAGAGGCTGCTTTTTATATGGTGGGGAATATAGATGAAGCAATAAAAAAGGCTGAATTAATACGAGCTGAAGCTAAATAAAAGTTAAAGATTATGAATACTTTTAAAGTGCAATTTTTCTCTCCTGATGATCAAATTTCATTCAGTGGAGTGGTTTCTCTTTCAGTAACTGGACTCGAAGGGGAGCTTATGATTTTAGCTCACCATGCTCCTTACTTAATTTATTTATTGCCTGGTATAATTACTGTTAAAATAAGTAACCAAACGGAGAAAAAAATTGTAATTGACAATGGCATATTAGAAGTTGTAAATAATAGTTGTAGCATTATAACAAATCAAGTTCAGATTTTTGATCATGCAATTCATGATGAGAGATCGTTTAAAAATAAGAGAATTGGTATGTATTTAAGTTATCTTGATGAGAAGTTTCTTTCTTAGTTATTTTAGGCAAAAAGTCGGTTATCACTTTCTTATCAT
			CCGAGTAGCCCAACTTTTGTCATCCCAGTGCTTTTTTTTCTGTCATCCAGTATTCTCTTTCCTGTCATTCCAGTGTTCACCTTTGTCATCCCAGTGCGTGACACTGGGATCCAGAAATTTTGACAACTGGATCCTATGGTCAAGTCCACTGCTATACGAACGTTGCACCTTTGAAGGCAAAAGTACAAAAAATGGCGTCATCCCAGTGCTTTTTTTCTGTCATCCAGTATTCTCTTTCCTGTCATCCCAGTGCTCACCTTTGTCATCCCAGTGCGTGACACTGGGATCTAGGTGTAAAAATATTTGTAAATTATGCAATTGGCAGGGGATTCTAGGAACATATGTCAAAAACAATTTCTATGATGAAATAGGCTGGATTTCAGTGTCACGCACTGGAATGACACCTTGCCTTACTGAACGTTCGTGCAGTTCTGTAGCAGACACTGGGATAACACCATTTTTGTACTTTTGCCTTCAAAGATGACAATGTTTTGTAAAGATAGTTTTTTAATAGGAGATTAATATGGAAATTTTTCTTGATAGCGTTGATTTAAATGAAATTAAAGAACTAAAAGAGTTCATTGATGGCATAACAACTAATCCTTCTTTAATAGCAAAGTCCGGGCGTAAAGATAAATACGAGGATTTAGTGCGTGAAATATGCTCTATTATCAAGGGGCCTGTTAGCGTTGAAGTTGTTGCAAATAACCATGCAGATATGGTTAAAGAAGGCCTTAAGTTAGCGGAAATCGCTGATAATGTTGTGGTAAAATTGCCCCTTACATATGAAGGATTAATTTCTTGTAAAAAGTTGTGGACAGAGCATAAAATACCTGTTAACATCACATTATGTTTTTCTCCTGGACAAGCACTGTTTGCCGCTAAGGCCGGTGCTTGTTTTATTTCTCCCTTTGTTGGTCGTCTTGATGATATAAGCTATGATGGCTTATCGCTCATAGAAGATATATGCACTATATATTCTAATTACGGGTTTGATACTAAAGTTCTTGTTGCATCAGTGAGAAGCCCAGCACATGTAATAGAAGCTGCAAGGATTGGCGCTGATTCAATTACTGTTCCAGCAAAAGTACTTAAACAATTAATTAACCACCCGCTTACTGACCAAGGGCTAGCAATATTTGAAAAAGACTGGGGTGCAAAACAATAAACGGTTACAAATGAACATAAAGATTGGCAAGTTTAGGATACCCATTTAGGATAGTGGCAAATAAGGTAAACTTGGAAAAAGAGAATGAAAGTTTAAAAGCAGAAGATAAGGCTATAAAGATAGAGAACGCTGAATTAAAGGAATGGCAATGAATTTGTACAATTTTTGATAGAAGATCATCAGTTGAGTTACCTATCAATCTCACCAAAAACTATATCGAGTGAACCAATAATTGCTGCAATGTCAGCGAGCATGTGACCCTTTGCCATAAAATCCAAGGCTTGTAAATGTGCGAAGCCAGGTGCTCTTATTCGGCATCTATAAGGTCTATTGGTACCATCTGAAACTATATATACTCCGAACTCGCCTTTTGGTGCCTCAACAGCAGCATAAGTCTCACCTTCTGGCACATGATATCCTTCTGAGTAAAGTTTAAAATGGTGGATCAGAGCTTCCATAGATTTTTTCATCTCCGCTCTTGGCGGTGGAGAAATTTTTCTATCTTCAGTTTTTATTGGGCCTCCAGGCATTTTCTCTATACATTGCTTAACCAAACTAATAGACTGCCTAATCTCTGCCATTCTAACTAGATAACGGTCATAACAATCACCATTTTGGCCAATAGGTATATCAAAATCCAGTTGATCATATATCTCATATGGCTGGCTTTTTCGCAAATCCCAAGCAAGCCCAGCAGCACGCAGCATTGGTCCACTAAAGCCCCAATCAAGTGCTTGCGCTACTGATATTTCACTGATTCCTACGGTGCGTTGCTTCCATATCCTATTTTCTGTTAAAAGCTCATCAACATCGTCTATATACTTTGGAAATT
			GCTCTATAAACTTTGCAATATCCTCAATCAAGCCTTCTGGAACATCTGCTGCAATTCCACCTGGTCTTATGTAAGCTGCGTGAAACCTTGCGCCTGAAGCTCTTTCGTAAAATTCCAATATTTTTTCTCTTTCTTCAAAGAGCCATAAAAGAGGAGTCATTGCTCCAACATCAAGTGCTTGAGAAGAGACATTCAGTAAATGATTTAGTATTCTCGTCAGTTCACAAAATAAAACACGTAAATACTTTGCTCTGATCGGAATTTCGCATTGCAACAATTTTTCAACGCATAACGAATATGCATGCTCTTGTGACATTGGTGATACATAATCAAGACGATCAAAATAAGGCAAAGCTTGAAGATACGTTTTGTGTTCTATTAATTTTTCAGTGCCACGGTGCAAAAGCCCAATGTGAGGATCAGCTCTTTCAATCACTTCGCCATCCATCTCTAAAACAAGACGCAACACTCCATGTGCAGCTGGGTGCTGAGGTCCAAAATTTAACATCATTGTCTTTAGATCGGGCATATTTGACAGTTTAAGATATTGAAATTGTATAGGCTAAAGTGCGCTCAAAGTCAATAGACTTCTTGCATAGGCCACAACTGTCATTATGTGTTAAGTAATTCCGTTTCTTATAAAACGCACTGATAAAGAGAAACTCTAAGTTGTAGTTGTACAACTTCTGCTGTTAATGATTATTTCGCCTATTGTAACTGCTGCTAAAATAAAGCAATAATATACTTTTGTTAATAAAGAAATAGGTGATACAAAAGCTATACTTCCTGCTAGCAATAGTTGAGAACCATAAGGTAAGATGCCTTTTGTAGCACAAGCAAAAACATCTAATAAGTATGCGCTGCGATGTGGCGCAATACTGTGTTTTTGTGCAAGCCTTTTTGCAATACCACCACTTAGTAAAATAGCAATGGTGTTATTGGCAACCAAGGTAGTAACCATAGACGCAATTCCTGCTATCACAAATTCAGCTTTAGTTTTTGTGATATTGCTTTCATCGATGAGTTTATGCAACGCTTTTTGACCTTGTTTGTACATTATATGGCTCAACCCACCAATAAATAGAGCAAATATCACTATTTCGTTTACTTTTTTGAAACCGTCATACATGTCATGAGGAAATTGAACGATGGCATAGTCAAAAAAAGCTATTCCTAGCACACCAGCAATAATTATGTTTACAGTTATTGTGACTAGAGTGGCAACTTCAAACAGACCCATAATTATTAGAGAAATATAAGGAATAATTTTTATTATAGAATAATAATCTAAATTTGGTATAGAAATAATTTTTGTACTACTTGAAATCACTGCCAGATAGGTGAGTGTTATAATACCTGCAGTAAATGCAACCTTAGAGTTTATTTTAAGTTTATCTTTTGCTGAAGCTCCCTGTGAAGAAACAGATGCAATGGTGGTATCAGATATCATTGAGAGGTTGTCACCAAACACAGCACCACCTACTACAGTTGCAGTTCCTATTTCAAGACCAAAAGCTCCACTTTTTGCCAGATTAACAGCTATAGGTACCATCAGCGCAACAACTCCCATAGATGTGCCAATTGCAGTTGAAATAAAAGCAGAAGCCAAAAATACTCCAGGAAGTAGTAATCGTGCTGGAAGGAAATTAAGAATTAAATTAGCAACAGTGTCTGCGCTACCAATTGATTGAGTAACCGCAGAAAATGCTCCGGAAAATAGAAAAATCAAGCACATAGTAAGGGTATTTTTGTCACCCATGCCCTTGATAACAGTATCGATGTTATGTTGAATTTTATTTGTACCACGTGAGACAGCAAAAAATAGTGCTGGTAACAAGCATATTACTGGTGAAACCTGATGAAGTGGATTATCAGTTCCGATAAAAGAAAAATAAGCACCACTTCCAAGGTACAAGATTAAAAAAATAATCAAAGGGACAAAAGCTGTCATTTTACTGTACCTCAAACTTATAACTATAACTAATTAAGTGGTCTTAAGC
			AAGTTTGGTTCACTGGGAATGTTCAAAAAAGCATACGCGTCAAGTTAAGGAAATAAAGGTATGAAAGAGATAGAATAATAAGGTATAAGTTCTCCCAGATGTACTTTTAGTGAGAGAACCAATGAATAAAATAACTTGCTTATCAAAAAAAGCTCAAAGAATTTTTTAATGAAAAAGCAGATAAAATCTCAATTACAACAAGGTTTATAAAAAGAAAGAGAAAGCTAAAAGGTTCATCGTTCGTAAAAGCGATGGTCTTGGGTAATATAGGGGTTGATAATTGTAGCGTAGAAACAATGTGTCAATTACTAAACGAGAACTCGATAGGTATAACAAAACAAGGTTTGGATTTTAGATTTATTGAAGAAGCAGTGGAATTTATGAAAAGGATGTATAATGAATCTGTGGTTCTCTTTAAAAATATCTTGCAAGTTGATTGCAAAATCTTACAGCAATTTAATAGTGTTAAATTATTGGACAGTAGTTCTACCTAACAGTATGGAAGAGATGTATAAAGGTTATGGTACTAGCTACAGTGGCTATGAAAGCAATACTAAGTCTGGAATAAAGTTACAATTAGTTTTCGATTACATGAATCAGATAATAGACCAACTTAATTTAACGGAGGGAATAAGATCAGACCAGGGATATAGGAAACATTTAAGTAATATATCAAGCAATGATTTGCTAATATCTGATCTCGGTTATTTTGTGCCAAGTTCTTTTAAACAAATCAATGAAATAGGAGCTTATTTCATAAGTCGTTATAAATCCGATACCAACATATATGATGTAGAAACAAATCAAAAAATGGAGTTATTAGAATGTTTAGAGATTTTTAGAAAACGAGGTATTGTTAGGAAAAGAAGCAAAAATTAGAGTAAGAATTATATGTCAGAAACTAACTGAATATAGCCAGAAGAAGGAAAGCTAATAGATTAGCAAGATCGCAGGATCCTCTAAAAGAAATCAAAATTGTTGAACTGGTATAACTAATGTTCCAGAAAATAAAATTAGTGCTGAGCAAGTATTACAGAGTAAGGTGGCAAATTATTTAAATTGTATAAAAGCCATATCAGACTTGATAAGCTAAAAGAAAAGCCATGCAGAGTATTATGTGAACTATATGCTAAATTGTGCGCAATTCTTATATTTCACGGCATAGTTGGTTGCACAGAAGTGAAAAAGAATACAGAACTTAGCTTAACAAAGGCATTTATTGAGCTAAAAAGGCGGGTTAGAGAGTTATTTTTAGCACTAAAGAATAAAGTTAATAGTTTGAAAATCTTTCTTAAAAAGCTTACCATAACTTGGTCACGATTTTCATTAAAAGACAAGTACAGAAAAACTAGAGTATCTACCTTAACTTCCCTGAATTTGCTTACAATCTCTTAACTTGACGCGTATGATCTCGCAAACAGGCACGAAATTCAGTTAGTGTAATTACGTACGCCGATGATTGTGTGCCGTAGAAGCAAAAGAAGCCGAAGCTGCACAATAGATGAGCCTCGGAGC-----------------------------------------------------------------------------------------------------------------------------------------------------------------------------------------------------------------------------------------------------------------------------------------------------------------------------------------------------------------------------------------ATTTAGTTTTAATTGTTTATCAACCGAAAGGGAGGAGTTAATGAATAAAACAAAGTCTTTTGATATACCAAAGCAATTGATTTGGAAAGCTTATAAACAAGTATCCAA
			AAATAAAGGTGCGGCAGGTGTAGATAAGGTTTCGATAACAAAGTTTGAAGATAATCTATACAAACTATGGAATCGGATGTCATCCGGAAGTTATTTTCCCGCGCCAGTAAAAGCTGTAGCAATACTGAAAGATACGGGAGGAGGACAAAGAATTTTAGGTGTGCCTTCAGTATTCGACAGAATAGGGCAAACGGCTGCTTCTATGTATCTTGAGCCACTAGTAGAGCCAAAATTCCACGAGGATTCATATGGTTATAGACCAAATAAATCAGCACTGGATGCGGTAGATACAGCACGCAAAAGATGCTGGAGGTACGATTGGACGATAGATCTTGATATTTCTGGATGCTTTAATAATGTCAATACCTATCAATGTTTATAGAAACAGAGTTTTTGAATTTGTAATTTTTCAGAAAGCCCTATATTCTTTAGTTTTACATAGCAAACATGAAGTCAAAGCATTATCCTGACACAAGCAGTAGTCCTGATTTTTCGTCGTTAGAAAAGGAAATCATAAAATTTTGGCAGGAAAATAAAGTTTTTGAGCAGTCAGTCGAGAAGCGTTCCAAGGATAATTGTTTTGTCTTTTATGATGGGCCTCCATTTGCAAATGGCCTTCCGCATTACGGACACTTACTTACTGGTTTTATAAAAGATGCATTTGCAAGATATCAAACTATGCTGCAAAAAAGAGTTGAACGTAGATTTGGTTGGGATTGTCACGGGTTGCCAGCTGAGATGGGTGCAGAAAAGGAACTTGGAATATCTGGTAGAACTGAGATAGAAAAGTTTGGCATTGAAAAATTCAATAACCATTGTCGTACTTCTGTAATGAGATTTTCATCAGAGTGGGAAAAATATGTCAATAGGCAGGCAAGATGGGTAGATTTTCACAATGACTATAAGACCATGGATAAATCATTCATGGAGTCGGTCATGTGGGCATTTAAACAGCTTTATGATAAAGGTTTGGTGTACGAATCAGTGCGTGTTGTTCCATACAGCTGGGCGTGCGAAACTCCACTATCCAATTTTGAAACAAGGCTTGATAATGCATATAGAGAAAAGACTAGCAAAGCTGTAACTGTTGCGTTTGAACTTTTAGAAAATCCAAAACAATTTAAACAAAAGTGTAAATTACTTGCTTGGACTACAACTCCTTGGACGTTGCCGAGCAACTTGGCTTTAGCAATAGGAAAAGATATTAAGTATTGTGCAGTGTCAGTCCACCCTTTGATGTCATTCCAGCGCGTGACGCTGGAATCTATTTCTGGATCCCAGTGTCTGGGCACTGGGATGACAGGGAGTAGTGAAGGAAGTTCAATGAATGGTGAAATATACATTTTTGCTGAAAGCTACTTAGAGAAATTTATCAGCCACTCTGAACAAAACAATATTCCATATGAAAACTGCAATATAAAACTTAAAGCGAATGATCTTGCAGGTCTTTCTTACAAACCACTGTTTGACTATTTTAAAGACACAAAAAATGCATTTCGCGTTTTTATTGCTGATTATGTGACGGAAGAAGATGGTACTGGCGTTGTGCACACTGCTCCTGGATTTGGTGAGGAAGATTTTTACCTTTGCCAAAGCCATGATATTCCAGTTATTTGTCCAATTGATAACAGTGGAAAATTTACTGCTGAAGTTTCAGATTTAGCTGGAATTCACGTTTTTGATACTAATGATATAGTAATAAAGAAGCTGAAAGAACAAGGAAATTGGTTCAAAACTGAGCAATATATTCACAATTATCCACACTGCTGGAGAACTGACACTCCTTTGATCTATCGCACTATGCCTTCTTGGTATGTTGCCGTTACAAAATTCAAAAGCAGAATGGTAGAGCTAAATAAGAGAGTTAATTGGATACCAAACCACATTAGAGATGGTCAATTTGGAAAATGGCTTGAAGGGGCACACGACTGGTCAATTTCACGCAATCGATTCTGGGGTACGCCAATTCCTGTATGGAAATCAGACGATGCGAGATATCC
			AAGAGTAGATGTATATGGTTCAATAGAAGAACTGGAGAGAGATTTTAATGTTAAAATAGACGACTTGCACAGACCATTTATCGATACTTTAACAAGACCAAATCCTGATGGAAAATCAGTTATGCGCCGTGTACCTGACGTATTTGATTGTTGGTTTGAATCTGGCTCAATGCCGTTCGCGCAAGTTCACTATCCATTTGAAAATAAGGAGTGGTTTGAATCTGCAGATTTCATTACCGAGTACATAGCACAAACAAGAGGATGGTTCTATACGCTCTTTGTATTGTCCACTGCTTTGTTTGATAGGGAACCATTTAAGAACTGCATATGCCACGGAGTTGTTTTGGATGTAAAAGGGCAAAAATTGTCCAAACGTTTGAATAACTATGCAGATCCAATGGAGGTTTTTGATAGATACGGTTCTGATGCACTGCGTTTTCTTATGCTTTCTGGATCTATTGTTTGTGGTGGTAATTTGCTACTCGATAAAGAAGGAAACTCAATACGAGATGTTCTGAAAAACGTAATAAAACCTATTTGGAACAGTTATCACTTTTTTACTATGTATGCAAATGCAGATGGAATTAAAGCTGAAGTTTGTAAGGATTATCAAAGTACTATTGATCGCTACATGATTTCCAAATGTTTTGAAGCTGTAGAAAGTATCCGAGCTTCTATGAACAGCTATAACTCCCAAGAGGCTTGCAAAATTTTAATGAACTTTTTTGAAGTGTTAAATAATTGGTATATTCGTCGCAGCCGCGAGCGTTTTTGGAAAAGTGATTTGGATCAGGATAAAACTGATGCTTATAATGTTCTATATACGGTTTTTTATTACATACTAAGAGCTGCAGCTCCTTTGTTGCCACTTATAACAGAGAATATATGGCAAGGGCTTAAGTATGAAGAAATATCTGTTCATTTGGCTGATTTTCCACAATTAGAGAAGTTTGATAGTCAGCTCATTGCCAAGATGGATTTGGTGAGAGAGATATGTAATTCTGCACTCTCTATTAGAAACACTTTTAACATACGTATCAGGCAGCCACTTAGTAGTATGACGATTTATCATCAGTCTTCCTGCAGTTTTCTTGAAGATGAGCCGTTTTCTGTCATCCCAGTGCGTGACACTAGGATCCAGTGTGCTGAAAACTCAAATGAGTACCAAGAGATGATAAAAGATGAGGTAAATGTAAAAAAGCTAGAGTTAGTAAACAGGCTCGAAGGTATTGCATCACTAGAGTTAAAATTAAATTTTCCTGTGCTTGGAAGAAGAGTTCCAGATAAAATTAAGAAACTAGTTCAATATGTCAAAGAGGGGAAATGGTGGCAAGTTGAAAAAACTCACTCCGACGTCATCCAAGTAGCTGACACTGGAATCCAGACGCAGATTCCAGCGTCACGCGCTGGAATGACAGAAAGAGGTCTCATATTTTTGGGAGACGAGTCAGAAAATTATATCATAGAAAAAGGCGAATATGAACTATTATTAAAAGCAAACAGTGAATATTCCTCTGTATTTGATAACAATAAAGGGATTGTGATTCTGAACACCACTTTAAATGATGAATTGATTCTAGAAGGGCTTGCAAGAGATGTTGTGAGGCTCATTCAGGAAACCAGGAAACAAGCTGATTTTCATATGTCCGATAGAATCAGAGTAATAATCAAAACAGGAGATGAGAAAATTAAGGAAGCAATAAATACGTGGATTGAATATATAAAAGAGCAAACTCTAGCCTTATCTTTAGAGGTTAATACAGAAATTGGAACTAACTTTTATTCTAAGGAATATCAGGATTTAAATGTTAGTATTGAGCGTTAAATGTTTAATAAAGTTGCAAGATTGTCAGTATTTATGCTATACTTAAAGTACTTGGATAAGGTTATAGTATGAATGCTGTTGTAGGTTGTAAGGAAGTTATTGACTTAAATAACAATAGTAGTGATTTAGATGCATTAAATGGACAACCTAATTTACAAAGAGAATCTTTTGCTAC
			TTCAGAAAAACAGGAAGGACCTGTTGCTACTTTGGAAGAGCAAGAATCTGTTAGTAATTTAAAAAAAATAGGTGCTGATTTTAGCATTCCACTAAGTATATTTCATTATAAAGATTACGGCTCCGATTTTTTTACTTCCTGGTATAATATATCAAGCGAAATATTTAAGGAAATAAACAGAGCTTGCCCGGAGAAGAAAGTATTAAATTTAGCTCTATCAGTTTTAATGTTTCCTTATATAGTTTTCACTGCGTTAGGATTAGCCGTATATAATAAATTAAAAACAAATGATAAGACACAAATCAGTTCAGAGGAGAATAAAACAAAAAAAAGTGAAGTAAGTGAAAGTACAGCAAAAAGATTGGCATATGGTATTCTTGCTTCAATCGCGGTTCTTGTTAGTATACCTATACTTCTACTCTTGCTTATTCCTGCAACACCCGCCTTAGCTATTTTTTATCTTTTAAATAGGAAATTATCTCATTCTTTGGTTGATGCGCTTAAGTTGAGTAATGGGTTATATCAGAATGAACACCAGAATATTGAAGTGTCTTTTCATGAAATAGATGCTGGTAAATCAGACATTAAGTGGGACATGGAGATTAAGTTTCCACCGCAATTTGAACAATTACTTAGAGATTTATATGAAGATAAAGATGGTAGTTGGTTTAATGTTGCACGTGATTCAGAACATAATACCATACTGAAATTATCAGCTAATATCAATTTAAAAAACGGCCTTACGCCTTTACGTAATGAGATCAAGAATGTGCTTGCAATTTCGATTCAGGAATTCGCAAAGACTATGGAAGAGCTAATGAAGCTAGAAGGAAAAGATATTACATATGATAAGCTGAAGGAACTGTTGAACGAATTCAGACTGAAAGTGGTGGATAGTGTAGATTCTAAACTGGTGAATTACTTAATACAAAATGCTTATCGAGTTGCTTTTATACAAGCAATTAAATTTGCACAAAAAAGAAGAGAAGATTTTTCATTAGAAGATGCGCTAAGAGATATATTCGTGAAACAAGAATTGGAGAGCCAAGGTAAAGAATTACCAAGTAAAAAAGAAATTATAATAGAAGATTTGAAAAACGTAGGAATAGAAGTACCAAGTGACTCAAAAGATGATGAATTTTCTGTACATGAGGCGGAATGGAAAGAGCTTAAAGAGAAAGGCAAAATAGTTGAAAGAAAAGCAATTGATATTTATAAAAATGATCATCCCCAAGCAACAGAGAAAGCCTTGGATAATGCGAAAGAAGAGATTGAACGTTTAAGAGGAATAGGTCAAATAAGGTATAACAATAGACATAAGGAATTAAAAGAAATACATGGAAACAGTAGCTTAACAGATGGCACCTTAAAAAGGAGGTTAGAAGACCTTTTTAAATTTGAATATGATGATCAAGAGGTTGAGCGCAGGCTGATAAAATCAGTAATAAAAAAAGCTCAAGGTGAGTTAAGTCAATCAGGTATACCGGATAAGGAGAAGCAAAGCCTAAGGAAGCAGCTTGAAGATTTAGAAAAAAAAGTAAAGGTTCTATCGGATAAGGAAGCTTCAGCTAAAATAAATGACTTCATAGAAGAGGCGTATTTAGAAATAAAAAAATATAAAGTACAAAGGTTGCTTAAAGAACAAAAAGAGGGTGTTTTAGATTTATGCGGGACATTAAAAAGATATGATGAATCAGATCTAGCAGAAATAATTGAAGCTTTTCGCGTGCAAGATGAAGGACATTTAGAAAAATCTACCAATTACAAAGTCAATAGAAGTCCTTCTAGAAAGGAATGAAGCGATTCTAGAAGCATTAGAACAATTAGAGTTAAAAAAAGAAGGATTGTTGATAAATGAAGAAACAAAAAATAATTATAGAGAAGAGCTGGAATCTCGTGAAAAAATAAAATTTGTAATAATAGAAGATAAGTTGTTGGAGGTGCTCAAGAAAGAAAATTTTGATGAAGCAGAGATCAAGAAATTATTAGAGAAAGCAGAA
			CTTGAGTATTGTTTAGCAGAAAAATGCATAAAAGGTCCTGTAATTAAAACAAAAGATAATATCAAGCATTTTTGCCAGGATTTATTATCTCCTTTGATAGACAATTTGGTGAAAAATATAATAAACAATGTATCAAAAGATAATGATGGATTGCTTACAAAATTTAAAAAGCTTCTAAGCGTTGGTTGGGGGTGGTTCCAATTAGGAGCTGCACCTTTTGTGTCTTCTGTGCCTCTTGTACATCGTATATATGATCAAAACTTGGATGAAGCGCTAAAAACAGGACAGAATATACATAAGGAAGTGGAAGCATTTCTTCAACATTTCGAATCAAGTTATGAAGAAGTAGGAGCCTTGGTAGGTAATGTATTTTCTGATGATGGAGAAACATTTAAAAATGATATATGGTCTAAGATAAGGGATAATTTATATGAAGTATGGGATAGATTTTTCAAGGATATTGAATTCAAGGTTGGAAGTAGATTAGATGAGGTAAGCTTGGACAGCAAAAGCAGAAAACTATGATTGTGACTCAATGATAAGTTCTCAAAGTTCCTCCGGTATTTTCACGTACTAAATTAACTATAGCACTTGATTCTTTTTGGATCTCTTTTTCAGTTAAAGTCTGGATTGGAGAGCAGAAAGTAACTGACAATGCTATAGACATCTTATTCGATTCTATATTATTTCCATGGTATACGTCAAATACTAAAACTTCTGTGATGAGCTCTGAGCTTTTTTTTACCACATTGATTATGTTACCTACTTCCACATCCTTATTTACAATAAATGCGAAATCACGTTTTACACTTTGGTATTTATAATCGATAAATTTCTTTCTACTTGCAGGTAAATTTTCAATATTTTCTAGTATTACCTCAAAACCTACAACTTTTTGCTTGATGTCAAAAAGATCTAATATATTAGGATGCAACTCTCCAAAATAACCTGCTACTTTATTCTTAAAAGAGAGAGTGCCTGACTTTCCTGGGTGGTAATGTTCTTTTTCTGCTCTCTCTATCGTTAAATTATCGCAATTGACGTTAAAAAACTCCAAAGCCGCTATGCAATCAGCCTTTGCGTCAAAAACATCTACTTTTCTATCAGTATTATAATGGTTTCGCGGCAAATTATTTCCTGTTCTTATTCCACTTAAGACATGTTTAGACTGAGCTTCACCATCATAAATCGGCCCAATTTCGAAGATTGCAAGATCAGGTACTCCATGGGCAATATTATCAGCAGTGACTTGCAATAAATTTGGCATAATACTTGGTCTCATCATATTAAAGTTATTGTTAAACGGATTATCGATGATAAATAACTTATTCGAGTAACCAAATTTTTCAGCTGTTGATTCACTCATAAACGACCAGGTTAGCACTTCATGAAACCCTCTGTTTGTCATCAAAATACGCAAATTGTCGTATGTACTATCTACTTCTTCAACATTATTTGGTAGTGGTTCTTCTTTTATTTTGTCATAGCCGTATATCCTTGTTACTTCTTCGATTAGGTCAGCCGGTATTGTCACGTCCGGTCTCCAGCTTGGTACTTGTACATTCCAATTGCCTTCGGTTTTTTTATCAATATTAAACCCTAGTTTCGTTAAGATATCAAGCACCTCATCAGGCGATACAGACACACTTCCAAACTTGTTCACATCCTGATAATCAAAGCTCACCTTGGTGTCAGCACTATCTAAACTGCCAGCAGACACTACGCTTGAGGTTTCTCCACCACATAAGTCCAGAATCATTTTAGCTGCAAGGTTGAGTCCATCAAAAGTAAATCCAGGATCAACTGAACGTGCAAATCTGTAACTAGCGTCTGTGGAGATGCTCAGCTCCCTTGAGGATTTAGCAATAGAGATTGGATCGAGCAAAGCTAATTCCAAAAAAATATTGGTAGTTTCAAAAGTACATTCACTGCACTTACCACCTATAATTCCAGCAACTCCATGAATATTTTTATCATCAGAAATAACGCTCATGTCTTTG
			TTTAATAAGTATTCTTTACCGTTTAAACCAGCAAATTTTTCTCCGTCGTTTGCTTTGCGTACTGTGAGCTCTCCTTCTATTTTTTTTGCATCATACGCGTGCATTGGGCGGCTGAAAGATATCATAATATAGTTCGTGATATCAACTATTGCAGAAATGGAGCGCATTCCTATCGATTCCAGCCTATCTTTTAACCATTTTGGGCTTTCTTGATTTTTTACATTGGCGATGTATATTCCACTAATAAAACTTTCCCCGTCAGTAACTTCAACATCGATTGGTGAATTTATGGAGCTGGTAAGTTGTGGAATGCTTAAAGTCTTTAATGTCCCAATTCCAGTTGCAGCAAGGTCGCGAGCTATTCCATAAATGCCTAAGCAATCTCCACGGTTTGGGGTAACATTTATATCAATTACAGGGTCACAATTGAAAAATTTATCCCCTACTTTATAATCATTAGAAAGTTCAATTATTCCTTCACTTTCTTCTTGAGTAAATGCAAGTTCAGAAGCAGAGCAAAGCATCCCTTCACTTAGCACTCCTCGTATTTTTGTGGGCTTGATTGTGAAATCACTTTCTGGCAATGTGCTACCAAGAGATGCAAGCACAGTTTTCATACCTTCTCTAACATTGTTTGCTCCGCAAACTATTTGTAGAATTTTACTTCCGTCATCTACTTTACATAATTTTAATTTATCAGCATTTGGATGAGGTACGACTTCTAATACCTCTGCAACGATAAACCCAGTCAATCTGGAATTATCGATCACATCTTCTACTTCTAACCCTATGTGAGTTAATTTATCGGTAATTTCTTCTAAACTAGCATTGGTTTCTAAGTGTTCTAATAACCAAGATAATGTGAATTTCATGAACCTTTAAAGAAATAAAAGAGTTATTGTAATATAAAATGTAGTGCTTTTAAAGCTTGTTGTAGTGGAATACTTCTACATCATTGTTTATGATGTAGAAGCTTTTGTAACTTTATATCTTCTTGTAAAGAGAATCGATCTTCTCTATATCACCTTCTAAGTTTACTTCCATGAAATACTGAAGATTAACCTTATGGTCATTTTCATAAACTGAACCGATGTGATCATTAATAGTGAAGTTTTCTATCACATTGTGACTTTCATCTAGTACTTCACCTTTTTGTGAGTAGTGATCAGTATATCCTTTAAAGTGACTATCTGTTAGCTTGATGTACCCACCTCCAAGCTCCTGTTCTAAATCTAAAGGTAGATTAATAAAATCCATTTCATTCATAATAATACCTCACTAAAAATTAAATTATAATTAAAATAAGATGTTAAGTCAAATAATTTAATAAGATTAGTAAATTTTAAAATACAGAGCTGACTGTAATTAACACTCTAATTACATATTTTGTTAATGTATCAATGTTATAATAACACAGAGCCTTATCTTAACCCTTGACTTTGTCCTATAAAATTCATACTTTATTTACTGTTATAGTTCAAGTACATAGGGTCAAAATGGCGTTAAATCCGCTAGAGCAATTTAAAGTATATACAATAATAGAGTTACCTAGGTTATTTGGGTATGACGTAAGCTTTACCAATTCATCTCTTTTCACGATGATTTCGGTGATATTGATGATACTCTTTTTGCTTTTTGGAATAAAGAAGGGGTCAGTAATACCAGGATATTTGCAAGCTGCAGTTGAGTATGTATATGATTTTGTTATTTCAATAATAGAAAATAACACTGGAAGCAAAGGCTTGCAGCACATTCCATTGATATTCACAGTATTTATTTTCATTTTATCGTGTAATTTAGTTGGTGTTCTTCCTTATAGTTTCACGGTCACAAGTCATGTGATAGTCACCTTTGCTTTATCGATGGTGGTTTTTATTTATATAACGATTGTTGGATTTAAAGAAAGGGGAGTAGAATTTTTACGCATATTGCTACCAAAAGGAACTCCTTTGTGGCTTGCACCTATAATAATTATTATTAAGTTGTTTGCTTATTTAGTA
			AGGCCGGTTAGCCTATCAATAAGGCTTGCAGCAAATATGATTGCTGGTCATACAATCATCAAAGTGATAGCAGGGTTTATTGTAAATATGAACATATTTTTCACTCCTGCGCCGTTTTTGTTCATAATTGCATTGATAGGATTTGAAGTATTTGTTGCAATTTTACAAGCTTATATATTTACTATATTAACATGTGTATATTTGTCAGATGCAGTAAAGTAATTGACTTCCTTGTAGAATATTTTACAATTATATTATAAAGAAAAATTAAAGGTAATATATGGATTTAGTAGCTTTAAAGTTTATAGCAATTGGTTTAGCTGTGTTTGGAATGCTCGGTGCTGGTTTAGGTATAGCTAATATCTTCTCTGCTATGTTAAATGGGATTGCGAGAAACCCTGAATCAGAAGGTAAAATGAAAAGTTATGTTTATATTGGTGCTGCCATGGTTGAAATCATGGGATTGCTTGCGTTTGTACTTGCAATGTTATTAATATTTGCTGCTTAACAGATGCCACAGCTTGATGTTTCAACCTTCTTTTCTCAAGTTTTTTGGTTTTTAATTTTTTTCTCTTCACTTTTTTTCGTGGTAAGTTGTTTATTTTTACCAAAGTTAGATAAAATAATAAGCACTAGAAGTAAAGAAGTATTGGGTTCTTTTAATAGTTCTGTTCATCTTTTAAGACTCACGGAAGAGCAGATTGCCAAGTATAATGCCGCTTTAAACCAAGCTAGAATACAGGCAAAAAAAATCATAGATGATGCACTTGCTCAGGTAGAAGAAATGAGAGCTAATGTTAAGAATATATTAGAAGAGGAAGACAAAAAAAAGAGCAAGCTTATTGAAGAAAAAGTGGCAGAATTCAAATCTGAATATACTGATCAGTTAAAACAAATGGCTACTAGTATTGCTTTAATTTATTATACTAAATTGACCAATTCTGAGATTGAAGAGGAATTTATTGCTGACTTGGTGTCCAAAGAATTTTAGGGGTTTTTATGTCTACATCACTGATTATCGGTCTTGCCTTCTTAGTAGGCCTTGTTCTTTCGTATAAATTGCTGAAGAAAGTGATAAAAAATGCGCTTAACAATAAGCGTAACAAAAGCAAATTTTCAAGTGAAGAAACTGAAAAATTCAGAAAAGATATGTTGGAGTATTACAAAAAATCTTCTGAAAAATACAAAAAATTAGATGCAGAAGTTAATAAAATGATGAATGAAGCACTTGATAAGGCTAATAGTATCATTAAGCACAATAGACAGCAGCTAGATCAGACGTTAGATGACAATGCTCATTCTAACTTGAAGAAAGTCACTGACCAAGTTGAAAAAGCTCTTGGAGATTTACAGGCTAACACAGCGAGTATAGCTGCTGATGCTGTAAAAAAAATAATGCATGAACGTAAAGATGATAAGCGTAGTAGTGAGGTCATATCTTCATTTTCACGTGACTTAAATAAAAAATTGCATTAGGTTTAATGCCTATACTTCAAGCTGATAATGTAGAAAAAATTAAGTTTGATTCCAGTTTGTGCAAAGAGCAAGAGAAACTTTTTTACTATAAATTTAATATAATTCCTTGGCAAAAATTAAATGATACTACTTTTTTTATGGTTGAAGACACAAGTCTAGATATCAACCGTTGGGTCGAAACTCATTACGGTATTGACTATGTATTAATAAAAGTGGATAGCGAACAGATTTTAAATCTTCTTAACTCACACTTTGGTATTTCAGAATTTGCAAGCAACTACTTATATTACAAGAATCCTAATTTTTCAGCCAAAAGCATTAAACTAAGCTCAATATTTTTTGCTTCTTTCTTTATTGTAACTTCAATTTTAACACTAACAGAGAAATATACATATTTTGCTTTGATGTTGATATTTATAATCGGATGTTCTAGTTATTTATTCAAGTTTATAGCTACAGTTTTTAGCTTATGTGAAATCTCTAATCAAAAAGTGGATTATAGTAAGTTGAATGAAGAAGATTTT
			CCTATATATACTATTTTATTGCCTGCTTTTAAAGAAAGTGCAGTGATAGAGCAATTGGTTGAAAGCATTGAAAGTTTGGATTATCCAAAATCAAAATTAGATGTGAAGCTTCAGGTAGAAAGTGATGACCAAGAAACGCTAGCAGCTATAGAAAAGTACGCTTTACCGCAGTATTTTGAAGTAATAAAAGTGCCTCACTCTTTGCCTAAAACAAAAGCCAAGTCATGCAATTATGCTATGAGCTTTGCCAGAGGAAAGTATGTGGTAATATATGATGCGGACGATAAACCAGACCCATTGCAGTTAAAAAAAGCACTGATTGAATTTAATAAGGACGACGATAAGTTAGCCTGTGTACAGGCAAAATTAAATTACTATAATTGTGATTATAATTTTCTCACAAAATCCTTTTCTCTGGAGTATATGAACTGGTTTCAATACTTATTGCCTGGATTCCAAAAAATGAACATGCCGATGCCTTTGGGTGGTAGCAGTAATCATTTTTCAGTAAAAATTCTAAAAAAAGTGTTTTTCTGGGATGCTTATAGTGTTACCGAAGATGCTGACCTCGGTTTGAGACTTGCGCAAATGGGATATAAAACCAGGATGATTGACTCAGAAACATTGGAAGAGTCACCAATTGCTGTATTTGCTTGGATTAAGCAAAGAGCGCGCTGGATCAAAGGCTATATGCAAACTTATATTGTTCATTTAAAAAATATAAAGTCACTTTATAAACACACTGGATTTAAGGGAATTTTGCTATTGAATCTTTTTGTTGGCTCTGCAGCTTTTATATTTTTTACTACTCCATTTTTACTGCTTTCATTGATATTAACTAAAGTTTTAAATGAATTATTTTTGTACTACTTTGTAGTGGTATACGTTACTAACCTGATTCTTTTGGTAATAGCTGTCAAACAGCAAAAGATGCCTTTTTATTTTTATATAGTATCGATATTTTTTCCGGTCTATAGTCTGCTACATAGTGCAGCAGCTTTTCTTGCCTTATGGGAATTTATTCTTTACCCTGAGCGATGGAACAAAACTCAGCATGGTTTATGGAAGCAAAACCTGTAGCTATTTGGCTTTTTCTCTGCTGTATCATGGTAATTCTCATGGTGGGGATTGGTGGATTTACCAGACTTTCAAAAGCAGGATTGTCAATCACAGAGTGGAAACCCATCACTGGAACATTGCCACCACTGAGTGGACAAGATTGGCTACAAGAAAAATTAAAATACGAAGCTACACCTGAATATAAAGCACTTAACTATGGTATTAGTATGGAGGAGTTTCGCGCTATATACTTAATAGAATATGTACACAGATTGGTTGCAAGACTAACAGGTTTAGTTTTTGTCCTGCCATTTATATATTTCATATTAAGAAGAAAAATATCTAAAAAGGTAGTAATAAAGCTATTTGTGGCATTATTATTTGGAGCTTTACAAGCTTTTGCTGGTTGGTATATGGTTAAAAGTGGTTTAGTAACTGAACCTCATGTTAGCCACTATAGGCTTGCACTTCACTTATTATTAGCATTAATTATCTTTGCATTATTGTCATATCAATTTTTTGATTACCAAATCAGGCCAAAGCAAACTAAACTTAAGATTAGTAGTGACACTATATACTACACAGGGATGATTTTGGCCCTAATTGTAGTGCAAATAATTTTCGGCGCATTTGTTGCGGGATTAAATGCTGGTTTGATTTACAATACCTTTCCACTAATGGACGGACAAATCGTTCCAGAAGATTTATTTTTCTTACAGCCTATATGGCTGAATATCTTTGAGAACAGAGCGACAGTGCAATTTATACATCGAGCACTGGCATTGCTAATATTAGTTCTGACAGCAATACTCACAATAAAAAATGCCAGTTTAAAACCGGTATATATTATGCTGCTCTCCGTTATCATTCAGATCATTTTAGGTGTAATTACTCTATTATTGCACATACCGATAGCCATTGCCATAGCTCATCAAGTGTTT
			TCATTTATCTTGTTTGGGTCAAGTTTATACTTCTTGTGTTATTTAAGAAAGCAGACTACATCACCAATCTGCACATTTTTTCCTTCTTGAACGGGAATATTTTTTATCACCATTGCTGCTTCAGCACATATAATATTTTCCATTTTCATCGCTTCCACAACAAATAAAGGTTGTCCTATTTCTACCTGATCTCCTACATTTACGTGTAATTTAACTAATAAGCCAGATATTGGGGATTTTACAGCATCTACTGAAATCTCTTCTGTTTCATTATTTAGCATTAACTTACTTAATTCAGCTACATGAGGTTTAAATATACAACACTCAGCTTTCATACCTGCATGTCTTATGAAGTATTTGCTGCCTTGTTTTTCTATTTTAAGTGCTATATTGGTATCGTCATTAATTGTGATATATAGCAATCTATAACTTGATTTCCACTTGCCTATAACGGAGTATTTATTGTGATTATATACTGTTATTAATATATTATCTTGGTATTTTGCATTTACGGAGTACTCATTGTCATTTATATTCACTATGAATAAATCTCTTGCACGGTCACCTGCCATCCGAGCTGGTGCCCCTTCTTTTTTACTAGATTCCAGTGTCACGCACTGGAATGACACCTGAGATGTTTCATTCACTGCTTTATGATGGTACCTTTCTTCATTTTCCAAATGAACATATAACGCAGTGAAAATAAATATTTTAATATACTCCTCTGTAACAAAATCGCCGTGAAACCCACTAGGGTAATGATCTGGAATGAATCTCGTATGGAGCTTTGCTGCGATAAAATTTGGGTGATGGAAGATGGATTCTAGAAATTCTATATTATTTGTTACTCCTTCTATATAGCATTCAGACAATGCTTTTTGCATTCTGCTGATCGCTTCTACTCTATCTTTTCCATATGTTATAACTTTTGCAATCATTGAGTCATAGAACGTGCTAATTTCTGAACCTGCAGCAACTCCATCATCTATTCTTACATAATCATTTTCATCCGGTTTATCGTAATATTTTATTCTTCCGCTGGAAGGGAAAAATTTCTTTGATGGGTCTTCAGCGCAAATTCTACTTTCTATTGCAGAACCAGTAAGTTTAATATCATCCTGACTGAACCTTAATTTTTCTCCACAGGAAGTTCTAATCATTTCTTCTACTATGTCTATTCCAGTTATAAATTCTGTTACTGGATGCTCAACTTGCAATCTCGTATTTACCTCAAGAAAATAGAAGTTTTGGTCTTTATCTACAACAAACTCAACAGTGCCTGCTGAAAAATAGCCAACTTGCTTTGCCAGAGAAACACATTGAACATACATTTTTTGTCTTACTTCTTCACTAATGAATGGACTTGGCGTTTCTTCTATTATCTTCTGGTTATTCCTTTGTATCGAGCATTCTCTTTCTCCAAGACACACTATATTGCCATATTTATCTGCTATGATTTGTATTTCAATATGTCTTGGTAGTTCTATATATTTCTCTATAAAGATACTGCCATCCTTAAAACTTTTCTCTGCTTCATTTGTTGCTGATGTGAACGCTAGTTCAATTTCTTTTTTGGAATTTACAATTCGCATTCCTTTGCCACCACCGCCTGATGCAGCTTTAAGCATAACCGGAAAGCCAATTTCTTCAGCAACTTGAGCTGCGTGGGCAGCGTCGCTAATCTTACCCATATATCCTGGCACTACATTCACTCCAGCTTTTTTTGCCGCTTCTTTTGCTGTTATTTTGTTGGCTGTAACTTCTATTGTTTCTGCACTGGGGCCGATGAAGTCTATATTATGTTTTTGAAGAGCACGTGGAAAATCTGGATTTTCTGCTAAAAAACCATAGCCAGGATGAACCGCCTCAGCACCTGTTTCAACTGCTACTTCACATATTTTTTCAATGTTTAAGTAACTGAGGCAAGATGGCGAAGGGCCGATATATCTTGACTCATCTGCTTGTCTTACATGCACAGAATTTACATCTGCATCCGAATA
			TATGCATACACAAGATATACCCATCCTACGAGCAGTTCTGATAATCCTGCAGGCAATCTCTCCTCTGTTTGCTATTAAAATCTTACTGTACTTCTTTTCCGTCATCGTATGAGTATACTTTCTTAAGTTGAGAAAGTAAATTATTGCCTGCAAGTAATTTTTAGCTTCATGCTACAGCTAAATCACTATTTAAAAGTTGCATAACATCAGGATCTGTCACTATAGTACTTTCATCATACAAGCCGTATATTCCGTTACATGCCTTAAACAACAAACATGTAGATCCTCCAGAAGCTATTGTAGCTACTGAAGCTAGTGCAAGAGATTGAGAAACTAAAAATAAAAAGTACAAGGATAAACACAAAGCAGCAATACACGCTATAGCTCCTATTATATATAAGCACAAATGGAATTTCCTGTTACATATAAAACCGCCTTTTATACCTGCGATTTGCTTGACTTCCTTCCGTTCTGCAGCATTTAAGAAATAAAGAGGAGCTACTGCAACTCTCCCATGAAGAATGCAGCTTTTATCGCAGAGTGCATCTTTAATATATTTTTTATTACATTTAAGTTCCTCTTTTAATCTTCTTGATTTCTTCCAATCTTTAGCTTCTTCCGCTTTTTTAATTTTTCGATCAGTATCCTCCTCTAAATCATTCACAAACTCTCTTACTGCAGGTAGCAGTATTCTGCTCTTTGCTGCTATATGAAATGGATTCTCTCCATTTTCGTTACGCATAGTTACAGAAGCGATGTTCTCCTTGCAAGCTATGACAAATTCATCTTTACTCCCTCTTCTTGCAGTTTCAAATAAGTCAACCATAACATACCTCACTGTATTTAATCAGTACTGAATTATACAACACAATTTATTGAAAATAAATAAAATTTAATCTCTCAGGATAAATAATTTATAGTAATTCTACATTGTTACAAACGTGGATTTTAGGTATCATAGCCTATACTTTACTGTAACAATAACATGCTAGACGTAGTCACGAGATTCGCTCCATCACCAACAGGATTTTTGCACATTGGAGGAGCTCGTACTGCTTTATTCAATTGGCTCTATGCAAAGCATCATGGTGGCAGGTTTTTGCTAAGAATTGAGGACACCGACAGAAAACGTTCAACGAAAGAAGCAATTGATGCAATTATAGAAGGGCTAAGATGGCTCGGTATGAGCTATGATGGGGAAATAGTATATCAGTCAAAAAGAATAGAGCGGCATAAAGAAGTAGCAAACCTTTTAGTTGAGAAGGGTAGGGCGTATCACTGTTATTGCCCTGAGGATGAAGTTGCAGAAAAGAAAATAAAAGCAAGAGAAGAGGGCAAGATATACAAGCATAAATGTACTACAAAACCTCCTTCTTGTCATCCAAGTAGCCGACACTGGGATCCAGAAGAAAATATGTGGTCACGCGCTGGAATGACATCCGGTGTGAGGTCAGTTATCCGTTTCAAAGTGCCAGACTCACAAGAGATCGTCATTGATGATAAAATATACGGCCAAATCAAAGTAAATAGCAACCAGCTTGATGATATAGTGATCTTACGCTCTGACAACACTCCAACATATATTTTTGCTGTCGTAATTGACGATCATGATGCTGGAATAACTGATATAATACGCGGTTCTGACCATCTCACTAATACCTTTAAACATCTGCTAATATACCAGGCTCTTGATTTTGACATTCCACGCTTTGCACATGTGCCGCTTATCCATGGGGAAGATGGGAATAAGCTATCCAAAAGGCATGGTGCCACAAGCGTTTGCGATTATGAAAAGATGGGAATATTGCCAAAAGCGATGCGTAATTACTTGCTGAGACTTGGCTGGAGTCACGGCAACGATGAGATTATTAGCGATGAGCAAGCAATAGAGTGGTTTAATTTAGAAAGTATTGGTCGTTCACCTGCACGGCTCGATTTCAAAAAACTGGAGCATTTGAATAACCACTATATTAGTAATATGAGCAATGAAGATATTCTGA
			CTCTAATGCTTAGAGAAAATACTCTAACTGACAAAAAAAAGGGCTATTTACTGCAGGGACTGACAGAGCTAAAAAAAAGAGCAAACTACCTGACCGAATTATTGGATTTAGCAAAATTTTATATTCAAGATCCGCCACTTGATTTAAGTGAAGAAGCTTGTCAAATTGTCAAATCTAACCTCAATATAATTAAGTTACTCGCATCATTTCTGTCAAAGATCGGTGATGAAAATTGGAATAAGGGTTTTTTATCTTCTCAGATCAAGGAATGTGCAAAATTGCACGATATGAAAATAAGCGATGTATACCACTCATTACGCGCCCCTATAACTGGAGTAATGGATGCACCTGGAATCATTGATATCATGGTGATTCTTGGTAAAGATGAGTGTATAAGAAGGTTACAAGAATTGTAGCTAATTTAGTTTTAAGTTAAGTGCAAAGGTTGTCAAGGAAGTTTTTCGCTTTTGTAAGCTACTTGGATAAGAAGTTTCATGATTCTGATACTCTCCTACTGAAATTTTGAAAAATGTAACCTACTTCTATATTCAAATATATCAAGCAGTAATTCAAAATTAGCCATTGCGCCTTTTGCGTTATTATACGCAAGATTGAGCAGCTCTTTGTCCTGATATAAATCAGCAAATTTAAATTCCATACATCCTGATTGTTTTGTGCCTAAAATATCTCCACTGCCTCTTAGCATCATATCCCTTTCAGCAATGTAAAATCCGTCCTGTGACTCACACATGATCTTTAACTTTGAAGATGAGCTTTTACTTAAATTATCGTATAATAATACACAAAAAGATGGCTTATTTCCTCGTCCTACTCTGCCTCTTAATTGGTGTAATTGCGATAACCCAAATTGCTCTGCATTTTCTATAATCATAATGGTTGCATCTGGCACATCTATACCAACTTCTATCACAGTGGTTGCAACAAGCAGAGAAAATTCATTCCTTTTGAAGGAAAACATAACTTGATCTTTCTGCTCCTGAGTCAATTTTCCGTGTATTATGCTAACCTTATCAAGAAATGTTTTTTGTAATTCCTGAAAACGCATCTCTGCTGCAGCAATATTGGTCTCTTCGTTTTCTTCTATATATGGACAAATCCAATATGCTTTTTCGCCCCTGTTTATAGCACCTTTTAGCTTTTCAATAACATCCGGGACCCTACTAATGTTCATAGTTACAGTTTTTATTGGCAGTCTGGATTTTGGCTTTTCCCTTAAAATCGAGCATTCAACATCGCCATACATAGCTTGCTGCAAGGTTCTTGGAATGGGAGTTGCAGTAACAAAAAGTATATCGGTGTTTTCTCCTTTTCCTACCAAACGATTCCTCTGCATCACTCCAAATCGCTGTTGTTCGTCTATGACTGCAAGCCCTAAATTTTTAAATGTAACGTTAGCTTGAAATAGTGCATGAGTGCCAATCACTATATTTAAAACACCACTTGCAAGTTCGTTCATAATAATCTTTCTTTCCTTGCGCGAAGTTTTACCAGTAAGCAGAGCAACTTTTATATCGGTACAGGATAAAACTTCCTCAATCCAATTATAATGTTGCTCCGCCAAGATAGTAGTCGGTGCCATTAGAGCTGCCTGCATGTTGTTTTCTACCACATTTATCATCGCAAAAAGTGCAACTACGGTTTTGCCACTACCAACATCACCTTGCAGCAAGCTTATCATGCGATACTTGGATTTTTGTCTCTCTGAGATCTCATCTATTGCACGAGTTTGATCATTTGTTAATTGAAACGACAATTCATTTAAAACTTGCTCTTTGTATTTACTCAATATTACAAATTCTCTTCCCCTTTCTTTCACATGATTTTTTCTTGCAAGTTTCAGCGCTAGCTGATACGCAAACAATTCATCATAAGCAAGCCTTTTTCTACAAACCTCAGCTTCCGCCAATGAGCTTGGTCTGTGCAACTTTATGATGCTTTCCCTCCAACTTAACCATTTTTTTGCTTGATTAATGTATCAT
			CTATCCACTCTGGTAAATCAGGCAATTCCTTTAGATTAGAGCTTATTATGTTCCCAATGCGCTTATTGGTAATGCCACGGCATAATTGGTAAACTGGCTCTATGCAAGCTATTTCTTTAAATTGGTTGATGTCAAGCGACACGTAATCTGGATGAGTAATCTGCCAATGTTCAGCAAATTTTTCGAGTTTGCCACTGATGATCACATTCGCTCCAATTGGAAATAGTTTATATAAATACTTAACTGAGTAATTAAAAAAGACTATGAACATATACTGACTCTCACTTTCAACGACTATTTTATATGGCCTACCTCTAAAAGTGGGAGGCTGATGTTCATAAACTTTTGCCATGAAAGTTGTAAATTCTCCAACTTGAGCATCAGATAGCGACTTACTTCTGTCTATATAACTGAGCGGCCTATAAAACAGCAGGTCCACCACTTTGTCCCCACCACAAAGTTTGGGCAATATTGCGTTAGGTAGCTTGCCATTCAGGAAAATCAGCACATCTGATTGCTCATTGAGATTCATACATGTGTAAAATTGCTTATCAATAATAGGGTCTTCTTAAAGTCCTGTCACCTTATAGTCAAGCTATACACCATTTGCTGTCATGGAACTTGCGTTTATATAAAGTATTTTATTGACTTATTAATCATTTTTATGTATTATTATACTATCAGTAGTCTATATCAAGGTATTAATAATGAGTAGCTCTATATCAGAAAAAAAGGGAAATCCAGTAGTTACGCTAAAAACTAAAGCAGGAAAGTTTGATTATAGTCAGTTAAGAACTGGTAAAGATAATGCTGAAGCGAACTCTGGTTATCAAGCATATAAAGATTTTCCAAGAATGGATTTTGTTGTTAATAAAAAAGATATAGATCAAAACTTTATTAATCAATTATATGCAAAATACGCTAGCTTGATTGAAAACGACGAAATTGGAGAAAAGAATTATCATCCGTTTGTAAAAGAAGTTTTTAAGGAAATGTTCAAATATGCTGAAGCAAAAGTTCCAAATGATTCTATCCTAGAAGAACTAGTTACCAATTGTAATCAAGCAGGGTACGTAGGTGCATTATACGCTGAAGATAAACCTCTTTTTCATGTAGCTACGGCACATGAGTTAGTTTTCGGTTCTAGTCATACAACATATATTAATTGTAGTGATCCAAGTCGTGCAACAATCAGAATTGGAGAAAAAATTGCAGTTTGCACTTTAGCAAAACCAGAAGAAGAATTATGTAAGTTGGATAGCTCACTAGAATTCACACTTGAATCTCAAGATGGGAAAGATGATGTGACATATAAAGATGGTAAATTGTTGCTCACTGTTCCTCGAAAATTGAGAGATTACAAAATTGATGGCAGAAATTTATTTGATGTCATTAAGGAGTATTTTTACAAATTCTGCGAGAAGCTAGGATTTAAGTTAAAAATAGAGCATAACTTGGATAAGCCACTAGAAGTAAACAGCCATCTGGAAAGTGTAGAACCTCCTGCCCCTAGTAATGAACATGGAAATGCACATGGACCTGGGAACTAATAGCGATACCGAAAATGAATCAAAAGAGCGTGCTGCAAGGATAGAGGGAATGTTCAAAAAAGTGTGTCAAACCGCATTTTTAATTCAACTCAATTTTCAATCTGCCAGGAAAGAAGATATCAAGTTGAGAAATAGTTAAAGCCCAATTGGGTATGGCCATAGTCCAATTTTGCTCTGCCTTTTTTATAGCACAATATACCTGTTTA----------------------------------------------------------------------------------------------------CAGCAATATTTACTAATCGATCTGTCAGTCTTTTATCTCCAAGTGCAGCATCCCCCAATTCATTTCTAGCCCATTCATTACCCTTGTTTGCCATTTTTATACCCTCAATATTCACAAACTTTAATATTGTAATACTTTATTTAT
			AAGTCCATTTACATTTGTGGGTAATAGTAAGTTTATAGCTGCTACATGTAGAGGTGTATTGCCAAGCTTATTGCCAATATTGACATCTACCCCTTCTACACTAAGTAATAACTCAACTATCTCCTTATGGCCATTGTTAACAGCTACACCTAAAGGACCTCTACCAACACCACAACCATTGACCTTAGCGCTATTATCAAGAAGCAACTTAACTACTGCTTTATGCCCATTCTGAGCAGCTAGATACAAGGGTGTGAAATTATCTTTGCTTGTTGTGTTAACATCAACCTTTTTTGTGCTAATTAATAGTTCAACTATTTCAGCGTGTCCATTCTGAGCAGCTGCTTGCAGAGCTGTGTTACCAAATGTATTGTCTTTAACATCAACCTCAATTTTTTGAGTATCAAGTAACACCTTTACAACTTCCACATGTCCATTTTGAGCAGCAATATGTAAAGGTGTCTTACCATCAATATAGTCTTTTACGCTAGAATCAGCTCCTGCCTCAATCAACTCCTCTACTGTAGATTTGTTTCCACTCATAACAGCAGAGTGTAAAGGTGTACTGCCTTCGATAGTTCTTGCACCAACATCAGCTCCTTTACTTATTAGTAACTTTACTACGTCTGAATGCCCTGAATAAGCAGCCACGTTCAAGGCTGTAAATCCAACTCTATCCTTGATATTGACATCAGCTTTTGCATTAAGTAACGACCTAACTTTGCTTATTTACCACGAAAAGCAGCTGTATGTAATGGAATACTATCATCTAAGAGCCATTGAAGTGTACTGAACATATTTATCCTCTATCATATACAAAATGATATTATATCAGGATGAGTAGTATTCAAACAAGAGTATTTTATATCATATCCGGCAACCTACTTGAATTTTTTTTCATGCTTGCTATATTCACCAACTTATTAAAACTTCTGGATTCTAGTGTCACGCACTGGGATGACAAGAGGAGCGTATTGTTGCTTAAAGGAGCCATTATGGATATTATTAAAACGATAGAAGAAAAGATACACGATTCGATAGATGTAATTGATATCAACATTATCGATGAATCAGCAAAGCATGCTGATCATTATTTTGCTTCATCTTCAACACTACCTTCACATATCAAGCTAATATTAATATCTGACAGCTTTATCGGAATGAACACTCTCAAAAGGCATAAATTGATCTATGAGTTATTAAAGGGTGAGATAGAGCTAATACATGCAATTTCTCTTCACTTGTATACGCAAGATGAGTACAATTTAAAAAATAAATAATAAAAATGTGAAGGAAGAGTCTATATTAGTTAAAGCAGGAAGAAAATTTAAGGACTATAAAGGTTCTATGACCCCGCCAGTTTATCATTCTTCTACCATATTATTTCCTACTTACAAGGACTACTTAAATGCAGCAAATGGAGAAAGTATATACGATGTAATCAACGATGGTGTTGCAAGGGATTATAGCTACAGTAATGTTGGTACTCCTACTGTTCATTATCTTTCAAATGCACTGGCTGAAATTGAAGGGAGTGGACAAGCGCTTATTTATCCTTCCGGACTATTTGCGCTTACTTTTGCTATTCTAACTTTCGCTAAAGCAGGCTCGCACGTTTTAATTCAAGATAATAGTTATTATAGGCTTAGGAGGTTTGCAGAAAATGAGCTACCAAAAAGAGGAACAGAAGTAACTTTTTATGATCCAACACAGGATATAACTGATTTAATTCAGAGTAATACTTCATTGATAATGATCGAGACTCCTGGTTCTGTAACGTTTGAGATTTCGAATATAGAGCATATAGTAAAAGTTGCTAAGGAACATAAAATTGTGACCGTTTGTGACAATTCATGGGCCACTCCTTTGTTATTTAAGCCGCTTGATTATGGAGTTGATGTTGCACTATATGCGGTGACAAAGTATCTAGCCGGTCACTCAGATTTAGTGATGGGAGCTATGGTTGCTGAAGGTGAAACTTTTAAATTGCTTTATGAGAG
			CCATAAAAATTATGGGGTAACCATTCAATCGCACGACTGCTACCTTGCACATAGGGGACTAAGAACACTGCACACACGTATGAAAAGGCACCAAAATACAGCAATGGAAGTGGCAAAGTGGCTAGAAAAAAATTTAAAAATCAAAAAAGTTTTGTACCCAGCACTTCCCTCCCATCCTCAACACGAATTATGGAAAAGTTACTTCAAAGGAGCAAGTAGCGTATTCAGTATAATACTGGATAGAGAATATTCATGTGAAGAACTAAGCTGCATGGTTGATCATATGAAAATTTTTAGTATTGGTGCTTCTTGGGGAGGGTGCGACAGTTTGATATTACCAATAGATCGTAGATCTATGTCAAGATCTGTAATGAATTCAGATTATGGTGGAAGTTTCATGCGGATATTTTGTGGACTAGAAGATTCTGAGGATTTGATCTCTGATTTAAATGCTGCACTAGCAAGACTGCCATGTTTGAATATCAAAGCTGGCAGATGAAACTGAGAGAATTACTGCATAACATTATTGATGTTAACTTTGATATTGAAATCAAGGGCGTTACATGTAATCCCAAGAGAGTCAAGGAAGGTTATCTTTTTGTTTGTGTGTCAGAAAGGGATAGGATTTACATAGATCAGATATTATCTTGTGGAGCTAAAGCGATAATTGCAAGTGATTGCATAACAGAAGCTGCAAGCCTTGGTATCATTCCAGCGCGTGATGCTGGAATCTGTATCTTCCACCCAAACCCTCAAGAAATATACAGCGAAATAGTCAGCAGGTTTTATCAATTCAAACAGCCCAAATATGTTGCTGCTGTAACTGGTACAAATGGTAAAACTTCAGTAGTAGAATTTTGCCGCCAGATCTGGCAAAATGCAGGTTATAATGCAGCATCTATTGGAACACTTGGAACATGCATCAATAATGGTAGAAAAGGTAATAGCAACAGTCTTACCACTCCAGGTACAGATGACCTTTACGCAACATTGCGTGGTATAAATGTAGAACACTTAGTGTTGGAATCATCAAGTCATGGGATTGATCAATACAGAATCCATGGATTAAAGCTCGCTGCTGCAGCTTTTACTAACTTCTCGCAAGATCATTTAGATTACCATAAAAATCTTGGTGAATATTTAGAAACTAAAAAAAGGTTATTTTACGAGGTATTACCAGAAGGAAAAACAGCGATTTTAAATGCGGATATAGATGAATACTGTGCATTGCTTAAAATAGCTGAAAAACGTGGCAATAAAGTTATAACCTATGGAAAAACAGGTTCTGATATTACTTTATTAGAGCAAACACCAACCCCTAATGGTCAACACCTTACAATAAAAATTGACAGCCAAATTTACAATACATTTTTTCCAGTTTTAGGAAAATTTCAAGCATATAATCTGCTGTGTGCAATTGGTATATCTGGACTGAATTACAGAGAAATATGCGTAGAAAAACTCGTTTCTCCACCGGGAAGAATGGAAAAAGTGAAACCTTTTGCATTCGTGGATTACGCACACACTCCAAGTGCACTTAAACAGGCTCTGTTGTCTTTAAAATGGCACTTTAATAAAAAAATAGTCCTGATTTTTGGATGCGGTGGCAACCGCGATCAGAAAAAGCGTTCAGAAATGGGTAAAATAGCACAAATGTATGCAGATAAAGTGATAATTACAGATGATAATCCACGTGATGAAGATCCGGCAAAAATTCGTCACGATATTTTACTAAATTGCCCTAATGCGCTAGAGATAGAAGGTAGAAGAGAAGCTATAGAGAAAGGAGTAGATATTGCCTATAACGAGGGTATGATTCTGCTAGTTGCAGGAAAGGGGCACGAAAGATTTCAAATCATAGGGAATCAAACCTTTGAGTTTAGTGATGTTGAGGTTATTAAAAATCACGTTTTAACATGCTACCGTTCTTGCAAGCGATAGCACTCTCACTTCTCTTGCACCGGAGTTTAAAATTTCTTGAGAGCAAGATCTTACAGTTG
			CCCCGGTTGTTACCACATCATCAACTAATATCACAATTTTATTTTCGATAATTTTCTTGTTGCTTATACTAAAAGCCTTTTTTAAATTTTTTTCACGCTGTTTAAGTGAAAGACCAGCCTGAGGGATAGTATGGCGAAGACGTTTTATTGCAAATGGCATATAAAGCAGATTAGATAGCTTACTCAACTCTTTTGCAAGCAGTGCTGCTTGATTATATTTACGTTTAAACAAACGCATTTTATGTAACGGTATAGGAATTATGATCTCTGCGTTCTGAAATGTATCCTGATTAGCTTGGTGTATCCACTTTGCATAGATTTTTACGTAATTCAAATTATCAAAAAATTTGAAATTTATAATCATGTTTCTACTATGTTGATCATAAGCAAAAACTGATCTTAATACTTTAAACGGTGGAGGATTGATGATGCACTTACCACACGTATGAATATTGTCTGAGATTACTACGCCACAAACATTGCAGTAATGCTTAGTTAGAAAATTGATTTTTTTGTTGCATTCACTACACAGATTAAGATTTTCATCAATGATATATTCGCAACTTACGCATACGTTTGGAAATATGAGATTTGTAGCTTTTTTTAGTAAGAGAAGGTTCACAATTCATAAAATATATTATAAAATTTATGTAGTATAGCTAAAGTAACTTAAGCTTACACCCTTTCACTTTTTATTTCAATATAGTTCATACTGCTGAGTGCTGTAGCTAGTGCAACCTACGTCATCCCGCTAACAAGCAGCGGGATGACGGTTGTCGGTAAACCTAAGTTACTTTAGCTATATAAAAGCAGAACTTATAACTCAGTTTGCGGTATACCATTGGCTAAAGTAGTTTCCGAATCACTCCAATGAGATAAACGCTGATATTTTTCTGGTTCCTGTATTTCACTCAACTTACTTTGCACTTTGTCACAAGCCCACACAAGTGGCGTTATGATTGACGCAGCAGCCCAAATGATAGCAGCACAAGCATAACTTACAATCTTATTAAATACTCTAGCTACTGCACTAGCACAATCTTGCCCAGCACTTAAAAATGCATTTGAATGATCAACTAATGATTTTGCACTTGCTTTTAAACAATAGTCCCCTGTTATTTTTGACAATAACTTGGCTGGAAAGTATGACAAATATGCTAGTATCAAACATAAAGGTTGCAATATTATGTTGGCTGCTAAAACAGCACCCAGTGTACACAATGAATACACTCTCTCTGCTCTGTGGCCCACGTATTTACAATTATCATTTTTATAATACTCGTTATAATTGTCTTTACTCTCAACTCCAAAAATTACATCTTTCACAGGGCCTAATATATTATCAACATAATGTACAGACTTATAGAAACTATTTTCTGGAACTAGTGTGCAATCTTCTGCTCTCTTAGCAGGTACAACTCCATATTCAACGTACCTTCTAAAGTATCGATATACTGACATTACCCTCTCCAAATCATAAATATGCAACATAGTCAATAATGATTAAGAAATAGTTTATAATAAATACGTTTTAAGATACCTGCCTGTAACACTTTCTGGAATTTTTACCACTTCTTCTGGAGTTCCAGTAGCAATCACTTCTCCGCCTTTTATTCCGCCCTCTGGTCCGATGTCTATTATATAATCTGCAGTTTTTATAACGTGCAAATTGTGCTCGATAACTATAACAGTGTTTCCCAGATCGACTAATCTATGGAGTATTTTTAGTAAGTTATTTATATCTTCAAAGTGTAATCCAGTTGTTGGTTCATCAAGAATATACAATGTTCTTCCGGTAAATCGTTTTGATAGTTCTTTGGACAGCTTTATTCGTTGTGCTTCACCCCCAGACAACGTTGTTGACGACTGTCCGAGTTTTATATAGCCAAGCCCCACTTCCTGCAAAGAAATCAACTTTTCTTTTACCATTGGAAGGTTTTCAAAAAAATCACAAGCTTGATCTATCGTCATATCAAGGACATCAGAGATTGATTTTTCTT
			TATAAGTAACTTCCAATGTTTCCCGATTATACCTTCGCCCTTTACACTGCTCACACTTCACATAAACGTCCGGTAGAAAATGCATCTCTATCTTTAAGTGCCCATCACCTTTACAAGCCTCACACCTTCCCCCTCTGGTATTAAATGAAAACCGGCCTATATTATATCCCCTTGCTTTTGACTCCGAAAGACCTGCAAACCAATTTCTTATATGAGTAAACATACCGACATATGTTGCTGGATTTGACGCAGGAGTTCTACCAATTGGCGACTGATCAACTTCTATAACTTTATCTATATATTCAAGGCCTTCTATTCTATCACACTGACCATACCTTGCAGACGAATGATGTATCTTATGTGCTGAATATTTATATAACGTTTCTATGACTAAACTTGATTTTCCCCCTCCTGATATTCCAGTAACACAAATAAGATTCCCTATAGGAAATTTAACGTTTACATTTTTTAAGTTATTTTCACATGCATTTATTACTTTTATGAACTGAGTTGTTTGCTTTCTTCTCCTTGGAATTAAAATTTTTTTCTCTCCACTCAAATATTGCCCTGTTATGCTCCCCGAATTTCTTTGCACCTGGTCTGGTGTTCCTTCTGCAACAACTTTTCCACCATTTACGCCAGCTCCAGGACCAATATCAATCGCATAATCAGCAGCCATTATTGTATCTTCATCATGCTCAACAACGATTACAGTGTTACCCATGTCTCTTAAGTTTTTTAGTGTGGCAATTAACCGATCATTATCGCATTGATGAAGGCCTATCGAGGGTTCATCAAGCACGTACAGCACTCCTGTTAAACCAGAGCCAATTTGCGAAGCAAGTCTGATCCTCTGACTCTCGCCGCCAGAGAGAGTGCTAGATTCTCGATCAAGTGTTAGGTAATTCAACCCTACATTCTTTAAAAATGCTAGTCTCTTGATTATTTCATTTAATATTTTACTTGAGATTTGCTTCTGTTGTTCTGTGAGCTTGTCTGGCAAATTTTCAAACCATTTAAGGGATTTATCGATGCTGAGCCCTGATATTTCACCTATATGTTTGCTATCAATTTTTACTGTAAGCGCTTCTTTTTTCAATCTATAGCCAGTACATTCTCTGCAGTAAGTGACAGAGCAATATCGCTCAACAAGTGTTTCATCATAATCCATCTGGTTCTCCAAGATACTGATCAAACCTTGAAATTTATTAGAGCCAAAGAGTATCATATCTTTTACTTCTTGATCTATGTTCTTCCACGGAATATCAAGGTTAAATTTGTAGTTTTCAGCCAGTGATAGAATTGCACTTTTTAGAAATCCATAACCTGTGTGCACTTGACGGAACATTGATCCCACTGGCTTTAAAGCACCCTCAGATATTGAAAGAGTTTCATCCGGTACTATTAGCTTTATATCAACACTTAGTTTTTTACCAAGCCCATTACACGAACCACATGCACCGTAAGGGCTGTTAAAAGAAAATAATCTTGGTTCTATTTCCTCAAGAGTGAAACCAGACTCGGGGCATGCAAAATTCTCTGAAAAAGTCAGAATTTGACCATTTTTATACTCGGAATTATGGTTGTCAGGTAGGTTTACTATTTCTACATACATTAGACCATTACCAAGTTTTAGTGCGGATTCTATACTACTTGGCAGTCGATTTCCTATATCGCCCAATATTGATATTCTATCTGCAACCACAAAAACGTCGTGTTTCTTGTTCTTATCGAGTTTAGGCAAGTCATCTACATTGTACACTTCACCATCTATTTTGAACCTTACGTAACCTTGTCTTTTAATTTCCAATATCTCTTTAAGATGTTCTCCCTTTCTACCACGCACAACAGGGGCAAGTATATATATCTTAGTTTCTAAAGGTAACGCAATTATAGTATCTACAATTTGAGACACCGTTTGTTTTGTTATTGGTAATCCAGTTGCAGGTGAATAAGGAACTCCTATTCGTGCATATACTAAGCGCAAGTAATCGTAAATT
			TCGGTAACAGTTCCAACTGTTGACCTTGGATTTTTTGAGATCGATTTCTGGTTGATAGATATTGCAGGAGAAAGGCCTGTAATCGACTCAACATCTGGTTTATCCTGAATGTTGAGAAATTGACGCGCGTAAGCTGACAGGCTTTCAACGTACCGGCGTTGGCCTTCCGCATAAATTGTATCAAAAGCAAGGCTAGACTTGCCAGAACCACTAAGCCCAGTTATAACAACCAGCTTATTTTTCGGTATATTGACGTCTACACCTTGCAGATTATGTTCCCTTGCGCCCTTAACTCTGATAAAATCGTCCATACGTCACGTATTTTTAACCATTATAGCCTCAAAATACATGAACTTACAGTAACTTTCCACTGATTTTTTAACTACTACGGAGAATGAGGTAGCTTTTGATAAATTGCTATCCCATTGCTTGTCGGCGAAATCTATGCGATGTACAGTTGTGTGTCAGCTACTTTGATGACGGGAAAAGGGCTACTTGGATATCACCTCTTCACAAAAATTTTATCAGTAATACGCATATCAATTATACTCCAATTGCTGAAAGTAAAATCAGTTGTATTTTGCAAGTGGTTTAAATAGTCCCATGCACTATAAGGGTTATCTTCAGGCAGTTTCACTGTGGAATCGTTATCAAGTATGATATTCCATCTTCTATTCCCTATATAAGCAAAGGAAGAAATGTGGTCACTTAATTGAGTTTTACTCTCTAACACATCTCTAACAAATTCTAGGTTTGATAACGAGTTTTGTCCTGTAATTACAATAAGATCATCTACTGGATAGTCATCTACGATCACTTTGCCTTCGAAATCAATTACCGAGGTTTTGTTATTATCTTTCCAGAGAGCAAACGGTTTATGCTCATCTATATTAATGTGTAGAGTATTGGGCAAAATTCTGTGAACTCTTACGTATTTTATCCATCTGCTTACAGATTGTATACTATCTATAAGTTTTGAGAGTGATATATACATGATAGGTTGCGTTCTATCTACCAAACTTAGAATGTCCTTTTTGTTTGTAAATTTATTGCCGCTCACGACTACTTCGTCGATTGAAAATCCACTACTGAGTAATAAACTAGATAGGCAGTCATTACACCAAGCAAAGTAGCAATTAAATCGATTTATTATTTTATCGAGTGAACTATAAAGTACTAATGTAAAAAAAAGCGCAGTTATAATAACGAAAGCGCACTTGCGCAAAAAACGCCTTTGGCTTCTAGTAACATTGTTCAACATCTGCTTGATCTCTAATACTCTTGTGCTGTAAACTGTCTTCAACAATAATTTTAACTAATTCATTAAAATCAATTCCTTTTGTCGATTTTGCAATTTCTGGCACTAACGATAACTCAGTAAAGCCAGGATGTGTATTAATCTCAAGCATTTTTAAAGTGTTATTTTGGGGATTATAACGAAAATCTGAGCGGGAAATAGTTTTGCATCCTAAAAATTTATGAACTTTCAGTGCGTGTTCCAAGGTCATTTTATATATGTTGTCAGGAATTTCAGCAGGAAATATATGTTCTGCAAATCCATCTGTATACTTTGCTTCATAATCATAGAATTTATTTTTTGGTCGTACTTCTATAGTGCCAATTGCTTCATCCAGCAATGCAGCAGTGTGTAATTCTACACCTGGAACGTATTCTTCTACGATCATCTTTTCCATTATAGTAGAACTATTATCTTTCAGTTCTAAGTAATCCTCGTGCGAGAAAATTATGTACACTCCAATACTTGAACCTTCATTAATTGGTTTTAAGACGTACGGATAATTGATTTTAATATTATTTTTTAGTACATCTTCTCGGCTAATTACATAACCTTTTGGAGTATCAATACTAAGGGACCGGAATATATGCTTTGACATCACTTTATTCATAGCAACAGCAGAAGCCATAACTCCTGAGTGTGTATATTTTATACCTAAAATCTCCAGTAAACCTTGAATGCAGCCATCTTCGCCATAAGGTCC
			ATGCAGAGCAATAAAAGCAAGTTCAGGATTAATTTTTCTAAGCTTTTCAGCAACGTTGCTGTCAACATCTATTTCTATTGCATTATATGAAAGGCTATCAAGCGCCTTCTTTACTGCTTTTCCGCTCATAAGTGATACTTCTCTTTCACAAGAAAATCCACCACTTAAAATTGCTATAGTTGGAATCATGGGCATTCTATGTTTTACTACATAGCATATATAAAAGATGCTCTTATCTTCAATAGAAAAAACGCTTTGAAAAATCCTCTATCCTATCCACTCTGAGAAGCTATTATCTTCTTATACTTCCAACCAAGCAATAACTATTCATACCATCTGGGTAAGGTCACGCGCTGGAATGACAATAAAGAGCATATGGTTATGCAAGAAGTCTATTTCTTACCCTTAATCAACTCTAAAGCCTTCTCCAAATCTATACTCTCAATATCTGCACTCTTGCCCAAAGCAACGTTTGTTTTACCGCATTTTATATAGAATCCGTACCTACCGTTGCAGATAAAAACTTCTTTTCCCTTTTCATTAACCCCGAGAGATTTTAACTCTTTGCGTGGACTGTTTGCAATAATTTGTACAACTTCGCTCAATTCTGTATTCAGCACCTCTTTGGAGCTTTTCTTAAGAGAAAAGTATCTACCATCATAGAAAATATAGTACCCAAATCGCCCAAGGCCTATTTTTACTTCCTTTCCGGTTTCTGGGTGTTCTCCAATTATTTTTGGCAAGGAGAGCAACTGAGTAGCGGTATTTAGATCAATGTCATTAACATTTATATCTTTTGGTATAGAAACCGCCTTTTTCTTTTCTGACTCATTATTAAACTGCAGGTAAAGCCCAAAAGGACCCTTTTTAATTACTACCTCTTGTCCTGTTATATCATCTATACCTAAACTTTTTGGATATTCTGAATTGTCGTTACTACCTGTAATTTCTTTTGTATGGTTGCATTCAGGATAGTTAGAACATCCAAGGAACACCCCGGCTTTTCCAAAGTTCAATTTCAATATGCCATCAGAGCAAGCAGGGCATTTTGTATTCACCTCTTTTTTTCCTTCTTCTGAACAAAACCAATCGATTACCAAATCGTGAATGCCGCTGAAAACTTCATCATGCGTCATTTGCTTGACAGAGTTTACATGACCAAAAAATGGCACCCAAAAGTGGCCTAACGCTTTTTTCCAATCTGCATGTCCATTTGAAATTAAATCAAGCTTTTCTTCCATTTGTGCTGTGAAGTCATACTCTACACAACGCTGAAAAAAGGTTTCTAAAAATATAGTAACGATTTTACCGCGGCTGCTTGGAATAAATCTTTTGCTATCCAATGAAACGTACTCACGATCTTGTAATACCGAAATAATTGTTGCATAAGTTGATGGGCGACCTATACCGATTTCTTCCATTTTTTTTACGATACTTGCTTCACTATAACGAGGTGGCGGTTGAGTGAAATGCTGTTTTGGCTCAACTGAAATCAGCTTACACGCTTCCCCTTCCTTCATGGCAGGTAGCAGGCCTTCATTTTCGGCTTCCATGTTATCTTGATAGACTTTATAAAAACCATCAAAGAATATACTTGATCCACTTGCTCGCAGAATTACTTTCTGGTCAGTAGAACTAATTTCAACTACCACTTGATCAAGAATCGCCGATTCCATTTGACTTGCAATGGTTCTTTTCCAGATTAAATCATACAATTTAAATTGCTCTGGCGTTAAGTAATCCTTAATACTACCCGGCGTTCTACTTATATCAGTTGGACGAATTGCTTCATGTGCTTCTTGAGCATTTTTGACCTTTTTTACATATTTACGAGGAGACTGCGGTAAATATTTATCACCATATAATGACTTAATTGACCCTCTAATTGAGTTTATAGCCTCATCTGCAATATGAAACCCATCTGTACGCATGTAAGTTATCAACCCTACAGTTTCACCACCAATATCGATACCTTCGTATAAATTTTGCGCTACTCGCAT
			AACATTTTTCACATTAAAATACAGTTTATTCACTGCATCTTGCTGAAGACTTGAAGTAATAAATGGAGGAAGTGGGTTTCTCTTAACTTGCTTGCGTTCTACTGTGCTTACAGCATATTGCCTTGACTCAATCTCCCTGACTAAGTTCTTTGCTTCTTCTTCATTCTTAATATCAAATTTTTCTAGCTTTTTATTGTCATAGTGGCTTAGCATAGCAAAAAAAGCCTCATCTTTGCTATTTTGCATTTCTGCCTTTATGCTCCAATACTCCTGTGTTATAAACTTACTGATTTCATCTTCTCGTTCGCATATAAGCTTTAATGCAACAGACTGCACTCGCCCTGCAGACTTGCTTCCCGACAATTTTGTCCACAGCAGAGGTGATAAGCTAAATCCAACTAGATAATCCAAAGCTCTACGTGCTTGTTGTGCACGCACTAAATCCATATTTATTTCACGTGGATTCTTTATTGCTTCTTGAACTGCTCTTTTCGTTATCTCATTAAAGACTACTCTATAAATGTTGCTTTTATCATTGATTGCTTTCTTTTCTTTTAATGTCTCTATCACATGCCAAGCCATTGCTTCCCCTTCTCTGTCTGGGTCTGTTGCAAGATATATATCTGATGCTTTACTTGCTGCTTTTACTAGCTCTTTTATATACTTTTCTGCCTTTTCAATGGTTTCATACTTTATAGCAAAATCATTATCCGGATCGACAGAACCGTTTTTTGCTGGAAGATCCCTCACATGTCCAAAGGATGCAGCTACTTTGAACTCTTTACTCAAATATTTACCTATCGTCTTTGCTTTTGCAGGTGATTCAACTATTAATAACGCCATACTGTTAATTATTTTAGTACTTAAAGATAATATGTTGAGAAATATACAATGAAAAGTAAAAAAATATTTTAATAGGTCTTGTGAATTTTACAAAGTCAGCCCGTATCCTATTCAATTTATAATGGCAATAGTAAAAGCTCAAAATTCCTCTTAGATCTTTAAATAGTTTCTCAGCTTAAATGTGATTCAGCGTGTATGGAATACTTAATCTCGTTGCACGTGGGCAAGGTCAGTAAATTACTATAGGGAGCGGAGATAAAAATATAAAACCATTACAACAAAACCAGGTGCGTTTATATATCTAAATAGGTTAAAAATAGGCTAATATAGAAGGTCTGTGTATACTAATAAGACTAATTTAGAAAGAGCTTATAGTATACACTTTATAATTTTAATTATGCAATATTTTTGATTCAGAATGTTTAGTAGTAAACACACTAGAAAATACACTCTTAACAGCAGCACATGTACTCACATCAGGATTTTTTTGCTTTTCTTCGTTAACCTTTCCATAAAATCTTCCAATACCATAACCTACTAATGCACCAACAGCAGTGGACACAATAAACACTGCAACGGCAACATTAAGTGGCGTTAAAGTAGCTGCTCCTGTAAGATATGCTATTACTGCACCAGCAATTGCACAAATACTTATAATGCCTATGTCATTATGTTTAGGCGCTGGCGGAGTTTGTTAAGCAACTTTCTATATAATATTTTCTAAAATAAATAGACTTCTCGCATCCAATTTCAGCAGCGCGTGACACACAACTGCAATGACAAGGTGTTGCAAGATAAACATCATGTTCACACGAAATACTTGACTTCACGTGTACTAAGAAGCATTTTATATATGTTGTGTGCCCGTAGCTCAGCTGGATAGAGCAACAGCCTTCTAAGCTGTGGGTCGTAGGTTCGAATCCCACCGGGCACACTCTTTTATCAATACTTTCTATAAATCTTTAAGTACTCTGGTACCACATTTTCAATTGCTAATGGTCGAACCTTCATTGTTTCAAGGTCAGCTGACCTTTCGATTGAACTATTCATCATAACTTTCACCTGATCTTGAGTAAGCACAGGGTTCGTATCTCCGGTTATTGGTTTTAACAGCATAGAAATAATTTTATTTTCTAAGAAGAAAGCTATCAACTTTG
			CCATTGGAAAAGATACATTGATCAATAAACACTTTCTGTTAGTAACATTCAGAATAAACTTTAATAAGCTTTTGAAAGAGTAAATTTTTGGTCCACCTATATTATAAATTTTTCTGTCTTGCTTATTAAAACTGATAATACGATATACCACTTCAGTTAAGTCTGTTACACATATTGGCTGAAATTTAGTTATTCCACTGCCGATCAACGGCAAAAAAGGAAGAATAGTTGCTAATCTTGCAAACTTATTAAAGAAGTTATCTTCTTTGCCAAATACAAGACTTGGCCTAATTATTATTGCTTCTTGAAATGCTGAAGTTACAGCTTTTTCACCTTCTAATTTACTTTGAGCATATTTTGACAGTTTACTATTTTCTACTCCCATAGCAGAAAAATGTATCATCATAAGTACATTTTTCATTTTTGCAGCTTTTGCTATCCTTTCAGCTATTTTAACGTGAACAGCGTAAAAATCGTGCTTTTTTGCTTCATATAATATTCCCACTAAGTTTATAGCTACATCACATTCTTCCATACCCTCCAGAACTGATTTTTCATCAAAAAAATCGCCTTTAAATATTGATATTTGTCCTAAATTGCCACACAATTTTAAACAAGCAGCTTTTTCCTGATTACGAGTGAATATCTTTATCAAATATCCTTCTGCTGCCAAGCGTCTTACGATGTGTTTCCCTATAAACCCCGTTCCACCAAAAATAATTACACGTTTTGTCACGATTAAAGTTCCTAACAATTTATTACTGTAAATTAATACAATGATTTTACTTAATATTCTATTATGAATTCTTGTATAATAAGGTCCATTTTCATTCCTCGTGAGCCTTTAACTAGAATTGCGTCATTATTCTGAATAATGTCAGCTAAATTACTTTTCAATTGATTAGAATCATTAAAATGTGCGCCTCTCATATTATCTGGCAAAAGCTCATGCAATTCTAACATAAATTTACCAACTGTATAAACTTTATCTACATTATTTTCTGTGATAACCTTAACCAGATCTGTATGAAATTTTATGCTTTCATCACCAAGTTCCAACATATCACCAAGCAAAGCTACTTTTCTCTGATTAGAATATGTACTCAAAGTTTTTATTGCAGCTTTCATCGAAGCAGGGCTGGCGTTATAGGAGTCATCAATTAAATGTATGTATTTTCCATTGTATTTGACTTTATGAATATTGCCTCTACCTTTCGTTGCACTAAAATTCTTAAGTGCAAGTGGTAATTTTGATAAATCAAGTCCGAGGCTTTGCACAACTGCTGCAACAGCAAGTAGCGAATAAGCAAAATGCTCACCTTGCACACGTAAATTACAGTTTATAGTTTGATTATTATTTAGTCTTATTTTAAAATTTAACCCGTCATCGTTGCTTATTATGTCTAATAAGCAAACTTCAGCATTTTTATCTTTACCGAGGCTTATTACATTTCTATTGGCGCGTGATGAGAGATAATCATAATATTTATTATCTCTGTTCAAAATCAAAGTACCGTTATTTTTCATACCATATAGAACTTCTAATTTTGTTTGTGCAACGTCAAATAGTGATGAAAAATTTTCAACATGCGCAGGTCCGATGTTGGTAATAACTGCAATATTTGGATTACTAATCTTTGATAATTCTTTTATTTCACCAGCTTTATTCATTCCCATTTCAAGGATTAAGCACTGGCAGTTTTTTGGAGCTTTTAGAATTGTCAAAGGCAATCCTATATTATTATTCAAGTTACCTTCGTTTGCATGGGACACTCCATATTGCGATAAAACAGTGTGCAGCATATCCTTTGTAGTGGTTTTCCCAACACTGCCTGTAATTGCAATAACTTTAGCATCAACAAGAACATTTCTAATGTAGTATGATGCCATACCGTGCAAAGCTTTCAGGGTATCTTGTACAATAATGAGAGGGAAATTTTTATATTTATCCTCACTCACTATTGCAGCGACAGCCCCTTTTAAAAACGCTTCATGCAAAA
			AATTATGGCCATCAAAATTCTTTCCCTTGAGGGCAATAAATAAATCACCTTTTTTTATGCTTCTTGTGTCCGTTGAAATATTTGAGCTATGTATCCAATTATAACCATTTACATCTGTTCCGCCAGTTGCGTCAATGATATTATTTGTGTTCCATTTAAACATAATTTAGAGAGTATTCTTTATAATAAATTGAACAATAAAAGTAGCGAAAATACTACATGTTTTAGACAATGTATAAATAATGGTTGCAATCCCTATAATTCTATCTTATAATGGATATAGAAGTTTAAATTTTTTCGTCTATAATTAAAATGTATTTAGTTGTAGAAAGTAACTTGGAGGTATGTATGCCAAAAAACGACCAAAATGAAGAATCTACTTCTATACTAGCTAAAGTTGGTAATGCAGCTTCGGGAGTAGGAAGTTTTCTGGGTAGAGGTGTAAAAGTCCTAGCCAAGGGTGCAGTATACCCTATATGGCCAAAGAATTGGTTTAAGTCTTGGGATGAAATGCGGCACGACATAAAAAATGGTGGGCGTTATATTATTGGCAGCCCACCTAAAGAATATGATCCACCTATAGAAACCACACAAGCTAGTAAGGATCTTGGCGTACAAATAATAGAGCAAAAGAAAGGGACAGGAAAGGGAACTTTTTTAGCGTCAAGGACTCTTACGGGAGATATACCTTATTTGGACGATGAACAATTAGGTCAAATAAAGAAAAACCTGCCAAATGTAACTATTTTCAGAGAAGAAAACAAAATTGTAATTGAAATTAACGTTGAGGAAATAGCTAACACTATTAAAACTAATCCTGATAATAAAGGCAAGAGCGAGAAAGAAATAAAAGAGCTTGTTCTTAAAGGAATTGCTAATAAAGTTGAAGGCGACCTCAAGAAGTTTGCAGAAATCACTGGTGGAGAATTTAAAGTTCACACAGACTTGAAATTGCTGTATGGTATTGCAGAAAAATTGTATAAGGAATATGATAATCAAAAGCAGTCATTAGAAAACGCTGTGAAGTCTAATCAGACTTCAGAAACTCTGGCTTTATCTGCTAGTGATAGGAGCGAGGTATTGGAAGCTGCTGAAACATTTGTAGATAGTAGTAAAGGAGAGTTATTAAGGAAAACTGCAAATTGGCAGAATAAAGTTGAGCAGGGTTCTGAAAATATAAGGAGTAGGAGGTAAAGTTATGAGTTATAAGGGGAGTATTATGAATGAAGTTAAAATAGAGGAAAGACATCATAGTTTAACTGTTCCTGGGGATATGTACTACTTACAACCAGGAGTTATTACTGGAAAAAGGGTAAATGAAATAGAAACCTCTTTTTTGGAAGAACAGCAGAACATGGTAAAAGCAAGGGAACTTGTAAGCTCTTTAAATCTTGAAAATGCTTCTGGTGAAACGATAAAACCACTATCTACACCTAATGTAGAGAAAAACGAAGGAAGAGGGAAAGGTCGCTCTTAAAATATGAGCAATGAAGTTTATGATAGCAATAACATCTTTGCTCAAATATTAAGAGATGAGTTACCTTGTGAGAAGGTATATGAAAATGAAAATGTACTAGCTTTTCGCGATAAGTACCCTGATGCACCAGTTCACATTTTAGCTATACCCAAAAATCAATATATTTCATACGATGATTTTATTCTAAAAGCTTCTGAAGAGGAGATAGCAAATTTCTTCAAAACTGTAAGAGAGATAGCACATAAATATAATCTAGAAAAAACAGGGTATAGGTTAGTCACTAACTACGGTGAAAATGGAGAGCAGGTTGTACCACATTTTCATGTGCATATTTTAGGTGGTAAAAAGTTAGGAAAGCATGTAAATTCATAGTGTTATATGTTTTGTTAAATGAGCGAATATTTAACCATAGTAATCTTTATCTGCGTATCAATTGTAGTATCTTTTGTTTTAGGTATATTGCCTATGTTTCTTGCAGTGAGTAAGCCAGATAGTGAAAAACTTTCCACATATGAGTGTGGCT
			TCAACCCACTATCCAGTGCAAGAAAAAATTTTGACATTAAATTTTACCTAGTTTCAATATTATTTATAATATTTGACTTAGAAATTGCTTTTCTTTTCCCTTGGGCTGTTTCTTTATCTAAGATAAGCTATGGTGGATTTTGGTCTATGATGGTATTTCTTGCAATACTCACTATAGGCTTTATCTATGAGTGGTGTAAAGGTGCATTAGAGTGGGAGTAGTTTATGACAAATCAAATTCTATCTAATGATGACTGGGGTCGTTATAAAAAAGAAGGGTTTCTTGTCACTAAATTTGGTGATTTAACAGATTATGTAATGAATTGGGCAAGGTCTGGTTCATTGTGGCCAATGACATTTGGTCTTGCATGTTGCGCAGTTGAGATGATGCATACTGCATCCAGCCGTTATGATCTTGATAGATATGGCATAATGTTTCGTGCAAGCCCACGTCAATCAGATGTGATGATTGTTGCTGGCACACTAACTAATAAAATGGCAGCAGCATTGCGCAAGGTTTATGATCAAATGGCAGACCCAAAGTATGTTGTTTCTATGGGAAGTTGTGCAAATGGTGGTGGTTATTACCATTACTCTTATTCAGTAGTCCGAGGCTGTGATAGAATTGTGCCAGTTGACGTGTATGTCCCAGGATGCCCACCAACTGCTGAGGCGTTGCTATATGGAATGTTATGCCTACAAAATAAAATAAAACGAACTCAAAATATAAAGCATGGATAAAACTGGAAAATATATACAAAAAAAGCTTAAATGCAAGTGTATTCAGAAAGACGACGGTACTATTGTAATATATTCAGCTTTAGGAGATATTGAAAAGCACTTACTCTTTCTACGTGATGATGAAGAATTCAGGTTTGAATCATTAATTGATATTTTTGGAATTGACTATCCAAATAGAGAGAAGCGTTTCGAGCTAATATACAATCTGCTCAGCATTGTGCATAATATTAGAGTACATATAAAGCTTCAGTTATGTGAAAGCGACATGCTTCCAAGTGTAGCGAAGATATTTAGTACAGCTTCGTGGTTTGAGCGTGAAGTGTTTGATATGTATGGAATAGAATTCTCGGATCACCCTGATTTGCGTAGGATTCTAACAGACTATGGATTCAAAGGTCATCCAATGTTAAAAGATTTCCCTCTTACTGGTTATGAGGAAGTAAGGTATGATATAGCAGCAAAAAAAGTTGTATATAATCCTATAGATTTACCACAAGATTTTCGTATGTTTGATAGCCTATCGCCTTGGGAAGGCGAAACCATAAAAGTAAATACAAAGGAGTAGAAAATGACAGTACAAAGAAAAAAAATATCTTTGATCGGTGCAGGAAATATCGGTGGAACTCTCACCCATATGATTGTACTAAGGGAGCTTGGTGATGTTGTTTTACTTGATATCAGCGAAGGCATTCCACAAGGTAAGGCACTCGACATTGCAGAGTCATCCCCTATTGATGGATTTAATTCTGGTTTAACTGGAACTAATCAATACAAAGATATAGAAAATTCTGATGCAATCATCATAACAGCAGGTATTGCTAGAAAACCAGGAATGAGCAGAGATGACCTCCTGCAAACCAATGCTCAAGTAATGAAAGAGGTTGGTGAAAATATTAAAAAATATTCTCCAAACGCGTTTGTAATAGTGGTTACCAACCCTTTGGATACCATGGTTTCAGTGGTGCATAAATTTTCAAACCTTCCAGCTAATATGGTTGTTGGAATGGCAGGAGTGCTTGATTCTGCCCGTTTTCGTTATTTTCTTGCAAGTGAACTAAATATTTCAGTTAAAGATGTGTCTGCTTTTGTGCTCGGTGGACATGGCGACACTATGGTACCACTCATTCACTGTGCCTCTGTTGCTGGCATTCCACTTACTCAAATTATCGATATGGGTCTCATTACGCAGAAAAAAGTTGATGAAATAGTGAAGCGCACTCGCAATGGCGGTAAAGAAATAGTTGATCTGCTTAAGTCTGG
			ATCTGCATACTACGCTCCTGCGTCTTCAGCTATATGCATGTTAGAGTCATATTTAAAAGATAAAAGGCATATATTACCATGTGCTGCTTACCTTAATGGTGAATATGGTGTAAAAGATTTGTTTATTGGTGTTCCTGTAATTATTGGAAAAAACGGAATTGAAAAGATCCTAGAAGTTAAAATGAATGATAGTGAACAAGAAATGTTTAATAGATCTGTAAATGCAGTAAAAGAGCTAGTGAAGTCTTTAAGCTTATAAGTAAATTAGTGGTTTTATAGAGGCTTAAGTT-------------------------------------------------------------------------------------------------------------------------------------------------------------------------------------------------------------------------------------------------------------------------------------GTTGTAATAGTTTAGACTTCGTGGTAAACATGTTGCCGTCCACTTCCGCCTAAGAAGTATAATGCGGCTTGACAAATTTATTGTCATCTCAGACCGCGGAGAGAACCATATGCTACTTTTAACTTATGTAAAATTACCAAGGATTATGGAGAAGATATGCTGTTTTGATTTGTGTGAAAATTATTGTTGACTTATGTGCAATTAGAGAATCCTAAAATATCGTTCAAAAAGTGGATAAGGATATTCTTGTTTTTTCCCGTTCCAAAGATTTTTTTGAAACACAAATCATTGCGAGGATCGAGAAATTTTGATGGCCAAAATGCTTGGAAAACATTAATAATTATACACACAATTATTCAACCATATTTTTGAAGATAGCTAGGCAGCAACTTTCTGTATTTATTTTAAATTGAAGAAAGCTCAAATGAAAGATCGTGTTTTGCTAAAAATCACAGAATGCAGTCTGGTTACGTAGATTTTTCCCCATTAGACAATAGCCTGTTTACAAAATTTTCGTTACAATAATCGTCTACAAAACAATTCTATCATCTTTTTATTCATTAGGTACCCTATTTCTTGTTAAAATACTGGAGTTCACCCTCTCTCTTATTATTCTTCTAATCTATAGTTAGCGTTCAAAACCATATTCGAAAAGTATCTCATATGTTTCCGGATTTTTTTAATGCTGTTTATTTCATCCTCAACATTGCCTCTACCTTTATGAACTAAGTAGCAGCATTAAAAATTATAACGTATTCCTACTTCTAGAATCGCGTCCGGTATTTGTACTGGTGGTTTAAAGCCACTTAGTTGCCCGCCTGCGGTAATACCAACTGTACCAACTATCTGTGGAGCAATTTCATAATCAACACCGACCTTTAGTTTATAGGAAATAGAACCCAGTATTTTATCTACTACAGATGCCTTCTCTTCAGCAGCTCCAGCAGCTTCAATATCTTTGCTTGCAGGTTCACTTGTACCACTGTTACCAAAGCCAAAAGGTATTACTTGTAGGTATCCTCCTAAACCTCCGCTGACATATAGCTTAACGGGATCAATATCAAGGTCGGGGTAATAACGGTAATTTGCTAATAAGCTAGCCCCCATTTTCTTTTCTTCTTTACCAAACATATCACTTATGTCAGTGAGAACCTCAAGTTCAAACTTAGAGTTTTTGTCATGATGATAACCAAAAACAACGCTAGGTTTTATTTTTAAGCCACCACCCCATCCAGCACCAAAGTTTAAACCTGCATAGTACTGATCTTCTGACTTACTTGCACTATTATTAGCTGTACCTGCTAGAGATGAAGTGAGCAACACAGCTAAAGCACATAATCTTTTCATTTTCATATAACTCCTCATACAAAAAAATATATAATGCATAAGTATATATCCTTTATATTAAAAAAGATATAATCGCATGTTAAAAA
			GAGTATAACCATGAAGTCAAAGATGCGCTACGGATTTTTTATATAACTATATTTACTATCTTATTTGGTACAGCATATACAGTGCGAACTTTGCTTTGATCGATCTTACTGGACACAGAGTCTATCGCTATTTTCTTCAATTCTTCTTGAGGTAAGTTAATTGCCACCTTGATTGTTGTACGTAATTTTCCATTGATTTGCACTGCTATAGTTACCGTATCGTCAACTAATAATGATTCATCAGCTTTTGGCCAAGGTTGACCTCCTATTCCTTGCCATAGGCTTTCAGCTAGATGTGGTATGAATGGTTCGATTACTCTGATTAATATACATATACCTTCATCAATAAGAGATTTTCCAGTTTTTACGTCTATTTCAGCTATTAAATTCGTCATCTCACGAAATTTTGCCACTACACAGTTTAATCTGCAGTTTTCCAAGTCATCTGTAAGTCCGTGTAAGAGTTTATGAATTTTTTTTCTGTACTCTAGAAGTCCACCCGTAACACTTTCATTATCATAGTGTATATTTACAGGTCTTAGCTGCATGACCATACGCCACAATTTATTTACATAACGAGAACAACCTTCCACGCCATCATCGGACCATTCCATATCTTTCTCCGGAGGAGTGTCGGACAACACAAACAAGCGAGCAGTATCAGCACCATACTTTTCTATGATAAAATTTGGATCAACTGTGTTCTTTTTCGACTTGCTCATTTTCTCGACTTTTCCAATTTGAACCTTAGCTCCTTGTGCAATCAACTCTTTTGCTTCTGCGGGAAATAGCCACTTACCATTTTCGTCTTTATAAGTTGCATGGCAGACCATTCCTTGAGTGATTAAAGTAGAGAAAGGCTCTTTAATATCAAAATAGCCACATTTGGTTAAAGCACGGCAGAAAAATCTTGAATAAAGCAAATGCAGAATTGCATGTTCTATCCCACCTATATAATAATCAACAGGCATAAAACGATTACATGCATCTTTGTTTACTGATTTATCCCCACTACAGAATGCAGCAAAATACCAGGAAGATTCAAAAAAGGTGTCGAATGTATCAGTTTCACGCTCTGCTTGCTTTCCGCACTTTGGACAATCAACAAATTTCCAAGTTGGGTGCTTATCCAGCGGATTGCCACCACTTGTAAATTCTACATCTATTGGTAGAACTACAGGAAGGTCTTTTTCTGGCACTGGAACAGTTCCGCAATCTTTGCAATATATGATAGGTATAGGGCATCCCCAATAACGCTGCCTTGAAATCCCCCAATCGTGCAAACGATGGTTTATTGTTTTCTTACCTATCCCTTTTTCTTTGAGCTTTTTAATAATTACTTCCTTTGCTTCACTAACCATTAATCCGTTTAAGAATTCGGAGTTAAACATTACCCCATCACCAGTATACGCCTCCTTTGTCATCTGAGTAGCTTGACACTGGGATCCATTGTAAGAATTCTGGTCACGCGCTGGAATGACACCTAAGTGGGCTGAAGAAATAACGGGAATAATCGGCAAATTGTACCTCTGCGCAAATTCAAAATCACGCTGATCGTGTGCAGGGCAACCAAAAATCGCGCCTTCTCCATATTCCATCAACACAAAATTCGCTATGTAAAGCGGCAATTCCTTATCAAGAAATGGATGTTTGACGTTTAATCCGGTGTAAACTCCTATTTTTTCATCGTTCTCTCTTTTCGATTTTATTTCTTGGATCCCAGTGTCAAGCACTGGGATGACAACAGAAGAACCATTCTTTAAATCCTGCACAATAGGATGCTCTGCTGCCACTGCACAAAAAGAAGCCCCAAACAAAGTATGAGGATAAGTTGTAAAAACTTTTAATTTCTTATTCAGGCCAACTACTTCAAACTCTATAGTTGCTCCTTCAGATTTTCCTATCCAACGCTCCTGCATTGTTTTGACTTTTTCTGGCCAATTTTTCAAACTTTGCAGGCACTTGAGTAAATCTTCAGCGAAATCAGTAATCTTTAAAAA
			CCATTGGGACAACTTACGTTTTTCAACAACTGCACCTGATCGCCATCCTTTTCCATCAACCACCTGTTCATTTGCAAGCACTGTTTGGTCCACTGGATCCCAGTTAACCCATGATTCTTTTCGATAGGCAAGCCCATGCTTTAAAAAATCCAGGAAAAATTTTTGTTCGTGTTTGTAATAATCAGGCTCACATGTGGAGAGTTCACGCTCCCAATTATAAGAAAGACCTATAGATTTCAACTGTGTACGCATATTATCTATATTCTCTTTTGTCCATGTTTCGGGGCTAATATTGTTGTCCCTTGCTGCATTCTCAGCTGGTAATCCAAACGCATCCCAGCCAATTGGATGCAAAACCTCAAATCCATTAGCTCTCTTGTAACGCGCTATCACATCCCCTATTGCATAGTTACGTAAGTGTCCCATATGAATTTTACCAGATGGATATGGAAACATTTCCAACACGTAACACTTTTCTTGTTTACCACTCTTGCTTACAGAAAAATCCCATTTATCTTGATAAAATTTTTCAACACTTTTAAAATCATATTTCATATAAATCCAAATTCAATTACAGTTCATATGCATCAAAGGATCAACCGCTTGGCCATTATGTCGTATTGTGAAACACATCTGTGGATCTTTATCTTGTGTGCTTGATTTACCTGCAGATCCAATTACTTGACCTTGCTTTACTTTATCGCCAATTTCAACATGTATGTTTTTTAAATAGGAGTACACAGTCATGTAATTATCTTTGTGTTCCACTATAATTAAATTCCCATACCATCTCAGCCCTTTGCCTACATATACCACTTTGCCGGGCGCAGAGGCAACTACATTCGTTCCATTTTGAGCAGCAATTTTTATGCCATCCTTACACGTTTCATCAGAAGAGGTAGCTGTACCTTTAACTGGCATTACAAATTTACAATTTACCTCTACGTTTTGTGCATTATTGTTATCTCTGTATATCCTATTTATGATGTCTTTTCTATTTTCTTTTTTTATTGAAAGATCAACATCTTCCCTAATTAAATGGTACTCTCTTGTATATTCCAGATCTCTTTTTCCGTAAAATTCTTCGCCTTTAAGCAGCACAGGTGAAGGTTTTTGCAGGCCACAGCTTACCAATATTGCCGATAACATAAAAAACGAGGCTATATGCCACATTCTAGATATACAAATTTTCACAAAACCTATAGTGTTTCATGTTTGTTCGTTACTTTCCTCATTATTTATTTTACTAGTTAAATAGTCTCTTAAATCGGTAAGTTCTTGCAACAAATCCTTTGTGATTTTTATATCACTACCAAATTCCTTTTGCACTCCTTTTATTGTATATCCTTTATCATATAACATGTATTTCACTTTCTTTATGGCCTCTATACACTTACGATCATATAGCCTTCTTCCTTTACGCTTTGTAGGCTTAATTTGATGAAACTGACCTTCCCAAAATCTTAAAACATGCTGTTCCAAACGTAGCTCTTCAGCTACTTCCCCAATTGTGTAAAATAATTTTACCTTATTCATTGATTGTTTATTGATTTTTTTATAGTTTTTGAAGGTCTGAAAGAAACTGAGTTTCTTGCTTGAATCACCACTTTCTCTGATGTATTTGGTATATTTCCTGGCCTTTCCTTCTTTTTTTTGACCAAGAATGTTCCAAATGATGATATTTTCACCATTCCATCCTTTGCCAAGCTTGTCTTTATTTCGTCCAATATATCATCTATTATCGAAACAGAGTCTTCCTTTGATAATCCTATTTCTTGGTTTATATTTCCAGCTATCGTTGCCTTAGTTACTGTTGTGTCTTTTGTTGTAACGTGATCCATTATTGATAAATATTACAATACGTAAATATAATATAGCAATCGACTCGAGATTCAGCTACTTTATTTTTTAGAGTATGTCTCTTTTGTTGCATAATTTAAAATACCGGCAGCTATCAATATCGCAAATATTGCAAAAAGCGCCATTTGATAATCTGCAAG
			AAGTGCTAACATTGACACTATAACTCCACTGCCAATAAACATAAACCCATTGATAATGGATGATGATGTGCTAATGTATTTTCGTTTCACAATCTCGCTGCCGACAGTAAAATTAAGCATATGTCCTCCCGCAAAAAACCCGAATATTAACATACAAAAGTACACAACGTGGGCTGTTAAATGGCTGCACAACAAAATAATCATTGAAATACCTTGTAACAGAGCAAAAGCAGAGATTACATGCCTTCTATTTTTAAATAGGGTTGAGATTCGATCTGCAATTGGAGCCCCAACTGCAAGACCAAGCCATAGTATTGCGGTTGCTACACCTGACTCCACTGCACCGAGTTCTGAGTTGCTTAGTAACCTTGGAGCCCACAAGGTATTCAGTGCTAAAAATGTTCCAAAAGTAATAGCACCCACTATTGAGGTTATCCAGATATCTTTTAATTTCAGCACTGTGAGTACAGAGCACATTACTGTTCTTATAGAGCTTTTTATTGTGCATTCTTCTGAACTGCTTTCTGGAAGTGTGTTTGGACAAAAAAGCGTAAGTACAAATATCAACACACCAAATAGTATTATGCATACAATCAGATTCTTCCAATCTGCACCTTCGGCAAGCAAGCTAGAAAACAACATTTGAATCACCAAAGCAGAAAGGCTTGAAATTGTCTGCACTAGTGAAAACATTAGTCCAAATTGGGCAGCGGAAAAACATATGCTACTTGTGTGAGCAGCACCAATAAAACCAAATGATGCTCCAGTTGCAATCAACACTTGAGACAAAATCAAATGGGAGAAATTGTCACTATTAATAAGGACAAAAAGCCCCAAGATCATAGTTGATAATGAGAAAAAATAAATTTTTTTACTGGAAAAAACATTAAACGTTGCTCCACTAAAAAATTGTAAGATGGCGAAAGTCCAAGTATATGCTGAATTAGCCAGTGCAACTTGCGCGATTGTAAGTCCAAGTTCCTTTTCAAGATTTACACTTATAAAGGTATAAATTATCTGCATGTTGCTGAATATAACAACCAAGTTACTAATCAGCCAAATGAACCAAGCCTTAGCTCTGCTTTCCATAAGATTTATTTTTATAAGTAATCTATTAGAAATTTAACACTAAGTCTCTTTTAAAACCATAACTCTCTGGTAAGATTTAAGTTTGAACGAAAATATCGATTAACATAAGTCGCTATTGCATATTTTAAAGGTTTCATACACTCACTCCAACATAAACTTAAAAGCAAATCTAAAGTTTTTAAGAAGCAATTAGATTATTATATGATATACTAGTAGATTAATAAATATAGTAGGTAAATATGCATAATATGAATATAAGTGGTCTACAAAAATTAAAAGAGATAATACACAAGTTTATTAAACGTTCTGATGAATATAATCAGCTTATACATGATGGACAATATCCAGCTTTGTGTTCAGACGAGGCAGAAATAGACTTAATAAAGCTAGAGCAAATAACACGTGAGTTTATTAATGACTCCGGTAATATATCAGAAGAAGAGGTGTTAAAGCACAAGGAGTGCGTCATAATGTTACCAGGGGAAAAGCAATTAGTGGAAAACTTGAAAAAATTAGAAAAAAGAATATCTGATTTCATTGGATCTGTTCATGATTATAAAAATCTTGAACGTGATGGACATTGTCCAGCTTTTTTCAACTACCCTAGAAAAGAAGATTTTATGGTGCTTGCAAAAATAACAAATGAGTTGTTTTCTGAAAAAGATGATTTCGAATTTGTAGATAAGAAAGATGTACCAGATAAGGAAGAGTTGCCTGATACATCTCTAGCAGTTCAAAATACATCAAAAGTAAGAATGCTGAGCTGGTTAGGTTTTTCTTCTTAATGTATGTAAAGTGATACTCTTTTCATACTCTATTTGAGCTGAACGAAGAGTATCACAACTTGAGTTGGTAGATAAGAATAAAGCCCTTGTTGATAGCTAGAGTTGGTACATGCATCAAACAAGCTC
			TACGAAGTTGTTGTCTGTAACGGTGCAAGCCAACAGCCAGGACTTTAGAGTGTGATACACAATCGTACGAACATTTGCTTTTGTTAAGCACAACAAATGATATCATTCAAGTGCTCCAACATACAGCTGTACAAACATTGTAGTTTGAGAGCAATCTCCACAGGAGGGCGACGGTTCTTCTTCTCTATACATCTTTATATTACTACTTCTTAGTACTCATAAAAACTTAATTTCAACATATAAGGAGGGTGTCATCCAAGCAGCAGCTAACACTGAGATCTAGAACATTTTCAATGACAAGATTTATCGTTTGGTTTTAAAAACACTATAGCATACCGTTCACAGAAATAAGAGGAAGATCCGTGAACGATTACTCTCGTTTTTTCTAAAGTATAAACTTAGATAAATCCAACTGCTTCGAAATTGACTCAAGTTTATCTTTTACATACTTGCTGTCTATAATGAATTTTTCGCTATTTTTCTCAGAAGCAATGAAACTTATTTCATCTAAAAGCTTCTCCATGACAGTGTGAAGCCTTCTTGCGCCTATATTTTCCACTTGCCTATTAACTGTAAACGCTATTTCAGCTATGGTTTTTATACCATCATCAGTGAACTCAAGTGTCACATTTTCTGTTTTCATTAAAGCTATGTACTGCTTTAACAAACTAGATTCTGGTTCCTTTAATATTCTTATTAAATCTTCTTGAGTAAGTGCCTTAAGTTCTACCCTGATCGGTAATCTGCCCTGCAATTCCGGTAAGAGGTCAGATGGTTTAGACTGATGAAAAGCACCAGATGCAATAAATAATATATAGTCTGTTTTTACATGGCCATACTTAGTTGTAACAGTTGTTCCTTCAAGTAATGGTAACAGATCGCGTTGCACTCCTTCTCTGTTTACTTCACCTTTTACTTCTGTACGCGCTGCAATTTTGTCTATTTCATCCAAAAATACTATACCGTCATTACTAACAAGATCAATGGCTTCTTTGATTATCTTATCTTCATCCATTAGCCTTTCACTTTCTTCATTAATTAATATTTCACGCGCTTCTTTTACCTTCACCGTAATAGTTTTTGTTTTTTTGCTCCCGTTAAACATCTTGCCCATTATTTCTGTTACATTCATCACACCAACTTGCCCACCTGGCATGCCTGGTATATCGAAAGTAGGTAACATACTCTTGCTCTCTCTGACGTTAATAGAAACTTCTCCGTCCTCAAACTCTTTATTCCTCAACCTTTCTCTAAAATTTTTTTTACTCTCTTCGGTTGCCCCTTCGCCTACCATAGAGTTTACTATTGTTTTCTCAGCTAAAATTAAAGCCTTTTTAGCTAAGGCTTTATGGGCTTTCTCTTTAACTAAAACTATTGCTGCATCAACTAAATCGCGTATTATCGAATCAACATCACGTCCAACGTATCCTATTTCAGTAAACTTCGTTGCCTCAATTTTTATGAACGGTGCACCGGCAAGTTTTGCTAAGCGGCGAGCTATTTCAGTTTTACCAACTCCTGTATGACCAATCATCAATATATTCTTAGGTATGATTTCATCACGCAATGGAAATGGGACCTGATTGCGACGCCAACGATTTCTGAGCGCAATAGCAACAGCACGCTTTGCATCATCCTGTCCGATTATGAATCTATCCAATTCTTTAACTATCTTCTGTGGTGGCAGGTCATCTAACAAAACTTGAGTACTGTCATTAACTTGAACATCGCTTTCATTTGAATCAAAACCACTCTTAGTATCTTTATAGAGGTCATTTTTTTCATCGTAGGCGTCACTACTACAAGACTGCCCTTCTGAAAGGGTTATAGGCTGATTGGGAAAATTAGTGCATAAAGTTTTTTGCTTGGAAGACATATCACTCCTCTATTTTTTCAATAATTACATTGTGATTTGTATAAACACATATATCGGCAGCTACCTTCATAGCCTTTTTCGCAATTTCCTCTATTGATATTCCTTTAATATCAATTAAAGCTCT
			TGCTGCAGATAGAGCAAAATTTCCCCCAGAGCCAATAGCGGCGATTCCATCTTCAGGTTCAAGAACATCACCTGTTCCCGTAATTACTAATGAAATAGATTTATCTGCAACGATCATCATAGCCTCTAATTTCCTCAGATATTTATCCATTCTCCAGTCTTTTGCAAGTTCAACACATGCTCTCATTAATTGTCCTGGGTGCTTATCAAGTTTAGATTCTAGTCTTTCAAAGAGAGTAAATGCATCAGCTGTTGCTCCAGCAAACCCAGCAATTACAGAATCACCAGAGAGACGCCTAACTTTTTTTGCTCCAGATTTTATAACAGTGTGGCCCAGTGAAACCTGTCCATCACCTATTACCACTACGCTTTCACCCTTTCTAATTGATAATATAGTAGTGCCATACATTTTACTGTTGTCGTGTTGAATCATTTTTCTAACACTTTAAATAAGAATCTCATTATACTTTAATCTTTAGTCAAATTTGCTAAATATGTTTAATTATAGCTTATAATATAATACCTTCCTTATAACATTTAAAGTGCAGATGCAAAACATAATTCACCCAGATTTGGAAAAAAGTATAAATAATTGGTTTGAGGCAAAATTTAACGGCCTTACATTGCCATTTTATAGCTCTATAGATCTTAGAAACTCCAGCTACAAAATTGCCCCAGTGGACGCTAATTTATTTCCTGCGGGGTTCAATAACTTAAGTGAAGAATCAAGAACGATGGCAGCAAGATTGATAGAAAGCTACTTTAAAAGACATCAATACAAAAAGGTTCTTATAATACCGGAAAATTATACACGCAATAAAATGTATATAGAAAACGTATTTGTTATAGAGAAAGTACTGCAGCTCGCAGGTTTTGAAACTAGAATTGGTCTTTTACATAATGAAGTATACAATTTAATAGAACCGTATGAAGCTATTGTGAAAGAAAACTCTCTATTAAAGACAACTTCAGGATTTGTGCCTGATGTTATTATACTGAACCGTGATATGACGAGCCACATTCCAGACATGCTAAAAGACGTAAAGCAAGATATAGTACCAAGCCCACTATACGGTTGGCATAGCAGGCAGAAATTTAAGTATTTTGAAATCTATCAAGAATTAGCGTCCGAATTTTGTAGCGAATTTAAAATGGATCCATGGCTTATTTCTGTGCTTACAGAAAACTGTAATGGAGTTGACTTTAATGATGATTCATCACTAGGAGCAGTAGCGACTAAAGTTGACCAAATATTGTCTCTAGTGCAAAAAAAATATGAGGAATATGAAATAAAAACACAACCTTACGTTTTTATCAAAGCAAGCAATGGCACATACGGGATGGGCATTATAACGGCAACAAGTGGAGAGGAAATATTAAACCTCAATAAAAAAAAGCGTCATAAAATGAAAAAGATAAAAGAAGGAATAGCAATCAATAGCGTTATTATACAAGAAGGTGTACCAACCATTGACGTATTTAAAAGCAGTTCTGCAGAACCGCTAATATACTATATAGGAAATACTCCAACATGTTACTTATACCGATGTAATAGCAGGAAAGATGTATATTCCAGCTTAAACTCCATTGACTGCGAATTTTATGACGTTAGCAAAATAGTGGAAGAAAAACCTCTAGCACTTTGGAATATAATTAGTAAATTAGCAGTGTTAGCATTGGCAGTAGAAATAAAATCTTTTCACCTCTAACCCTTACATTCCCACAACGTCGCCATTGGGGAGACCATTACCATCATAATCGTGCCTAATATGATTAGCGCCATCAAGTTCAGTGGAAGGATCGTCATTGATAGGTTGATTAAACAACTTGTCAAGTTGAACTGCAAGAAATACTGCACTATATATTATGCTGACTGTTACGCTTAAGTTGAAATTATAGATTATACCATTACCTAAGTTTATTGGTATAGTTGGAGTCTCTATCCTTCTTAATATGAAGTTTAATAAACCTAACGACAAAGTTAATGTGCTAATAATAAGG
			TCCTTCTTACACTCAGCAGACTTTTCAGGATCCTTATTGTCCAGATATTTCTTGCATGTATAATAATAGCTTATAGGTTCTGAAATGAACAAAAATAGGATCGTTGAGGTTAAGTTAATATAACTTATTATGTCTGTATTGCTTCCAGTGCAAAAATGGATGATTTTCAACATCATTAGCGCTTCTATGGTGCTGCTTGCAAGATTAGCCGATTTACCCAAAATTTTTGCTAATTCTTTTTTACCCTTAGGGTCTTTATAATCTTTTACCAAATCCCGTAAGATAAATGCAGAATGGACAATGTATAGGGTAGATGTCGGAAATTTCACCCATCGGGCAACATTCTTTATAAAGGAGATATTGGATCTGTTATTGTCAATAAACTCACAACAAAATTGCAGTGAAATCTTACACAATAGGGCTGTTAAACCTGTTGTGATGCAGATTACCTTCCTGAAATCATGATTATAAATATCATGCACCTTTTGTGCGGGCGTGTTGGATTCCTTTTTTAGCTTGCTTGGCATGAAATAGTTAACAAAATAATAACTCCCTGTTATTCTATCACATAAAATCCTAAAAGAAAAGCCCTATAAATCAGGACTTTAAGGGAGATTTATGCACAAATCGGCTAAGCATTTTATAAACAAGGGATCGGTACTGAGAGTTGGCACGCGAAAGTAATATCCATCCTTGATAATTGCTTTATATTCTATATCAAGTTCAACTAGAGTTTCTGAATGCTCAGAAACAAAAGATATAGGTGATAGAACTACAGGTACACCATCAGCTTTTGCGCGTAATAGCTCACTTTCAGTGCTTGGCTCTAGCCATTTTACAGGACCAATCTTACTCTGATAACATATTGACCAATCTAAGTTATTAATAGCTAACTTTTCTACTATTAACTCTACACTTCTTTCTACCTGTGAAGCGTAAGGGTCGCCCTTTTTAATGATACTAAGAGGTAAGCTATGGGCTGAAAATAGGACTCTTGGCTTATCGATTCTGCTGGCTAATTTGTAATACTTAGTTATTAAATTAGCGTGAGCTTTAATAAAGTCTTCGTTATCATAATAATGGTCGATTATTTTTGTATTGCACTTTAGACCATGGTTTTTAGCATTTTTTTGCCAATTTTCGATGGATGATAAAGTTGTGGTAGTTGAATATTGAGGGTATAGTGGCAGCAAAATTACTTCATCAGGATCAAATTGTTTTACACTTTTAATAGCTTCGTCAGCAAATGGACGCCAATAGCGCATGCAGATGAATACTTTGGTTAGTTTTGGTGTCATTCCAGCGCGTGACGCTGGAATCCAGTTTTTTTTTCTAAATCCCAGTGTCTGGGCACTGGGATGACAAAAGACAGGTTTGTTAAGTTCTTGTTCAAGCGCTTCAGCTTGCATTTTTGTATTCTCCAGAATTGGCGATTTGCCTCCGATTTGCTCATATATTTCTCGTGCAGTATTTTCTCGTTTTGCAGATATAAACTTTGCTAGAAGAAACCGAAAGGGATTCAGTAGATTGATTATTCTCCTGTCATAAAAAAGATTGAATAAAAAAGGACAAACCGCATTCAATGAATTAGGTCCGCCAAGGTTAAATAAGATAACTGCCTTTTTCACCTACGCACTACTACAACAAGGTACTTTTGGGGTGCCTATACGTTCAGCTACAGGTTCATCAAGTATAGATATAGGCACTAAATTTCTCACACTAGCATACAATAAATGGCCAGATCTCTGCAGGTTACTCTTGGTGGATGTGAAGCTCCAATCGAAAAATGTATCGACAAAAAGACTTGGCGCTACTTCAAGAAGTTCAATAGCAGCTAAAGATAGCATTATACAACTTTGCAGGACCTTCAAAAGAACCTTTAGAGGGAAAAGTAAAACTTTAACGAAAAGAGAGGTGCTACTTGTTTCATCCAGTAGTCGCCCTGAGTTAGGCGAATTATACTCGGTGTGTTTTCTATTTTGATCAAAGATAGGAAATTT
			TATAGTATCTTTCTTAAATTCCGCGTCTATTTCTCCTCTACTATGGTTGGTGATTTTTTCCATTAACTTCTCACGCACATGCCAAGTTCTTACAACAAAACATGTAGCAACCATCAACGCAGCGCATATAAGTGCGCATTGCATGAGGCTCATACTGCCTAGCATAGCTGGCAGCGCAAAACAAACAAATGGCACTATGATAGCCATTTCAAGAAACGGAATAGTATTTCTTTTCATTGCAAAGGCAGCACCTTTTTTTAATTCTGTATTATGATGTGAGCTATATTCCAAATAGCTTAAAAATGCCAAACTAAAAGTCAAAAATCCTTTTGTTCCACAAAAAATTGACGATTTCAAGTTATTGACCAATTTTTTAGCAGTAGATTCAGCTTGTTTTTTAGTGGTAGGCTCAACTTGTTTGGTAGTGTTATTTTTACAACATTTACCCATACAATACCTCTTTGATGATTTATCCTTAACTATAAATAAAAAACTACTTTTATCAAATCAAAATTTACAATAAAATAAATCTATAAATATACTATTTTATATAAGGAAATAATATGGCAATTGAGAGAACGCTTTCGATATTAAAACCTGATGCAGTAAAAAATAATATTACAGGCAAGATAAATTCATATATTGAAAGCTCTGGACTGAAGATTATAGCACAAAAAATGATGTTACTGACAAAAAAACAAGCAGAGCTATTTTATGAAATTCATAAAGATAGACCTTTTTTTGGGGAGTTAGTGGAATTTATGACTTCTGGTCCTGTGATAGTTCAAGTTTTAGTTGGTGAAAATGCAGTAAGTAAATACAGACAAATCATGGGAGCTACCGATCCAAAGCAGGCAGATAAAGGTACAATCAGAGGTGATTTTGCTGATGACATAAGTGAGAATAGAGTTCACGGCTCAGATAGCACGGAAAACGCTCGTAAGGAAATAGCTTTCTTTTTTGCTGAATGTGAGTTGGTGTAGTTCACTTGGATTTTTCTATATATAAAAATTTTCTGGATCCTATGTCAAGCATACATCTGTACGAACGTTGTAATTTTAAGATGGTAAATGGTGTCATCTTAACTAGTGTGACATTAAAATGACAATGACAAAGTTGTACCAAGTAGCTCACACTGGAACTTATAGCTATAATAAGT------------------------------------------------------------------------------------------------------------------------------------------------------------------------------------------------------AGTAAAAGACTAGCTAACTCGGGGATTCTTTGTCTTTTTTTCTGCTTAGTAAATTTTTTAAACATTTGCAGCGTAGGTTAGTTGCAATTAAAAGCAGCTGAA---------------------------------------------------------------------------------------------------------------------AGTAACTTAGGTTCACCGACAATCGTCATCCCGCTACGTGTTAGCGG-------------------------------------------------------------------------------GTCTTCTGGATCCCAGTATCAGCTACTTTCATGACGTCATCATAAAGTAAACCAGTGTCAGCTACTTGGATGACAGAAGAGGGGCTACTTGGATGACAAGAAGAGGGGTCATAAAGGAACCAGTTTGCATAACATCCTTCCTAGTGAAAGTTGCTCTCAAATCGCAATGTTCATGCAGTTGTGCACACAATACTAGAATCCAGAAAAAAACATGTCTAGACGAGTTATTTGAATGACATTAGTTATGCAGCTTTCATTTCACTATTACAACATTTGTTTACTGTTATGTTTGTAAGAT
			ACCCTACTATACAACCTAATGCTGCACCTACAATTCCTAATAATACAGCAGTTGCAATGAGTCCAATAGCGGTAATTTCAGGTATAATTCCCATTGCAACTAGTGTAGTTCCTATAGCACCAAACAATAATGCTGAGCCTATTGTCCACCCTATCGAAGAAATTCCTGAAGGCTGTTTTTGTGGAGAATGATGATTCTTATTATCTGTTATAGGTGGCTGAGCACTTTGCTTTTCCACTGTATGTAAGTTATTGTTAGTTGCTTTTTCTTTGTGTTCATTAAATAATTTTACAAGCTTACTTTTCTTTTTTGAGCCGGCCCAATATGATGCACTAGCGTTTGACTCCCCCTTTTCTACTTGACCACAAAATTTAGGGTCAGCGCCTGCCTTCAATAGTAATTTTGCAATTTCAATATCATGATCAGTTTCCACACTATCACTGTAAGCAATAAATTGTAACACCCTACTTTTTTGCCTATTAGATGCATACGGTAAGAGCATTTCTACTGTACTCTGACTATATTTTGTAATATTGCCGATAATTAACTTTTCTTCTACATAATCTACATTAATTTCAGCACCGTGTTCAAACAGTACCTTAACAACATCATTTTTGCTTTTTCCTAGAGCGTAATACAGTGGTGTATATTTCAAGTTACGATGTGCATTAGGATCTGCTCTGTATTTTAGAAGCATACTTATAACATCAAGGTTCTCTAGCTCACATGCAATATGCAAAGGGGTGCCAATACCTTCTGCCCAAATATTAACATCTATTACGTTAAGTTGTGAGCATAGCTTGACACTGCTATTATGAGCTGGTATTGAATTGTTAGCGCTATACTTTGATAAAACTTCTTCAAGAAGCTCTATCCAGTCAGATTCAGAATCACCGCAGGAATTTTTTACAATGTAGTGCAATATTGACTCCTCAGTCCAAAAATCAAAAGGTTTGGTTTGTGAATTGATATTTTTGACTTTTTCTAACAAAATTTTTGTCTTGGCTAGATCTTTATCATCAAGAGCCTCAAATAAATCAACCTCTTTTTCACTTAAATGTGAACCGTAGCGTTCTCTACGGAGTTCTTTTGCCCTGTTTTCAAAATATTCAGCCAAGTTGTTAATCCAATCATCATTAGGCTGTTGGCTAATGAATTCTTCAGTTATCTTGCCTCTTGATATTTTATATGCTACTGATATTTCTTTAAACTTTTCTGTTGCTGTCTTTTGCTCTTCTTGGCTTTTATCTGACCATTTGTCAGGATGCCATTTCAATGAAAGCTTGTGATATGCCTTCTTAATATCTTCTTTGCTTGCACTCTCTGACAATCCTAATACTTTGAATGCTTCTTTACGTGTTTTTGGAATCATACTCCCCCTAAGCTAAATTAATTTATATATACCAGTTTAACCCACAAAAATCAAACGAATATTTTCAAAACAGTGCTAAACTTAAGCTGCTATGACAAGAACAGTTGACGTATTACTACCACTTCCAATTGATCAGTTATTTTCATATGCAGTTGAAGAAAATACTGAAATTTCAATTGGAGATTACGTAGTGGTGCCATTTGGCAAAAAATGCTTAATAGGGATAGTTTGGAGATATAGTGACAAAAGTGATCGAGAATTAAAATTTATTGAGCAAAAAATCGATTTACCAAATATTAGACCAAAATTGATCGCATTTGCAGAGTGGGTTGCACAGTATAACTTAATACCTATTGGTATGCTTGCCAAAGTGATAATGGGAGGAGTGCTAAAAGTAAACCAAATAAACAAATTGATTTGTGCTAAGCAGAAGCAGGAAATAAGTGAAATAAGTTGCCAATTAAGCCCTGAACAACAGGTAGCTAGTGATAAAATAATCAGCAGTTTGAATGAGTATTCAGTGACTTTGCTTGACGGTGAGACAGGGTCTGGAAAAACAGAAGTTTATTTGTCTGTAATTGTAAAGTTAGTTGAAACTGTAAACAATGCACAAGTTTTAATCCTCTTG
			CCTGAAATTGTTTTAACTTCACAATTGGTAAATCGTATTCGCAGTCAAATATCAAGAAACTTAGCTGAGTGGCACTCAGGACTCACTCCAAAAACTCGCCGGAATAATTGGCTCAATATAGCAAGTGGAAATGCGCAGATAATTATTGGTGCACGATCAGCACTTTTTTTGCCTTATAAAAACCTAAAATTGATTATCGTTGATGAAGAGCACGACTCATCTTTTAAACAAGAACAGGGAATTATATATAATGCTCGAGATATGGCGATAATCTTAGCCAAATGTGAAAATATTCCGATTATTTTATCATCAGCTACTCCACTGCTTGAAACGATTCATCATGTTAAAAACGGGAATTACAATCATGTAAAGCTAGCTAAGCGATTCGGTGGTGCAGAATTGCCACTCATTAAAGTAGTAGATATGAGGAACAACAAGCAATGGATCTCCTCTGAGCTTTTTGAAAGCATCAAACAAACCATAGAGAAAAAACAGCAGGTTATGCTTTTTCTAAACCGCAGAGGGTATGCACAACTGGCAATTTGTAAAAAGTGTGGATATAAAATTTCCTGCTTAAATTGTGCTGTTTGGCTTACATATCACAAGAAAAAAAATGCTCTTTTGTGCCATCATTGCTCTTATCAATTAAAACTTCCAGAGAAATGCTCTAATTGCCAAAGTGAACAGCCATTGTCCCTCTACGGCATAGGAATTGAAAGGTTGCTTGAAGAAATGGTGAAATTAATACCAAACGCAAAAACTGCGATGATAAGCAGCGATCAGAAGTCGGTTAGTAACGTAATTGACTTGATATTGAAAGAAGAGGTGAACATTATAATCGGCACACAAATAATTGCTAAAGGGCACAATTTTCCCAAATTAACTTTGGTTGGAGTAATGAATGCAGATTTGAGTCTCGAAAATTCTGATTTGAGAGCAGCGGAAAAGACGTATCAATTATTGCACCAAGTTGCAGGCAGATCAGGAAGGTTTAATGAAAAAGGAATGGTAATAGTGCAAACCAATAATCCTGAAAGTTCAATAATAAAAGCATTGCTGCATCAAAAAAGAGACTCATTTTATGAAATCGAACTTAAGTCAAGACGCGAAGCCAAAATGCCACCATTTAGCAGATTAATAGCGCTTATAATCTGTGGTAAGAATCAGATTGCAACACAAAAAGCAGCGAATGAAATAGTAAAATCTCTTCTCTGTCATTCAAGTAGCTCAACTATTTGTATCCAGGAAAAAAATGTAGGTGTAGACAAAAAGGAATTTGAAATTCTTGGCCCATCACCAGCAGCGATAAATTTTTTAAATAATAAGTATCGGTATAGGGTATTATTAAAAATACACAATAAGCATAGTCTATCCATACAAAAAAAGCTGAAATATTGGATTAAAAATTGTAACTTGAATTCGAGTATTGCAGTGATAATAGATGTTGATCCTGTGAGTTTTTTTTTAACGAGTTTATTTATATTCGTTAAGCCTTCTTGCCAATTACCACAACATTCTCACTGGGAAAAAAATAATCAGGTACAGCCATATTTTTCGGTGCAGGACCCCCAATTACTCGACCTGATGTATCATAATATGAACCGTGGCAAGGACAGAACCAACCATTACCATCTCTTGTAGCGTGGTCAACCGGTACACACCCAAGATGTGTACATATTCCAAGCATAATTAACCATTCGTCTTTTCCTTCGTATACTCTCTGCTCATCTAATTGAGGATCCCTCAAGCTCTTCACATTCACAGCTCTTGCAGCCTCAATTTCTTGCTTTGTGCGTCTACGAATGAATACTGGTTTACCTTGCCACTTTACTTTTACTCCGTGTCCTTCCTGAATTCCAGACAAATTCACCTCCACTGTGGAAGTTGCTAGAACTTCAGCAGAAGGATTCATAGATTTAACCAGTGGCCAAAGTCCGCTTGCAGCTCCTATACCTGCCATAGCGCATGTAGTTAATGTTATAAAATCTCTCCTACTCTTA
			TTTTTAGTAAGATCTTTAACAGGAGGTGTTTTTTTATCCTCTTTGTCTGCCAGTGGTTTTTTATTTTTAGTTAATTTTTTGTCCATTGATCTTTACTTAGCCATAAGTATATATTTTAATTTAAATACTGCGTATTAATCAACAAAAACTTGCGCTTTTTGTTTAACCTATACTACGGTTAAGAAGCGATAGAGTTTTCAACTTCAAAAATACTATCTTCAGTGGAATCAGGATCTTCAATTTTCGCTACTGACACCACTTTTTCTCTACTTTCTGTTTTAAACAGAGTGACTCCTTGAGTGCTGCGTCCTGCAATTCTAATCTCATTGACCGAAATGCGAATTAACTTTCCTTTATCTGTAATAAGCATTATATTATCACCCTGCTCAACTGGAAAACTAGCAACAACATTACCGTTTCTGCTAGTAGTAAGAATATTGGTGATACCAACACCACCCCTGTTAGTTACTCTATACTCATACGCAGAAGTTCTTTTACCAAAGCCATTTTCAGTAATAGTTAATATAAACTCCTCATTCACTGCAAGTTTTAAGAATAATTCGTTATCTATTCCTAAATCATTCAAAGTCTTTTCCAATTTAGAATCAATGGAGTTATTAATTGCAGTCCCCAGTCTTTTTGCAAGTGGAACTTTTAAGTAAAGTTCTTTTGTTTCTGTTGCTACACCTATCCCATTTAATATGGTCATGGATATCACGCTGTCATTCTTTACAAGTTTGATACCTCTTACGCCATCTGAATTGCGACTCTTAAATTGACGCACATCACTTACAACAAATCTGATACTTTTTCCAAGCGTTGTTGAAAGTAAAACATGGTCAATTTCATTACATACCTTAACCGATACTAATTTGTCTCCTTCATCGAGCTTTATTGCTATTTTTCCATTGCTTGGAATATAGTGAAAGTCCGCTAAGGAGTTACGCCTTATGTTTCCATAGGCAGTAGCAAAAACTATGTTTTGATTTTCGTCATTTTCACTTGGCAATGGCATGATATTAGTTATAGTTTCACCATCGCTAAGCGGAAATATGTTAACAAGTGCTCTTCCACGTGCGGTTGGCTCTGCAAGAGGTAACTTATAAACTTTTAATCTATAAACTCGACCAATGTTAGAAAAGAATAAAAAGCTAGTATGGGTATTTCCAACAAATAATTCTGTGATTACATCCTCTTCTTTTAATCCCTGTCCTAGCTTTCCTTTTCCACCACGACGCTGAGTTCTGTAGTGAGAAAGTTTTACACGCTTGATATAACCATTCATAGTTACGGTTATCACCATATCCTCTTGTGGAATTAGATCTTCAGCTTCAATGTCCGCGTCTGACTCTTCTATTGAAGTTTTTCGCGGCACAGCAAATCTGTTCTTTATTTCTTGTAGATTGTTTTTTATTTCTTTCATCAACTTCTCTCCTGAGCCAAGAAAAGCGATATATTCTTTTATCAGGTTGATCATTGAACTTAGCTCAGCTTCTAATTTGTCTTTTTCAAGGCCTGTTAAACGCTGCAGTTTCATATCAAGGATAGCTTTAATTTGTAGTTCAGTTAATCTATACACTCCATCTTTCAAAAAGCTTGCGCTATCTGAAATCAACTCGATAATAGTATTGATTTCATTCGAAGTTTTCCATTCTTTATTTAAAAGTTCTCTACTTGCTTCCGCAGGATCTTTTGCACCGCGGATGATTTTTATCACTTCATCTATGCTGAGGACCGCAATGTAGAGCCCTATATATATATGAGCTTTTTCCCTCGTTTTTCTTAGACGAAATTCTGTTCTCCTGATTAATACTTCTTTTCTAAAATCAACAAAAGCAGTTATGATTTCTTTCAATGACATCAAAGCAGGCCTGTTGTTATTGAGCACTAAAGTGTTAACACTAAAACTACTTCTTAGTGGAGTTAGCCCCAATATTTGATTAAGTATAAAACTTGCTTCAGCATTTCTTTTGAGGTCAATTACTACTCTAATACCAGAC
			TTATCGGACTCATCCCTAATTTCTGTTATACCATCAATTCTTTTTTCTTTTACAAGCTCACCTATCTTCTCAATTAATTTTACTTTATTTACCTGGTAAGGTATTTCATCAATCACTATTGCTTGCCTATCTTGTGGCAGATCTTCCATGTGAGTCTTGCCTTGCACAACAATTGATCCACGACCCGTTGCAAATGCTGATCTTATTCCAGACCTTCCAAGAATCGTTCCCCCAGTTGGGAAATCCGGCCCTGGCATCACTTCAAGTAACTCATCCAAAGTAACTTCAGGATTATCTATATATAACATACAAGCATCTATTATTTCTCCAAGGTTGTGAGAAGGAATATTGGTTGCCATACCAACTGCAACACCACTTGCACCGTTTACCAATAGATTCGGAAACTCTGCAGGCAGCACAACTGGTTCTGTTTCATTTCCATCGTAGTTTGGCCTAAAATTAACTGTATCTTCATCAATATCATTCAGTAAAAAGTGCGACACTTTTTGAAGTCTTGCTTCTGTGTATCGCATTGAAGCTGGTGGATCTCCATCTATCGAACCAAAGTTACCTTGCCCATCAACAAGTGGTAAAAGAAGAGAGAAATCTTGGGCCATTCTAACCAAGGAATCGTAAATAGCTGCATCACCATGTGGGTTATATTTCCCCATTACATCCCCAACTATACGAGCTGCCTTTTTATATGGCTTACCGGCATCGAATCCAGCTCTTGACATTGCATATAATATGCGCCTGTGAACAGGTTTAAATCCATCCCGCACGTCAGGTATAGCCCGGCTTATGATAACGCTCATTGCGTAGGAAAGATAAGAATCTTCCAGCTCTTTTACTATTGAGATTGGTACTATATTATCCTGCATTTTCTATACTTTAATTGAAGTAATTAATAATACTAACATTCAGTTAAGCAAATGGGCAATGACAGACTTGAACTGCCGACCTCCTCGGTGTAAACGAGATGCTCTACCAGCTGAGCTAATTGCCCCTTTAGATCTAATTCTATAGCTCAATATTATTATTGTAAACAAAAATAGCAATAAATTAGATTTAGGTAAGCTATAAGCTTTTATGAAATCTTTGGGTGCGTGCTGTGGAGTTTTATAAATTTTAGTCTTGCTGTCACTTTGTATAAAGGTATTTTTTCACTCACATCTTTCGAAGTTGTAGCCATGTTCAACAATTTTAAGTAGAATATTGTAGCATTTTGAAAATCTGAAAGTTTATCTAGAATAACAGCTAAATTATAGGTATAAAAAATATTGTTTTCATCAAGGGAAATAGCAGTTGTCATATACTCTTTACCTTTTACATAATCCTCCTTTTTCATATAAATCAGACCTAAATTTGCTAATAAAGGAGCATAATTTTTATGTATATCATACAATTTCAACATTTCACTCAACGCCAGATCAGGATCATATTGTGAGATTATCGTCAGAAAATTTTTTAATATGTAAGGGTTACTAGGGTATTCTTTTAACAGTCTTGTGTAAATCTCTACAGCTTTTTTGTATTCTTTATTAGCGTAATAAATATTTCCCAATCCAATTAAAGCATTTTTATGATAAGGAAACTTTGTGATGATCTGATTAAGGAGAGAAGTAGCTGTCTCATTATCTCCTAACTCAAAGGAATCTTTTGCCTTTTTCAAAGTAGAGTATATGTTAAAACTCTTGCCAGAATTCTGCGAGATTTTGATATTAAATTTGTCACTTTTTCTCTCAATAACATCAAGATCTTTATATTTTTTATCAGCTTTTATATGCTTGACAACACTATCAAAGGCCTTCTGTATCTCCAAATTTTCACTAGCATAGGTAACAGAAGACCTCCATAAAATCACAACGCAAATTAACATGCAGACAAACATAGATCCTAGTGTTGTGGCATTGGCTGCAGCGTGTAACCAGTAAACCTTATTTCTTTTAGCTATGCGCAACACATTACAAATTCATAAATGCTAAATTACCTATCTCATA
			CAATAATAAAGATATTATTAATTAGTGGGACGAATATGCTGTGTAGAACGCACTTATCTTTTGTCTTCTATATTTCGCTTCATTTCCACAAAAATGCTTCAATTTATCTTAACATTTTCGTCAATTACCTTTGTAGATTTAAAAGGGCATTTTTACATATTCCATATGGCTGCCAATTGCACCCCTCACATGCGTAATCAAATTTCTTTGAAGACATTTTCTCTCTAATCTTTTCTACCGCTTCACTCCAGGTCAAAGTCTCTCCAATTTTTATTCCTAGAATTTCCATATGCCTCCTATCTAGCTCTAAAACTTTAGCTTGTGTGGTGCATTTACCTTGTTTAGTCTGATTTGGGCAAGCACTACAAATACTATCAAGGTTACCAACTACTTCGATTTGAGTACTAACCACTTCACTTGCTATCTTCCTATAATTTTCTACAAAACCCTGAGAATACCCATACCCTTGGAATGCAAGGGTGCACATGAAATGATGAGGGCGGAATTTTATCATTTTTTCAAATATTGCAAAGCTGCTACAAGTAGAAAAATTTTTACCAAACCGGGAAGGATAAATGGCAAAACACCCACCATTATTGCTTGTCTCAGACCCAAGTAAACAGCAAGCCAACTAACACCACAAATAAAGATTATAACTGTACCAGCCAGACAACTTAAAGAATTACATACAAATGATTTATACTTAGAGTTCAGTAATTCATTTACTTTGCTCATTACCATAACAGCAGCTAAACAGCCAATTAAATATCCACCTGTTGGTCCAAGGAGAGCGTGATAACCACCAGAAAAATTTGCAAGAACAGGCAATCCTGCTGCACCAAGTGATAGATATGTAAGCACAGAATAGAATGCTGTTCTGCGGTTAAATTTAAGCCCAATAAGCATTACTCCTAAAGTTTGCAATGTGATAGGCACAGGCTGCAATGGTATACTTATTTGAGCCATCAAGAATAAAAGTAAAACGCAAGACAATATTTCAGCCAGTGTTGATTTACTGCTAGATTGTGTTATAAACATACCTTCCCAATAAAAATAACTTATTAAATGTAATATATGTGTATAAGGGGTTTTGCAATTTAAATTTTGCTCATATTGTGCTACAATGAATTATTTATGCACTATTAAATTAAAAATGATGAGTAAACAAGATCTATTATCGTTGATGAAAGCAAGACACAGCGGACGTTCATACGATCCTACAAGAGCAATATCTCAGGAAGACATGGATATTTTAATGGAAGCTGTAAGGCTGACTCCCTCATGTTTTGGTGATGAACCCTGGAGATACGTAATATGCAACAAACAGAACAATCAAAGCGCATGGGAAAAGCTGCTAAATTGCCTTGATGAATCTAATCAAAAATGGGCAAAAGATGCACAAATACTAATTATATCTCTAAGCGCTAAGAATTTCCGTAAATCTGACAAAGGTGAAAATTTTTGGGCTAATCACGATACTGGTGCAGCAAATTATGCACTTATGCTACAGGCTGCAGCTATGAACTTAATGGCTCATCAAATGGGTGGATTTGATAGAGATAAAATAGTAGAAAGATTCAACATATCCGATGATTTTAATGTAATGTCAGTGATAGCGGTTGGTTACGAAGAAGAGGGCGCTGAAACAAGTAAGAAAAAAAGGAGACCAATAGAAGAAATATTTTTTTATGATGAGTGGCCAAGGTCCTGAAAATTTTATCAAAATGCACGGAACTGGTAACAACTTCGTTATCATAGACTCACGTTCAGCAAATGATTTAAATTGGAACTATAAAAAAATTGCTAACCAAAACGGTTGCGATCAAGTCATAGTGATAACAAACTCCAGTTTAGCCGATTGCTTTATGCATATCTATAATGCTGATGGTAGCAAAGCTGAAATGTGCGGAAATGCAGCACGTTGCGTTGGATATTTGCTAATGTCAGAAAAAGGTACTGAGTATATCACTATTGAGCTGGTAAACAAACGCATTTTAGAG
			TGTTTTAAAGTGGGTAATAAATCCATAAAGGTTAACATGGGTAAACCTTTACTAAAATGGCATGAAATTCCCTTATCTACTGAGTGTAACACTCTTCACTTACCTATAGAGCTTGAAATGCTAAAAGAGCCCGTTGCAGTAAATATTGGTAATCCTCACATAGTTTTTTTTGTTGATAACGTAAATGAAATACCATTGCAAAGTTTAGGACCAAAGCTGGAAAATCACGTATTATTTCCTCAGAAAATTAATATTAGTATTGCACAAGTTGAAAAGTCTGGAGAAATAGCTTTAAGAGTTTGGGAAAGAGGTACAGGCATTACTGCATCATGCGGTAGTGCAGTCTGTGCAGCACTTGTTGCATCCACACTACGTGGATATCTGACTGCCCAACAGACTTCAGTAAATTTATCAGGAGGTAAATTACTAATCGAATGGGCAAATGACGTATTCATGACCGGTGATATAGGGTTTTTGTGACCCTAATTCTAGTGATGCATTACTTCCAATACCTTCTTACCAATTACTGCAGGGGTTTCAGCAATTGCAATCCCGGCACTCCGCATAACTTCTAGTTTTGCACCAGCACTTCCACCGCTGGAAGAGATGATTGCTCCAGCGTGTCCCATACGTCTTCCTGGAGGTGCCGTTTGGCCTGCTACAAAACCAACGATTGGCTTTTTAGTTTTTTCTGTTTTCACAAAATGTGATACATCTTCTTCTTCGTTTCCACCTATTTCACCAATAACTACAATACCATGAGTATCGTTATCTTTTAAAAAGAGCTCCATACAGTCGACAAATGTCATACCATGAACTGGATCTCCCCCAATTCCGATACACGTGGATTGACCAAGACCAACAGCAGTTGTTTGTGCTACTGCTTCGTAAGTTAAAGTTCCAGAGCGAGACATAATTCCTATGTGTCCACGCTTATGGATATGGCCAGGCATAATTCCTATTTTGCATTCTTCAGGTGTAATAATTCCCGGACAGTTGGGACCAATCAATCGACTTTTTGAATCAACAAGCGCGCGCTTAACTTTCACCATATCAAGTATAGGAATGCCCTCTGTAATACAAATTATCAATTCTATTTTTGCATCTATTGCTTCAAGTATTGCAGCAGCAGCAAATTTAGCAGGTACATATATAACTGTAGCATTTGCACCGGTTTTTTCTTTGGCTTCTGCTACAGTATTAAAAACCGGTAAATTAAGGTGAGTGCTACCACCCTTTCCAGGAGTTACACCTCCCACCATTTTCGTTCCGTAATCAATTGCTTGCTCTGAATGAAATGTGCCTTGTGCACCAGTAAAACCCTGGCATATTAATCTTGTATCTTTGTTTACTAAAACGGACATGCTTTATTTTACCTCTTTTACTATCTTTTGCGCAGCATCACCCAGTTCATCTGCAGCAATAATATTTAATCCCGACTCTTCTAAAATTTTTTTTCCTTCTTCAAAATTAGTACCTGATAATCTAACCACTAGAGGAACTTTAATGCTCATTTCTTTTGCAGCCGCAACAATTCCACTTGCGATAATATCGCAACGCATTATACCACCAAATATGTTAACCAGAATTCCTTTTACGTTGCTATCAGACAATATGATTTTAAATGCTTCAGTTACAGTTTCTTTACTCGCTCCACCACCAACATCCAAAAAGTTAGCAGGCTCTGCTCCGTAGTATTTTATTATATCCATTGTTGCCATAGCAAGACCTGCACCGTTTACCATGCAACCAATACTGCCATCCATTTTGATGTAACTGAGCCCATACTTTGAAGCCTCTATCTCTTCTTTCACTTCTTCATCATAATCACGAAGTTCCATAATTTCTGGGTGACGATATAAAGCATTGTCATCGAAATTAATTTTCGCATCGAGCGCAATAAAATCTCCAGAATTTGTTTCAACCAGTGGATTAATTTCAATTTGGCTCGCGTCAGTTGCAATAAACGCATCATATATTTTCTTTGCAATGTTCGATAT
			CTTTTCTATTTGTTCTGGACTCAAATGAAAACTGCTGCTTAACTTGCTGCTATCAAAACTTGTAGCAGAATCAATATCAAATTTCACAATTTTTGCAGGAGAATTTTTTGCCACTTCTTCGATGTCCATTCCACCTTCTGAGGAAAATATGAATATTGGCCTACTGAGCTTCGGGTCGATTACCAGGCTTAAATAATACTCTTTCTTAATGCTTGAGCCTTCTTCAACGTACACTTTTCTTACTTGCTGCCCGCTTGGCCCTGTTTGATGAGTAACTAAAGTCATACCAATCATGTCCTTTACAAACTGTTGAGCTTCTTCAACTGACTTTGCTAGCTTTACGCCACCGGCTTTACCCCTACCACCTGCATGAATTTGAGCTTTAACTACAAACACGTCAGATTTTAATTGACTTACTTGAGTCTTTACTTCTTCCGCAGATGTAGCAACAAAACCTTTTGGCACTGGGACATTAAATTTATGCAACACTTCTTTCGCTTGATATTCGTGAATATTCATAAAATAACCAATGATAAACTATTAACTTGAGTACAAACTACCAACCATAACGCTGCCTTCTGCACTCTTGTTGGTACCTCTTTTTTTTAGCTTCAGCTTTCTTTTTAGCTCTTTTTTCTGATTTTTTTTCATGATATTGTTTTTTCATTTTCAACCCTCTTCCTTCCTTTTGAATTGTTTTTTTCAATACTGGAAGAGCTCTGTCTACATCACCATAATGGACTGATACTTCTATCAAACTCTATACCTCCTTCGGTAATCATTTCAAAATCTATTTATAAATTAGAAAATTAACATTGTCAATTATTTTATAAACTTGAGCGTTAAAATGTAATATGCCATAATTTACATGGTGAATAATGTCATTCCAGTGTCAGCTACTTGCTTACTGATGGAGATTGCTCTTATGTTACAGCGTTCTTACAATTATACTAACATCGGGGCGGAGAGATTTGAACTCCCGACCCTTTGGTCCCAAACCAAATGCGCTACCAGGCTGCGCTACGCCCCGACTTCTTTACTCAGAGTATCAATAACTCAGGCAAAATGCAAGATTCATTTGTTTACTTTAGAAAAAATATAATATGAGATTTAATATTATCTTAGAATATGTTTTTTATTAGCTCCTCTTTAACAACAGACTGCTTCGTAGAAAGTCTACAGGGTTTTTGTGCGCGCAACACTGAACCAGATTTCTTTATCTTAGCCATATTTAAAAATCTAGCTACACCAATTGGTGAAAGTGAGTGCAGCAACTACAGCAGTATCGACCCTTAAAATTCTTTTTCCTAGACTCAATTTTTGACAAAACTTATCGGCAAGATCAAGTTCATAAGATGAAAAACCACCTTCAGGGCCAACAATAATAGCAACATTTTTTTTGCCTTTCAGCACTTTGTCAGCTTTACCTGTTTCATCACACAAAACAAAATTTTTACTCTGGGAATCAGGTAACTCACAAAAGTTAATAGGAGGCAAAATCTCTGGTATACTTATCCTACCTGATTGTTCCGCTGCTTCGATTGCTTGTAATTTTGCTCTACTTAGGTTAATATTTTTTACCACTGTACGTTCTGTTGAAATAAATTGAATGCAAATTACTCCCATTTCAGTTGCCTGTCTTACTATGTTGTTCAAAGCAGCACTTTTTACCATGGCACAATACAGGTATAAATTTTCCTCATATTGCTGTTGTTTAGTGCATTCTTTGGGTGTAACTTCTGTCAATTTACGCGATATATTAACTACTTCTCCTAACCATTCTCCATCTTTTCCATTAAAAAGAGAGAGATTATCATACTTCTTAAGCCGCATTACATTGCAAATATAGTGACTTTGTTGTGGATTAAGTGCTAAACTCACGCCTTGTGATAAAGCTTCTTCAACATAAAGCCTAATTTTTCCCATTCAAAACCTTAATTATATTCTACTTGAGTGACTCTTACGGGATTTGAACCCGTGTTACCACCGTGAAAGGGTGG
			TGTCCTAACCACTAGACGAAAGAGTCAATGCGAATTAACTCAAGTTATATTGATTATGCACATAAAGTCAATTATTTTATGACGCAAACGCCTTTCTCTATTCCATATTTAATATTCACTGAATTTATTTCAGATCTAGGAGTTTTAGATCCTAATTCTAATTGTTGTTCAACTTTTGTATCGGAATCATAGCCAGAATCGTAGCCAGAATCTCTACGCTCATATTTCTGCCTTATTTCTTCTACACTAAAGCCAGCCTTGGTCTTAATTTTTTGATCATTAGTCTGTTGCTGACTTATCGACTTATTAGCACTTAGCTCATTTAGCTTCATTTGCCAATCATTCACTTTATCTTGCACTAACCCATGGCAAGTTCCAGAATTAGCTTTTATGTCTTTTGCTTTTCTTTCTGCTCTTTTCTTGGACAAATCTACCCTAGCATAAATAGGTTCTGACGACTGTTCTGGCTCTTTCTGTTTTAGGCTAGTAGGCTTTTTTGTTCTGAAAGATCATCTATAGTGCAATAAATAGGTTCTTCTGATATACTCAAATAACCACTATCTTCCAATGATAAATTTTCAGTGGATTTTTTATGTGAATCATATATTTCAGCATAAATAGATTCTTCTGATACACTCAAATAACCATTTTCCCCTAATGAGTTACTAACCTTAGCATCATACACCTCAGCGTAAATTGGCTCTTTTGAAGGCAAAGCATCATAATTAGTGCTCTTTGGCTTATACTCAAAAGTTCTAGGAGGTTTTTGAGGTGGTATTACATTGTTGTTCACCTCAGCGTACATAGTTATTGGCTCATATTCAGAGGTTCTAGGAGGTTTTTGTTGTATAGCTTCAACATTCAAATCATCTGTAGAATAATACTCTGCGCCTTTTCCTAGTAAAAAGGAAACTGTGGGGTGAAGAATTATCTCTGCTGGTAAGTTTTTCTCACTATCCAATTTTAGATTTTTTGATTCTGCTAAACTCTCAATAACACGAATTATAACATTCTTTCCATTCTCATCTATTGAGTGGATATCAGCTCCACGATTAATCAGCAATTCCATTATTTTGTGATCTGTAGCATGTCCTAAAGCCTGATTTAAAGCTTGATTATTATTTATATCAAATGATCCTGTATTCTTGAGAGACATAGTCTTTGAAAAGAATTTTCTAAAACTATTTAATGCATCATAGAGAATTAGAGTCAGTTTAACACCTTTTATGTCATTGTTTTTGACAGATTTAATTAAAAAATTATCTATTATACCCATGATTATACCCCTATATAAAAGCTCACTACCATGATACAATTTTAAACTATGATGATTTATTTTCTACTAATAGCAGCTCTCTATAACCACTTAACAAGTGGTGGCATTGACATCATAATTGCATCTGGATTGCCGTCAGTCATTAAACCAAACCTTGTGCCACGATCGTATAACAGATTGAATTCTACATATCTGCCACGTTTTATTAATTGATTTTCTCGTTGTTCTTTTGTCCAAGATTTTTGTATATGTTTACGTATGATGTGCAAATAAATTTCCAAAAAGGCTTCACCTACTGCTTTTGTGAACTCAAAATCGTTTTCCCAGTTGCCAGAACTCAGATTATCATAGAAAATGCCACCAATACCACGCGGCTCTTTTCTGTGTTGTAAGAAAAAATAGTTGTCACATTGCTCTTTAAATTTTGGATAATATCCGGTGTCAAATCTATCACATGTCATTTTGATTGATTCATGGATATACTTGCAATCTTCTTCATTTTTATATATTGGCGTAAAATCCATTCCTCCACCAATCCATTGTTTTGAAGTATATATCAGCCTTGTGTTCATATGTGCTGCAGGGATAAGGGGCGATTGCATATGAGACACTAAAGATATACCGCTTGCCCAAAACTCTCCGTTACTTTCACTTGCACCAGGAATTTCATTAATGGCTGAATCTGCAAATTTTCCGTGTACTTTTGAAACGTTTACTCCAACTT
			TTTCAAAAACATTACCAAAAATAATTGTAGATTCACCACCTCCACCACCTGGGCGATCCCACTTTCTCTTTTCGATCTTTGGCTCTGCGGATGATTGTTTTTCAATTAATAAGAAAGATTCTATAATCTTATCTCTTAGTGCACAGAACCACTTAAATGCTTGTGTTCTTTGTTTTTCCATAATATCCTCTTGCTAGCTTATTAACATTGTTATATCTGATATTTAAGGAACTTAATTAGATTTGGATGATAATTATCTATCAAAGACGTTAATAAATCTATAATAATTAAATCAATATAATAGAACATTTTCGTATGTACAACAATGCCAAGTAACAATAATGAATAAGAGATACATAGATAACAAAAAAGAGAACAGGGTTGATTTCATACTAAGAAATTATGGAATGTCAATTGTTGTGATGGCAGTTATTATGCTCTTACCTCCAGTAGCAATATCGATACTCTACTTTTTTGATATATATAGTCAGCATATTAATATAGAGATTAATTTATTAGTTAGCATTCTAACAACTCTCTTTATGATATATAATGTAAAACGCTATAGATACCTACTTAATACTATAGAATTTCAAAATGCAATATTTGCAAATGCACTAAATCATAATACAGAATTTTGCCTTATTTTACATAAAGATGAAGGTATTATTTATGCTGATGCAAGGTTCTACGAAAGGTTTAAAGATCATATAGATGATGACATTACGTTAGGCAAGATTCTTGAAATAGGAGATGTTTCAGAAGCAGACAAAAAAGTACTCTATCATGCACTAAAAAATAACTCTTCTGTACAGGTATGCATTTCCTTAAACAAGAAGAATAGAGTATCTAACTTTCTTTTGCTCTTTGAGCCGATACCAGATAATCCCCAAATTGCTATAAATAGTAATAAGATTTTAAATTTATCATTAGTGCCAATAGCAAGGCCAGATGGGTATTTTGTATTAAAAGCAACACAGATAAACAAGGAGCAGATATATGAAGAGTTAATAGAAAAACACAGCATAGGAACTTACATTGCAAATGCCAAAGGGGTGATTTTATCTGTAAATAAAAGATTTTTAGACATATTTGAACTAAAAAAACTGGAAAAAGGTAGCTCAATCAGTGATTTTATATCTCAATCTAAATATAACAATACAACAACCGATAATGAAATTTTGTTTTTTACTATAAGTGGTATTCCATTCAAGGCTTATATGAGCACTGCTATATTTTGTGATAAATACAACCATAGCTATATATATGGCTTTATAACACCAACCGAATCAAATATTGTTGATTATCAATTACACCCTTGTTTTGCAAATTCATCAATTGCTATTGCACAATGTGACATAAACGGTAACTTTGTAAAGAAAAATACAGCACTAATAAAGCTTGCAGGGTCAGATAATAATTCAATCTTTACATTGATATTAGATAGTTATCATGTGAAAATACGTGAATATTTTTCGAGTAATAGAATAAATAATGCGTCCTTTGATGTACAGCTCAACGGCGATAATAACATAAAAATATATTTCAATAAGTTTCTTCATAATAAAATGATATTCATACTTTGTTATTTTATTGATAATACTGAACACAAAAATCTAGAGATAAAGCTTGAGCATTATCAAAAGATGCAAGCTATAGGGCAGTTAGCAGGTGGTATTGCGCATGATTTCAACAATATATTGACTGGGATAATAGGATTTTGCGATTTGCTTTTACTCCAGCATTCAGCTAGTGATCCATCTTTTGGAGATATAATACAGATACAGCAAAATGCAAAGCGTGGATCAAATTTAGTAAGACAATTGCTTGCTTTTTCAAGAAGACAGACCTTGCAGCCAAAAATTATTGATGTAAATAGTACTATAGCTAATCTTTATGAAATGATAAAAAGATTAATAGGTGAAAATATAAAATTTAATATTTATTATGGTAGGGACTTGGGTGCTGTTAGGGCTGATCAAGGACAATTAGAGCAAGTT
			ATACTTAACTTAGCAGTCAATGCTAGTGCTGCTATGGAAAAGGGCGGAGAATTAACTATACGAACCTTTAATCAAAAGATTGACTCATTAAATTCTACACCTCAGGATATGTTTTCTCCAGACAAGGAAGCGATTGAACATGGAAATTATGTTGTGATTGAAGTAATTGATACTGGATGCGGAATGACGAGTGATACAACTGAAAAGATCTTTGATCCATTTTTTTCTACTAAAGATATTGCTTCTGGTACAGGTCTTGGCCTCTCTACTGTATATGGCATTATTAAACAAACTGAAGGATACATCTATGTTGCTAGCAAAGTAAATCATGGAACTAAATTTAGCATATTTTTGCCCATGGTTTACATATCAGATGAAAATCTGAGAGAGGAAGATAGTGAAGAAATAGAAAGACCGGTAGTAAGTGAAATTAAAGGTAATGGTATAATTTTATTAATCGAAGATGAAGATTCAGTAAGGGAATTCATCTCTAAAGCACTCAAAAGAAAAGGATTTGATGTAATAGAAGCAAGCATAGGCAGCGAGGCGCTAGAAATAATCAGTAAAAAAAGTCAACATATAGATCTTATAATCACTGATGTAATCATGCCAGAGGTGAGCGGCCCAGAAATAGTTAAAGAAGCATTGATCCATAGGCCAAATATCAACGTTATTTTTATTTCTGGGTATGCAGAAGATGCTTTTTTAAAGAGTGATGACATCAATATAGAAGATTTTCACTTTTTGCCAAAACCATTCACTCTGAATGAATTAGGAAACAAGGTTCAAAGTGTGTTACACAAAGTAAAAAAGACAGTCTAATTTTAGTGTGATTAGCAACAAAAAAATTTTCTAATGCAAAAGTTTCTTGCATATATACAATAGAATTATTTTATACATAAGATAAAAGGCGTGAGCAAGATTATTGCAATAGTAAATCAAAAGGGTGGAGTTGGCAAAACCACAACTAGTATAAATTTATCGACAGCCTTTGCTGCTGTGGGAAAAAGCACTTTATTGGTAGATCTTGATCCTCAAGGAAATGCTAGCACCGGACTCGGGATTTCTTATCGTAGCAGGGAAGAAAAAAACATATACAAAATACTACTAAGCAGCGAAAATAAATTGATAGAATCGGCAATTTTCAATATAAAGGAAATTCCAAATTTATCACTAATTTCGTCAGTAGTTGATTTATCAGCTGCAGAAATTGAATTATCGCAACTTGAGCGAGGAAAATTTGTGCTAAAAAGCGCATTAGAGAAGATACGCGATAATTATGAGTATATAATCATCGATTGCCCTCCATCACTTGGGCTTCTAACCATAAATGCTTTGACTGCTGCTAATTCTATTATTGTTCCTCTTCAGTGTGAATTTTTTGCTCTGGAAGGATTAAGCCATTTAGTTAAAACTGTGGAACTGATAAAAAGGAATAATCTAAACCCTTTTTTGGCAATAGAAGGGATAGTGTTAACAATGTATGACAGGCGCAACAAACTCAGTGAACAGATTAAAAACGATATTTGCCAGTATTTAAATGATAAAGTATACAAAACTATCATCCCATTGTATGAGACTGTTATTCCACGTAACGTACGGTTATCAGAAGCGCCTTCTCATGGAAAACCCGCTATTGTGTATGATCTTAAGTGTCCTGGTGCACAAGCATATATAAGTTTGGCAAGGGAAATTTTAAAAAAGCACGCGAGCAGTTGTAAGGAGAAGAAACTAGTAAGCGAGGGCGTAGTATGAAGGATGATAGACGCCTCGGCAGAGGTCTTGCCGGCCTCATAGGCGATAATTATGATAATAAAGAAGATCGACAAGAGCATTTGCCTATTTCATTACTGCACCCAAGCAAATTTCAACCGAGGAAACATTTTGACGAGGAGTCATTAAGAGAACTTGCAAATTCGATAAAGAAAAGTGGCATTATACAGCCTATCGTGGTACGCAAAGATTCAAATGATGATGGTTATGAAATAATAGCTGGAGAA
			CGTCGTTGGCGAGCAAGCAAGATTGCAAATCTTGATAGTGCACCGGTTATCATAAAAGATCTGAGCGACAAGGAATGCTTGGAAGTATCCATAATTGAAAACATACAAAGACAAGATATTAATCCGATAGAAGAAGGTGAAGCATATAAGAGACTGATAGATGAATTTTCCTATACACATGAAGAATTAGCTTCAACTATAGGCAAAAGCCGCAGTCACATAACCAATATGATTCGGATGTTGTCACTTTCCTGTAGGGTGAAAACAATGATCAACGAAAAAAAACTATCTATGGGTCATGCAAGAGCGTTGATTAATGTTGAAAATGCGGAAAGTATTGCAGAAAGAATAGTTTCTCAGGCCTTAAGTGTTAGACAAACTGAAAAATTGATAAAAGATTTGCATCAAGGCGACAACCAAAAAGAACAGAAATATACTAAAAATCAAGATATGGCAGTAATAGAGGGCGCTATATCTTCTCAACTTGGTTTAAAGATCAAAATTAATGACAACAATTCTAAAGGTAAAGTTATGATACGGTATAATAATCTCAGTGAATTGGATTTGATATTGAAAATTTTGAATGGAAAACTTGAATCCCAGTAAAGCAAAAAAATAATATAAAATACAACTGTTGGTGTCATCTAGGTAGTTCACAGAAACGAAAAAACTTCCTTCGCCAGCCCCCTTAATACTACAATAAGGGGGCTGGCGAAGGAAGTTTTTCGTTTCTAACGATTGTTGCCAAAACCATGCAAGAAGTCTATTGACAGGTGATTAAATTATAATGTAGCCTATCGCCGTATATCTGGGGGTGGGTTGTTGTGAGGCTTTTTCACTTTTTATTCTTGTTAATATGTTTTTCTCTGTATTACTATGCGGGTTTTATATTTTCGCCTTGCCCAAAAGCTACGGTTTGCTTTTCACCTGGAGAAGATTGTGCTATGCCGATAATCAGCGTAATAGATCAGTCTAAAAAATCTATCTTAGTTCAAGAATATACATTTACTCTTGGAACAATTGCAAAATCTTTGATCAATGCTAAAGAACGTGGTGTTGATGTTAAAGTCATTTTAGATAAATCGCAACTCTACTCAAAATATAGTGTTATAAATGAACTATTTTCAGGTGGAGTACCAATTTGGATCGATGATAAGCCAAAGATTGCTCATAATAAGATAATGATTGTTGACAATCAAAAAGTCATCACAGGATCATTTAACCTGAGTAAGACAGCTAAAAAAGGAAATGCTGAAAATTTATTAATTATTACAGATTATCCTGAATTGATTCAGCAGTATGTGAAAAACTGGGAGGCACGAATGTCACAATCTTATAAATACGTCTCCAACTAATCAAGAGCGCTTACTCAAAATCGGGTTTAAAAACAGCAAGGGAGAGCTTTTTTATTGATTGGCATAATGATTATGATATAATAAACTAAAAGTTTCAGGAATAAAGTAATGGATTATACAAATGATGCTGCCGGTAGCTACACTGCCATTCACGATTTTTTTCAAAACAACGGTGTTGGAGATTATAAAGTTCAATGCAGTTATAGTGGTGTACCGTATGCTACTGACGAATACGTACATTCTGGCGATAAATTTTGGAGCAATAATTTCATAGACTCACATTTTGGCAGGGAAATAAAAATGTATCCTCAAAGTGAACTTTTAGCTAAAGAATACGCTGGAAATACGCTGCCAGTTTCAATATCACTAGATAAGGATTTAATAAAAATAAAGGAATGTCAGAAAAAAACGAAATTTGTAGAACTAGAAAGAGAGTCAGGCGATTTAGTGTATGATAAGCAAAAGTATGTAAAGTGTTACACAACGAAGCTATCATATGATGATGTACATATTTACAGTAACGATAGAGTTTCAACATTTAGCATTAAATACGACGTGCCAAACGATTCGAGATACAGTTTAAATGTAACATTTACAAAGGTTAATGATAATAAACCAGGGTTTTGGCAAAAATTTAAAAATATG
			TTTTAACAGAGTAGCTTCTCAATGAAGAGATTCTGAGGGAAAGTGTTGAGTATGACGTTGGGAAACTTTGTCTTCACTAGTTATAATTCACGTGTTTAAGAATGACTTCTGCTAAACCTTTATTAATTCCAGGTACGTTTTGAATTTCAGCCAGAGAAGCTTTACTTATGTTCTTCACTGAACCAAAATAAGACATCAACGCCTTTTTTCTTTTGTTGCCAATGCCGGGTATTTTGCTTAATTGTGAAACTATAAACTGTTTATCGCGTTTTTTTCTATGTGAAGTTATTGCAAAACGATGTGCTTCATTACGCAGCGATTGTAAGTAAAGCATGACTTTGCTGTCATTTGCCAGACTGAATTCTTCCCTGCCCAGCATATAAAATCTTTCATTTCCTGCGTTACGATCAGGACCTTTTGCCATACAAGCAAAAGGAACGTTTATATTCAATACTTCCAGTACATTCTGTACTATGGAAACATGTCCTGGTCCACCATCAATCAGTAAAAAATCAGGTATTATGCCTTTTATATTGCCGGAGAAACGTCTGGTTAGCACTTCCCTCATCATTTTATAGTCATCGCCTGAAAATTTTTCCTTTATAGTAAATTTTCTGTACTCACTCTTTAAAAAACCTTCCTGCCCTGCAACAACCATTACACCAATTTGTTGATTTCCAAATATATGGCTATTGTCATAAACCTCAATACGCTTTGGAATATTTGGTAACAAGAAGATTTTGCTAAGCTCTTCAAGCTTTTCTAGGTTATTTCTATAATCGATAAGCTTCTGCTCTAAGCTATGCTGAGAATTATTGTAAATAAATTTCAACAAATCACGTTCTTTACTATTTTCTGCATGCAAAACTTTCATTGGTTTCTGAGCAACAGCATACAGTGCTTGCTCTATAATTTCCTTACCCGTAATAAAATCGGGAACGTAAATTTGTGCTGGTGGTGTATTAACTGGATTATACAAATTGACCAAAAAGGTGGATAAAATTTCATCATTTGGATGATCATTACAATTCTCGACGAAGTAAGGAATGCTTCCATAGTTGCCTTTATCTCTGAATGATAATACACCAATGCATGCCAGGTCCGCTTCACGTACAATGCTGAAGAAATCTGCATCTTTTTCAAAAGAAAAATCCATTGGCTGCATTTGAATTTGCTGAAGAAATTTCAATCGATCTCTATATACAGCAGCAAGCTCATAGTTCATTTCCCTGCTGCACTTTTCCATTGTAGAAAATAACTGTTTTTGCACTTCTTTATTCCTTCCGAGCAGCGTATCTTGTGCTTGTTTTACTGATTGGCAGTAATCATCTTTTGTAATTTTATCTACGCATGGTGCTGAACAGCGCTTAATTTGATATTCAATACATGGTCTTTTTGTTGAGGAAAAGTATTGATCTGAACATACTCTCAAGAGAAAAGCTCTTTGCAATGATAATATAGTGTTCTTAACAGCAGCAGCAGATGGAAAAGGGCCATAGTAATGAAACTCATTCTTCTTAAATTTGCCTCTATATTTCGCTATTCTTGGATAATCGTGCTTGGAAATTGTTATATAAGGATAAGATTTTCCATCCTTAAGCACAATATTATAAGGTGGCTTCAACGATTTTATTAACTGTGCTTCAAGAAGCAGTGCTTCGATTTCATTCTCAGTGATGAATATTTCAACCTTAATAACCTGTGAGAGCATAACTCTAATTCGTTCAGAAAGGTTTTCGAATTGAAGGTAGTCGGATAACCTCGACTTCAAGTTTTTTGCTTTTCCAACATATAAAACTTTATTCTTATCTCCAACCATCTTATACACGCCACAGGACTGTGGAGATGATTTGATTTGTTCTTTATATTGCCTGAGCATTTATCCATTGCTTAACCTGTATGAGGTTAAAATCTGCTACTAAATGAAAGATGGAAACTACATTTTCAAGCAAAGATAATCTGTTTCTTCTCAGCTTATCAGAATCACAGTTAATCTTTAT
			ACTGTCCATAAACTGATTGATAAACGGAGCAAAACCAGCAAGTTCATCAAGTGCTACATTAAAGTGGTTATTTTTTATCGCTTGTTTTATGTTTTTACAAGCAGTTATAGCACAATTTGATAGCGCAATTTCTTCACTTTCAATCAAAAACCTCTTACCGTAAGATGCACTATAAGTAGTGCCATCACTTTTCCTTGCTTTGCTAACTATGTTACTTACTCTTTTGTAAGTGCTTAGAATCTGTTCACCTTCTGGCGTACTAAGATAACGATCCAATATAACAGTTTGCTTTTCTGCTGTCAGCAGATCATTAATATCGATTTTATATAGTATTGAATCTACAACATCTTGCCTTATATCTCTATTTTTTAAAATAACCTTGAATCTTTCTAAGCAGAATCTAAATACTAGTTCTAAAATTTGTTTTCTATTTGGCTTATCAACTGACGCTGTATTTTTATTAAATAGAAGCCTTGAATATAAAGATACTGACTTGTCTATCATTAGCCTAATTGGAACATGCAAATTATTTTCAAGTATTGTCCTAATTATACCAATTGTCATTCTCCGCAAACCAAATTGATCATACGAACCAGAGATTTTCTCACCTGCTGCAATTAAACCAACTAAGCTATCCACTTTGTCTGCAATTGACACAGCAATTGCAGAAGGAGATTTAGGACACTCCTGCTCTGGCCCGATTGGCTTATAATGCTCAGTTATAGCTTCCACTATTTCTCTATCTTCTTGAAAATAAGAAGCATAATATCCACCCATTACTCCTTGTAATTCTGGAAACTCTCTTACTATCGATGTTGCCAAATCAGCTTTTGCCAAATATGCAGCACGTTCAACTTTTATCAGCGAAGCATGTGGAATAAATATAGCTATATACTTTGACAGAGCCATAATACGCTTCACCTTTTCCCCCACGCTGCCAAGTGAAGCATGAAATAATATTGAACCTAATCTTTTGACATAATAATCTAGATTTTCCTTTTTGTCTTGAGATATTAAAAATTGGGCATCAGCAAGACGTGCTTCTAATATTCTTTCGTGTCCTTTAACAACTTCACCATTGTTGACGTTGACAACAGTGACAAAGTGTGAAATTCTCTTTCCATTACTTAAAGCAAGGTATTTTTGTTGTGTATTAACTATACTAAGTATTACTTCCTTCGGTAATCCAAATGACTTTTCTTGATTCACTTCACCAAACAGTACGATTGGCCACTCTATAAGCCCTGTCAATTCATTTAGTAAATAATCATTTTTCTCAAGTTGTAAATTCTGCTCTTTTGTGAATTTATTAATCTGATCTAGTATAAATTGCTTTCTTTTGTCCATTTGGAGAATTACACTGTTTTTTTCTAGCAATTCAAAATAGTCTTTAGGTGCTTTAACAGTTAACGCTGTACCACTTGAGAGAAATCGATGGCCATATGTTGTGTTAGATGCTGTGATCCCTGCAAAAGACACAGGTATTATTTCGTCATTTAAAATGCATAAAATGTTTTTAATTGGCCTAACCCACCTTTCTTTTCCTTTGCCCCATCTCATACTTTTTGGCCAAGAGAGATTTTTTAATATTTCTCCTAGTTGATTTTTAAGAAACTCTTGAATGTTAAATGAGCAGCTTTCTCTTTTAATGAAGTAAAAATCCTCATTATTTACTTTTCGAACGAGCAAATCTTCTTCATTTTTCTGATATTTCCTTAAAAAACCTTCGATAGCACTTTTTGGTGCGTTGATGTTTGGTCCCTTAACTTCGTTATTGGAATCCTTTAGCTCCAAAGCATTTATGTTGTCGACAAATAGGGTAATGCGACGTGCCGTTATAAAAACCTCCATTGATGTAAATTTTACATTATTTTTGTTAAAAACATTGGCAATACAGCTCTTAACTTGAACTGTAGCTGAATTCTGCATTCTCGGTGGTATTTCTTCTGAAAGGCACTCAAATAACAACTGCAACGACATACGCTATTTACTCATGTACA
			ATTCACAACATTTTTTTGTCAGCTCTCTAACTCTACCAATATAAGCTGTACGTTCATTCACACCAAGCACACCTCTTGCATCAAGCAGATTAAGTAGGTGACTAGTTTTAATACATTGGTCATAAGCTGCCATTGGTAGCTCCTTTTCAATAAGGAACTTGCACAATTTTTCCGTATCTTCGAATTGCTGCTGTACCACTTTAGTATCATAATAATCTAATGCTAGATAAGAAAATTCATATTCTCTTTGTTTAAAAATATTTCCGTAAGTTACACCGTTATCGTTCCAAATTATATCGTAAACATTATCTACACCTTGTATGCACATTGCTAAACGTTCCAACCCATATGCCACCTCACCAGGAATCATCTTGCAGTCAATCCCTCCAACTTGCTGTATATAAGTAAGCTGTGTTACTTCCATTCCATTGCATGTAACTTCCCATCCAAGTCCTGATGCTCCAACGCTCGGATTTTCCCAATCATCTTCAACAAACTTAATATCATATTTTTCTGTAGATATGCCAAGAACTTTTAAGCTATCTAAATAGACGTCTTGTAAATTATTACCAGATGGCTTTATTATAACTTGATATTGGAGATGTTGATACAAACGATTAGGATTATCACTATAGCGTCCATCTGCTGGCCTAATTACTGGTTGTAGATATGCAATTTTTGTCGATTTTGTATCAATTGCAGACATAATTGTTGCAGGATGTAATGTGCCAGCACCAACTTCAGATGTGTATGAGTGAAGTATAACACATCCTTCACTAGCCCAAAAATCTTGTAACTCTTTTATTATACTTTGTAAGTTCACACAAATTGTACACTTTTTATACTAAATATATAAATAAATAAGTACTATTCAATACCTATTTTTTTAACAGTATCATGTAAATAATCACCTAAAACTGCTGAACTTTCCCTCACATACTGAATTATGCTTTTATTTAGGACAATTGCATCATGCATAGTTAAATCGCAGAATATAAATGCTGTTAAATACAGTAAAATCACCGCATAAAATGTGTGAAAAATCCCCTCAAATGTAATTGACATTGCATTATTATAGCTGAGCTGTATTGAACTTATTGGCCATGGTTTTATCACTTCTACAACATTAAAAAATACGTAAGGTATCATAAGAAAAAAGAAAAAGTGCATAAAATCATTAAACCAAAATGGGCATTGAAACATCTGCTTACATATACTCCCATAGAGTTTACTTACAGCATAATAAATTGACATTATTGCTGGCATTGAAAGTGCTACAGTCAGTACTTGCCCTGACGCTATTTGTATTACTATTTCTTCACCACTGTTTGCTGAAGGGTCTTGAGCATGAAAAATAAATATTCCAATTAATTGCATTACTAACATAACTATTGCCAATTTTGTAAAAACAGCAGCTACAACTATTCCTGAGTCTGGCATTTTATATAGTAAGTATTCGCCTCCATATGTAAGAATTAATATAACATCGACAATAAATAATATTAAAAAAGAAGACCAATAGTTCTGCCAACTTGGTAAATATCCTATTCCTAAAAGAGAGCTTACTGTTTTGGCAGGAAAAACCTTACCTAGCATCTTTCCCAAAAATTTAAAAAAAATCCCCATGTTCTAAGTAACACTTGGTTTATATTATTTATAATACTGTATTGTAACGGACTTATCAACAACTTAAAACATGTATTGGAAAACTTTAAGTAATATGCAGCAACAGTAGAAGAACGTGCGCCAAAAATTTAATAATTTTATAGGGCTTATGCACTTAAATTTTTTGCAATATCAAGTGCAGCGTAAGTGAATATTGCACTTGCACCCGCACGTTTGAAACCAATCAAAGATTCATAAATCACCTTGTCATAATCTAGCCAGCCATTATTTGCAGCAGCTTTTATCATTGCGTACTCACCGCTTACTTGGTAAGCAAAAATCGGAAAATTAAACTTATCACTTGCTGTTTTGATAATATCCAAATATGGCATACC
			CGGTTTAACCATAATAAAATCTGCACCTTCATTTATATCCATTTCAATTTCGCACATTGCTTCGCGCGCATTTTTATAATCCATTTGATAACCACTTTTGTCTATAGAATGTGATAGCCCACATGAACCAACGACTTGCCTGAATGGAGCATAGAAGCTAGAGCAGTATTTCACTGCATAAGATAATATTAATACGTCTTGAAAGTTGTTATCATCTAATGATTTTCTGATTCTTCCTATTCTACCATCCATCATATCAGAAGGAGCAACTATATCACATCCTGCTTTCGCTAAAGCAAACGCTTGCTTACACAGCACTGATATAGTTTCATCGTTTTCTACATCCATCTGATTATCTTTTAAAATGCCGTCATGGCCGTGAATAGTGTATGGATCCAATGCAACGTCTGCAATAATACCAATTTCAGGTACCTTTAATTTTACAGCACAAATTGCTCTGCAGATTAAGTTGTCAGAATTATATGCTTCCTCAGCGTTTTCAGATTTTAGTTTACTATCAACTACAGGAAAAATTGCAACAGCATTAATCCCTAAATCTTTAGCTTCCTTAACTATAGACACTAATCCATCTATTGAATAACACTTTACGCCTGGTAAGCCAGAAATTGGTTCAGTTGTTTCTTCTCTGTCATGAACAAACAGAGGAAGAACCAGATCATTTACTGATAAACTATTTTCACTTGTTAAATTGCGAACCCATTTGCTCGAGCGCCTGCGTCTTAATCTTGTATTTGGGAAATTAAACATTGGATCCAGGCAAATTCCCAGTAAAGAGCAACACCCCTGAAATGAGTATCACCCAAAACACTGATATTGGTAAAAATACTTTCCAACCAAGGCGCATTAGCTGATCATATCGATAACGAGGTATTGTTGCTCTAATCCAAATAAATACGAATAAAAGTATAATTATCTTCAAAACGAACCAAATTAAACCTGGAATTTTATAAAGCAAACCAAGTTCTAACGGAGGATACCATCCCCCCAGAAAGAATATTGTCATCATAGCACTTGCTAAAATCATATTTGCATATTCTCCAAGAAAAAAGAGGGCAAAAGGCATGGATGAATATTCAACGTTATATCCAGAGACAAGCTCTGCTTCAGCTTCTGGTAAATCAAATGGGTGACGATTAGTTTCTGCAAGCAAAGAAATAAAAAATATTATTCCTATAGGCATTAGTAGTAAATCAACCCAAAATGGCATATTGTGTTTCGCTACCACCATCTCTCCAAGATTTAATGTTCCAGTGGTAATAACGACTGTAGCAACTATTAAGCCTATTGAAACTTCATACGAAATCATCTGAGCAGCCGACCGTATAGCGCCAAGAAATGCATAATTAGAATTGCTTGACCAGCCTGCAATAATCACGCCGTATACTCCCAGCGACGATATAGCTAGCACATAAAGCACTCCAACATTAATATTTGCTATAACCTTAGGAATAACTACTTGCTGGCCATTTTCTACAATTACTTCAGCACCAAACGGTATAACTGCCCAGGCAATTAATGCCAAGATAAAGGTAAGCATTGGAGCCATAATGAACAGTATGGTGCTCGCTCTAAATGGTATTATCGGCTCCTTAATCAGGAGCTTAATAGCATCTGCAAATGGCTGCAATAGCCCAAAAGGTCCAACTACACTTGGGCCGTGCCTCAGTTGAATTGCAGCAAGGACCTTACGCTCAAAGTATGTCAAATATGCAACTGAAAGTAGTAGCGGTACTAAAATAAATAAAATATTAACTAGCGTGTTCATAAAAAGCTTTAGTACAATCTGCCATTATTTTTGAAGCGCGACTTATTGAATCCGTCATATAAAAATTACACTCCTTTAAAGTAAAAGGTGTATTACTTAAATTTATTTTACCATTGCTGATTGGTACCCATGTGTTTTTTACCACTTGATCAGCATTTCTAAACTGTGGACCGATAGTATCTAATTTTTTTCTTACGTCAAATAAACTATCATA
			TGGTAAGGAAAGATCCAAATATTGCGAGAGATTTTTAATAATTAACCAATCCTCCTTTGCTTCACCTGGAGGAAATACAGCTAAATTTGTTCTTTGCACTCGACCTTCAGTGTTTACATAAGTTGCATATTTTTCTGTATATGCAGCACCAGGCAAGATAACATCTGCCACATGTGCACCCTTATCACCGTGATGACCTTGATAAATTACAAATGTATTTTCTAATTTTGATGTATCAATTTCATCTGCACCAAGAAGATAAACCACTTCTATTTCACCACTTTCTGCATGTTCCAATATTTGATTAATATCCCTTTCGCCTTTTTTAGGAACAAACCCAGTATCTAGCCCACCAACTCTTGCTGCAGCTTTATGCAGCATATTAAAGCCATTCCAGTCATCTCTGACCATGTTAAATTTTTCTGCAATTTTGCCAGCTAGAACTAGAACTGATTCAGAATCGTCTCTTACTAATGCATCTTGACCGATAATCAGCATAGGGCTCTGAGCAGCACTCAGCAGCTCACAGAACTTATGATTTCCATTTGCTATTTCACTCAAAATATCAGGATTATCGCCCAATTTCTCAACATGATATAAATATTCAATGTCAGGACCAACACTTGCAATAGGAAAGTTGCCCTGTAAATATCTCTTTCTCAATCTTGCGTTAATGATCGGTGCTTCTATCCTTGGATTTGTATTTATAAGCAGACATAAATCTGCATTTTCTATACCTTCAATAGTGGTATTGAACACATACGATCCACGATTACTTGGTATAAGCTTTGCACCATCTTGCCTACAGTCTATATTCCCCGAGCCGAGCTTCTGCATCACTTCTTTGAGTAGAAGCATAGACTCACAATCTGCTAAATCACCTGCAATTGCAGCTATTTTATTTGATTTTGTATTCTTTAATTTCTTTGCAGCAACAGTTAATGCTTCATTCCAATCAACTGGGGCTAATTTACCATCTTTTTTTATATAAGGTCGATCAAGACGCTGAACTTTTAGTCCATCATAGGCAAAGCGGGTTTTATCTGATATCCATTCTTCATTTACCTCTTCGCTCAGCCTTGGTAATATCCTCATAACCTCCGGGCCACGATAATCAACTCTAATTGCGCTACCCACAGCATCTAGCACATCTATAGTCTCACAATGTGATAGCTCCCATGAACGCGCTGTAAAGGAGTAAGGCTTTGAAGTTAAAGCCCCTACCGGGCAGAGATCTATGATATTTCCAGATAATTCAGAACTAATATGCCTTTTTATGTAAGTGCTAATCTCTACATTTTCTCCCCTTCCGATTCCTCCAAGTTCATTTGTACCTGCAACATCAGACAAAAATCTAACACACCGAGTGCAATGAATGCATCGATTCATCGCAGTCTCAATCAGTGGTCCGAAGTGTTTTTTTGGCACAGCCCTCTTATGCTCATCAAGTCTGCTGGTTCCTTTCCCATAAGCCATCGTGATATCTTGCAAATCGCATTCACCACCTTGATCGCAAATTGGGCAATCAAGCGGGTGGTTAATTAGCAAAAACTCAAGCACACCTTCACGTGCTTTTTTAACCTTAGGGGTATCAGTGTGAATAACCATCCCTTCTGCAACTGGCATTGCACAAGAGGCTACTGGTTTTGGAGGTCCACCCTCCACTTCAACCAAACACATTCTGCAGTTACCAGCAATTGCTAAACGCTCATGATAACAAAAACGTGGAATTTCAACGCCCACAACTTCACAAGCTTGAATTATAGTGAGCCCATGCTCTACTTCACATTCCTTAGAATTAATAGTAACTTTAACCACAACTATTATACAGCTTCCCACTTTATAGGATTGCCGCTTATCTCATCTTCAACCAGATTGCCGTTGTCATATTGAGCAGACATATAATTCATGCGCGAGTCACGATCTATATATCTAACAGGTTTTACCGGTTTATCTTTATACATTTTTTGCTCAGCTTTCTTACGCTGAGTAGGGTTATT
			TTTACTAGCTGTCTTTGCTTTCCCACCTGCTGCCATATAAACTCCTAAAAACTTTTCATTCTATTTTAACACTTAAGTATACAGCGTCAATATTTAATAACTTTAAAATTTCAATAGATCTCTTATTGTAATTATTGTTTAAATAAAAAGTTACCCTTGATATCATTCCAGTGCTTGACCAGAAAAAAAGAAATATGTATCAGCTACTTTCATTTGCTGCGCCCCGAAAATAAACGTTCATGTAGCTAAGCCATAAATCCAGATAAAGATCTTTAATCATTGGCTTCGTAGTACTTCTCAACCAACTTATTAAGTAACCTTACACCAAAACCTACTGCTCCTCTTGGACAAATGTCAGTACCTTTTTCGTGCCAAGCAGTGCCTGCAATATCTAAATGTGCCCAGCAAGTTTCATTCACAAAACGCTGTAAAAACTGTGCAGCCATTATGCTATCTCCACCAGAGCCCGCAGGAGCGATATTTTGCACATCAGCAATCGGTGAATCAATAATTTTGTCATAAGTTTCATTCATAGGAAAACGCCATAACTTCTCATTTACTTCATTTCCTGCATCAATCAGACGGCTTGCTAATTCATCATTATTTGAAAAAAGACCAGCATATTCGTTATTTCCAAGTGCAACCACTATAGCACCAGTTAAAGTTGCAAGATCAATCATAAATTGTGGTGAAAATCTCTCTTGCGTGTACCATAAAGCATCTGCAAGTATGAGCCTTCCCTCTGCATCAGTGTTTAATACTTCTATCGTCTGTCCTGACATTGAAGTTACTACATCACTTGGTCTTTGAGCATTACCACCCACTGCATTTTCTGCAAGTGCAACCACGCCGATCGCATTTACTTTTGCTTTTCGTCCTGCTAAAGCATGCATCCCTCCAACCACAGTAGCAGAGCCTGCCATGTCATATTTCATTGACTCCATACCACGTGAAGGTTTGAGTGATACTCCACCAGTGTCAAACGTTATACCTTTACCAACAAAAGCAATTGGCTTTTGTTCTTTAGCAGCCCCATTCCATTTTATCACTACTAATTTTGGTTCTTTACTACTTCCTTGTGCAACTCCAAGCAAGGCTCCCATTTTTTTCTCTTCCATCTGCTTTTTATCAAGCACCTCGATTTCAAGGCCAAGCTTAGTAAGTTCTTTTTTTATATGATCAGCATAGGATTCTGGATATAGAATGTTAGGAGGCTCTGTTATAAAAGAGCGCGCAAGAAATATACTCTCACCTTCTTGCCTTAAGTGCTCAAATGATCTTTCAGCATTACTTAATTGCTCATCTTTTACTAATACGGTAATCTCCTCTACCTCTGTAATTTTCTCATCCTTTTTAGTTTTATACTTATCAAACTTAAAACTACGCAGAAACGCACCATATGCAACATTTGCTGCACTACCTTCGATTAAAACCGCTGCTTTTTTAATTTTTAATCTGCTTAGCTCACAATATATTTTACCACCAATATTTAATTCTTTATTTTCATTCCATTCATCCTTCTTACCCAGTCCAACAACTATGACATTTTTTTCTTCTGGCAAAGCAGTAGAGAAAAATTCACCAAAACTTCCATTGAAATCGCTAAATTGCTTTATATTATCTATGACCTGTTTTCCTTGCAAAACTCCGCCATCATTTACGTTTTCGTTGTCTTCAAATAAACCCATTACTATTGTTTTAAAATCGGGCGAAATTTTAGAAATTGTTATTTTCATTGCTGGTATCTCCGTTGCAAATAATTGTAAACTGTACATAAAACATAGCAAAAACATCAGTAAGATATTTTTCATATACATCCTAAGTACAATAACACTTAAGTTTACTATGGACTCCCTTACATGCAAGGGTTTTTATCTTTTATTAGAGAACTTATTATATCCGCCCAAGGTAATGTTAAACGTATAGGTTTTTATGACCTGATCACTGTAAGTAAATGGTGTTATGAGAAGGCTTGCAAGCCCATTACTAACAAAATCTCC
			AAGAACAGGATCAGCACAATTATCGCAATTATGGTCAACAAAAAACATTTGCGTTGTGAATTCCGGAAAATCCGGATGTTGAACTAGAAAGTTGATATGTGGAGCTCTATCACCAATTTTACCAGGTGCTATCGTAATAAAATTATAATAGCCAAGATTATTCACTACAAACCTTCCTGATCCAGCAAAATTCGGATCATCCTCTATATTCTTATCGTAATGGTTCACGCCGCGTGAATTCGCGTGCCATATAGAAACTACAGCATTTTGTATTGGTAAACAGTTTACATCAGTAATTTTACCCACTATGTGTATTAATTCTCCTGTTGCACTATTTGGAGAACCAGGTTTCCTTCTTAAATTGTTTGAAGAGCTAAAATTTTTTGGCCTTGCATCAAGGTCATAAATCTCTGGAGTTTCAATGCAGTTGAGCAAAACAGGATCAGCTGCAAATAGCGACAAATTGAATACCGTTTGTACTAAAAGCGCTAATAAGATATTTTTCACATTCATTTCATTTATAATAGACTTCTTGCATAACCATATAACAAACTTTTATTGGGAAT---------------------------------------------------------------------------------------------------------------------------------------------------------------------------------------------------------------------------------------------A--------------------------------------------------------------------------------------------------GTTCGTACAGTTATGTGCTTGACACTGGGATCCAGATTGGGCACTAAGTTGATAAACACGAAAGCCTTTACAACGTTTTTGATGGAACTGTGTGAAAGGACTGGATCCCAGTGTCTGGGCACTGGGATGACACCCTCCTGGTAGACAATGTTCATACAGCTATGTGTCAGCTACTCGAATGACACCCTGTGTTTGCTGGCTATAATTACTAAGAATTTTTATTTAATTTAACTGCATCTTTTGCCTTATCCAATAACCCATTAATAAAACCAATTTCGCTTGGTTTATCAAGTAAATCAGATGCAATGTTAGTATATTCATTAATGACAACTGGAACTGGTGTATCGCAATTAATCAACTCACATATTGCAACACGCAAAATAGATAAGCTTATAAGATTTAACCGTGAAAGGGACCAGCTTGGGTGTAAATAAGACTCTATTATTTTATCATATTCTTCACTGCTTTTTATAACCTTATATAACAAGTTTTCTAAGAACTGATGTTCAAATTCTTCACATTCAAATATATCTCTCAACTTACTTATGTAGTCCTTAAGCTCACAATTTTCCAGTTTAAAAGTGCTTTTGTTGTAACCTACGAAAATATTTGAATAAGCAATTTGTACAGCAAGAAATCTTGCCGTGCTTCTTTTTATGCGCCACTTTTTATCTACTGGTTTTTCCTCCATTATTTTAATTTATTGTGTAAATCTATCATACGCAAAACAGTTGAGGCTGCATGGCCACCAACGTTCTTTTTGTTTTTGTCAGCTCTAACTAGTGCTTTATCTTTGCTGTCAGCGGTAATTACGCCCATACCAAGGGGCATTGCATAATGCATACCAACTGCATTTAAGCCTTCAATTACTCCTTTACAAACATATTGATAGTGATCGGTTTCACCGCGAATCACGCACCCAAGAGCTAAATAACCGTCATAATTAGCATTCTTGCTTTTGACTGCAAAAAGAATTGTAGCTGGTATCTCAAATGCACCAGGAACTTCAATTATCTCATAATCAACATTATTTCCTTTGAATTTATCAATTGCACCCTCAAGCAAAAGGTTCGCTATTTCAGTATAATAAATTGAATT
			AACTATTAGTATTTTCGACATTCACTACCACTTTTTTCGTTAAAAACAACTTTATTAATGATTGTTGAATTAGAGTTATAATATTACTAAATATCCAATATATTACCAGGCCGGCAGGAAAAGAAGAAAAAATAAAGACAGAAATGTAAGGTAAAAACTTCATAGCATTTACTTGAATATCATCTTTACTGGTTTCACTTAGCTTCTGCTGAATTATCATGGTGGCACCGAAAATTATAGGTAAAATGCCTATAGAAATAGGAAAGTTATAATTAAACAACCCAAATAATGTAAAGATGTTCGTTGGGTCAGGAGCTGAAAGATCCTTAATCCATAAAAAAAAAAGGAGCATGCCTCATCTCTATAGTAACAAATAATACTTTATATAAAGCAAAAAATACCGGTATTTGTATTAGCATAGGAAGAGTGCTTGACATTGGATTTACATTATTTTTCTTGTATAATACAATTTTTTCTTTATGCTGCTTTAAACTATCATTTTTATATAGTTCTTTTATACGAGTTACTTCAGGCTGCAGGCTTTTTACCTTAAACATCGAAATATATGATCTAGTAGATAAGGGAAGCATCAAAAGTTTGATTACTAAAGTCAGCAATAATATTGCTAAGCCAAAATTCTTTAAAACGAAGTTAAAGTATTCAAGCAGTAAAAACACTGGTTTAGTTATAAAGTAAAGAACACCAAAATCTACAGCTTTATCAAATAAAGGTATATTGAGAGTATCCTTATAAGAATCCAGTAAATTCAACTTTTTTGCTCCAGCAAAAAAATAATTCACATTAGAAACGCTTGCACCAGGAAGTATGCTCTTGTAAGGTTTGACAAAATCTACTTGGAATTTATCAGTATTATTAACGTTCGTGTGTTTAATGCTTACATTTATTTTATCGGATTTCTCAGGTATGATAGCTGTAAACCAATATTTATCAGCAAAACCAAACCAATTTTTTTCACTCGTGCTTGCTTTTATTAAATGTTTCTTAGAGACATCCTTATATGTCCACTCCTCTAGTTTATTATCAAATGCACCCAGTACTCCTTCATGGGACATCCAATAAGATTCGTTGATATTGTCACGTTTACGGTTAATTTTACCATAAGGAACCAAAACTACATTATCTTTTGTGTTATTTTCAACAATCTGCTCAATTTTAAACATGTAGTTATCGTCAAGGCTAATTTTCATTTTAAACACAATGCCATTCTCATTGTCCCAAAATAAATTAACTACTTTTTGATTAGTCAGTTCAGCCCCATCAGCTTGCCAGACTGTCTTAGAATCTGGAACTTTAATCTTTTTATTCGGATCGAGCCACCCAAATTCTGCGAAATATACATCTTTTGATTCTGCAGGTGACAGTAACACCACTTGTGGAGAAGAAGAATTCGGTTCTAAGTGGTAATTAGTTAAAATTAAGTCATCAAACCTTGCACCTTTCAGAGAAATTGATCCTTTAATCATGTTATTGGTTAAACTAACCCTCTGTTCTCGAGTAGAATTAATAATTTCAGAACGATTTTGGTGTATTATAGGAGCAAGGTCGTTAAAAGATTCGATATGTTCAATATTTTCAATCAATGGCTGATTTTGGTTTGCACTAAAAAAATTATCATAAATAATACGCCAAGATACCATGATCAACATGGAAAGGATAGCTGCTAAAATTAAACTTTTTGCTTCTGACATGAAATTAAATCAAACATATCTTCTTAAAGTGTATACTAAATATTGTACTAAAACAATGAAATTTACTTATTTTTAATAATAACTTTTAACGCTGATCTTTAAAATTTATTTTAATAGCTTCAAATTTTAACAATATGAACGCGGTGAAAAATCTAGTTATTTGGTTGCTAATAATAGCCACTACTGCAATGCTTATTGATTCACAAAGGGACAAACTAAGCGACAGATTTCTCAGTACTTTTTTACCATATAAAGGAAGAATTCAAAATAGCGGTCAGAATAGTGGAAGTA
			TTGAATTTACGAAGTCATATGATGGACACTTTTATATTCAGGCTCAAGTCAATGATCGCAATATAACGTTTTTGCTTGATACTGGAGCAACCGATATTGTTCTATCACAAAAAGACGCATTACATGCTGGTATTAACTTACAAAATGTTCAGGATTTTAAAATATATGAAACTGCGAAAGGTCAAATAAAAGCTGGAGTGGTTCAAATACCTCAAGTTAAAATAGGAAATTTTTTGATTAATGATGTACAGGCAAGCGTTAACACTCATTCTATGTCTCATTCACTACTTGGAATGAGCTTTTTAAGGTATTTTCATTTCACTATAAGAGATAATAAGTTGATATTATACCGCGACTAAACACTTCTACAATCTACTTATCAAAGCTCTGTAGGTTAATATAGGAGCAGAAATAAATATTGCAGAACAAGTGCCAATCAAAATACCAAAAAAAATGATCAAGCTGAAGTCTTTCACTGCATCTGTGCAGATTAATGCCAAAGGAAGAGCAGCAAGAAGGGTTGTACCCGAGGTTAATATAGTGCGAAATAATGTAGCGTTGATACTTGCATCTACTATCTCACTCATCCGCCCACTTTTACCACTCTTGCAATACTCTCGAATCCGATCGTATATAATTACTGAGTTATTGATTGAATAACCAATGACAGTGAGAAGAGCTGCAACTGATGAAATATTAAACTCAATGCCAGTTAGGCTAATAAAACCAACAGTTAAAATCACGTCATGAATCAGTGCTGTTATTCCACTGAATCCACATTGCCAATTAAATCTAAACCAAACGTAAAAAAATATTCCAACAATTGCGATCAACATGGATAACATTCCTTCAAATATTTGTGTTGAGCTTATTTGTGGGCCAACATAGTCTATTTTACGATAGCTTATTGAGCTCCCCAGCTTTTCTTCTAGTATGCTTTTTATCTTTTTGATTTTATTTTCGTCTCCCTCATCTTTAAAACGCATGACTAAATTATCACCCGCTTTTGAACTCTGCACTGTAAAACCATTTTCTTTTAATGCATCGAGAATAGAGTGATTCTCATCTGAAGATTTTATCTCTATCAAAATTCCGCCTGCAAAGTCTATGCCTAAGTTCACTCCACGCAGCACAACAGTGAATATTGAAAAGATGATAAGAATAATGCTAATTAATGCAGTCAAATCCCTATATTTACTAAACTTGATATCGAGGTTATCTGGAATGAGTCTAAGTGCCATGCTATTTACTTAAACTTGAATTTTATATACTTTTTAAAAAATTCACTAGTTTATTCTGTGGTTGAACTTCTCTGTCATCCGAGTAGCTGACACTGGTTCGTTCTATAATGGTGTCATCCCAGTGCTCGACACTGGGATCCAGAAAAATTGATTGTGCACTGAATTGGTGAGTGTAAAATTCTACGTCATACCGCCGCGGTATCTCTTAGCCGCTAACAAGCAGCGGGATGACGAATATACCGCCACGAACCGTCATACCGCCGCGGTATCTCCTTAGCATAGATCCCGCTAACAAGTAGCGGGATGACGATTGTCGGTGAACCTAAGTTACT-------------------------------------------------------------------------------------------------------------------------------------------------------------------------------------------------------------------------------------------------------------------------------------------------------------------------------------------------------------------------------------------------------------------------------------------
			------------------------------------------------TTATAGTATAAAGGAGTCCTATGAAAATCTTCTCAATAAAGGAAAAGCGGCAAGGAGCGAACCAAAAGCGATGAGAAACGATCCAAGCCAGATTATAGACATTCCAGGCTTATAGTGCACTTTAGCTGCAATTTTGCTCTTACTCTTATCAATCTCTCCAATTACAACATAAATATCAGAAAGCAAATTGTGGTAGATACTGCTTTCAACATTTTTTTGACCTTCTGCAAGGTAAAATCTATATTCAGGAGTTACTTCACCCAATATCTTGTTATTCAGCAAATTCCTGATATCCATTGTACCCCTCACTGCATGGAAATTTTTTTCTTTTATTAGCTCAATATTTCGTAAAGTAACTTTAAATTTATTGACTGTTATGCTATCCCCTATTTTTAAGTAATTTTCTTTTTTCTCCTGCCAACCAACTGAATAAGCTATACCAAGCACTAGAATTGCCACTCCAGCATGAGCAAGCATCATTGCATAGTAGGATTTAGAAACTCTTCTTGCTAATAAAATTGATTCACCAAATGCTACCTTAAATAAACAAATTCTTTTACTATATGCTTCTAAAACAAAGATTAATAATGCTATGGAGATAGTAATTGATAGCACAATCATTAGCTCCATGTGAAAGATAAACGGCAAAATAGCTGCAGCACTGCAGAATGAAAATCTATATTCGTGGAATATTGGCAATAGACTATTTCCCTGCCAACGGCAGTATTGCCCGATTATGGTGAGCACTAGAATAGTGAGTGCAATAGGATTAAGTAAAGAATTGTAATATGGTGCTCCAACTGAAATTAATTCACCGGTTAAATACTCAAGCACTGTAGGGTATAAAGTGCCAACGAACACGATGAAAAAGGCAGTGATGAATAATAAATTGTTCATCAGCATCATCGTAAGGCGTGAAAAGAATCTTCTACCCTCTGTCACTTGAGTAGCAGATTTCTTTTCAGATTCCAATGTCGAGTACTGGAAAGATGTGTGATTCTTTCTCGTAAACACTACAAATATTACTAAGCTACTGACTGTAATTACACCAAGTAGAGCTAATATATATAGTCCATACCTTGAGTCATCTGCAAACGTGTGCACTGAGGTGAGTATTCCTGAGCGGACTAGAAATGTTCCAGTTACACTCAATATAAAAGTTGTAAGCGTAAGTAAAATAGCGAAATTCCTTAAAGTATTGAAATTTCGTACAACGAGCAACAAATGTGTCAGCGCCACTGCAATTAGCCACGGCATCAAAGAAACGTTTTCCACTGGATCCCAAAACCAAAATCCACTCCACCCAAGTTCGCGATATGCCCACCAGCTACCCAAGCTGATGCCCAAAGTGAGCAGCGACCAAGAAATAAGTACCCAAGGCCTGACAATTTTAGCCCAAACATTTCCTTCAGTATTTGCAATTAATCCAGCTATAGAGAGCGAAAAAGGAACGCTAAATCCAAGGTACCCCAAATATAATATTGGTGGGTGAATAGCAAGACCTATATCTTGCAATATCGGATTAAAACCCAATCCATCTGTTTCAATGCCTGGCATTTTAGTGAAGGGGCTGGATTCAAGCAAAGTGAACAGTAAAAAACAAAAGCAAATCAAGCCTTGGGTGATCAAGGATACTTTCTTCAATTTACTGTCGTTATCAGTAAAAATACCCATCAGAAATAGGTAAAAGGTAAGCACTAAGGTCCAAAGCAACATGGACCCTTCTTTATTTCCCCAAACACCACAAATCTTATAGATCAAAGGTTTTGTTGTGTGTGAGTGGTAATATACGTTTTCGAGTGAGAAATCATTTGTAATGTGGCAGTAGATCAAAATAGCCATTGACGCTGATACACAAAAAAATATGGCAGTGGTAATAAACCGACAAGAACTAAGCGGTAAAAACAAATATGTCAAAGACAGTAAGCAGGCTATGAGTAGCAATATATTCC
			CAAGTTCAGGCATAAAAAATTATAGTTTTTATATAAACAATATTACTGATGACAAGTTAGAAGTTAAAGTATTAATTGACGCTTGCTATTGATGCTAGCCCGTAGTTAGCTGTCTGGCATTAATTAAAAATTAAATATTAAGTCTTTATACTTTTATAGATAGCGTTAATATTGAGGTAACATTGTGGGTACAACTAAGATTAGTAAATTTCCATTTAATATAAAAGGTAAAGTGGCAAAACAACATGCCGAACCAGTAATCGAAAAAAATCTCTATACTATTTTAGGATTCAAAAGTAGAGAAGATTTTGAAAATAAGACAAGTAAGTTTGTTAATAAAGAAATTTGGCAATTATTTATCGGTTGTTTTGCAAAGGAAATAGACTATGCAGCAACCGAAAAAGTTGTAAAAAGCATCGTTTGTAACATTGCAAAGAGTGATCGCGGTGATGCTTGTACCAAAGCTGAACGTCTAATATTAAATGAAAAACAAGGTGATAAAAAGAGAGAAAAAGCGATTAGAGAAGCTATTAGTATTTTGAGAAAAATCAATCCAGAAAAAGCCTTTAATGAACTTTCAGTAATAAAAAAACAAGCTGAAGATTTTTTACAAACCGATTTTTATAAAGCTCAGAGTAAACCACTTCAAGGATTTGCTCCATCTGGTGGACAGCTCTTTGCGGAAGTTCTAAAATATATGGAAACACTAGAAAAATTAGCTGAAGTTAAAAAGGAAGAGCTAGTTAAAGATTTCTTGTTAAATCATGTTAGTTCATTGAATAAAAAGTATCCTAAATCACGAGGCAAAAGGGAAGATGCTATAACAATACTATCAAGTGATGAGTTGAAGAATTTTTACAATAAAGGTGTAAAAGAAGGAATATTACAACCAATGGTATCTTATAAAGAATGCAGAAACCTGTATGACAAAATGAACCAGATGAAAAATGAGTCCAAAAGTATAATTAAAAGAGAAGAACGGGAAGAAAATTCGAAGAAAATAGATAAGTCGATAGTCAGCGCGATTAATGACATAAAAAAACATAGAGAAGCAATCCTTAACTGTAAAGACTTTCAAAGTTCTTACATAAAAGAGAAAAAAGAACATCCATTTAGAGGCAACGCATGTCAAAAAATGATTGATATATATCAAGAGAGAATTGTTGGATATCAGGAGAAAATTCGTCAAAACTTAAACCAAATAAAAGCGATATTAAAAAGTGCGCCGCAAGAAATGGATGATGTGGAAGAATTCGAGGAAATAATTGATGATATACATGAAGCAAAGCAGTGTGATGAAATTTTTGATTCAGCTTTAATTTGTTTATCGAACATACAGAATGAGCTAGATATTCAGCTGGAAAATCCTTTAACAGAACTCAGAGCTTCACACATTAACGTTAAAACTGAGCTAACTAGGTTATAAGAACCAAATCTTTAGGGTAATGAAAGCACTTTAATTCAAGACAGCTCTTAGTCTGTGTTTTAATTTGGTTGTGTTTTATTAAAAAAACTTTAGATTTATTTTATAATCGATACTCAAATATAATGACTCAAACTTGGGATTTGTTGCAAACAGGGCAAAAGGAAGGCTATAAAATTGCGTATATCAATGCTCGTATTATCGACCCGGAAACTAAGCTTGATATAAAAGGTTCATTATTGACTGAAGGGGATAAAATTGTTGACTTTGGTGAATCATTATTTTCAACAAGTGGGGTCGACGAAACAATAGACTGTAAAGAGCTTGTTCTAATGCCAGGCCTTATTGACATTCACGTACATTTTCGTGAACCAGGGCAGGAACATAAAGAAACTATATATACAGGCAGCAAATCTGCAGCTGCGGGAGGCGTTACAACTGTAGTTTGTCAGCCGAACACTGCTCCAGCAATTGATAGCGTTGTTTTGGCTAAATATTTGAAATATAGAGCACTTGAAACTTCACATGTAAACGTTGAATTTTACGCTAAAATCACCACTTCGGAAGAAAAGTTGAC
			TGAAATGGCACTTTTAAAGGAAGCAGGTGCGGTTGGGTTCACTGATGATGGCATGCCAGTTATGAACCCAATGATTATGAGACAGGCGCTGCTTTATTCAAGTATGCTGGGTGTTCCTATTGCTCAACATGCAGAAGATTTAAATTTATCTGCTGGTGGCGCAATCAATGCAGGTAAAATTTCTGAAGAATTGGGAGTAAAGGGAATCTTGAGTGCGTCAGAATCGGTTATGGTGAGTCGCGATATACTGCTCATGAAAGATATGGAAAATGTGCACTACCATATTCTACATGTCTCTTCAAAAGATTCACTTGATGCTATTAAACGTGCAAAAGACTTGGGATTAAATGTTACGTGCGAAGTAACCCCTCATCACTTCACTTTGACTGAAGATATAGTAAAGCAACATGGAGCAATTGCAAAAATGAACCCGCCACTTCGCACTGAAGAAGATCGTTTAGCTATGGTTGAAGGTTTAAAGACAGGTGTGATTGATTGCATTGCAACCGATCACGCTCCGCATGATCGTAGTTCTAAAGATCTGCCACTTGAAAATGCTGCATTTGGTATTGTTGGTCTTGAAACAATGCTGCCCCTTTCACTTGAACTCTATCACAGTGGGCAAATGGGTCTACTTGATGTGCTCGCAAAATTGACATATAAGCCTGCAGATATAATACACATACCACGTGGTCGTATACAAAAAAACCTTGCTGCAGACTTAATTTTAGTTGACCTCAATCATGAATGGGAAATTAAAACTGACAACTTTGCTAGTAAATCAAAAAATTCCCCTTTCGATGGGCGCAAAGTAAAAGGACACGTAGTACGTACTGTTGTGTCCGGCAAAACTGTATACTCACAGAAGCCCCCTCTCATCATTCCAGTACCCCCTATCCAAGTAGCGTGACACTGGTTCCTTTATGACGGTGTCATCAAAGTAGCCTCCTTTACTTGTCATCCAAGTAGCCTGACTCTTGGATCCAGGAAAAAGAATGGTGTCATGAAAGTAGCCTCCTTCTCCTGTCATCCAAGTAGCCGACACTGTGATCCAGAAGACTTAATTTTAACCAAGTGGCTGGAATGACATCATCCTTTTTTTGGGATTCCAGCGTCACGTGCTGGAATGACCCCTTCCGTATAAATATTAAAAAATTTACCAAACGA-------------------------------------------------------------------------------------------------------------------------------------------------------------------------------------------------------------------------------------------------------------------------------TCGTTTCTACTGAATGACGGCTACGCGCTGCCAAAACTGGCTTGTTATGCAAGAAGTCCACTCTAAGACCTTAGCACCGTTATGAAAAAAGCCTATTTACTCTAATCTACCTTTCTATAAAAGACCTATCGACTGTTGCAATTATAGGCGTAAATAAGAATGATAAAAGAGTACGGGATTGAGTAACTATGTACACTTCTGCTGGCATACCAGGGTATAGGTATACGTTTTTAAACTGAGCAAGCTCTGACTTTGGTATCACCACGCGCACTGAATAATAACGCCCTAGTCTTGGATCATCAAGAGCATCAGGAGAAATATGGCTTACTATACCACTAATTAAACTTAAACGACGTGCACTGTAAGCACTTAATCGGACTTTAACCTTTAGTCCTTCTAGCCCATCAATAGAGACTATGTTGCTATCTTTCTTTTGTGCCGACAGTACCTCTTCTATGTTTCTGGTCTGAATTTTAGCATCTATTATTAGATCATCATCCGATGGCACTACGCTCATGATCGGAACTCCAGATTGTATAACACCACCTTCAGTATGGTATCT
			TATATCTGTGACTATCCCATCTTGAGGCGATTTAATTATTGTACGTGCTAATGAATCTTCAGCAACCATCAGTCTCTCTTTCAAGTCTGCAATAGACGTACTAACTTCCTTAAGTTCAGCGTTTGCTCTTTCTTGAGAATCATTTCTCACGTTTATAATTTCTAATTCGTTCTCTCCAATTTTTTGCTGCACTTGAGATATTGCAGAACGGTAATGTCCAACTCTGCCTTCAATTTCAGCAAACTGCTTTTCTAAAGCTAAAATGTGTGGTTTGCTTATATGGCCACTATCAAGTAATTGTCTTTTTGTTTCCAACTCCTCAGTTATCAAGTCATATTGCTTATGAGCTGCATTTAGTTGAAAGTTTAGCCCCGCTAATTCATCATTTAACTGCTTTATACGTTGTTGCAGTATGTCTGTTTTTCCCAATATGCTCTTTCTCTGAGAGTTGAACAACTTTACTTGATTCTTTATCACTTTATTTACAAGTTCATCGTTAGATAATTTTTTAACCTCATCAGAAAATTCTAGTGTGTCCAAATCTACTCTGATTGCAAGAAGCCTTGCTTCTGTTGCTAAAAATGATAAGAGCTTCTCTTTGATGATACTTAAACCCGCCTTCTCGTTAACATCACTCAACAAAACTAGAGGCTCATCTTTTTTAACTGCTTGGCTCTCTTTGACTAAAATTTTGCTTATTATTCCTCCACCCAAGTGTTGAACTATTTTCCTATTTGAAGATACAATAACTTCTCCACTTGCATGCACCGCCCCGTCAATTGGAGCTATAGCCGACCAAATACCACCTATCCCAAAAAAGATGAGTATCACTATCAGACCAAAAGATAGTGGCCCCCATGTTACTTTTAGGACTTCATTTACGTTATTACTTTCGCGTTTTAAAATAAAATTTATCACTGCATCAATGAATGCGAACGTCTTATCCAAAAATCTTGGGTACTTCTTCTTTTTATTTCTTGTTTCTTGCATATTTATATCATCACTATGGCCAACCAGGTCTTTCAAAGAAAATCCAGTGCTAAGCTTTTTTAACTTACTGATCATAATACTACTGTGAATTTGTGTTAACTCAAGATAACACACAAAAACAAAGAATCTATAATTTAAGCATTCCATTTAGACTGTAGAGCACCAGAATAAACTATTTAGTAACAATTCCTGCATCAACTATGTTTTTAAAATTTTTTGACGTTTAACTTTATTATAACTTTTTCTTTATTTTGTGAATATCTGAGTTACTTATATTATGTAAGAAATCTATTGCCAACCAGTCAATATTCTGTTAGGAATTAAGATAATATAAAGTTATTATGCTTAAATTGGAAAGCAGAAAGTTCCTAATCACTGGCGCATCAGGCGGAATAGGGCAAGCAATTGTAAAAATTATGCACAAAGCCGGAGCAACTTTATGTATTTCTGGCACAAAAAAAGAAGTGCTCGAAGAAGTTGCTAAACAATATGAAAAAAATATGCACGTACTCCCTTGTGATTTATCAAATGCTGAGGAAGTAAATCAACTAGTAAACAGAGCAAGTGAGTTGATGGAAGGCTTTGACGGGCTCGTATGCAATGCGGGTATTACGCGAGACAGTTTATTATTGAGAATGACAGATGAAGCATGGCAAAAAGTAATTGATATTAACTTGAGCTCTACATTTAAGCTGAGTAGAGAAGCATGTAAGAAACTAATTAAGAATAATTGGGGAAGAATTATAAATATTTCCTCAATAATAGGGCTAACAGGAAACGCCGGGCAAGCAAATTATGCAGCGTCTAAAGCTGGAATAATAGCTATGAGCAAATCTATAGCAAAAGAAGTTGCAAGTCGTAATATAACAGTAAATTGTATTGCTCCTGGATTTATAGATACTAAAATGACTGAAGTTTTAAATGAAGGACAAAAGGGAAAAATATTAGATAATATTCCAATGAAAAGAATGGGAACAGGGGAAGAAATAGCAGCAGGGGTCTTATTTTTA
			GCAAGTGATGAAGCAAAATATATAACAGGGCATGTGCTCAATATTAATGGTGGGTTATTTATGTAGCAACACTTATGTATGGACAAATTATAATTTTTACTTTAAAATAAAAAATGTGTAGGTTTAGGTTTACGTTAATTTATTATTTAGAGGCAAAAAAATGAGCTCTATAATGGAATTTTTTAGTGTTTTTTGTGTAGTATTGCTTTTCTCTTTCTCAGGTTATGCAGCTGACCCTGATATGGATGACACAACTAAAGTAATATGCAATATTATTGGTTATGTTTGGGATATAGGCGGTCCACTTATGACGGTAGTAATAATTGGTGCAGCTTTGCTTGCAATATTTGGCAGGATGCCGTGGCCAGCTCTCTTTGCTCTTGCCATGTTCTGTAGTGTATTTTTTGGCGCTAAAACTATCATAACGAACATTATGCCCAATGTAAGCAATGAAGCAAAAGCTACGTTGGAAAAGTGTGGAAAGAAATAACCCATAAAAGTACAGAAATGCTATCCATTAAACCGCTTCATATCTTCAACTTGCAACAAATAAGGGCTATCTTTTGGTAGAGTTTTAACAGCTAGCTCAGCATATTTTGTAAATTGCTTTAAATCACCTTCAATACAAGCCTTTTTTGTCAAGGCAAAATAATGCATTGCCGTATCAGCTTCACATTTATATGCAATGCTTAAATATTTCCAGACAAAAGCGTTATTTGGTTCTACATTCAAAATCTGCTCCAGGTAAAAAATCGCCTTTTTTGCATCACCGTGTAATAATAAAGTATGAGATAATGCAAGTTTCACTAAATAACTGTTTTTCTCAGATAAATACCTAAGCGATTCCTCATACATTTTTATTGCTTCACTTAAATTTCCGGCCTTGTATAGCATTTCTGCTTTTAATTCATATAGGTATGGGTCATTGCGTGACTCTTGAATCAATAAATTAACTTTAGCAATAGCCTCTTCTATCTTTCCTTGCCTATAGCAAACTATAGCATTTACATACTCAGAATTATTTTCATATTTATTAGATAACACATGAATAGGAGCAAAGAAAGAGTCTAGCTTTGCAACCACACGCTCAAACTTTAGTAACTTATCCACAAAAATTGGTTTTACGTTGTTTTTGACCTTATAATTTTGTACAGCAAATATGCGTTTCTCACTAAGTGGGTGAGTGCGGAAATATTCCTCGGTGTTCTCATGCTCAATACTTTTAAAATAATCAAAAATCTCTTTCATACCTGAATTATCATAGCCAGATTCATCAAGGTACCTTAAAGCATAGCTATCTGCTACACTTTCTTGCTCTTGAGAATAGTTAAAAAATAGCCTTGAACTGAGTGCTACACCACTAAGCAAAATTGCACCAGCAACTTGAGGGTTAATGATAATACTAGAAACTAATCCTACCATATAACTAATCATTGCTACCGATTGAAAATAACCCATAGCACTACTCATTTGCAATATATGACCAGCAGATATGTGAGCAATCTCATGTGCTAATATACCAAGCAGGACATAAGGTTTAGCCGAATATTGTAAAAGTCCTAAATGAATGAAAATACTGTTATTGTTAATTACAAAAGCATTAATCGAATTGTCATTAATTATAAAAACTTTTATTTGCTCATGATCAATATCCGCAGCAGAAAATAAAGGTTGCGCTAGCTCTTTCACTATTGCTTCCACTTCACTATCTCTAATAATGTTAATAGAGTAAGTATTATTATAATATGCAAAAAAGAACAATAAGGTCAAAAACTTAGCAACTCTAAACATGAAAATTCTGTGCTTGTATAATTTATAGGAATTCTATATTTTAACACTTAAATTATACAAATTTATAAACGCTAGTTTAAATTTTTAACGTAACTGATAAGTTTGTCGATGGTAGTTAACTTAATTTTATGTTGTTCAGCAAATTTAAGTAACTGAGGTAAGCGCATCATAGAGCCATCATCATTCACTAATTCACAAATAACTGCTGA
			ATGATCAAACCCTACTAACTTCGCCATTTCAACACTCGCTTCAGTATGACCAGCACGTTGTGCCACTCCATCTTTATGTGCAATTACAGGAAAAACATGACCTGGAGTTATGATGTCATCCTGAGTACCATCCTTGTTGATAGCAGCATGTATAGTTTTCGTTCTATCCTCTGCTGAAACACCGGTTGTAATGCCATAACGTGCATCAATTGATGTAGTAAATGCGGTATGATTTTCACCAATATTTTTCTTTTCCATGAAATTAAGGCCCAACCTTTTCATGTGAAATTTAGTCATTGCTAAGCAAACAACCCCTGTACCGTACCTAACCATAAAAGCCATATGTTCCGGCTTTATTTTCTCAGCTAAGACAATCAAATCGCCTTCATTTTCTCTATTTTCATCATCAACTAAAATGAATAATTTCCCGGAACGAGCATCCTCTAATACATCTTCCACAGAAGAAATACCGGGTAGACTCATTGAAGCATAAGTGGCCTGTACCATAATAATTTACTTAAATTCAATCTTAACTATTTTATACAATTTCTCTCCATTTGGCACTGTCACTTCCACATACTCGCCGACTTTTTTGCCGATTAAGGCACTCCCGAGTGGTGAACTAGTAGATATTAACTGCTTTGAAACATCAGCTTCATATTCGCCTACAACCTTATAAACATATTCCACTTCACCGTTATTATCACTTAACATGCTTAATGTCACAGTTGCACCAAACATTACTGAATCACCAGACAAATTTTTTACTTCTATTACTTCCGCATGTGAGAGCTTACTTTCTATCTCCATTATACGGCCTTCAATAAAACCTAACCTTTCCCGTGCTGCATGATACTCTGCGTTTTCAGACAAATCACCTTGATCACGAGCATCAGAAATAGCCTGTATCACAGAAGGTTTTTCTTCCTTTAATTTTTCAAGTTCGGCTTGCATATTCTCAAAACCTTCACTCGTTATAGGAAATTTATTAATAATGGATGAAGCCATAATCACCACCTAAACGCAATTAAATTGAGTAACGAAATTACTCACAATGTTAAAAATATCACCTTTTATATCATCACTCATGTCATTTGACAACTTTTTTAAAACCCCAGGATGCACAGTATGAAAATAATTAATAAGATCATGTTCAAATTTATTAATGTAACTTATTTGTATTTTACTTAACTGATTATACAGGTTAGAAAAAATATACATCAGCACTACTTGCTCTTCTATTGACATAGGTAAATGTTGTTTTTGCTTTAATAACTCGACAAGATATTTACCCTTATTCAAGGATAATTGAACACTAGCATCAAGATCAGAACCAAATTTTGCGAAATCTTCTAATTCTCTATACTGAGCTAAGCTTAGCTTTATAGAACCAGCAACTTTCTTCACAGACTTTAGTTGTGCAGCAGAACCAACCCGTGAAACTGACAAACCTATATTTACTGCAGGTCGAAATCCTTTATAAAATAATTCAGACTCAAGAAAGATCTGCCCATCGGTAATTGAAATAACATTTGTTGGCACATATGCAGATACATCACCAGCTTGAGTTTCGACAATTGGCAAAGCAGTTAAAGACCCCTGCCCTTTTTTATCAGACATTTTAGCAGCTCTTTCAAGCAAGCGAGAATGTACATAGAATATATCTCCAGGGTAAGCTTCACGACCAGGAGGACGTCTGAGCAATAAAGACATCTGCCTATATGCCACAGCATGCTTAGATAAATCATCATATACAATCAAACAATGCATTCCATTGTCACGAAAAAATTCCCCAATAGTGCAACCAGCATAGGGTGCTAAAAATTGCATAGGCGCGCAGTCAGATGCACTAGCCACAACTACAGTTGTATACTCTAATGCTCCACTTTCTTTTAGCTTATTTACCACTTTTGCTACTGTTGAAATTTTTTGTCCAATAGCAACATAAACACAGTAAATTTTTTGATTTTCGTTTACCTCATCATTAATCTTCTTCTGAT
			TTATAATAGTATCAAGCGCAATAGTAGTTTTACCAATTTGTCTATCGCCAATAATTAATTCACGTTGCCCTCTACCTATTGGAATTAGCAAATCTATAATTTTAATTCCTGTTTGCAACGGTTCATGCACAGATTTACGATCAATAATGCCTGGCGCTTTAGATTCTATATCCATTCTGTTTTTGGCTCTAATTTCCCCACCGTCGTCTATAGGATGGCCCAACGCATTTACAACTCTCCCTAACAATTCATGCCCTATAGGCACCTGCACAACATCACCACTACATTTTACAACGTCCCCTTCTTTCACATCACGGTCATTACCAAGCACAACTATTCCAGCCGTATCATGATCTAAATCAAGAACTATTCCTTCTACACCGCTTGCAAAAAATACCTTTTCACCGAATTTTGCTTTTTCCAGCCCATAAACCAATGCGATACCATCTGTTACTGAAATTACTTCACCTATATTTTCCCGCTTTATAGGATTATCAAACGTCTCAACTTTTTCCCTTATTACACTTGCTATCTCAGAAACATTCATACTGTTCTTCATACAAAATTCCTTACTTTTAATATTTCCATTTTACTTAAGTCAACTAACCTATCTAAGTAACTTTTTAGCGAAGCATCGATCAAATTAAAACCATACCTAACTACGAAGCCACCTAGTATAGAAGGGTCAACCACATTGCTTACTTTTATTATTTTACCAAGAAAGCTCAAAGATTCAGTAATTATTTTTATATCAGATTCCTTTAAAGCTTCTGCTGACTTTATAGTAATTTCAAATTCATTTTCATTTTCTTTTGCAAGACTTAAGAATTTTTCTAATATAAGGATCAATAAACTAGAGCGTTTGTTTGTAAATATAACCATAATAAATTTTACTAAATTTTCACTCAAGTGCTCATTTATAGAAAGCATCACTTCTTTTTTGTGTGCAAAAGAAATCATAGGATGAGATAGGCACACAAAAACATCACGTTGATCCTTAAAAAAAGCCAATAAAAATTCTACTTCTTTTCTTATAATATCTAACCTGCTTCCTGAAACATGAAACAGCACTCTAGCGTAAGATGAAACTAAATTATTGTATTGGGTCTTTTTCATATTAAATCCAGTAAATCTAAATTAATTCAGCTACAAATCTTTCATTCTTCAATCCAAGCATTTTTTATATAAACAGGTCTTCTCTTTAAGGAAAGAAAATATAAATCATATCTGACTGAATAATCTAAAAAACTAAGGTTTTTACTTAAGAAATACTTAGAAGAATTTATAATAGACTGACATTGAAGATGAGATATCGGTATTTCTTTTCCAAGTAAACTTGTTTTAACTTCTATAAAAATCAGCTCCTTTTTTTTAGATACAATTAAGTCAATTTCACCGAACTTACAACGGTAACGGCGTTTTATAACATTATACCATTTCAGTTTTAAATATACTAAAACTAATAACTCGCCAAAGTAACCTACAAAGTAGCGTAACCTACTTACCACAAGAAGAACAATTATGATAACAATTAACTTTGTGTAACTACTTTGCCTCCTTCTTTATTTTTACTATAAACCTTACCTCTTGCTGCAATATCCCTATCAACCAGTTCTATCACTGCCATTGAAGCGCAATCCCCCTTTCGAGTGCTAAATTTTATTATTCTAGAATACCCACCTTTACGATCTTGATAACGGCTGGCTAAGACGTTTAATAACTTATCAACTGCTAACTTACTATTATGAAGGCGTGAAAGCAAAAGTCTTCTACCATGTAAAGTATTCTTATTCTTAGCAATTGTAATAAACTTTTCGACATATGGACGAAGTTCCTTAGCTTTTGGTAAAGTAGTTACAATCTGCTCATGGTTAATTAATGAGATAGATAGATTCTTTAACGTCGATAATCTATGTTCAGTGCAACGAGATAGTTTACGTTTTTTTATTCCATGTTTCATATATCACCTAATCTTCATCAGTATGTTGTTTAGCCAACTC
			ATCTATATCCTTAGGTGGCCAGTTTAGCACATTCATACCCAAAGACAAGCCAAAATTAGTCAAAACTGCCTTAATCTCATTCAAAGACTTTCTGCCAAAATTAGCAGTTCTTAACATTTCACCTTCTGTCTTTTGCACAAGATCACCTATATAAGTGATGTTTTCGTTTTTCAGACAGTTATGAGACCTGACAGATAATTCCATTTCATCTACCTTACGCAATAAGACAGGGTCATAACCCAAATCTTTAGCACCACTAGACGAAGAAACCTGCGATTTTTTATAACTTACATCAGAACTAATAAAGGGCTGAAGTTGCTCCTGTAATATTCTTGCAGCAGAGTCAACAGCTTGACTCGGAGAAATTGTACCATCAGTTTCAATTGACAATATCAGCTTATCCTTATCAGTCACTTGGCCAACACGACTGTTCTCTACCCTGTACGAAACCCTGTTGACAGGGCTATACAAAGCATTAACTGGAATAAAACCAATTAAATCCTGTTCACTCATAAGCTTCAAAAGTTCATTTTCTTTATATTTAGTTACAGGAAGATAACCTTTTCCGCTAGCCACATATATGGTCATGTTAAGCTCCACATTTTGCCCCAGCGTACATATTAACAAATCTTTATTAACAATAGAGCATTGATCATCAGTTTCTATCATCCCAGCTAATACCTGGCAAGGCCCTTTAGCGTTTAAATTTAAGCATTTATTAGAAGCACCATTTAATTTACACCTCAACATACCCATATTTAATACTATATCAGTTACGTCTTCTCTCACCCCTTGAATTGAAGTGAACTCATGAGTTACACCTTCAATTTTTATTCCATAAACAGCACTACCTTTAAGAGAAGATAACATTACACGTCTTAATGCATTACCTAATGTTAAAGCAAAACCACTTTCCAACGGTTCTAGCACTATATCACTTTTTTCACTTGAATCATCTGATATTACCTTAACTGAACTAGGTTTAATCAATTTATCTAAATTGCTACAGAGAGAAACATCATTATTATAATACATAAAATAACCTTTTCAAATATCCTATACTCTTCTTTTTTTTCTTAACCTGCACCCATTATGAGGAATTGCGGTTTTATCTGCAATTGAAGTCACAGTCAACCCACAGCTCTGAAGTGCTTTAACCGCAGCTTCGGTACCAAAGCCAGGACCGCGAATTATTACAGAGACAACCTTCATACCAAATCTCTCCATTGCGTTCTTCGCAGCAGACTCCGCAGCCTTACCTGCAGCATAAGGTGTGGATTTTCTCGAACCTGAAAAACCACATGCACCCACAGAAGTTTGACATAGCGTATTACCATGAACATCAGTTACATTTACAAAAGTATTATTAAAAGTTGCACGAATATGGACAACACCAGTAATAAACTCCTTCTTACTCTTACCAACCGTTTTGACTTTTTTCATTAAAACTCACAATAATAATAAATTTTATTTTTTCCCAGCAATAGGCAACCGAGATCTACCTTTACGAGTCTTAGCATTAGTATGAGTCCTTTGCCCTCTCACAGGTAAACCTTTTCTATGTCTCACCCCTCTATAGCATCCCATTTCCACTAAAGATTTTATGTTCATAGCCACTTCTTTTCTGAGCTCACCTTCTATAACATAATTTTGTCTAATGAAACCGCTGATCTTTTCTATATCTTCATCTCGTAATTCTGAAACACGTTTGCGCTTATCAACTTCGCAAGCGTGACAAATTACATTCGCAGTAGCAATACCTATACCATATATATAAGTTAATGCAAAAGGAACACATTTCCTCACTGGAATATTTATGCCTGCAATACGTGCCACTGGTACCTCGATACTTTATTAATAACAACTCTTAATTTATACCATAAAACAACTCAGAGTCAAACCAAATTACAAGAAATTTTACTTTCAATCTCTTGCGTTACCTCATCAACACTCAAATTAGCGTCAATTGTTAATAATTTGCCTTTATAATACTCGCGTAA
			ACCTTTCATTTGAAGGTGATATTCACTTATTCTCTTATTAATTGCAGACATATCAGCATCATCAATTCTTTTCTCTAACCTCGTACTTTTACATTTAGCACAAGTAGTACTCTTAAAAGAAGATACACTATATATGCTTTTACAGTCCAAACACGCGAGACGATTTTTTAACCTATCGATTGCAATATTATCGTCAAGCTGCAGCTCAACTACAATGTCAACATCCCTATTATATTTTTCTTGCAAAACTTGAGTCAAAAAATGAGCCTGGTTTAAATTTCTCGGAAAACCATCTAATAAGCAATTATCATCCACTAATGCAAGCTGGTCACGTAATAATCCACATATAATTTCATCTTGAATTAAATTACCAGATTCCACGGTACCCTTTATTTTTTTACCTAACTCACTACTGCTAGATATAATATTCCTTAATAAATCCCCTACTGAAATTAATTTTAAATTATATTTTGCTATTAACAAGCTTGACTGAGTACCTTTACCAGAACCTGGAGGACCAAAAATCGTAATGATCATCTTACTTTCCTCGTTTTAGACTCATATTTCTTTATCCAGTTGTCGTACCTATTTGAAAAAATATAAGATTGTATTTGCATAATAGTATCAGTAATAACGTTCACTATAATCAGTAAGCTCGTCCCACCAAAAATAAATGGTATATCATAATAATATCTCATAACTTCAGGTACAGTACATATGACTACCAAATACGCAGAGCCAATGAATGTCAACTTAAAAACTATATCTTGAAGGTAATCAGAAGTATGTTTCCCAGGCCTTCTACCAGGTATAAAACCACCATTTTTTTTAAGAAAATCTGCGTTTTCCTCTGGATTAAATATAAAATTGGTATAGAAAAAATTAAAAAATACTATCAGCACCAAATAGGCTACAATATATACTACTTTATTTGCCATAAAGTAATTCAAAATAAAATCAGAAAAAGCGTGCCCCTTATAGAAATTTGCAATTGAAATAGGTGTCAATAAAATTGCATTAGCAAAAATGGTTGGTACTACACCAGATAAATTAATCTTCAATGGAATATAAGTAAAATCGTCATTATGTAATCTTTTAAATTGCTTTTTAGGATGTTGAACAATAACCTTTCTATAAGAAGACTCTACAAAAATGACTAAGAGTAGCAGCAAAAAAAACAATACCAAAACAAAAAGGATAATAAATAACGATACGCTACCGTTTTTATTTAACGTTAACAAAGATGACAAAGCGCTGTGTAACTCTGATATTATACCCGTGAAAATGATTAATGAGATACCATTGCCTATACCGCTAGCGCTGATTCGTTCACCAAGCCATATTAAAAGCATAGTTCCACCTAAAAGGCTGAAAACACCTATTGTACGAAACATAACACCAGGTTCGATTACAACCAATACCCCTTCCCTATTCATCCCTTCCAATCCAACCAAAATTGGAATTGATTGAAATACACAAATTACTATGGTCAGATAGCGTATATAAGAATTCATCTTTCTACGGCCTGACTCTCCATCATTCTTAACTTCCTTCATTCCTTTAATCGCAGAAGAAAGTAACTGAATAATGATAGAAGCCATTATATATGGCATAACGTTCAATGCTAGAATTGTCATTCTAGCCAATGCACCACCAGAAAATAAATTAAATACTCCAAAAACGCCTGAGCCATCTTTGGGAAATATATCATTAATTACATCAAGATTAATTCCAGGAATAGGCACATAAGTACCCAAGCGATAGCAAATTAAAGCTATTAGCGTAAAAAATATACGCTTTAATAAATCGCCTTTATATAACAACGTAGGATCCAAGCTATTAAATGCTGATTTATTGCCCATGACTTACGATAGTATTTCCACACTACCACCAACTGAAGCTACAGATTTTTTTGCAGCTTCTGACGCAAAATCAACATGAAACACAAATTTTTCGCTCAACTTACCTTTATTAAGAAGTTTAATTTTATCCTTAATAGA
			CTTTATAAAACCTAATTTATACAGCCTCTCCTTATCTATAACAGAGTCTTTCACTATTTTTTTAGCTTCCATTAAGCGCTGTATATCGCCAACATTAATTATAGAGTATATGCTCCTACGTATAGGCTTAAAACCTCTTTTAGGCAAACGAGTATATATAGACTGTTGTCCACCCTCAAAACCATTTATAGAAACTCCACTTCTAGCCTTCTGCCCTTTATGCCCTCTACCGGATGTTTTACCTTTACCACAACCGATACCTCTACCCAGCAACTTAGGCTTCTTTTTCTTAGATAATTTAGTAAATATAGAGTTTAATTTTACAGCATTATTCATACTTTACCTGTTTCCAACTATCTCGCTAATCTTTTTGCCTCTTTTGCTTGCTACCTGACGAGGAGATAACATACTATCAAAAGCCTTAAACACCGCACATATAACGTTATGAGGATTATTTGATCTAGTGGATTTAGCTACCACATCCTTTATACCTAACACCTCAAAAACTGACCTAATCGCTCCACCAGCAATAATACCTGTTCCGGCTCTTGCGGTTCTTAAAACTATCTCACCAGAACAAAATTTAGCTTTAATATCATGATGCAAAGTTCTACCTTCACGCAAGTACACTCTAATCATCGATTTCTTTGCAGCATTTACAGCTTTGACTCTTGCTTCAGCAACTTCTGCGTGCTTACCTATTCCACATCCTACCCTACCCTTCTCATCGCCAACAACAACCAAAATTGAAAATGAAAATCTTCTACCACCTTTGGTAACCGTTGTTACTCTTCGTACCGAAACTAAAAGCTCTGATAAATCATTATTATTTTGTAAATTCTTTATAGCCATATTCAAACCCTTCTAAAACTCAAATCCAGAACTTCTTAAAGCCTCAGCAAATTGAGAAACTAATCCTGTATATTTATACGCTCCACGATCAAACGTAAGCTGCTGCTCTAATTTCATGCCAGATAGACGCTCAACCATTAAAGAAGAAACCTGTTTTATAGTTTCAGCATTGACCTTCCTTTTACATACTCCCCTAATTTTAGCATCCAAAGTAGAAGCAGAAGTGAGAGTTACTCCTTTTGCATCGTTAATTAACTGAACATAAAAATGTTTATTAGATTTAAATATGGATATACGTAAACGCTCAACACCATTATTGAGTTTCTTTCTATTACGTAACTTCCTTTTTTCAGAATTACTTAAAAAATTATACGATCTTTTCATTTTAATTACTTCTTTTTACTTACAACCTTACGCAGCATAAATTTGCCTTTTATTACAATGCCCTTACCTTTATAAGGATCATATTTTCTAATTTTGCATATATCAGACGCCACCATATAGACCTTCTGCTTATCCATACCACTAACTACTAAGTGAGTTGGCTTTATGCACTTAATCTCAACATCTTTAGGCACTTTATATTTAACATTATGGCTATAACCAAGATACAAAGTCAAATACTTACCATCACACTCTGCCTTATATCCAACACCGTTGATCTCAAGATTAACAGAAAAACCATCAACCATACCGTTAATGATATTATTAATATTACTCCTATAAGTGCCCCACATAGGCTTTATTTTATCATAATTATCTTTATCTTGATCAACAGAAAGCAATAGCTGATTATCAATAATCTGACACACAACATCCCTGATCAAGCTAACTTCTTTTTCAGCCTTAGCACTCTTTATTAACATACTACCATTATTATATTCAACTGAAATACCAGCAGGAATATTGATAGGAGCAGCACCTATACGAGACATAAATTTCTCCTATTATTTAAAACACACGACACAAAACTTCTCCACCAACCTTTAACTTATGTGCATTATAATCAGTCATCACTCCTTTGGGTGTCGATATAATAAAAATACCAAGACCATTATATGCTTTAGAAATGTCCTTATACTTAGAATAACGACGACAACCAGGCTTTGACACCCTAACTATGTCACTAATTACAGGTGATTTCTCAT
			AATACTTCAATTTTACAATGAAAGAAGGCAAATTATCTACAACTTGCTTTTCATAATCAAGGATATACCCTTCCTCTTTTAAAATCTCCAATATAGAAGAATTCATCTTAGAAAATAGTACCCTTGTCGCCCTATGCATTGCTAATTGAGCATTACGTATCCTTGTTAAAAAATCACCAATACTATCAGATAACGCCACAATATACTCCTTATATTATATTTACCAACTAGATTTTGTAACTCCTGGAACTTGCCCAAAAGAACATAAATCACGCAAAACAATTCTACATAAACCAAATTTTCTATATACTCCTCTTGGTCTCCCAGTCAAAGCACACCTATTTCTAATTTTGGTTTTAGAAGAATTTCTAGGCAATTTTTTAATTAATTTATTTTGAGCTGTAAACCTTTCTGCAATAGACAAATTCTTATTATTTATTATAGATTTCAATTTTTCTCTTTTTTCTTTATATTGATCACACAGCTTTATTCTGCGAAGATTTCTTTCTATAATAGATTTTTTTGCCATATATTTCTCCTCTCAATTAATCAAAAAAAGGAAATTTAAAAGCCAGTAATAATTCTTTTGCTTCCTTATCACTAGCCGCAGTTGTTACAATGTTAATGTCCATACCTATAATTTTACTTATTTTATCATAGTCTATTTCTAAAAACGAGATGTGTTCCTTTATACCAAAGGAAAAATTACCATTACCGTCAAATTGCTTCACACTAAACCCTCTAAAATCTTTTTCCCTTGGCAAAGCAATATATATCAATCTTTCTAAAAATTCATACATTTTATCTCTACGCAAAGTTACTTTACAACCTACTGTAGCACTTTTTCTGATCTTGAAGCCAGAAATAGATTTTTTTGCAAAAGTTGATACAGGCTTTTGCCCTGCAATCAAATATAGGCTATCAAGTGGTTCATTTATTGCTTTACTATCTGTAGCAGCATCTCCAACGCCCATATTGATACACACCTTGATAAGTTTAGGTACTTGCATTATATTGCCGTAATTAAACTCATCCTTTAAGGATTTTACTATGCTATCTTTATACAATTCTTTAAACATATCAACCTAATCTATCACTTCTCCAGAAACTTTTGCAAAACGCACTTTTCTACCGTCTATAACCTTAAACCCCACTCTAGTCGGAGTTTTATATTTAGGGTCCAATGTCGCAACGTTGGATATATCAACAGCTAACTCTTTATTTAATATACCACCACTACTACCAGCTTTTGGCTTAGTATGTCTCTTATGTACATTTACTCCAGAAACAATTACCTTTCTTTTAGTATCACGTACCACAACTTTAATCACTTTACCAATTTTTCCCTTATCTCTACCAGTTAAAACTATAACATCGTCATCACTTCTTATTTTAGCACTCATTATAAAACCTCAACAGCTAATGACATTATCTTCATAAAAGAACCAGATGATAACTTTTTTACCGGACCAAACACCCGAGTGCCAAGTGGTTCACCTTGATCGTTAATCAAAACTACAGCATTGCTAGAAAAACGAATTACAGAGCCATCAGATTTCTTAATACCATTTTTCACTCTAACAACAACGGCTTTATATACTTTTCCTTTTTCAACCTTTCCTTTCGGGTGAATAGACTTAGTAGATACAATAATCGTATCACCTATAGATGCAGATTTTCTACCACCCAATAAACCAATACAAAGCACTGCACGCGCACCAGAATTATCAGCTACTTCCAACAATGTATTTTTTTGAATCATATAAATATCCTATTCAATTTGAGCTATTAACAATAACCCATTTTTTAGTAGTAGAAATAGGCTTATGTTCTTGTATTAAAACCTTATCCCCTTTCTTACAACTATTATTCTCATCATGTGCTGTATACTTCTTGTATTTTTTTATAACCTTTTTATACAGCTCATCCTTATACACTTGTAATACCGAAACCTTTACAGTCTTATCACACTCAGCCTTAGTTACAGTACCACAAAAAAC
			CTTTTTAGGCATTCTTTCCCTCTCTTCTTCTTTTATTTAATATAGTTAGAATACGAGCTATGCTCTTTCTTATTAAGCTAAAACGTGAAATATTGTTGCACTGCCCCAACTTCTTTTGAAAAACCAAATTAACAAACTCTTTTCTCAAATTTACAAGAATTTCATGCAACTCTTGTGAGGACCTCGATTCAATGTCAGCTATATCCATTGCAACTCCATTTAATTATGATTAGATACAAATTTACACTTCATAGGAAGCTTAGCGGTTGCCTTTTCAAGCGCCAATCTTGCTAAATGCATGGGGACATCACTGCTAATTTCAAACAATATCCTACCGGGCTTAGTTTTAAATACCCAAAATTCAACACTACCTTTCCCTTTACCCATACGTACATCTGCTGGCTTTTTACTAACAGGGGTATCAGGAAAAATTCTTATCCACACTTTACCAGAACGTTTTAATGTTCTAGATATTACACGCCTTGCAGTTTCAATATGCTTAGACTGAATCCTACCTACTTCTACAGCTTTTAAGCCATAATCCCCAAAAGATAATGTGCTACCACCTTTCGTATTACCCTTAATTCGCCCTTTAAATACCTTCTTATATTTACTCTTTTTGGGAACAAACATCTCAATATACCTTAATTACCAATATAAACCCAAACCTTAACCCCTATAATACCATATATAGTTTTTGCTTCACAAAAAGCATAGTCTATATTAGCACGTAAAGTGTGTAAAGGCAAACGACCTTCTTTATACCATTCAGTACGAGCTATCTCAGCTCCGCCAAGGCGCCCAGAACAACTTACTTTAATACCTCTAGCACCCATCCTCAAACAACTTTGAATAGCTTTTTTCATCGCTCTTCTAAATGAAACCCTTTTTTCTAACTGCTGTGCAATGCTGTTTGATATTAAAACTGCATCTATTTCAGACCTTTTAACCCCTACTACATTCACTTCCACATTATTTTTTACTTTTTCAGCTATCTTTTGCTTTATCTTCTCAATATCCGAGCCTTTCTTACCTATTATCACTCCAGGTCTAGAAGAATGTATTATTACAGATACCAAATCGATCGTACGCTCTATAATTACTTTAGAAACACCAGCATGCTTAAAAGATTCATTTATATAACTGCGAATAGATAAATCTTGATGCAACCCTTGTTTATAACCCTTCTCAGCATACCAAATAGATGACCAAGTATTAATTATTTTTAACCTAAATCCTTTAGGATTAACGTTTCCCATATTTTTGCACTTTCCTTATTAATTTTCTATTTTTATGAATCATATAATTTCCCCCAATTTTACAGTTATATTACTATAACGTTTATTAACTCTATTAGCTCTACCCATAGCTTTTGGACATACCCTACGCAAAGTAAGAGACTTACCTATTGAAATTTCTTTTATATATAAATTATCGATATCCAATCCATAATTATATTGAGCATTAGCAATCGCAGAATCTAATACCTTCCTTATAAGACCCGCAGCTTTCTTTTCACAAAATCTTAATTGCACAGTGGCAAAAGAAACTTTTTTATTACGTACTAAACCAGCAACCAAATTCAATTTACGAGGAGTTGATTTTAAAACCCTAGAACCAGCTTTAACTATTACATCTCTGTTTTTCATATCAATTACCTTCTTGTCGCCTTTTTATCACCACTATGCCCAGTAAATTTACGAGTGGGTGAAAACTCACCAAACTTATGACCTATCATATTCTGATCATTAACATTCACAGGAATGTAATCCTTACCATTATAAACAGCAAACTTTAAACCTAAACAATTAGGAAGAATTACAGAAGCCCTGGAATGAACTTTTATAGCCATGTTAACAAACCCCTTGTTTAAAGCATTATTCACCGACTTTAATATAGAAGGATGACAAAAAGGAGGCTTCCATGCAGATCTACTCATAAACTAACCTTTCAATTGTTTTATATACTTATCACTAGATTTATTTCTCCTTCGAGTTTTC
			TTTCCTTTTGTTGCAACACCCCAAGGAGTAACAGGATGACGACCACCAGAGGTTTTTCCTTCCCCGCCTCCATGAGGATGGTCAACCGGATTCATTGCAACTCCACGTACAGTAGGTCTAATCCCAAGCCACCTACTTCTCCCAGCTTTACCCAACTTTCTATTCTTATGGTCAGGGTTAGATACTACACCAATAGTAGCCTTGCAAGAAGATAAAATCAACCTAATTTGACCAGACCTGAGTCGTAATAAAACATATTGGCCATCACGACCAACGATTTGTGCATAACAACCAGCAGCTCTAGCAATCGCAGCACCATTACCTGGCTTCAGCTCAACATTATGAACGAAAGAACCAACAGGTATATGCTTGAGTAGCAAACAATTCCCTGGCAAAATATCAGCATCATTCCCAGCTGTAACAACATCACCTGGCTTCATACCTTGAGGAGCTAATATATAAGACTTAATATCATCTTCCTTATATGATATTAACGCCAAAAATCCACTTCTATTTGGGTCATACTCTATTTTTTCAACTATACCTTGACCACTTCTATTACGCTTAAAATCTATCACTCTATACTTCTTTTTGTGACCACCACCTCTATGACGAGTTGTAATTCTACCATGATTATTTCTTCCACCACTGGACTTTTTACCGGATGTAAGAGACTTTTCTGGCTCATCTTTTGATAAACCAACTTTACTTACTAACACAGTCCCACGAGAAGACGGAGTAACAGGATTAAAAAATTTCATACCCATACTAAACGCTCATTATATCTAATTTTTGACCATCCATCAAAGAAAAATAAACTTTCTTTTTCTGTTTTTCACAACCAATCACACCCCTAAAACGCCTATATTTAGGCTTAATTCTAACAACATTTATAGAAGAAATTTTAACATCAAATAGAGACTCTATTGCCAACTTTATTTGACGCTTATTTACATTTACAAAAACATACAAAGAATATTTATTAAACTTCTCCCTCAAAAAAGAGGCCTTTTCTGTAATTATAGGAGATTTTATTATATTATTATATTTGATCATAACAATCTACCTTCAAGATGCTTTAAAGTATCCTTTGTCAACATCACACATTCGTGATTCAATATATCAAAAACATTTAACCCAATAGGTTTGATTAAGTCTACATAGTGCAAGTTTTTAGCCGCACGCAACAAATCATCTCCATAATCACCAACTATCAAAAAGGAAGAAAATTTAAAATTTTTAATACATTTACACATTTCAGACGTTTTCTTCACATCAATATTTAAATTATCCAGAATAATTACTTGATTATTTAAATACTTTAGAGATAAAGCAATTTTTAAACCAAATTTGCGTACCTTCTTATTAAGAGAATAAGTATGACTCCTCACAACAGGGCCGAAAATAATCCCACCACCTCTAAATTGAGGAGATCGCAAGCTCCCTTGTCTTGCCCTACCGGTACGTTTTTGACCATAAGGTTTAGCTGTTGTACCAGAGACATCACTGATACCTTTTGTTTTATGAGTACCAGCTCTTCTCTTCGCTAATTGCCATCTCACTATATCATGCAAAATACTCAATTTTTGCTTAGCAGAAAATATCAAAGGATTGAGCTGAGCAGTACCTACATTATCATTAGATAGATTAACTAAATTACATTCCATAACTAACTTACCAAATTACTAGCATCATCATTTACATCTAACAGTAAACCTACCGGAAAAGGAACATCTTTATGTAAAGATTTTTTAACTGCATCTCTTACAAAAACATAGGAATTTTTAAACCCAGGAACATTATTACCCTTCACAGCAATTATACTATTTTCATGATCAATGGATAATATCTTCATATTTTGTGCAGTTATCCTGCTGTTACCTAAATGACCAGCCATTTTCTTTCCTTTGAATACTCTACCAGGATCCTGACATTGGCCAGTGGAACCTTGTGATCTGTGAGCAATAGAAACACCATGAGATGCCCTAAGCCCACTGAAA
			TTATGCCGCTTCATCACACCAGCAAATCCTTTACCTATAGAATAACCCGTAATATCAAGATATTGACCAACCACAAAATGATTGATTCCCACTTTTTTACCACATTCTATTCCCGACAGGTCATTTAATCTACTTTCGTATAACTTACATTTATTATTTATACCCTTTTTCTTTAAATATTCCAACTGAGGTTTTGCTATATTTTTAAAATCTCCTGTGCCTAAAATGACTGAATTATAGCCACATTTATCTTGTCCTTTTATATCAATAATATAAGTTTCGCTGAGATGCAATAAAGTTACAGCCATGCGACTATTGTCAGAATACATAGCAGTATGACCAATATTCATCATTAGTAAACCAATTCTCCTCAGCGAATTTATTCTCTTCATTTCCTTCTCCTAAACCTTAACTTCCTTGACTTTTAAATCCACTTCTACGCCAGCAGAAAAAGATAAACCTGTAAGCATCTGCATCATAGTAGGAGTAAGATCATGTAAAACAATCAAACGCCTAGAAGTTCTCATTTCAAACTGTTCACGAGATTTTTTATCAACGTGAGGAGATCTATTAACAATAAATTTAGAATCTTTTCTTGGCAACGCAATCGGACCAGATAATTTTGCACTGGACCGCTTTAATTCATCAACAAATTTTCGAACACACTCCTCCAATAAAGAACAATCGAAAGCCTTAATGTTAATATATATATCTTGCTTCATCTTAGTTACTACACTCACTCCAAAATTTCAGAAACAATACCAGAACCAACAGTTCTACCACCTTCTCTTATCGCAAAACGCAATCCCTTATCCATTGCTATCGGTACTTGCAATTCTACTTCTACACTCACATTATCTCCTGGCATTACCATCTCCTTC----------------------------------------------------------------------------------------------------CGATACATTAAGTAATCCTTACCTTTTAATCTGCAGATTGGCGAAAGCAAATACAATAGCTTCAGTTTCATGATAAGGGCGCTGGTGGAGTTTGTCAAGGAAGTTTTTTTTGTTTCTATGTTGTCAACTACCTGAATGACAGACCATTGATTGTATGGGTTCCATCTGTTATATATAATCTTTTTGAATACGAAGAAAACTGATGAATGAGTATGATATTACGGTTATAGGTAGCGGTCCTGGTGGTTATATAGCAGCAATTAGGGCGGCACAGCTTGGGTTTAAAACTGCAATTGTAGAAAAAGAAAAAAATTTAGGCGGTATATGCTTAAATTGGGGATGTATACCAACAAAATCGCTACTTAGGGCGTCTGAGGTTTATAGGCTAATAAAAAGATCAAAAGAGTTTGGTATAGAAGTAAAGGAAGCGAGTTTTGATATACAATCAATAGTGAAATACTCAAGAAACGTTGTTGATAAATTGTCAAGCGGTGTTGCATATTTGATGAAGAAGAACAATATCAGAGTTTATCAAGGCTTTGGTAAACTTGCAGGCAGTAGTACTATAAAAGTTGCTGGCGATAAGGAAGAACAAGAAATTGTTTCCAAGCATATCATTTTAGCAACAGGCGTGAGGGCACGGAATCTGCCTGGAATAGAGGCAGATGGAGATTTAATATGGAATGCGCAGCACGCTATGATGCCGGGCAAATTACCAAAATCACTACTCATTATAGGATCTGGTGCAATTGGAATAGAATTTGCAAGTTTTTATAGCACTTTGGGGGTTGATGTAACAATCATAGAAATAAAGAGCACTATTTTGCCGCTGGAGGATAAAGACATTTCAGATTTAGCACAAGAAATATTCACAAAACAGGGGATAAAAATATATACAAGCAATAGCGTAAAAGCTCTTACTAAAAGTAAAGACTCTGCTCAAGTGCTACTAAGTAGTGGTGAGAGCAAAGAATTTGAGAGGGTGATTGTTGCGGTTGGAATTCAAGCAAATATTGAAA
			ATATAGGTTTAGAAAATACAAGGATAAAATTAAATTCCTCTGGTTTTATTGAAACGAATGAATGGTATGAAACTAGTGAATCAAATGTGTATGCAATAGGTGATGTAGCTGGCCCACCATGTTTAGCACATAAAGCAAGTCATGAAGCTGTGATCTGCGTTGAAAAGATTGCTGGTAAAGGTACTCATGCGTTAAAAAAAGAGGGCATACCAAATTGCACTTATTCTCATCCACAAATAGCGAGCATCGGCCTTACTGAGGAACAGGCAATAAAAGGTGGGTATGATATAAAAATAGGAAAATTTCATTCTAACTTTAATGGTAAGTCTGTTGCACTCAGTGAAACTGAAGGGTTAGTGAAAACAATTATAGACAAAAAGACAGGCGAACTTCTGGGTAGCCATATGATAGGTGCAGAAGTGACGGAGTTAATTAGCAATTTTGCTCTTGCAAAGCAATTAGAAGGAACAGACTTCGACATAAAATCTACGATTTTTCCTCATCCAACCATTTCAGAGATGATACACGAATCAGTGCTTGCTGCAGATGTTAAATAGTTGAACTAACGTTCCATCGTTTTAGAGGCGTCAATGTCTTGAGTAGTAGTTTGATTAGGCACTTTAGTTTCAATAGATTGATTACCACCAGCATCAGAATTCTGTAACTCTTCTTTCAATCCCTTAGCTGCTTCTTTCACTTCAAGCTTTGCCTTTGGATGAAGATCTTCTAGGCCTTTTCCTTTAGTATCCAAACCTTGTTGTAGATTAGTGCTTTTCATTTTATTATGCTGCTCGTGCTCAGGTAGGTCAACAACCGAATTGAAAAGAATTTTTATTATATTTTTTAGCAGTTCTAAAAAACCTCCGCTTCTGCTTTCTCTTTGTTCTTGAGGTTTATTTTTCTCATTAGGTTCTTTTTTACTATTACTTTTAGGCATTTTTAACTCAACTATCATAAAGCTTAATAAAATTCTACGTGCAAATTATTAAATAACAGTTAACAATCTAGTGTTAATTTGTTATTTACAGATGGATATTATCTTAGCAACAGGTGGCACAGGCGGACACATTTTTCCAGCTATAACTTTAGCAAGAGCACTAAAGGCACAAGGATATAGTTGCATATTATTCACTGATAAAAAAACAAATAAAAATACCGACATAGAAAGCTACACCTTACCATTACGTAGACCAAGCAGCAACAAATTTAAGTTTTTCCTTTTCTTGATATACAGCTCTATGTTAGTACTGTATCAAGTAAGAAAATTAAAACCAAAATCGGTCATTGGTTTTGGTAGCTATGCTTCTTTTCCAACTCTTCTTGCAGCAAGAGTTCTTTCTATACCTATAATTTTACATGAACAAAACACAATTTTAGGGAGAGTAAATAGATTCTTTTTCAAGAGTGCAAAATTAATTGCAACCAGCTTTCCGGAGACTAAATATGCAGAGGGCAATAAATGTATTTTTACAGGAAATTTTGTTGATATAAAAGCACAGAGCCATTCTAGCACTGAGAAAATCCTAAATATATTGGTCATAGCAGGCAGCCAAGGTGCAAATTTTTTTGATGATGTAGTAAGCAGCGTAATTTGTAATTTGCCTATTAAAATGAAAAAGAAAATTAGAGTGACGCAGCAATGTACGAAGAAAAATGTAAATAGGGTCAAGAGTCTATACAAAAGTGAAAAGATTGATTGTGAATTGAGTGAATTTTTTGATGATATGGAGAATAGACTGGCCAATGCTCACTTGGTAATTAGCAGAGCAGGAGCAACTTCAATAGCGGAGATCACTCTTGCTGGGCGTTCTGCTATATATATACCTTACCCTTACTCAAAAGATAATCACCAATTTTATAACGCAAAATATATTGAAGATTCGGGAGCAGCTATGATAGTCGAGCAGAATAGTGAAGCAAAAAAAAATCTAACAGAGTTACTATTTGATCTATTAAATAATTCTCAAAAATTGCGTGATATGACCAATAATACAAAAAAA
			ACAGGGATAAAGAATGGGACTACTAAGTTTGTTAAGGTAATTGTTCACACAATGGCGTACTTAAGAGCCTCCATTAGCAAACCCTCCTAAAGACATGATGGCGTTTACCACTTTATCGCGACTGCCTTGGTTGTACTTAACTTTAGCACATATACTTGCTCTATCAAAAAGAGCTTGGAAGCTTTTTGGTGCAATGAGTACTTGATAGAGTTTCTGTCTCATTACACCAAATAAAACTGAAAAATTTAAACGATACTCAGCAATTTGATCTAGGTATATGGTCCATAAGTGTTGAAAGTATCAAAAATGGCGTGATATAAGGTGATTGACGGCATCCTCCCGACAGTAAAACAATCGAACGTATAAAAGAGTCATTTAGATCCAATGTGAACTGCAGTAATGCTATTTTGAACCCATGTAGATTATTTTTGATTTTATAAACAAGAAATAACAAAGCCGATCATGTAAATATACACCTTCATGCCATTCATAGTATGGCTTAAAAAGTGCTTATATCCAAGGTTTTGCTTTATAAATTTAAAGAACACTTCTATATCCCATCTGCGCCTATATAGCTCTGTTACTTCATAAGCTGGCATTTCAAACAAGTTTGTCAAAAACCATATTTCAACTCCAATTTTATTTCTGATTTTTATTAGCCGTAGATCATGCTTTTCTGCCACTTTACCTCGTGCACGATAAAGATTAACTATTATATCTTCTAAAATCTCTGATCCATCCGATTTTTGTTCTCTTATAACTTTGTTCCTGCTTATAACATCATGTTTTCTTCCTACTTTAACTCTTGTGATAAATTTGTACTCCTTTTCATCAAATTCGGCAAAAGTTCCAACTTTTCTGATTCCTCTATCAAATAATAAAATATCCTCTTTTTCAACTTTAGCTTCATTAATTGCTCTCACTAATGCTATATCTTCACTACTTTCTTCTTGTCCTTTACAAAATCTTATACTTGTCGGCAATTGATCCTACACTCACTTTAACTTGACTGTCGTTACTTTTACCGCCTATTTTTAGCCCATCTTTTTGAGATATCCCGATAAATTTATGATCGTCGAATCAAACTTATGTAAGTTATTTGATGTTTTTTGGGGTAATAGCTTTTTAATCTTGCTCATCAAATCAATATATACTCCCTTAAAATATTCTGGATTTATAACTTTTAACCTTTTTGACAAACCACTGTATGTTACTGTACTTTTATCGCTATTCTTATCCATTATACACCTGTTTATTACCATTTCTAGCGCTCTTAGGCTTGTTTTTTGCCCCATTAATATTAACTTCATTAGACCTTTAAATATAATCTTGCCCAACAATTTAGTATTACATTTATCTACTTCACTTAATTTTCCTAGCCTTTCTAAATCCTCATCTTTTATTAAATTTAGTACTCTTTCTATTTGATCCATTATTGCCTCCATTTTCTTGCAATAATAGTTCTTTATGTCTTTTTTGTGTTACTTTCAACACTTATGGACCATACACCTAAGGATATAATTGTTCCACTTTCCAATCGCTTCCCTCAACAAGGGTGTATCTAAATCTAATATGCTTCCTATATTCACCTTCTTGCCAAAATTCAATTACTTTTGGGATTACGCAAAATCCCACCCAAAAATCAGGACGAGAAACTTGTGTATTGTGAAATTCTTTTTCCTTCAATTTTATAGCTTGCTCAAAATCTTGCCAATCTTTCAGAATGCTCGATTGTTTTGAGCACCATGCGCTAATTTGACTACCCAGCGCTCGAGAAGAGAAGTATTTGTCAGTTCTTTCATCGTTTAGAAGTTTAACATCTCCTTCAATTCGCACTTGCCTAGCAAATTCTATCCAATGAAACACTAACGCAGCTTTGGGGTTCTCAGTCAATTCTTTCCCTTTTTTACTGTTTACGTTAGTGAAAAACACAAAACCTTCTTTGCTATATTCCTTTAGTAATACCACTCTTGCAGATGGAATACAGTCTTTGCTACAAG
			TTGCTAGCGTCATTGCAGTTGGTTGTTCACACGGAGAATTAAGTACTGCTTTGTACCACTTTGAAAACAAATCAAATGGATCTTTTTCAAGTGAAAATATCATATCAAAAAATAAAATCTTAATTCTGGCACGCGTTGCAAAAATAAGTGCTACGGCCATTTTGTCGTATAAGTGTTATGATATTATTGCAAATCTTGCAAGGTTTTTGAACTTTACCATATACGTAAAAGTTATTTTGAAAGTATCCAGCAGATCCAGATGGCTGTGCATAATCTTTCAGTGTTGAACCACCTGCAGCAATTGCATCACTCAGAGTATTTTTTATTTCAGCAGCAAGTTTTTCGCACTCTCTATAGGTCAAGTTTTTTGCTGACCTGAGTGGTGATATACGGGCTCTAAACAAGCTCTCAGAAGCATATATGTTGCCTACGCCAACTATTGATTTATTGTCCATTAACGCTGATTTGATATTCACTTTTTTGTTTTTCAGCAACTCCTGTAAATAGTCTCCACTGAATTCATCCGTGAGGGGCTCTATTCCAAAATCGCTAAAAAAATCCGTTTCTTGTTCTTTATTTAAAACGATAACTAATCCAAATCTTCTTGGGTCATTAAAAATTATTGAAGTATTGTCAGAAAATAAAAATACCACGTGATCATGCTTATTCCGCATTTGATCGTGGTCAGCATATATAAACTTTCCGCTCATGCCAAGATGTATGATTACAGCCACACTACCATCTGTATTCCAGATGGTATACTTACCTCTACGCTTGATGTTGCGTATGACTTTGCCCTTTAGCATATCATCAATATTTTTTGTTATTGGGGCACGTAAATTCCAATTATTCACTATAACATTACTGATTTGCTTGTTTTTAATTTTATCAAGCAAAAAATTAGAGATTACTTCCACTTCCGGTAGTTCTGGCATGATACCTCCTTCAAAACTTAAGTTTCTGATGGTAATTTTGTCGTTCTCAAATACATTCGAGTATTCTGCGGTGCTTTCTCCTAAAAATTCCTCACCACAAACGAGTTTTGAAAGGGTTCTCTGTCTACTCTGTTGCTGCTTTTTTCTTTTCAAAATATTTTGCTTTAAAGCTTTCGCTAATCTTTTTTTCTCCTCTTCTTTTTCCTTATTCTTTTTTGTGTTATTCATTATCATAATATATAAACTTGCCGTTGTAGCTCAGGTGGTAGAGTACGTCATTGGTAATGACGAGGTCCCAAGTTCGAGTCTTGGTAACGGCACACTGATTATACTTATAATATTGCATAACTTGTAAGCAAGGCTTAGAAGAAAGTTACAGAGGTAAGTTGTCATGCTTTTTCCATATCCTTTCTACCTTCTTGTTTTTGAGTAGCTCTAATGCTTTACAAAAGTGATACCTTGTTTTACTTGGCACTATAATGTCATCAATGTATCCATATGATGCAGCAAAAAATGGGTTAGCAAATTTTTCTTTATATTCTTTAATTAACGTTTGCTGATCTTTTTCGTGTCGAAATATAATCTCAACTGCACTTTCAGGGCCCATCACAGCTATTTCAGCAGTTGGCCAGGCATAATTTATATCACCTTTTAGATGTTTCGAATTCATAACAATGTATGCACCACCATACGCTTTTCTAGTGATAAGGCTAATTTTCGGCACGATCGCTTCAGCGTAAGCGTAAAGCAGTTTCGCTCCGTGTTGTATTATATTATTGTATTCTTGATTTGTACCCGGCAAAAATCCTGGAACATCAATAAGTGTGATGATCGGAATGTTAAATGCGTCACAAAACCTTACAAACCTCGCAGCTTTTCTTGAAGAATCAATATCCAAACATCCTGCAAGGTGCATAGGTTGATTTGCAACAATACCGACAGTATTTCCTCCAATTCTACCAAAACCAGTTATGATATTACGAGCAAAATCAGGTTTCAGTTCAAAGAAATTCCTTTCATCACAAACTTTTTCAATGAGTTCATACATATCATAAGGAGTATTAG
			GATTGGTAGGAATTAGAGTGTTTAAGGATTCATCAATGTCGTCAACATCATTACAGATTGGTGCAGATTTTGGTGATTCTTGATTATTTGCTGGTAAGAAAGTAAAGAATTCACGCATTTTTAGCAGCATTTCAACATCATTATTGAATGCAAAATCCGCTACTCCTGTTTTGCTTGTATGAATTTTTGCTCCACCGAGGTCTTCGAAACTTACATCTTCGTAGGTAACCTTTTTTACTACATCTGGCCCGGTTATAAACATATATGAACTGTTTTTCACCATGAAAGTAAAGTCAGTTAATGCTGGGGAATAAACTGCACCTCCTGCACATGGGCCCATAATTAAAGAAATTTGTGGTATAACACCCGATGCATTTACGTTTCTTTGAAAAATTTCTCCATAACCAGCAAGAGAATTTACTCCTTCCTGAATTCTGGCTCCACCAGAATCATTTAGTCCGATAATTGGAACTCTGGCATTAATTGCCATATCCATAATTTTGCATATTTTTTTGCATGTGACGCACCAAGTGAACCACCAAAGACAGTAAAATCCTGAGAATAAACAAAAACTTTTCTGCCATAAATAGTACCATGACCAATCACTACCCCATCACCTAAAAAATTAGCATTTTGCATGCCAAAATCATTTGCATGATGTTTTACGAATTTATCGTATTCTGCAAAAGAACTTTCATCGAGCAATATACTGAGCCTTTCTCTAGCAGTTAATTTCCCTTTTTCATGTTGTTTGGTAATCCTGTCAGAACCGCCTCCTTTTTCAGCTTCTAGTGCTTTGGTTTTTAGATTTTCTAGTATTTTAAAGTCTTGCATACAATAAAGTAGTTTTCAAATTAGTTGTAGACTTTATTAAGTTTACAAACCCTACTAACTATACACATACACTATTGCTATATGCAACAGTGTATGTACATGTTAACCATTAAAACTTTAACCTAAAGATGATGATTACAGTGAGCGCACTTGAATGCACTCACTTCTTCCAGAACACTAAATGGCTCACTTTGCTTTCCGTTTTTTTCTTCAACAAAACTTTTAGCTCGAGCAACAACCTTGCTTATACGAGGTTCTTTTGCTAGCTCTTTTAGGTACTTTGAGAAGATTTCACAACTTTTATCATCCATGTGTATAATTATTGCGCCAAAGTTTGAGCATTTTCTGGTTTGTCAGCCTTTTCAGAAGATAGAGTCATTACAATCCTTTCACTGTTGCTTATTGGAAAAGTCATCTGGAATTTGCCCTTTATATCATGATATTTTCCATCTTGTATTCGTATTACATCATCTCCTTCCCCAATCTTTAATGCTCCATCTAAATTTTGAAATTCTGGATTACTCAGAAATTTTGCAGGAGTGATAACGCTTTCCTCTGGACATTGTATATAATAAAGTCCATTATCTCTTTCCAGTATAACGCCATCTTTTTTATCGTTTTCAATGCTATCACATACAATTTGTTTTAGATTTGATAGATAATTGTTACGTTTCTCTAGCAGATCTGTTGGTAAGAGTTTCAAAGCTTCCTCACTCATATAAATGCCTGTTGAAACTAGGTCGGATATTTTTGACGAAAGAAGATCTAGTTGATATCTTTCATAAGTGGACAACTCTGGTGTTTTGAGGATATGTAAGTTGCGTACCAAAAAATCTATTAATGATGTATTCTCAGAGAACACATCACATGGCATGCCAAACATTATCTTTTTGTCTTTTCCAAGTGCTATGAGCTCTAGCGATTCCTTTATCATTCCCTTTGCGACTGTCTCATCGCTACACAAGGGTGGGGTGCTAGCTTGACGTCTTGTGTTCAATAATGTACTCAAGGTATTTTTCCGTACACATTCATCAACTTGTTTATATATTGCTATGTCTGGTTGAAATGTGCCCATTACTTCTAAATCTTCAAGTTCATCTTCATTTTCTATTATAAACGTTTTATTTAATATGTGATCAGGTGTATCTTTATCATCTTCTATAAAA
			GCTTTATTTAATATATTGCGATCAGATTTATCCTCAGGCTCATTTGTAAAAAACCTATAAAAACTAGGACATCGTTCACCTATAGGCGTTTTATTTGGTACATTGTGATTAGATGTACCTTCATCCTCAGGCTCATCTATGGCACCATCTTCAAAATTAGTAGGAGTAGGAGAACGAGTAATATACCCCTCATCTATCGAACCTGGATTATGCTTTTGTATATCTTGACCTACCATATACCCCCCCTACTTGACATAATAAAACAAGAAATTCTAGCTATAGTATGCTCACGTAATCTATAAAGTCAATAGTTAAATTGAAAAACTTTGATTATAATTTACTTTAACATAGAAGATGCTCTTGAATTATGCTAAAAATTGCTATAGTAGGCCTACCAAATGCCGGTAAATCAACCTTATTTAATAGGCTGGTGGGAAGAAAAGCGGCAGTAGTGAGTAATATTCCAGGAGTAACGAGGGATAGACGTGAGGGAATAGGGAGAATTAGCGATTTGGAGTTTAAAGTTATAGATACAGGAGGATGGAACGACCAAACTAATTTTTCACTACAAGTTATTGAGCAAATAGAGTTTTCTTTATTGAGTGCAGATATAATTTTCTTTCTTGTTGACGCAAAAGTGCAAAATGAGCAAAACAAAGAATTTGCAAAGTGGCTGAAGAGAAAAATAAATAAACCTGTAATCCTCATAGCAAATAAATGTGAGAGTCATAAATCCGAAAATGTTGATTATTTGCAGTTTTTTGATTTTCTTGGCCCGGTGTATATCTCTGCCGAACATAATCTTGGCATGGTTGATCTTTATGATGCATTAGCTGATGTTATTGAAAATTTGAACGAAAACACTGATCTATTGGGCAATGAGTCTAGTAAACTTAGAATTGCAATCATCGGTCGCCCAAATGTCGGAAAATCAACTTTTTTAAACAGCCTACTTACAGAAAACAGAGTAATAGTGAATTCAGAGCCAGGCACCACACGTGATTCTGTAGATATTGTATATGATCATAATGGGGAGCTAATTACTCTCATTGATACTGCAGGAATTCACAGAAAGGCGAATGGTATAGATGACTTAGAATCAAGATTTGTTGAAAAAAGCTTAGAATCAATCAAGCGCTCTCATGTGGTAGTTTTAATGCTAGACTCCCTAGTTGGTATTGAGCAGCAGGATTTATCAATTGGTGAAGCTGCAATCAAGGGAGGGAAAGGGATTATTGTTGTTTTAAATAAGTGGGATTTAATAGGTAAGGATGACAGAAGTAAGTTAATAAAATTTGTCAAACAACAGGAAGTGACTCGGTTATTCTTGGAAGTGCCAACTGTAACAATTTCTGCATTGAAAGGCATGCGCTGCGGCGATGTGATAGATAAGTGTCTTGAAGTGAGTGAATCTTTGAACAAGAAAGTCAGCACTGCAAAACTGAATAAGTGGCTAATTGATGCTTTAGATAGGCACTCTCACCCGCTTGTAAAAGGCAAAGCAGTTAAAATGAAGTATATTGCTCAAATTGGCACTAAACCTCCAGCTTTTTCTTTGATATGTAACATACCTGAAAGTGTTGATGAAAGTTACAAACGCTATTTAATTAATGACCTTAGAAAAAATTTCTTTGCTGAAGGCGTGCCAGTTAGATTACTTTTGAAAAAAAATAAAAATCCCTATGTAAAATGAATACTCTGCTTTATACTTTCAGGGATAATTTACTTAAAGTTATGTGTAATAATTCCAGAATTCCTGCAATCTTTCTGCTATCAAGTGCTTTTGCTCTAATTTTTGCATATGTGCTAGAATATTTTTTCAACATGCTGCCATGCAAGTTATGTACATACGAGCGGGTAGTTTACTATGTTGCAGGGTTACTTGCAGTAGTATGCATGCTTAAAGACAACAAAATTCTAATCTATGCAATGTTTTGCAGTTACCTCGCAGGGGCAATAATATCTTTTTATCATGTAGGTCTTGAACTCCACTTGTTTCA
			TGACATTTTAGGGTGCACAGAGCAAGCAAGTGGTAACGCTAGTATAGAAGAGCTCAGAAATAATCTACTAAATCCTAATTACTCTCCATCTTGTGACAGACCTCATTACGTCCTAGGTGTTTCTTTAGCAACATGGAATTTTATTTATCTCATAGCGGCTCTATTTGTACTGGGTAAAATATATTGTGGAAAAAGAAAGAAATCTAAATAATTTAAGGTGCAGCAACAATCAGTTCTTGCAACAAGCAATTAGAGTAAATCATGCTGGAGAATATGGAGCTATTTGCATTTATTCTGGTCAAAAATTTATTCTTAAAAAATCTTCTATAATCAATGAAATAACTGAAATGGAAGAGCAGGAAAAAAAGCATTTTCACTATTTTAATGAGAAAATCAAGGAGCAAAAAGTTCGTCCTACTGTTTTGTTGCCAGTTTGGCGTGTGTTAGGAGTGTCGCTTGGCGTTGCAACTGCCATTATGGGCAAAAAAGCTGCTATGGCTTGCACTGCTGCAGTTGAAGAAGTTATCGGAGAGCACTACAAAGAGCAAGTTTCACATTTAGAAGATGGGGAATTAAGAGAAACTATAAGTAAATTTCGCGACGAGGAGTTAGAGCACAGAGATATTGCAATTCAGCACAATGCTGAAAGCGCATTTGGCTACAACATTTTATCTTCATTCATAAAAACAGGCTGCAAAGCTGCTATTTACTTGTCTAAGTTAATTTAACTAAGCAGCTTTCTTAAAGTGTTTTAAATGTTCTGATAACAACAGAAACCAGGAAGGAATTCAAGTGTAACAATTATTTTATAACTACATTTACATATCACCATTATTAATCAATAATTAGTGTTTGTAAATTAACTACATCCAGAGTATAGATTACTAAAGAGGGGTAAAAGTGCGTTTTAAATTAGAAAAAGAAGATGCTTCAGGTAAAGACTGTAATAGTGCAAATCATTATATCACAACTGCTAAAGTAAGAGTAAATAGCGAAACAACAGTTAGTTTACCTGCTATGTCTTATGTCATTATTGATGAGCCTACTGATTGGCATTTTACAGTGTTTGATTCGAGGTGTGGCACAGTGAAGGTACTAACCAGTTCATATCAAGGGCTACAATTAAAGCTAGAAAAAGTAGGAGATGACAACAAGTTAGCTTTGGTTACTAACTCAGGTGAATATTACTATTATTACCATGATGGCAATGCTATTAATATAGCTACTATTGATCTTATACCTAAGTCCAGCACAAATGGTACACACGTTAGTGTGTATGATTATGATACACATTCTATAAAATTTAAACCACTTGAAAGTAGTAAGGTTTTAATAGATCTAAAAGATATAATTAGTAGTAGAAATATAAATCTTATTTTGCAAGATCTTGGAAATTCACCTGATAAAAGGCTTGAGATAAGAACGGGAGACAAATTTTTTCAGCAATCGAAAAATCGATTATACCAATTTTACAGGAGTGTTGAGGTATATAATTCCACTGGTAGTAAGGTTGGTATGTTGAATAATGTTGTTCCAATATTCGATCATAGAAGTAATAATTTCAAGATATTCCCTTTTCATGAAATAGAGAGTTTGAAAGCGCAAGATAGCTATTTCGCAACAGAAAAATTAGGTGACAATTACGTTGGCTGCATATCGTATGAAAATGGCGAATGCAAAAACTTCTATCCGTTAAACCCTAATTCTTTTAGGGATAAATATGATCATAACTTAGTTTTATATCCTTATTATTATAACTTAGAAAATTTTGGTAACTTTTTGGAGGTTGATATGAAAGTTGGAGAACTTATAGATTTAGAAACAGAAATTGAACTTTTAAAACGCAGAATTGAAAAATTAGAACATACTGGCATACAAGGTCCTTCAGGCCAAAAGGGTGAGCCAGGTGTTTCAAATATTCCAGGTCCTAAAGGTGATCCAGGTTCTCAAGGGCAGAAGGGTGAAAGAGGCTGGGAAGGTAAAGTGGGCCAGCCAGGTCA
			CCCAGGTCCTCAAGGTTATAAAGGTTTTAAAGGAGAAGAAGGTCCAAAGGGTGATAAAGGAGATATAGATTTTATAGATTGGGAAGGTCCTCAAGGTTTGCCAGGTATAAAAGGTGAGCGGGGCGAGCCGGGAAGTGATGCAAAGCCCAAGGATGTGGCAGATATTTTATTATCAAGTGAAGAAAAAAGATTCGGACAGGTGCTGTTTAATACGTCTATAACTGGATTAAAAGGTAAAACACTTGGGGAGTTTATTATTCAAGACATGCCAAAGAAAATTGCAGAGGATGAGAATTTTAAAAAAGGTATAAGGGGTGAAAAGGGCGATCAAGGTCAAGCTGGTAAAGATGGATCACCGGGAATAGATGGACTGCCAGGAGCAAAGGGAGATAAAGGTCCACAAGGTTTAAAAGGTGGAAAAGGTTCTCCAGGTCAAGCTGGTAGAGATGGAACCCCTGGTCCTAAAGGAGCAGATGGAGCGCCAGGTCCAGTAGGTCTGAAAGGTGATCAAGGTCCAAGAGGTTTCAATGGTACACAAGGTCTTCAAGGGAAAAAGGGTGAGCAAGGTTCTACTGGGGAAAAGGGTAATAAAGGAGATACTGGAGCGCCGGGTACGGCTGGACTAAAAGGAGAAACCGGTCCACAAGGCGTTAATGGTACGCAAGGGGAAAAAGGTGTTCGAGGTCCAAGTGGAAATAAAGGTGAAGTTGGATTGTTAGGAATGAATGGAATGCCTGGAATAAAAGGTGATAGAGGTGAAACTGGAGCACCAGGAGTAGTTGGATTGCCAGGAACAAAGGGAGATAAAGGTCCGCAAGGTCTAGTAGGTCCTAGAGGTGACGTGGGTAATAAAGGTAAAATTGGAGCGCCGGGTACGGCTGGACTAAAAGGAGAAACCGGTCCTAAAGGAGATACTGGAGCGCAAGGTATGCCTGGTCCTAAAGGTCCAGTAGGCTTTAAAGGAAAAGATGGAGCTTCTGGTCCAATAGGAGTGCAAGGTCCAAAAGGCGATATGGGTGAAAAAGGAAATATTGGAGTGCCAGGTATGCCTGGTCTACAGGGTCCAGTAGGTCCTAAAGGAATAGATGGCATCCCAGGTATGGATGGAGCTCCTGGTCCAGTTGGTCCGCAAGGCGATACGGGTGATCAAGGTATACAAGGTTTTCCAGGCGAAAAAGGCTTGCAGGGAATAAAAGGTGACAAAGGTATGGATGCAAATCCTGAAGAAGTTGCACAAAAATTAATTAATAATGGAACCATTGCTAATGAAATACTTGAGTATCGTAATCAAGACGGAGATTTAGTATTAGAGCAGCAAATTGCAGGAAGACTTATCTATGATCAAAATATTCACGCAGGAATAGCCACTGAACTAATTGATAACAAAGTTCAAGAACTAGCAGACGCATTACTAGGTGGCGCTAATGATACATTAGTAGAAAAACTTGCAAACAGCACTGAGCTAACAAAAAGCATTTCAGAAGAATTAAGGAAAAATCCAGGAAAAGTTCAAGGACTAAAAGGTGATCAAGGAGTTGCTGGAGCTTTAGGTATGCCTGGACTAAAAGGTGACAAAGGAGATGTGGGCGATAAAGGGGATACAGGAGTGCAAGGTATGTCTGGACTAAAAGGTGATCAGGGAGATATAGCCCCTCAAGGAGCAGATGGTGCTCCAGGTACAGATGGAGCGCTAGGTGTGTCTGGTGAGAAAGGTCAAGCTGGTACAAAAGGTGATAAAGGAGATTCAGGTCCAGTAGGTCCTAAAGGAGTGGATGGGGCTCCTGGGAACAATGGTGATAAAGGAGATACTGGATTACCAGGAATGCCTGGAATAAAAGGTGATCAAGGTATACAAGGTCCTCAAGGTTTTAATGGTACACGAGGGTATAAAGGTACTCCAGGTCCACAAGGCTTTAATGGCACGCAAGGGGAGAAAGGTGCTCAAGGAGATAAGGGTGAAATTGGAGCGCCAGGAATACCAGGTCCACAAGGCTTTAATG
			GCACGCAAGGGGAGAAAGGTGCTCAAGGAGATAAGGGTGAAATTGGAGCGCCAGGTACAGATGGACTAAAAGGAGAAACTGGCCCTAAAGGAGATACTGGGGTGCAAGGTCTTAATGGACAAAAAGGTGATGTTGGTCCTCAAGGCTTGAAGGGTGATCAAGGAGATATGGGGGCGAAAGGAAATACTGGATTGCCAGGAATGCTTGGACTAAAAGGAGAAAAAGGTAATGTTGGATTGCCAGGAGTGCTTGGTCCTCAAGGACCAAGAGGTGATCAAGGTTTCAAAGGTCAAATTGGTAGATCTGGTCCTCAAGGCAACACAGGAGTGCCTGGTCCTAAAGGCTCAAAGGGAGAAGATGGAATAGGTGCTGAAGTGGCTAATCAATTTTTGCATGAGATAACAAAAGCAAAAAATGAAACTCTGGATGCTAAAAAAGCAGCAGAGGTAGCTAAAACCGCTTCTGAAAAATCTGCCAAAGAAGCTCAAGACGCTGAAGGTAAGGTTACAGAGTTACACGCTGAAGTGGTGAATTCAACAAAAAAGCTGAAACTGTGAGCAAAGCTGCTGAAAGATTTGCAGGGAAAGCATTGCAATTACAAAAAAGTACGGAAAATTTTTATAGTGACACAAAAGATATATTTTGTAAGACAAGCCCTGCAGACCAAGTCTGTACTGCACGTAGAAAGAAGAGGGAAATTGAAAAATTAAATAATCCACCAGTAACAAGTGGAGCAAGTAGGCCATCTTCATGGATCAATGTTTTTGCTAATACTATTGTAGGTGCTATTACAGGGGCTTTTCAGCCTGTATCTTCTTTCAAACCTGCCATAGGTTTCAATAATTCTCAACCTTCCAAAGCTATAACAACTCAAGATATTGATATAAATGGCACACTTTCGTTGTTAGATGTATTTATAAGGAAAATCACAGGTCAAAAGTATATTTCCACAGCAGAACAGCCTGCATCTCCATCAGAGACGCTAGGTTATTCATCACAGATTGCAGAAGAGTTTGAGAGAGTGTTAAAATATGCAGCAGTAAAATCTGGTATATCAGTTAAAAACTTAAGTTTTAATCCTGTATCAGTACAATCAGCTATATTCCAACACATAAACAACGGTCAGTACTCAAAAATACCAAAGAGCTTGTACTCATTTGCAAAAGGAGCTTGTCCAAATTACAAACAGACTGATAAATTTTTGGCTATTTTTAAAGATCATATGGAAAGAGCATTAGGAAGCAATGAGCAGCCGAGTAATACTAAAGAAATAGTAACAGGCAGTGAGCGGCCAAGGAGTTTTATGAGTGATGTCGTTCCTCCAAGTAGCCTCAGTGCCATTAATCATAAGGCTGTTGGCTATTTAAGGTAACAGAAAATGTTAAAGTAAATTTGGGTAAATAGTATGGGACAATATACATTTAGAATAGATAATAAAGATCTGCTCTATAAAAAGCTGATAAAACTGCCTACTGCATATTACAGATTAGAGCACAATAACAACAAGTATACTATCCATTCACACAATAATGGTACGGTGGAAATAGAGAATATTAATGATGTAAAATTGAAGTGGGACAAGACAAACGATAAAATATTTTTATATGAAGGGAACTCAGCTCTGAAACTAAATGGCAAGGACTTTGTTATAGAACAAGAGGACATTATAGGTAAAAATAAGGATAATATTATAGAAAAGCTTAGATCAGGAGAGGAAGTATTAGCTTCACCCAAATATATAAAAGACAGTACAAGTTCTGGTGTAGGTTTATCACTTTATAGCTATGAGAAAGGTGTGTTAACCGGAGTACTAAACTTCATCAATTTTAATGATGAAAATGATCCAGTACTCAACAAGATTAAAGAGGAAAAAGGTGGACTTTATTTTACAATAAAAGATGATAATATCTATATATCAGGTGAAGATGGAACTTGTGTTCCAGTATATGATAGAGATAACTGCTATCAGTATCAATATAAACAAAATACATGTGATGTAT
			TAACAATAAGTGATGTATCAACAATAATATATAGCTTAAAGCAGAAATTTACTTTGCAAAAAGGGGAAGAATTATCGCCTAATATCTATGAAGCAAATATTGCTTTGAATGATGAGCCCATAGCTACTCTACCAAAAATAGGTTACTACATGCTCGATGATCAATTGGTCATGCGTAATCATGTTACACAAGAGAAGGTAGTTATCCCAAGAGATTTTCACTATTTAAAAGCTATTAAATTTAATGATGATGATTATAAATTAACGTTTTGTAATTTTTTAGGTAATGAATTCTTTGAATACAAAAAATACGATCCACAGTATTCGAACGTTTCAGACGAATATAAATTCATAAGTTTAAGTTGTATGAAAAAAAAACATAACCTAAATCTTGGTGAGTTACTTAGCCATCGGCCATCGTTTTTTATTACAGAAGAATCTATTGAACCAGGCTCTCAAGATCACTATTTAGCTGCCGTGTTCGAATTAATAAGTGGAAAAAAAGGTAGGAAAATGGCCACATTAATTGATGAATTTGGCTCTTTCAATAGAGAGGGTAAGTTTCAGTATTGTGATTACCATACAAAAGCAGAGTATGGTGTTTATGATTCTTCTGAGATTAATCTAAAAGAAATGTATATATGGACAGATGCAAATAGCGAATTTTGTTTTGCAGAAGATGACAATATAACTCTTCATACTATTCCAGAGTTATTGTAATTATACGCACCAAATTAGGAAAGAATGAAGTGAAAAAGGAATAATATGGTCAGGTTATAGGATGACAGAAGTTGGCTTTATTAGCTATAGGTGGTATGATACTTAGTCAATTTAAGTAAGCAGATGATCTTAGCTGCAAAAATATTTTTTACCTCATTTGTTTTTGGGTTTATTCTTTTTCCCTATTTTATAAAGCTTCTAAAAAAAATAAGCAAAGATGGGCAACCAATTAGATCATGTGGACCAGAAAGTCATTTAATAACAAAAAAGAATGTACCACCTATGGGCGGAATAATAATACTGATTTCTTCTTTATTACCAATTTTACTCTGGGCTCAGTTAACACCAGAAATTTTGCTGCTGATATTGATAACTCTATTTTTTGCTCTACTTGGATTTATTGATGATTATTTAAAATTGAAGACAAATCACTATCGAGGTTTAAGTGCAAAAACCAAAATACTTATTCAGTTTATTGTTGCTCTGGTTGGTGTGTCTATACTTAAGCTATACTCTACTGAAGGTTTTACAAAAACGTCCCTATTTAAAGGAGTAATAATCGATTTTGGCTATCTATACGTTCCGTTTGCTGCGTTTGTAATTGTCGGCTCTGCTAATGCTGTGAATCTCACAGATGGTTTGGATGGCCTTGCTGCAACTCAAGTTATCACTTCCTTTGCTTTTTTGGGGCTAATTGCATATATAACTCAGGCAGATATGAATATTACTTTATTCTGCATTGCATTTATAGGAGCTATTCTAAGTTTCTTGTGGTTTAACACACATCCAGCAAAAATATTTATGGGTGATGTTGGTAGCTTGTCGGTAGGTGCGGCTTTAGGGTTAACTAGTGTCCTAATTAAAAGAGAAATGCTTTTTGCCATTATTGGAATAATCTTTGTAATAGAGACTCTATCTGTTATTATTCAGATATCATATTTTAAATATACAAAGTTTAAATATGGAGAAGGAAAAAGAGTTTTTCTTATGGCACCAATACATCATCACTTTGAAAAGAAGGGATGGTCAGAAAATGTAATCGTTATGAAATTTTGGATAATTTCTATTATCTGTTCAGTTTTTACTATAACTTTCTTATTATAAAAACCTATGAAATACCCAGACTTTACATTAGAAAATAAATTATCAGGAGTGATAGCAGGAGTGGATGAAGTTGGAAGAGGTCCGCTAGCTGGTCCAGTAATATCCGCAGCCGTAGTGTTTATTGATAGAAATACAATTATTGATGGAATCAACGACTCGAAAAAGTTGACTCCTCAA
			TGTAGGCAAGTCCTATATGAAAAAATAATATCCGTTGCAAAATTTGGTATAGGAATGGCAAGCGTAGAAGAAATAAATTCATACAATATCTTGCAAGCAACAAAACTTTCAATGAAACGTGCGTTGATAGACCTGGACCTAGAATTAGATTATGTGCTAGTTGATGGTAATCAACCACCTGAAGTGAAATGGCAAGTGAAATCCATAGTAAATGGTGATAATTTGAGTACATCAATTGCAGCAGCTTCAATCGTTGCAAAAGTTACGAGAGATCGGCTTATGCAAGAATTGCACAATAAGCATCCTGAATATAATTGGTATAAAAATAAAGGATATGGGACAAAAGAGCACCTTAACGCTATTGGTCTTTATGGAATTACAGAACATCATAGAAAAAACTTTGCACCCATATCTCGGGCATTATAGCCTTTAATCACTCACCCTTTTTTGAAAGGTATGTTTTCATTAAATAGGCAAACTGTACTTGATCCATTCCTTAAGGTAAACACTGAACTCACCCTTTCGATTATCAGGTAGTTGTCAACTGTACGGAAATTTACTAAAGACTCATATCCTGCAGAATCAACCATAAAAACTGCCGGGAAATCAGAGTTTATTTTATTGAATTGTAGATATGTAAATTTTCCATCATCAAAAACCTTGATTGGTATTATTGACTGACTGCCTTTAACGTGCGAGATGGAATAATTAAAATTTAAACCCTTCTTTACAACTTCAATATCGTTTATATCAGGAATAATGGTATGACTAGCTTGTTCGAGGATATCACCGTTATTTGTTGTGTAAATCTCATCACTGCTAAATAGTGGATAAAGAAACCTTACTTCATATGCTAATCTTGGATCATCTAGTCCAGTTGCTTCTTCAGCATGAAGTTCAAAGTAATAAACTCTTTTATTGGTAATTATAGTTGCGTTAGTATCGGCAATATCATCTATAGGCTTAATAAACAATCTGTTACCTTGAGGAAGGAGTTGCCAACCAGTTGAATCACCCATTGAAAGATTTTGTATTACCTCCCCTGGTTCAAACAATATACTGGACTGATAACCATAAAAACCCGTATACTTATGTATAGCCTGTGGGTTATAATTTATCACCTTTATGTGATTATCTCCAGCTATTGAACGTGGCTCCTGTTTTGCAAGTGCATCACTACCACAGAGGAACAACAGTACGGCAAACAGTAAACCAATCATAATATCAAAATGAATTAATCTTCATTTTATCATTAATAGACATGCACTGCAACTGTTAAGCTATACTATAAACCCCAATTATAGGTTAGTAAGCGACAGAAAGCGCGGGCTTCATGATACTGAATGAAAAAAAGGAAGCTATTTGGCTTGCCACCACTGCAGAGTGGTAGATTGGAAATTTGACATATGATGTTAAATGTGTTAGTATTATTAACAAGTATTTAATATTCATGTTAAAACTTTTTTAATTATATTTTATGTGAGGAAATTATGTCAGGTACAATGGAAGGAAGTCAAAATGAACTGGAAGAATTGGGTAAGTTTAACCAGGTACAATGGAATAAGTTTGTGGAAGATTCTATTAACAAGGAAAAAAAAGAGTTAAAAGCAGCAGAAGAAAAATCTAAGACAAATAAAGGGAAAAGTATAGAAATCCTGAAAAACATTTCCATAATAGAACACTGCAACCTCTTAGCGAGTTCAGGGAAGTAGGGAAGAAAGAAGTAGGTTGTAGTTCGGGATTTCAAGCAGCGCATCAGTATAGTGAAAGCAAAGATGATAAAGCGACTTTCATGATTAAATCTGTTTTAAATCACACGCTTACGGAAAAGGAAAAATATTCTAAGTTAGAACAGTTCAAGGAATCCTTTTATAAAGGATCGAGAAAAGCTACAAAGTTACAAAATCCTAATTTGACGGATAGTGTGATAGATAATCTTATTGATCCACTCTGGCAGCAGGTAGAAAATAAAATCTGCTACGATGATTTGAATATAGCAG
			ATTTTGTCAGAGAATATGTTGCTGGCGATCTGTATAAGCTGCTTTTGCATGATAGGGCTCCAGTTATTGAGTTGGTAACAAATAAAGATTTACCAGAAAAAAGATTCAAAAAAGATGAAATGTGTAAGGATCAATTTAAAGAGCACATTGAGCAAGAGAAAAAGCAAGATAAACTTTACCTCAGATCAAAATTCTTAGATAAGTTTACAACATTAATGGACCTAAAGAAAAAAGGTGAAAATTATCAAGGTGCATCAGGGTTTGAGAAAATACTGGCTGCTCAAATATTACTCGGGGAAGCTGATATTATACAATCAGAAAATTTTGGAGTAGTAGAAAAAGAATGTGAAAATGCAAAAGGTGAGAAAGTAAAAGAAAAACTCTGGGCAAAAATTGATCATGGCAGGTCACTTTACTTCTGTGTTAACCACTGGAGTAAAATTCTCTTGTTCGACCTTAAAACCTTGTATGGAATTGAAGTGGATTATAAAAAATTAGCATTCGAATTAAGCACGCATGCTAAGACTATATCTGAAAATGAGAAACTGATTGATAGGTTAATAGATAAAAAAGCTAGTAATTTAAATCAACTTCTAAATCCTGAAATGAAGTTTACTCTTAGATATATTTCTAGTAACTTACCGCCAGTTTTGTGTGAAGAAGTGTTTAATTATTCAGCTGAGTCTAAGGAATTTGTGTCTGATAAGGGTAATAGTTTAGGTAGTTACTTTAAGCAGAGGTTAAAAAATCAAATTCAGGTCATGAGAGAATATTCAGAAGTGTTGTATGTTACATCAGCAATTAGCAATAATTTTCAAGATATTATTAGCAACTTACCAAGTGAATTTTTTATATCTAAATGCAAAGATCCGCTAATCTGGGCAATAGAATCAGGTAAAAAGCTTGATGGTAAAGACCCTATAGTCTGGGCAATAGATAATGGTAAAAACATTGATAGTAAAAGCCCTATAATCTGGGCGGTATATAATGGTAAAGAAATCGAAGGAAAGAAACCAGGAAAATGGTCAGCAGAGCATGATCTATTGATTAACGGGAAAAGTCCTGAAGCTTTTGCAAGTAAAGTACGGTTAGCACAATTTGTAAATAAAGCTTCACTTCCAATTGCTGGACTGGTAGCTGTTGCTTGTATTGGTTTTATTATTGCAAATTTAAGTATAGCATTAATTATTTCTGCAGCAGCAGTTGCATTAATTGCAGCGCTTGTTGCTAAGCCCATTGCTTCACATATACAACAAGATTTACTGCAGAATAGTGTTGTGAGTAGTAAACTTGACAACCTAAACGCTGAGCAACCTCAAAAGGTTGGTCCAACCCTTTAATTACGGTAATGCACATAGGCTCCGTGCCTATGTGCAAAGCTGCCATTTTTACTTCGTAAACATACCAAGAATTCTGTCCATTATTCCACCCATATTTGCTTCAGCTTGAGTATACTCTATTTTACCACCATGCAAGATTAGTTTAATATCTGATCCAGGTGATATATTAACAAATTTACTGCCAACAACTCCACTGCTAGTGATCAGAGCTGAACTATCAATTGGCAATTTTATGTCTTTGCTTATACACATATCGATTCGTGCTACGTAGGTAGCTTTGTCAAGTGATACACCAGTTATGCTTCCAACATCTACACCAGAGATCTTGACACTATCACCAACTCCTATACCGTTAGCGTTAGCAAAAAGACCATATATTTTATAGCAATCCTTATAGTTTTTCTTTATGTAAGATAGCTTATCAATAGCAAAGAAAATCAGAAAAATAGTAAAAATTAATACAAATAATCCAGCGGTTATTTCAAGTATATTTGACCTTCGCATCTTTAGTTATCAGGACTCCAGCTTTTATAGTAATTTTTCACTTTTTGGTTTGGATAGTATGCATCTTTTGTACCCGTTAAATTAGGAGTATGTTTTACTTTTCTTTTTTTATTATTAACTGGTACTACATTATCAGTATAGTGAAGCCATACATGC
			CACTGTGGAGGCACTGTTGTAGGCTCAGAAACACTGCTATACATAACCCACCTTTTTCCTTTACTTGATTCATAGTAAGAATTTCCATTTTCATCTCTTCCTACAAATTTATCTTCTCTTCGTAATAGGCGTTTTATTGCATTACAAATTTTAGATAACATAAGGGTATTAAAACAAAAAGTATTATATATACTAATACTTTAACGATATATTAACAACAATTTAATGCAATTACCAATCTTACAAGTTATTATCCCAATAATTGCATCAATGTTTTGCTTTCTTGCCAAGAAACACAAGGTATCTTGGTTTATTTCTTTTATTGCAACAACAATCACTCTTATCATTTCATCAATACTACTCATTAAAACATATAAAGGTGAAATTATAACTTATCACCTTGGAAATTGGGCTCCTCCGTATGGAATAGAGTTAAGAATCGACGTGTTAAATTCCTTAATTCTAACCCTAGTGAATTTTATAGCGCTGATTAGTGTGCTTTATAGCTTTTATATTAACGAAAAAGAGATTAGCAAAAACAAAATCACTGGTTTTTACTCTCTATTTCTACTGTGCTTAAGCGGACTGCTCGGGATTCTAGTAACAAACGACATATTTAACCTTTACGTTTTCTTGGAAATTTCATCTCTTTCTTCTTATGTATTAGTTTCAATGGGAAGGGATAAAAAAGCCTTGGTTGCAGCATTTGAATATCTAATTAGTGGAACAATAGGCGCAACATTTTATTTATTTGGCATCGGGCTCTTGTATTCAATGACTGGAACGCTCAATATGTCTGACATGGCTGAAAGAATAGTTCCATTATACGATAACAACATCATAAAACTTGGCACGTTGTTCATTTTTGTTGGTCTCTCAATCAAAATGGCACTGTTTCCATTAAGCAGGTGGCTGGTTAATGCATATAGTGAGGCGCCAAGTTTCATTAGCATATTCTTTTCAGGCACAGTGACAAAAGTGATGATATATGTTTTCATCAGAATCTTTTATACTGTTTTTCATCAAAATTTTTTCTTGTTTAAGCCGCTACTGGACAATGTGATAATTATCCTCGCACTTTGCGCTATTGTATTTGGGTCGATATTTGCAATAACCGCAAAAGACATAAAAAGACTGCTTGCTCACTCTAGTATTAGCCAAATTGGTTATATAATTTTAGCACTGAGTTTTAACTCAAAAACAGGTGTATTTGCAGCAATTCTTCACATAGTAAACCACAGCATAATAAAAACATCTTTATTTATGGCTGCAGGATGTATTTCTTACAAATTTGATACAACAAAAATAGAGAATTTATCGGGACTCAAGAAATCAATGCCTTATACAGCACTTGCGTTCACTCTACTCAGTTTAGCATTAATCGGTGTGCCTTTAACAAATGGCTTTGTAAGCAAGTGGTATATAATGAAAGCAATTATCGAATCGCGCGCGTGGATTTCCCTGATAGCTTTTGCTGCCGGTTCTTTTCTTGCACTAATATACATGTGGAAGATGGTAGAGAAAATGTATTTTGAAAATGATGCAACGTCACGCACTAGAATGACACTAGGCAAAATTAATGATGTGCCATTTCCTATGCTTTTCTGTCTATTGTTTATGGCAGCTTTAACAGTAGTAACTGGAATATATAGCACTCCAATTCGGTTAGTAGTTGAGAAGTTGGTTTTTTGATTTTTATCTTTGTTTCATATTTTACTATACTTTAAGGTTATAAGGTCTTTATTGTGGGTAGGCTGAAGAAGATTCATTGGTTATTAGTCATTAACGTGATAGCGCTGTTTTGCGTTGGCATTGTTGTTCAATACTCTTCTGCTGGAGGAAAGTGGGTGCCATTTGCGATTCACCAACTGATCATATTCTCCTTCTTTTTCCTACTCGCTATAGCTATGTCATTCATAGAGCTAGATTTTTATTTGAAGTACGCCTACTTTTTTTATATAGCAGCAGCGATTTCACTATTAGCAGTAAATTTTTTTGGC
			TCACACATAATGGGTGCAACAAGGTGGATAAGAATTGGATCAATTAGTTTGCAACCATCAGAATTTGCAAAAGTAGGCTTAATACTTGCGCTTGCTCGCTATTTTGATAAGCAGAGTGTGTATAAAATGATGGAATTTAAAAGATTGCTTAAGGCACTTATAATTATTTTCTTACCCGTGTTCTTGGTGTTAAAGCAACCTAATTTAGGCACAGCTATGATAATGTTATTTATAGGGATATCAATTATATTCACAACAATAATAAAAAGATCTCATTCAGTAATATGTGGAACTCTTGGCATTTTTGCAGTACCGGCTATTTGGCCTTTTTTACGTCCTTATCACAAGCAAAGGATATTGTCATTTTTGGATTCATCAGTGGATCCACTTGGAATAGGTTATAATGCGCAGCAATCTCAAATAGCTATTGGCTCAGGAGGTTTGCTTGGTAAGGGCTTTGTTAACGGAAGTCAAACTCAACTTGGATTTTTGCCGGAGAAACGTACAGATTTTGCTTTTGCAGTGCTGAGTGAGGAATGGGGATTTTTAGGTAGCATGACTTTAATTTTACTCTATACTACATTGCTTGCTATAATGCTCTCTATTGCTTATAGGTCAAAAAATTATTTTTCTAAGTCGGTATCTATCGGCATTTTTGCCTTTTTTAGTGCTCATTTCTTTATAAACATCGGAATGACAATGGGCCTCTTACCTGTAATAGGCGACCCATTGCCATTTCTGTCCTATGGAGGAAGTACAACTGCTGCAAGCTTAATATGTATAGGGCTATTGCTAGCAATAAAAGCAGATGAACAACAAAATACTTGTATTTTACCTATGCTAAAGTAAAATTTAACTTTACTTAATAGTTTTTATGCTAGATGAAATGCGTGAGGAGTGTGGAGTATTTGGCATAAGTTGCAACCAAAGTGCTGCTTTTAACTCTATACTTGCTCTCCACGCTTTGCAGCATAGAGGTCAAGAGTCTTTTGGTGCAGTAACCAGTAACAACGATAAGCTGCACTCTTATCACTTTCAAGGTCAAGTGAGCAGCGTATTTGATGATATAGATGAAATAAAGAAATCCTTACCTGGAGATTGTGCAATAGGTCATGTTCGATACTCAACAAGTGGTAATAAGTTTGGAGTGCAGCCCATGCTTGGCAAAAGTGGCAAATTTGGGGATTTTGCCATAGCACATAATGGTAATTTAATTAATATTTCTCCAATACGCGAACAATTAATTAAACAAGAGTGCGTTTTTCAGTCAGATATTGATACAGAAGTAGTAGTGCATCTGACAGCAAGCGGTGAAAAAGATAGCTTCTTAGAGAGTTTTATATATGCATTAAAGCAAATACAAGGTGCTTATTCTTTTGTGGCAATCAATCAAGAAGTAGTTATTGGAGTACGTGATCCGTCTGGAATCAGGCCTCTTGTTTTAGGGAAGTTAAACGGTTCTTATGTTCTTGCATCTGAAACTTGTGCTCTTGATATAGTAAATGCAGAGTTTGTTAGAGAAATAGAACCAGGTGAGTTAGTCACCATTGATCGAAATGGTAATCTAGCTTCAGCATTTCCTTTCCCACAGCAAAAATCAAGTTTTTGTATTTTTGAATACGTTTATTTTTCAAGACCAGACAGCATAATGGAGAATAGGTCCATATATGATATAAGAAAAGAAATAGGAAGAATACTTGCAGAAGAGAGCCCACCAAAAAACAATATGGATATGGTTGTACCAATACCTGATTCTGGAATACCTGCAGCTATTGGATATGCAAAGCATTCAGGGTTACCTATGGAACTGGGGATAATTCGTAATCATTACATAGGAAGAACTTTTATACAACCAACCGCTGAAGTACGTAAAGTTAGAATAAAATTAAAATTCAATGCTAATAAGCACATTTTGAAAGGTAAAAACATAATTTTAATAGATGATAGTATAGTGCGTGGTAGTACGTTAACAAATATAATAGTTATGTTAAAGGATGCAG
			GAGTAAAAGAGATTCACCTCAAAATTTCAAGCCCACCAATTAAGCATTCTTGTTTTTATGGAATAGATACGCCAGAGTGCAAAGATTTAATTGCTGCAAATAAATCTGTAGAGGAAATTAAGGAAGTTATAGGAGTAGATAGCCTAGCCTTCTTGAGTATTGATGGACTATATCAGGCTGTTAAAGCAGAAAAGCGTAACAATGCTACGCCACAATATTGTGATGCTTGTTTCACTGGTGATTATCCGATTGGCAAATAATCTACGTAAGATCACTGGAGCTCAGATCTTAAACCGCCAAAATTTCTCTTGGCCTTTACTAATTCCGATTCTCGGGGTGCAAATATAATCTGGTTTGAGGTGAGATTCATAAACACAAAATTTGTGGCTTATAGTAAGGTCCTGTTTGTTATGTTCTTTTGTAATATTTAATCTTTTACACAATATTCCTGGCCCACCTAAATTTGCTTCAAGCGGTTCAATGAGCTTTAATCCCCGTATTAACACTGCTGCTGGGAACCCTTCTGCTTCTGTTACAATATTTAAACAGTAATACATCCCATATATAAAGTACACATATGAAAACCCCGGCATACCAAACATTACTGAGGTTCGGTTAGTATAACCCTTAGCTGCATGACAAGCTGGGTCACTCATTCCTATATAGGCTTCAACTTCGGTTATTATTCCACTAAAGTTAGAAAATTTGAGGACTTTTCCCAATAACTCTCCAGCTACAGTTAAGGTCGGCCGCTCGTAGAAATTTCTTGGTAGTATTATGTTGCTCATTATAAGAGTATAAGTTACTTGCAGGTGCAAGCAACTTATACTAATTATTACTTTTGTTTTTTCTTACTTACTCATTTGAGCAGCAGGAACTTGATGCTTTTGTGTTGTACTCTCTGTTACATCTGTTGAAAGCTGCTCCAAAAATTTTACTTCTTCAGAGCTTTGTTGTAATTGTGTTTGTGGCAATTGTGATGCTAATGCTTCATGTAAAGGCTTTGCTTCATATTGCCTTCCTATTTTTACCTCTTTATTCGCACGTAGCTGTTCTTCAGTAACACCATTACTCTCAAGAAGTTCTACAGAACCATTATCATGAATATTAATTTTAATATTACATTCTTTTCCTTGAGCATTCCACTTTAAAGTCATTTGATATGACCCATTAGCTACTTCATAAATCCTTGTTCCATGTTCATCAATTTGGCAACGTAACCCCCTTGTTTTTTGGTCAGGTAGTAGCAACGTAACTGTCTTTACATCGTACTTTTTGCACATATTACCACTTAGAATATCATGCAAGTTTACTTCTTTTGTATAATCGTTCAGCACAACTCTTATGACAGGCTTAACACTGTTATCTATATTTTTAGTTTCTCTTAATTTTATAAGCTTTGCATCAATATTTTTAGATATCTCTTCTTCAATTTGTTTAGCAGCTTTGCCTACAATTTCCCGACCATGATATTTGGTCTCCTCAGCAGTATATCTATACATACCATCGCTATTCTTATGAACATGAGGTTCCACTATTACTTTATTAGTAATATTAGTAGAAGGGTTGTTCTGATCTACAAAGAACTTCTTCCATGTTTCTTCATCATCAAGAGTGACGTACCTACGTTTATCCTCATTCGGTGTTGACCCAGATACGTTTTGAGTATCCAAAACTGCAGAAGGACTGATATTTAGATTAGAAGAAGTTTCAATTAAAGATACAGTTTCAGTGCTATTAGTTAACATATATGCCTCCATTATTCTTAATATATAAATGTTAGCATATAGATACCACGCCAATTAGTCAATATAAATTATGATGTTTAATGTTGAAAGCTCAAATACTCCTTTGCTTGATCGGTTAGAACGCGCCCTCTTGGTGTGCGCTTTACAAAACTAATTTTGATTAAATAAGGTTCTACTGTTTCTTCAATATTGCCAACATCTTCGGATAGCGCAATAGATATGGTGTCAATTCCAACAGGGCCTGAAGTGTTG
			AATAAAAATCTTAGATAATGCATATCAAGTTTATTGAGTCCCATTTTGTCTACACCCAATTTTAGCAATACAGAATCAGCGACTTCATAAGTAATTTTTTTATCATCTTTCACTTCAACAAAATCCCTTATTCTTCTGAGTAACCTCAAAGCAATTCTTGGAGTGCCGCGCGCACGGCAGGCAATTTCCCGTGCAGCACCCTCTTCAATTTCAGCAGAAAGAACTCTTGCGCCTCTTTTTATAATATCGACTAGCTCCTCAAAAGAATAAAACTCAAGATGCAAAGGAATGCCAAAACGATCTCTGAGTGGGGCAGAAAGTAATCCAAGCCGTGTAGTTGCTCCAATTAGCGTAAATGGTGGTAGATCTATCCTTAAAGTGCGAGTAGATGGACCTTCACCTACTAATATGTCCAAGCAAAAATCTTCCATAGCAGTATATAAAACTTCTTCGATGCTGCGATTTAATCTATGGATTTCGTCGATAAATAGAACATCTTTTGCATTTAAAGTGGTAAGCACTGCAGCCAAGTCCCCAGCTTTACTAAGTAAAGGACCAGAAGTTGCGCGAAAGCTAACTCTTAATTCTTTAGAAACAATTTGTGCTAAAGTTGTTTTGCCAAGCCCTGGAGGACCGTACAATAAGACGTGATCTAAAGCTTCAGTTCTCGTCTGTGCAGCGTTTATAAACACTTTTAAATTTTGTATTAAGTCTTTTTGCCCGACAAAATCATCAAGTTGCTCAGGCCTGATGTTAATATTGCGCACATCTTCAGTATATTCTTTACCGCACGATATTGATTTCATAATGTTAAGAGCTCCTTAAGCGCCATGCGAATAATATCCTTAGTGTCCAGGTTTGACGATTCGTCTTGTATTTTTTTTATCGTATCATAAGCTTTCATTTTTTCATACCCAAGATTGATCAATGCTGAAAGGGCATCTTCATTAATTGGATTAAAGTTATTGTTATTTATTTCTAGTTTACTTACTTTGCCACTCAATTCAGTGATGATTCGATTTATGAGTTTCAAGCCAAGTCCACTCATCTTGAGTGTTACTTTATCTTCATTCATAATTGCCAAAAATAGCTGTTCTGGAGTTAATTTACTCAAAATTGACATTGCAGTTTTATAGCTAATACCGCTTACTTTAACTAGCAACCTCAAGCACTGCTGTTCTTCTTTGCTTATAAAACCATATAGCTGAGTAGTGTTTTCTCTGTTATTTGCATAGGTTTCGATAAGTAATTTGATTCTACTTCCAATTGCACAAGCACTTAAAGTTTTGGCTGAAAGATACACCATATAGCCAACATCATTCACATTCAGGATTATGTGATCGCTGCGCACTTCATCAACTATTCCACTTAGATTTCCTATCATTTTTAGTACTATATAGAGCCCAGTTTAAATACTCCTGGATCTTAGGTCAAGTAAACGAACATTATAATAGGGAAACGTGGCTAAAAAACCACTTGACACCCTTCGCCAGCCCTCTTATCATAAAATTGAAGCTATTTATTTATCTTCTCTGTACAGATTAAATGACAAAAAAACTCACGTATCTGGCGTCTCATGTTTAATTTTTTGCACTATGTGCACCTTATGTCTTTATAAAACTTCTACCTACATAAGCTGAAACGCGCTTATAAAGCGTTTAAAACATAAAAAAACGCCAACTTAAAAAATGGATAGTGAATAACTAGCTACCCTAGGGTTTCTTTTGC----------------------------------------------------------------------------------------------------CAGGTCCCATTACTCTTTGGAAAGGGTGGAGACGTCTTTTTGATTTAGCAGAAGGATGGAGACTTGCTACTGAACTTTATATTTGTGGGTAATAGTAAGAGCTATAAAAGGTCGTGAAGAAATAGCAAGATCACTGTTAGAAAAAGGGGCTGATGCTAATATTAAAAACCAT
			TCAGGAGATACTCCCTTACAAGCAGCTGCTAAGAGCGCTAAAAACAGTAACTGGCATAATGATATTCCGAATGTACAAGGATTTCAGAGATTCCTTGGGTTAGTTGACCCGAGTGCAATATGTTCATTTCAGCAATTTCTTGGACAAAAAAAAGTTATAGAGCTTTTGGTACAACATATAAAGGACAACAGACCTAGCTCATCAGTAGATGAAGTTGACTTATCGAAAATTAATATATCTGCTCCCAGTAAGTAATGTGTATTAGTAAGACTTACAGCCCTACATAAAAGAAGTAGTCTATTAGAGAGAGCTTATAATGAAAATGAGAATAAGTTCTCTACTTTCCTTAACTTGACGTGTATGGGATGACACCCTCCTTTTTCCTGGATCCAAGTAGTCAAGCTACTTTGATGACACCACTTTTGGATGGAAACCATTGTCAGCTACTTTCATGACACCATTCAGTATGCAAATTTCCTTCAAATTAAACGTTTGTAAACTTAAAACTTTACTTTAGATCAAACTGCTGTATAGTGACTTTATAGCTTTAGTTTTACAATGAGTATACCTAGTATAGAAAATTGTGATCTTCACGGTAAAGCCGTCTTACTCAGAGTTGACTTCAATGTTCCTATAAAAGATGGAGAAATTCGTGACGTCACTCGTATTTTGAGAGTATTGCCTACTATTCAGTATTTAGTGAATGCAAGTGCAAAGATTATTATTATATCGCATTTCGGACGCCCAAAGGCTAGAGACAATAATCTGTCACTAAAAAATGTAATTGGCACTTTATCACAGTTACTAAATAAAAAAGTGAAATTCATTGATGATTGCGTTGGTGAAAAAGTGCAAAAAGCAGTGAGTGCTATGGATGCAGGAGATATAATATTACTGGAGAATCTAAGATTTTATGAAGGGGAAAAGGAGAATGATGCAAACTTTGCCAGACAATTAGCATCTCTGGCGGATATATATGTAAATGATGCATTTTCTTGCTCTCACAGAGCTCACGCTTCTATTTCACGCATTACAGAGTTTTTACCTTCCTACGCGGGATTTTGCTTACAAGATGAGCTAAAGTATCTTGAAAAAGCTGTATCGTTTAAAGCTAAACCTATTACTGCGATAGTTGGGGGAGCCAAAATGTCAACTAAGATAAAAATGCTTATAAAGCTAACAGAAAAGGTTGATTACCTAGTTCTCGGAGGTGCAATTGCTAATAATTTTTTGTTATTTAGCAAAGTAAATATAGGAAAATCTTTCTTTCAAAATGGTGTTGACGACCTTCTACATAATATTGTTGAAACAGCAAATAAAAACAATTGCAAAATAGTTGTGCCAGAAGACGTTCTGGTTGCAGTAAACTCTGATTACAGCACTAGTATTTCAAGAAGAACTGAGTCCATTTTGGACGGTGATATAATTTTGGATATCGGACCACAAACTTTGAGTACAATAAGCAGTATAATAGCAAGCAGTAAGATTCTGCTGTGGAATGGACCTATTGGTGTTTTTGAACATTCAGCTTTTGCAAGTGGTACAATAGGGGTAATGAAAGTCGTAAGTGACTTAACGCACAAAGGAAAGTTAACCAGCATAATAGGGGGAGGTGATAGTCTATCTGCAATAAGCGCTGCAGGCCTTACCGATAAGGATTTTACATATGTTTCCACTGGTGGAGGAGCGTTTTTAAGTTGGCTGGGTGGTGACGAAATGCCGGGAGTTGCTGCTCTGCAAAAATGATTAGATTAAAACTTTTTTAAATTGTTTCTTGTAAGCTAGCTTTTTTGTGAACGTGATTATGTCGAAGACAGTTAAACTAATTTTGTGTTCAATAATACCAATAATAGGGTTTATTTTTTATATTAAGGATCATTATTTTCACACTGGCTATGTAGAAGAAAATAATTTTGAACCATTTTTCAGTTCACAACCAGGTTATATACCACCGTTTCCAGAATTAACTGACTTCGATAGAGGAGTGTTGAAAGTTTGTG
			GAGATTGGGGAGCACATCCAGATAAAGAAGATTTCAAAATTTTACTTAGTTGTCCGCAGCATCAAGAAGTAGTGAAAGGAATATATGATAAGCTTGATCATCAAGTGATTACGCCAGATGCGGATTTGGAGTTATTTAAAGATGAACTGGCTAACATTTGGTTTACAAATAGTGGAAGTGAAAAAGAAACTATAGGGTTTGGACATATTTTTTGTGGTGAGCCAAACGATAAATTAGGTGGTATGCATTTTGTAGGTAGATATGTTGAAGCTCAAGAAGATAAATGGGCAGGTGCAATTTGGAATGATAAGTCCCTATGCAATAAATCAGATATTAAGCCACCAGTTTATACATTTGGAATGAAATATTTGGGTAAGGATGGGGAAGTGAAAGTTAAATGCCCAAATGGATACGCATATAACCTTCATGCCGATGATATTTTAATTTCTGCAACTAAGGCGTTCAAGGAATTAGGAAAAGATGGAATGTGCCTATATGAAATGGAAGATGACAATTATCAATCAATGTTTGTAAGAAAGAATGATGCTATACTCACGTTCTATCCCGACTTAACACCAAAATGTGATGATAAGAGTACTTATTGTAGCTGCAGTAAATCTTAATTTATTTCAGCCAAAGATATATATAGCTAAAGTGGCTTAGGTTTACCTACAATTTGAAAAACAAAAATTCGTCATCCCGCTGCTCGTTAGCGGGATCTAGAGATACCGCGAATGAATCGCGGTATGACGTAGGGAAACCTTTCTTGGGTTAGCTATACCAGCAATGATGCCGTTACTTCAAAAATCAGGTAAACCTTTCTTAGGTATATTTTCAAACTCACCAATTAAAGTTTTTATATCTTGCGGTAAATCAGAGACAAATTCCATGTATTCCTTACTTTTTGGGTGGTATAAGCCCAGTGTATAAGCATGTAGTGCTTGCCTATTGAAATTATGAATGAAACTAGAGTTTTTAGCATATTTTGTGCTTTTACTACTATTTTTTCCGTAAACTTGATCACCAACTATGGAATGTCCTATGTGGCTCATGTGGACTCGAATTTGGTGTGTTCTGCCTGTCTCTAAAGTGCATTTAACCAGGCTTGCTTGTCCTATAATTTTCTGCACTAAATAGTGAGTGATTGCTAATTTGCCTGTGATTTTTGTTACACACACCATTTCTTTATTACCGCGTTTGGGAGCAATGTTAGTTTTTATAGTTCCCTGCTGGGAAGATAATGCTCCCCAAACTACTGCTAAATATTCTCGCTTTATTTTACGATTTGATAACAATTCAGACAAAAAACTATGGGCTTCCTCATTTTTTGCAATTACCATCAGCCCACTAGTATCTTTATCGAGTCTATGAACAATTCCTGGTCTTACATCAAGGCGAGCGATAACTGCGTTCAAGAGCGTATCATTGTTTGTCCCAGCACCAGGGTGCACTGTTAATCCACTTTGTTTACTCAGAACTATAATGTCCTCATCTTCATAGACGATATCAAGTTTTATGTCATAATTAGGCTCAATTGATGTGGATATGTTAGGTTGAACGAGATGTACTATATACTCTTCACCTGATTTTACTATGTGATCATTATTAATTATCGGTGTGCCAAGTAATTTCACCTGCTCATTCTGTATCAATCTTTGCGCTTTACTGCGCGATATGTTGCATTTTTCAGCTATATAGGTGTCTAACCTTAATTTCTCTTTATCATTATTAACACTTAAGGTTATTACTGAGTGATCTATAGTGATTTACCCCGCGCCATTTCCCATGCTGCTTGAATATTTTGATTTACGAAATCAACTTTTGTACTAGGAAGATCACCTTGTTTTTTAATATGACAAATTGTTTGAGAGCCATCTTTCCAGTGAATTATTATTTTGTTATCAAAATTCCGTAATGTTGCCTCAACCTTTTTTTCTTTATTATCTTTTTCTTCCAGCTTAATAGATTCTAATAAATAATATAGAAAGTCACTTGGGTTG
			CCATTGATTTTTTCTTTCCATTCATCTGCTCTTTTTCGTTCAAATAAATCTTTTTTCAGCTGCCTTATTCTGTCTTGTTTTTCTAAGACTGCCATTTGTTCTTGTAGCTCCTTCCCTTCATCTACTAGTTGATCAGTATTATCTTCATTATCAGGCTCATTTGGTTGGTTGCGTTCTTCTAATAACTGTGCTTGTATCTCTTTGTCTGCAGATTCATTAGTGCTAGTTTGCATCTCTTTATTTGCAGATCCGTTAGCATTAGATCGACTACTGCTTCCTTGCCCATTTTGTTGAGGGTCTGGGTTATTAGGTGCATTAGGCAGTCTTTCATTGTGGAAAGTAGCTCCCGCTAGTCCCGTATATTGTCCTGGCTTGAGCCTAGCTACTCTATCATCAATAGTCTCTACTGCATTCTCAATAGCATTTATTGTGTCCATTACCTTCTTTACATCCACTTCACTCAGTTTATCTTTTACGTCTTTGCTAACTTCTTTACAGAGAACATCCACACTTTTACTAATATCTTTCAGGCAGTCAGTTACTTCTTTACTAGCAGTTGTTTTCACCTCATCCACATTTTTCTTTATATCTTTTTCTAATTTATCAAGTAAAGCTTTGAGATCCTTCCCTATACTGCCAAGCGTTTCTTTAATGTTAATATTTGCAGGCTTTAAAAGACTGTTGTCAAACAGGTAACAAACTTCATTGACCAAATGAGTTAGGCGCTTATCAAGTAATTTTATCAATCGAGATATAGGATCATTCTCCTCTTTACCTTCAAATTTGTTTTCCATTACCGATACAATCGTACCACTTCTGAATGGGAGTAGAATATCCACATTATTGAATTTTTTAACAAGATTACATGCGTTATTTACTTCATTACTTTTTAATTTACTCAATGCTATACATATTCCAGCAATAGCGATAACACTTACTACTGCAATGAAAGTCCATTCTTCCCAACCTCGGGCATAGGTAAAGCCAAATTTTCCCAATGCGGTAACTACAACTAGACCACTCAGCACATATGGCATAGTAAGCAAAATAACTTTATTCCTATTCTCTTGTCTTTCGTTTTCCAATATTTCTCCCTGTTTTTCAGAGATTGGTAAAACTATTGAAAAATCTTGCTTTTTATCGACCAAATCAGGAACAATTTCTATTGTTAATGCATTTTGAGCGATCTCATTTATTCCATCACTGTATCCACCTCTAATCTTTTCATCTATTGGGCTATTACCATCTTTTGATTTCTCATCTTTTATCTCTTGCCTGTTCATATGTTTTATAGCAAGAGAGACCACAAGAATTATCCCAAGAATAACAGAAGCATAAACATAGGCTGGCATTATTCGTGAATTAAGAATGTTTGTGATGAAACTTACGTCACTATCAGTTACCATAACTGCAGCAACATAGGCTAGAGAAAATTGAAGCCAAGCGTTCACAACTGCCATAGGTATGGTATTATTTACAGAATATTTCTTTGTTGCACGCCATGCTTTAGGGAGAAAACCAATGGCATCATCTATTTTAGCGAAATTGTGGTCTACCTTGAATTTGGGAAAACCTTCTCTAGTATCTAAATGCATAAATTTCCTTATATCTTAATTAAATTAATTATATATTAATAATACCGTTAAATCAAGCTTTTTAACTTATGCCAAGGCCTATTGGAGCGCACTGTATTAATCTTTACGTAACGATTTGTTAACCAAACAGAATGTGTGCCATACGTTTCTAGATCAGCATGTTTAATAATTTTAGTGTTGCAAGCTGAATAGTCAAACTCACTTAATTGAATTATTAAATCAACTTTATCACAATTTTCTAGAATATCTTCTTTTTTATAAGCTAGCAGCACTAATTTATTATTTCCTTTATTATATATACAGCCATAATCGTTGCACTTTAGTCTTTTATCTGGATTGCTATATTTTGTATGATTCAAAATTTGGTTCTGCCCATTTTGTTTCGCCCATGTTTTGACAACAAAG
			TTCCTATTTTTTCTGGTGAGAGAATATAGTAAGTTATCACTCTCCTTTGCAGCAACATTATCAGCATTTATTAGGATGTCGGGGGTTTTATATGCGGTGCTAAAGCAAATACCCAGCACAATAAAGAAAATTCCGAAGAAACGCCAATTTCTTTCCCACAAGCACAGCCACAATAACCCAAATGTTATGATAATAATTGATGAGGCAGGAAAAGTGCGAATAGGAATAACCAAATACTGAAGACTAGCGATTGCATTTGTTATATACAAAATACTGTCAATTGGGTGCTCTATAAATGGCGCTATAATCCATTCAATACCCAAAGGAATCAACAAGACATAAATTATTCCAAGTGGAATAATAATTAATGTAACTATTGGTATAGCAACTAAGTTTGTGATAATGCCACTAATTGAAAAATAATTAAAATTGTATATCGTATACGGAACAGTTGCTAAACTTGCTATTACTGAGCTAATCATTATCGACACAAAATATTTCATTATTTTTATTTTGAACAATTTATTAGCATTAATTTGATAACTGGCAACCAGTGCCAAAACAGCAGAAAATGACATCTGAAAGCCTGGCTTTAAAATTGCTTCTGGTTCTACTGAGAGTATCACTGAAGCAGCAAACGCAATTGCTATTAACCCTCGATATTTTCTCTCTATCATTGTTGCAATGAGTACTAAAATCACCATAATGTAGGCACGCTGAGCAGAAATTTGCATACCGGTAATCAATAAATAAAACGTGGTTGGCAAGATAGTAAGGAATGCAGATATTTTCTTGGTGTTATACTTAAGAGTCAAAGTTTCAGATATTGCGAATAAGTTACGAAATACTATAAAAAATAGGCCAGCAACGAATGATAAATGCAAACCAGATATGGCAAACAAATGTGCTATACCTGAATCTCGTATCGCGTCCATAGTTTTTTGATCTACGCCATCTTTTTTACCGATCAGTAATGCAGAGAGTATATCCGCATGTGGTTTTTTGATATTTTGCTGCAGGTTTTCATAAATGTATTGACGGAAAGATTCTATATATTCTTGAAATTTCCTTGCTTCAGTCTTTTTGTACAGGGCTATTTTGCTTGTTGCAAAACCTGTAGCGCTTATTTTCTGGTAATATGCTATTCTTGCAAAATCGTATGCATACTCCGAAGGCGCAATTTTTGGAGGGAAGAGTTTTGCTGATAATTTTACTTGATCGCCTATTTTAATGCCTTTTTCCACTTTGGTTCTAACTGATATTCTGATGTTATCTAGAGCTCTATCCGGTGTCATTCCAGCGCGTGACCATATCTTTTTTTTCTGGATCCCAGTATCAAGTGCTGGGATGACAGAAGAGGGCGCTGGGATGACAAAAGGGGGCACTGGGATGACAGAGGAGGATTCTGGAATGGTGGAAGGCTTTGTAATAGAAAGCAGAAATTGTTTGTATGAGCCCCTGTCGTTAATATCCTTCACTGTGGCAACGATATCTTTTACATATCTCTCTTTATCAAGAATTTGAGCATCAACTAAAGCTGTTCTTAATTTACTGGCTGTGAATCCTATGAGCACTGCAATTAAAGCAATGCATAATATTGCGTACTTTCTGTATAATATTGCAATCAAAATTAGTGTGGGTAAAAGCAAAAGAAAAATAGATATAGTGAAAGTGCAGCTTGGTTCAAAACTTAGGGAAAAATAGGTTAAAATCCCTACACACTGACACACAGGAAACCATAGTATCAAGTTATATTTTTCATTATGACGTATATAACTAACTATTATGTCAAGAAAAGTTAATAAATATACTAATATACGACCCATAGCGGATTTTATCCTTGTATATCCTATAATTGCAAGTATAATAGCTAAATAAACAACGACGCGGGATGGAGCAGCTCGGTAGCTCGTCAGGCTCATAACCTGAAGGTCGTAGGTTCAAATCCTACTCCCGCAACCATCTCTATGATTATATGAAGGCTATGGTATTTTCTCAGG
			TAGGTTATGTACGATTTCCAGATTTCATTCTGCCCACCTCACTCTTTGTTATTTTCAGTGTCACTCTGACGTGTGACATTCAAACACAGAAAATTTATTTTACTTAAACCTTTATCTAATTTGAAAGGTACTACATTGACGCCCGCGATAGCCCTATTCCTATAGTGAGTAGGGTTATCTTCCCTCTTGCTTCATTTATATCATAAAGATTCAATAGAAATGCAACGTACATTGGGCAGAGATTAAGCACATCCATGTACGCTGAAGAAGATACGCTACATTTTTACTGAAATTTGATTGTTTTTAATAGAAAAGCCTGCAGGCGAAGATAAATTTTGAGCTCGAGAAATATCTCTACTGTCATTATAGTTAGGCTTTAAGTACGCGGAAGTAATTTTTTGCGTTAGAGTAAAAAATTTTTTCTATAGCTAATCAAAGTGGATCAAGAGAAACTTACCACTTTCTTTATAAAGGGTTTGATGTTACCATTTGACTGCCTATTCTGAATTTATTGAATGAACATTAACATAAAAAATCTAGTTCATGCTTTCTCTAAATTGCCAAGCTTAGGGCCATCATCATCACGCAGGTTAGTTATACATTTACTCCAAAACAAAGAGAAAGTTATGCTACCACTTGCATCTTTGATTAAAGAGCTAGCAGATCTTATAATAGAGTGTGAAGTTTGCGGAAATCTAGATACTAAATCACCTTGTTCTATTTGTACTAACCCAAAACGTGACACTAAGTTACTGTGTGTAGTAGAAGAATTGGGTGATCTATGGGCGTTTGAAAAAGGAAATATATATTCAGGTTTATACCATGTTTTGGGTGGCAGATTGTCTGCGATAAATGGCATAGGTCCAAAAGAACTCAACCTTGATACTATTCTGAAAAGAGTGACGGAGTCTAAAATTGAAGAGATAATTATCGCAATTAATCCGACATTAGAGGGTCAAGTTACTGCACAATATATAACTCAATTGCTAAAAGACTTGAATGTGAAAATATCACGTCTTGCTTGCGGAATACCGATGGGCGGAGAAATTGACTATCTTGATGAAGGAACGCTGAGGATAGCACTCACTTCAAGACAAGAATATGAGTTAAATATAAAATAAGACATGTGCTTTAAAAAATTTTTATCGTTTATAACATTTAAAAGAAAGAAAACAGCTCCGCCACCTAAGATAATGGCTTGGGCAAATGATTGCTTGGGCTATAAACAAGTTTCAAGTAGATTTAGCGCTATAGTTAAGACAATTGATCAGTCTTTTACAATAATATCTTTAGAAGGATATGATGGGTGGGGCAAGACGTTTTTTTTGAAAGAATGGGTAAAAGAGTTAAAACAGCAAAATGAAATTGCAGCTTATTATAGTGCATGGGATATCAATGCATTGGACCAACCACTTCCTTCTTTTTTAAATTTTCTATTTGAAGATTTATTTGCATCGTATGAAGTAAAAAGAAGCGTTATACAACAGTTCAAGAACATAAACCAAGAGCTATTTTCTCTAAACACACTAGGAAAGCTGATCAGTAAATCTCCACTTGCTATGCTTTCAGTATTTCTTGATGCTGCAAAAGAGGCTGATAAAAAAGACATAGGTTTTGTCTTGAGTGAATTAAGTCTTCTCCAAAGAAGGAAAGAGAGTACTAGAGATTTTAAAACACAGTTAGCGGATGTGGTTAATAAAATCAGAAAAGACAAAAACATTTATATAATGGTGGATAATCTTGATGTGTGCCGTCCTAAATTCGTTGTCGATTTTTTGGAATCTATAAAGTATATGCTTGATGTGGAGGGGCTGGTTTTCATTATTCCTGTAAGTAAAGATAAGAGTAATGTACAAAGAGTAATCAGCACAATACTTGGACCAAATTTTGACCTAAAATCTTTTACTAATCTCTCTTTACATTTGCCAAAACAACCGATAGAAAAATTTACAAAAGAACTATTTGAAAATATTAAATTACCGAAAAAGTCAAAAAATTTG
			ATTGTAGATAGTTTTATATTTTATGCAGAAAGCCTGTCACTATCGTTAAAAACAATAGAATACTGCGTAAAAAAAATAAAGCTGTGTCTTCTGAATCACACAAGAGAAGAATTACCTGATCCGAATTTGTTTTCATTTTTGGTAATACTGCAATCGATAAATATTGATATATATGAGGAATTAGGTTTTTCATATCAAAGAGCATTGGAAAAAATTGAAAATGAATATAAATCTTTAGTTCTAAATGGTCAAGAAGAATGGGAAAAACTTAAAACCTCTCTAGAAACTGCTTTTGCAGAGAAGGAATCAAAAATTAACAAAGCTATAAAGGATATACTATTTTGAAAAGATACCCTACCTTTACATATACAAAGATAGGGTAACATTTGATTAACGCCCTTTTACTATGTCATTACCTTGTTCAAACTTTCTGATTAATTCGCTTACATTGACATTAGATAATTTTTTACCTGCAGATTTGTCATTATGTGAAGCATCAGGTTTACGAAGGTCTTCCTTACTGTTACTCCTAGTAATATTACATCTAACAATGTTTGAATTATTAGACTTATCGCTTACATCTGAAATATTGCTTTTTTCACTACATGAAGACGAATTACTCGACATATTGCCTAAGCTAAAGAGCTTTTTACCTTGATAGATTGGATTCCAATCAAGTGGATTATAAGTTTTTTTGCTAGTCTCAACCTTTTGGTTATTTTGCTGTTTAGGAGAAAAACCAAGTTTTTCTCTTTCTTTCTTGCTTAGCGTTTTGAGAAATTTTACGGTTTCTAATTCATCAGTTGCTTGTACTTTATGTAAATCAAAGCTTTTTTGATGGTTATCCTGCTTAACATTTTCCATCATTTTATCTTTTATTGTTCTATCCTCATCATCAGAAGTGCTGCTACTAACATCACTAACACCACTATCCCCTGAATCACGGCGTTGTTTGTTAGGAGTGCTATGAATGTTGTCTTCCATGAGTTTTTGCATTGTTGAGCCAAATGTTCTTCCAATTACTGTTTTATTACTATCATTTGCTTGGGAATGAGATGCATTTCGCTCAAAAATCGCTTTTATTCCAGCAAATTTAGCTTGGGAAGATTTCGGAGGAACAGGTGGGGCAACCATGCCTTTTGAGTTAATCTTTCCTTCATTTTTAGGAAAAATTTTTGAATTATTTTTTTCTACTGTAGTATTCATTTTTTTACCTCTAAGCCTATTAACTAGTAGAATTATAAACTTAGAGGTATTAATTTTGTAATAACGATGCTAATAAGTTACCGCAGTTTCAATAAACATCACCAGAGGATTCTCTATATAATGCTTAAAGGCATTTAAAAATTTTGCTCCTAATGCTCCATCAACTGCTCTATGGTCAACAGAGAGCGTTACTGTCATTATTTCTGCTATTTCTATTTTCTCATTCATAACAATTGGTTGTTTTTTAGATGCACCAACTGCCATAATGCAAGATTGCGGCGGATTGATTATAGCACTGAAGGCTTTTATACCAAACATACCTAAATTAGAAATAGTAAACCCACCTCCTTGAAACTCTTCAGGTTTCAATTTTCCAGATCTTGCTCTGCTTACTAAATCTTTCACTTCTTTTGATATAGATAAAATACCCTTTTTATCAGCATTTTTTACTATAGGGGTGATTAACCCGTCATCAAGTGCCACAGCAATTGAAATATCTACATTCGAGTATTTAAGTATTTTATTATCTATCCACGAAGAATTTATGTCAGGAAATTTTTTCATGCTAAAAGCCACAGCTTTGATAATTAAGTCATTAATTGTTACTTTATTGTTTTCATCTGCTGAGTTAATCTCATTTTTAAGCGATATTAACTTATCAACCTGGCAGTCTACAGTTAAGTAAAAATGTGGAACATTCTGTTTGGATTCAGTTAAGCGCTGTGCTATCACTTGGCGCATATTACTTACTTCAACTATCTCAGGACTTTCAGTGCGTGTACCACTGCTTAAAG
			ACTCCAACACATCAGCCTTAATTATGCGACCATATGGACCTGTACCTTTTAATTGCTGCACATTAACCCCTTCATTTTGAGCTATTTTCTTAGCTAATGGGCTTATTTTTATTCTACCTTCTGTTGTCTTAGTATCTTCTTCTTTTCTAGATCCCAGTGTCAAGCACTGGGATGACATTGAGGGGTTGGATTCCAGCGTCACGCGCTGGAATGACACCGAAGAATGACTTATTGGCTTTCCGTTTAAATCTTGGTGTTCTGATTTTTGATTATCAACAGCACTTTTTGTCACTTCCTTTTTAACTGCACTATTGATGGAAGTTGAAGTATAGTTGTTAAGTGCACTTTCATCTTCTCCTTCTTCCAGCATTAAAGCTATTGGTTGATTTACAGGCACGCCACTTGTTCCTTCTGTTACTAAAATTTTTGCTAAAACTCCTTCATCTATAGATTCAAACTCCATTATGGCTTTATCAGTCTCTATCTCAGCAATTACGTCGCCTACTTCAACTTTGTCTTGTTCTTTTTTATGCCACTTTACAATTTTTCCTCCAGTTTTGCTCATTGTCGGTGAAAGAGCAGGCATTAATATTTCTATAGGCATTGATTTTGCATTTAAAGATCTATTCAATTTTTAATTTCCTCTTTATCTTATGTCAACCTAATCGTGAATTATGATGAATAAGTCTGTTACACTATCCCTCACGTTATCCCAGTGCGTGACACTGGGATCTTGGTTCAGTACTATTATCCTATTGTTTTTATTATTTAGCCATAGCTTGTTTGCTAACAACTTTGTTTCAACCAAATCAAATAAGATCAACATGAGAACGGGGCCAGGGTTTCACTATCCTGTAAAATGGATATACACTTGCAAAAATCTGCCCCTGAAAGTGATAGAAGAGTTTGAGAGTTGGAAAAAGGTCTGCGATATAGATGAAGACTGCGGATGGATAAAAGGCAATCTGCTTAGTGGTAAGCACCACGCAATGATAAAAGAAGATACTTATGGATATCAAAAACAGAGTGTAGACAGCAAGATTACTATGAAAATAGACAAATTTATTGTAATGAAAATAGAAAAGTGCAGCGAAGAGTGGTGCTTTCTTTCCACCCCAAAACGCAAAGCGTGGGTGCAAAAAGAGCACATATATGGAGTTGATTAAGTTGAAAAAGGATCTGGACTAACGCTAGTTTCCGGACCTTCTGTAGCAGGCTCTTCATGTAAAACAGAGGATGCACTGACTTCCTGAGGCTCTGGAGACTGTACAGGGCTATCACAGAAACTCCTTAACATCTCCTCAGCGGATGAATCTAAAATTTGTACAATAGACTTTTCACTCTGCTCTTTTAGCGATTGATCCATTCTAGAAATCAACTCAGAAAACTCGCTACCTAGCTTCACTTTTTATTTTACTTTCTATGCTTGCAATATTACCTTGATCAATTTCCTCTTTTGTTATGTTGAATGAATTTGCAACATCTTGATATCCAATCTTGCAATTTCCACAACCAATTATGCAAAAAGCAATAGAATTAGATATTTCACTTGCAGCCCACTTATGTATAGTGTAAGCCAAATAATTGTCATGGTATTTAATGCTAAATTGTTGTTCTATTAACTCAGAAATTTTATTCTTTAGAGACATAAAGTACCCTCCTACATTCGTTATACCTTTTTGTTAAGATACACCATTTACTACATGCTTTGTTTTAATTAATTATTAAAACGAGAGCATAATTCTCAGAGCTATATCTTTTTACCTTAACAATTCTTTTTTGAGTCCCTCTTCAATCATCTTAGTTAAACTCGTGTCAAACTCACTCCTCGAAAAATCCCTAACCTTCCCGGGATCATATCGTTTTCCTATTCTTTTTTTAATAGCATCATCTATTATGTTTTTGTCAAATCCCTTTATAATAGGCGTTACCTTCACCTGCCCTGCAGAGCCTTTACCATAAATTCCTTTGCTTTTATCAATGCAACCACCTGCACCAGG
			TTTACTGCTTCTAAAACCCTTTCTACACTCTACTGTTTCATACTTGATTTTACCATTTTCTATATATGCTATCCTATTATCTTCAGTATCCCGCAATCCTGTTGTTGTGGTTTTTTCTTTTAATTTTACACTATCATCAATTATTGTTTCCATATAATCCCTATACCGACCTTTATACTCATACTCTTTATAGATACCTCCACCTCCCATAGTGATTAAATCCTTGCACTCTCGTTTGCCTACACGACACTTTCTTATAAAAATAGGACCCCCATCCTTATCTGTGTATCTCTTTTCTCTGTTACCTCCTCCCTCTGAAGCTTCAATGTCAAAGATAGGATAATCAAGATCAATTTCCAATTCAGCTTTAATATAATCTCCTGGCATTCCTGCTCTAGTTTCAGTGGAACAGGCATTCTTCTTGGTGGCATCATCTACATAAAGTCCGCAGTCAGCGGGTGTATCTTTTATGTGACCTGCTTCACCACATCCCCACACTTCTATTTCAACATGGCTAGATGTTATTTGTGAGCCATCCACATCATGATTTCCATTTCCAAAATCATGGGACTTTTCGCTCTTTTTTTCCGGTTCTTGTTTCTCTTTTTCCAGTTGTTTCTCGATTATCTCTTTTAACTTCTCTTTGAGCCCTCCTAAGTCAAGCCTACACAATTTATCAGCATAAAAGACCTCTGTTCTGTTTGCTTTAATTAGTTGATCTTTTAATTGTGTGCACTTTTGTACTTCATTTTTTTCATCTCTTAATACTTTACCATCCTTATCTTTACAATCCACTTCCTCGTGCTCTAAGTAAAATGGACTATTATCTTTTTTATCTAAATATTGCTCTACATCCGTCAATTTGTATACTACTTTCAGTCCTTCACCAGATTTTAATTTTTCGTCTATTTTGCTATCTTTCTTCACACAATAACTGCATTCTTCCTTCTTCTGCTCATTTTCATCAGGGAAGAAAACATACTCTTGCTTATTAAATATTATTTTATCCAACCTCTCTTGAGTTTCTTTCAAAGGGTAAACTATTTCCTTGCTTGGAAGATAATAGAACTGATTTGATTCCTTGGAGTAAACAGCATTGTATTTAGTATATCTTGTTCCCATTAATTTTAGTGGTATTATTTTATTTTCTCTTTTAAGAACAAACTCCTCTGGTTCTGGCTGCCATCCAGAAAGACAAAGCATTTTACTGTTAGAATTTCCTTTATACTTTACTTCTATTTCCGGCTGCCCAGAGTTATTAAATTCACATTGAATAGATTTGTCTTTTAACTTTTTCTCAAAATCATTAAAACTATAAAAACTTCCGCCTTTAGAACATTTAATTTGCACATCAGGAACATAGCCATATTCTTTCAGAACTTTAAATTGTTGCGGATTACTTTCTAATATACCTTCTATAATATTATCAATATTACTATCAGTTGTTTTTGCTACTATTGCTGGTTTTACTACTTTTAAAGATAGGGGGCCAATGTTTATAGGATGGTTGAGGTCAGTATTAACATTAAAAGTACAGGAACCATTGCTGTAGACTCCATGTGCTCTACAAGTGCTCTCGCTCATCTTCATTTCTATTTCTAATGTATTTGCATCCACTATCCTTAATATTTTAGGCTCTGGAGCAGGTGGTGCCGGGAAACAGCGGACGAACTGTGGATTTTTTTCATCTATACTTTGAGTTCCAAGGTATTCAGCGCAGAGCTGGCCCTTTTTTCTATAGGTTTTGAAGTAATAGTGAGTATCCTTATCTGTAACAGTATATGAGTAATTTGGAACATTCTTATTATTTGAAACAACGTGTGGAAAACCTAACCCTTTTCTTTCCTCCAGTCCGCTAATCATCACTCCAACTCTTGGATCAAAGTAATCATTATCTCCATTTGTTATAGGAACAATTCTAACTTGTGGAGGTGACATTGCAAGTTGCTCACAAAGTGGAGGTGGGCCAGGTGCAAGTGGCACAGGAGCACATTTTATCT
[truncated: 27,877,361 more chars]
