# Supplementary material for: Large scale genome reconstructions illuminate Wolbachia evolution
Source: Nat Commun. 2020 Oct 16;11:5235. doi: 10.1038/s41467-020-19016-0 (PMC7568565; doi:10.1038/s41467-020-19016-0)
Supplement: Supplementary file 6 — Supplementary Data 2 [file 41467_2020_19016_MOESM6_ESM.zip › Scholz2020_trees and xml/Diachasmaa_selected_GTRG.cons.tre]

#NEXUS
begin taxa;
	dimensions ntax=5;
	taxlabels
	'REF_Diachasma_alloeum_wasp_SRR2042503.fna'
	'Diachasma_alloeum_wasp_SRR2046752.fna'[&!color=#-65485]
	'Diachasma_alloeum_wasp_SRR2042775.fna'[&!color=#-65485]
	'Diachasma_alloeum_wasp_SRR2043489.fna'[&!color=#-65485]
	'Diachasma_alloeum_wasp_SRR2043491.fna'
;
end;

begin trees;
	tree TREE1 = [&R] ('REF_Diachasma_alloeum_wasp_SRR2042503.fna'[&length_range={5.904553607101273E-4,7.15160979470337E-4},length_95%_HPD={6.25009066829609E-4,6.823661676783959E-4},rate=1.0,length=6.530586843051776E-4,length_median=6.529782545374933E-4,height=0.0]:6.529782545374933E-4,(('Diachasma_alloeum_wasp_SRR2046752.fna'[&length_range={3.571935339347299E-4,4.4609658354682733E-4},length_95%_HPD={3.776295042499869E-4,4.1838001725157434E-4},rate=1.0,length=3.9781083710794645E-4,length_median=3.97674838720346E-4,height=0.0]:3.976708742307696E-4,('Diachasma_alloeum_wasp_SRR2042775.fna'[&length_range={2.7123783060422545E-4,3.850584896519324E-4},length_95%_HPD={3.0231932985359507E-4,3.573350605192045E-4},rate=1.0,length=3.2932238416726105E-4,length_median=3.293069924945079E-4,height=0.0]:3.293069924945079E-4,'Diachasma_alloeum_wasp_SRR2043489.fna'[&length_range={2.7123783060422545E-4,3.850584896519324E-4},length_95%_HPD={3.0231932985359507E-4,3.573350605192045E-4},rate=1.0,length=3.2932238416726105E-4,length_median=3.293069924945079E-4,height=0.0]:3.293069924945079E-4)[&length_range={1.2786839103658663E-5,1.3931368117027054E-4},height_95%_HPD={3.0231932985359507E-4,3.573350605192045E-4},length_95%_HPD={3.9297449517233806E-5,9.919807898022584E-5},rate=1.0,length=6.848532519798988E-5,posterior=1.0,length_median=6.82017794426522E-5,height_median=3.293069924945079E-4,height_range={2.7123783060422545E-4,3.850584896519324E-4},height=3.2932238416726105E-4]:6.836388173626175E-5)[&length_range={4.150191674663791E-6,4.8246862201074695E-5},height_95%_HPD={3.774879868494509E-4,4.182083785451537E-4},length_95%_HPD={9.022065947704894E-6,2.8846879452558102E-5},rate=1.0,length=1.8498495473705418E-5,posterior=0.9997386152416357,length_median=1.804250672298092E-5,height_median=3.976708742307696E-4,height_range={3.571935339347299E-4,4.4609658354682733E-4},height=3.978063118927776E-4]:1.846557801836251E-5,'Diachasma_alloeum_wasp_SRR2043491.fna'[&length_range={3.738460714066979E-4,4.600674410476487E-4},length_95%_HPD={3.9547421267180556E-4,4.3695325387834306E-4},rate=1.0,length=4.1630136961418447E-4,length_median=4.1613322281679606E-4,height=0.0]:4.1613645224913213E-4)[&length_range={1.7154270187833985E-4,2.9987139437737787E-4},height_95%_HPD={3.9547421267180556E-4,4.3694659734866767E-4},length_95%_HPD={2.081022973119382E-4,2.6597183914478046E-4},rate=1.0,length=2.3675418694829768E-4,posterior=1.0,length_median=2.3673336863335085E-4,height_median=4.1613645224913213E-4,height_range={3.738460714066979E-4,4.600674410476487E-4},height=4.163044973568817E-4]:2.3684180228836118E-4)[&height_95%_HPD={6.25009066829609E-4,6.823661676783959E-4},length=0.0,posterior=1.0,height_median=6.529782545374933E-4,height_range={5.904553607101273E-4,7.15160979470337E-4},height=6.530586843051776E-4];
end;

begin figtree;
	set appearance.backgroundColorAttribute="User Selection";
	set appearance.backgroundColour=#-1;
	set appearance.branchColorAttribute="User Selection";
	set appearance.branchLineWidth=1.0;
	set appearance.foregroundColour=#-16777216;
	set appearance.selectionColour=#-2144520576;
	set branchLabels.colorAttribute="User Selection";
	set branchLabels.displayAttribute="Branch times";
	set branchLabels.fontName="Arial";
	set branchLabels.fontSize=9;
	set branchLabels.fontStyle=0;
	set branchLabels.isShown=false;
	set branchLabels.significantDigits=4;
	set layout.expansion=0;
	set layout.layoutType="RECTILINEAR";
	set layout.zoom=0;
	set nodeBars.barWidth=4.0;
	set nodeLabels.colorAttribute="User Selection";
	set nodeLabels.displayAttribute="posterior";
	set nodeLabels.fontName="Arial";
	set nodeLabels.fontSize=9;
	set nodeLabels.fontStyle=0;
	set nodeLabels.isShown=true;
	set nodeLabels.significantDigits=4;
	set polarLayout.alignTipLabels=false;
	set polarLayout.angularRange=0;
	set polarLayout.rootAngle=0;
	set polarLayout.rootLength=100;
	set polarLayout.showRoot=true;
	set radialLayout.spread=0.0;
	set rectilinearLayout.alignTipLabels=false;
	set rectilinearLayout.curvature=0;
	set rectilinearLayout.rootLength=100;
	set scale.offsetAge=0.0;
	set scale.rootAge=1.0;
	set scale.scaleFactor=1.0;
	set scale.scaleRoot=false;
	set scaleAxis.automaticScale=true;
	set scaleAxis.fontSize=8.0;
	set scaleAxis.isShown=false;
	set scaleAxis.lineWidth=1.0;
	set scaleAxis.majorTicks=1.0E-4;
	set scaleAxis.origin=0.0;
	set scaleAxis.reverseAxis=false;
	set scaleAxis.showGrid=true;
	set scaleAxis.significantDigits=4;
	set scaleBar.automaticScale=false;
	set scaleBar.fontSize=9.0;
	set scaleBar.isShown=true;
	set scaleBar.lineWidth=1.0;
	set scaleBar.scaleRange=3.0E-4;
	set scaleBar.significantDigits=4;
	set tipLabels.colorAttribute="User Selection";
	set tipLabels.displayAttribute="Names";
	set tipLabels.fontName="Arial";
	set tipLabels.fontSize=9;
	set tipLabels.fontStyle=0;
	set tipLabels.isShown=true;
	set tipLabels.significantDigits=4;
	set trees.order=false;
	set trees.orderType="increasing";
	set trees.rooting=false;
	set trees.rootingType="User Selection";
	set trees.transform=false;
	set trees.transformType="cladogram";
end;
