# Supplementary material for: Large scale genome reconstructions illuminate Wolbachia evolution
Source: Nat Commun. 2020 Oct 16;11:5235. doi: 10.1038/s41467-020-19016-0 (PMC7568565; doi:10.1038/s41467-020-19016-0)
Supplement: Supplementary file 6 — Supplementary Data 2 [file 41467_2020_19016_MOESM6_ESM.zip › Scholz2020_trees and xml/Diachasmaa_selected_GTRG.xml]

<?xml version="1.0" standalone="yes"?>

<!-- Generated by BEAUTi v1.8.2                                              -->
<!--       by Alexei J. Drummond, Andrew Rambaut and Marc A. Suchard         -->
<!--       Department of Computer Science, University of Auckland and        -->
<!--       Institute of Evolutionary Biology, University of Edinburgh        -->
<!--       David Geffen School of Medicine, University of California, Los Angeles-->
<!--       http://beast.bio.ed.ac.uk/                                        -->
<beast>

	<!-- The list of taxa to be analysed (can also include dates/ages).          -->
	<!-- ntax=5                                                                  -->
	<taxa id="taxa">
		<taxon id="REF_Diachasma_alloeum_wasp_SRR2042503.fna"/>
		<taxon id="Diachasma_alloeum_wasp_SRR2043491.fna"/>
		<taxon id="Diachasma_alloeum_wasp_SRR2046752.fna"/>
		<taxon id="Diachasma_alloeum_wasp_SRR2043489.fna"/>
		<taxon id="Diachasma_alloeum_wasp_SRR2042775.fna"/>
	</taxa>

	<!-- The sequence alignment (each sequence refers to a taxon above).         -->
	<!-- ntax=5 nchar=1266700                                                    -->
	<alignment id="alignment" dataType="nucleotide">
		<sequence>
			<taxon idref="REF_Diachasma_alloeum_wasp_SRR2042503.fna"/>
			-----------------------------------------------------------------------------------------------------------------CATTCCTACAGCACAAGAGATAAGAAGACAAATAAGAGATATTCTTAGAAATCAAGGGATAGAAGTAAATGATCTACTTACGCTAGAATTTGCGACGAGAAATGGACATTATGATTACTGGCTTCAACAAATTGATATAGCTCACGCTGGAAGATTGCGATATCAGCTTCGTACTGAAGGTAATCACACTTTTGAAGTAGCTAATTTGGCAAGGAATGACGGTAACGAGCACATTGTTAGAGTATTAAATCAATTTAGGGAAAATGAAAAACAACAGCGTTTAACTTTAATCATTACTTTAAATAATACTCATTGGGTTACACTAGTGATTGAACGTCAAAATGGGAACTATGTTGGGTACTATGCTGATTCAACTGCTACTGCTGTTCCAGGTGGTATTACTGATATCATTCAAAATAACTTAGGAAATAATATCAGGATTAATAATGTTTCTGTTAGTCAGCAAACAGATGGTTGGAATTGTGGTTTATGGGCATTAGAAAATGCTAGTGATATTAATCGAGTTCTAAACGAAAATCCTGTTGGGCAAGTGCAGAATATCATAAATATAATACGCGATTTTCTTGGAAGAGGCCACCCAAACAGAGATAGAAATTACTTTCAGAACATAAGAGTGGGCATTTCGCAATTATTCAGGAATAATCCGGGATTTCAAGATGTGCAATTGCAAGCATACATTCAAAATAGAGAACAAATTGATCCATTACTACGTACTTATCTAGAATTAGGATATCACAGAGTGGGAGGAGGGTGTGGACCAGTAGAAGCACCTATATCGCTTGGTGTTAGTGATTCCAGTAATTTTGGTGACCTGCCACAGTCAAGCTTAGAAAGTCCTGAAGCTAGTCGTGTTTCTGACCTTAGCCAAGGTAAAGGCGGTAGGTAGAGGTAATCGGTAGATGAAAGGAGTGTAACAAAAACCTTATGCATCAAGTAAAGATTGTGAGCAAATTTAAAGAAGTTAAGGTGGGTAACCTGTTTTTTTCTACTTGCAGCAATGTTTCAAAAAGTATATGTGTCGAGTTGGGTAAAGTTGAAGGAGGTTCTTAAATGAGCAACTATTAATTTGGTAGTGTATAACATTAATAAATTTAAACGATGCAACCATTTCCAGCAACCAAAACCAGCCAGCGTGAGAACAATTTTTTTTTGGAATGGGTAGGTCTTGCAGCACACTACCCCTAGATTTTTCACTTTTTCATATAGCTTGAACAAACTTTTTCTAACTCATTCATGTTTGTACTTTAACATATTTAATAATTGAAACGACGTCTATGAGTCAGATACCGCCCATACCACTACACTTTGGGGATGCACATCAAGCCGATAGTAGTTGCATATTCCATACACAAGGAGCTAAACTTCAACAAGCCTAAGTTCTGCAGATGTATGTTTCTTCACATTCGATTCTCTCTATTTTAGCACTGGGCTTTAATATCATATATGTAGTCCCACCAACCGCTAACGCAAGTGTTGTGGCTGCAGCAACCGCCCCTACTATAGGCAGAAATCCAATTGTAAATACTGTTGCAAAAATGGGTGTCGCAGCTATACCTAATACTGCTGTTGATCCGCCACTAACAAGACCCCACTTGGTTGCATTATATTCTTGTTGTTTTATTTCTGCTTCCCCGAAAAGCTGTATTAAACTTTCATCTGTGGCTAACTCTCTTGGAGTTTTACCATTAGTGTCTTTTAACAAAGGATTTTCCCACTTTTTCAGTAAAGACTCTGCTACTTCTGTGCAGTCATAAATAGCAGCTAAATGTAAAGGAGTACGACCTTTTAGTAACGTATGTGCTCTATCTTCTACTACACACCTCACTAGATGCTCTACAACTTCTTTCATACTTGGTTCTTTTCCTA
			TTAAATACTTAACTACCTTTGTGCAATTATTATAGAAAGCACTATGTAAAGGAGTATTTCCGTCTTTATTCACTACATTAAGATCTGATCCTTTTTTCACTAGAAGTTCTATTATGTCTATATGGCCATTTGCAGCAGCTAAGTGCAAGGAAGTATTTCCGTCTTTATTCACTACATTAAGGTCTGATCCTTCTTTCACTAGAAGTTCTATTATGTCTATATGGCCATTTGCAGCAGCTAAGTGCAAGGAAGTATTTCCGTCTTTATTCACTACATTAGGGTCTGATCCTTCTTTCACTAGAAGTTCTACTATGTCTATATAGCCATTGGATGCGGATAAGTGCAAAGAAGTATTTCCGTTTTGATCTTTTATATCAACACCTGCTCCTCCTTCTAACAGTAATTTTGTAACATTTATATCCCCAAAATTTGCAGCAAAATGTAATAATGTATATTCTTTTGTATGGTTAGAATCATCTTGTACTTTGAAAATGTAATTTATATCAAACCCATGTTTTTTCCACTGATTACATTCATGCATTATATGTTTTATACTACAACGCTCCTGCTCTAACTCTCTGAGCTCATTCTCATATTTCTTGAATTCCATATTAAATTTTGCTTCGCTATCTTTCAAACTATTATTATACCTTTCATATTCCCAATCATAATCAGGTATAGCATGTCTAGAATCATAATTGGATTTACTACTATTGGCATTGTTATGCAGCTCCTGTAACAATTTACTATTGTACTGGTAGTTTAACGACTGTATCTTTCTGCCATAGTTTTCACTCAATAACTGTGTCTCTCTGTTATAGTTTTCATCCAATAGCTGCATTTTGTGGTGAATAGATTCACTAGATTCATTAATTTCGCTTGACCTTCTTGAATTATATTCTTGTAATTCATTTGCTATTCTTGTAGTTGTGTTATTGCTGTATATACTTGGATTTTCCTCTATCCCCTGCAATATTATTTCAAATTCATTCTTCATAAAGTCTATCATACCTATACCTCAAAATTAAAAACACATGCCTAAATTGTACACGTATTTAATAAAAAAGCAAGTTTTTGCTTGTCAGTTCTAATTTCTTATATTCTTTTCTTCTGTCTTTTTCTTAATTATATGTATGTCTTTATGTAGATATTAAAACAATATTTCTACTATTCCACAAACCAATAAATGCAACAGAGAAGAAGTTGCTTTGGAATCGGAAGGTCCGCTGCGGAGGCTTAAGACCTGCTGCAAAAGGAAAGCCCAGTTTTTGTGGTAATTATGATCTTTAAAAAAACCACGTTTAAAAATACTTCATACAAGCGAGGAACACCTCTTCTTGTTTTCGCAGCAGGTCTCCATGTATCCTTCTTTAATTAAGAGACTGACTAGCTCCTTGAGTTTGTTCAGTGCTTGGGCACTCAAGGTTACTATTTATATCTTTATTTTTAACCATCTCTGCAAATGTCTTGACTTTCAGTGTAGGAACATGTCTTGTTGTAACATCTTCGAAGTCTACAAAGTAAATTAGTGTATTATTTCGTACTCCTGTTCTTTATACCAGGAAATGTCATTGCTTGAAAATTACTTCCATAATGCGTCGATAAAGCATCAATCAATGGTTTATGATTATGTAGAAATATTCTTTTTTCTATTTCTGGCATTATCTGAGCTTTAAGTTGTATATTCTCTGGACTGACATATAAGCCAGTAGCTTCCAGTTTTGCTATGTGATTTACTATTAACTCAGCATTGTCTATTTTATTCGAGATAATAACGCAATTTAAAGGAGTATTGCCATCACCATCTATCACATCAATATTCGCTCCTTTTTCAAGTAAAGACTCTATCACACCTTTTTGGCTATGTTCAGCAGCCCAACTTAAAGGAGTATTGCCATTATCATCTATCGCATCAATATGCGCCCCCTCTCCGATTAAAAGCTCTACCACTTCTCTTTTGCCACTTAAAGTAGCAGCATGTAAAGGAGTATTTTTACTCT
			CATTCACCGCATTAATATTCGCCCCTTTTTCGATTAAGAACTCTACTACTTCTCTTTTGCCACTTAAAGCAGCAGCATGTAAAGGAGTATTTTTAACCTTATTCACCGCATCAACATTCGCCCTTTTTTCGATTAAAAGCTCTACCATCTCTCTTTTGCCACTTAAAGCAGCAGAAAATAAAGGAGTATTGCCATTATCATCCACCGCATCAACATTCGCCCCTTCTTTGATTAAAAGCTCTACCACCTCTCTTTTGTCACTGAAAGCAGCAGCATAATGTAAAAGAGTAGGGCCATCTTCACTTACCATATTAATATTTGCCCCTTTTTCGATTAAAAGCTCTACCATCTCTCTGCCACTTAAAACAGCATAATGTAAAGGAGTGAGTCTAAGTTGCTGAATATTCGCTGCCTCTACTACCCCTCTTTCCCTTGTATTACTTAAAGCAGAAAGACGTGAAAAAGCTTTTTCACCCTCATCTACCGCATTAACCTCTGCTCCAGCTACTATTAACTCCTCAATTTGCCCTATATTACCCTGTACAACAGCATTAAAAAGTTGTTCATTTAACTCTCTTTGTTGTATTTCGTTCATAAATTACCTCTAATTTGTTAGTATGCTAGATGATAATGCAGTATAAATATTTGATATTTATTAATATTACTACACTTACATTATATATAAAATTTTTAATTCAATTCATCATCACCTGCAACATCAGCAAGCCAAACGCCTCCCTTTTTTCGTTGAGCGTCATAAAGCTTTTTCTATATACTTCCACAATCTTTGCCTCTTTTCCATGAGAGTTTCTATTGTATCTTTGTCATAAGATGAGCACAAACCTTTTTTGCTATAAATTTACCTTAGTTTTCCTTTTTATCCTCAAATGAATTGGTATTAATTTAGTAAAATATATTACTAATAACCTAACCGATACAACCACTTTCAGCAACTTAAAATAACAAGCGTGAGAACAAGTTTTTTTGGGATCAGTTGGTCTACCATATGTACCATACGAACTTTTTAATATAACAATTTAACTATACGCTAAAACTAGCTATATTAGCCCATTTCATCCATATCTACATACGAACTTTTTTGCCTAAGCTTATTGAAATAATTTAAATCTTCTATTTTTATAACCTTATTTTTACGCGGCTTGTTCTCACAAATATACGACCTTTTTTGCAATCTTAGGAAGAGTCAATAATTCAATTCCTTATAACACTAGCTAGCATGGTATCTTCACTAAAATATTTTTTTAAAAAGTTAGTTGACTTATAAATAATTCTCTACTAATACTAGCATATGTTTGTTTATTCTGCTGAAGTGGCTCCGCAGGTTACTGTATAAGCTTCAGCAGTTTTTGTACTCCTTTAAAGCATCATATTCCTATATATTAAATATAGCTGGTGTTCTCAATTTTGTTGATCTATAGTAAAATTGGCTAAAACTTCCAGTAATAAACAACTTTTAACCTAGCAGTACTCACCATAAAAACTTAACAAAAATATGAGTAGTAAAAAGATTATGTTGAAATTAACTTGACACATACTACACATTCTATATAATATATTCTATATCTAGAGCTAGGAGGTAATATGGATACAGGGTCAGTAAAATATATTGCAGAACCTATCAGTGAACAAAGCAAACACACTGATGAGCAAAAACTGAAGTGTGACCTAAGTGCTGGACAAGAGTTTTCAGAAATAGGTAGCCCAAAAACAGAAGCAACTGGATTACCAGTAGATAGTTATTATGAATTCATTAAGCGAGATTTATTTTCGGCTGATAGAAGTTTGATAGATGATAAAAAATACTTAGAGGATTTAATAGATGAGTGGCTTATTCATGCACCTAACTTAGGACTGGAAGAGAGTCAAAAAAAGTTAAATCAAAAATTACTCAATAGTATTATAAAAGATTTTAATATGGGAAATTATGACTCATTTTCAAATCTTAAGCAGTTTTTAGAAAGTAACGAGAAAAATAAAGA
			CCTGAAGTACGTTCTTAATCTAAAAAGAGGGCATCTAGGAACAACAATATTGAACGTGTTTCTCGAATACGACGAAATTATTCCTTCTCTTCTCAAAGCTGGTGCTGATCTAAATATGCAGGATAATAAAGGAAAAACACTTTTGCATGATACTGCTATTTATTCTAGTGGATATGAAGATCTTGGGTATCTCTTAGATGCAAAAGCTGATCCAAATATACAAGATGAAAAAGGTAACACACCTTTACACTATTATGCTGCTAAGTGTAGTGATCAAAGCAGAAAAACTATGGATTTGCTCATAAGCAAAGGAGCTGATTTAAGCATAAAAAATAACGATGGAAAAACTCCACTGCAAGTTGCAATTGATAATGACAACATTATAGGATGTTTATTAACTAATAGTCAAAAAAAATTAAGAGAGCAACTAGGTAAAATGCTTCTCGCTACAAGTTCTGATGAAGATTGGGATAATGCTTATGATCCAGAGGTTGAAAATCTAAGAAAGTTTTTAAATCAATATGAAAATGACAACGACTTAAAGATAGTTTTAAATGTTAAGGATGATAGTTCAGTACTTCTTGATTCGCCATCTCGTCAATTTCCTAATGTAAAAGCCTTGCTCTTAAAAGCAGGAGCAGCTGATTTTATAGGTAAAAAACAAGACAATTATGAAAAATGCGATAGTTTTTTATCAGAGATTTATCAAATAAATTACCTTGCTAAACGCAATGAGTTTTTAAGTAAGGTAGTAAAAGCTAAAAGCATGATTGAATTACAAGAAGTTGTAAATGAGATTATAGCTTCTGGAATGAGATTAAATTTTGCTAAAGACAAAGATTATTACTTTGCAGATCACGTACTAGAAAAAATTGCTCAGCTAGAAGGAAGCTATGGAATTGCCAGTGATATAGTATGTACATTAATATCAAGAGGAGCAAAGTTAAAAAGGTCAGAAAGTTTAAAAGTCATTGATACAATAGAATTAAAGTTCAAAGCTCATAAGGCTAATATGATCAGTGCTCATTTAGAGTATGTTAGTAATCCTGAGGAATTTTTTAGAATTGCAAAGGCTGCTACCAGCGGTCAACTATATGATGGAAAAATCGATAATAATGTATTTTACTTAGAATACTCAGAGGATAGTATAATAGATGTTGCAAGAATCACAGATAGAACAAGAAATCTGGAACTAATTCAGGAATCATATAGAAGGGATATAATAAAAATTGGCAAAAGTAAGATGGAAATTATAACCGAAAACGGCATAAGGTATTCCACAGATCTTACAGAAGGCAGCGATATAGTATTAACTTTCTATACTAGTTTGGGAAATATAGACCTTAGACTGTATCCTGACATACAGGATAAAAGCAAGATTATAGTAGAAGTGAGTAATAGAGAAGAAATATTAGAAAAATTCAAAGGTCGCGAAGAAGAGTTAGGCAATGATTGCGCGCTCGGTGGCTACTCGGTCTACAATGCTATTGAACAGGGATATTTTGAAAGGTCTAGAAAATTAATGCGTCCTGAAGTAATAAGCGAGTCTAACAACAAATGGACAGAACGTGAAGAGTTAAGAAGGGATTCTATGGAGGAAATTGCTAGAAGGCATAAGTTATTACAAGATTTACGCAATATTGAGTCTAATATTGTACAAAAGGAGAAGAATTTTGACATAAAAACTTCCCTGATAGACATCTTTAAAACTTTATCTAGGTTCTATGAAGAAAAAGGGGATATTTCTAAAACAGACTTAGCTAAAGCAGCAGAAAAGGAAAGTAAAAAATTGGGGTTAGAAGGTAAATACAACTGGAGTAAGATTTTTGGTTTAGAGGAAGAAATTATTGAAAAGGTAGAAAAACAAGGTGATAAAGAGCAAAAATCAAACATACCTGATGACTTCTATTTAGGGCACGCAATCAATAATGGAAGCTGTTTTTTTGATTCATTCAGGCAAAGTCTAGAACAACAGAAGGGAATCAAAGTTACTGTAGAGC
			AGTTAAGGAATGAGTGTAAGAGATTTGCGCAAGACAATCCTCCAGAGTGGTTTATAAGTAAAATTGGCAAGGACTTTGATGAGGTTGAAAGTGAGCTCGTAAATCGTGGAATTACGTGTAACCAATATATCAATAGCATTGGAAAGAATGAATTTTGGGGACGTTCCGATATCGAGGGCAGAGTACTTTGTGATAAGTATGGTGTGAAATTGCATGTTGCAGAAAGTAACCCATTGCACACTATTGATAAGCAACAAGATCCGTTCTTGCATCAGTTAATAGATAGCTCAGGATCAAAAGCAGGTAAGATAGATTATAGTCACAATAGTGCCTTACATATGGTAAATGGAGGCCATGATCATTTTCAACCCCTACTTTATAGAAATAAGGCCTTGGCAAAACAAACGCAAGAACAAAAAGATTCCTTATGCTATTCAAGCTTGCCAAGCTGTAGTATGGATGAGTTAAAAATAGAAAAAGCCAACATAAGGCACTGCTTGTAAGTAGACCATAGCTTTGTATATGACTTGTTACACAACAATGAAGGGGAAAGTTTATTTATTAAGTTAAAAAAGAAATTATTTTACTTAAAAAACTTACTTAGTGCTTATGAATTTTCAAGTACACTTTCAGATTCAAAGAGGCTATAGATTGCTCGACATGTACTACTTCGTGGAGTTGTGTGCTGAAGTTTAGAGTATTGCTTTTTTTGATGTTTACAGAATTTTCCTCCAAATCTACTATTAAAATATGCAGTTAAAGTTGGATACATTTTTTATCACTATTGCATCTGATATGCTAAAATCTTCATTATTTATATTGATATTTTCGCATAATTGATTCTGTAACATTGACTTACTTTTCTATATCAATTTCAACATCTTTTTGTGTGGCCCTTTTCTGTTGCTTTTATAAATCAAGACCATAGAATTTCTCCCTTTGCTCCCTCCACAGCATCGGTATTTCTTTTAAATCAACTAACTTCAAACCCCTTGGCTGCCTCCCATTTACTATATCTTCCTTAATCTTTGGTGCTAAATAATTTAATCTTAAAATTTGCTGTATACGTCTTGTACCTACGTTTATTTTCTTACTCAGCTCTTTCACACTTCTATATTTTCCTTCTTCCAATTGCCGTTTCCAGGAATGGGCTCTCACCACTGCCTTCAATAGTGCATTATTTGTTTTACCTTCTGGTTCGATTACTATGCATTTGTTTCCTTTCTTCTTCATTGGTATAAATTTTTCCTCTGATTCAGAACACACTTCTATTCCATCTTCTTTTACCATTACTCCCTTTATTAATTTTTTCATTGCTTCTTTCTGTTCTCTGAAGCTTAAATTTTCTCCATCCCCATATAAGCATTCGGCTCTTTTCATC-------------------------------------------------------------------------------------------------------------------------------------------------------------------------------------------------------------------------------------------------------------------------------------------------------------------------------------------------------------------------------------------------------------------------------------------------------------------------------------------------------------------------------------------------------------------------------------------------------------------------------------------
			---------------------------------------------------------------------------------------------------------------------------------------------------------------------------------------------------------------------------------------------------------------------------------------------------------------------------------------------------------------------------------------------------------------------------------------------------------------------------------------------------------------------------------------------------------------------------------------------------------------------------------------------------------------------------------------------------------------------------------------------------------------------------------------------------------------------------------------------------------------------------------------------------------------------------------------------------------------------------------------------------------------------------------------------------------------------------------------------------------------------------------------------------------------------------------------------------------------------------------------------------TTCCTTTTTTGTCCCCTTAATATTTTTACCTGAGTTCTCTAATAATTCTTTTAGTGCATCCTCTTTTTCTTTTTTACTCATAACCTACCTCACCTTTTCTTTAAATTTAAGTCCCTTTTTTAATTCTCACCA-----------------------------------------------------------------------------------------------------------------------------------------------------------------------------------------------------------------------------------------------------------------------------------------------------------------------------------------------------------------------------------------------------------------------------------------------------------------------------------------------------------------------------------------------------------------------------------------------------------------------------------------------------------------------------------------
			-----------------------------------------------------------------------------------------------------------------------------------------------------TCGCGTAGTACACCTTTTTAACTAAATACTAATATAGTATATGAAGATATAAATATATATGCTTAATGCATTAAACATATTACTTGTTTCTCTTCCCAACCTCTGTTCAAATGACGATGTTCGTGCCACGTTAGTACGCCTGGGTAAAACACTAAAACGTAATTTTCCGGTTCATGTATTGAATCCTTTTGCTCTGAATTTAAATCCCTTTCAAAATGAATATTGTGCTCTGCCACACCAAATATTATAACTTTTTGGTTGGTAAAATCTTCTACTTTGTAGTGGTGAGTAACGCTAAACCTTTCTAAAATTGGCTTGTGTTTTAAATTCCACAGTTGTTCAGATAGTTTATCACTTCCTAGTAAAAATTTACTTCCTTTCTCTTCTCCACTCGTAACCGGAAAACACGCGTTTATTTCTCCTAAGTTCCAGCTATCTGATAATACTATCTGCGCTTTAGCAAACTTAATCTTAGGTAATAAGCTCTGTGGTAGCGGATATAGCGCTTTGAAGTTATACCACACATGATTTCGTTCATAAATACCGTTGTAGTTCTTAGTATGAGGCTCGGTTTCTCCAAGTATTGCTACATCCAAGCGATATATGTCATTGCTTAAAGCTCGTTCATAATGATCGCGTAGATAGTTTTCTACAATCCTAATAACCGGACCATGAGACCTGAAAAAATTTACTCTTCCAAATGATAAAACTGGCCCATCTTTTTCTATTTTTACCCCGGAATAATCCGATAATAAACTTCCGAAAAAACTCTCATCCAATATGAACCTGCTAATGTTGTAATAATCGTTAAAAATCCTCATTAGCCTCGATCTTGCAGGCAATGATAGTTTTGCTAGTTCTACTACTGCATCAACGAAGAAGTCATTCGGAACATCTTTTATCCCTATCTGCAGTTCAAAGAAGTGCTTGCCAGATGGTTCTTCGATAATTGTAATATCTTCTATATTTGCCCATTTTAGTGCTATTTTCAGTGAAGCAGGTGTTCCTCTTAAACGCTGAAATTTTATCCCTTTTTTTATCGCCTTTCTTTTGTCTTTTACCCAATGTAGGATTTCTCCTAGCCCATATTCCTCTATTATCCATGGCAACCCTTTTTCCCCTTGGCTAAATTTAAACCCTCTGATACAACCAGGATCTACTTTGTAATCTATTGCATCAACCAGCGCTTTTTCCTTTTTTGTTGCGTTTGGCGGTAATAGCATTAATTTAACTCAACATTTAAACTTTTTAAGAAAGCGCACTCATTTCCTTTCACAACTATGTCTTCTCTTGGCTCTATTAATTCCACGTTTTCTACTCCTTCCATAAACAAATTGGCTATTATCCATGATCTTGTTACCTTCCATCCTAATCTTTTCGTTGTTCCAAATTTTTCGATAAATTTCTTCTTCACCGTTTCAATAATATCTGGTCTTTTA----------------------------------------------------------------------------------------------------------------------------------------------------------------------------------------------------------------------------------------------------------------------------------------------------------------------------------------------------------------------------------------------------------------------------
			--------------------------------------------------------------------------------------------------------------------------------------------------------------------------------------------------------------------------------------------------------------------------------------------------------------------------------------------------------------------------------------------------------------------------------------------------------------------------------------------------------------------------------------------------------------------------------------------------------------------------------------------------------------------------------------------------------------------------------------------------------------------------------------------------------------------------------------------------------------------------------------------------------------GCTTCTCTTTATCATATAACAATCTTGTCCCATCTTGAATTTTTACCCTATTTATTTCTTTTTTATTCTCTGGTGCAGGGTATTTTTCCTGATATATTCCTGCTAATACCACCCCTAATGATAGTTCTCCTAGCGCAGAAAGGATAATAACCTGTTCATCGATATCTGGAGGAGACCAATTTCTATCTTTTCCTGCTTTACTTGTTATCCATGGCAACCAATCTGTTAAAAATTCCCCTATTTGCACTTTTACTCTCGCTTTTTCATAATCTACTTCTTTCACAAGCCCAATACGTACAATGTTAGCTAACTTTCTTTGCAACTCTGAAATAGCAAAATTACTTTCCAACATTTATTTCACCGATTTCTATTTTGTGTGGCATAAATTTTCCCTCTTCCCAAATAGATCGACCCAAGTGTACTTCATGCCCCCAGTCTACCATCCACACTAAATACGCGTCTAATTCTGGCCTAAATCCGTCAATTTCTGCTGATATAAATTCACCTGGCGAAACATTTTTTACGTTCCAAGTATTTTTATTTACTACTCTCGCAACCTCAGCAGCTAATTCTCTGACAATAATAGCTGCATTCTCTATTGTGCTATCAATCACAATTCGTGCCTCAAATCTTGCTTTCAGGGCTAATTCTTCTGTTCCTGAATCTTTTCCTTGCTCTAAACTTGACAATTCCACAAATACCGCTGGTGCTACTATTTCCCTTCTTATCATTGGATATATTTCACATGTCTGTATCGCTGGTATTTCTTTCTTCAACATTCTGCAAATTGCTTTGTGCAACTCAATTAAAATCATACTTTTACAATATAGTTTAATTCACGCTCAAAATATTTCTCAAATATCCCTTCTGTTTCATAATTAACTAGCTCCTTTATTATTTTTGATGCTTCTGGTTCCAGTCCTAATTTTACCTCTTGTATTGGCAAAGCTGTTCTTCCTTCACGCCTAAAAACACCACTATTTCCTCTTGGCATTGTTGCCATAAATCCTCCTATAAACTTATGTTTTCCTACTTTCGCTCCTTTTCTTGTTTGTCTCATCTTGCCAATTGCTGATACCCTAATATCATATAAATTTGCTCTCATTAATACATCTAACCTAC
			TTGTCTTAGCCTTAAAAATTCTTAGCCTTTTTCTCATTACCGTTAATTTTATCTTCTTTTCCTCACTAATTTCCTTAGCTGCTTGCGTTTTTAACCATAGTGCTGTTTTGTTCAATGCCCTCACCGCTGCTTTTTCCACTTTTTTCCTTTCAGCATTTACATTTTCAATTACCTTATTAATATTATCGGTAACTTCTATATTAATAGACATTTTACACCCCCGATGCTTGAATTTTCCATACCATTCCTGAATTATCTCTAAGTGGTGGTGTGTGTACTCTGTATCTACAACTACCTATGGAAAAAGTATCTCCTACCATTGGCTTTAATACATCAAACACACTTACTTCCAACAATAAAATTTCTCCTACAAATTGTCCTTCACCAATCTCGTATAATTTATCTGGCTGTTGCTTTAGTACTTGTACCATATATGACTTATCCTTTGATTCATACAAAGCTACTTTTCCTAAATGGGCAAAACAATCTTGCAATAATCTCTTAATATTTTCTTGCATATTTTTCTGCTATATACTAACCTTTACATGCTAAGAAGGGGCACACAGGTAAAGCATTCTTCTGCCTCACCACTTTATAGTTGCTCTACCTGTGTTGTTATGTTACAACGACTTTTACTAATACTCCCGGTCTATGGCACATTGGCAGAGAATTTGACTGAGTATGTAAATCGGTCCCTCTATCAAATCTTCTTGGCTCTTGTTTCGCGTAAAGTGGCTGTCCAAGAGTATTTACTGTCTCATTAAAGTCTGCTGGTGCAAAATACGTTGTAAATGTGCTCGCTGTTCCTAGTGGAAAACAGTTTCCACTTTCTCTTTCTATAAATCTTCTTACGGTTCCTTCAGGGTCGGTTGCTTGCCCTCTATACTCTTCAAATGTTATTCCACAGAACGTAAATCCTGATCTCATGTCATTCCTCAGCGCTGCTCCTTCTTGCCATCTTTCATATGCCTCTTTCACTTTACTATGCGAAATTAGTGCATCAAAAAACTCTGGACTTCCCAGTGCATGAATCCCCGTCATATATTCACCACTTAAATTGTCCTCAACATGGCGCAATACTTCCAGACACTTACGCTTTACATCGGTTGTCGCAGTCCCCAATGCAAAATTTACTACTTTTGGTGTAATTTCAAATTCGTTGTAAAGGGTTAATAACTCCGACCCATCAGCATCAAGAATGATTCCCTTCAGCGCTCCCATTCTCAAATGTTCTAACGTTATTGCGTGTTTATTTCTCATTAGCTGCAAATGATCAGTTATTACATCTGCCAATGCTTTCAGTTCCCTTTCTGACCCAAATGCCCTTATTCCCTGTACTTCCTCAGGCAACACTACGTCATCATGTGGTATATGTGGAATGGTAAAAGTTCTTATTTTTCGTTTTCCACGTTTTCCTACTGTTGCTGGTGCTCCTGGTAACTGCGTTGGTAGTAAACTTAATACTCCATTTTGCTCCTCTATAGTAATATGTCTAAATCTTACTGACCTACTTGGAAACAAATTTAAATTTTCAACTCGTCCATAATTTATCGGCAATATATTTATCGCATTTGTTAGTGCCGTCATGCTAAATGCTGTATTTGTAAATGGATTTTGCATTTTTTCTTTTCCCCCTTTTGTATTTTTAATAGGTTTTTTAAGCTCCCTTGCGGATAATGATCCCTCGTCCTTCAAGGTGCTTTATTGCTGCAGTTTTCTGCTCTTCAATGATATTTGCTGGCCATACAACTGCATGATCTGCTAGTATTGCACCACGAGCAATAATTACTCCTTTACTATTTTCCTTTGCGTTTACATCGCTTGCTATCCCTCCTATAGCCGTTTGTGTCCCATCTGTGGCAGTTGGATTTAAAGCTTTAATAAAACCATCTTTAGTATCATAACCAACTACTTTTCCCAGCTTTAGATTTTGTCCCTTGGCTACTGTTATTTGATCTCTTGAATATAGGTTGGACACTTCATATTTCAGAAGATCGCCT
			AAATTATTTCCTTCAGTTATCCTTATCATGTCTTTTTCTCTCCTTTTTTTATTTTTTTACCGCCATATTTGTGGTTGTTATACACGGCGGTTATACACATACTTTAAATGTTTGATTGCGCACGACTTTTCGCTACCTGCATCATCAACTCTTCTCCTGAATTCTGTGGTATTGCACTTAGTATTTCTGTCTTCTTCGTTCGCTCTGCAAGTAACTCCATTAAAACTTCCCTGGCTTGCTCAACACTTACGCTTTGCTCAATAAATTCTCCTATCTTTTCTGGCATTCGTGATAAGTTACATAAACGTATTAATTCAAGAACTTCAGTACGATACTTAGTTAAATTGTCAGTTTCTAGGTCATTTGTAGTTTTTTCATTCATAGTAATATCCCCTTTTTTATTAATAGATTTAAACTCTGAAAGAATTGTAATTCCATCTGCAAGACCTATTTCTACTGCTTTCTCGCCAAAATATAGCCCTGCTTCTGTTGATTTTATTGCCTCTACAGAAAGGTTTCTATTGCGTGCTATTAGCTCAACCAGCATTCCATATAAACGATTCACTTCGCTTTTTAGGCTTTCTAAACTCTCAGAAGTTATTGGCTCATGTGGATTTAAATCATTTTTTCTACTTCCTGCAAATACTGTCGTATATTTTATTCCCTGTTTTTCATCAAACCCACTTTGATCTATATGACTTGCTATTACTCCTATGCTTCCAACTCCTGAAGTTCTAGTTACCAATACTTTTTCAGCACTTGATGCAATTGCATACGCCGCAGAATACGCATCATCATTTGCTATTGCCACAATCCTCTTTTTTCTCCTTGCTTGGTAAATAAAGTCGGAAAGGTCGAATAAACCGTTTACTTCTCCTCCTGGGCTGTCTATGTCCAAAATTATTGTTTCTACTTCTTTATCTATTAAAGCTTCTTCTATCTCTTCACTTATCTTCTCATACGATGTCATCCCCAATACATCATCAAAAACTTCTGACTTTTTCGTCAAGATTCCATGTATTGGTATTATTCCTCTTTCACTATTTCTTACCGCATGTTTTATATTTTTAAAGATAGGCTGCTTTCCTGTTTGTAGTGACAGTAATTCAAAACTCCTTGGTTCTACCATTACACATCTGTTTAGCCATATCGCTTGGTTTTTCATATTATCTCTTGATTAGTAGTAACGTCGGAATCAAAACTTAAACCCAAGGAACTAGCACGTCTTTGATCTTCTGCAATTTCTTGGTCTATTTCTTCTACATCATAACCTAGCTCTGAAACCACTTCTGATCGACTCTTAAATCCATTTCTTACTGCCATTTGTTGTGCTTGCTGGTCTTTTAAAGGATCCACCCAATCAAATCCCTGTGGTATCCATTTTACTTCTTCTTTCGCTGCTTTTGCTACTTTTTTATCTATACTCAGTTCTCCACAGAGTACTGCTAATTCTAGCCATCTACTCCATACTGGTCTGCAAAATTGAAATACCATAATGTTGTGTTGCAGCATAGCACATCTACGACGAAACTCTATTAATCCTGCTCGAATGGATGAATAATTAACGCCCGTTAAATCTCCTGTTAGTTGCTCATATGTTATCCCTGTGCCTATTGCTATTGCCCTCAGCTGCTGTCTCATGAATGCTTCATAACTTCCTCCTACATCAGATGGCTCTGAAAATTTTATGTCTTCTCCTGGGTCTAAAAGCTGCATTGTTCCTGGCTCTAAACCTGATAGTGCTACTCCTTGCTCATTACTTTCACCTTCTCCTAAAATATTTGCTTCAGGATCGAGCCTTGTAATAAACCCTGCAAACATCGCTGCTGTCTTTTTTCTCACTAATTCTGCATCATCATATTGATCAAGTTCATAGAGCTTTAGCAGTATACTCGAAAGCCATGGCTCTCCTCTAATTTGCCCAGGTCTTAATGGTCTATAAATATGTAAAACATCATTTGCTGGCACTCTCACTGATTCACCAAATGAGCCTTCACCAG
			GGTGTTCTTTAAATAGGTAATATGCTTCTCTTTGCCCAAGCTTGTTAAACTCAATCCCGTTTCTTATTACATTACCATTTCCTAAAGTTTGATTTGTTTTATTATCTAAATGTTCAGACTCAAGTACTTGCAGTTGTAATGGCACAGAAAATCTATCTTCCAGCTTTCTCGTTCTTAAACGTACAAAACATTCTCCTCCCTCTATCATACTTCTGCATACTAGAGCTTGTAATCCATAAAAATCACTTACTCCGTTACTGTCTGCTTCATCTGTCCATCTTAGCCATAATTCTTGCACCCTCTTTCGAAATTCCCCATCCCTTGCTTTTGATTGCGGTTTTATTCCTGTTCCAATAGAGTTACTTACTATTGTATCAATAATATTTGCTGCATATGGATTTTTTCTCACCATATCACGTGATCTACTACGTAAAGTTTCAAGGTTTTGAGACAGCAAATTGTTTATACTTCCTAACTCTGGTTGAAAGTGAAAAAATCTTCTTCCTGAGCCTGCAGCATCCCAGGCTGAGCTTTTTATCTTTGGTTTGTTAAATAGTTGTTTGAATGATTTTAATAACATTTTGCCTCTTTGATTATGCAACAAGTTGTTGCACAATTTGACATTGAAAAATTATAGCAAGTTGCTAGAGAATTTGGTCAACAGATTGTATGTAGAGAGTCATTACTCTGGACTACGTTTATAAATTTCTTTTCGATGTCCTATTGCTGCAATTTTGACCATGTGCTCTGAGTTATCTATTAAGTATATGACTCGATAATCGCCAACACGCAACCTAAAGTAGCCTACCCATTTATGCGATAAAGCCTCACCTACTTTATCAGGAATAATTGTGAGACGTTTTTCTATAGCTTTTTGCCCCCTTAACCGTATTGTTTTCGGAAGAGAAGGAAGATCTTCGGTATCTACACCTTCTAAATAACCAATTTGGTAAATTATTCCCACTTGATATCTTCATGTCTAATTATTTTTGCTCCAGGAACATTACGTTTAGCAGCAAGTTCAAGTAGAGCTATTTCTCCTTCATCCATTTCGTCACCTTCAGATAGTTTACTTACCTCAAGTTCTTCTTCTACTAGATCTTTTACAATTTCTTCAATAGTTCTATTTTGAACTTTTGCCATTTCTGTAAGATACTGAGCAAATTCCCCCTCAAAATTTACATTAACATTAAGCCTTCCTTGACTTTGATCCATATTATTCACTGTAAGATATCAACTCTAAACTATAACATTTTTACATAATTTTGTCAACCCCTTTATTTGTTGAAAAAACAATTTTTCTCTTTGGCTTCATACCTGCAATTTTCAATTCAGCCTTAATACGTTGTCTTAAGCTTAGTAAATCATTTATATCTACTTCAGCATATCTTACAACATGGTCACCATATGCAATTGATACTACTCGCTCTCCGTTTTGTAGTTTCTTTATCGCTTCTTCGACTTGAATTAGATAATCTTCGTTATACATTTACTACTCGCTGATCCATTTGCTTTTCACTATTTTCTTTGATTTTTTACTTTCTGGTTTTTCACTTAAACTATTCCATTTACTCTCTGGCCAACGATCGATTCCAAGCGCAATAGATGCTGCTCTTGCATAAATCCTACAGTCTAATACTTCATTTCTTTCTCTTACCTTTTGCCACTCTTGTTTGGTATAACCTTTTACTACTTTGCTGACTAATTGCTCTGCCGTTAGCTGCTTAAAATATTCAGGTGCATACTCGGGAAAATGACAGTATCCTGCTGGAGCTTCTTCACCGTCCTTTAAAACATTAAGTAATTGAAAAAGTTCTGACTTTAAAATCGATACTCCCACTGGCCAGAGCTTTATTCCTCTTTTTAGCTTTTGACCACCAACTGTTATATCTACTCTACTTGGGCTGCTAAGTGGTACTAGAGCTTTATTTACACCTTTCACTGCCATTACTCTTCCAGAGCCTTGATGACCTCTTACCCAATTGTATACTTCTTGTGTC
			GCATACCCAGCATCAACCGCCATCATACTTATCATGTATTCAAGACCATTTTCACCGATAAAATGATGATTTAAGAGCTCAGAGAGTTTTCCCCATACTTCTCCTCTTCCAGTATCACCTTCAAATACTCGGTATTCTATTGACCAACTTTCGCGGCTTTTTCCCCATGCTACAACTTCTACTTCTAAACGATCTTTTTGGACATCTACTCCTGCAGTAAGCACCACTTCTCTCCTAGGTACTGTGCCTACGGGAAAAAATTCTCTCCTGTTAAATAATTGCTTCCAATCTGGTACTTCTCCTTTGTCTACCCAGGTTTCTCCAAGCGTAGTATTTATCCATACTTTTAGTAATTGTTCACTTTCTTTTGCATGAAGAAAATCTTCTACTGCTTGAGTCCAGCTATACCAGCCTACTGGACTATAAAGACTTGAAAGATGAAATCCTTTTTTCTCCCCTTTTACTCTATTAGTAGGTCTCCATTCTCCACGCTCAAGCATCTCTGTCTTTTGATGATTTTCTATTTTGCCGCTACATTCAGTGCAGACATAATGTGCTGTTCTTGAGTCGTTGTTTTCCCATTTAATTTGTGACCATTTTAGAACTTGATAGTAATTACAATACGGACATGGTACAAAAAAGTACTGCTTATCTGTTGCTTCAAATTCTTTCTCAATTCTGCTTATTCCATGAATCGTTGGTGTTGATACTAAAAAAATCTTTCGCCGTGCAAATGTATTAGTTCGAGCAATACTGAGCAGCACTGGATCTCCTTCACCACCTGAATCTCCTGGATAGGCGTCTATTTCATCAAGAAAGAGATATTTTACTGGCATAGATCTCAGTGCTACACTGCTATTTGCTCCGGTTATTACTACTATTCCACCTGGAAATTCCTTACTTTGTACAGTATTGCCTGAGTCTCTTGACCTTGGGTCTTTTACTTTACTCTTTAAACATGGCGTACTCTCTATTAACGGCGCAAATCTTCCTTTTGACCAACGCTTTCCCATTTCAACTGTTGGCTGCACAACTAACATTGGACCAGGAGTCTGATCTATAATATAGCCTATCCAATTGTTACCAGCTTCTGTTCCTCCAATCTGCGCTCCTTTCATGAATACTACTTTTTCTGCTGGTGAGGACGGAGAAAGGGAATCCATGATTTCTTTTAAATAAGGAGTTCTTTCTGTTCTCCATTTACCTGGCTCTGATGCTGCAGTTGGCGCTAAAACTCGATACTCATTCGCCCCCTCTGACACTTTAAGTAGTGGATCTGGCTTTAAACCTTCAGAAAAAGATGTAGCATATATCATATCGCTAGCTCTTCACCATCATTAGATGATACCTCAACATCACTTAAAATAGAACTGCCCTCACTTGTTTTCTCACTTTCGAGTTCAATAAACATTTTCTTTTCAAGTGCTTCTTCTATGTACTTCTGAGTTAAATTACTCATTGCTATTGCAGCTATGAGCGCAACTATTCCCACCATTACCGCAGCTATAATGTTAGGGTAAATTCCCACTATCACTATTGCAAATACTGTTATAGAAACACAGACGATATTGATATATTTCTTTATTTTTTTGTCTGCTATTTTCCTTTCTTCAAAATATTTATTGCTCAATAAATGAAATGTTGGAAAGTTCTTCTGTCTTCCAAATAACACTATTTCCTTCTCTTTGCTCAGTAATTTTATTAATTTTGCGTTGTTCGTTATTATTGCATACTGAAAAACATCCGTGGCATCTGCTCCTCTCTTTAGCAACAACTTTACTACGTTAAAGTGACCATGCTTTACAGCAACATAAATTCCCGTTTTTCCACTCTCATCTACAGCATCTATTTCAACTCCTTCACCAAGAATACCGTCTATTAGGTCTTCATATCCTTTTCTGGCAGCTAAATGAAGCAAACTGTTTTTATCAGCTCCGTATCTATTACTTGCTAAAATCTTTACTATATCTAATCTATTTGCTTCTTTTGCATAACAAAAT
			GGTGTCTTGCCATTATCATCCTTAATTAAAGGATCTATATCTTCTCGCGTTAGTAAAACTTCTATTGTTTTCAGCCTTTCAGCATAATGTAGTGGCGTTTTATTTTCATAATCTTGTAAGTTAACCCCAGCATTAGGAACATTTATTAAGCATCTTACAATATCTAAACATAAGTCCCTTTCGTCGTAATTACTACTACTTATAGCTACGTGCAAAGAAGATAATTTCATTGCATTTCTGCCGCTGCCAACTACATTAACATTCGCACCAAGATTTGAAAGTAATTTTACTACTCCTAGCTTCTTGTTGTTTACTGCATAATGAATTGCTGCATGATTTCTCGCATCAAGAACATCTTTGTCCGCATTTCCTTCTCTAATTAAAATTTCTACTATTTGTTCATGCCCAGCTCCTGCCGCTAAGTGTAACGGTGTATGTAGTAAAGCATTCTGCTCATTAACATTAGTCCCTTTGTCGAGTAAAAACCTTACAGCATTTGCTTCATTCAACATCGCAGCTAAGTGAAGTAAGCTATCTTTCTCCAATCCATATTTGTGATTGATTAGTGCTTGTAATATCTCTTCTCTTGCACAATCCAGCGCACTTTTACCATTATCATCAGTGATCAGTGGATTAATATTTTTCCTATTTAGTAAGAGAGCAACCATACTAAGCTCGTTAATTTCTACTGCATAATGCAGTGGGGTTTTCCCATTTAATCCTCTAACATTTACATCCACTCCTGGTTGATTAATAAGACACTTTATTAATTCTAAACTTAAGTTAGCAGACATTATTTAAAACTTAATATTAGATAATTCTTGTAATGAGTTTGTAATCTCTTCGGTTAGCGCCATATGAATCTTTTCAGTGTCACTCAGTGATGCAAGCAGTGCTGAAACTCTATTTGGAATATTAAGCAAATTATTACGTACAACTCTTGCTACATTAAATGCATCGCGCTTTACTTCCTCTACTGCTACAAGTTCACCAATCTCAGCCTTAGCTTTCGCCTCAAGAAGTTTACCTCGTTCCATTTCATTTTTTATTCGAGTTTTTAGCAACATCGTGGAAAGGTTACTTGTATTTTCGTTTTCTGGATTTTTCCTCCTAAGTGGCTGACTTGGATCTCTTATTGCCGCTACTGCTTCATTTGCTTGTTCTCTATTTACCAAACCATTCTCCAACTCAATTATTCCTTTTTTTACTAAATAACAGACATATTGCTTTGAAACTCCTATCTCTCTTGCCCATTCCGTTTGTGTGATCTTTTCCACTTCTTTTGCCCCTTTATTGCTGTTTTTCTTCTTGAATTTGTGCAAAAGTTTTGCCAGTACCAGAAAGAATTGCTTCCCTACCTGTGTATACTTGCCAACGTTTTATCGTTACATCTACAAATTTTGAATCTAGCTCTATTGTTCTGCAAATTCTTCCTGTTCTCTCACATGCAATCAGTGTGCTGCCAGAACCGCTAAATGGATCAAGTACAGTATCCCCAGGTCTGCTGCTATTAACTATTGCTTTCTCCATTAGCTCTACTGGCTTCATTGTTGGGTGCAGTGAGTTATGTATTGGCTTATCATAAAACCATAGATCACTTTGATTTCTACCTCCATGCCACTCACGTTTATTGCCGCTTTTCCATCCATAGAGCATTGCTTCGTATTGTCTTTGATAATCAGACCTGCCTAGCGTAAAATGATTCTTTGCCCAAATGATAAATGTTGACCATTTTCCTCCTGCTTCCTCAAATGCTTTTTGCAGCGTTGAAAACTCTGATGATGATATGCAGATGTAAATTGCTCCTTTCGTATATGCTAAAATATTGGAACAGATGTCGTAGAGAAAAAGCTCATACTTTTCACCTTGATTATCATTCAATATTTTTTTATCTTCTCTCTCCTGGCTACTACCATAATCAACGTTATATGGAGGATCACAAACAGTAATATCTGCCATTTTATCATCTAATACTGCTTTAAATGATTCAACTACGCAGC
			TATCACCGCAATAGATTCTATGATCACCTAAAATCCATAAATCCCCTGGTTTTGCTATTTCTACCTTTTTATCAATTAACTCCAAAACTCCTCTTTCTACTTCTTCTTTTCCATCAAAATCATCGAGAAAACGTTGAACTTTTTCCAATTCAAATCCAGTCATTTTAAGATCAAACTGCAAATCTTCTAACTCTTGAATTTCCACTTTCAAAAGCTCATCGTCCCACTTTGCCCAGTTAGCTGATTGATTTGCCAGTAACCGAAAAGCTTTAGTTTGTGGTTCATTTAAATTATCACTTAAGACCACTGGAATACTCTCCATACCAAGTTTTCTTGCTGCTTTAAGTCTTAAATGACCATCAACCACAGTTCCATCGCTTTTTGCAACTATTGGTATACGAAAGCCAAATTCCCTGATTGAAGCACACATTCTATTTACTACATCATCATTTTTACGAGGATTACGCTTATATTCGACGAGGGTTTCAACAGGATAGTAGTGGATTGCTAAATTCATATAATTTAAATCCTTAATAATTAAAAAGTTAATATTCAAAATATCTCTGACGCTAAAGAAGGCCTGGGGTTGAACCCACCAAATCCGCCATTCTGGCTGAAAGGACCCACTTTTTATGGATTTTTCGTCTTATTAATATCTTTACTAATATAGAACATTAATGCCAAAGCATCGGCCTCATTATCATCTCTAGGTGAAAAACTTTTTTCACGTATCGCTTCAATAACTTCACTCTTACTTGCATTGCCTTTGCCTGCTATAAAGCGTTTTATAGTTTTAACATTAACACCTTGGTAGGGAATATTGTTCTCTTCCCACCAAGCAGACAGCACTGCAAGAAACCCACCGTAGCAATGGGCTGCATCAGTTCCTAAATGTCTTCTCACCTCCTCAAAGTACACTGCAGAAATGTCTTTCAAAGAATTGAGCCAATTGCAAAAGTTTAAGAAACACATTCCCCCTCCGCTGAAACGACTACCATGAAAGCTTTTGCTCCCACTTTCAATTATTCCATCTGTTAGAATTGCCCAGCCTGTTTGCTTGCCGAGATCTAGCGTTAAGATTGACGTACAAAAACTCCTTTGTGTAATTAAAGTTCAATGCCCTGTATAATATATATGTACGATGACTCGCAAATTCGTCCGCAATTTTGAAAAAAAATTAAAAAAAATTTCATATCCTGCCATTTGAGTTTTTACTTATCTTAATAACTATTTTACATAACTTATATTACGCCAATATTTATATTATTATATTATCATATATTATATTTTACCTGTATTTAAATATATATATAATATATATAAGACTTCAGTAATCCGTAAATCCTCTTCACTGGCCGATTTTAGCCACTTAACTTTAGAAACGGCTTTTAGGAATAGAACATAAAAAAGACAATATTATCAATAACTTAACGATTACTGCTTTCTGAAATACTAATTAGTAATTCAGAAATTAGGTACGAAATTGGTAGTTTTTTACCTATGAAAAAGTAGCTTCAGTAGTGTATCAAAACGTTTAAATCTTATTTTAATTTTTAAAGATTTTATTCTTTTAGATAAAAAAATTATTAATACTTTTTTATAATAAATTAGTCATACAAAGTCTTGGTAAAAATCTCTATTCATGAAACTTTTGGAGTTTTTATGAAGAATTCTTATCAAGGAATCGATTCTACAATTGTTAAACATGTGAGATTTCAAGCTTCGCGCCTTAAATCCAAAAGCTGTTTTATTAACGAAAGTCTCGAAGATATAGAACAAGAGCTTTTTTGTCAGGTTTGGCAATATCTTAACCGGCACGATGAGAAAAGAAGTAGTTTTAGTACTTTCGTTGCTAGATTAGCTAATTATTGTGCTCGCAATATGTTACGCAATCAGTTATGTCTAAAACGTAATATAACTTTTGATGATATAAACGACGATATTCCAGATCATAGGAACTCGGAAATCGAAGCGATAATTCGCACTGATATAAATAATAT
			AATTTCAACTTTGTCTGAAAAAGATAGTAATTTATGTCAATTACTTAAGGTATTTACTATTACTGAAGTTTCTGTAATAACCAAAATACCAAAGACAACTATCTATCGCACACTAGAACGAATACGCAATAAATTCTCAGTTTTAGAGAAGTTATAAGCTCTCGATTATATTTGCTCAAAAATTTTTTTTTTGCAAATTGCGGACGAATTGCCTAGGTCATCGTACATATATATTTAGGTACTGGGAGAAAAATGAAAATAATGAACAGCAATGAACGGCTAAAAGTTCAAACAGGTATAAAAATGGTCATCTTTGGTCCTTATGGTATAGGTAAAACTAGTCTCTTAAAGACCATAAATGAACCAACACTTTGTCTTGATTTTGAGGCAGGTTTACTTGCTGTTCAAGATTGGCAAGGGGATTCTGTAAGTATTCGTACTTGGAATGAGGCAAGAGATATTGCATGTCTCATAGGTGGTCCTAATCCTGCGTTAAAATCTGACTCAGCGTATAGCCAAAGACACTATGAGCATGTATCCAGTAAATACAAAGAGCTTTCTTCAGAGTTTCTCAAGTATCGATGTGTTTTTATCGATAGTATTACAGTAGCCTCTCGTTTATGTCTATTATGGGCAAAAATGCAACCTGAAGCTTTTTCTGAAAGATCAGGAAAACAAGATATGAGAGCTGCTTACGGGTTACTTGCTCAAGAGATGATAGCTTGGCTCAATCAGTTTCAACATATTCCAAATAAAGACATCATTACAGTTGGAACTCTTGGACAATACCTCGATGATTTCAATCGCTCGACTTGGCTACCTCAATGTGAAGGAGCTAAAACTGCAAGTGAAATTCCTGGGATAGTTGACGAAGTAATTAGTATGGTTGGAATCAAGAAAGATGATGGTACAGAGGTTCGTTCATTTGTCTGTCAGACGATTAATTCTTGGGGATATCCTGCTAAAGATCGAAGTGGTTGCCTTAATATGGTTGAAGAACCGCATCTAGGAAAACTTCTTACAAAAATTAAAACTAAAGCTTTTGCAATTCAACCTGTCACGCCCAACATATAGGAGGTTATTATATGCTACAAAACTTTTTAACTATTGGTCAAAAAATTCCTTTTTTCAGTGTGAAAGAATACTTGGACGATCGATCGCCAACACCAGAGGATATAATCTCACCAAGAATTTTAACAAAAAGAGGCTTATTGGTACTGGGTGGCCCACCTAAAATCGGCAAAAGCGACTTTTTGATTTCATGGCTCGTTCATATGGCTGCAGGTGTTTCTTTTCTTGGTATGGCTTCAAATAGACCTTTAAAAATTTTCTACATGCAAACTGAAATTGAATATGAATATATGAAAGAACGTTTGCAACAACTTGATAATGAACTTTTGAATGTAGCTGCTAACAACTTAATCATTACGCCAAAAGTGCACTTATCATTTAATCATGATGAAATAAGTGAAATTAAGGAGATTGTAAATGAACGCTTTAAACCTGATGTTTTGGCCATAGATCCATTACGTAACATCTTTAGCAGTGAATATGGGAATGAAAATGATAATAGTGCTATGCTGTTCTTTCTGCAAAAGACTCTTGAGAAGCTACGCAGTGCTGTCAATCCAGATGCTTGTATTGTACTCACTCATCATACAAAAAAATTATCGAAAAAGATGCTCGAAGAAGATCCATTTCAAGGCCTAAGTGGTGCTGGATCTTTACGTGGATTTTACAGTACTGGTATGGTGATGTTTGCTCATGATGAAGAAAGCAGTGCACGCCAGATAGTATTTGAGCTTCGCAATGGTGAACGCGTGCCAAACAAACTTGTCGATAAGATAAATGGTCATTGGCAGCTAATGGAATAGCTAACTTTCACTTTAAAGTCAACTTATAGGAGAGCGTATGCTACAAGATTTTTTAACTGATTTTAATAATGCAAAACTGCAGAGCAGTTTAATACCGAAAGGTACAATAGTCAAGGTAAAAATGGC
			AATAAAGCCTGGAGGTTATGAAAATTGGTTCACTAAAAACTACACTACTGGCAGTATCTATTTAAATGTAGAATTTACCGTCACTGAAGGCCCATATGCAAAACGCAAGATTTTTCAGATTATAGGTATCAAAAATGGCAAAGCAGAAGGGGAAGAAGACATCTGGGGAGAATCTGGACGTTCTATGCTGCGTAGTATTTTGGAATCATCCAGAAATATTCATGCAAATGACACTTCAGAGAAAGCAGTTACCGCTAGAAGAATAAACTCTATAGCGGATTTCAACGATTTAGAGTTTACAGTAAAAGTAGGCGTTGAAACTAATAATACATACGGAGATAGAAATAGGATTACTACAGTTATTACTCCAGAATTACAAAAAAGTTTTCAAGATGATTGGTTGCCATTTTGAAGTATGACGAAGGAAAGTTGTGGGCTGCTGTTATTACTAGAGCTATTCAGGATGCAGCAGGAAAAAACCCTAAACTTAAAAAAGAGGCTTGTCAATGGATTCGCTCACGATCTTTTGAAACTGTTTGTGAGCTGGCTAATCTTGACTTTAAACGTCTAAAAAATATGTTGAACAAATTTGGAATAAACAAGGAGAATTTTATGGATTTTTCATCTAAAAATGCTTTGAAAATAAAATCATTATTAATTAATAACATCAAAGATTGTTTATCTTATTTGTTACCTGAAGGCAAATCTTACCAAGATAAATTCTATATTGGCAGTAGAAATGGAAATAAGATAATAGTTGAAATGGAAGGAGAAAATGCAGGAAATTGGTACAACCTGATCGAAGAAAAGAAAGGAAATATAATAGACCTTTGGACTTTAGTTAAAGGTAATATAGATTCTGCTGAAACATGGTTGAACGGTAAAGATGAAAGAAGTTCCATATTACAAGAAAAACAAAACGAAGAAAAAGCATTTTCTGTAAACCATTACTTAAACGATAAATCACCAATGCCAAAAGATATAATAGGCCCAAGAATTTTGACACCAGGTGGTCTTTTGGTCATAGGTGGTACTCCAAAGATTGGCAAAAGTCATTTTCTTCTTTCTCTATTAGTACATCTGGCAGCAGGAAGATCATTTCTTGGCATGAAGCCTACAAGACCACTAAAAATATTCTATCTACAAAACGAAATGGAATATGATTACATTAGAGAACGTATACAACAACTCAACAAACTTCCTCATTTAGCAACAGAAAACTTAGTTGTGACGAACAAGATGAATTTGACCTTAAATGAAGAAGGTATAGAAAAAATAAAAAATATGGTAGAGGAAAAGTTTGATTTAGTTGTGATTGATTCTCCTTATAATTCCGTTAACTATGGCCTGCAGCATGCAATAGAAAAACTACGTTCCAAGATTAATCCTATGGCTGGAATAATCATCATAAATCACACCAAAAAAGTATCTACCTCTACATTGGAAAAGAATCCATTTCAAGCTCTCGTTGGTGCTAACGCTTTAAGAAGTTTTTATACATCTGGAATAGTAATATTTCAACCCAATAAACGTACAAATATCTTGCAAGTAGTATATGAACTTAGAAACGGTAGATCTATACCAACAAAATTCATCAACAAGATTAATGGATGTTGGAAATCTGCTAACGTTATAGCTAGAACATAAAAATTCTTCAGGTAGGTATGGATATTTATTGTTCACAAAGAAATGGACATTATAAATTATTAGGGAAGAAAGAACAGTTAAGAACTCAACTCCTATCAAATATAAGGTCATGTCTTTCTTATTTACTGCCAAGAGGAACTTTTCGTGGTGATAAGTTCTATGTAGGTGATCTAAAAGGCAATAAAGGACAAAGTATGATAGTGGAGTTAACTGGCAGTAAAGCCGGATTATGGCATGATTTTTCTACCGAAGAAGGAGGAGATATTTTTGATCTTTGGGCTGCTGTTACTGGAAAAAATCAATTTACTGATACGATAGAAGATATTGCTAAGTGGATTGGTTATTCGGAAAAA
			AATAACACTCTGGGGCAACCAACGGCATCATGGAACTATTACGATGAAAGTGATCAAGTGATTGCTACAGTTTATCGTTATAACACTGATTCAGGAAAAAGATATCTTCCTTTTGATGTAAAAAGGTCTAGTTTTACTCCACCACAGATCAGGCCTTTATATAATATTTCAGGTATTATGAAATCTGATAAGGTGATTTTAGTTGAAGGTGAAAAGTGTGCAGATGCTCTGATAGAGCAAGGTATAACTGCCACAACTGCAATGTTAGGAGCAAATGCACAAATAGAGAAAACAGACTGGTCACCACTTAAGGGTAAGCATGTTATTATTTGGCCAGACAATGATGAACCAGGCAAACAATATGCTGAGAAAGTTGTGAAAAAGCTTACTTTTCTTGGTGTTTTATCACTTACTCTTCTTGAAATACCGGAGAATAAACCAAAAGGATGGGATTCAGCTGATGGTATAGAAGAAAAGATGAATATTCCTGAATTCATTGAAAATAACTCGAAAAAAATCATCGTTAAGCAATTTCTTAATATTCAAGAATGGAGTGTGGAACGTTTTATAGGTCCAGTACCAGAGCAAAAGTTTCTTGTTGAAGGGTTATTTCCTTTAGGAGTGACATCTATTCTAGCTGCAATGGGAGATACTGGTAAAGGTATGCTTCTGCTTGATTTAGCACTGAAAGTTGCGAGTAGAAAAGATCAGCCATGTGGTTTTGGTCCTTTAGTTACTGAACATGGATCTGTTGTAATATTCTCTGCAGAAGATGATATGAGTGAAATACATCGTCGTTTAGAGCGTCTTGACTCACAATGCGAGAGATTAAAATATAAGGATAGGCTCTTTATTGTACCATTACCAAATGTTAGTGGATCACTTACAATCATAAAGAGTGTTTCAGGTAAAGTTATAGAGACTTCTCCTGAATTTGAATCGATAACAAAACAACTTAATAAAATAAAAGACTTAAAATTAATCGTATTTGATCCACTTGCATCATTCGTGCACGCTGATTTAAATACTGACCCAGCCGTAGGCGATTATTTGATGTCTTTATTATCTGATTTAGCAGGTAGCACTGGAGCATCAATAATTACTGCTCATCATATGAGAAAGCCAAAAAGTGAAAAACCTATATCGACTGTTGAGCAAGCACGTGATGCCATTAGAGGTACATCTGCTCTTGTTAATGGTGTTAGGTGTTCATACGCTTTTTGGTCTGTGGAAGATACAGCTAAACCGACAATTTTTAAATCAATAGGAGAATCTGTAAGACAGAACGCATTATTTTATGGAGCAATTGTTAAAGCAAACGGTTTGGCTGATCGCACTTTACGCACTTATTTAAGAAATGAAGAAACAGGATTGTTAGAGGACATAACTGAAAGATTAAGAATAAAAAATATGAACGAAAAAGATTCAAAGCAGCATCTTATAACTGCAATTACACGAGCAGCAATTTCTGGACATCCATTTACCCATACAGGAAGTACAGGAGTGTATAAACAGCGGCATAGACTACCTGAGGAGTTTCACAGTATAGGAAGAGATAGAATGGAGCGTATAGTTCAAGAGCTGTTACAAACACGGAAGCTGGTTAAGGGAATGGCTACTGGTTCAAAAGAAGATAAATGGCTTGACATTCCTAGCGGACCATTTGCTCGCGGCGTTGGAAAGTTTAGCTGTGGAGCTGAGCTATTCTCCTAAAAAATTTTTCTGATATAAAAAAATATTTTGATTTTTGCGGACGAATTTTGAACTCACCGTACATATATAATATAGGGGGAAAATGTCAATACTCACACAGTCAGGAAGAGCAGCAATAGCAGCCAGCATCAAAAAGCAATCTATCCATCTTGCTTGGGGAACAGGTGATTCAAGTTGGGAAAGTAGCCACAAAGTAGAAAAAACTTTCGTTAAGGGTGAAATAAAATTTGATCATCAACCTATTTTTGATCGTCAACCTATTAAAGATGTGAAGGTTTTTACAGGGC
			AAACAACTTATCAGCCAAGTATTGACTATACAGTTAATGGCAGTACTGGTGTAATAAAACTTACGGAAAATAGCTCTATTCCAGTAAGTGATAAAGTTACTGTAGAGGATAGTGAAAGCACACCACCAGAGCTGATAACTTCTGAAAAACTGCTCAATGAACTTGGCAGACGTACTGCAGACGAAGTGCTATTCTGCACAGGTGATGAAAACGGTGAACTTATAACTCCATCTGGAAGGTTTAGGCCCTCAAATGTACCAACTAATAATCTCTATCTCAAATTTACTTTCGATTTCACGGATGCAGCAAATCAAGTAATCAGAGAGCTAGGGGTTATGGTTGGTACTAAAATAAAAGAAGAATTACCTGAAGGACAGAGATATTTTGAACCTCAAGATATAGAAGAACATGGGATTTTATTGATTTTGGAACATACCGTACCACTTATCAGAACTGCTGCAACTCGGGAAACTTTTTCATTTGTTGTAACTTTTTGAATTTTTCTAGCATTAAATGACTTTAAACGCCTATTATAACCGCTTTAATCCTGACAAAGAATACGAAAAAAGCTTGTTTCTAGCAGGAAGAGGTCTACAGTCTGCAGAACTAAACGAGACTCAGGAGTATGCTCTCTCTAAGATTAAAGGCATAGGCGATGCAATATTTCGTGATGGTGATGTTATAACAGGAAGCAATTGTATTATAGATAGAGAAACTGGTAAAGTTACACTTGAGGGAGGAAAAATCTATCTGCGCGGTGCAGTTAGAAAAGTTGAAAAAGAAGAATTTGTTATTCCACTGAGTACCACAGTTCGCATAGGTGTTTATTATGTAGAATCTACGATTACAGAACTTGAGGATGAAAACCTTCGTGATCCTGCTATTGGTACAAGAAATTATCAGGAAGTAGGAGCTGCAAGGCTTAAAGTTTCCACCATTTGGGGTTATCAAGCAGAAGGTCTTTCTCCACGTTTTTCTGAAGGAGAGTTTTATCCAATCTATAACATTGAAAATGGAGTATTAATAGAACATTCACCACCTCCACAAGCAAACATAGTAACTACTGCTCTTGCTCGTTATGACAAAGAAGCAAATGGTTCCTACGTCGTAAATGGTCTTGAAGTAATGTTCCTGCAAAAGGAAGAGGGAGAAGGAGGAAAAAAAATATTTGTGATTAATGAGGGCAAAGCTCATGTTGATGGCTATGAGATTGAACTTCCTCACAGTATTCGTGTTTCTTTTGATGAAGATCCGGATATAAAATCAGTTGAATCAGAACCACATACTTTTCAGCCAAATAGCCAAAGAGTAATGGAACTGAAGGTTAATGATTTTCCAATAAGTGAAATTAAAAAAGTAGATATAACTGTTCAGAAAACCATTACTGTTACTCATGGTTCATACTCTGGAGCTATTGATCCGATACCTGACTCTGCAGTACTTGAGATTATTCAAGTTAAACAAGGCAATGTTATTTATGAAAATAGTATAGATTACAAATTAAACGCAGGAAACGTTGATTGGTCATTACCAGGTAAAGAACCAGCTCCTGGAAGTAGTTATCAAATAACCTACCGCTGTCGTACTCATGTAAGCCCTGAAGATATAAGTGAACAGGGATGCAAAGTAAAAGGAGCAGTTGATAACAGCTTGGTTCTGATTGATTACACCTGGAAAATGCCCCGCTATGATTTAATTACTATCGATAGCAAAGGAGTGGTAAGAAGAATAAAAGGAATTTCTCACCCTTGGCGACCATCAATGCCTAGAGCGCCTAGTGGACAACTTTTGCTCTGCTACATTCATCAGACGTGGAAAAAAGGCGAAGGGGTAAAAATAGTGAATAATGCTATTCATGCTGTACCGATGAATGAGCTTGAAGCAATGAAAAAAGGAATAAATGATCTTTATGCGCTGGTTGCAGAGGAACGTCTACGCAATGATGCAAATTCAAGAGAACCTACCACCAAAAAAGGAGTATTTGTTGATTCATTCTTTGA
			TGATGATATGCGCGATCAAGGAATTTTGCAGTCTGCAGCAATAGTAAATAAGGAACTAATTTTACCAATAGATGTAACGATTGCTGATATTGATGGAGGAGAAAAAACTTATTTGTTGCCATATGAACTTGAACCGGTACTGGAGCAGCTTTTACAGACTAAAGGAGAAAAGATCAATCCATATCAAGCTTTTGATCCAGTCCCGGCACAAATTACTCTAAATAAAAATATAGATCACTGGACGGAGGTTACCACGAATTGGAAAAGTCCAGTAACCAGAGTGTTTAAAACAACAGAGCTGCTGTCAAGTACCTCATACGAAACTGAATTTATGCGAGAAGCAACTCAAAATTTTGAGATTGAAGGTTTTGCAACTGGTGAAAAGCTTAAGGAATTAAAGTTTGATGGAATTTTTATTCAACCTCAAGCATAGAAAATATTTGAAAGAAAAACATGATCGCAACATTTATTGCTGATAACAGAGGAAAAATAAAAGGAAGATTTACTGTACCAAGAAACATTCCTGCTGGGACTAAGTTAGTGCAGTTCTTTGGTGATAAAGGCAGTTATGGAGAAGCAACTTATACTGGTAAAAAAACAATTACCATAGAGGAAAGAAGAAGAGTTATCGCAGCAAGAAGAGTTGATCCTTTAGCACAAACATTTACGCTAAATGAAAGTAGGCCCATAGGAGGCGTGGAGCTATGGTTTGTAAATAAAGGCAAAAAACGTGTTGTTGTGCAGATTAGAGAAACAGCAGTGGGAATGCCCTCGCAGACTGTCATTGCTGAAAGTTATATTGAGCCGAAAGATATAAAAGTAGATGGCACAGCAACACGTATAGAATGGCCACCAGTGTTTTGCCATGCAGGACAAGAGTATGCAATAGTGCTACTCACTGATGATGCAGATACTGCAGTAAAAATAGCAGAGCTTGGCAAATATGATGCAGTAAATAGCCGTTGGGTAACGAGTCAGCCATATCAAGTAGGAGTATTACTCTCATCTAGCAACGCAAGTACTTGGACTCCACATCAGAACTTAGATTTAACGTTTCGGCTTTTGGCTGCAAAATTTAGCGAAGTTTCTCACATTATTGATCTTGGCAAGGTTACTGCAAATAACGTATCAGATTTAATTGTTTTGACGAACGTCGAAAAAGTAGCATTTGATACTAATGTGGAATTTATTTTAACAGACGAAGAAGGAAAAGAAAACTTTTTGTCTGATAATTTGCCGCTCGCACTGCGTGAAAGATTATCTGGAGAGCTAACAGTAAAGGCAAATTTAAAAGGGTCAAAAGAAAAAAGTCCAGTGCTATATCCTGGGTTACAGCTAGTTATAGGTAATATAGGGGAAAAAGGAGATTATGTTACAAGAAGTATTACAGCAGGAGCTAACACTAAGATAACAATTACCTATGATGCGCTAATACCTGGCACTGCAGATGTTAAAGCATATGTGCAAAAAAATGTGGATTGGCAATTAGTAAATTTAACATCAGGAAAACCAATTGGAGAAAATTTGGTAGAGAGAACTCATGTGCTATCAAATTTTAATGGTAATGATACAAGGATAAAATTGGTTTTAAGTGGAACGGTTGTCTATCGTCCAAAAGTCAAAAATCTACGAATCATTATCACTTAGCAGAATGTCAGATGATAAAACAAGTAGAGGATACTCTTTGCCTCATCCAGAAAACATTGCTGTGCAAGATGTTGTTCGTATCCGTACCACAATTAAGAAAATAGATGAAGATATTCCCGAAAGAGAAGATGAGCATAATCAACTTAAGAGTAATTTTGAGCGGTTTAATTTTGAGACTTTTTTAAATTTTTGGAAATGAAAGAAGCAATATACCAAAGGATAAAGGATTTAGCAGCAAATAGCACACCTGATCAACTGGCATATCTTGCAAAATCGCTGGAATTGATAGCAGATAAAAAAGCTATTGCTGACATTGTGCAGATGACTGAGGTAAAAGAGATAATTGATGCACT
			ACAAAAGAGGCTTAAGGATTTAGCAGAAAACAGTACACCAGATCAATTAGCATATCTTGCTAAAGCATTGGAATCAATAATCGACAAAAGTGCAGTTTCTGAAATTGTACAGATGACAGATGGTAAGCTAAAAGAACTTCTTGATAGTGCAAAAAAAACACTTAACTGATCTGGATAATAAAAAAGCTAGTTCTTTAGCAGTGATCTCTGAATCAGAGAAGCAGTTATTAAAGAGAATTGATGAAAAAGGAACAACAAATTTATCGCTACTTGATACGAGAAAGAATGCCAATATTGCACCAATAAATAGCATTAGTAACAGTCATAAAGATGGTCTTAAAGGTTTAGTGAATAACTTCCGTACTGTTAATGATGTGCCAAGTGGCTCATCAATTATTAGGGAAATAGAAACTCGAATTGAAAACATCCTGAATGAGGTAAAAACTCGGGATGAACAGTTAAAAGCGTCTCTTATAAATGAAATAAGAAAGCGCAACATGGTTGAACCAGGGTCATTACCTTTCTTATTTGGGGTACTTGGCAGAAAAAATAATTATTTTGGCCACGGAACTTTTACGACAGAGCTTGGAAAGTGGAGTAGTGATATAACAAAAACTGACTATATGTTACAACTACTAGCAGGTAGCCATACGTACAATACAGATTACGTTAGTTTTTATCGGCCAAGACAACTAAGTTTTATAGAGGGAAGTAAAGGAACATTTATTTACGGAGAGTTATGCACAAAAAGTTTTTCAGGTAGTTATGATGAGATATACTATTACCCGTATGCTGCACTTGGAGTAGTATTTGTAAAAAATACAACCAATGTGAACATAAATAAGACAATGGAATTTGTTGGATCATCGTATTCGAGTACGGAGTATGGGGGAGCAGGGTTATTTGTGGGAACTCCTGATAACACTAATTCTAATAAATCAAGTATTTCAAAAATAGTATGGAAAAATGTTTACCAATACACGAGTTCTGATAGCAAGTTAGCCGGATCTGGTAATGTGGAGATTCCAGCAGGAAAAACAGTTGCAATATTACTTTACACATCATCTTATCTGTATTCCAGAACACAAGTTAGTCAAGGTATGCTTGCATCAAATTATGTACACAACTATGGTCAATTTATTCAGTGGGGGATTTATAACATACGTAGCAATTTTCTCACCACAGGGCTTGAGGTAGATGTGGAAAGGACGCTCAGGGGTTGGCAATGTCCAGGGTTAGAACGAACTGATCAAATATGGCAATGAGGAGGAATTTGTGACTATTTATATACGTTTTGAAAACCACAAGCAGATTGAAACAACAACACTTGAAAACAAGCCAACTGGAAATGATTGGTATGAAGCACCAAAGAATTTTGACTGGCAAAAAAGTTATTGTTTAACAGAAGGAGAGAAAATTGTTGAAAGGAATAAGGAAGATATTGAGCTGGAATTATTGGAAAATGCGAAACTTTCTGCACTTGATAGTGTGCGTTTTTATTTTAATAACTATACTAACGAATACGCTGGAAATTCTCACCAAAAAGCTAAATCGTATCAAATACAAGAAAAAGCAGCAAAAAGCATTCTAGCAGACCAGGATGAAAAGGATAAAGAAATTATAGAACCTTTAGCAAAAGTCCGTGGTATTACGGTTATTGAAATGGCAAGAATAATTGAGGAAAAAGTGAAAAAAGCAGTAAAAGCAATAATTAAATGTGAAGAGCTTGAAGATTTAGCCAAAAGAAAGATTGAAGAAGCCAAAAGTGAAAATGAGCTACAGACTTTGCTAGATGATTTCAGGAAAAAAATACAAAGAAATGGCTGAAGAATTTTTACATGGCGTAAATGTTATTGAGGTAACCTCAGGAGCAAAGACAGTACGTACAGCTAAATCATCAGTGATAGGTGTAATTGGTACTGCACCTGAAGCAGATGAGCAAAAATTTCCGCTAAATAAACCAGTGTTAGTTGCAGGAAGCTTAAAGGAAGCAGCAAAGC
			TCGGAAAGAGTGGCAGTTTACCTTCTGCAATAAATGGAATATTTTCCCAGATTGGTGCAACAGTAGTAGTTATTCGAGTTAAAGAAAGTGAAAACAGCGATCCAAAGCTCAAAGAAAGTGAAACTATTCAAAGGATAATCGGTGGAGTTGATAAAGAGACTGGAGAATATCAAGGGATAGAGGCATTCCTCAGTAGTGAAAGTATAGTTCATGTTGCTCCAAGAATATTAATTGCACCTCAGTTTACTCATCAGTTACCTGAAATAGATGGAGTAAATCCAGTAGTGAGTGCTTTAATTTCCATAGCAGAAAAATTAAGAGCAATTATTGTTGCAGATGGACCAAATACTAATGATGAAGAAGCAATAAAATGGAGAAAAAGTGTAGGCAGCTCAAGAGTTTACGTAGTTGATCCTTGGGTTAAGGTATTTATTGAAGGAAAAGAAGAAATCTTGCCATCGAGTCCATTTGTAGCTGGTTTAATAGCTAAAATAGACAGCGAACAAGGCTTCTGGCATTCACCTTCAAATAAAGAGATAAATGGTATTGTTGGCACAAGCAGGCCTATTGATTTTACGCTCGGTAATACAAATTGTAGAGCAAACCATTTAAATGAAAATGAAGTAACAACGGTAATTCATCAAAATGGCTATAGGCTTTGGGGCAATAGAACATGTTCAAATGACTCGAAATGGGCTTTTCTGTCAGTGAGAAGGACTGCAGATTTAATCAATGATAGTCTACTTCGAGCTCATTTATGGGCAGTTGATCGCAATATCACCAAAACTTATATAGATGATGTGATTGAGGGGGTGAATTCTTATTTGGCCAATTTAAAAGTACAAGGAGCGATTATTAGCGGAAAATGTTATGCAACTCCAGAGCTCAATACACCAACAAATATTGCAAGCGGGAAAGGATATTTTGATTTCGAATTTACACTACCATATCCGGCTGAGCAAATAACATTCAAATCTCATCTCGTAAATAATAGTGTAATAAGTTAGGAGAAAGCAAAGTGTTACCGAAAATACTGAGAAATTTTAACGTATTTGTAGATGGTCGTGGTTATGCAGGAAAAATAGATGAAATAACCTTGCCGAAGCTTACCATAAAAACCGAAGAGTACAGAGCTGGTGGTATGGATATTCCAATAAATATTGATATGGGCATGGAAAAGCTTGAAGCAGATTTCACTTTTTCTGAATACGATACAGAGCTTTTTCGGCTATTTGGGTTGATAAATGGAAATTCGGTATCTTTGACGCTCAGAGGTGGAATGCAAGGTAATGATATTGAAGCAGTAATAATCAATTTAAGAGGCATTTTTAAAGAATTTGATTTTGGTAACTGGAAACCTGCTGAGAAAGCAACGCTGAAATGTACTGTAGCTGCCCATTACTACAAACTTACTATAGGGGGTAATGAATTAATAGAAATCGATGCTGAAAATATGATTAGAAAGATAAATGGCGTTGATCAAATGGCCTTGCTACAAACGATTCTAGGGATCTAATATGGTTGACAAAATTACATAAAAATGTTAAAATATAAGAAGTTGTAGGTATATAGTTAATATGGATTCTAAAGCTCATACAAATTCCATAGAGCAGCTAACTGGTTTACTTGTTAGTGTAGCACAATCTCAAGACAAGTCCGTTTTAAAGTTATTAACTGAATTAATGGAAGAAGAAATTGAAGATATGGAATTATCTAAGATTGCTGACGAACGCTATAAAGAAAAGAGGGTTAAACATCAAGATGCCTTCTGGGATTAAGCCTTACAATATAGACTATTCAGAATCTGTTATAAAGAAAGACATTCCGGCTCTTCCAGCAAAAGTAAAGTTAATGATTAAGAAGGCAATAATGGAGCGTCTAACAGTTGATCCAATTGGACTTGGAAAGCCATTAAAGCATAACTTAAGTGGACAACGTAGTCTACGGGTGAGTACCTATCGTATACTTTATTATATAGATGTACCAGAACATACAGTAGT
			TATTACTTCAATTGAACACAGAAAAGATTCTTATCAAAGCTAATCCTATTTATAGCACCATACAAAGAAATTAGTTATGTAAAAGCCGATATAGACTTTTATTTAATTAACTTTTTAAGGAGGAACATGCAAGCTATAACACTTAATAACCCAATAACAGTTGATGGAATTTCTGTCTCAGAACTTACTGTTAGACGTCCAAAAGTTAGAGACTATCTTGCAATTGAACGCTTAAATGGTAGTGACCTTAGTAAAGAAGTAACTTTGACTGCCAATTTGACATCAGTTGCAAAAGAAGCAATTGAAGAGTTAGATATTGCTGATTATGTGAAAATTCAAGAGGTATTAAAGGATTTTTTTTCACCGATTATCCAAAAAACTTGAGATTAGAAGTATTAATGTTCAGCTCTGTTGTAGGAGGCGGGGTTGAACAAATACTTGATATGGAGATTAATGAATTTATCTTATGGCATAAAGCAGCGAGGAAGGTACAATGTCAACATTATCTATAAAAATCGGAGCAGTTTTAGATGGCAGTTTCAGTACTGTAATAAAAGGAAGTAGCAGTCAACTTACTCATCTTGGTGAGAATATAAGAAAGCTTGACTCATCTTTAAAATCAGTATCAAAGTTTAAGCAGTTAGGTCATGATGTTTTGACTAGCAAGAGGTCATGGAAAGGCTTTGAAGATCAAGTAAAATCTTTAGCTAAACAAATGAAGGCAATAGAGAAACCGAGCAAAACTTTAAAAGCAGAATTTGACAAGGCCAAAACCTCTGCAATAAAAGCAAAAGAAGCATATTTGAAAAAGAGAGATGCTTTGCATTCATTTAATGAAGAAGTAAGAAAAAGTGGAAGAAATATTAAGTACTTAGTAAGTGACCAACATAAACTTGGCTCTTCTATTGAAGTATTAAAAGGGAAGTATGGTAAGCTTGGATCTGCAATACGTAGTCACCAAAGTTTTTTAGCAAGCAAAGCACATTTTAAGTCACAAATTATAGAGACTATTGGGCTAGGGCTAACGCTTGCAGCTCCAGTTAAAGTTGCAATTGACTTTGAAAGTGCTATGGCTGATGTTACAAAAGTGGTAGATTTTAAAAAAGGAACGGATGAAGCAACTAAATTTGCAAAGAAGTTAAAAGAGATGTCACGTACTATACCATTATCAGCCGCAGAACTGGCACAAATAGCTGCAAGTGGTGGTCAACTTGGTATCAAGAAAGAAGATCTTTTTATGTTTACAGAAACAGTGGCAAAAATGTCTACAGCATTTGATATGTCTGCAGAGCAAGCAGGTGATTCTATAGCTAAACTCTCTAACGTTTATGGAATTGATGTTAGTAAAATGGAATACGTTGGTAATGTAATCAATCACTTATCAGATAACACTGCTGCCAAAGCAAAAGATATGGTTGAAGCTCTAGCAATAGTTGGTGGTACTGCAAAACAATTTGGTCTTGACATCAAGGAAACAAGTAGTTTAGTAAATGCCTTCGTTAGTTTAGGTAAACAACCAGCAAAAGCTGCAACTGCTATAAATGCTCTACTTAGTAAACTTCAGACTGCTGAAGAACAAGGAGGGGATTTTAAAGCAGCACTAGAGCAAATGGGCATAACTGCAGAAGAAATAGTACAAAGAATAAGCGAAAACGGCGAAGAAGCATTACTCTACTTTTTTCAAACTCTAAAGAAAATGGATAACCAGGAACGTTCTACAATCCTTATGAAACTTTTCGGTCAGGAATATCAAGATGATATTGCATTATTAGCTGGAAGTTTTAACAAATACGAAGATGCTATAAGGTTACTATCTGACACAGAAGAGTACAAGAGCTCGTTGCAGAAAGAATTTCAAAACCGTGTAGACACCACAGCCAGTAAATTACGACTTCTTCGCAACGCAATAGCTGAAGTTGGTATGAACCTGGGTTCAGTGATGCTGCCTACTTTAAAATCTATAGCTGAATTTTTACAAGAAAAAACTAGAAGCATAGCGT
			TATTTGCAGAAAAATATCCAACTTTAACCAAAGCAATCATGGGTACTGTAGCAGCCTTGATAAGTTTAAAAGTTGTAGCAGTGGGACTAGGATACGGATTTACATTGCTAGGAAGTACGATTTTTAGTCTGAAAGCAAACCTACTTGGAGTATTTTCATTTTTATCAGCTACAGTTTTTCCTGCAGTAGTAACAGGACTAAGAGCAGTAACACTCGCTATAATGAGTAACCCTATAGGACTTTTAATTACTGGACTTGTCACTGGCGCAGCACTTGTTATAACTAACTGGCAAAAGGTAAAAGACTTTTTCTCTAGCTTTTGGAAATCGATAATAAAACCCATAGAAGAAGCTTTTTCATGGATAGGTGAAAGTATATTTGGAAAAGTATTGGGAAATAGCCCACTGAAAGAGTTTGAAAAAAGAAAAACTGAAGTAAAAGCAGTGCACACTCCCCTAAAAAGTAATATTCTCAACAGTGGAAATCCTGTGCTAGGTAACAGTATAATTAAAGAATTTTCAAAGAGAAATAAAAATAGCTTCAGAGTCAAAAGCCTTATTGAGGAGAAAAAGTTTACAGAGAGCGATAAGATATTTGCAAGGAGTAAGTTTGAAAATAAAGAACAAAATAAAACTCAGAACATCACTAATAATTACACTATCAGCATTAAAGCAGAACCTAACCAAGATGTTCTTAGTCTTGCAGATGAAGTAATAAAAAGGATAAGAGAAAAGTCACGTGATGTTTTATTTGATACGGTAGAGACATTTTATTGATGCTATCTCTTGGTCCGTATAAGTTTGCTCCCACAAGTTTAAAGTATAGCAGAGAAAATCGTTGGAGCACGATTGAGTGTATTGAAAATATGCCACTATTACAAAATATCGGTCAAGGTGTAGAAAATATAGATTTAGAAGGAATGATTTATCTGCATAATCTCAACGTGCTAAATCAATTAAAGAGTGTGAAAGAAACTGAAAAACCACATATTTTAGTAGATAGTTTAGGTAATATTTTAGGACAATTCGTAATTACTAGGTTAGAAGAAAAGCAGATGTATTTTTTACCTAATGGACTACCGAGAAAAATTGAATTTAGTTTGAGTTTAAAAAGCTATAGATGACTATATACTATGTGAGTAAAGAAAATGAGATGTTAGATCTGATTTGCTGGAAACATTACGGATTTACTGATGGAGTAGTGGAATTAGTACTAGCAGAGAACTTGGGTTTGGCAGAATACGGAAGCTTTTTGCCCGCAGGATTAAAGATAAAGCTTCCTACTATTAAGAAAATAGTACAAAAGTCAAAATTAAAGGTCTGGGAATAAATGCAGCCAGATTTTATAATAGATAAATGTGAATCAATTAAAGATAGAGTTATATCATTGCACCTTACAGATGAATCAGGAATAATAGATGATGTAGTTGAAGTGTGTGTTGATTACAGGGATGAAGACATAGATA-------------------------------------------------------------------------------------------------------------------------------------------------------------------------------------------------------------------------------------------------------------------------------------------------------------------------------------------------------------------------------------------------------------------------------------------------------------------------------------------------------------------------------------------------------
			------------------------------GTTTTTTCGTTTCTATGTTGTCAGCTACTTGGATGACGCCAATCTGAGTTGACTACACCAACTCACATTCAGCAAAAAAGAAAGCTATCTCCTTACGAGCATTTTCTAGACTATCTGAGCCGTGAACTCTATTTTCACTAATATCATCAGCAAAATCACCCCTGATTGTGCCTTTATCTGCCTGCTTTGGATCGGTAGCTCCCATGATTTGTCTGTATTTACTTACTGCATTTTCACCAACTAAAACTTGAACTACCACAGAACCAGAGGTCATAAACTCTACTAATTCCCCAAAAAAAGGCCTATCTTTATGAATTTCATAAAACAGCTCTGCTTGTTTTTTTGTTAGTAACATCATTTTTTGTGCTGTGATTTTCAGCCCAGATTGTTCGATGTAGGAATTTATATTGCCTGTAATATTATTTTTTACTGCATCAGGTTTTAATATCGAAAGTGTTCTCTCAATTGCCATATTATTTCCTTATATAAAATAGTATATTTATAGATTTATTTTATTGTAAATTTTGATTTGATAAAAGCAGTTTTTTATTTATAGTTAAGAATAAACCATCAAGGAGGTATTGTATGGGTGAATGTTGTAAAAATAACACTACTAAACAAGCTGAGCCTACCACTAAAAAACAAGCTAAATCTACTACTAAAAAATTAGTAAGTAACTTTAAGTCATCACTTTTTTGTGGAACAAAAGGGTTTTTGACTTTTAGTCTGGCATTTTTAAGTTATTTGGAATATAGTTCACGTCATAATACAAAATTAAAAGAAGGTGCTGCCTTTGCAATGAAAAGAAACACTATTCCATTTCTTGAAATGACAATCATAGCACCGCTTGTTTGTTTTGCACTGCCAGCTATGCTAGGCAGTATGAGCCTCATGCAATGCGCACTTTTATGTGCTTCCTTAATGATTGCCACATGTTTTATTGTCAGAACTTTTCATCTGCGTGAGAAGTTAATGGAAAAAATCACTAACCATAGTAGAAAAGAAATAGACGCGGAATTTAAGAAAGATACTATAAAATTTCCTATCTTTGATCAAAATAGAAAACACACCGAGTATAATTCGCCTAACTCAGGGCGACTACTGGATGAAACAAGTAGCACCTCTCTTTTCGTTAAAGTTTTACTTTTTCCCCTCAAGGTTCTTCTGAATGTCCTGCAAAGTTGTATAATGCTATCTTTAGCTGCTGTTGAACTTCTTGAAACGGTACCAAGTCTTTTTGTCGATACATTTTTCGATTGGAACTTCACATCCACCAAGAGTAACCTGAAGAGATCAGGCCACTTATTGTATGCCAGTGTAAGAAATTTAGTGCCTATAACTAAATTTGATGAGTGTGTAGCTAATTTTATAGGCACCCCAGAAGTAACTTGTTGTAGTAGTGCGTAGGTGAAAAAGGCAGTTATCTTATTTAATCTTGGCGGGCCTGATTCACTAAATGCGGTCCGTCCTTTTTTATTCAACCTTTTTTATGACAGGAGAATAATCAATCTACCGAATCCCTTTCGGTTTCTTTTAGCAAAGTTTATATCTGCGAAACGAGAAAATACTGCACGAAAAATATACGAGGAAATTGGAGGTAAATCGCCAATTCTAGAGAATACAAAAATGCAAGCTAATGCTTCAGAACTAAAATTAAACGAAAATAGAAACCATGTACACAAGGTATTCATCTGCATGCGCTATTGGCGTCCATTTGCTGACGAAGTTATTGAAAGTGTAAAACAGTTTGATCCTGACGAAGTAATTCTGCTGCCACTGTATCCACAATATTCAACTACCACAACTCTGTCATCCATCGAGAATTGGCAAAAAAATGCTAAACGGTATGGCCTAAAATGCAATACAAAAATGATTCACCGTTATTATGATAACCAAGATTTTATTGAAGCTCACACTAATCTGATAGCTAAGTACTATAAATTGGCTAGAAAAATCGGTAAACCAAGAGT
			CCTATTTTCAGCCCATAGCTTTCCTCTTAGTATCATTAAAAAGGGCGACCCTTACGCTTCACAGGTAGAAAGAAGCGTAGAGTTAATAGTAGAAAAGTTAGCTATCAATAACTTAGATTGGTCAATATGTTATCAGAGTAAGATTGGTCCTGTAAAATGGCTAGAGCCAAGCACTGAAAGTGAGCTATTACGCGCAAAAGCTGATGGGGTACCTGTAGTTCTATCACCTATATCTTTTGTTTCTGAGCATTCAGAAACTCTAGTTGAACTTGATATAGAATATAAAGCAATTATCAAGGATGGATATTACTTTCGTGTGCCAACTCTCAGTACCGATCCCTTGTTTATAAAATGCTTAGCCGATTTGTGCATAAATCTCCCTTAAAGTCCTGATTCATAGGGCTTTTCTTTTAGGATTTTATGTGATAGAATAACAGGAAGTTATTAACTATTTCATGCCAAACAAGCTAAAAAAGAAATCTAACATACTCGCACAAAGGGAGCATGATATTTATGATCATGATTTCAGGAAGGTAATCTGCATCACAACAGGTTTAACAGCCCTATTGTGTAAGATTTCACTGCAATTTTGCTGCGAGTTCATTGACAATAATAGATCCAATATCTTTCTTATACGGAATGTTGCTCGACTAGTAAAGTTTCCGACATCTATTCTATACATTGCCCATTCTGCATTTACTCTACAGGATCTAATTAAGGATTACAGAAACCCTGAGAGTAAAAAAGAGCTGGCAAAAATTGTGGGTAAATCGGCTAATCTTGCAAGCAGCACCATAGAAGCATTGATGATGTTGAAAGTCATCCATTTTTTGGCTAGAGGTAATGCAGATGTAACAAGTTATATTAGTTCAACATCAACGATCCTATTTTTGTTCATTTCAGAACCTATAAGCTATTATTATACATGCAAGAAATATCTGGATAATAAGGATCCTGAAAAGTCTGCTAAGTGTAAGAAGGACCTTATTATCAGCACATTAACTTTGTCGTTAGGTTTATTAAACTTCATATTAAGAAGGATAGAAACTCCAACTATACCAATAAACTTGGGTAGTGGTATAATCTATAATTTCAACTTAAGCGTAACAGTCAGCATAATATATAGTGCAGTATTTCTTGCAGTTCAACTTGATAAGTTGTTTAATCAACCTGTCAATGATGATCCTTCCACTGAACTTGATGATGTTCATAATATAAACGGTCATTCTAATGACAGCACTGTAGAGGTATAAGAATTAGGGATGAAAAGATTTTATTTCTACTGCCAACGCTAGTACTGCTAATTTGCTAACAATACTCCAAAGTGATAGAATTTTACCTTCTACAACCTGGCTAACATCATGAAACTCACAGTCAGTGGCATTCAAGCTAGAATATACATCTTTTCTGCTATTACATCGGTATAAGTAACATGTTGAAGTATCTCCTATATAGTATATTAGCGGTTCTGCAGAACTGCTTTTAAACATGTCAATGGTTGGTACACCTTCTTGTATAATAACGCTATTGATTGCTATTCCTTCTTTTATCTTTTTCATTTTATGACGCTTTTTTTTATTGAGGTTTAATATTTCCTCTCCACTTGTTGCTGTTATAATGCCCATCCCATATGTGCCATTGCTTGCTTTGATAAAAACGTAAGGTTGTGTTTTTATTTTATATTCTTCGTATTTTTTTTGCACTAGAGATAATATTTGGTCAACTTTAGTTGCTACTGCTCCTAGTGACAAATCATCATCAAAATCAACTCCATCACAGCTCTCTGTAAGCACAGAAATTAGCCATGGGTCTATTTTAAATTTGCCACAAAACTCAGATGCTAATTCTTGATAGATTTCAAAATACTTAAATTTCTGCCTGCTATGCCAACCGTATAGTGGGCTTGGTACTATATCTTGCTTTACGTCTTTCAGCGTGTCTGGAATGTGGCTCGTCATATCACGGTTCAGTATAATAACATCAGGCACAAATCCTGAAGT
			TGTCTTTAGCAGAGAGTTTTCTTTCACAACAGTTTCATACTGTTCTATTAAATTGTATACTTCATTATATAAAAGGCCAATTCTAGTCTCAAAACCTGCGAGTTGTAGTATTTTCTCTATAACAAATACGTTTTCTATATACATTTTATTGCGTGTATAATTTTCCGGTATTATAAGAACCTTTTTGTATTGATGTCTTTTAAAATAGCTTTTTATCAATCTTGCTGCCATCGTTCTTGATTCTTCACTTAAGTTATTGAACCCCGCAGGAAATAAATTAGCGTCTACTGGAACGATTTTATAGCCAGAGTTTCTAAGATCTATAGAGCTATAAAATGGCGATGTAAGGCCATTAAATTTTGCTTCGAACCAATTATTTATACTTTTTTCCAAATCTGGGTGAATTATGTTTTGCATCTGCACTTTAAATGTTATAAGGAAGGTATTATATTATAAGCTATAGTTGAACATATTTAGTAAATTTGACTAAAGATTAAAGTATAATGAGATTCTTATTTAAAGTGATAGAAAAATGATTCAACACGATAACAATAAAATGTATGGCACTACTATATTATCAATTAGAAAAGATAAAAGTGTAGTAGTAATAGGTGACGGACAAGTTTCACTGGGCCACACTGTTATAAAATCTGGAGCAAAAAAAGTTAGGCGTCTTTCTGGTGATTCCGTAATTGCTGGATTTGCCGGGGCAACAGCCGACGCATTTACTCTTTTTGAAAGATTAGAATCTAAACTTGACAAGCACCCAGGGCAATTAATGAGAGCATGTGTTGAACTTGCAAAAGACTGGAGAATGGATAAATATCTGAGGAAATTAGAAGCTATGATGATCGTTGCAGATAAATCTATTTCATTAGTAATTACGGGAACAGGTGATGTTCTTGAACCTGAAGATGGAGTCGCAGCTATTGGCTCTGGGGGAAATTTTGCTCTATCTGCAGCAAGAGCTTTAATTGACATTAAAGGAATATCAATAGAGGAAATTGCGAAAAAGGCTATGAAGATAGCTGGCGATATATGTGTTTATACAAATCATAATGTAGTTATTGAAAAGATAGAGGAGTGATATGTCTTCCAAGCAAAAAACTTTATGCACCAATTTTTCCAATCAGCCCATAACCCTTTCAGAAGGGCGGTCTTGTAGTAGTGACACCTACGATGAAAAAGATAACCTCTATAAAGATACTAAGAGTGGTTTTGATTCAAATGACAGCGATGTTCAAGTTAATGACAGCACTCAAGTTTTGTTAGATGACCTGCCACCACAGAAGATAGTTAAAGAATTGGACAGATTCATAATCGGACAGGATGATGCAAAGCGTGCTGTTGCTATTGCGCTCAGAAATCGTTGGCGTCGCAATCAGGTTCCATTTCCATTGCGTGATGAAATCATACCTAAGAATATATTGATGATCGGTCATACAGGGGTTGGTAAAACTGAAATAGCTCGTCGCTTAGCAAAACTTGCCGGTGCACCGTTCATAAAAATTGAGGCAACGAAGTTTACTGAAATAGGGTACGTTGGACGTGACGTTGATTCGATAATACGCGATTTAGTTGATGCAGCAATAGTTTTAGTTAAAGAGAAAGCCCGTAAAGCCTTAGCTAAAAAGGCTTTAATTTTAGCTGAGAAAACAATAGTAAACTCTATGGTAGGCGAAAATGCAACCGAAGAGAGTAAAAAAATTTTTAGAGAAAGGTTGAGGAATAAAGAGTTTGAGGACGGAGAAGTTTCTATTAACGTCAGAGAGAGCAAGAGTATGTTACCTACTTTCGATATACCAGGCATGCCAGGTGGGCAAGTTGGTGTGATGAATGTAACAGAAATAATGGGCAAGATGTTTAACGGGAGCAAAAAAACAAAAACTATTACGGTGAAGGTAAAAGAAGCGCGTGAAATATTAATTAATGAAGAAAGTGAAAGGCTAATGGATGAAGACAAGATAATCAAAGAAGCCATTGATCTTGTTAGTAATGAC
			GGTATAGTATTTTTGGATGAAATAGACAAAATTGCAGCGCGTACAGAAGTAAAAGGTGAAGTAAACAGAGAAGGAGTGCAACGCGATCTGTTACCATTACTTGAAGGAACAACTGTTACAACTAAGTATGGCCATGTAAAAACAGACTATATATTATTTATTGCATCTGGTGCTTTTCATCAGTCTAAACCATCTGACCTCTTACCGGAATTGCAGGGCAGATTACCGATCAGGGTAGAACTTAAGGCACTTACTCAAGAGGATTTAATAAGAATATTAAAGGAACCAGAATCTAGTTTGTTAAAGCAGTACATAGCTTTAATGAAAACAGAAAATGTGACACTTGAGTTCACTGATGATGGTATAAAAACCATAGCTGAAATAGCGTTTACAGTTAATAGGCAAGTGGAAAATATAGGCGCAAGAAGGCTTCACACTGTCATGGAGAAGCTTTTAGATGAAATAAGTTTCATTGCTTCTGAGAAAAATAGCGAAAAATTCATTATAGACAGCAAGTATGTAAAAGATAAACTTGAGTCAATTTCGAAGCAGCTTGATTTATCTAAGTTTATACTTTAGGAAAAACGAAAAGCCTACTTTAAGTAGTATAGAGAGTGTTCAGAAGATTAGCCAGTAGACCTAAAATTTCAGCTATATTCTTTAGGCTGTTTTTCAACAGTAGAATGGTGTGCTGCGACCTCTTGCTTAACATCTAAGCTTAAGTCAATTATTGAGATATTTTCTTCATCATAATCTATGTCTTTTATTAACATATCGTCAGTAATAGTCAAAAGGTCAGGCGGAGAAAGAATAGTTCTTTTATTACCAGCTCTCATTCCCACAACTCCAAGCTCTATAGCAAGTGGTATTTTTTTATCGCCAACCCTAAATTGCACTGTTTGATCTTTGACTATATATTCCCCGTTATGCTCCTTTACGCTATATTTAACCGATATCTCATCACCGCCCCTTACTTGTTTTCCAGTCTTGTTAATTAAGTCATTAAAAACCATCAGATTATTTACTGAGTCGGGATATTTATCCTTTACTTCGATCAGTTTGACGTAATAAGAATTAAAATTCATTTTGTTCTCATTGGCAATAGTAACTACACGCTCTCCGCCTTCTTTCATACCTATTACCCCTAAACTCACTTCTTTTAGGTCATCTTGACCTATTTTCAAAGTAACATCAGAAACTTTGCTAGGGAGTGTTGCTGAGTTATTATTAGAAATTTTATATATTTGCAATAGGACTTCCAGGCCACAAAAAGCCTTGCTGCCACTGCCTTCAGTAATTTCATAAAAATTTATTGAATCTTCTTCCTTTTGCTGCGTTATTTCTTCTAAATATTCTGTCAGCCCATGCTTTTCAATATAGCGGTCAAGTGCTGATTCAAGTATTGGCTTCACTAGGTAATGTGCTATCGTCTGTATCAAACCACCATGCGTGGCATTTATCTCATAAAGCTTGTCCTTTTTTTCCGGTTTACCTTTGTTTATATAGACAATAGTAAACACAAAAGCAGAAGTTAAAGTGAGAATCATTACTACGGAAATAAGCATTTGTAATATAATTTTTCTAACCATCTTTCTTTACTTGATTCAATAAATCATGTAAATAATTAGTATCCCCTGAAAGCGCACTCAAATTATCCAAGCCTTGTTTAAAGAGGCCGTCTATATAGTCCTCTACTTCACTTTTACCAAGCACAGACATAAGATTATTTGTTTTATCTTGTTCGTAGTCTTCAATATCATCCTTAGCTTGAAAGATAAGCCCTAGATTTATTCCATAGTTATATAACGCTTTACGTTGCTTGTCTGTAGCCCCCCCTATTATAGCACCTATTTCACATGAAGCTGCAAATAGTTTTGCGGTTTTCATCAAATGAATTTCTTTTATTTTATCAGCTTGGCCCGACGTCATTCCAGCGTCATACATACAGCCGTACGAATGTTGTAGTTTTAAGGTAGAAAGGGTGTCATGCAAGTAGCTGA
			CACTGGAATCCATTTCATGTTCAGCTCCACTATCGCATGGCTTTTTGCACGAAATGCTTGTAGGCAAAGCCTTCTGGATCCCAGTGTCCGCTACTTGAATGACAGAGGGTTGGGGGCTAAAATCTATATGCTCACTGTTAATATCTAAAGCCTGTCCTCCCACCATTCCCCTAATTCCTATTGCCTGAGAAAGAACTTTTATGATCTCACAGCGTTTCTCATTTAACGAAGATAATACCTCAAAAGCCAGAGTAAGTAGTGCATCTCCGGCAAGCACTGCTGTTGCTTCATCAAATTTTTTATGGCAGCTTAGCTGGCTTCTGCGAGTATCACTGTTGTCCATGCACGGTAAATCATCGTGAATTAGAGAGTAAGCATGAACAAATTCAATTGCTGCAGCAACTGATATTACTTTTTTAGCTTCCGCGTTAAACACTCGCGATGAAGCTACGACTAAAAAGGAGCGTATATGTTTTGCAGGAGCAAGGAGTATATAACGCATAGCTGATATAAGCTTATTCTCGCTATTTTCGGGTAAGAGTTTATTTACTTCTACAATAAGCAAATTTTTTGTTGTTTCGTCTAGCATTTTTGAATTGTTAATTGTTTAGCACGTAACGCTAGCCAGCTAGGGCAGTAGAAAACTTTACTGTAGTTTACCAGTTATAAAAGATATTGCAAACATAAAAATTTTTTATAACATCAAAGAATAGGTTATTTTTTTGGTAAGAAATGTGAATAGCGAACTAGCAAAGAGCACTAGAGAAGACATAGAAGAAAAAGTGAAAAAGATTATACTAGAGCATATTAGTAAGGATGTAGAGAAATTCAACAGCTCTTCAAAGCTTTCGGAGCATGGTACAGACAGCTTAGATGCAGTTGAAATCATCATGGCAGCAGAAGAAGAGTTTGGAATAGAAATTCCAGATGAAGACGCACAAAAAATGGAAACTATGGAGCAAATAGTTGAGTACATTAATAATAAAAAAGGCTAATAGTTAGTGTTAAATGAGCAGAAGAGTAGTAGTCACTGGTGTTGGTTTAATCACTCCACTAGCGGCAGATGTTGACAACACTTGGTCAAGGCTAATAAAAAGGGAGTCTGGCATAAAAGCAATCAATACGGATAGATTTGACTCTTCTGATCTTGCTTGCAAAATTGCAGGGCAGGTGCCGTTGCAATCAGACAACATTGAGCACCATTTCAATCCACTAGATTATATTTCTGAGAAAGACTCAAAAAGGACAGATCGTTTTATCCATTACGGTATTGCAGCAGCTATTCAGGCAGTAGATGATTCATTAATTTTGGAAAGCCAAAATATCAATCGGGAACGTGTTGGTGTGACTATTGGCTCTGGTATAGGTGGTCTTCCGTCAATTCAGGAAAATGTTATTACCATGCAGGAAAAAGGGCCCAGACGTGTCAGTCCATTTTTTGTCCCTGCAAGTCTAATAAATTTGATATCTGGCCATATTTCTATTAAATACGAATTTACAGGTCCAAACGATTCAGCAGTAACCGCATGTGCAACAGGTGCGCATGCAATCATAAACTCAGCAAGAACTATAAAACTTGGTGAAGCGGATGTTATGATTGCAGGTGGAGCAGAAAGTGCACTGTGTAGAGTTGGAATTGCAGGTTTTGCATCTATGAAGGCGTTATCAACTAAATTTAACGATAAACCGGAAGAAGCTTCAAGGCCATGGGATGAAGAACGCGATGGTTTTGTTATGGGTGAAGGAGCAGGTATATTGGTGCTGGAGGAATACGAACATGCGAAAAAAAGGGGGGCAAAAATACATGCTGAACTGGTTGGGTACGGACTCACAGGAGATGCGCACCCCATTACAGCACCACATCCAGAAGGAAGAGGCGCATTTAAGGCAATGCAGCTTGCTTTAAAGAGCGCACAAATTAATCCCAATCAAGTAGGGTATATCAATGCACATGGAACTTCAACGCCACTTGGAGATAAAATTGAAGTAATAGCAATGAA
			ACAGTTATTCGGTGACTACGTTTATAAAATACCTGTTTCTTCAACTAAATCTTCTATAGGACATTTACTTGGTGCTGCAGGGAGCGTTGAAGCAATATTCAGTATTCTTGCGTTAAATAATGGAATTATTCCGCCAACCTTAAATTTACACAAGCCTTCAGAAGGATGTGATTTAAATTTTGTACCGTTTAAAGCTCAGGAGCATAAAATTCAATATGCACTTTCTAATTCGTTTGGTTTTGGTGGCACTAATGCATCGCTCATATTTGGACAAGTTTAGTTGATGTCACCCCAGTGTCTTCCTCTTGTCATTCCAGTACCCTCCTCTTGTCATGCAAGCAGCTCTCCTACTGTCATCCCAGCACGTGACACTGGGATGACAAACGGTTGTGAAAGGGAATACATATAAAAATTAAACTATCAATAGCAATTCAAAAAGAAAAAATATTCTATTCATCCCTGAAGAAGGATTTTATTGACAATTTATGAATAAAGATCAATAATGCAGAAAAGGAATTGATGGGCGTATGCATGAATTTAACCACTATTAATTGTACATTATTTGTTGTAATTACATATTTTTTGACGTGCATTATAGCTTGGTGCTTACCTTTCAAAGACATAACATTATTAACAACATTTGTTCCGGCTTCAGTTGCAATTTTGCTAACCATTTATAATAAACAGAAGGTAAGGGATCTTTTTAAACTTAGTTCGCCAAAAAACTGTCTATTAGGGTTTATACTTATTCTGGTAAGTATGCTAATTTCCAATGGTCTTTTGTCAATTTATTGCGGTTTTTCATTTTTCCGAGAGTCTTTTACGTTAGACCGTGTAAAGGATTTGAGTGCAGTTTTGAGTCCATTAGTGATGTTATTTGTTTTATTATCAACCTTTGTGATGTGGATCATTATGTCTCTTGGTGAAGAGATCGGTTGGCGTGGCTATCTTTTGAAAAATCTTAAAAGCAAAATATCAAATTTTTATATCAGAGCAATTATTGTCGGTATTATTTGGTCAGTATGGAACATACCAACTTATGTGGTTGCTGGCTCAGCTTTGTGGAAGGATGGCTTTACATTCCCGACTATTTGTGCTTATACCCTTTATATTTGTGCAATGTCTATAATGTTTACCTGGTTGTTTGAAAAAGACAACTCGATTTGGCCAGTAACTATTGCTCATGCAACAAATAATCTTGGGTATAGTGTTTTGAGCATTCTAATGCCGTCTCCTCCTCTGTCAACTTTCGATGCAGTAATTCGCCTTACATTAGGAGCAGCTGGTTATTTCATTGTTGCAATTGGTGTTATTTGGTTTGATAAAGCTCGAGAGCGTCATTTGAGTAATTCATAGTATAAAATTTCGGGGGCAATTCGCATCAGGTGTCATGCAGGTAGCATGACACTGGGATGATGAGGAAGAAAAAGCAAATTTTGCCTTTTACGGTCAATCTATTATACTTAGTAAGACTTCAATAAACTAATGAATTATACTTTATATCTAATTAAATGCACAAGATATTAATAAGAAATAACTACAAACCTTTGGTCGGAAAAATCAAGATTAATGGCTCAAAAAATGCTGTTTTACCAATAATGGCAGCAAGTCTATTAAGTAGCTCCCCGGTAATTTTGCATAATGTACCTGATTTAATTGATGTGCATCTAATGTCTAAGTTGCTTGAAAGTCTTGGAGCAGAAGTGAACTTTATGCACAATAAAAATTATAAAGCGAACCATACTTTGAAAATTGACTGCAGCAATATCAACAATCACGTGATGCCATATAAAACCGCAAGTAAGCTAAGAACTTCTTTTCTAATATTGGGTCCAATGCTTAGCAGATTTGGCAAAGCGAGAACAGCATTTCCTGGTGGATGCAACATTGGAAAGCGTCCCGTTGATATGCATATTAAAGCATTAGAAGAAATGGGAGCTAAAATTGAAATTGACGGCTATAATATAATTGCAACAGTGAAAGGAAAGCTACAAGGAAAA
			GAAATCACATTTGAGAAAATAAGTGTTGGCGCAACAGAAAATGTAATAATGGCAGCAACATTTGCAGAAGGAGGGACAACAATAAACAATGCTGCAACTGAGCCGGAAGTTCTTGATTTAATAGATTTTCTGAAGAAAATGGGTGCTGATATTGAAATTGATAATACAAAGGTCATAATAACAGGAGTTGAAGCACTAAATGGATGTGTTCATAAAATAATACCAGATCGCATAGAAGCAGGCCCCTATGCACTAGCTGCTATAATAACCGGTGGTAAGTTGGAGTTGGAAGGAATAAATCTATCTGATATAAGGTGTATTACAAATGAGTTGGAGACTATAGGAGCTATGGTTGAACTGTATGATGGAGGCATTGTTATTTCCAGAAAAAATGGCTCTATTAAGTCTGCTAACGTTGCGACAGATCCATATCCCAATTTTCCCAGTGATATGCAACCACAACTGATGTCTGCAATGTGCATCGCTGATGGGATATCAGTAATTGAAGAGAACATTTTTGAAAACAGATTTACACATGCAGATGAATTGAGAAAGTTAGGTGCTAATATCAGCATCGAGAAAAGCAAAGCTACTATAAGTGGAATAAAAAGCTTATCTGGAGCTAATCTATATGCTACTGACTTAAGATCAACAGCAGCTTTGGTGCTTGCTTCTTTGGTAGCCGGTGGAGAAACTATAATAAACAATTCACATCATTTATGGAGAGGATATGAAGCAATGCATGAAAAACTCAATTCATGTGGAGCTGATATCTCCATTTCGTCTTGAGGATATTTTATGAATGAAGCAACCAAACGAACTATAGTAAAAGAAATAGATGCAATCTTATATGAAGAACATAAGGTATTAGACCATGGATTTATTCGAGTAGTGGATTATATGGGCTCTGATAGCGCTATAGTTCAAGCTGCTCGTGTTTCTTATGGCAAGGGAACAAAACAGATAAGTCAGGATGAAGCACTTATAAAGTATTTAATGAGACATCATCATACAACTCCATTTGAAATGTGTGAAATTAAGTTTCACGTGAAACTTCCAATTTTTGTTGCAAGGCAATGGATAAGGCATAGAACTGCAAATGTGAATGAATATTCAGCAAGGTATTCAATACTTGATAATGAATTTTATACACCTAAACCAGAACAAGTTGCAAAACAATCTGACAATAATAAACAAGGTAGCGGGGAAGCTTTTGATCCAGATACCTCAAAGGAAATAATAGATTCTCTAATAAATGACTCTAATTTAGTATATTCTCATTATGAAAAATTTATTGAGCAGGGGCTTGCAAGAGAAATTGCCAGAACTAACCTAATGCTTAATTACTACACGCAATTTTATTGGAAAATAGATCTGCATAATCTCCTTCATTTTTTGAAGCTTAGAGCTGATAAGCATGCCCAATATGAAATCAGAGTTTATGCAGAAGTTATGCTGGATATAATAAAAAAATGGGTTCCACTGGCCTACAATGCCTTTGTTGAATATTGCCTAGAATCAGCCTGTATTTCAAGAACTGGTCTAGAAATAATTCGCAAATTAATTAAAGGGGAAAACGTTACTAGAGAAGAAAGTAATATTGGTAAAAGAGAATGGGGCGAGCTGATGTCTATACTTGATAAACAATCTTAAAGATAAAGGCATACGTGTCAATCTCCTCTGTCAGTTAACTCTCGTTCACCAGATTGAATCTTGCTTTTTACATCACATTAACTCATCACTTTTATAGAACATCTCATTAAAATCATTTAGAGTTCCAAAATCCTGACCCTTGATAAACAGGTGATCATTAGCAACATGTGCTTCATCAAGAGTAAACAGCTCGTAATGATGATTGTGAGCGGGCCTAACAATTTCATTATATAAAACCATTACTTGTTCGTAGTTATATCCATCGCCAGCATGATATTTACCACGTACGGTATCATAAAAATTCTTTACATCATCATATGTCACTTGCAGCTCCACCTTATACTTTC
			CCACTTCAAGAGGACTTCCTGTCTTTATTTTTAAGGGATGTTGTGAATTTGCAACACTGTTAGAAGTTTCTGCTTCAATATCAGAATTTTTATCCATATTTTCTATCACACTTGCCATAACAGTTTCTTGTTCATCTTCTGTTGGTTTTGTTTGTTTTTCAGTCTTATTACTGCTACTGTCAGTTTCCACAGTTACTTTTTTTACTTCTATATCTTTTTGAGCTTTCTCATTACTTTGCTTGTGTATTTCATCTCCATGCAATTTTTCCTGCGGAGCTTTTTTCGTATCAGCATAATCATCACGATTGCTTTGCAAAGCTGGTTTATAACTGCTGCTATCATCCGCTTGCATTTGATCTATATAGTTAGATTCTTCTTCCTGTATAGTATTTTTTGCGTTATCCTCACCAACCGTTCCTTTCTCCCCAGACTTGGCTTCACTCTCTACCACAACTTCTTCGTCTACTTGCTCATCATCAATTGTAAATTCAGTACCTATCTGATTGCTATCTTCCTCCAATTCATTAGATAATTTTTCAGATAGCTGGTCACCACTCAAATATGGTTCCTTTGAATATTTAGCATAATTATGGGGATCGGTTCTGTTTTCTGAATAAAACCCACTTTCAAAGTCTGAGTAGGAGCTTTGATTGAGCACAAAAAATAAGTTTTCATAATTAACCAGCATATCACTATCAGGGCTAACAAAATTTAAATATTCATCGCCTTCCCATTCTGGGTGGTGTCTATACTCTGCTATGTAGTATTTACTAGAGTCGAGAGGTATCTTGTCACCTTCTTCCCCATCAAGTTGTAAAACTACTGCTGAATGCCCATTACCTAAATCATTACCTTTTACCACTTTGAATATTTTAATCTCATCCTTTTCTACAAGTTCTTTTAACTCCTCGTTCTTTTCATTTAACTCTTCCTCCCTTTGTCTTTCTGCTTCTCTCTCTCTTGCCAATCTTTCTGCTTCTTCATCAGCTTTCTTCTGCAGTTGTGAGAATACATTTTGTAATATATCTTGTGTGGTTAAGCTATTTGTGTTGCTTAAAAAATTATCTAACACATTTGATGCAATTGGTGACAATTCACCGTGATCATCAAATACTTTTTCCTTTGCTTTATCATAGTGATTTGGGTTATAGATTGCATACAGAGGATAAAAACCATAATCTGCAATTGACGCTCCGTCAGGTGATAGTTCCATTGAGAATCCATAGTAATTAAGTGGAAGATTGGAGGTTAAATATTTACCGTTATCATCCCTAACGTGTAGCTCACTTCTACCATTGTGCTCACTATATTTGTTGTAGTAGATATAAAAATTCTCATGGTTAAGATTGAAGTGATCATCTAGATTATCGAATTGAATTGTACTGCCAAGCTTCTCGCGCAAAAGATTTTTGCTTTCATCTGTAAGCTTTATATGTGCAGAAAAGTAGTATCGATCTATAGGTTCGCCTTTTTCTATTTCAAAGTTCAAAGTAATCTTGTCGTTGACCATTGGTAGCCTCCACAAATTCTATAAATCATTTTATTTATCAATCATACGGTCTGTACTATGAAAAATGTGTTAAACGTTAAGATTTTCTCTGTACCGATTCATCTATATTGCCAAGCTTAATAAAGTTACAAGCTCTTTAAAACAATGTTAAACTCAATCACTATGGCAAAAACAGTTGACGTATTACTACCACTTCCAATTGATCAGTTATTTTCATATGCAATTGAGGAAAATACTGAGATTTTACTTGGAGATTACGTAGTGGTGCCATTTGGCAAAAAACGCTTAATCGGAATAGTTTGGAAATACAGTGATAAAAGTAACCGAGAATTAAAATTTATTGAGCAAAAAATTGATTTACCAAATATTAGACCAAAATTGATCGCATTTGCAGAGTGGGTTGCGCAGTATAACTTAATACCTGTTGGTATGCTTGCCAAAGTGATAATGGGAGGAGTGTTAAAAGTAAATCACATAGATAAATTGGTTT
			GTGCTAAGCAGAAGCAGGAAATAAGTGAAATAAGTTGCCAATTAAGCCCTGAACAGCAGGTAGCTAGTGATAAAATAATCAGCAGTTTGAATGAGTATTCAGTGACTTTGCTTGATGGTGAGACAGGATCTGGAAAAACGGAAGTTTATCTCTCTGTGATTGCACAATTGATTAAGAATTACACTGCCGTTCCAAATGCTGCTCAGACTTTACCATCCCAGTGCCCAGAGACACAACTGTACGAACATTGTGATTTGGGTCTACCAAGAGGGTGTTATCCGAGTAGCCTGACACTGGGATCCAGTTTTTCATATAACCTCATTACAAATGTTTATTTTAACTTAAAACCAATACCTAATTTACAATCAAAATTCCTGGATTCCAGTGTCAAGCGCTGGAATGACACCTTTATACTCAAGGCAAAACCCACTGTAACATTTAGCATACCGTCTTTGCCACGTACTAGTATGACACCAGAATATGTTGAAATGACATCAGGAGAAGGTAATACACAAATTTTAATCCTCCTACCTGAAATTGTTTTAACTTCACAATTGGTAAATTGTGTTCGCGGTCAGATATCAAAAAACTTAGTTGAATGGCACTCAGGACTCACTCCAAAAACTCGCCGGAATAATTGGCTCAATATAGCAAGTGGAAATGCGCAGATAATTATTGGTGCACGATCAGCACTTTTTTTGCCTTATAAAAACCTAAAATTGATTATCGTTGATGAAGAGCACGACTCATCTTTTAAACAAGAACAGGGAATTATATATAATGCTCGAGATATGGCGATAATCTTAGCCAAATTTGAAAATATTCCGATTATTTTATCATCAGCTACTCCACTGCTTGAAACGATTCATCATGTTAAAAACGGGAATTACAATCATGTAAAGCTAACTAAACGATTTGGTGGTGCAGAATTGCCACTCATTAAAGTAGTAGATATGAGGAACAACAAGCAATGGATCTCCTCTGAGCTTTTTGAAAGCATCAAACAAACCATAGAGAAAAAACAGCAGGTTATGCTTTTTCTAAACCGCAGAGGGTATGCACAACTGGCAATTTGTAAAAAGTGTGGATATAAAATTTCCTGCTTAAATTGTGCTGTTTGGCTTACATATCACAAGAAAAAAAATGCTCTTTTGTGCCATCATTGCTCTTATCAATTAAAACTTCCAGAGAAATGCTCTAATTGCCAAAGTGAACAGCCATTGTCCCTCTACGGCATAGGAATTGAAAGGTTGCTTGAAGAAATGGTGAAATTAATACCAAACGCAAAAACTGCGATGATAAGCAGCGATCAGAAGTCGGTTAGTAACGTAATTGACTTGATATTGAAAGAAGAGGTGAACATTATAATCGGCACACAAATAATTGCTAAAGGGCACAATTTTCCCAAATTAACTTTGGTTGGAGTAATGAATGCAGATTTGAGTCTCGAAAATTCTGATTTGAGAGCAGCGGAAAAGACGTATCAATTATTGCACCAAGTTGCAGGCAGATCAGGAAGGTTTAATGAAAAAGGAATGGTAATAGTGCAAACCAATAATCCTGAAAGTTCAATAATAAAAGCATTGCTGCATCAAAAAAGAGCCTCATTTTATGAAATCGAACTTAAGTCAAGACGCGAAGCCAAAATGCCACCATTTAGCAGATTAATAGCGCTTATAATCTGTGGTAAGAATCAGATTGCAACACAAAAAGCAGCGAATGAAATAGTAAAATCTCTTCTCTGTCATTCAAGTAGCTCAACTATTTGTATCCAGGAAAAAAATGTAGGTGTAGACAAAAAGGAATTTGAAATTCTTGGCCCATCACCAGCAGCGATAAATTTTTTAAATAATAAGTATCGGTATAGGGTATTATTAAAAATACACAATAAGCATAGTCTATCCATACAAAAAAAGCTGAAATATTGGATTAAAAATTGTAACTTGAATTCGAGTATTGCAGTGATAATAGATGTTGATCCTGTGAGTTTTTTTTAACGA
			GTTTATTTATATTCGTTAAGCCTTCTTGCCAATTACCACAACATTCTCACTGGGAAAAAAATAATCAGGTACAGCCATATTTTTCGGTGCAGGACCCCCAATTACTCGACCTGATGTATCATAATATGAACCGTGGCAAGGACAGAACCAACCATTACCATCTCTTGTAGCGTGGTCAACCGGTACACCCCCAAGATGTGTACATATTCCAAGCATAATTAACCATTCGTCTTTTCCTTCGTATACTCTCTGCTCATCTAATTGAGGATCCCTCAAGCTCTTCACATTCACAGCTCTTGCAGCCTCAATTTCTTGCTTTGTGCGTCTACGAATGAATACTGGTTTACCTTGCCACTTTACTTTTACTCCGTGTCCTTCCTGAATTCCAGACAAATTCACCTCCACTGTGGAAGTTGCTAGAACTTCAGCAGAAGGATTCATAGATTTAACCAGTGGCCAAAGTCCGCTTGCAGCTCCTATACCTGCCATAGCGCATGTAGTTAATGTTATAAAATCTCTCCTACTCTTATTTTTAGTAAGATCTTTAACAGGAGGTGTTTTTTTATCCTCTTTGTCTGCCAGTGGTTTTTTATTTTTAGTTAATTTTTTGTCCATTGATCTTTACTTAGCCATAAGTATATATTTTAATTTAAATACTGCGTATTAATCAACAAAAACTTGCGCTTTTTGTTTAACCTATACTACGGTTAAGAAGCGATAGAGTTTTCAACTTCAAAAATTCTATCTTCAGTGGAATCAGGATCTTCAATTTTCGCTACTGACACCACTTTTTCTCTACTTTCTGTTTTAAACAGAGTGACTCCTTGAGTGCTGCGTCCTGCAATTCTAATCTCATTGACCGAAATGCGAATTAACTTTCCTTTATCTGTAATAAGCATTATATTATCACCCTGCTCAACTGGAAAACTAGCAACAACATTACCGTTTCTGCTAGTAGTAAGAATATTGGTGATACCAACACCACCCCTGTTAGTTACTCTATACTCATACGCAGAAGTTCTTTTACCAAAGCCATTTTCAGTAATAGTTAATATAAACTCCTCATTCACTGCAAGTTTTAAGAATAATTCGTTATCTATTCCTAAATCATTCAAAGTCTTTTCCAATTTAGAATCAATGGAGTTATTAATTGCAGTCCCCAGTCTTTTTGCAAGTGGAACTTTTAAGTAAAGTTCTTTTGTTTCTGTTGCTACACCTATCCCATTTAATATGGTCATGGATATCACGCTGTCATTCTTTACAAGTTTGATACCTCTTACGCCATCTGAATTGCGACTCTTAAATTGACGCACATCACTTACAACAAATCTGATACTTTTTCCAAGCGTTGTTGAAAGTAAAACATGGTCAATTTCATTACATACCTTAACCGATACTAATTTGTCTCCTTCATCGAGCTTTATTGCTATTTTTCCATTGCTTGGAATATAGTGAAAGTCCGCTAAGGAGTTACGCCTTATGTTTCCATAGGCAGTAGCAAAAACTATGTTTTGATTTTCGTCATTTTCACTTGGCAATGGCATGATATTAGTTATAGTTTCACCATCGCTAAGCGGAAATATGTTAACAAGTGCTCTTCCACGTGCGGTTGGCTCTGCAAGAGGTAACTTATAAACTTTTAATCTATAAACTCGACCAATGTTAGAAAAGAATAAAAAGCTAGTATGGGTATTTCCAACAAATAATTCTGTGATTACATCCTCTTCTTTTAATCCCTGTCCTAGCTTTCCTTTTCCACCACGACGCTGAGTTCTGTAGTGAGAAAGTTTTACACGCTTGATATAACCATTCATAGTTACGGTTATCACCATATCCTCTTGTGGAATTAGATCTTCAGCTTCAATGTCCGCGTCTGACTCTTCTATTGAAGTTTTTCGCGGCACAGCAAATCTGTTCTTTATTTCTTGTAGATTGTTTTTTATTTCTTTCATCAACTTCTCTCCTGAGCCAAGAAAAGCGATATATTCTTTTATCAGGTT
			GATCATTGAACTTAGCTCAGCTTCTAATTTGTCTTTTTCAAGGCCTGTTAAACGCTGCAGTTTCATATCAAGGATAGCTTTAATTTGTAGTTCAGTTAATCTATACCCTCCATCTTTCAAAAAGCTTGCGCTATCTGAAATCAACTCGATAATAGTATTGATTTCATTCGAAGTTTTCCATTCTTTATTTAAAAGTTCTCTACTTGCTTCCGCAGGATCTTTTGCACCGCGGATGATTTTTATCACTTCATCTATGCTGAGGACCGCAATGTAGAGCCCTATATATATATGAGCTTTTTCCCTCGTTTTTCTTAGACGAAATTCTGTTCTCCTGATTAATACTTCTTTTCTAAAATCAACAAAAGCAGTTATGATTTCTTTCAATGACATCAAAGCAGGCCTGTTGTTATTGAGCACTAAAGTGTTAACACTAAAACTACTTCTTAGTGGAGTTAGCCCCAATATTTGATTAAGTATAAAACTTGCTTCAGCATTTCTTTTGAGGTCAATTACTACTCTAATACCAGACTTATCGGACTCATCCCTAATTTCTGTTATACCATCAATTCTTTTTTCTTTTACAAGCTCACCTATCTTCTCAATTAATTTTACTTTATTTACCTGGTAAGGTATTTCATCAATCACTATTGCTTGCCTATCTTGTGGCAGATCTTCTATATGAGTCTTGCCTTGCACAACAATTGATCCACGACCAGTTGCAAATGCTGATCTTATTCCAGACCTTCCAAGAATTGTTCCCCCAGTTGGAAAATCCGGCCCTGGCATCACTTCAAGTAACTCATCCAAAGTAACTTCAGGATTATTTACATATAATATACAAGCATCTATTATTTCTCCAAGATTATGAGAAGGAATATTGGTTGCCATACCAACTGCAACACCACTTGCACCGTTTACCAATAGATTCGGAAACTCTGCAGGCAGCACAACTGGTTCTGTTTCATTTCCATCGTAGTTTGGCCTAAAATTAACTGTATCTTCATCAATATCATTCAGTAAAAAGTGCGACACTTTTTGAAGTCTTGCTTCTGTGTATCGCATTGAAGCTGGTGGATCTCCATCTATCGAACCAAAGTTACCTTGCCCATCAACAAGTGGTAAAAGAAGAGAGAAATCTTGGGCCATTCTAACCAAGGAATCGTAAATAGCTGCATCCCCATGTGGGTGATATTTCCCCATTACATCCCCAACTATACGAGCTGCCTTTTTATATGGCTTACCGGCATCGAATCCAGCTCTTGACATTGCATATAATATGCGCCTGTGAACAGGTTTAAATCCATCCCGCACGTCAGGTATAGCCCGGCTTATGATAACGCTCATTGCGTAGGAAAGATAAGAATCTTCCAGCTCTTTTACTATTGAGATTGGTACTATATTATCCTGCATTTTCTATACTTTAATTGAAGTAATTAATAATACTAACATTCAGTTAAGCAAATGGGCAATGACAGACTTGAACTGCCGACCTCCTCGGTGTAAACGAGATGCTCTACCAGCTGAGCTAATTGCCCCTTTAGATCTAATTCTATAGCTCAATATTATTATTGTAAACAAAAATAGCAATAAATTGTATCCGTTCAGCAGAGTGGCAAAATAGGTAGACAAGGTGATCTAAAAAGATAATCATAGAGTAAATGTGAGGTAAGTCCTTACAATAAATGGTGTCATCCAAGTAGCCGACACTGGGATCCAGAAAAAAGAATGGTGTCATTCCAGTGCTTGACACTGGAATCCAGCTTTTTCATAATCATTAAAACGTTGTATTTTTACATAAAACAGCTATTTTTATGCTCGCCAACTTAATAAAATTCCTGGATCCCAGTGTCAAGCACTGGGATGACCCCCTCCTGATGGGCCAAAATCACAATGTTCGTACAGTTATGCATTTGTTGTGTAAATTACCTTTGCAAACAAATGTTCGTACATCTGTGTTTCACACACTTTGCTTCAATATTTGCACATTAGCCACTCCCTTG
			AACAGATACGATAAATTAGATTTAGGTGAGCTATAAGCTTTTATGAAATCTTTGAGTGCGTGCTGTGAAGTTTTATAAATTTTAGTCTTGCTGTCACTTTGTATAAAGGTATTTTTTCACTCACATCTTTCGAAGTTGTAGCCATGTTCAACAATTTTAAGTAGAATATTGTAGCATTTTGAAAATCTGAAAGTTTATCTAGAATAACAGCTAAATTATAAGTATAAAAAATATTGTTTTCATCGAGGGAAATAGCAGTTATCATATACTCTTTACCTTTTACATAATCCTCCTTTTTCATATAGATCATACCTAAATTTGCTAATAAAGGAGCATAATTTTTATGTATATCATACAATTTTAACATTTCACTCAACGCCAGATCAGGATTATATTGTGAGATTATCGTCAGAAAATTTTTTAATATGTAAGGGTTACTAGGGGGTTCTTTTAACAGTCTTGTGTAAATCTCTACAGCTTTTTTGTATTCTTTATTAGCGTAATAAATATTTCCCAATCCAATTAAAGCATTTTTATGATAAGGAAACTTTGCAATGATCTGATTAAGGAGAGAAATAGCTGTTTCATTATCTCCTGATTCAAAGGAATCTTTTGCTTTTTTTAAAGTAGAGTATATGTCAAAACTCTTGCCAGAATTCTGCGCAATTTTGATGTTAAATTTATCACTTTTTCTCTCAATAACATCAAGATCTTTATATTTTTTATCAGCTTTTATATGCTTGACAACACTATCAAAGGCCTTCTGTATCTCCAAATTTTCACTAGCATAGGTAACAGAAGACCTCCATAAAATCACAACGCAAATTAACATGCAGATAAACATAGGTCCTAGTGTTGTGGCATTGGCTGCAGCGTGTAACCAGTAAACCTTATTTCTTTGAGCTATATGCAACACATTACAAATTCATAAATGCTAAATTACCTATCTCATACAATAATAAAGATATTATTAATTAGCGGGACGAACATGCTGTGTAGCCTTTCAGAATGCATTTATCTTTTGTCTTCCATATTTCGCTTTATTTCCACAAAAATGCTTCAATTTATCTTAACATTTTGTCAACTACCTTTGTAGATTTAAAAGGGCATTTTTACATATTCCATATGGCTGCCAGTTGCACCCCTCACATGCGTACTCGAATTTCTCTAAAGACATTTTCTCCCTAATCTTTTCTACCGCTTCACTCCAGGTCAAAGTCTCGCCAATTTTAATTCCTAAAATTTCCATATGCCTTCTATCTAGCTCTAAAACTTTAGCTTGTTCGGTGCATTTACCTTGTTTAGTCTGGTTTGGGCAAGCACTACAAATACTATCAAGGTTACCAACTACTTCGATTTGAGTACTAACCACTTCACTTGCTATCTTCCTATAATTTTCTACAAAACCCTGAGAATACCCATATCCCCGAAACGCGAGGGGGCACATAAAATGATGAGGGCGAAATTTTATCATTTTTTCAAATATTGCAAAGCTGCTACAAGTAGAAAAATTTTTATCAAACCAGGAAGGATAAATGGTAAAACACCCACCATTATTGCTTGTCCCAGACCCAAGTAAACAGCAAGCCAACTAACACCACAAATAAAGATTACAACTGTACCAGCCAGACAACTTAAAGAATTACACACAAATGATTTATATTTAGAGTTCAGTAATTCATTTACTTTGCTCATTACCATAACAGCAGCTAAACAGCCAATTAAATATCCACCTGTTGGTCCAAGGAGAGCGTGATAACCACCAGAAAAATTTGCAAGAACAGGCAATCCTGCTGCACCAAGTGATAGATATGTAAGCACAGAATAGAATGCTGTTCTGCGGTTAAATTTAAGCCCAATAAGCATTACTCCTAAAGTTTGCAATGTGATAGGCACAGGCTGCAATGGTATACTTATTTGAGCCATCAAGAATAAAAGTAAAACGCAAGACAATATTTCAGCCAGTGTTGATCTGCTGCTAGATTGTGTTATAAACATAC
			CTTCCCAATAAAAATAACTTATTAAATATAATATATGTGTATGAGAGGTTTTGCAATTTAAATTTTGCTTATATTGTGCTACAATGAATTATTTATGCACTATTAAATTAAAAATGATGAGTAAACAAGATCTATTATCGTTGATGAAAGCAAGACACAGCGGACGTTCATACGATCCTACAAGAGCAATATCTCAGGAAGACATGGATATTTTAATGGAAGCTGTAAGGCTGACTCCCTCATGTTTTGGTGATGAACCCTGGAGATACGTAATATGCAACAAACAGAACAATCAAAGCGCATGGGAAAAGCTGCTAAATTGCCTTGATGAATCTAATCAAAAATGGGCAAAAGATGCACAAGTGTTAATCATATCTTTAAGCGCTAAGAATTTCCGCAAATCTGATAAAGGTGAAAATTTTTGGGCTAATCACGATACTGGTGCAGCGAATTATGGACTTATGTTACAAGCTGCAGTTATGAACTTAATGGCCCATCAAATGGGTGGATTTGATAGAGATAAAATAGTGAAAGAGTTCAATATACCCAATGACTTTAACGTAATGTCAGTGATAGCGGTTGGTTACGAAGAAGAGGGTGCTGAAACAAGTAAGAAGAAAAGAAGACCAATAGAAGAAATATTTTTTTATGATGAGTGGCCAAAATTCTGAAAATTTTATCAAAATGCACGGCACTGGTAACAATTTCGTTATCATAGACTCACGTTCAACAAACAATTTAGACTGGAACCATAGACAAATTGCTGATCAAAGCAGTTGTGATCAAGTGATAATTATAACAATGTCTAATGCTGCAGACTGTTTTATGCATATCTATAATGCTGATGGCAGTCGAGCTGAAATGTGCGGAAACGCAGCACGCTGTGTTGGATATTTGATAATGTCAGAAAAAGGTGCTGAATACTCCATTATTGAGCTAACAAGCAAACGCATTTTAGAGTGTTTTAAAGTGGGTGATAAATCCATAAAGGTTAACATGGGTAAACCTTTGCTAAAATGGCATGAAATTCCCTTATCTACTGAGTGTGACACTCTTCACTTACCTATAGAGCTTGAAATGCTAAAAGATCCTGTTGCAGTAAATATTGGCAATCCTCACATAGTTTTTTTTGTTGATAACATAAGTGAAATACCATTGCGAAATTTAGGACCAAAGCTAGAAAATCACGCATTATTTCCTCGGAAAATTAATGTTAGTATTGCACAAGTTGAAAAGTCTGGAGAAATAGCTTTAAGAGTTTGGGAAAGAGGTACAGGCATTACTGCATCATGCGGTAGTGCAGCCTGTGCAGCACTTGTTGCATCCACACTACGTGGATATCTGGTTGCCCAACAGACTTCAGTAAATTTACCAGGAGGCAAGTTATTAATCGAATGGGCAAATAACGTATTCATGACCGGTGATATAGGGTTTTTGTGACCCTAATTCTAGTGATGCATTACTTCCAATACCTTCTTACCAATTACTGCAGGGGTTTCAGCAATTGCAATTCCAGCGCTCCGCATAACTTCTAGTTTTGCACCAGCCCTTCCACCGCTGGAAGAGATGATTGCTCCAGCGTGTCCCATACGTCTTCCTGGAGGTGCCGTTTGGCCTGCTACAAAACCAACGATTGGCTTTTTAGTTTTTTCTGTTTTCACAAAATGTGATACATCTTCTTCTTCGTTTCCACCTATTTCACCAATAACTACAATACCATGAGTATCGTTATCTTTTAAAAAGAGCTCCATACAGTCGACAAATGTTATACCATGAACTGGATCCCCCCCAATTCCGATACACGTGGATTGACCAAGACCAACAGCGGTTGTTTGTGCTACTGCCTCGTAAGTTAAAGTTCCGGGGCGAGACATAATTCCTATGTGTCCACGCTTATGGATATGGCCAGGCATAATTCCTATTTTGCATTCTTCAGGGGTAATAATTCCCGGGCAGTTGGGACCAATCAATCGACTTTTTGAGCCGATAAGCGCACGCTT
			AACTTTCCCCATATCAAGTATAGGAATGCCCTCTGTAATACAAATTATCAATTCTATTTTTGCATCTATTGCTTCAAGTATTGCAGCAGCAGCAAATTTAGCAGGTACATATATAACTGTAGCATTTGCACCGGTTTTTTCTTTGGCTTCTGCTACAGTATTAAAAACCGGTAAATTAAGGTGAGTGCTCCCACCCTTTCCAGGAGTTACACCTCCCACCATTTTCGTTCCGTAATCAATTGCTTGCTCTGAATGAAATGTGCCTTGTGCGCCAGTAAAACCCTGGCATATTAATCTTGTATCTTTGTTTACTAAAACGGACATGCTTTATTTTACCTCTTTTACTATCTTTTGCGCAGCTTCATCTAGCTCATCTGCAGCAATAATATTTAATCCTGACTCTTCTAAAATTTTTTTTCCTTCTTCAAAATTAGTACCTGATAATCTAACCACTAGAGGAACTTTAATGCTCATTTCTTTTGCAGCCGCAACAATTCCACTTGCGATAATATCGCAACGCATTATACCACCAAATATGTTAACCAGAATTCCTTTTACGTTGCTATCAGACAATATGATTTTAAATGCTTCAGTTACAGTTTCTTTCCTCGCTCCACCACCAACATCCAAAAAGTTAGCAGGCTCTGCTCCGTAGTATTTTATTATATCCATTGTTGCCATAGCAAGACCTGCACCATTTACCATGCAACCAATACTGCCATCCATTTTGATGTAACTGAGCCCATACTTTGAAGCCTCTATCTCTTCTTTCACTTCCTCATCATAATCACGAAGTTCCATAATTTCTGGGTGACGATATAAAGCATTATCATCGAAATTAATTTTTGCATCGAGCGCAATAAAATCTCCAGAATTTGTTTCAACCAGTGGATTAATTTCAATTTGGCTCGCATCAGTTGCAATAAACGCATCATATATTTTTTTTGCAATGTTCGATATCTTTTCTATTTGTTCTGGACTCAAATGAAAACTGCTGCTTAACTTGCTGCTATCAAAACTTGTAGCAGGATCAATATCAAATTTCACAATTTTTGCAGGAGAATTTTTTGCCACTTCTTCGATGTCCATTCCACCTTCTGAGGAAAATATGAATATTGGCCTACTGAGCTTCGGGTCGATTACCAGGCTTAAATAATACTCTTTCTTAATGCTTGAGCCTTCTTCAACGTACACTTTTCTTACTTGCTGCCCGCTTGGCCCTGTTTGATGAGTAACTAAAGTCATACCAATCATGTCCTTTACAAACTGTTGAGCTTCTTCAACTGACTTTGCTAGCTTTACGCCACCGGCTTTACCCCTACCACCTGCATGAATTTGAGCTTTAACTACAAACACGTCAGATTTTAATTGACTTACTTGAGTCTTTACTTCTTCTGCAGATGTAGCAACAAAACCTTTTGGCACTGGGACATTAAATTTATGCAAAACTTCTTTCGCTTGATATTCGTGAATATTCATAAAATAACCAATGATAAACTATTAACTTGAGTACAAACTACCAACCATAACGTTGCCTTCTGCACTCTTGTTGGTACCTCTTTTTTTTAGCTTCAGCTTTCTTTTTAGCTCTTTTTTCTGATTTTTTTTCATGATATTGTTTTTTCATTTTCAACCCTCTTCCTTCCTTTTGAATTGTTTTTTTCAATACTGGAAGAGCTCTGTCTACATCACCATAATGGACTGATACTTCTATCAAACTCTATCCCTCCTTCGGTAATCATTTCAAAATCTATTTATAAATTAGAAAATTAACATTGTCAATTATTTTATAAACTTGAGCGTTAAAATGTAATATGCCATAATTTACATGGTAAATAATGTCATTCCAGTGTCAGCTACTTGCTTACTGATGGAGATTGCTCTTATGTTACAGCGTTCTTACAATTATACTAACATCGGGGCGGAGAGATTTGAACTCCCGACCCTTTGGTCCCAAACCAAATGCGCTACCAGGCTGCGCTACGCCCCGACTTCTTTAC
			TCAGAGTATCAATAACTCAGGCAAAATGCAAGATTCATTTGTTTACTTTAGAAAAAATATAATATGAGATTTAATATTATCTTAGAATATGTTTTTTATTAGCTCCTCTTTAACAACAGACTGCTTCGTAGAAAGTCTACAGGGTTTTTGTGCGCGCAACACTGAACCAGATTTCTTTATGACCCAAACCTTAGTCATATTTAAAAATCTAGCTACACCAATTGGTGAAAGTGAGTGCAGCAACTACAGCAGTATCGACCCTTAAAATTCTTTTTCCTAGACTCAATTTTTGACAAAACTTATCGGCAAGATCAAGTTCATAAGATGAAAAACCACCTTCAGGGCCAACAATAATAGCAACATTTTTTTTGCCTTTCAGCACTTTGTCAGCTTTACCTGTTTCATCACACAAAACAAAATTTTTACTCTGGGAATCAGGTAACTCACAAGAGTTAATAGGAGGCAAAATCTCTGGTATACTTATCCTACCTGATTGTTCCGCTGCTTCGATTGCTTGTAATTTTGCTCTACTTAGGTTAATATTTTTTACCACTGTACGTTCCGTTGAAATAAATTGAATGCAGATTACTCCCATTTCAGTTGCCTGTCTTACTATGTTGTTCAAAGCAGCACTTTTTACCATGGCACAATACAGGTATAAATTTTCCTCATATTGCTGTTGTTTAGTGCATTCTTTGGGTGTAACTTCTGTCAATTTACGCGATATATTAACTACTTCTCCTAACCATTCTCCATCTTTTCCATTAAAAAGAGAGAGATTATCATACTTCTTAAGCCGCATTACATTGCAAATATAGTGACTTTGTTGTGGATTAAGTGCTAAACTCACGCCTTGTGATAAAGCTTCTTCAACATAGAGCCTAATTTTTCCCATTCAAAACTTTAATTATATTCTACTTGAGTGACTCTTACGGGATTTGAACCCGTGTTACCACCGTGAAAGGGTGGTGTCCTAACCACTAGACGAAAGAGTCAACTTGAATCTAACTAGGTTATATCGATTACATATATAAAGTCAATTCAATTATTTTGAATCACATAGTTAGAGGGATATATCAGTAATCTTATATCGACAGCCTCCTATTACTCCATGCTCAATACTCACTGAACCTATCTCAGATTTAGGAGCTAATTCTAATTGTTGTTCAACTTTTGTATCGGAATCATAGCCAGAATCGTAGCCAGAATCTCTACGCTCATATTTCTGCCTTATTTCTTCTACACTAAAGCCAGCCTTGGTCTTAATTTTTTGATCATTAGTCTGTTGCTGACTTATCGACTTATTAGCACTTAGCTCATTTAGCTTCACTTGCCAATCATTCACTTTATCTTGCACTAACCCATGGCAAGTTCCAGAATTAGCTTTTATGTCTTTTGCTTTTCTTTCTGCTCTTTTCTTGGACAAATCTACCCTAGCATAAATAGGTTCTGACGACTGTTCTGGCTCTTTCTGTTTTAGGCTAGTAGGCTTTTTTTGTTCTGAAGGATCATCTATAGTGCAATAAATAGGTTCTTCTGATATACTCAAATAACCACTATCTTCCAATGATAAATTTTCAGTGGATTTTTTATGTGAATCATATATTTCAGCATAAATAGATTCTTCTGATACACTCAAATAACCATTCTCCCCTAATGAGTTACTAACCTTAGCATCATACACCTCAGCGTAAATTGGCTCTTTTGAAGGCAAAGCATCATAATTAGTGCTCTTTGGCTTATACTCAAAAGTTCTAGAAGGTTTTTGAGGTGGTATTACATTGTTGTTCACCTCAGCGTACATAGTTATTGGCTCATATTCAGAGGTTCTAGGAGGTTTTTGTTGTATAGCTTCAACATTCAAATCATCTGTAGAATAATACTCTGCGCCTTTTCCTAGTAAAAAGGAAACTGTGGGGTGAAGAATTATCTCTGCTGGTAAGTTTTTCTCACTATCCAATTTTAGATTTTTTGATTCTGCTAAACTCTCAATAACACGA
			ATTATAACATTCTTTCCATTCTCATCTATTGAGTGGATATCAGCTCCACGATTAATCAGCAATTCCATTATTTTGTGATCTGTAGCATGTCCTAAAGCCTGATTTAAAGCTTGATTATTATTTATATCAAATGATCCTGTATTCTTGAGAGACATAGTCTTTGAAAAGAATTTTCTAAAACTATTTAATGCATCATAGAGAATTAGAGTCAGTTTAACACCTTTTATGTCATTGTTTTTGACAGATTTAATTAAAAAATTATCTATTATGCCCATGATTATACCCCCTATATAAAAGCTCACTACCATGGTACAATTTTAAACTATGATGATTTATTTTCTACTAATAGCAGCTCTCTATAACCACTTAACAAGTGGGGGCATTGACATCATAATTGCATCTGGATTGCCGTCAGTCATTAAACCAAACCTTGTGCCACGATCGTATAACAGATTGAATTCTACATATCTGCCACGTTTTATTAATTGATTTTCTCGTTGTTCTTTTGTCCAAGATTTTTGTATATGTTTACGTATGATGTGCAAATAAATTTCCAAAAAGGCTTCACCTACTGCTTTTGTGAACTCAAAATCGTTTTCCCAGTTGCTAGAACTCAGATTATCATAGAAAATGCCACCAATACCACGCGGCTCTTTTCTGTGTTGTAAGAAAAAATAGTTGTCACATTGCTCTTTAAATTTTGGATAATATCCGGTGTCAAATCTATCACATGTCATTTTGATTGATTCATGAATATACTTGCAATCTTCTTCATTTTTATATATTGGCGTAAAATCCATTCCTCCACCAAACCATTGTTTTGAAGTATATATCAGCCTTGTGTTCATATGTGCTGCAGGGATAAGGGGCGATTGCATATGAGACACTAAAGATATACCGCTTGCCCAGAACTCTCCGTTACTTTCACTTGCACCAGGAATTTCATTAATGGCTGAATCTGCAAATTTTCCGTGTACTTTTGAAACGTTTACTCCAACTTTTTCAAAAACATTACCAAAAATAATTGTAGATTCACCACCTCCACCACCTGGGCGATCCCACTTTCTCTTTTCGATTTTTGGCTCTGCGGATGATTGTTTTTCAATTAATAAGAAAGATTCTATAATCTTATCTCTTAGTGCACAGAACCATTTAAATGCTTGTGTTTTTTGTTTTTCCATAATATCCTCTTGCTAGCTTATTAACATTGTTATATCTGATATTTAAGGAACTTAATTAGATTTGGATGATAATTATCTATCAAAGACGTTAATAAATCTATAATAATTAAATCAATATAATAGAACATTTTCGTATGTACAACAATGCCAAGTAACAATAATGAATAAAAGATACATAGATAACAAAAAAGAGAACAGGGTTGACTTCATACTAAGAAATTATGGAATGTCAATTGTTGTGATGGCAGTTATTATGCTCTTACCTCCAGTAGCAATATCGATACTCTACTTTTTTGATATATATAGTCAGCATATTAATATAGAGATTAATTTATTAGTTAGCATTCTAACAACTCTCTTTATGATGTATAATGTAAAACGCTACAGATACCTACTTAATACTATAGAATTTCAAAATGCAATATTTGCAAATGCACTAAATCATAATACAGAATTTTGCCTTATTTTACATAAAGATGAAGGTATTATTTATGCTGATGCAAGGTTCTACGAAAGGTTTAAAGATCATATAGATGATGACATTACGTTAGACAAGATTCTTGAAATAGGAGATGTTTCAGAAGCAGACAAAAAAGTACTCTATCATGCACTAAAAAATAACTCTTCTGTACAGGTATGCATTTCCTTAAACAAGAAGAATAGAGTATCTAACTTTCTTTTGCTCTTTGAGCCGATACCAGATAATCCCCAAATTGCTATAAATAGTAATAAGATTTTAAATTTATCATTAGTGCCAATAGCAAGGCCAGATGGGTATTTTGTATTAAAAGCAACACAGATAAACAAGGAGCAGATATA
			TGAAGAGTTAATAGAAAAACACAGCATAGGAACTTACATTGCAAATGCCAAAGGGGTGATTTTATCTGTAAATAAAAGATTTTTAGACATATTTGAACTAAAAAAACTGGAAAAAGGTAGCTCAATCAGTGATTTTATATCTCAATCTAAATATAACAATACAACAACCGATAATGAAATTTTGTTTTTTACTATAAGTGGTATTCCATTCAAGGCTTATATGAGCACTGCTATATTTTGTGATAAATACAACCATAGCTATATATATGGCTTTATAACACCAACCGAATCAAATATTGTTGATTATCAATTACACCCTTGTTTTGCAAATTCATCAATTGCTATTGCACAATGTGACATAAACGGCAACTTTGTAAAGAAAAATACGGCACTAATAAAGCTTGCAGGGTCAGATAATAATTCAATCTTTACGTTGATATTGGATAGTTATCATGTGAAAATACGTGAATATTTTTCGAGTAATAGAATAAATAATGCGTCTTTTGATGTACAGCTCAACGGCGGTAATAACATAAAAATATATTTCAATAAGTTTCTTCATAATAAAATGATCTTCATACTTTGTTATTTTATTGACAATACTGAACACAAAAACCTAGAGATAAAGCTTGAGCATTATCAAAAGATGCAAGCTATAGGGCAGTTAGCAGGGGGTATTGCGCATGATTTCAACAATATATTGACTGGGATAATAGGATTTTGCGATTTGCTTTTCCTCCAACACTCAGCTGGTGACCCATCTTTTGGAGATATAATACAGATACAGCAAAATGCAAAGCGTGGATCAAATTTAGTAAGACAATTGCTTGCTTTCTCAAGAAGACAGACCTTGCAGCCAAAAATTATTGATGTAAATAATACTATAGCTAATCTTTATGAAATGATAAAAAGATTAATAGGTGAAAATATAAAATTTAATATTTATTATGGTAGAGACTTGGGTGCTGTTAGGGCTGATCAAGGGCAATTAGAGCAAGTTATACTTAACTTAGCAGTCAATGCTAGTGCTGCTATGGAAAAGGGCGGAGAATTAACTATACGAACCTTTAATCAAAAGATTGACTCATTAAATTCTACACCTCAGGATATGTTTTCTCCAGACAAGGAAGCGATTGAACATGGAAATTATGTTGTGATTGAAGTAATTGATACTGGATGTGGAATGACGAGTGATACAACTGAAAAGATCTTTGATCCATTTTTTTCTACCAAAGATATTACCTCTGGTACAGGTCTTGGCCTCTCTACTGTATATGGCATTATTAAACAAACTGAAGGATACATCTATGTTGCTAGCAAAGTAAATCATGGAACTAAATTTAGCATATTTTTGCCCATGGTTTACATATCAGATGAAAATGATAGAGAGGAAGATAGTGAAGAAACAGAAAAACCGGTAGTAAGTGAAATTAAAGGTAATGGTATAATTTTATTAATCGAAGATGAAGATTCAGTAAGGGAATTCATCTCTAAAGCACTCAAAAGAAAAGGATTTGATGTAATAGAAGCAAGCATAGGCAGCGAGGCGCCAGAAATAATCAGTAAAAAAAGTCAACATATAGATCTTATAATCACTGATGTAATCATGCCAGAGGTGAGCGGCCCAGAAATAGTTAAAGAAGCATTGATCCATAGGCCAAATATCAACGTTATTTTTATTTCTGGGTATGCAGAAGATGCTTTTTTAAAGAGTGATGACATCAATATAGAAGATTTTCACTTTTTGCCAAAACCATTCACTCTGAATGAATTAGGAAACAAGGTTCAAAGTGTGTTACACAAAGCAAAAAAGACAGTCTAATTTTAGTGTGGTTAGCAACAAAAAAATTTTCTAATGCAAAAGTTTCTTGCATGTATACAATAGAATTATTTTATACATAAGATAAAAGGCGTGAGCAAGATTATTGCAATAGTAAATCAAAAGGGGGGAGTTGGCAAAACCACAACTAGTATAAATTTGTCGACAGCCTTTGCTGCTG
			TGGGAAAAAGCACTTTATTGGGAGATCTTGATCCTCAAGGAAATGCTAGCACCGGACTCGGGATTTCTTATCGTAGTAGGGAAGAAAAAAACATATACAAAATACTACTAAGCAGCGAAAATAAATTGATAGAATCGGCAATTTTCAATATAAAGGAAATTCCGAATTTATCGCTAATTTCGTCAGTAGTTGATTTGTCAGCTGCAGAAATTGAATTATCGCAACTTGAGCGAGGAAAATTCGTACTAAAAAGCGCATTGGAGAAGATACGCGATAATTATGAGTATATAATCATCGATTGCCCTCCATCACTTGGGCTTCTGACCATAAATGCTTTGACTGCTGCTAATTCTATTATTGTTCCTCTTCAGTGTGAATTTTTTGCTCTGGAAGGATTAAGCCATTTAGTTAAAACTGTGGAGCTAATAAAAAGGAATAACCTAAACCCTTTTTTGGCAATAGAAGGGATAGTGTTAACAATGTATGACAGGCGCAACAAACTCAGTGAACAGATTAAAAACGATATTTGCCAGTATTTAAATGATAAAGTATACAAAACTATCATCCCATTGTATGAGACTGTTATTCCACGTAATGTACGGTTATCAGAAGCGCCTTCTCATGGAAAACCCGCTATTGTGTATGATCTTAAGTGTCCTGGTGCACAAGCATATATAAGTTTGGCAAGGGAAATTTTAAAAAAGCACGCGAGCAGTTGTAAGGAGAAGAAACTAGTAAGCGAGGGCGTAGTATGAAGGATGATAGACGCCTCGGCAGAGGTCTTGCCGGCCTCATAGGCGATAATTATGATAATAAAGAAGATCGACAAGAGCATTTGCCTATTTCATTACTGCACCCAAGCAAATTTCAACCGAGGAAACATTTTGACGAGGAGTCATTAAGAGAACTTGCAAATTCGATAAAGAAAAGGGGCATTATACAGCCTATCGTGGTACGCAAAGATTCAAATGATGATGGTTATGAAATAATAGCTGGAGAACGTCGTTGGCGAGCAAGCAAGATTGCAAATCTTGATAGTGCACCGGTTATCATAAAAGATCTGAGCGACAAGGAATGCTTGGAAGTATCCATTATTGAAAACATACAAAGGCAAGATATTAATCCAATAGAGGAAGGTGAAGCTTACAGAAAACTGATAGATGAGTTTTTCTATACACATGAGGAATTAGCTTCAGCTATAGGCAAAAGCCGCAGCCACATAACCAATATGATTCGGATGTTGTTGCTCCCTGATAGGGTGAAAACAATGATCAATGAGAAAAAATTGTCTATGGGTCATGCAAGAGCGTTGATTAATGTTGAAAATGCGGAAAGTATTGCAGAAAAAATAGTTTCTCAGGGCTTAAGCGTTAGACAAACTGAAAAACTGATAAAGGACCTACATCAAAACAACAATCAAAAAGAGCAGAGATATACTAGAAATCAAGATATGACAGTAATAGAAGGCGCTATATCTTCTCAACTTGGTTTAAAGATCAAAATTAATGACAACAATTCTAAGGGTAAAGTTATGATACGGTATGATAATCCAAATGAATTGGATTTGATATTGAAAATTTTGAATAGGAAACTTGAGGCATAGCTAGTAGTTGGCTAGCAAAGCAACAAACCAATATCAACTGTTGGTGTCATGAAAGTAGCTGACACTGGAATCCAGGAATTTTATTAAGTTGGTAAGCATAAAAGTATAACTTCTACGTCATACCGCCGCGGTATCCGCTAACAAGCAGCGGGATGACGATTGTCAGGGTAGC------------------------------------------------------------------------------------------------------------------------------------------------CCCTAGTAGAAATCGTTTTTGTAATTGCAACATTCGTGCAATC--------------------------------------
			------------------------------------------------------------------------------------------------------------------------------------------------------------------------AATTAAATTTATTAATATAAATAATAAATTACTATTCTTAAATTTGATCAGATTGATTGCAAAAAAACAAGATTTTCAATAGGTTGCTTATAATCCTAATTATAGTTAGCCTTTCATAAGTAGCGATGCAACAAAGCCATCCCAGTGTCTGGGCACTGGGATGACACCGAAGGGGCTACTCGGATGACAAACCCTGTCATTCCATGGCGTGACGCTGGTTTCCATCCAAGACGGCAGTGCTTGACACTGGAATGACAAGAAGAGGGCACTGCCCTCCTTGTATGTATTAGATATAGGCCGAGTTGTGGTCGTGATAAATGTGATCGCTTGCGCAATCGAACATTTTCACAAAACCATTCTCTAGATAAAGATTATATTCGTGATGTTGATCTGATAATACAATATTATCTTGCTCCCCTGAATTGAAATGACTTGAATCTGACAGCAATTCGTAATTTGGATTATCTATTTTACTAATGCTGTTTATTACTTTGCCATTACCACTTGATATAGCTAAACTATAACTATCACCATCCTTCATTATCTTGATGGACACCTTATCTTCAGGTAACACTATAAGCTTCTTTGTGCCACTATCGTGGATTACGAATTTGCCTTTTTCAAAATAGTATTTGTCTTCCGGCAAAGCACCAACCTTATAATCTGATGTGTGCAGTTTGTTCCAAAAATCTAACACAGATTGCTTTTCTGCTCCTTCCGCTCTATCATACAAGGCTTTCACATCATTATAATTTATCGTTACATTTGCCTTATGCTTCCCTTCTGAGTCCTGCTCGTAGCTCTTTTCTATTTTGAGAATTGTGTCTTTTAATACTACCTGTTCTTGCTCTTTCTCCTCCACTGAAGCTGACCTTTTTGCCCTTGTTGGAATTTGTGGCTGATCAGACTGCATTTCACTATTGTCGTTTGATGCAGTTTTCTCTTCAGCAGCTTGTGCAACAACATTAGTAGTACTATGAACTTCTGTCTTAGTTTTACTTACTTGCCCTTTTGGACTTTCGGTTTGTTTCTCTTTTGTAAATATTCTCTGATAGTCCGTGTAGCCTCTATTAGTATCACCGATATCGCCACTGCCTTGATCAAAAGTTATTTTTTTACTTCCATTTCCCATATCTTCAATTTCAACTTGAGGAGAAACAGATGCTAGGAAATCGTTATAACTGTAGTTGTAGTCAGCAGAAAAGAATATTTTCCCTTTGAAATTGTGAAAGTTATTAGACAACATTCCAATTTCTTCATCACCATCAAACAATTTTACTTTAGTAAAATATGTTTGATCTTTTATTCTAACTATTTCACCGCTGGAGTTTCTTTGTATGTGATAATCATTTGGGTCGTACTTTATAGCAAAAAGTTTGCCAGAGCCATATTTCTCTAAGTTTATAAGGCCCACATTTACATGTTTATGGGAATAATCTCTCTTTTCATATTCATGTGCAAATATTGGATCTATATATCTATATTCGTCTGATATATTTGGCATACCTACTGGATGTTCATTCCCATCTTTCGTCCCCGGAACAAGCTTATATGCTCCATCTTTTTCCACTAATTTTAGGTGAGTAATACTTTGTGGTAGTTGAAACCTTACGTTTGCTCCATGGTCATGAATAAATAGATCCCCTTTCTCGGTAATATAAAAGCCCATATTTTTAAATTCATGTAAGCGCTCGTCTCCTTGCTTTACGACAGCTTCATATACATCATCGTCTGTCCTATCTGTTCCCTTATTATCCAGTAATTTTCCTTTTTCCACGATTACTCCATTTGCCTTTTGCTCATCAGAATATTGTGCATGTTCTGAATCCTGA
			TGATTCAAAATTTTGGTACCTCTAAGAAGCAGAGAATCTAAATCTTTTTGGATGTGTCCAGTGCTAGGATGCAACAATTCATTTTCATGTAAATGCGCTTCATCAAAGTATTCATCGCGTTCAACTGTTCTGCCATCTATTAGGGAAGCTTTATAATGACCATTTTCTTTTGTAACTGCCATGTAAGCACCGCCTTCGTATGAAACATTTAAGTTGTGCAATATATCCTCAAAAACGAAAGTTTCTTTAGTTTGGCCTTCAACTTGCTTAAAAAATCCTGATTCGCTCAATAATTCTCCAAGCTTTGTATTTCCGTCATATATAGACAGTGCACCCATATCTCCTTGACCATGAGCTTGCATAGAAAAAATCTTACCTTCTTGTAGATCAATATGATTTGTACCTCTTATCAAGTTTGAATCGATGTTGATCATCTCTCCTAACATCTTTTCTACGTCGATGTTCTTAGTCGCTTTTACTTGTTCTAAGCCAGTGTTTATGGTTTTATCAAGTAAGGTACTTTTTAATTCCTCATATTTGGAGGGAATTGAATAATATTTGTCTGAATACTCTTCGTAAGAAATCTTCCCTTCGCTATATTCTTTATTTATCTTGGGATATTCCATTTGCCTCTGCTCATCCAGATTTTTTAATGCATCATCATAAGCTTTCTTTAAATTTTCATCATACTTTGATAGCATTCTAAAAGCCTGATTTTTATACTCTAGACTGTTTCGGTACTCATTACCTTGTTGGTCAGAGTAAGTTAGTTTATCCTGTCCATCGGAAGTTTTTACTACCTTGAGGAAATGATATTCCTTTGATATATCAAGTGTATCATTTGTTGCCCTATTTATAGCACGAGCAACATCATAAAATGCAACGTGTTCTACAGGAGAAAAACTTCCAACGTTTTCTCCATCCATTTTTTCTATATTTGCTTTATAGTAGGATACGTTTTTAATTTCTCCACCCACTATTTCTTGACCAATTGCTATGAAATCTCCTTTTGTAACTTGCAAAGCGTTGAGATGTTCCATTGCAGTTTCTGTATCATTCTCAGCAAGCCAACTTTTGAAGTCAGTATCGTGTCCTTTTATGTCTTTCAAGAAACTTTTTGACTCATCTGAGTTACCTTGACGTAAAGCATCTAGGTAGTCTCTTAATAAACTAGGATCTTTTTCCTGTAAGTACATTATCAACGCATGACCTGTTTTATAAACCAAGCTATTTGCTTCGCTGTCCTTTGAGTATTCTAAACTTAAAATTTTATCTAAATCCAAATTTGCAGCTTCAGTTTTGTCGATACTTGATCCTTGAGAATTGAATTTATGATCTGAATGATGCTCAAAGTAGTCTGCAATTCCTTCCATTAATACTGTAGGTAAAGATTTGCCTCCTGTAGCCAAGTAAGTTAAACCATGTGCAAATTCATGCTGAAGGTTATGAATGCCACCTTGCTGGTAGACGTACATTTCAGCAAAAACGTCAGCTTTCCCTTTGTAGTAACATTTACCACCTTCGTCTCCAAGGTAAGAACCGAAACGCTCGCTTCCGCCAAGGTGAGTGTAATCATCCTTGTCATCAAACATGTAAATTTTAAATGTTTGTTCTGAACTGCCGCGTTCTAACTCGAATGCGTTTTTAAAATTAGTAGCTGTTTCTCTTATCTCACTTTCAATGTTAGCAACTTTACTTGCTCTTAAATTGTGAGAATAAACCTCTACTTTAATATTTAAATCTTCAACTTCTATAACATGTGGCGAATTAAACCCTTTGCCGTTATTGTTGAAATATTCTGCTTTAGTTATATTTTTATTTACTTGTTGACTAATTGTCATAATTTTAACCTCTAATTTGCTGATCTTTCAATATCAAGCATAAAGTAATTTCCCTAAAAAAAACGTAAATCCCTGTATTAATATAATTTATATCTTAATAAATAAAGTATAGATAGTTAACTTAATATGTAAAATTTAGAATATGGCTGAAATTCTATA
			CAGCTATATTCCGGAATCACATTGGACAAGGACAAAAGCAAAGTGGTTTATTGACTTTCATTCCACCAAAGCACTATACTAAAACCACGATGGGTAATTAGCTCAGTTGGTAGAGCACTTGCTTGACGTGCAAGCGGTCGCTGGTTCGAACCCAGTGTTACCCACGTTTTTGTTTATGAAAAGATTTTATATGACAGCAGTGCATAACGGTAAACACTCAGCAGCGCAGTCCAAGCGCTTAATCTATTCCATAATAATAGTTGCGATAACAATGTTTATGGAAATAGTAGGTGGAATAATTTCACATTCGCTTGCTCTATTATCAGATGCAGGGCATATGCTCACTGACCTCTTTGCCTTGGTTTTAAGCTGGTTAGCACATAGGTTTTCAGCTAAGAAATCCGATTTGCAGAGATCATACGGATATCATCGGTTGCAGATAATTGCAGCATTTGTTAATGGTTTAACTCTATTCCTCATTGCAGTAATCATTATAATTGAGTCAATAAAGAGGTTTATTTTTCCAGTCAATGTTGAGTGGAAAGTAATGTTAATAATTGCTACACTCGGTCTTGTCTCTAACATAATAGTCTTTTTTATATTACATAGTAAATGCGAGAGCAATATAAACATAAAAAGTGCTGTACTACACGTTATAGGAGATATTTTAGGTTCTGTAGCTGCTATACTTGCATCTATAATTATCATGCTTACTGGATGGCAAATAGTAGATCCAATCTTATCAGTATTTGTTAGTGTGATAATTCTAAATAGCGGCTATAAAATTCTCAAAAATTCTTGCCATATACTCCTTGAAGGTACGCCTGAGGGTATATCTGCTGAAGAGATAAAAAGTAAGATCACATCAGAATTACCTGAAGTGATAGATGTGCACCACATACATACATGGTCGCTGTCTGATAATTATTTTATAATTACCATGCATGCTAAAATAAAGCAAAATGTGCAGCACACCAATGTTTTATATGAAATAAAAAAAATATTGCTAGATAAGTTCGAGATAGCACACTCTACAGTCGAGATCGAATACGATGAGGGTGCGGATAATAAGATACTTAAACATTGACGTTTTAAATTATTATGCTATTACTAGAGTGTAATGATGTTGAAGGTAAGCTATGATAGGTATTTCTCAAATACAATTTCCTTCAAAGGATTCTAGTAAGCTAAAATTTGTTAGCTACTTTGGAGCTTTTGTCTCGTTAAGCATTATCACTAATCCTGTTAATGTTCTTTTTTCTCTTGGTACTATGTTCTTCAGGTCTGAAATTAAAACTCTTTATATCTACAAAGAAATAAAAACGGCAAAACAGCAAAAAATGAGCAAAAGGGAATATTGGGAAATATTTTTTAAAAACAATACAATCAAGGTAGCAGCCTTCCTCTTGTTTTCTGCTTTCATAACATATCTAACTTTCACTACCACTTTCTTGCTTATTTCGTTACTGGGAACTATACCACTTACAATGCTATTAATTTTATTGCAGAGTGAACTAAGGCCAAAAGATTTTAACCCATTTACGCTGCTTAAAGCTTCTATAAATTTCTTTTTGGAAGGTATAAAAGAGAATTTACGTGGTATGGTTAATAGTTTTGATGTTAAGCTTGAACATTTACTGCCCCATCAATTAAATGATGATATCATTAAAAATATTGATAAATTAAAAGGTAAGTATAGTGAACAAGTACCTGAAGACGTAATCAAAAAGGATGAATATATTCAATTCATTGGATATATAAACAATTCATATGAGTTTAGTGATGAGGATAAAGGAAGAGTAATTGCATTTTTAGATGACTTTTGCAAAGATGATCAAAAGCATAGCTCCGGCTTTACAGGTGGGCAGGGTCTGCTTTTAGTTTTAAGGGCTTGCAATGATGGAGACGGAGAAGCCGTTAAGAGTAAAAAGGATGCATTGATTTCTAATTTAATTGATAGCCAAACTTTCTCTAGAAAAGAGCGAATTCCTAACACTTGC
			TTCACCGGTATTATCTATAGAATGTTAAGCACGCTAGAGGGTATTCATCCTGATCCAGAAATTAGATTTACTCCCCCAAGGGAAATGTTGCTCTCAGAAGCACAAAATAAAGCACGTGAGTTTATGTTAGACAGGTTAAAAAACAAGAAAAACAATAAAGAAATTCTTAAGGCTTGGTATGACGTTCAAAATGGTTATGAAGACGATGAAAGTCAAAAAATAGTTGATGATTTTATTTCAGAAGTAAGTATTCCTTTAATGAGAAAATTATTGAGTATTACTTCTCAATATAGTGAACAAATTGTGCTGACGTTAATGAAAAATATTAGCTCTATAAAGTTAAATAAATTACAATGTTGTGAGCTGGTTCAGCACATGAGAAATAAACTGCAGGAGCATGATTTAGATGACCAAGAAAGTTTACTCGAAAACATCGGAAAAAAAGGATTCTTAGAGCTATTAAATCGAGATCTACTCGAGACAGATTTTTCTCTCAAGGATTCATCTTTGGATGGAGCTAAGAGAATAGCTAATAAGATAATAGAAGAAGAAGTAGCAGAATTTAAATTAAAGGCTGAGAAGACTATTGAAGGTCAGATAATTAGCATGTTAGATGGGTTAAGAATGCTCCCAAGAGAAAAAAGATGTTATAGGGTATATGTAGAACTCAGTAAAAATAACGAAAATGATAAGGAAAAAATAAAGAAAATTTTGCAAGAAAGGTTAAAAGTAACAAAAGCAGCAATGGATGAAATGTTAAAAAAAGGAGCTTCACATAAGCTAGAGTTAGAAATTGAAAGTGTATATGAAGGAAATAAAGATCACGTTACTCAACTTTATGAAAAAATAAGAGAAACAAAAAAGGAATTCATTGAAGATGGTCTTTTAACACCTCAAGAAGTAGAGAATATAACAAAAGCAAAAATCATAGACTTAAACAAAGAGGACAAAATCATACCGTCAAGCAATTTGTCTCGTAGTTTAAGTGTCAATAATTTGGCAGTACATTATCTATAAAATTTATACTCTTTACCTTGCAGAAGATTCACAATATTTCTGTGGTGTTTTAGGAAGACCAGTGCTCCTATAATTAGTAATGTTAAGAACAAATTCCTCTGAAAAAAAAAGGACCATGCTACAGCCGTTGAAGTAGCACTGAGTGAAGCAAGGGAAGAGTATCTAAAGGCAAGAAAGACTATTATCCAAATTATTACGAATACTAAAGTAATATCGATGTTAAATGCTATCAGTATCCCTAGAGTGGTTGCAACGCCCTTTCCTCCACTGAATTTTAGCCAAATAGGAAACATGTGTCCTAAAACTGCTAAAATTGCAGATACATATATATAAAAATCGTTATTATCACAAAATTGTTGTGCTATATAAACGGCAATAAATCCCTTAAAGGAATCCAGAAATAATGCCAAAGCAGCAAGAAATTTATTTCCCGTCCTTGCAACGTTTGTAGCACCAATGTTTCCTGAACCTACTTCTCTTAAGTTTATCCCTTTTATTCTTGTAATGATTAAGCTAAACGGTATTGAACCGAGTATGTAGGACAGTATAAGGACTACATACTTTTCCATTATACCAAGAACCTAATTAATTTTATTATTCCTCAGCCTTTTTAGGTAGCACTGAACTTCATCGTTAATCTGATTACTAAACAGTATAAGCGCTGTCATGTTGATGAGAGCTAAACAAGAGAATAAAGTTCCACCGATATTGGCAATAGCCATTATATCTTTAGAAAGACCAGAGAAAAACGCCACAATTATTACCGCTATGCGGTATATCACTATACTTTTTGCACCGAATAAATATAGCCACCCCATTTCACAACAATATACAAACGAAATTACTGAAGAAAATGCAAACAAAGGAGCAGCTACTGTTAGAAGGATAGGAAACCATGGAGAAACTGTCTCAAATGCTTTGTGAGTAATTAATATTCCCTCACCAACACCTGTTTGGTATGCACCTGTTATTACTATTGTTAT
			TCCTGTTAAACAGCAAATTAACATTGTGTCAAAGCATGGTTCTATCATAGCGACTAGTCCAGTTCTTACTGGTTCTTCATCTTTAGTTGTTGCATGAGTAATTGAAGCAGAACCAACACCTGCTTCGCTGGCAAAGATTGCCCTTTGAATTCCAGCAACAAATGCTCCTACCATCCCTCCGCCAACAGCATTGAAATCTATCATAGTGGAAAATAATATTTTCAACGTATAACCAAGGTTATGAATATTAAATGCAATAATAATAATACAACTCAAGATATATATAAGTGACATAATAGGCACTAGTGCAGAAGATACTCTAGCTATCCTTTTAATTCCGCCAATAATCACTAGAGCAAGCAGCGCAGAAATTATGGAAGAAAGAAACCAAGAGTGACCATCTACCCAACTTGAATAGCCAGATAATATTGAAACCATTTGGTTGGTTTGAAACGCTACACTTCCACCAAGACCTGATAATACAAAGAATACTGCATACATGGCAGCCAGCACAATACCAAGTTTTTTAAATCCAAATTCCTCCAGACCATTCCTTATATACTGAAAGGGACCACTAAACAATTGGTCCTGATCTTCTGTTCTATGTCTAAACGCCAACGTTACCTCAGCAAATTTTGCTGACATACCAAAAAAACCTGTAATCATCATCCAAGGCACCGCTCCTGGTCCACCCATTGAAACTGCAATTGCGACTCCAGCAACAGTTCCAAGGCCTACTGTGCTTGAAAGTGCAGTCATAAATGCCTGAAAATGCGTAATATGACCATCATGGTGATTCGTGTCATATTTTCCACATAAAATAGCAAACGCATGCTTAAACATTCTTATGTTGAGAAATCCAAAACGTAATGTTAGAAACACATAACCAAAAACTAGTAGAAGGATTATAAATGGCACGTAAAGGATCTTGAAAAACAGTACTTCATTCATGAAGTTATTTATTCCATTCAACACAGCGTCATAACTTTCGTAAAAACCTGAAGCAGCGTACACATCATTAAACAATAGGCAAAATAACACCATACAAAGCAATCTATAAATCATGTTAATACCCTTTAGAATTGTAATAAGAATCTATTGTATTCAAAACTTCCCTTCTTAGTAGATATATTGCAACAGCATTTGGAATCATAAGGCACATAAACAAACTGTCACCTAGATAAGATATAAATTCTATATTCTTTGACATACAGCTGATATACACTGAAACCACTATAAGAATTTGGAACGGTATCAGTATTTTTTTACTACCAAATAAATACAGCAAAGCAACTTCACAGTAGTAACAATAAGCTATTATTGTGGAAAATGCAAAGGAAAACATCATTAGCGGAAAAACTAACTTGCTGAACAAGGGCAAAGCTGTTGAAAATATCGAACTAATTAGTGTAATATCACCCACGTTATCAGTGCTATGCATACCAGTGATAATTATCACAATACCAGTCAAAAATGAGATTAATATTGTGTCTATAAGTGGTGCAATCATTGCAACGCACCCAACTTTAATTGGATCTTCTTCTTTTACAGCTGAATGTGCTATAGCTGCTGTTCCGGTACCTGCTTCGTTAGCAAACACTGATCTTCTCACTCCGGCTATTAATCCGCTCAATACTCCGCTTCCTATAGCTGATTTATTGAAGATATCTTGGAATATTATGGATAGAGCATTCAGCAAATTACTTCCGTTTACATAAATTAAATATATACACATACCCACATATAGCACTATCATAATTGGTGCTAAGCTCGTTGAAACGAAAGCAATGCGCTTTATTCCTCCCAATATTACAATAAAGACAAGCAGGGATATAATAATGGATGCGTTGTATTCTAGGAGGTTATTTGATAGTGCTGCTATTTGATTTGCTTGAAATGGTATACCGCCCAAAATCATTGCAATAAGTAGCATAATCGCATAAGTGAAGGCAAGAAATCTACCAGTTTTTGCAAATCCAATTTTTGCAAGCCCGTACTTC
			ATGTAATAAAAAGCCCCGCCAGTTGTATTTTCAGAGCGATAAGTAAATGCAAGCACCACCTCGGCAAACTTTATCGACATACCAAGTATTCCGGTAATTACCATCCAAAAAACTGCACTTGGGCCCCCTATTGTGATAGCTATTGCAACTCCTGATATTGTTCCAAGACCAACTGTTCCTGAAATTACTGTTGCAAACGCTTGAATATGAGTGATTATGCCATTGTTGCTGTTATTACACTTTAGATTGAATAGCGTCTGTATTCCATATTTAAGTAACCTAAAGTTAATGAATTTGAACTGGGCAGTACAAAAGATTCCAGTTGCAATTACCCAAATAATTATAAATGGAATGTTGAATATCTTTATATACAGAAATGAATTTAATAGTTCACTTATCTTCAAAATCATGCAGTTTTCTATTTTTTGTTAGCTAACGAGTTTTATATGTAAAATATATGTAAAACCCGATGCTTATTGGAATAGTAAGTGTATACACTATACCTAAAATTGGTAGAGTCATCCAGGGCTTACTGATGAAAAATACAATAAGTACTCCAAAAAATGACACAAATATATAGGATAGGCTTTTGGGAATATAAATATATTTTGCAGAGAAAGTTGGAATGTGACTTATCGAAAAAAATGAAATGGCCAGAAAGTAACAAGCTACGTTTCTTGTGTTAAAAAATCGCTCTATGAGAAGTAAGTATTCACTCTCATGAGATTGAAAGGTAATAATTATTGGTAACAAAGAAAGTAAAGCACACACTGGAGCTGGAACACCAGAAAAGAAAAATTTTTCCCAGTATTGTTGTTCTGAGTGTAGCGAAACATTAAATCTTGCAAGTCTTATTGATATGCAGATTACGTATATCATTACTAAAATCCAACCTATGACTTTGATTTCGTTTAGCTTCCAAAAATACAAAAGAAATGCAGGCGCTGCACCAAAATTTAGAAAATCTGCAAAAGAATCAAGCTGGGCTCCAAAATCGCTAGTTGATTTTAGAATTCTAGCTATTCTGCCATCCATTCCATCTATTATTGCTGCAATGATGATAAAAATTACTGAGAATTCCCATTGTTCATTAAATGTAAATTTAAGTGAAGTGAGACCAGAACATAAACCCAATAAAGTTATAAAGTTTGGGAATAATTTAGTAATAGGTAAGAATCTACTGTTACTTCCCTCGTTATTCATATAACGTCAAAAGTAAGCTTCTCTTGAACGTTTTCCTTATTTAAGTTTGCTATAATTGTTTCACCACCAATAACAGTTTGCCCTTCTGAAACTCTGACTTCTGTATCAGCAGGAACATAGATATTCACTCTACTGCCAAACCTTATAATTCCAAACCTTTCACCTGCTTTTACGTTCTGGGATATTCCTAAATTACAAACGATACGACGTGCAATTAATCCAGCTATTTGCTCCACAATAATTTCTTTCCCCTTTTCGTATTCAATTACAATAACCTGCTTTTCATTTTCATTACTAGACCTATTGCTCATTGCGGATACAAACTTGCCTTTTTTATAACTCATTTCCTTTATCGTACCAGATATTGGTATACGGTTCACATGGACGTTCAAAACACTTAAAAATATGCTAACAAGCGTAAACTTCTTCTCCTCTCCGTTTTCTGCTGATAAAGGATAATTAACTTCTTCAATTTTTGAAATCACACCATCAGCAGGACTTAATATAAGATTCTTATTGTTTGGCACAGCTCTTGCTGGATCACGAAAGAAATAAGTACACAATAATGTCGGAAACAAGCACGTAACGCCAAACCCCCAAGATATAGAGAATGCTATACACGTTACTATAAAGGAAACTACTATAAATGAATAACCTTCCCTGTTTATATTAGGTAAACCAAAACACATAATCTTATTAACAATAACCTATTGTTAACAATTTATCATTTATAATTTCTCATGAAAAGCTTTTTTTAACTGCTTCAGCAAAGTCTTTTTGATACAAGGTAACATTAC
			AGATTGTTATATTAGCACATAGAATTACCGTCATACTGTAACAACCCGTCCAACACAAAATCTAATGCCTAAGTTTAGATCAGAAAACTGATTCTTCTAAAAGTTGCTCACTATCCTCGTCTATTATGATAGAATTATCATGATTTCTGAGTAAATCTCTGATTTTCGTTTCTATTTCATTTGCGACTTCTTTGTTTGTTTTTAGGTAAGTTTTTACATTCTCTCTTCCTTGCCCAAGACGTGTGTTGTTATATGAATAGTAAGCGCCTGCTTTTTCAAGCACACCAAGCTTTGCTCCCATATCTATTATTTCTCCGAGTTTTGATATACCTTCATTGTACATTATATCAAATTTCGCTTCTCTAAATGGAGGAGCAACTTTATTTTTTACAACTTTAACTCTTGTTTCATTACCTGTAATATTTTCTTTGTCTTTTATTACACCAACTTTTCTTATATCAAGCCTTACAGAAGTATAGAATTTTAATGCATTTCCACCCGTGGTAGTTTCAGGATTTCCATACACTACTCCTATTTTCATACGAATTTGATTAATAAATATCAATATACAGTTCGCTTTTGAAACGGCAGAGGTTAGTTTCCGTAGCCCATGACTTAGAAGCCTTGCTTGCAGCCCCATATGTTGATCACCCATATCACCTTCAATTTCAGCTCTTGGAGTTAATGCTGCGACAGAGTCAATAACTATCACATCAACCGCACCAGAACACACTAAATACTCAACAATATGCAACGCCTGCTCTCCAGTGTCTGGTTGTGAAATCACTAAATCATCAGTGCTTACCCCAAGTTTACGAGCATATAAGACATCCAATGCATGTTCTGCATCGATAAATGCGCATGATCCTCCTTTTTTTTGTGCTTCAGCAATCACGTGCAAGGCAAGAGTGGTTTTACCAGAACTCTCGGGGCCAAATATTTCAATTATACGCCCTTTTGGCAGACCTCCAACACCTAGAGCCGAATCAAGCGCAATTGATCCTGTGGATATTGTGTCTATTTTTTCTACAGGGTTTTGCTTCAACTTCATTATTGCACCTTTACCGAATGCTTTTTCAATCTGGCTTATTGCGTTATCTAGCGCTTTTTGTTTATCACTATTTCTTTCTTCTGGGTTACTTGCCATAGATCATTTATTAATTTATATAATTCTCTATGATAATCAAACGCGAATAACCTGCCAAGGTTTTTCTAGTATTTATGTATTATTTCAATGAAAAATATTAACGTTTTCATAAAGCAGATATTTGTTTGCCTTCGTTAGTAACACACTATACTTTAGTGTACGAACGTTGCAATTTGCAGCATAGCAGGTGGTGTCATCCAAGTAGCCAACACTGAAATGACTAAATTCGAAATGGCTACATGAATTTATTGTAAATTACTACCGTATAAGGTGCGATGCAACAAAGCCATTCCAGTGTCAGCTACTTGAATGACACCTCTTAGATGGGTCAGCTACTCAGATCTGCCATGAAAACTGCAACCCTAAATGTTGGAGCACTGTCGTACACTAAGCGCTGTAATGACAATTTTAGTCGCTTCATACACTTATCATGCTAGTCATAACAGAAATAATTTTTACCAAAGATATTTATGAAATAATTGACATAGTTTGGAAATATGTATATTATAGAACATTAATAGTTAGTTAATTTGTAGGTGTAATGTGGCTAGAAATGTTTTGAATGAAAATGAGTACCACGCTTTAAAGCAGTTGTTTTTAACATTTAATATTCAAAAGGAGGATGTGGTAAATTCTGACATTAAGAATATTAAGAAAAAGCTTAGTCAACAATACCGTAAATTATCGTTAAAATATCACTCAGATAAAAACCCAAACAATAAAGAAGCGGAGGAGAAATTTAAGGTTATTGCATTAAATAAGCCATTTTTTGAAGAATTTATAATAGAGCCATTGGAGAAAGGTCTCAATAAAAGAAATAATTTAATAAAAGAATTACGCGGTAAGTTGTGGA
			GTCGCAGTTATGAAGAATTGCAAAAATACTTAGATGATAAGTGCAGAAATAAACTCTATAATAAGCAGCAGTCAATTAACAATAATGTAACTGCTTATGTAAAATATTCTTCTTATTCAAATCTCTTAGGAGTTCTTTTAGTATCCTTCACATCAATTGCATTTTTAATAATTAATGGTATTTCTTCTAATGTACCAATAGCAGTAGATTTTCTTGCTCCCTTGTTAGCAGGATCTATTTTAAATCTAGCTGTTAAGAGCATTTATACTAGAAATGGGAAAGAGTTTAATCATCAGACTAATATTTTATTATTGTTTAACTTTGACCAAGAATGCGAAAATTTTTCAAAGAGTGATAGGACTAAATTAAAGTGGCTAAAAAATTCAGTTATTTTGAGCAACACAATCTGTACATCTTTAATGTTTTTCGGTATGGGATTAGATTTAGTTGCCAACGGCTTTGGTATAACTAACTCTATGATGTTATCCGGCTTATTACTTTCATTACCATTCACGCTTTTAATTGTTACTTCACCTATTTTAAATGCTGCAAGTAATTATATTCTCAAAAAGACAGCTATAAATTCAATTGAGGAGCAATTTAAAGGTGATGATCAGTTTATAGAAGTCGATAACGAAAAGCCAAGCAGTACTATGAGCAATCAAAGTTATTTCCCCATCGATCAGTTAATATCATCAAAGTTAGCTATTCTCCATAGCGAAGTCTCTAGCTAGGAACAATGAGCCACAGATTAGTATGGTTTTGACGTTTTGGGTAGAGGCTTTTAATATGTGATTTGATATTGCATCGCCAATTGATTCACATTCAACTGCTTTTATTCCTATGTTATTGGCTTTTTCCCTAATCAAATTTGTATTTGTTGCTTTAGGTTCAGACTTAACACAAACCGCACATAGTAGCTTGATATATGGCTTTAAGTGCTCTAAGAACTCTTCCACATTTCTGTTACTAGTAACACCAAAAACCATATAAATACCTTCAGCAAAATTATCTTTTACCCACTGAGATAGTACTCTAGCACCATCATTATTGTGTGCACCATCTAAAAATAATTGCCAATCTTTCGGTAGTAGGAAAATTAAATTACCTTCTTTTATAGACTCTAGCCGTGCAGGCCAATAAGTGCACTGTAAACCTGAAGTGATATCCTCTTCTCCAATATCAAATTCATACTTTCCACTTAAAATACTACATGCTGCAATAGCATTGCCTGCATTAATCACCTGATGATCACCCTTTAAAGATGGCAAAGGAAATTCTATTGATTGAATAGCTGATTGAAAAACCATTTTGTTGTTCTTTTTTTTGCAATTCCATTCAAGACCTCCTCTATACAAGGGAGATTTCTTATTTATTGCGTGGTGTTCTAGCGTGTTCACTATAGATTTTTCTTGCGGTGCTATTACGCAAGGAACATTAGGTTTCATTATTCCAGCCTTTTCACCTGCTATAATTTCTACAGTAGGGCCAAGATATTCCGTATGATCAAGTGCAATGGAAGTAATTATTGTTAAAATCGGATTATCTATAACATTTGTTGCATCAAGCCTTCCACCCATACCCACTTCAACTAAAGTTATATCGGCTTTATGACGAGAAAAAGCTAAAAAAGCTGCAATAGTTGCAGCTTCAAACAGAGTGATAGGTTGTTCTGCAATTACTGCACGACATTCTTCTAATAAGCTATATAATTCATTATCGTCGATATAGCTGCCGGCTATCACTATCCTCTCATTAAAACTCACTAAATGTGGAGAAGTGTATGCGTGTACCTTATACCCTGCTGCTTGCATTATATATCTTATAAATGCTAGTGTTGAGCCTTTCCCATTAGTTCCAGCTATATGAATTACGGGAGGCACTTTTTTCTCGGGGTTATCTAGTTTGCTAAGAAAGCCTTTTATGCGATCAAGAGAAAAATCATTCGGCCTGCTACCAAGTGGCTTAGGCCAATGAGGCATATATATCATGGATTGTTA
			TTGCATTTTAATTCAGCTATAACGCTTGCTATGCCATGCGTGTCGATTTTTTCACTAAATTGATAACGTTGATTAATAGCAATACTTATTCCACTCATTACAACATCACTTATCAAGAAAGAACTGTTATTTTTAGTAACTTTAAAATCAATATTTGTAAATTCTTCATCCCCGTAAGAAAATCTTGTACCAATTAAGCAAGTTTCATCGTCAACTGCTTTTGTACTCATTATGATCATTTCACTATCATGCATGTATTTATATAAAATTTTAACGCACAAACGCGTAAGATACACTTCATACTCTCTTAAAAAATCTTCTTTTTCTTTTTGTTTAACTAAAGCCCAATGTTTTCCTATGACGAATTGCGATATTCCTTTGAGGTTAACATTGTTTTGAATGACCTCCTGAAGCTTTTTTTGCACACATTCCCGGTTTTTTTTATTCTCCTTTGTAGATATACCATCCACTTGTTGCTTCATAGTATGCACAAAAATTTTGTGATCTGTACAATTAGTGTAAGCACTTGAAGAAATTACAATAAAAACAATGATAGTTAAAACTTTAGTAATGTTCATAAGATATATTTATTAGCTATGATACTTAGAATGCAAAGTTTAATAAAGATTAAATAATAATCGCTAGCTTTAATATATCTATAGACACACCTTGTATAAATCATCTACAATTAATTAAGGGTCTGTTCTATGCGTTATGAGTTAAGTTAAATTTCCCGAGCGATAATTTCTAGTCAAGGGAATTGCCTCTGTTAATTTCGTTGAAATTGATACGCGATGCCCACCTTAACTTTAGTCTCAGGAATCTACTAAGGCTGACGGTAGATACGGATCCTATTTTGATTGGTTTAACATTTATGCTTCATCAATACAAAGAACAGGGTGTTTTCCTATGTTTGCCTAATGAAGTATTCCAAATTGTAATTGATGTTGAAAGGTATCCTGATTTTGTTCCTTGGTGCAAAGCCGTTTATATAAAAGAAAAAATTAACAACCAAATGGTTGTGGATCTCCTCGCAGCTTTTCATGGAATTAAAGGTAGATATACATCAGAAGTTCCTTCTCTTTCTCCAAGTGGAACAAATGAAGGTTGGATAAAAGCTGTATCATCAAATGGAATATTTAAACATCTATACAATGAATGGCAATTCATTCCCATAGATGAAAATAAAACTATGGTAAAGTTTTATATAGAGTTTAAGTTTAAGTCCAACTCATTTTCCACTTTATTAAACTCAGTATATAAGTATACACAAAGTAAAATAATTGCTGCATTTAAAGATAGGGCTGAAAGCCTTGCTAAACAAAAGTTATCTTGACATTATTAATATAAATGTATAATTTTTTTTAGTAAGTTAAGTGTTTATATTGTAATGATTTTTAGACTATTGTTTTTATTAATTTTCATAAGTGTTAATTCTTATGCAGTTGTTAAGCAAGATTTATCCGATAACCAATACATTCAAAAAAAACCCAATGAAATAACATCAAATGAGCTATTATCGCCATTACCTAATGATAAATTATTAGGAGATCCAAAAGCACCAATTCTAATGATAGAATATGCTTCATTAACTTGTTATCACTGCTCTCTTTTTCATAGGAATGTTTTTCCTAAAATTAAAGAGAAATATATAGACACAGGTAAGATGTTATATATATTTCGTCATTTTCCTTTGGATTACAGAGGGCTAAAGGCTGCAATGCTAAGTCATTGCTACGAAAAACAAGAAGACTACTTTAATTTTAACAAAGCTGTTTTTAACTCAATAGATTCGTGGAATTACTACAATTTAAGTGATTTGACTTTACTACAAAGAATTGCTGCACTAAGCAACTTAAAGCAAGATGCATTTAACCAATGCATTAATGATAAGAAAATAATGGATAAAATCGTAAATGATAAATCACTGGCAATTAATAAACTTGGTATCACAGCCACTCCAATATTTTTCATCAAGCTTAACGATGATAAATCATATA
			TAGAGCATAATAAAGTTAAACATGGAGGGTATAAAGAGCTGAAATATTTCACTAATGTGATAGATAAATTATATGGAAAAGCTATAGTGAAGTAATTCCACTGTAGCTTACCATATAAAAGACTCTATGCTGAGTCATTGTTTTTCACTACTGTTTGTTGTTTTTTACGCTCAAACTCTCTTTTTTTACTGTGCCAAGTGTAGTAATACATAGCGATTTTATTCTCTATTAATACTATTGTCCCGTCATAAAACTGAACCATATCCATAACTTTTCTCTGAGCTTCATCAAAACGTTCTTTATACTTTTCACGATAAGCTGGATTATGTAGTAACATAACCCCTTCATTCTTGTTAGATTTTTTGTTTAACGTTTCAACTTCACCAGCAATAGTATAAGACATATAACCCCCTCTAATTGATTATAAAAATTATATTTTAAAAAGAGAAATGCGCATAAACAATCCCTTTAATTCTAGCATAATAATCGACTGTTTATTATACTAGTTAACTATAGTACGATATATAATAATTTTTGTCACTTAAAATTTTATACTATGAAATAATAACTTAAAATAAATGTTTTTATTATTTTAAACTATATTATTATATTTATAAATTGTGTATGAATTAAGTCTCCCTAATTTATAATATATGCGTAATAATTTTAGTATAAAATTGTCATACATAAGAAATCTATTTGCAAAAGAATATAAAAAAATAGAAGAATATTGTATTCTTGAAAAAAAGCAACATATTCAAATTGGCCCTGAAGAAGGAAAGCTATTAAGTTTATTTATAAAAATCCAAAAAATCAAAAGTATTGTTGAGATTGGCACGTTATACGGTTACTCGTCGATTTGCATGGCAAAAGCTCTACTAAAAGACGGTCATATATATACAATAGAAAATAATCCTCAACACTCAAGAATAGCAAAAAAAAATTTTAGTGCTTTTAATCTAAGTGATAAAATTACTCTAATAGAAGGCGATGCACTGGAAAAAATTAATGAATTATCAGCAAAAGCACCATTTGACATGATATTTATTGATGCTGACAAAAGTAGTTATCCTAAGTATTTAGATTGGGCAGAGTCATACATTAAACAAGATGGGCTAATCGTTGCAGATAACACTCTACTGTTTAACACAGTATTTTTAGAATCGCCTCCAAAAGAAGTATCAGAAAAATCATGGCATGCCATGAGGGAGTTTAATAATAGGTTATCAGATGAAAAAAATATTTCTCTATATTGATTCCAACTGATGAAGGAATGACTGTAGCTTTAAAGCTAACATAAGTTAAAAATCAAGGTCAGCATAATGTTTAGGAGGGATTAAACCAGAAATCCTCTCTAATAATATCTCACGAAAACAAGGCTTTGATTTAACAATGGAGTACCATTCTTTTAAAATTTTACTTTTTTCCCATGGAAAACTACTTACATAATCCATTACGGAAATATGCGATGCTAAAGTAATATCAGCTAAAGTGAACTTATCAGTTGCAAGCCAAACGTTCTTGTTAATTAAGTGTTCGGTGTATTCCATATGGCAAGGCAGGTTATGCTGAGCTGCATGAAGAAATCTAGAGTCAGGGCTGCGGTTAGTAATTACTTTTTCATTCATAATATACTTAGTAACTTCATTGTAAAATTTGTTATCGAACCAATTGATTAGAGCGCGTATTTTAGACTTAATAATAGTGGATGAACCAAGTAATTTGACGTCGCTATTGTAAGTCTCTTCTATATATTCACAAATGGCATTACTATCCGCTATTACAAAGTTATTATCTATTAACACTGGTACTTGCCCGGTTGGATTGATCTCCATAAATTCATTCCGCTTTTCCCACGGATTTTCATACACTAGATCACAGCCTAATTTTTTTTCTTTTAGAAAAGCTCTAACTTTTCGTGAAAATGGACAAAGAGGAAAATGATATAAAATCATAATGTTCCTCTTTTGTTATACCAATATCCTTTTTTTGTTACTCTA
			TGGCTTGACCTACAACTGTACGAACTTTCTTTGTAGTCCACAGAAGTTTGCGTAGCAGGTAGTGTCATGCAAGTAGCTGACACTGGAATCCAGTTCTTGTTATACAATTGCCTAGTGCGCTCATTTACAGTTAAGTTTTCTGGATCCAAGTAGTCAAGCACTGGGATGACATCCTTTTCGGTAAAAATTGCTCTTATATCACAACATTCATACAGCTGTATGCCTAGGCACTGGGATGACATAAATAAGCGCTGAAATGACATAAATAAACATTGGAGTGACAATCTTGTAGTGACTTGCATGACAACTAACTTTTTGTTTACTTCAAAATAGCACTGTAAAAAATTTAACATATCAAATTATAGAGCTAATATAGGATATACCTTGCTAAATAAAAAAAAAAGTATAATATTTTATAAGGTATGCAGGCAAAAACTCTGTAATTTGGTCAGATCAGAAATGAAGCAGCCATATCAGAACCTTTTTGGGTTGCATACCTATTTCATTATTTGTTTTATCCGAGGCTATGAATATAGCATTAAAACATCGTCCTAGTAGCTTCAAAGATCTAGTAGGTCAAGATATATTAGTGCGTGTATTAGAAAATGCTTTTATTTTAAACAAAATCCCACAATCTATACTGCTCTCTGGTAGTAGTGGAGTTGGTAAAACCACCACTGCAAGGATAATAGCTTTATGTTTGAATTGTTCCCTGGGGCCAATTTTTGAACCTTGCGGATCATGTGAAAATTGTCTAGCAATAAAAAATTCAAGCCATCCAGATGTAATTGAAATCGATGCAGCAAGTCACACTAGCATTGACGATATTAAAGTAATCCTGGGAGATATTTGCTATTCACCTATAAGCTCTAAATTCAAAGTCTACATTATAGATGAAGTACACATGCTATCTAGCAGTGCATTTAACGCATTACTTAAAACCCTAGAAGAGCCCCCATCTAGTGTAAAGTTCATTTTAGCAACTACGGAAATAAAAAAGATACCAATAACTATTATTGCACGTTGTCAAAGATTTGATTTACACAACATTCCTGTAGCTAAAATAGTGGAACGTTTAAATGATGTTGCACAAAAAGAGAGTTATTCCATTGAAAAGGGAGCATTAGAATTAATTGCACGACACTCTGGAAATTCAATGCGTAACGCCTTGTTTTTGATGAATCAAGCAGTGCTATATAGCAAAGATGGTGCAATATCCACTAAAAATGTGACAGACATACTTGGCCTAGTGGATAAAGATATTATATTCGATCTATTAGGGGCAATATTAGAAGGTGATTTACAGAAAGCTCTATCAGTGTTTGACAAGGCGGTAAAAACAGCAAACCCACTTAGTATTTTTGAAGGTCTATTGCAAACAATTCAGTTAGTATGCCGTTTTTTGATTACAAAAGAGATTGATAATGCAGTTACAGAGCATGAAAAGAATAGGATAAAAGATTTAAGTATAAAGAGATCTTTAATATTTTTTTCGAGATTGTGGAAGATGTTGCTTAAAGGTATTCAAGATATAAAAACTTCAACATGCAACGATGTTGCTGCTGAAATGATGTTAATTAGCCTCTGTTATCTTTCTGATCTGCCTTCTCCGGAACAGGTGATCAAAAAAGTTCTTTCGCAGAATGTAGAGCAAGGAAATAGACAGGGCAGACCTGTTGCACCTTCCCCCTCTGTCATCCAAGTAGCTGACTACTCGGATCCAAAAAAATATGTGGAAAGTAAACAACAACCCCACTCTGTCATCCCAGTGCGTGACACTGGGATCCATGTGGAAAATAAACAACAAAATTACGATTTTGATAAGATTTTGCAACTATTAAGGCGAAGTAACCAAATTTATCTTTACAAACAACTGTGTAATAATCTACAATTAATAGATTGTAAACCTGGATATTTAAAATTAAAAGCTGTATCTAAGTTGGATAGTAATTTTTGCAATGATTTAAAAAATTACTTAAACCAGGTGACTCAGCAAGAGT
			GGGTTGTTGCAGTTGATACAGGTTATATAAACAGGGAAGTGAGTAATTTAAATTATGCACCTGCAGTTAAGGATATCCTTGACACGTTTAAAGGTGCAAAAGTAGTTAATATAGAAAATAAGGAGTAAGTTGTGGATTTTAGTCAAATAATGAAACAAGCGCAAGAGATGCAAAAAAAGCTTGCAGAAGCTCAAGAAAAATATGTTGGAAAAGAGTTTCAAGGTATTTCTGGTGGTGGCAAAGTTTCTGTATTAGTGGAAGTCATAAAAATAGGTAGCTATAAAGCTAAAAAGGTGAACATAGACTTAGAACTTATGAGAAATGAGGAAAAAGATATAGTAGAGGATTTAGTAACAGCAGCGTTTAATGATGCCGTTAAAAAAGCAGAAGAAGATATGGCGAATGCAACTTCTGATCTTGCAGGTATGATGGGTTTACCATCTGGGTTTAAACTTCCTTTTTGAATTTACTACTGAAGTTTCTTTTAGTGTAAGTATTTTTTTTCTAATATTCCCAACGCTAGTACTTCTTCATATAATGTACCTATACTAGCATAGCCCTACGTCATACCGTGATTCATTCCACAACTGTACAAACATTGCAATATGGCACATAGTAAACGATGTCATTCCAGTCTGGAATCCAGCCTTGCCGTAATCTCATCAAGAACATTGTGTTTTAACATAAAACGGCTACTTTTATGCTTACCAACTTAATAAAATTCCTGGATCCCAGACTGGGATGACAAGAAGATGGTACTTGGATAAGAGGCATTGCCCTCCTGGTAGGCCCAAATTGCAATGTTCGTACAGTTGTGGATTTCTCATCCGCTAACAAGCAGCGGAATGACGAGGTCTTTCGATAGTAAATCTTACCTGTGTTAGCTATACCAAAAAATCAAAAGTCGTATTTATTCATTAATAAAATCTTTGTCTTCTCCTAAAAATTAGTTAAAATGTAGAATATTTTGTGTTATTAAGTTAGCACTTGACTTAACTTTAGTTGTTACTTAGACTGCTAAAGTGGAATTTTAATTTTTTTACGAGGACAATTATGCATTATAAAAAGTTTTTTTCAGCAGCCGCTTTAGCAACGTTGCTAAGTTTATCAAACTCTGCTTTTTCAGATCCTGTTGGTCCAATAAGTGATGAAGAAACTAGCTACTACGTTCGTTTGCAATACAACGGTGAATTTTTACCTCTTTTCACAAAAGTTGATGGTATTACCTATAAGAAAGACAAGAGTGATTACAGTCCATTAAAACCATCTTTTATAGCTGGTGGTGGTGCATTTGGTTACAAAATGGACGACATCAGGGTTGATGTTGAAGGAGTTTATTCATACCTAAACAAAAATGATGTTAAAGATGTAACATTTGACCAAGCAAATACTATTGCAGACAGTGTAACAGCAATTTCAGGATTAGTGAACGTGTATTACGATATAGCAATTGAAGATATGCCTATCACTCCATACATTGGTGTTGGTGTTGGTGCAGCGTATATTAGCACTCCTTTGGAACCCGCTGTGAATGATCAAAAAAGTAAATTTGGTTTTGCTGGTCAAGTAAAAGCTGGTGTTAGTTATGATGTAACTCCAGAAGTCAAACTTTATGCTGGAGCTCGTTATTTCGGTTCTTATGGTGCTAATTTTGATGGAAAAAAAACAGATCCTAAAGATTCAACCAGACAGGTTACTGATGCAGGCGCATACAAAGTTCTTTACAGCACTGTTGGTGCAGAAGCTGGAGTAGCGTTTAATTTCTAGTCTATCTCAGTCTTGTTATCCCAGTGAGTTTTTTCTTGCCATCTAAGTGGCATGACACTGGGATCTAGAAAAAAGAAATGTGGATTCCAGTGTCAAGGCACTGGAATAACACTATTTGCTATGTGTTTAAGCTATAACGTTTACCATTGTACTGGTAGAATATCATCTAAGGTTACATAATGTTATCCAATTAGCTAACACTGCGGCCTACTGTCTCCAAGAAATTAGATGGA
			AAATTTGTACTTTTTTCAAATCAAAGCTTGAATTTTTGCTGGAAAATCAATATATTATATGCATGAAGTTTTGATTTAAGTTGTTATGTTGACCTCAATGGCAAACTTATGTGTCGATAGCAGAACCAATCTCATGCAATATATTGCTAGGGTGCAAAAATTTCCTATGCTGTCTCAAGAGGAAGAGGTACGATTAGCAAAAAATTGGAACCAATATAAGGATGTTTCTTCTGCTCATAAATTGATTACCAGCCATTTGAATTTGGTAGTGAAAATTGCAATGAAATTCAAAAATTATGGGCTATTGTTGATGGACCTGGTTATGGAAGGAAATATGGGTTTAATGCACGCAGTGAAAAAGTTTAATCCTGATTTAGGGTTTCGTTTTTCAACTTATGCAGTGTGGTGGATTGAAGCTTCAATAAAAGACTTTATATTGAAATCTTGGTCGTTTGTGAAAATAGGCACAACGCAAGCACAAAGAAGATTGTTTTTTAGTTTACGTAAAATAAAAAAAGAATTTTACAGTATACAAACAGGGAAACTTTAAATAATGAAGAAATAAAAGCAATATCTAATGAGCTTTCTGTATCCGAAGGAGACGTTCTGCAGATGAATTACCGTATGGCTTGTAAGGATCAGTCGCTAAACGATTGCATAAAAATAGGTGATGACTCTAAAAGGGAGTTGCAAGATATGATCCCATGTAACTTGGTCAGTCAAGAAGTAACCTATCAGAATCATGAAGAAAAAGAATTAAAAGAAACAATTTTAAACAATGCACTAGCGAGTCTCAACGAAAGGGCAAGAGACATTTTTATCAGTAGATATTTGTCTGAAAACATTCAAACTCTGGATGAACTTAGTAAAAAATATTGTGTTTCAAGAGAAAGAATAAGGCAGTTGGCTGAGCAGGCGATGGCTAAGGTAAAACAATATATACAATCTGAAAGTTTGAAATTTGGTTTGCATGCGTAGTTTTTTTATATTTCTAATATTTTTTTCGATAGGCGCTTTTGCATCGGTTAGTGATGTACAATTGAAGGAAAAATATAAAGATTGGCTCGTGTATACTGCATTGGAAGATGGAGAGAAAGTATGTTATATTGTATCCTATCCTAAAAAAAAAAGCGAATATTATACAACCAATCGCAAGCCGTATGTAATGGTTAGTTATGTTGATAAAAAAGCAGATGAGGTAAGCGTTCCCTCTGGTTTTCAGTATGATAAGGAGCCTGTAGCTCTCAATATCGACAAAAAAATTAAATATACACTGCCCATAATACAGGGAAGTTTTGCGTGGGCAGAGCATACAAAAATAGATCAAGATCTCATTCTAAAAATGAAGCAGGGATTATCAATGGTAGTTAATGGAAAAACAAAAACAGTGACCATTGATGATACTTATTCCCTACTTGGTTTTCAAAAAGCGTATCAAAAAATGCATGATTTATGCCATACAAAGTAAATTATTGTAACAGAATACCCAGCTATAGTATAAACTAGACTACTCTTTCAATGGAAATATAAATAGCACTTTACTTTATATGGGATGTGGATATCATTTAAAATATATTTTTGAGAGTTAGCAATGTCAGAGGTTGCAGGTGTAGATACAGAAATCAAAAAGCAAAATTCTGTGTGCGAGCAGATGCGTTTTAGCGTGAGCCGCACAAGTCTTTTAAATACATTATCCAGAGTAAGTGGAGTGGTTGAAAGGCGTAATGCAATAGATGTTTTGGCGTGTATAAATATCAAAGCACAACACGGCAGCATAAAATTAATGGCAACTGATCTTGACATTTCAATGTTTGCCTCACTTGCTGCAACCGTATTAACAGAAGGAGAAGTAAAAATTTCAGCGCATACTTTACATGACATAGTGAAGAAGTTACCCGCTGATTTGGATGTCAATTTTGAAGTAAACAACCAAGGAAAATTATTGATGTCTTGCGGAAATGCAAACTTTTCTTTACCGAATGTAGTTTCAAGCAGCTTTC
			CTGCTCTTGAAGAAGACAATTATAAACATGATTTTACTCTACTAAATACAGACCTGATAGACTTATTAACTAAAACAAAATTTGCTGTATCACTAGATGATACAAGGTATAATTTAAATGGAATATATCTACATACAGATGAGCAATTTCTGTACTGCGTTGCAACTGATGGCCATCGTTTATCATGTATAAAGAGGCCAAAGCCTGGGAACATCAATGGCGAATTTGGTGTGATCATTCCACGTAAAACTGTTATGGAGCTGTTAAAAATATTGGACGATTGTAATGAAATTAAAGTAAAACTCTCAGACAGAAAAATCAAGTTTACATGCGGTGAATATATTCTAATATCAAAATTAATAGATGGAACTTTTCCAAATTATAAAGCAGTTATTCCAGCATCTCAAGATAAGCATATGATTATTGAAAGTAAAAAACTTTCAGACGTTATAGATCGAGTTTCCGTTGTTGTATCTGATAAAGTAAAATCTATTAAATTCTCACTACAAGAAAAGCTGCTAACTCTGCATTCAAACTCCCAAGAGGGCAGTGATGCAACTGAATCCATAGAAGTGGACTACAATGAAGCCCCTATAGAAATAGGGTTCAACTCGCGTTATTTACTTGATGTTCTATCCTGCATAAAAAATAAATGTAAGTTTAGCTTAGCCGATGGTAATAGTGCTACAATTATCACTGATGAAGACGATTCAAGTGCATTATATGTAGTAATGCCAATGAGAACTTAAACTCGTCATCTCGCTGCTTGTTAGCGGAATCTGGAGATACCGTGGCGGTATGGCACTTATTTCACTAGCTTTTATTAAATTAGTAATCTATCTTTACCAAATATAAGCCAAAAGGTGGTGCAGTAACTCCAGCGGCACTTCTTTTGCATTGGTTTAATATATTTAGCATTTCTTGCGGATTGGTTCTATTTTTTCCAAATTCAACTAAAGTACCCACAATAATCCTCACTTGGTTATGTAAAAAGGAAATAGCAGATATTTTGATGTGTATATGATTCCCATTTTGTATTATATCGATATCATCAATTGTTCTTATCGGATTTGCGGCTTGACAATCTTTTGAACGGAAACTTGAAAGGTCATGTTTTCCAAGTAGATGTTTAGCAGCTTCACGCATAATATTTACATCAAGTGGGCTAAACACTTGCCATACATAACCCGTCTCCAGAGCGGCAGGAGCATAGCGATTAACTATTCTATATTCGTAATATCTTTTTTTTGCTGAAAACCGTGCGTGAAAAGCATCATCTACAACTTCTGCATTAAGCACGACTATAGGAATTGATTTTAAATGATAGTTTATTGCATTCCTTATTCTATAAAGCTCAAATTCCTTTTCCATATCAAAATGAGCAACTTGTCCTAAAGCATGAACTCCTGCATCAGTCCTGCCACCACAGTACAAAGTAACTTTCTCACCACTAAAATTAAATATAGCATTTTCTATCTTCTCCTGGATTGAGTTAGCAGAGTGTTGCTGTTTTTGCCAACCAGAGAAATTACTACCATTATATTCTACCGTTATTTTGTATCGCACTGCATTACATCAAGCTCTATCTAAAATAGTCATTTTCTATCTTAACATAATTTATGGTCAAGCCTACAGTGCTGCCACTCCCATAAAGTAGTTCGTCCAATCTTAAATCTTGCTGCCACTGCTTCTCTGCTTTCTCCTTCGTCTAGCGCCTCCATTGCTTTTTTTCTTAAATCATAACTATATGCTGCTGGCATTCAACCTCCTTATCATTATCTATCCTTATCACATCCGGACTTCTATGAAAAGAGCTATAAATCGTGAAAAAGAACTGCTCATTAAGTGCTGTTTGCTTAATAAATTTACTGACATTGGTATGGCTAAATTCGAAATGGCTACATGAATTTATCGTAAATTATTACCGTATAAGGTACGATGCGACAAAGCCATCCCAGTGTCAGCTCCTCGGATGACACCGTCATAAAGGAACCAGTGTT
			AGCTACTTGGATGACAACCATTGTGCTTGAGGCAAAATTGACTATCACTTCTTTTTATAGAGCTTGCTCCAAACTTTGTTGTTAGTTAATACAAAAAACACTGTTAAAATTATAAAATATGCCACTACTTTTAATCCAAGTTTATGCCGGCGCTCTAATTCTGGCTCTGCTGCCCATTGTAAAAAATTTATCACATCATACGCCATATTTTCAACTGTGGCTTGCCTTGCACCATCATATTCCACCATTCCTTCAGAAAGTGGTGGCGCCATAGCTAATCTGCCTGTTGGAAAATACGAATTAAAATATAAATCATTTTCATCGTGTTCGCCGTTTTGATAGCCTGTTAACAATGAATAGACATAATTTGCACCATCATGCCTTGCTTTAATAATTAATGATAAGTCTGGTGGGACTGCACCATTGTTGCTTGCTGCAGCTGCTTCTTTTGTATCAAAAGGCGCAATAAAATAATCCGAAGGTACTCCAGGTCTGTCAAACATTTCACCCAAATCATTCGGACCATCTTTAACTTGATAAGAAGCTGCTATTTGTTTTACATCTTCTTCAGAAAAACCGACATCTTGCAAATTACGAAATGCTACCCTATTCATTGAATGACAAGCAGCACAGACTTCTTTATACACTTTATAGCCACGCTGAATTGACTCTCTATCGAAAGATCCGACAATTCCATCAAATTTCCAGTCTATTTTCTTATTTGGTGATGATTTAAATTCTTCTGCAGATATAAGACTAGATAGAAATAACATGCAGAAGATTGCAAATACATTAGATCCCATGCATAACCACTGTTTTAGTAAATTTCGAATTGATGTCATGCAAGTAGCTGACACTGGAATCCAGCTTATTTCATCACTGACATTATGGTTATCATGCCCTCCTAGAATCTGTTGTCCATTGCATGATTTGTAAGTATTTTTATACCTGGATCCCAGTGTCAAGCACTGGGATGACAACGGAAGATAGTGGAATGACACTGTGTGTTGTATACAACGTTCATACAATTGTGTACATGATGCTGGAATCCATTTATTTTTTTTCTGGATCCCAGTGTCAAGCACTGGGATGACAAAAGAGGGCTCTGGGATGACAGAAGAGAGCTCTGGGATGAAAGAGAATTTTGTAAGAGATCTGCTTTGAATTGACATCACCTCATCTCCGGCACAGAATCACTTAAGGTTTTTGGTGGTTCTTTTGGCTTTTCATACTTACTAAGCAGTGGTAAAACTATCACAAAGTATGCAAAGTAATAAAGAGTAGATAGCCTACTCATAGTGATGTAAGGCTCTTTTACCTCTTGTCCTCCAAGCCAGGCAAGAAGTACAAAATTTATTGCAAAAACCCAAAAAAATTTCTTAAACACCGGGCGATAAGCCCCACTTTTAACTTTTGATTTATCAAGCCAAGGTAACAAAAACCACACTAAAATAGACGCAAACATGGTAAGCACACCAGTAAGTTTATCTGGAATTGAACGTAGCATTGCATAAAAAGGGAAAAAATACCACTCTGGCACTATATGTACCGGAGTGACCATAGAATCAGCTTCTATATAATTGTCTGGATGCCCAAGATAATTGGGAGCATAGAAAACAAATGCGAACAAAACTACAAAAAACAGACCAAAAGTTATGCAATCCTTGACTATATAATAAGGATAGAGAGGGATGGTATCCTTATCTGATTTTACCTCCACTCCACTTGGGTTACCAGAGCCAAACCTATGCAGAGCTATCACATGAAGCATAGCTAAAGCAATAATAACAAAAGGCAGAAGATAATGCAGAGCGAAAAAACGGTTAAGTGTTGGGTTATCCACTGAAAAACCACCCCATAACCATATAACTATTTTATTGCCAATTAAAGGTATAGCAGAAAATAAGTTGGTTATAACTGTTGCACCCCAGAAACTCATTTGTCCCCAAGGCAATACATATCCCATAAAGGCAGTTGCCATCATTGCAAAAAATATAAAT
			ATTCCAATAAACCACACCATCTCTCTCGGTCTTTTATAAGATCCGTAATATAATCCACGCATTATATGAACATAGACTACCATAAAGAAGAGCGATGCTCCAACAGCGTGAGTGTAGCGTATTAACCACCCGTAATTCACATCTCGCATTATGCGCTCTACACTATTAAACGCATAATCAACATGCGGAGTGTAGTGCATAGCAAGAAATATACCTGTTATTATTTGTAAAATCAGCGCTATACCAGCCAAAGAGCCAAAGTTCCAAGCATAATTTAAGTTTTTTGGCACTTGGTAAGAAGCAGTGTGTCTTAGAAAAGAAAATATAGGCAATCTATATTCTATCCATCCTAATATGCCTTTTTCTTCTTTTATTGTTTCTTTTTTGTTATCTTCCTGCATAACTTAAACCTTTCTGAACACATGTCCATTGCTACTTTTATCTTATTTTTTTATTGTAGCAACTTATCCTTTACGCACAAATAAAAACTTTAAAGCAATATTAATTACCTCTTCAGCAACCTGTCACGTGCTGCGTTTAATTTTTGTGCAAAATATTCCGAGCCTCCTTTATCTGGGTGAACTAATTTCATTAAATTTTGATATGCTTTATTGATTTCATTTTGGTTCGCTCCAGAATCTATTCCTAGCACTTTAAATGCTCCATCTCTGAACATGTTACTACTACCAGACTAGTATGATTTTGTCTTGTAAATTTATTCAACAACCCTATTCTAACTATATAATGAAAAATTATCTACAAAGTGTTTATGAAGATGGTATGAAAATCCAACTATCTAAAGTCAACAAATATTTATTAGTTTTACTGATTACTGTCTCAGCATTTCTCATATCTGGGCAAGTATCCAGTTCAAGCAATATCGAGAATGATTTTCAAGATTTACAAGAAAAATTACCATTATTGAAAGATCAGGATTTGTTATTTTTAGATCCAGCTTCAGCTTTAAATTATGGTGATAGGGCAGGTAAAAAAGTGTTAATGGTTATAGTTCACCATACTGAAACATCAACACTAAAAGGTACAAAAGATACGCTGAATGCTAGAGGATTGTCAGTTCATTTTATTGTCGATAGGGATGGCAGCATCACCTTAATGGTTCCATTAGAGAAAGAAGCATGGCATGCTGGTATTAGTTATGCAAGAGTTAAGGTAGATAGTAAGCTTGAAGAGTTACGGAAGCTTAACAACTATTCTGTAGGTATTGAAATTGTAAACACAGGACTTGAGCCTTTTCCGGAAGAGCAAATGAGATCTGTTAAAGAGCTGATTTTATACCTTATGGAGCGTTTTAAAATTAAAAGGGATATGATATTTAGTCATTCTGAAATAGGAACTATAGTGTATGATCCAGAGCTTGGCTATACAATGCGTAAACCAGATCCACACAAATTGTTTGATTGGGAGTTATTAGAGAAAAATGAAATTGGATTGCACATAAGTGACAGAATAAACCCTAAAGATGCTAAACACAAAATGGGCAAAACATTGTATAAAGCAGGTGATAGAAATGAAGGTATTTTGAAATTAAAACAAAGGCTGAACAGATTTTTCTATAAGATAGAACCTTGGAATGATAAGAAAGGTAATGTAATTTTTCCTGATAATAATGCTGATTACTCAGATGAGTTTGATGAGAATTTTGTATGGGTTATTTATCAGTTTTCAATACATAATTTACCAAGAGAAATTAGAAAAGATCTACCTCTTAAACTAGAACAAGCAGATATATTTCCTGAATTCTTTAGTGAATATAGTCATGGCATTTCTTCTAGTTATCTAACCTTTAGTGAAAAAATTAAATCGACTCTACAACCATGTTTAAGCAAAGTAGATTATGAGAATTTATTATCTTCTCTTGCACAATATGAGAATAACATTTCTCCTGATGCATCTACCACTTTAATGTACAAAATTAAGTTATACTATGATTCTTATTTAAGATATCGCATATGGTCTTCACTCTATAAACCATTTAAGCT
			TAATGTATTGGAAGAGTTAGAGATTTTAAAGAGTGGAGTGTTATCTTTAAAATCACTAGATAGCTCTAAAGCTGCAGAAGTTTCCAGTTTAATTGATAGCTTTAAAGTAGATATTTCTTTAGAATTTCAGGGTTTTGAAAAACAGTGGTTTCAGGAGTTTAAGAATGCTTGGAGACAAGAATTTATACCTTCCCTGGAAGAACAGATAACATGGACTGCACTACATGAAGCAATATTGGAGTATTTAGAAAAAGCAAAGGAAGAAATTCGTTAAACGAAAACTTTTTTTAAGATCACTTTTTTAACAATTTATCACGTGCCGCATTTAGCTTTTGCGCAAAATATTCCGAGCCTCCCTTATCTGGGTGAACTAATTTCATTAAATTTTGATATGCTTTATTGATTTCATTTTGACTTGCCTCAGGATTCAGCCCCAGTATCTTTAATGCTTCATCCTTGGACATGTTATCACCAGTGTAATTTTCAGTATAACTTCTACTGCTACTAAATTCGTTCAAAAACTTACTCAATATAGAGTTCATCATGAAACTCATATTATTTTTTTTGTCAGGAAAAGAAAAAATATAACAACGCTAGGCAAGACAAATGTAATTACTATGAATACTAAAAAAAGAAAAAAGATGAATGACATGTATATTTTTTTATCATTTTATGATTAAATAGTAACAATTATAATTGTCATGGTAAATAACATGTTCATCCAGATTGAAGAAACACCAAACCCAAATACGCTAAAATTCCTTCCTGGATTTGAAATTTTAAACGAAGGAGAAACTGCTGATTTTTCAAATGCGAATGAGATAAAAAATTCTAAACTAGCAGCAAATCTTTTTCAAATAGAGCATGTGGTAAGAGTATTTTTCGGTCATGATTTTATTTCAGTAACAAAATTGGATGGAATTAATTGGGATATATTAAAAGTAGAAGTTTTAACTACAATCATGAATCACTTTACTTCTGGTGGAAAAGCACTAGATAAAGAAGAAGTGAATGATCCAGATGAAGAATTTTTTGATAAAAATGATATAGAAATTGTAAATAGAATAAAAGAATTGATGGAAAGTCATATCAAACCTGCAGTTGCTCAAGATGGTGGCGATATCAAATTTCGTGGCTATAAAGATGGAATAGTTTATGTTGAGTTGCAAGGAGCTTGCTCTGGATGCCCAAGGGTTGCAATTACTTTAAAGCAAGGAGTGCAAAATATGCTGAGCTACCACATACCAGAGATTGCAGGTATAGAGACCACACTATGACTAATCAAACGGTTAGAGGAACAAAAGATCTCCTGTTTGATGAATGGTACAAGTTTAAATACATAGAGCAAACAGCAAACAGAATCTCAAGTTTATACGGCTTTTTGCCCGCCCAAACTCCAATATTTGAGTGCACGGAGGGTTTTACAAAAACCTTAGGTGATAGCTCAGACATCATCACTAAAGAGATGTATAGCTTCAATGATAAAGGGGGAAAGAGCATAACTTTACGTCCTGAGTTCACTGCAGCGATTGTCAGGCTACTCATTGAAAAAAAACTGCAAACACCGATAAAATTATTCTCAACAGGACCTGCATTTCGCTATGAAAGACCGCAAAAGGGAAGACAAAGGCAATTTCATCAGATAAATTTTGAGGTTTTTGGCATAGAAGATCCAAAAGCTGATATTGAATTGATATCACTCGCTCAGCACTTACTAACTGAATTTGGCATCAATAAAAATGTAAAGCTGGAAATCAACTCTTTAGGTGATGGTGAAACAATAACTAAATATAGAGAAGCTTTGATCTTATACTTTACAAAGTATCAAAATGATCTATCAGAAGATAGCAAAAATAGGTTGATCAAAAATCCACTCAGAATACTGGATTCCAAGGATGAGAAAGATAAATCAATAATTTCTGATGCGCCTAAAATCAGCAATTATTATACGAAAGAGTCCTCAGATTTCTTTGAACAAATACTAAATGGATTAACAATTC
			TTGATATACCTTATACCGTAAACAATAAACTAGTTCGAGGTTTGGATTATTATTGCCACACAGTGTTTGAGTTTGTTACAGAGGATTTAGGTGCACAAGGGGCAGTTTTTGCCGGTGGAAGATACGATAATTTAGTATCTTCAGTAGGTGGAAAACACACTCCAGCAATAGGATTTGCAGGGGGGATTGAGCGCATAATGGAGTTAATCAATTATTCTCCGAAAGAAGAGCGACCTATTTACCTAATTCCAATCGGTAGAGAGGCTGAAAAACATGCTTTAACACTTGCAAATGAATTGCGCAGAAATGGTTTATATGTAATCTATGAATATAGCGGAACGCTCAGAACCCGAATGAAAAAAGCAAATCAAGCAAATGCTAAAGCTGCTTTAATCTTTGGCGATGAAGAATTGAGTAGTAAAACTTTAAAGATTAAAAACATGGATACAGGTGAAGAAAAAATAATTGCTCGCGATAACACAATAGAAAATATCTATTAGGAGCAATGCAAATGTTTTTCTCAGTCAGCTATAGAAGAAAATTCGTCTGCACAAGAATTTTTCATAGTATTCAAAGTATCATAATCTGTAAAATCTAATTTTACCGGTGTAATAGTAATAAATCCTTCTTTTATTTTATTTATACTACCACTGCCTGAGTGCTCTCGAGACCAATTTAAGCTAAAAGAGCCATTCGAATTTTCAGTAAAAGTTAAATCCCCATCAATGTTATATTCACCTTGTTCAGCAAATTCTACTCCTTTTACTTTTTCCGTAGCAGGAAAATTTACACTCATCACTATGTTTTTAGGCCAACCAACCTTAACTAGCTTGGCAATAACCTTTGGTGCAAAAACCTTTGTATTGTGCCAGTCTATTTTATCATGATAAACTTGGCTCAGCGCAATAGAAGGTATAGACCTTGCAGCACCTTCCATTACAGCACCAATTGTTCCTGAATAACAAATATCGTCCCCGACATTTGATCCAATATTTACTCCGGACAATATTAAGTCTGGTTTTTTATTCATAACTTTATTTAGCGCAATAATGACACAATCTGCAGGAGTACCAGACACACTAAATTCCCTTTCACTATGTTGTTTTATTCCAATAGATTGTTTCACTGGATAATCAAGAGATCTTGCAGCTCCGCTTCTATCAGTATCTGGTGCCACTATCCATATTTCTGACGCAAAATTCCGTGCAACCTCTTTGAGTAATTTTATTCCTTCACTTCCAAAGCCATCATCGTTTGTTATCAATATTATCATATACAATACTCAGCTATACAGCTCCAAATTATGTAAACCACTGGCTGTAAATAAACTCATGAGGCTTTAAGTTTCTTTGCATAACTGTGGACTGTAACAAAGAACCTGCTGTAAATCAATAGATTTCTTGCACAGGCCATAACTGTCATTACAATAGAAACGAAAAAACTTACTTGACAAACTCCGCCAGCCCCCTTATCATGAAACTGAAGCTATTTATTTATCTTCTCTGTACAGATTAAATGACAAAAAA----------------------------------------------------------------------------------------------------CAAAAAATTGAACATAAGACGCCGATACATTAAGTAATCCTTACCTTTTAATCTGCAGATTGGCGAAAGCAAATACAATAGCTTCACTATCATGATAAGTGGGCTGGCGAAGGGTGTCAAGTAAGTTTTTTCGTTTCTGTGGGCTACCTGGTTTTCCTACTGAAATTTTGAAAAATGTAATCTACTCCTATATTCAAATATATCAAGCAGTAATTCAAAATCAGCCATTGCGCCTTTTGCGTTATTATACGCGAGATTGAGCAGCTCTTTGTCCTGATATAAATCAGCAAATTTAAATTCCATACATCCTGATTGTTTTGTGCCTAAAATATCTCCACTGCCTCTTAGCATCATATCCCTTTCAGCAATGTAAA
			ATCCATCTTGTGACTCACACATGATCTTTAACTTTGAAGATGAGCTTTTACTTAAATTATCGTATAATAATACACAAAAAGATGGCTTGTTTCCTCGCCCTACTCTGCCTCTTAACTGATGCAATTGTGATAACCCAAATTGCTCTGCATTTTCTATAATCATGATGGTTGCATCTGGCACATCTATACCAACTTCTATCACAGTGGTTGCAACAAGCAGAGAAAATTCATTCCTTTTGAAGGAAAACATAACTTGATCTTTCTGCTCCTGAGTCAATTTTCCGTGTATTATCCCGACTTTATCAAGAAATGTTTTTTGTAATTCCTGAAAACGCATCTCTGCTGCAGCAATATTGGTCTCTTCGTTTTCTTCTATATATGGACAAATCCAATATGCTTTTTCGCCCCTGTTTATAGCACCTTTTAGCTTTTCAATAACATCTGGCACCCTACTAATGTTCATAGTTACAGTTTTTATTGGCAATCTGGATTTTGGTTTTTCTTTCAAAATTGAACATTCAACATCACCATACATAGCTTGCTGCAAGGTTCTTGGAATGGGAGTTGCAGTAACGAAAAGTATATCGGCATTTTCTCCTTTTCCTACCAAGCGATTTCTCTGCATCACTCCAAATCGCTGTTGTTCGTCTATGACTGCAAGCCCTAAATTTTTAAATGTAACGTTAGCTTGAAATAGTGCATGAGTGCCAATCACTATATTTAAAACACCACTTGCAAGTTCGTTCATGATAATCTTTCTTTCCTTGCGCGAAGTTTTACCAGTAAGCAGCGCAACTTTTATATCGGTACAGGATAAAACTTCCTCAATCCAATTATAATGTTGCTCCGCCAAGATAGTAGTCGGTGCCATTAGAGCTGCCTGCATGTTGTTTTCTACCACATTTATCATTGCAAAAAGTGCAACTACGGTTTTGCCACTACCAACATCACCTTGCAGCAAGCTTATCATGCGATACTTGGATTTTTGTCTCTCTGAGATCTCATCTATTGCACGAGTTTGATCATTTGTTAATTGAAACGACAATTCATTTAAAACTTGCTCTTTGTATTTACTCAATATTATAAATTCTCTTCCCCTTTCTTTCACATGATTTTTTCTTGCAAGTTTCAGCGCTAGCTGATACGCAAACAATTCATCATAAGCAAGCCTTTTTCTACAAACCTCAGCTTCCACCAATGAGCTTGGTCTGTGCAACTTTATGATGCTTTCCCTCCAACTTAACCATTTTTTTTGCTTGATTAATGTATCATCTATCCACTCTGGTAAATCAGGCAATTCCTTTAGATTAGAGCTTATTATGTTCCCAATGCGCTTATTGGTAATGCCACGGCATAATTGGTAAACTGGCTCTATGCAAGCTATTTCTTTAAATTGGTTGATGTCAAGCGACACGTAATCTGGATGAGTAATTTGCCAATGTTCAGCAAATTTTTCGAGTTTGCCACTGATGATCACATTCGCTCCAATTGGAAATAGTTTATATAAATACTTAACTGAGTAATTAAAAAAGACTATGAATATATACTGACTCTCACTTTCAACGACTATTTTATATGGTCTACCTCTAAAAGTGGGCGACTGATGCTCATAAACTTTTGCAATGAAAGTTGTAAATTCTCCAACTCGAGCATCAGATAGTAACTTGCTTCTATCCACATAACTAAGTGGCTTATAAAACAGCAGATCCACCACCTTGTCCCCACCACAAAGTTTAGGCAATATTGCGGAATGGAACTTAGGTATATTCTCCAGCCTGCTATTTAGAAAAATCTGATTGCTCATTGAGATTCATACATGTGTAAAACTGTTATAGAGCCTTTTTAAAATCTTGTCACCTTATGGTCAGGTATGCACTATAGCTAGCACAGCTCTCTAACGTTATACCGCGATTCATTCGCGGTATCTCAGCCGCTAACACGTAACGGAATGACGAATTTGTTGTTTTTAAAATCGTCGGTAAGCCTAAGTTACCCCTAAC
			TATATTTGCTATCATAGGGCTTATAGTAGGTATTTTATTAACTTATTAATCATTTTTATGTATTATTATACCATTAGCAGTCTATATCAAGGTATTAATGATGAACGGCTCTACACCAAAAGAAAAGGAAAATCCAATAGTTACACTAAGAGCTCAAGCAGAAAAGTTTGGTTTTAGCAGGTTGAGGGCTGGTAAAGATAATGCTGAAGCGAATTCTGGTGCAACTATGTACGTAGATCTTCCAAGAATGAAACTTGTTATTCAGAACAAAGTTATAACAAAAGAGCTTGTTGATGAATTATATAATAAACATACCAACCTCATTTCAAATGACAAAAATAAGTACCGCCAATTTGTAAAACAAGTTTTTACAGAGCTATTTGAATATGCTGAAGCAGAAGTTCCAAATGATTCTATTCTAGAAGAACTAATCACTAATTGTAACCAGGCTGCTTATGTGGGTGCATTGTATGGTAAAGGAGGACCTATCCTTCATTTAGCTGAAACATATGGGTTATTGTTTCAGTCTAATCATGTAACACATATTAATTGTAGTGATCCAAGTCATGCGGCAATCAGAATTGAAGAAAAAATTGCAGTTCGCACTTTTGCAGAACTGGAAGAAGAATTATGTAAATTGGATAGCTCGCTAGAATTCACACTTAAGTCTCAAGGTGATAAAAATGTAACATATGAAGATGGTAAATTGTCACTTACTGTTCCTAAGAGACTGAAGGACTATAATATAGGTGATAAAAACTTGTTTGACGTTATAAAAGAGTGTTTTCAGAAATTTTGCGAGAGGCTTGGATTTTTTAAAATAAAAATAGAGCATGGCTTGGATAAGCCACCAAAAGTGAACAGCCATCTGGAAAATATGGAACCGCCCATTCATAGCAATGAGTATGGAAATACACCTGGAAACTAACAATTAAAATATTTCAAGCGCTGTTAGCTCATTTGCACAATCAATGACTTCAGAACTTGGGAACTGGTTTTTAAACCAAGTGTACTGGCGTTTTGCGTAGTGTCTTGTGTTTGTTTGAGCAATCTGTATCGCTTCGTCTAAAGTAATCTCACCTTTCAAATACTTTACAATTTCTGGCACTCCATGTGCTTTCATAGCTGGCAAATTTGGAGCTAAGTTCATACTAAGTAGCTTTTTTACTTCATCAATTGCTCCATTTTCGATCATTTTGATAAAACGAGAATTTATTTTTTGGTATACATCCTCACGTTTAGGCAAAATTGTATATATCTTAAAATTATCGAATAAAGGAGGCTGTCTATTTTCTTGCCATACAAAGATTGTCTTACCAGTTTCAGTGATAACTTCAAGTGCTCTTGAAAGACGGGGCGAGTCATTAATACAGATTTTATCTTGAACTTTTGAGTCTTTGCTTAATACTAATTTATAGAACTCCTCTTTACTTAAATTTTTCCTGAGCTCACTTACGTTTTTTCTCCCTTCCTGACTTATTTGTGGCATTGATGATAAGCCTTTGATGAAACTGCTGATGTAAAGCCCGCTTCCTCCAGTGATGATAGGTATTTGAGCATTTTCTAATGCGTGATTAACTTCTTTTTCTAAATCCTCTAACCATAGACCCACGGAATAATTTTCTTTTGCTGAAACATAACCATATAATTTATAAAATTCTTCTTGCTTTAGTGGTTGAGCAGTAATTATGGGAATTTCTTTGTATACCTGCTTTGAATCACAATTTATTATACTAATATTTCCATATTTTTCTCTCAGGTTATCGCATAATTCTGATTTACCTGAGGCCGTAATTCCTGTAATAATTACTATATTATTTTTCATTTATATTAATTTAATTAACATATGATAAAGTGTAGTAAAAGTTTGGATTCTACAATCTAAAGTTTGGAGATTTTTATGGCAGAAAACAACGACAATAATTCATTTACTAAGCGTTTCACAAACAGGACTCCTGGCGGTACAGGGGAAGGTTTTTCCAGTAAGTATTCGTCTCAAA
			ACACCAAAGAACGGGCATTAGGGGAAAAAGGAAAAATTTCTGAATTAGCAGGCAAAAAAACCGAATCCAAGGAAGCTTTTTCTGAAAGTGGCGGCATAAAAAGTAAAAGCAGAACTGTCAATGAAAGATCTTTTGCTGATGCAACAAAAAGAAGTAGGTCAGATCTTATATACTTAGTCCGTGGTAAAGATCGTGGAAAATCAGCGTGGCATTATGTATTAGTTGATAAAGAGAAAAGAGAAATGTTTCTAGCAAAAAGCAGAACTGGCTCTATAGATGTTGCAGACTATGGAGAGATTTTGTATTCAGGATGGGGAGAGGATCCACCACAGGCAATAATTGATAAAGTCAATGAAGAGTTTGGGTTGTAGCAAATCTGCATAACAAATGGTAAGCTGCGTTGCATTACGTTTACAAAAACTAGCAGTTACTATATAAGATACAGTGCAACAAAACTGATCTAGTTGTTATGAATAAGTTTTTAGCTATATGGTATCTAAAATAATAAATGCAATACAGAACAATTTATTAGTGTGTTTTCCAACAGAAACAGTGTATGCTCTTGCTTGTAATGCACTAGATAATGAATCTATAGGAAAAATATATCAGATAAAGAAACGCTCTCAAAATAAACCACTGTCTATATTTGTTAGTGATATTTACAATTTGACAAAAATAGCAAAGGTAAAGGAAAGATATATTGATTTAATAAACCACTTTTCTCCTGGACCAATTACCTATATTTTACCACTTAAAAACAACAACATATTGCCAAACGAATTCTTTAAAGATAGTATAGGTATCAGAATTCCTGAGCATCCTATTGCAATTTCAATACTAAACAAACTGAAAGTTCCAATAGTTGCAACTAGTACAAATATTTCAGGAAAAGAAAGTGTATGTAAGGCAAACGATATACCACAATCCATTAAGCAACATTTATCTGTAGTGATTGAAGATGACGAACTAGTTTCTGGTATAGAATCTACTATTATTGACTTAACCGAAGATAAGATTAAGGTTTTAAGGGAAGGTGCAATTTCATTACAAACAGTAAACAACGCATTTTCAAACTAAAATCTATAGGAGAAAGAATGAAAAAAGTAATAGGCCACAACCAAGCCAAAAAAAAAATAATGAACAACTTATCTGTTCAGTCTTGGCTGATCTGTGGTAAAAAAGGTATAGGAAAAGCAACACTTGCAAAATCCTTCTCCAATTGGTTACTCATAAAAAACTATAATGAAGTAGCATTGGACTTACACATTGTTGAAGGTGATACTATCGGAATAGAAAAAGTCAGAGAAATGAAAAACTTTCTACACTTAAGTCCCATTCAATCAGAACACAAAATAGCTATAATAGATAGCTTAGAGGCAATGACTAATAACGCTAAAAACGCAATATTGAAAATATTAGAAGAGCCGCCAAAAAATTCTAAGATATTTATAATTAGCCATAAGCCATATGATATACAAACCACTATCCGGTGTAGGTGCTTTCAGCTAAATTTACTCCCATTAACTTATGATGAAACAAAGCAAGTTGCTTCATCTCAATGTAAATTTGATAATCAAACGTTTGACGAAATGATTACTTTATTTCCTGGAATGCCAGGAATGATAATAAATACAATAAGTAGTGATGCTTATGAAGCATACAAATGCTTTTATAAATTTCTTCATGATTTAAAGAATCCCAATATGATTAATAAAGTAATTAATAGCGAAATCGAACTAGAACTAGCATCATATATAATTCAGGCCTTCATTTTAGAAAGCATAAAGAGAGAGGTAAATGGTGTTGAAATTCTGCTAAGTCAGTGGAAAAAAATAGATGAACTTTTCGTTGCCGCAAAGCAACTCCACTTAGATAAAAAGCATGTTTTAGCTAATGTAGTTAATATCATGACATAAGTTTACAAAGTATAATACTTTTAACATAAATTCATGATAAAATTCTGTTAATTTAATACTCGAAGTATATAATTTGACTGATAA
			TAAATTAACTGTATGGCAATCAATAGAAGTTTTGACGAAAGCCATATTGAACATGCAGAAAAAATTAAGCTTAATTAAGAATATAGCTTCAGATCAAGACATAACCCTAGAAAAAGGAAAGGAGTTGTTAAGTGGCATTTATGAAGCAAATTTTAAGCTAAACAAGACAATCAATATAGCTACTTTGCCAAAAATTGGCTATCATATGCTAAATGGTGAGCTTGTTGTACGTAATCATATTACGGAAGAGGAAGTAAAGATTCCTGGAGATTTTCATTACCTTAAAGTCGTAAAATCCGATCATGATAATTATAAATTAACGTTTTGTAATTTTTTAGGTAATTAGTTTTTTGAATATAAAAAGTATGATCCACAATATTCTGGTATTTCAGATGAATATAAATTTGTGGATTTTGGTAGTGTAAAAAAGACTCATAATCTAAAATTTAAGGAATACATTGGTCATGCACCTAAATTTTTTGCTGCAGAAGGGCCTATTGAGCCTGGATCCCAAAACCATGTAATTGATCTATTTGAGCTAGTCAAAAGTGGTAAAGGTAGAAAAGTGGGAACCTTTGCTGATGAATTTGGTTATTTTGATGATCAAAATAAATTACATTATTATAATTATCACAAAAGTGTAGAAAGTAATACTTATGATCCTGAAAATTTCAGTGTAAAAATGATAAATATAGATGTGAGCAAAATCGATAAATTCTACCTCATTGCAGAACAAGGTGATATAATCATTCATCCTATTTGGGAAAATTTAGACATATTTTAAAGTTTTTTTTAGAGTATCTAAGCTTATTGTTATTATAATGATCCGATTAGGTCTGGTAGTATTGTGTTATGGAAGATAAATTGCTTGAATCAGTAAAAAACAAAAGTTATTTCAGTAAAGCAGTCGAATGGTACTGCCATAGGTATCTGTTTTGTGTAGCAGAAAGATCTTGGATGGCATTAATAGTATCGCTTCTCCTAGTATGCTTATGTTTATTAACATTAAACATATACCTGTTATTTCCTATTAAAAAAGATTTAAATTTTGTGAAGTATATGAACCACACAGAAGATGAGTTCTCTGCAATGCATAAGCTTAGTTTCAGTAAAAAGGAAGATGAATACACTTCCACAGCGAGGTACTTAATAAGTAAATACATTGAAATATACGAGTCCATTAAGATCGTTGAACCGAAGTACCAAGAAAATTTTATAAGAAACAATTCTATACATAAAATCTATCAAGGCTTTCAGGAAAAAACGAATAATGAAGCTGGTAATTTGTCTTTATCTAAAAGAAAAATCGCCAACATAAATGTAATAACATTATCTATTGATCGATCGACCAAGGACTTAGTTACATTTGCTGGAAATGCTACTGTAGTTTTTACAACCGAGCAAAATAAGGAGGATACTGTGGAGATTAGCTTCACTTTGTCGAATATAAAAGCAACTCTGGCTGGTATAATCCCATTTAAATTTATTGTTAATGGTTATAAATACAGATTTTAAAATATTACTTGGTAGCTAAAAAAAATAACCAAAGTGCACATAGCAGTAATAACTGGAGGTAAAACTAGAAGAATTGGTGTTTTTTTAATAAAGTAATTCTGAGAAGGTTTTAAGAAAAAGGCGTTGTAAATTATCGGTAAAAAGTACAGAGCGTTGAGTATAGTACTAACAATTAACACTAGAGTTACAAACACAGAAAGTATTACATTGCCAGAGTTGAAAACAGCTTGAAAAATGAGAAATTTACCCCAAAAAGTCGGAGCAGGCGGCACCCCTATCATAGACAATGCACCTATAGCAAATGCTGTCATGCTAATTGGCATACTGCGTCCTATACCGTAAATCTTATCTATATATTTCTCACCTGCTCTCGTTATTATTGCTCCGGGAACGAAAAACAAAGTGATTTTTGCAAATGCGTGGCAAACTAATTGAAAAATTGCAACCCTCATGCTGAGATCACTAAAAATTGAAGCGAATAATAT
			AATATACGACAATTGAGAGATGGTAGAGTAAGCAAGCAATTTCTTTAATTCTTTTTGCTTTAGTGCAATCAATGATGCAGTAATAATAGTAAATCCAGCAGCGTACGGAAGCCACCCTCCAGCAAACCAATTTTGCTGCACAAAACGTTGCATATTATCGACGCCGAAAGTGTATAATATAACTTTTATGATGATGAAAACTCCGGATTTCACAACAGCAACAGCGTGCAGTAGTGCACTCACAGGAGTTGGTGCAACCATTGCTTTTGGTAACCAAAAATGCATTGGCATTAATGCAGCTTTTCCTATTCCGTAAATCAGCATAGCAAAACACACTGCAATGAAAGTGATGAGTGAAGTATCAAATTTGAATATTCCACCGCTTACAAAGTCTAAAGTATGAAATTCATGATATAAAAGGCCTATTGCAGGAAAAAATAATACCAAAGAAGAGAAAAATAGCACGCCAAAGTAATAGCGTCCTGCAATCATTGATTCATTTGTTGAGTTGTAAGTAACCAGAGGGTATGTACTAATAGTTAGAAGCTCATAAAAGACAAATGTAGTGAGCAAGTCTCCAGAAAAAGCAATAAACATTGCACAGCCAATCGATATTGAAAAAAAGCATAGAAAACTTGAGTGATTGCTATCAGCATAGTTATTCTGCATATAACATATTGCATATATACTGGTCAGCACCCATAAAAACGATATTAATAAACTGAATATTACTCCGGTAGACTCTAGCTTTAAACTAATGTGCAAATTATTACCAAAATCCATGAGAATAAATTGAGAATGATCACCATATACCCAATATAAAGTGCACAGACACGTATACGTAAACAGAAGTACAGAAGAAGTGACAGTAATACTATTGTTCACTCCGGGCCATTTACCAGTAAAAAAAATAACTAACGCACTTAAAAGTGGAATCAACGCAGTAATTAATAAATAATTCTCAGTAATTGAAAATGGTAAGGAAAGAGACGTTAAAACACAGTCCATTAAATAATTCATCTTTTTGTTTAGGTAAAGCTAGAATTATACTAAAATCATAGAAAAACCGCTATGTTTTTTTGGCAAACTAGTCGTTTGTGTATGCTATAGCTATACTGCGATTCATTCCACAACTGTACGAACATTTGTTTTTGTTAAACACAACAAAGATGTCATCCCAGTGCCCTGACTACTTGGATCCAGGAAAGGTTGCTTGTGAGCAAGCAAACTAGCATAGAAAAACGTTTTCGATGAGATTGCAGAAAACCAGTGTCTGGGCACTGGGATGACAAAGGAGGCCAGTGTCAAGCACTGACCATTTGCTGTGCAGTTTACCTTTAAAAATGAATGTTCATACAGTAAGCCATAAGATGACAAAAGAGTAAACTTTATCTGTGTGAGCTATAGACGCAAATTACAACAAATGCAGTAGCGTAATCTCCATCGTCACTTAAAGAAAGATGAATTTTGGAGATAAAATCCTTGCTAACGGTAAGATATGGCTTGCCTCTTACATCATTGTATATTTCTATATCTTTCATTGTAATACCCTGACCACTACCTCGTGCTTTAACAAAAGCTTCTTTTGCTGCAAAGCGTTTAGCAAAATACCTTGCTCGCATTTCTTGACTATTATACTTTCTACTTAGCTCTATTTCCTTTTCAGTGTAGATTCTATTGAGAAATTTTTCCCCGTATTTTTGTAATATTCTCAATATTCTTGGTATATATACTATGTCAGTGCCGATACCGTGTATCATTTTGCGCTAAAGTGATTTATTGCTTCCTCAATCTGCATTTCCTTTACCTCTCCAGTTGCTCTATTTTTTACTTCAACTATATTTTCACTTACTGCTTTCTTTCCGACAATTATTTGCCACGGCAAGCCTATCAGATCCATTCTAGAAAATTTTACTCCTACCCTCCCTTCCGTATCATCGTAAAGCACTTCATCGCTCTTCAAAGCTTTGTATATTTTATCTGCAGCCTCCGTTACTTTC
			GTTTGTAAATTGATTAAACCAATTCTGAAAGGAGCTACCTCCTCCGGCCAGATAATTCCCTTATCATCATGAAAAGCTTCTATTATCGCACCAACAAGTCTTGAACCCCCAATGCCATACGAACCCATATGTATATTGACATTTTTTCCATCTTGAGAAGTAACACTTGCCTTCATAGGCTTTGAATATTTGTCGCCAAAATAAAAAATATGCCCTATTTCAATACCTTTACTAACATTTAACTGCTCTTGTGATATAGGGCAAGTCTCAGGATCATGCATATCATCTGCAACTGCGTATATACTCTTTAAACTTTCAATATCTTCACTCTCTAGTAGTTCAGAAAATTTATTGTCATAATATAAAGTGCTCTCACCAGTGTTTGCCAATATATGAAACTCGTGGCTCAAATTTCCTCCAATTGGCCCCGTATCAGCTCGAACTCCAATTGGAGTAAATCCCATGCGTTTGAAGATTTTTATGTAAGTTTTGTACATCAAATTATATGAATTCAGTGCACCTTCGTAATCTACATCAAAACTGTATGCATCCTTCATCAAAAATTCCCTGCCCCTCATAACACCATAACGTGGTCTTACCTCATCACGGAATTTCCATTGAATTTGGTATAAACAAAGGGGCAAATCTTTGTAACTTTTTACCACATCTCTAATTAAATCAGTTGCTATCTCCTCATGCGTTGGACCAAAAAGCATATCTTCCTCATGCCTATCCTTTATGCGTAGCATTTCCTTACCGTAATCATCGTAACGCCCTGATTCTCGCCAAAGACTTGCTGGTTGCACACAAGGCATTAATGCTTCAATAGCACCGGATTTGTTCATTTCATCTCTGATAATATCTTCAATATTCTTAAGCACTAAGAGACCAAGTGGTAACCACGTATAGATGCCAGATGCTATCTGCTTTATTAAACCTGCACGCAAAGAATATTGATGGGAGATAATTTTAGCATGGGCAGGCTTTTCCTTTAGAGTTGGCAGGTAATATTTGGATAAGCGCATATAATAGATCTGATTGTATTAAGTAATCTTAATACAATCAGACCTGTAGGTAAACTTATTTTGAAAAGGAAGGGAAGTGCATGGCTGACCATTTCATAGTTATCATAGTCCTTGTACAACATTTTCCTTTTGGCATCGCAACGCTTTTCCACCAAACTGTGCTATGCGATCCTCAACAGAAAGAGGAGGTGAATCTTGCACCTCATTATCCACTGAGTCAACATTATTTACTTGTGGTGAATCAACACACGAACTTGGCGGTACCGGTGACTCCTCTTCACTATCTGAGAATTGCATGACTGCTGCTCTCTCCTTAAGTCTCTTTGTCCAATCTGAATCATTATCATCCGACTTCTTTCTCTCTGCTTGCTCCCTATCTATTCTTGCAGCAAACTCTTCTGGTGTTTCTTTTTTGTCAGTGCCCCCACTACTTTCTAATTTTGCTTTCAATTCATTTGTAAAATTTTGTTGCTGCCCACTCTTTTTAACGTAGTACCTCCTCTTATCTGTTCAAACAGAGTAGAATGATTATTATTCTCAGGTTCACCAGCCTTCTTCGGTGCATCATTCTTAGGTTGCTCCGTACGCTTGGAAGCTGTAAAAAAATGCGGAGGCGGAGGTGGTAGTGCAGCATCTTGTGGCAATGGAGGAGGTGGCGGCGGTGGACTTGGATTTGGTTGTGTTCCAAACGTTACTGGAGGTGATTGAGGAGTAGGTACATTTGATTTATTCTCCAGATTAGTACAATTTTTACACACAAATTTTTGTGGTTCTTGAGATGGAGTATGGCCGAATTTCTGTCCATTAAGACCTACTTCTTTCTTATTATCATCTCTAGAAATAGCCAGTTTAACAAGATATGTCACTGAAATAAGTGCAACAACCGTAGAAACAGCAAAAATTGCGAAAGGAACTGCTGCAATAGGACCAGAACCAGAAACTGCTATAATAACATAAGGAAGATATTGACCAGAT
			ATGAAACTAAATATAGATAATAATGAAACAGCAATTAAAGGTTTCCATATAGTCTGCTTAGTTTTATTAAGCTCCTGACTATCTTTTAGCAATGAAGAATTATTGGATATCATCATTTCTTTGCCTCACTTGTTAACGATAATTTAATAATAACCCAATTAATAATTTCTGTCAATAATTAATTATGAAAAACAAAGTTGCAATTTGAATAGATAAGCTATAAGTAATATACGACCAGCAATAGCCATACAATAGACTTCTTGTATAACCCACACTAAGTAGAAAAAAGGTGTCATCCAAGTAGCTGACACTGCTCTCCTTTGTCATTCCAGTGCTTGACACTGGAATGACACCGAAGGGGCTACTGCCGTCTTGGATGGAAACCAGTGTCAGAACTAGTTAACCATGGGGCTTCTTTTGCCTTTTTTTCCATTTGGTAAATTTCTTAAATATTTATGGCTAACATGAAGCTAAGTACGAACTTTGTTAAACATAACAAATGGTGCCATTCCAGTGCTCCTTTTTTTGTCATCCCAGTGCTTGACACTGGGATCCAGTTTTCCATATAATCTCATCGAAAATGTTGTAACCACTTTCTGTGCTAGTTTGCTTGCTTACAAGCAAACTTTCCTGGATCCCAGTGTCTGGGCACTGGGATGACATCATAGGGACACTGGGATTACACCCTGACAATCGTCATCCAGCTACTTGTTAGCGGCTAAGAGATACCGCGAATGAATCGCGGTATGACGGTTCGTGGCGGCATGACGATAACCTCGTCTCACTGCCATTAAGTTAAGGAAAAAAGATAGATTTTATGGGATAATGATGTATACCAATAAGTTTAAAGGTAGTATGAGTAAAAAAGGCAGTAATAAAATTTATTCAAAATGAATTGGCAAGTCTAGAATTTATAGAATCCCATAAATCATCTTCAAAAGATTTTATGAGAAAGAGGAAGTTATCTTTTATTGACATATTTATCTTAATTTTAAGAAAAAGTGTAAAGTCGCTGCAAGTAATACTAAACGAATTTATTTTATATAGGAAAAAAGACTATACCGTTACTGCTAGTGCTTTTAGTCAAGCAAGAAAAAAAATGAAACACAGTGCATTTTCAGAAATTAACGAAGGTGTGGTTTCCTTGTACTACCAAGACCAAAAATTTAAAACTTGTTTTGGCTTTAGAGTGTTAGCTCTTGATGCCTCCAAAAATCATTTTACCAACAAGCGTTGAAATAAAAAATGAATTTGGCTCAAGAAAAATACGTAACCAAAAACCAAAAGATTTAGGTGATTATGCAAGTGCAACCTTTGCGGTTTGTTAAGATGTGCTAAATAATGTTGCCATAAGGTCAGTGTTAGATAGAGGTAACACTCATGAAATTAACTTAGCAGATGGAATGCTTAAAGTTGTAAATACTAATGACTTACTGATTTGTATATTTATCTTATAAATTTCTTTCTAGCCTTACAAAAAGAAAAATTGCTTATGTCATTCGATGTCCCAGATCATCTTTTAATGAAGTGAATGCTATGTTTGAAGAAAAAAGCCCATCTAGTGTTGAGGTTACCATATGTGCTCAGCGTAAGATAAAACAAGAAAATAGTGGAATAACGCTTCAAAGTGGTACTGCCATCTGGTGAAATTGAAGTGTTAGCTACATCATTAATGGATGAACAAAAGTTTCAAACTGGAGGATTTAAGGAGTTATATTTTTTACGCTGGGGAGTTGAGACATTTTTTGCAAAACTCAAAGGAAGACTAAGTCTAGAAAATTTTACAGGAAAAAGTGTTGAGTCTGTTAAACAGGATTTTTGGTCAGCTATCTTTATTAGCAACCTAGAAAGTGTTATGACAGAAGATGTAGAAGAAGCGTTGAATATGGACTTAACCGATGATAAGCTTAAGAGGAGCATTAACAAATCTGTCTCATTTAACGCGATCAAAAACTTGGCTTTCGACATTTTTGCTACGGAATCAGATACTGACTGCATTA
			TGGATCAATTATCAAAGCTATTTTTGATGAACACTTTGGCGGTAAGAAAGGGAAGGAAAGTTGATCGTCATAAGGTACCTTATCTTCGTTCGTTCAATTACCAAAAAAGGGTTAGAAAACACATATTTTGACTAGAGGTAGTATTCATATCTTCTGATAATAACTGGGTAGCTTATTGCCATAGCTCCTGTAAAATGACTTCTAAACAA--------------------------------------------------------------------------------------------------------------------------------------------------------------------------------------------------------------------------------------------GACGTAGGAAAACCTTTCTTGGGTTAGCTATAGAGACTCTCATCTTTAGCGAGCTTCAAGGGAATTGGTTGCTATTTGCGAAAATATTCGCATAATTTAAGTAACATTACTTAATAAAAATTAACTATGGAGCTTAATAAGATTGCAGCATCGATTTTACTTTCTGGGCTAATCATTATGATAGTTAGTAATGTAGTTGATATGCTTTACAGTCCAGAAGAATATAAGATTGAACACCAAACGATAGTAGCTGCTGGCAGCAATGAGTTCCAGCAAAAAATCGAGCAAGTGGCGCTTGATATTGGAGCGCTCATGCAGAATGCTAGCTTTGAGAAAGGTAAATCAGCAGCAAAAAAATGTATAGCCTGCCATAGTTTTGAGAAAGGTGGAATGAATAAAGTAGGACCAAACTTATGGAACATAGTTGGAAATAAAAAGGCCCATCTTGGTAACTCATTCAATTACTCAAAAGCAGTGCTTGAAAGAGGTGGAAAATGGGGGTATGAGGAGCTATTTGCCTTTTTAAAGAACCCAAAAGCCTATATAAAAGGTACACGTATGGCATTTGCAGGTATTTCCAATCCACAAGAAATTGCAGATCTAGTTAGTTATTTGCATCAATTGAGTGATAGCCCGGTTGCTTTGCCAAAGTAGTATGGATTATTGTAAATTGTTTGATGGAAATAATGGTCACATAGCATATCGAAAGCTACAAGGAAAGAAAGCTTCTGTAGTTTTTTTCGGTGGATTTGCATCCAATATGGATGGAACTAAAGCAACTGCTATTTACAAATTTTGCCAAGAAAATGACGTAGCACTTGTGCTATTTGATTATTTTGGTCACGGTCATTCAAGTGGTAATTTTATTGATTACACGATAAGTGATTGGCAAAAAAATTGTGCTAAAGTAATGAGTGAATTAACTAGCGATAAACAAATAATTATAGGTTCAAGTATGGGAGGATGGCTGATGTTGCTCACTGCCCTTCAATTTCCAGAAAAAATTGCAGCACTAATTGGTATATCGTCTGCTCCCGATTTTACTGAAGATTTGATATTCAAGCAATTGTCAGGCAAGCAAAAAGAAGAACTAGATTCTAAAGGTGTAATAGATTTTACTTCAGAGCATTGTACATACAAAATAACTAAAAATTTGATCGCAGATGGCAGAAAGAACCTTCTTTTAAACAAAAAGACAATAGATATAACCTGTCCTGTGCGCTTGCTGCATAGCATTAATGATAAAGATGTTCCTTATCAAACTTCATTGAATTTAGCTGAAAAAATTAAGTCAACCGATGTTGAAGTACACTTAATAAAATCAGCAGAGCACAATATGTCTGACAATCATTCACTGGAAGTTTTATTTAAGACCATTAGAGAATTTTGTAACCAGACTGCATTCTGTGATTTTTAGCAAAACACGATTTTTCATTTGAGCTTTCTTCAACTTAAAATAAATACAGAAAATTGCTGCCTATAGCTAAACTGACTTAGATTTACCGACAATTTGAAAAACCGTCATCCCGCTACGTGTTAGCGGCTGAGATACCGC
			GGCGGTATGACGGTTCGCCCCATCACACTTTGGAACCTTACAGATATTGAGCAAATCCAATAATATCCTTGATTTCTTTTATATTATGGGTTGCAATTTCTGCTGCTTTCTTTGTGCCTTTTTTTAATATTTCATGTAAATGGAATTGGTCTTTTAAAAGATCATTCATTTTCTCACGTATGGGTGATATAACACTGATAATTAAATCAGCTAACTCTTTTTTGAAGTGCTTCATGTCATGTTTGTTCACTTCTTCACATACTTTTTTCACATTTACATTACTAAGCACTGAATAAATGTTTATCAAATTGCTTATTTCTGGTCGGCACTCTAAAGTAGCAAAGCCTAGAATTGAATCTGTTTTTGCTTTTTCTATTTTTTTGACAATTAAGTCATCCGTATCATCAAGGTTAATGCACGAATGTTCTGAAGGATCAGATTTACTCATCTTGCTTGTACCATCTCTTAAGCTCATTATCCTTGATGTGCAATCCAAAGTTAAGATTTCAGGTACGATGAAATGATCCAGCTTATAATGATTGTTAAAAGCTGATGCAATATCACGTGCAAGCTCCAAATGCTGTTTTTGATCATCACCAACAGGAACGTATTTAGTTTGATACAACAATATATCTGCAGCCATAAGTACTGGATAACTATATAATCCAAGAGAGGCTTTTTGTTTATCGCTGCCAGCTTTATCTTTAAATTGAGTCATGCGATTAAGCCAACCAATTGGTGTATAGCCCCCAAGCAGCCAGCCCAGTTCTGCATGACCACTAACTGTGGACTGATTAAAAATAATGGACTTTTCTGGATCTATTCCACATGCAATATAAGCTGCTGCTGTTTTGAAAATATTACTTTTTAATTCACTTGCGGGAAGCTTATTTGCTGTGATTGCATGTAGGTCGACAATACAAAAAAGAGATTTGTATTTATCCTGTAAGTCTATCCACTGTTTGATTGCACCAAGATAATTACCTAAATGTAGTACGCCACTTGGCTGGATACCTGAAAAGACAATACTTGTCATTATACATTTACCTCATGCTAATCGTTTCCACAATCAGCAGATTTCTTAGAAAGAATAACCATTGCAGGGCGGAGCAACCTATTTTTGATAGTATAACCAGTTTGTAGTACCTCTACAATGGTGCCAGGCTCTTTTTCATTGTCTTCTCTTTCCACAACAGCTTGGTGTAAATTACTATCAAAAAGCTCACCAAGTGGGTCTACTTCCTCTATTCCATGTTTTTTTAGATCATTTATAATTTTTTGATAAGCTACTTTAATCCCCTCATGAACAGGATCCCCGTCTTTCAAAATTTCCATTACTCTTTTTAAATTGTCGCACGAGTCGATCATATCACGTGCAAGTTTTGTGACTGCGTAGTCACTTGCATCGCTAATTTGCTTTTGCATTATACGTTTGACGTTTTCATTATCTGCAACAGCACGGCGTAAATGATCTTCAAGCTGAACTGCACGTTCTTTTAATGTATTGAGATCTTCATTTAAATCATCAGTTTGCTTATGGTTATCACTTTGTTGGTCGTCACCTTTCTGCCTACTTACCATATCAGCAAACTTCTTCTTTTTCTCCTTACTGCTATCTGACATATCATTACCCTTAAGAATCTAATAAATATATAACAATTAATCTGAAAATATCAAGCGCCAGCTACATTCGTCTTTCTATGCTCGCATTTAAAAAGTTAATTAAAGTAGTTTTATAAAAAGAATCAGAAAAAGTACTAATATCATTTTGTGCCATATTAATGTAGTGTCTAGCTTTTTCCATAGAAAGCTGAATGGCATTATGGTGATTAATATAGTGTAATGCTTGGTCAAAATTGTGTCTAGCTGAAGAAAAGCATTTTTCCCAGAATTTTTGCTCTGCTGGACTGCCCTTTTCGTATGCTATAATAGCAGGTGAGGTGACTTTACCTTCGAAAAAGTCTTTTCCGACTTGCTTTCCAGAAGTGCCTTGATTAGCA
			GTATAATCGAGCATATCATCAACTATTTGAAATGCCATACCAAAATTAAAACCAAAATTCTTTAGCCTCTCTGTTTCGTCATTTGTTGCACCAGATACTGTTGATGCAGCTTCACAGCATGCAGAAAATAAAGATGCTGTCTTTTCTCCAATGATATCAAAATAATTTTCCCTGACTGTGTGGGGGTCAAAGCGTGCTGTCATCTGCTTTATTTCACCCTTCACAAGTAAATGCGATGCTTTAGATAAAATAGAGAGAATATTTAAATTTCCACACTCTATAAGCCATCTAAATGCTAGAGTCAACAATAGATCACCAACTAAAATGCTTGATTTATTTCCCCAAATCTTATTCGCTGTTTTAACTCCATGGCGTGCCTCACTTTCATCGAGCACATCATCATGAAGTAAAGTAGCATTGTGTATAAACTCTACCGATGCAGCAACGTTGATCCTATTCTCCCCAGAATAGTTTAGCATTTTACATATAATAAAAACTAGTTTAGGCCTTATTTTTTTTTCCACCTGACCTAACAAGATGAGATATAATATCAGTAGCAAGCTTAGCATCTTCATCATTGACATTTTTGAAGACAAAGTCATTCATAGCTGACAAATCAGAAGATACAATATCGTCTAATTTATCGCTGTTTGTTAAATCAGTATTTAGCATTTTAAGAGACTTATGCCTCTTGCCCTTGTGCTTTCTCGTTCTCTACTTTCTTCTTTTCTGTTTTCTTTGGTTCTGTTTCTAAAGTTACTATGCCTTTTTTGATAAACCACAGTACTCTTTCAGTTGCCTGCGCGCCTACACTTAGCCAATGTTTTAATCTATCAGCTTTCACCACAACACGATTTTTATTGTCTTTTGGTAACATTGGATCATATTGTCCTATTTTCTCAATAAAACGCCCATCTCTTGGTGCTCGTGAATCAGCTACAACTATCCTATAAAAAGGGCGTTTCTTTGCGCCAAACCTCGCCAACCTTATTTTAACTGCCATGTTAACCTTTATTCATATATTAGCCCCAATTTTATACAATGAGCCGTTTTAAGTCAAATGAATTATACAGCTTTTGCACCTTATAATATAATTACCAATAATGTAGGGCAGTGCCGGGCGCACAGCTATACGAACATTCATTTTTGAAGGTAAATTGCACAGCAAATGGTGTCATTCCAGTGCTTGACACTGGAATCCAGCCTTTTTTTAATCATTAAAACGTTGTATTTTAACATAAAACGGCTACTTTTATGCTTACCAACTTAATAAAATTCCTGGATCCCAGTGTCTGGGCACTGGGATGACATCCTTTCTAGTGAAGATTGCTCTCAAATCGCAATGTTCGTACAGTTGTGTGTCTGGGCACTGGATGCGTTTGAAGCAGCTTATAAGATTTTTGATTATATATCATCAAGTATAGCGTGATTAACTTCGACTTTATACTTTGATTCCAGATAGCTAATTAATTGCTCTTTTAGCGATATCATCACACGTTTTCCGGTGTCAAGCGTGTTTAATTTGCCATTTGATGAATGCATTTCTTTTAGAACACCTATTATAATTTCATTATTTTATTGAATAGGATCTGTCACTGAACCAGTTGTTTTCATATTGAAAATCTCTTCTACAAAAGAAAAGGGGTAGTTTTGTTGATCCACTTTATTGCGGTGCATCTGCTGACCTTTAACTAATTCCACACCTTGAATTTCTTCCAAATCTGTTTTTTCTCTTAGTTGAACTGCAACCTCTTGCCCGAATTTAAACATTCTTTCTTTTATAAACTCACTACGCCAAAGCTCTACCGCTAATGCCTTGCCTTCTTCAAAACTTTGCAATTTGGGTGGAAAGATATCGACGATTTTTACACTAACAACGGCGTCCCCAACGCCCTTAAAATAACCTTTCTGATCCTTTTCTCGCGAAAAAATGAAAGAAATCAAATCACCAGAATCTCCTACGTTATTACCGCTTTGATCTTTTCCACTCGCATCTACTG
			GACCAATAGTTTGTATAGGTAAATTATATTCACTCAATATTTCTTCAATTTCTGAACCATTGTATATCTTATAGTTCACTTGGTTTATGAAATCATTGACTCTTTCAAAAGACTTTTGGTTAGTTAGAACTGACTTTATGTCTTTTTTTAAATCAACTAAGTCTTCATCAGAGATTTGATGCGCACTTTCCACTTTTACTATGTGCCAACCAAAACTGCTTGCTAAAACTTCACTTACTTCACCTACTTTAAGAGCAAATACCTTCTCTCTCACGTCTTCTGGTAAAAAATCCTTAGTTATATTATTTACTCTAGTTTCCTCAAGTTTTGCTTTGCCAAACTCTTCTACTATCTGTTCAAAGCTTGTTTTACCCTCCTCAAATGCTCTTCTTGCTGTCTCAGCTTCTTCTTTGGTAGAAAATATTGCATTGAATATATCTCTTTGATTTTTAAGTTCTTGTTGTTCTATTATACCATCAACTTCTTCATCTGAGATCTTGATTTGATCTTCAAAATACTTTTGGCCTAGGGAAATATATTGCGCAGTTCGATACTCAGGATAATAAAAATGGGATTTATTTCTTTCGTACAAATCAAGTAAGGCTTGATCATCTGGTTCAGGAATGTTTGTAACTGCATCTTCAGTTATTTTAACAATATCAACTACTCTAGTTTGGTAGCGACTTTTGTATATCTGCTCATCAATTTTCTCGCCAAAAGTTACTGGATAATTATCTTTAAATAATGAAGTCATGAACATCATTGCAGGCAGGACTTTCTCTAGCTTTGCTATATACTCTTTCTCTGTCATATGCAGGTCATTTAGCGTTTCATAGAATTTATTTTTGTCAAATTCACCTTTATCATTTTGAAAGTATTTGGTGTTTTTAATATGGTTTTTTATAGATTCTTCTCCAACTGTCAACCCCAGCTCACTAGTTAGGTTAAACAATAGTTTTTGCTCTATAAGTGCGTTAAGCAAATCATATTTCAGCTTTTTTACTTGTTCTCTACTCGCATCAGATCCAGAAATTTGTTTTCCATAATTTTGATATAGCGACTTATACTCATCTGACGTTATAACTTCTTTTCCAACCCTAGCTACCTCTTCTTTTTCATCATCACCTGATAAAAGGTTGCCAATTCCCATGAAGATTAACAAGCAAGCTAAAAGGACAACGGTTACTTTAGTGAAAAAATTTTTAACATTCATTTTAAACCCAGTTAATTAATGATTAATTATAGAATAGTGATAATTTAATGCTTGTAAACCTGTTGCTTTATTAGCTAATATATATAATATTACAATATATTAACTTAAAATTTAACTCTCTAATCTTAAATAGGAACATATGTTTAACTGAGTTATACTATACCTTAGGAAGGGGAAATATTTTGTTTGAAATATGCTTAAAGGTAAGCGCATTTAATTAACTTAAGAGGTGGGAAGTGACAAACAAAAAGTTATTGAATGACAAAATTAATGCTTTTTTAGTTTTAATAGTTTATATTTTAGCTCTGTATAACAGTAAGGGATACTTTAAATGGGAGATGCTTTTTTGATGTCAATGGAATCTTCTAAGGGCAATAACGATAGAAATAAACAGTTTCTAGTGCAAATAGCTGCTTGGTTAGTAGACAACACTGGTTTAACTTTTAATCAAATAGCACAATGTTGCAGATTGGCCCTTGAAGAAGTACAAGACATAGCTGATGAGGAAATAGAAGTAGAAAAATATAACCCTATTATTTCTGGAATAATTACTGAAAAAGAAATCGATGATTGCAAAAAAAATCCAAATCGTGTACCAAATTTGATTATAAAAAATATAAAAAAAAGGAGTAAAGCGATTGGTAGCATTCTTGGCTTTGCCTCTACGGCAAGACGTAGAGATAAACCTGATGCGATTTATTATTTAGTAAAAAAATTTCCTATCTTGGACAATAACGTTATAGCTAAATTAATTAGTACAACAAATTACACAGTTGAGCAGGTAAGA
			GATGGATCTCATCATAACATGCAAAATATAAAACCCCAAGATCCTGTACTACTCGGCTTATGTAGTCAAGAAAATTTAGAAGCAGAAGTGGAAAAAGCAAAAGTAGAAGAGGAGAAGCAAGAAAGGTTAAAAAAATATAAAGAATAGCTATTGAAAATCCTCAAATTTTTGTGTTTTGTTAACATTAAATTAACTTGACTTGCTAGTGTTTATTAGTATAATGTAAGTAAAGTACGGGGTTTAATGATAATTAAGCTTAATACGCACTGAAACTAACTCAGCCTAATTTATTATCTTATAGTCACATTTTAGGTTAGTAAGCATCAATTAAAATTTTTGGAGGATTATGACAACAATCAATGAAGATGTTTTGGCAAAAGGAAAGGTTACAGCTCAACCTGAAAAAAGGGAGCAAATTTACAATAACGATACAGTAAAACAGATGGTCAATGAAGGTACTGAGAAAAACAGAAAAACATTAGATCTGAGCGAATTAAAAGAGAAAACAGCAGAAGAATTGTTAGAGTTAGCTGAAGAAAGAAAAATTTCAACTAACGGTAAAAGCAATGGTAGAATGCTAAAGCAGGAAATAATATTCAGCTTAATGAAAAAAATGAGTGAAGAAGGAGGCATAACCACAGGGAGTGGAATAGGGGAAATATTGCCTGATGGTTTTGGTTTCTTACGTTCAGCAAGTGCAAATTATGCCCCAAGTACCGATGATGTTTATATTTCTAACGGGCAAATAAAGAAGTTTAATTTACGTACAGGAGATATGGCATATGGAGAAATAAGGCCACCTGGTGATAAAGAGAGATATTTTACTTTAACTAAGGTTCAAAGTATAAACTCTACTGAAGTAAGTGAATTAAGAAAGTACGTCCATTTTGATAATTTGCTTCCTCTTTATCCTGAGGAAAGCATAGTACTTGAGTGTAATAATGGTGATGATAAAAAAGGCTTAAGCATGCGTGCTATAGATATAGTAGCTCCTCTTGGAAAAGGGCAAAGAGCGTTAGTAGTTGCTCCACCTCGCACAGGAAAAACTGTATTGCTTCAGCAAATGGCTAACTCTATAGCTATAAATCACCCTGAAGTAGAATTAATAGTGTTACTTATAGATGAAAGACCTGAAGAAGTAACAGATATGATACGTTCTGTAAAAGGGGAGGTAGTAAGTTCTACATTCGATGAGCCTGCTTACCGTCACGTACAGCTTGCTGAAATAGTAATAGAAAAAGCTAAAAGAATGGTTGAGCATAAAAAAGATGTGGTAATTCTACTTGACAATATTACTAGACTTGCACGTGCTTATAATGCGGTTATTCCTTCGTCTGGGAAAGTTCTAACTGGTGGTGTAGATTCAAACGCACTGCAGAGACCAAAACGCTTTTTTGGAGCAGCTCGTAATATTGAGAATGGGGGTTCTTTAACTATAATCGCCACAGCTCTTATAGAGACTGGTTCAAAAATGGATGAAGTTATTTTTGAAGAGTTTAAAGGTACAGGAAATGCTGAGATCATACTTGATAGAAAACTTTCTGATAAACGTATATTTCCAGCTATTGATATTACAAAATCCGGAACAAGGAAGGAAGAGCTATTAGTTGATAAGGCTATACTAAATAAAATATGGGTGGTGCGTAGGATACTCAATCCTATGGGACCCGTTGAAGCAATGGAATTTTTACGTGACAAACTACTTTTAACAAAGAGCAATGCTGACTTTTTTAACTCCATGAATCACTAAAAGTAAGCCAGTTATGATGGATATGCTGAGCAAAAAGTAAAACGCTCTTATAGCTAAAATAATTTGGATTTACCAAAATATATTTATAGTTAAGTTGGCAATTTACCTTAAGTTAGCGCGTGACACTGGAATGACCCCCTTGGTGGCAGACAGCTAAAGGAAAATATCAACTAGGTTTATAATCTATCACTACCGTGTTTGCAATTTTGTCGTGAAAAGCTTGTTTATGTTCATCACCTACTGCACATAC
			TAAAACTAAGATTAGTATAGCTAAGAATAAAATGGGATTACAAAGTGATATGCAATAAATTATAAAAAGAGCTATAGTCCTTTTCATTGCTTGCATTGTAGTGATTGACTCAAATGTATCTTTGTCTTTTACACGCATGCTAAATAACAAGTGTCCTGGAGTGCCGCCAAATTTTACTAGCATGAATATATGAAATATACATGGTATCATTAAAAATAAAGAAAATACAATCGTGGTGATTACAATTATTGCACCCATGATCCCTTGTATTGCGTGTGTAAGTGAGAAATCCACCGCCATTAAACCAAATGGTATTGCGATAAATAAAATACAATCAACTATAAATGCTAGAGTACGTCTTGTCATCGTTGAGTAGTTTACTTTTTTATCCATGTACTACCTATAAAGAAAAATATCAACTAGATTTATAGTCTATCACTACTGTTTTTGCAATTTTATCGTAAAAAGTCTGTTTGCGTTGATCAAATACTGCAAACAAAAATAAAATTAGCACAATTAAAAGATATAGAAAAGTATAACCATGATAATGCAGATGAAGCAAAAAGCGAAAAATAATCCAGATGCTTCCCTTAGAAATACATCTTATTGTTGCTTGCATAAGGGTAACATTTGTAAATGTATTAGCATCTTTAATATGCATACCACACAATAGTTTTCCTGGGGTACCACCAAGTTTTGTTACCATTAATATTTTGGATATTGTTAGTACTAATGTTGCGACCACTGTAGAAACTATAAATGGTATTTCTGTTGCTAGTTGTGCAAGTTCCTGAAAAGAGTCTTTATCTTGATCTTGTAATGATACGATGAATACACCATAGATAAAACCGAAGATAAAATGAGGGGAAAATATGATGAGGTCAAGTATTTCTGCTACAATACGCCTTGTAAATCCTACATAATTTACTTTAACATTTATTTCAGTATTCATAACCCCACCTATATTTCATAATATCATCATATGATATAAAAATACGTTATTAAATAACCGTAAATATACTAACTTGGGTAATATTAGCTACTTGTGCCACTCTATTATTTAAATTAATATTAAATCATTTATAACTAGGGAAGTTATGTCAACACTAATCACAGTTGCATATGGCGACGGTATCGGACCAGAAATCATGGAAGCGGTGCTGTCGATATTGCGCGAAGCAGAAGCGGAAATCTCAATAGATATTATTGAAATAGGGGAGCGTGTTTACAGTAAAGAATGGTCTCACGGAATTTCTCCAAGTGGTTGGGAATCAATTGAAAGGACAAAAATATTATTAAAATCTCCGACAACAACTCCTCAAGGTAAAGGGCACAAAAGCTTAAACGTTGCACTCAGAAAAAATCTAGGGTTGTATGCAAATATCAGACCATGCATTTCATATCATCCTGTTATAGAAAATAAATTCGATAAGTTTGATATCGTAGTGATACGTGAAAATGAAGAGGACGTTTACACCGGAATAGAGCATAGGCTCACTGGTGACTCTTACCAATGCACTAAAATTATTACTAGATCTGGCTCAGAGAAGATATGCAGGTACGCTTTTGAATATGCAAAAAAACACAACAGAAAAAAAGTAACTTGCCTGACTAAAGATAACATCATGAAAATGACTGACGGAACTTTCCATGCCGCGTTTGATCGCATTGCAAAGGAATACCCAGATATAAAGGCAGAACATTATATAGTTGATATTGGAATGGCGCGTGTTGCAACAGAACCGGAGAATTTTGATGTTATAGTAACCGAGAACTTATATGGCGACATATTATCAGATATAGTCGCACAAACCTCTGGATCTGTGGGGCTTGCCGGAAGTAGCAACATCGGGAATGAATACGCAATGTTTGAAGCAGTGCACGGTTCTGCCCCTGATATTGCAGGAAAAAACATAGCCAATCCTTCTGGTCTTTTAAATGCTGCAGTGCATATGCTAATTTACATAGGTCAAGTGGGTACTGCAAAACTAATCTACGAT
			GCATGGCTCAAGACTTTGGAGGATGGAATACACACTGCCGATTTATATAAGGAGAAAAGAAGTAAACAGAAAGTTGGTACAAAAGAATTTGCAGAAGCTGTTATAGACAATCTAGGAAAAAAACCGAAAACATTATCTGAGCTTATAATTGGCAGTGATCCAAATAGTAAAGTGGATAAAATACAGGATAATTATGAACAGGATTATAAGATTAAAAAACTAGTGGGTAGCGATATAACGCTTGCCTGGAGTAAGCCGGCTGACTTTGACCAAATAGTGAAGTTGTTTGAAACAAGTAATCCGCAGATTATAGCAATATATTCAAAAGGCCTTGCGATTTGGCCAGGAAGTTCAAAGTCTTCAAGTGACCAAATAACCTGCAGGTTCATTGCAAATAATGAAATTACAAATAGTGATGTGAATAACTTGCTAATCAAATTTGAGGAACATAATTTTGATGTGGTGAGAATGGATAAGTTGTATTTGTATGATGGGAAAGAGGGTTTCTTCTCTTAGTGGTTGCTTGATATTTTTATGCTTGTGTGAAACATTAAATATATTATACTAATAGTATCGTGTATTTATGTGAGGTGTAGTAATGAGTCAACATTTTAAGTTAACTGGTCAGGAGTTTTATGATAATAATGATCTGTTTAACGTACTAGAGATAAAAGCTGAACAAATTGTAGGTAAGGATTATCAAGCTCTTAGCAAGTTTCTGAAAAAACAATATAATAAATTGATACTTGTAAACCATCCTGACAAAGGTGGAGACAAAAATAGATTTGATCAGATTTATAAAGCTTATCAAGAGCTAAAAAAGTACATTGAACCTTTAGAGTCAGGAAATCCTTGTGTTAAAGTCAGTGTTGGTGCTGAAAGTGATGGGCGTTTAACGGCAAGAGAGTTTCACTATAGGAGAAGTTTGTTTAATAAGCTAAAAATAAGTTTAGAGGAAGATGCTGTAGGTAAAGATTTTGATGGATTGATTTCTATACTAAAAAGAAATGACTATTCGTTTAAAAAAGATCTAGAAAAATGCATGAAACTCCAAGCTCAAATAAATAGGATTTTGCAAAATCCAAATTTAGATAATTTTAAGAAGAGTGTAGAAAGTACAAAATTAATGAAAGAGCTATATCAATATATAACAAAGCCAAGCATACAATTATTCAATTATATTACTCCTCTAGAAGAAAAGAGAAGCCTAGTTAAAGAAGATAAGAAAGCATTAGCGTTGAAATTTATAGAGCGTAAAAATGCTCTACTGCTTGTCCCAAAAATAAGTCTTCTGCCTTTAGCTCTATTAACTACAGTTACTATAGGTTGCTATTTTTCATGGTGGATCATAGGATTTAATATCATTGCTGGTAATGCCTCTCATTTATTAGTAAATTATTATATGAAAAAGTATAAAAATTCAGAAATTTCCACTGATGAATTCATGAGTAAAATAAACTATATCACGCTAGGCAATAAGCTTCTTATCAACTATCCTTTAGCTGCTTTTTCTGTTTATCTACTTACAACAAATTTCATTGCTAATAGATTAACTGTTGGTGGAACCATACTTGGTTCACTATTGTTATTGGCAGTATTAATTGAAATGTTAGCTCCTGTTTTCTCAAAAGGCTGTGAAATATATGCTGAAAAGCACACAGAAGATTTACTAGAAGAGGATCCAAGAGATAGGGTACAAAAGGAAACTGACCTGTTAGGATGGTATGATCCACGAAAACTGTTAATGCCAATTGTTATGCCTCTTATTAAAAAGTGTTTTGCGGAAGTGGTAAGCGAATTTGCTGAGAGAAATTTTGATGAAGTGAACACTAATGTGTCTGATGTTAATACTGAAGGACTATCTAAGCCTCAAGGAATTGAATTTGCACAGTAACCAGTGTAGTATAGGCTTTTAGCTCTATGCATGGACTCAAAAAAAGTAGAATTGATATTTGAAAAGTTTCAAGAATCAAATTCTGCACCAAAAATAGAGCTAAATT
			ATATCAATCATTATACGCTTCTGGTCGCAATAGTTTTATCAGCACGGACGACCGATGTAAGCGTTAACAAAATTACAAGAGAACTTTTTAATATCGCTGATACGCCAGAAAAAATGCTGAATCTTGGGCAAAACGAGCTAAAAAAACGTGTAAATAGTATCGGTTTATATAATTCCAAAGCAAAAAATATAATCGGGCTCAGCAAAATATTGATTGAGAGGTACAATAGCAAAGTGCCTACTGATTTCGATGATTTGGTGTCTTTGCCGGGAGTGGGAAGAAAGAGCGCTAATGTGTTCTTAAATTCGGGGCTTGGCATTCCAACATTGGCAGTTGATACTCACGGTTTTAGAGTGAGCAATAGAATTGGGCTTGTGAAAGAAAAAGATGTGTTTAAAACAGAGCAATCTCTTTTAAATGTGGTTCCCAAAAAATACCTGCTTTATGCTCATCATTGGCTAGTTTTGCATGGGAGATATGTTTGCAAAGCACAGAAACCTTCGTGTGAAACGTGCATAATTCATGATTTATGTGAATTTGAGTGCAAAAGGTATAAAGTCTAGTATTTCTTCTTTTGTCATCCAAGTAGCTATAGAAACGAAAAAACTTACTTGACACATTTTGCTGGAATGACACCAGTTGTTATTCAGACAACAGTTATGCAAGAGATCTGATTACATCTAAGCTAACAATGGACCACTAGATATATTACTAACTACGTTGACCTGATTCAATATTTTATTAGTGGGATTGAAATAATTTTCTATAAATTCCTTATATATAGCTGTTAACTTGTGTATATCGTTTACTGATACGCATTCGTTTATCTGATGTGCAGTTTTGTTGATTATACCAAATTCAATCACTGGACAAACATCTTTGATAAACGCAGCGTCAGATGTGCCACCACTTGTGCTAAGTATAGCATCAATGTTGGTAACCTTACTTATTGCATCAAGCATAATATCAGTATTTCTATCGGGAGTAGAGAGGAAAACGTCCCTGCTGCTATGCATAGAAAGTTTATAATCGTTAGTTACACTGGAGCATATTTCATCAATCAGCTTATATAAGCCACCCGGTGTTTGTTCATTGTTATATCGAATGTTAAAACGTGTAGTTGCTGAGCCAGGTATTAGATTGCTAGTATTATTTCCAACATCGATAGTAGTAACTTCGCAATGTGAAGGCTGAAAATATTTATTACCATGATCAAAAGTAGTATTTTTTACCTTACTCAATATCGATATTACCTTATATATTGGATTGTCTGCTAGGTCTGGGTAGGCAACGTGCCCTTGTTTTCCATGGCAAATTAATTCAAATGTTACAGAACCTCTTCTGCCTATTTTTATGGTATCACCTAATTTCTCACTACTGGTTGGTTCGCCAACCACACAAAAATCTATCTTTTTCTGCTTATTTTTCATCCATTCCAAAACTGCCTTTGTTCCATATTCTTCCATGCTTTCTTCAGCACTGGTAATCAATGCACTTATTGAACCATTAAATTGAAACTTCTCTGCAATCAAATTTACCATAGCAGCAATAAATGCAGCTACTCCGCTTTTCATATCAGCGGCCCCTCTTCCATATAGCATTCCATCCCTCACTTCTGGTTTAAATGGACCAAATGCCCAATCTTTTAACTGACCCGGTGGTACAACATCAACGTGCCCAGCAAAGCACAAATTTGGTACTCCATTTATATATTTCGCATAAAGATTTTTAACTTTATCACCAAATTCTAAAATCTCACAATCAAAGCCGCTCTTCTTGAAGATTGTTGCTATATACTCTATTGCCCCGCTGTCTTCTGGTGTTATACTCTCAAAAGAGATCAATTTCCTAGTTAGCTCTACAGGGTCAATTTTCATGTCAATCTTAAAATACTTATACTGCTATATTGTAAACACTCTATGCACTATTTAAAACAAATATTACATCAAACCGAACAAACTTTTCTAAGGGAAGTAATAACAGATTACCACCTTGCTGAT
			GATATCTATGAAATATGCACACAACACGGAAATGACATCTTTCTAGTTGCAGATGAAAATACAGCAAAACTTTTAAACAAAAACGTATTTAATAAAATTTCTCATTTAATTATTCCAACCCCACCTGCCATTCCAGTGTCACGCGCTGGGATGACATCAAGTAGAGAAATGACACCAAGCAGAGCTGCCTCTCTTGAAACCGTAAATCTAGTGAGAAACAAAGTAAAAGACAGTGACTTAATAGTTGCATTTGGTAGCGGCACCGTTAACGATATCTGCAAATATGCAAGCTACCTCGAGAAAAAAGATTATATATCCTTTCCAACAGCCGCTTCTATGAATGGATATACATCCGCAAATGCTTCAATATTAGTAAATGGATATAAAAAATCGTTCAAAGCACATCTTCCAAGAGCAATATATATAGATATAGACATACTTGCCAATGCGCCACTGCGCCTCACATTAAGCGGATTTGCAGATTTCATTTGACGTTCAACAGTTCAGGCTGACTTGCTACTATCTCATTTGTTGCTTAGCACAGAATACAATGAATTACCTTTTACACTTGTTCACGATTTGGAGCAAATTTTGCTAAGAGAATATACGGCGCTTACTAAAAGAAGTGGAAAAGAGGTCCTATTACTTATGGAAGTTCTACTAATTTCAGGACTTGGAATGGTGATGTCAAAAGGCAGCTATTCTGCAAGCCAAGGAGAGCATATGATAGCTCACGCAATGGAAATGGTAACAAAAGATTATTCCTCACTACATGGTGAAAAAATTGCTGTCACAACGATTACTATGGCTAATTTACAGGAAAAGATATTATCAATACAAAACCCGATTATCAAACCGACCACTTTAGATGTAAAACATATAACTCAGTACTTTGATAATATCGAATTTGTAAGAACTTTTGAACAGAAGCAAATTATGCAGCAAAAAATCCAAGAGATTATTTGTAAAGAATGGCATAATATTTCCAGTTTAATTAAGCAAAATTTACTACCTGCAAAACACCTGCAAAAAATATTTGAAGATCTATCAATTCCACACTTACCAGAGCACCTCAGTTGGAATAAAGAACAATATTGTAAAGTGGTCGATCTTGCGTTTACAACAAGAGATAGATTCACCTTTCTTGACTTAGCTAACTGCATAGAAGAAAGTTAAGTTTTGTAGTGAAATTCTGTCATTTAAAGAGATCATAGGCCAAAAGCTAAACCCTTTTCACAATCTCTTATCCATTGTCTCCTCACCTGAGTGGATATACAACTCATTCCAAGTAACTGACACTGGGTTTCACCAATAGCACTGCTTTGCTAAACATAGTTTAGTTCGAGTGGCTGAGGAGGGACTTGAACCCCCGACCAAGAGATTATGATCCTCCTGCTCTACCAACTGAGCTACTCAGCCTAATTAAAAACCTTATTATACACACGATCTATATGTTTCGTATAATACTTCAAATCAAACAAAGATTCAAGTTTTTCCGAGTTAATAACCTTAAGTAAGGGTTTATCTTGTTTCAATTCGGCCAGAAAATCACTGTTGTTTTGTTTCACTTTCATTGCATTGCTCTGAACAATTTTATCCGCCTCTTCCCTCGCCAAACCACTATTTACTAACTCAAGCAATACACGCTGTGAGAAAACTAAACCTTTTGAAGAATTTAAGTTCTTTTCAATGTTTTCCTTATTGATCACCAATTTATCTATCAAATCTGTTAATCGCACTAAAGCAAAATCCATTGTTATACAAGCATCAGGAGCAATGCATCTTTCCACAGACGAGTGTGATATATCACGTTCGTGCCACAATGCAACATTTTCTAACGCAGGAAAAACATAACTGCGTATTAAACGTGAGAGTCCAGTCAGATTTTCACTTAAAATAGGATTACATTTGTGTGGCATAGCAGAGCTTCCCTTCTGCCCAGTGGAAAAATGCTCAGAAATTTCGCCGATTTCAGTTCTTTGCAAATGACGAATTTCAAC
			AGCAACATTTTCTATTGAACTTGCAATTACTCCCAAAACTGAAAAGAACATGGCATGTCTATCACGAGGAATGATTTGAGATGATATGGTTTCAGGTATGAGTCCCATTTCTTTCGCTACATATTCTTCAACAAACGGATCAACATTTGCAAAATTGCCTACTGCACCTGATATTTTACAAATTGAGATCTCTTTTTGCGCGCTAATTAATCTCTGATAATTGCGTTTAAATTCAGCATAAAATCTGGCAAATTTTATTCCAAGAGTTGTTGGTTCTGCATGCATTCCGTGACTGCGTCCAACACAAACAATATCTTTATAGTCCTCAGCTTTTTTTTTCAATGCTGCAAGTAAATTTTTTAGATTCTCGAGCAAAATATCACAGGACTCTTTCAGTTGCACCGCAAGGCATGTATCCAAAACATCAGAACTTGTCATTCCATAATGAAGATAACGAACATCAACTCCCGCTTTTTTAGCAATATATGTCAGAAAAGCTATAACATCATGTTTTACAATGGATTCAATTTCGTTGATACATTCAACATCAAATTCAATAGCACCAGAGAGGTTCTCAGCAATATTATTCGGAATCACTCCTAACTTTGCTTGAGCTTCACACGCTAATTTTTCTATTTTAAGCCATATATTAAATTTATTATTTTCCTCCCAAATGGAAGACATTTCTTTTCTGCTATAGCGGGGAATCATTTTTGATTTATTCCAATAATGGTGTCATTCCAGTGCGTGACACTGGAATCCAGATATAAAAGTATTTGCAAATTATTCAATGGACAACGGATTCTAGAAGCATAAAATAATGTCCATGATGAAATAAACTGGATCCCAGTGTCACGCA----------------------------------------------------------------------------------------------------AATCTCTGGGTTTTCATCTAGTACAAAGATGTTCATCTAAACATCCAAAGAGCTTAAGTCTTTAATTTCATTAGCTGT-----------------------------------------------------------------------------------------TTTCATGTCCGATGAGGATGCCTTTTG-------------------------------------------------------------------------------------------------------------------------------------------------------------------------------------------------------------------------------------------------------------------------------------------------------------------------------------------------------------------------------------------------------------------------------------------------------------------------------------------------------------------------------------------------------------------------------------------------------------------------------------------------------------------------------------------------------------------------------------------------------------------------------------------------------------------------------------------------------------------------------
			--------------------------------------------------------------------------------------------------------------------------------------------------------------------------------------------------------------------------------------------------------------------------------------------------------------------------------------------------------------------------------------------------------------------------------------------------------------------------------------------------------------------------------------------------------------------------------------------------------------------------------------------------------------------------------------------------------------------------------------------------------------------------------------------------------------------------------------------------------------------------------------------------------------------------------------------------------------------------------------------------------------------------------------------------------------------------------------------------------------------------------------------------------------------------------------------------------------------------------------------------------------------------------------------------------------------------------------------------------------------------------------------------------------------------------------------------------------------------------------------------------------------------------------------------------------------------------------------------------------------------------------------------------------------------------------------------------------------------------------------------------------------------------------------------------------------------------------------------------------------------------------------------------------------------------------ACTAGTAAAGATCGGAATAAAAAGACTAATGTTAATCACAAGAAAATATTTGGTGCTCTTGAAGGCGTTGATATAAAGCAGTCTAAATTTGTGAGTAAAATTAATAACCAGAAGGAGATAAACCGGGAGGCCTCCCCT
			AGCAGAAACATTCGCGAAAACA----------------------------------------------------------------------------------------------------------------------------------------------------------------------------------------------------------------------------------------------------------------------------------------------------------------------------------------------------------------------------------------------------------------------------------------------------------------------------------------------------------------------------ATCGTACATAGAGTTTTCTGGGAATAGCAAGGTAGAGGTAGCCAAAATACTGAGAGAGTTAGGGAGTAACATTTTAAAAATGGGTAATAATGCAGTTGAGATCAGAAGGGAGGAAGGAGGTGCAAGAAATTACGTTGATGTATCAGATGGTAGCTCCGTTGTGTTAGAATTTCCTACAAGCCTTGGTAAGCTAAATATTGTATTGTACCAGGACGTAAAAACCTGCAGTCAGGTACAAGTAAAAGTAGCGGATAAGGAAATGTGGGCTGAATTACAAAAAAGAGGAGAAGAAATTGGAAAAAATTGCCTTTTTGGGGGAGTGAAACTTAAGAAAGTGGTAGAAAGAGGTAATTTCACTAGGGGCGGCATATGGAGTGAAAAGCAGAAGGAAGTAAGTGAAAAATTGTTTTCATGGGCAGACAAAGTACGTGAAAATAGTAAAGAAACTTGTAGGGCACTTTAATTCATCAATTTAAAGGTTCCAGAGTCTGGCTATTATATCTGGAGCCT------------------------------------------------------------------------------------------------------------------------------------------------------------------------------------------------------------------------------------------------------------------------------------------------------------------------------------------------------------------------------------------------------------------------------------------------------------------------------------------------------------------------------------------------------------------------------------------------------------------------------------------------------------------------------------------------------------------------------------------------------------------------------------------------------------------------------------------------------------------------------------------------------------------------------------------------------------------------------------------------
			----------------------------------------------------------------------------------------------------------------------------------------------------------------------------------------------------------------------------------------------------------------------------------------------------------------------------------------------------------------------------------------------------------------------------------------------------------------------------------------------------------------------------------------------------------------------------------------------------------------------------------------------------------------------------------------------------------------------GAGAGAAAGTAAAAAGCTATTGAGTTTAATAAACGAGTACAGAGAACCGGAATCATTAGATGCGTTAGTCAAATCTCTATCTGAAGATATGAAAAGCGGCAAGGAAAAAGTTAAAAAAGCAGAGAAAATCAGGGTTGCGAAAAATCTAGCAAAGGCAGGTGTTGCAATTGATATTATTGTGCGAGCAAGGGGCCTAACTGCTGATGAGTGTGAAAATTGAATTGTGTTAAAGACGGTACTGAGAAACATTATATTAAGATATAAGTAAAGATGGTTACGTATTTAATACATCTATTCTGAAAATTTGTTTAGCTGACTCAACTGAAGCATTTTCGTAAAGTTTTGCTGCTAATTTGCTTGTTTGATAACTTTCTTTAACGTCTTCACAGCTAACACTGAAAACACATATTGCTAATGCTAGCAGAGAAGCTAGTTGGTAAAATTGCCACAGCCGTCAGTACTCCCGATTACTTTTCCTGATAATGTGATAGTATTCGCAAGTATTATCATATATTACAAAAAAATCAGTTAGCATTTCTGTTTATTAAAATTATACAATAAAGCTGCACTTTATATAATACTTCTCAAATCATTTCTACTAAATATTTATGAATATGGTTAAACAGTAGATAGAGGAAAACTTGTCTAGTATTGATCTTTTTTATAGTAAAGTTATCTCATAAAATATTAAATTGGGAGTTTTATGGATCACAGATTAAGAGCTTATTTGCTTGGAGTTACCTGGTTTATACTCAGTTTACTTAGTAGTGTAGCTAATGATACTATATCAAAATATCTAAGTTTACATCTCCAAAGTTTTGAAGTAATCTTTTTCCGCTTTTTATTTAGCACTATTACCCTTGTACCTTTTATGCTTTACTATGGAAGAGAAGCTTTTAAAACAAGTCAAATATCTATTCAGATAACTAGAGGAGTATTGTTATTTGTTGGAATAACCTTGTGGACCTATGGGTTAGCTATTTTTCCCATAGTAACTGCAACAATTATAAGTTTTTCTATACCATTATTTGTTATACTTCTTGCAATCCCTTTACTAAATGAAAATATAATTTGGCAAAGATGGTCAGTAACTGTTATTGGCTTTGTTGGTATTGCTATTACTACCAAAGCTTATAGTGAAGACTTTAATCCTAAAATTCTTATTTTTATTGTATCTACATTAATCTTTGCTATATTAGACATACTTAATAAGAAACTCGCAATAAAAGAGTCCGTAATAAGTATGTTATTTTATTCAGCTCTAACAACAACTATTTTTTCCACTGTGCCTTTGCTGTTTTATTGG
			CATTTGCCTTCCTTGTTAGAATTAGTATTACTACTGATTTTGGGAATTAATTCAAATCTAATTCTGTTCTTCACATTAAAAGCTTTTACTCTTGCAGATGCTACTGCACTTGCACCATATAGATACATAGAGCTAATAATTTCTGCAATAGTAACATATGTTATGTTTAATGAGTTGCCTGATAAAAGTGCTTTGTATGGTATTTTAATATTAATCCCATCGACTTTGTTTATAGTTTATTCAGAAAGTAAAGTAATTAAGAAAAATAATGTATGCAACGCTAGAGTAAAAATTTATGACTCTAATTGTTAATGATGTTCTTTTTAAATGTTTAAGCAGTTGAGCTACATTAGGATATTTTTAAGGTGATGACAAGATGTATATAACCATTATAGGAATAGGGTATGTAGGTTTAGTATCTTGTGCAATGTTATCAGAGCAGGGTCATAACGTTGATTGCATTGACATAAATACTAAGAAGATTGAGTTATTGAAATTAGGAAAAATTCCTATATATGAGCCTGGATTAGCAGACTATTTAGAGAATAATATAAAGTTACAAAGGATAAGATTCTTCGATTCGTATTCTCAAATAAATCCCAACACAGAAGTAGTGTTTGTAACTGTAGATACTCCATCAGACTCCCTAGGAAATGCAAATTTACAGAATGTATATAATGCAGTAAGTGAAGTTTCTGAGAGAGTTAATCAAGATTGCTTAATAGTGATAAAGTCAACTGTTCCTCCTGGTACTGCAGAAAATATATATAATTATTTATCTAATAAGGGCTATAACTTTGATTTGGGGGTTAATCCAGAGTTTCTCAAGCAAGGCTCTGCAGTATCAGATTTTTTATACCCAGATAGGATAATAATAGGAGTAAAAACTAAGCTAGCTAGAGCAAAACTAGAAGTTATATATAGATCATTTATAGATAAGAATATTCCGTTAATAGTCACTGATACAGTTACTGCTGAAATGATTAAATATGCTTCTAATGCTTTTCTAGCAACAAAGGTTGCTTTTATCAATGAGATGGCAGGTTTATGTGAGCTATTAGGAGCAGACATTGACCTTTTAGCTAACAGTATGGGAATGGACCATAGAATAGGTAAGGAATTTCTCAAAGCTGGTCCAGGATTTGGAGGATCATGTTTTCCTAAAGATTTGTCAGCTTTAATAAGGCTTGCTGAAGATCACAATGTCAAGCTACAAATTTTAAATTCAGTTAAGGAATCTAACTATAATCATATAACAAACATTGCTAAAAAGGTAGAATATGTATTAAATGGAGTCCAAAATAAAAAAATAGCAATATGGGGGCTAACTTTTAAGTCTGGTACTGATGATGTAAGAAATAGCCCAGCTATAGATATTGCACAATTGTTAGTGAATAACAAGGCTAAAATTACTGCATATGACCCAATGGGGATGGATAATGCTAGGCAAGTTCTAAAGGATATAGAATACGCGGACAATGCTATAGGGGCTGCAAGGGACGCGGAAGCCTTGTTATTGTTAACGGAGGGGAAAGAATTTAAAAATCAAGATTTTGCAAGTTTAAAGAGTATTATGGCTGCACCTAATGTTTTTGATTTCCGTAATTTATTAGATAGCGAGCTATTACTAAGATATGGTTACCATGTTTATTCCTTGGGTAAAAAATCTATCTACAAAGTTTAACTGTTGAGAAATTTTTTTTACACCGCTTTACTTAGTTTTTTTAGATCTTTGCTTGATAGTATGGAAAAGCAAACGAGTGCAACAACAGAGCAAATGGAAAAAAATGAAAACATAATACTGTTACCACAGTGCTTAACAAGTACTCCTAAGAGCACGCATGAAAATATTGAACTTGCAATATACCCAAATAATCCTGTTAAGCTTACAATTGCACATACATTATTTTGTGGAGCAATTTCTACAGCTATAACACCTGTCAGTACTTGCACTCCAAATATAAAGAATCCTGATAAGATTGCACAAAGGTTCATAAGAA
			TTATGTTTTGACCAAAGTTCATTGCAATAAAAGTGAGTGCTATACCCAACATATAAAGTGATGCCAGCAAGCTTCTATTTTGAAAGAAGTACATATCACTAATTCTTCCTGTTATTAAAGTTCCAAGGATTCCACCTAAATCATATACGCCTGTTATTAGTGAGGATTGTACAAGAGAAATTTGTAATTTATTCTTTAAAATTATAGGAAACCAAAAGAAGATTCCCATTTTTATAATATAAGCACAAAAAGTAGCACAACATAGAAACCATATGGAACTTGTTACCTTGATACCTATTTGAGATTTCTGCACCTTATAATAGGTAGTAAAGTTGGCACTTTCTTTGTAATATGCCTTTAATATTATATAAATTCCAAAAAGTAAGCATAAGAAACCAGAGTACAAAAATGCACTTTTTGCATTATATATTTTAATTATACTTGGTAATACAATTAAAGTAATACAAGAACCAAGTTGCTGAGATGCGCTCATAACTCCCCATGATGATGCAATTGAAGAGATGCTAGAGTTTGTAACCATAAACTTGGTAATAGCTGGCCAACCTAACCCTTGTGTCCAAGCTAATAATATTAATGTTAACAGTAATAAAGTTAGATTATTATATGATAAAGTTATACCAATGGTTAATAATCCAGTTGCAATATTGCATAGCCCAAACATAAATAATGGATTATTTTTGGAGTCCATGATTATTCCATTAACAAATTTTGATACTCCATAAAAAAAAGAAAAGCAGGCAAAAAAATAGCTTAATTTTACATGGTCAGTATCTATTAACAGTGGTAGAGCAATTGGTATACTTTGTCTTGATAAATAAAGCAGCATATATCCACAGAAGAATAGTAAATATTGAAAGAAGACAAAGTTCACACCTATTCCCAAATAGCTCTATGCAGATGCTAGCATAATACTATATTGGTATAATATTGTTTGACAAGAAGTTTGCAAACAATTAGTGCAGAAAATTACTTAGTATCTTTCTTATAGCAGATACAGTAGTATTAATATCTTCATAGCTTATATCTCTATGTGTTATAGCTCTGATTTTACCTTTGATGTTAGCCATTCTAATTCCATAATTTGTCATTAGTACGTTTATTAATTCTTGAGTAGATATACAATTAGTACGTAATGAAAAATACGCTATATTAGTTTTATACAGGTCGATATCAATTATAACTTGATCTATGGAGTCTAGGCCTTCTATAAGGTGCTGCTTTTTTTTATGATCTTCTTCTAAAGAATTTACATTATTACGTAGAGCATATAAACATGCAGCTGAAATAATGCCAGCTTGGTGCATTCCTCCGCCAATTTGAAACTTATAGTACCAAGCTTTTTCAATAAAATCTTCACTTCCAAGCAATATTGCACCCATTGGAGCACCTAATCCTTTACTAAAATCAATGAATACCGAATCAAAATAACTTGCATACTCCTTTGGAGATATTTTAGTATGAGCACAAGCGTTGAACAGTCTTGCTCCATCTAAATGAGTGAATACGTCATTCTCTTTGCAGAGACTTGAGATCTCTTGAATATATTCTAAAGGCCACACAGCTCCACCACCAAAATTTGTCGTTTGTTCGATAGAAACAAGCCCAACTCTCGGAATATTTCTTAAACTAGGACGAGTAATAAACTCAACAATTTGTTCTCCAGTAAATATTCCTCTTGTACCTTTGATGGGCAAAGGAGTAGCATGTGCCTGGGCTGCGATCAAGCCAGATTGTACTATAAGTGGATGTGAAGTTTCATCAAGCAGCAAGTAATCACCAGGTCTTTGAATGTGTACTTTATAAGCAATTACATTGGACATCGTTCCTGAAATCAAAAAGATTCCTGCAGGTTTACCTAATATTTTACATGCGGTTGCCACTAATTCGTTCACAGTTGGATCTTCACATGCAGCTTCGTTTCCAACTTTTGCTTTAGCCATCGCTTCCCTCATTTTAGCTGAAGGGTCAGTGTTTGAATC
			GCTAAAGAAATCTATTTTTACTCTCATATTAAATTTAACACAACCTCCTTTATAATTTCAGCAGCTTTCATGATGTCTGTTTCCTTTGTGCCAAGATGGGTAACTGCTCTTATATGAGACTCGAGCCAAGGAAAAAGCAATAAACCATAAGCTTGGCACTTACTCAAGAAAACCTCATTAGTTACATTTAGTGCTTTTATACTAAAGCTTACTATATTAGTTTCTGGATAAGGTAGTACCAGTTTTATGTGTGGAATTTCCTTAATCTTGTCTGCAAACAGTTTGGCGAGTTTATTGTCTTCTTTAAGCCTAGAAATATTGTTCTGTAGTACATACTTTGCTGCATTAGCACAATCCCCTATCTGATGATAACCACTACCTAGCCAAACCTGTAGCTTTTTAGCCCTTTCAATTATCTCTCTTTTACCCATAAGCATTGAACCAAAAGGAGCTCCAAGTCCTTTGGTAAAAGAAAAGCTCATTGTATCCACATATTTAGCATAATCTGCTAAAGCAATATTTGTTTCGACATGAGCATTAAATATTCTTGCACCGTCTAAATGAAGATTTACATTGTGAGCTTTTAAAAAGTGATATAACTCGACTTGTTTTTCAAAAGGATAAATTTTACCATTAAACCCGTTTATACTATTTTCTATAGAAACAAGACTCACCTGAGCAAAAATTTTGTACCTTGGCTTAGAATTAATAGCATATTCTACTTCAGCAACATCTAAGATTCCGCTATTATTTCTAATACAATTAAATGCGATATTATTTACTTTTGCATTGCCTGCGCTATCGAAAAAATTAACGTGATAATTATAATGAGTTATTAGTTCATCACCAGGACTTGTTTGACTGGCAATGGCTAATCTATTTGCAAGCATACCGCTGGTTGCAAATAATGCTTCTTCTACTTTGAATAATTGTTTGCAATATTCTGATAAGTCATTACAGCTTTTGTCTTCACCATAAGCAAAATCTCCAACAGTTGCATTACTTATTGCATGTATAACGTTGGAGCTCTGCAGAGTTGTAGTGTCACTTCTCAGATCAATAATTTTTTCCATCTTATTTTTTGCCATTCAAACAACCAATTTGAGCATTCCAAAGTTCCTTGTAAAGACCTTGCTTAGAAACTAATTCAGCGTGTTTACCATCTTGGACAATTTTTCCTTTGTTAAATACTAGAATTCGGTCCATATGTAAAAGTGTAGAAATACGGTGTGCTATAGTAATGGTGGTTTTATTTTCCATCAACTTAAATAAACTCATTTGAATTGTTTTCTCTGTTATAGAATCTAACTGACTAGTTGGCTCATCGAAAAATAATATCGGAGCGTTTTTTAGAAATGCTCTCGCTATGATTATTCTTTGTCTTTCCCCTCCAGATAGCTTTATGCCTTTTTCTCCGACTACAGTTTCATATTGATCGGGTAGAGTCATAATGAAATCGTGAATACCAGCCAGCTTTGCAGCTCTTATTATTTCTTCGATAGTAGATTGAAGTTTACCATATATAATATTTGCTAAAATAGTATCATGAAACAACAATGGTTCTTGAGGTATTACAGATATTTGTTGCCTCAAAGAACTCTGTGTAACTTCCGATACTACTTGATTATCAATCTGTATATTACCTTTTTTAACATCAAATAGCCTTATGATTAAGTTTATAAAAGTAGATTTACCACCTCCAGAATAACCAACTAGACCTACCTTTTCGCAAGGATTAATGGTAACTGAAAAATCTTGAAATAATGACTTCTGACCCTCATAAGAAAAAGAAACATTATTAAACGTTATTCTTCCACTTAATAAATTTAATTTTTTAGCATTTTCCTTATCTTGAATTTCTGGTACGGTAGTCAAGATTGGCAATGCATCTGAAACTTTGCCGAAATGAGTAGAAAATTGGGTAAGATTCCTAGTTAGATGGTTAAGAAACTCTATAATCGATATATTAATTCCAAGTACAAGAGCAATATCTCCTATTG
			CAATCTTGTTCAATTGATAATCATGAATTAAAAAATACAAGTTTACTGCTTGGAGTATATCAAATGAATAGCCATATATAAACCAAAGCCAAAAGTATGCCCATTGTAATTTTCTTTCTGCAATAGTTTTTTTCTTGCATACTTGAAAAAATTTATGCCTCTCATGCGCTTGCCGAGAAAATAACCTTACTGATATAACATTTAAAATACTGTCGGCTATACCCGCTATTACTTGTGAACTTTGTTTAGAATGATCATCGGCTAATCCGGTAAGCACCCGAAAACTGAAAACCGAAATCAAAATAAAAATGTTCACCCAAATGAATGTAGCTATTGCAAACTTTATATTTACTAGTGATAAAGTATAAATAGCCAAGATTAATGCTATACTATAACTAAAGAAACAGTCTATAAGCAGTCTTATTAGCTCTATCACACTATCCATTAAGTTACTGACCTTATATACTAAACTTCCGGATAGGTTGTTTTGATAATAGGAATGGTCTTGCTGAAGCAGCCTGTAAAAAGACATATCAGCTATTTTTTGACGCATTGAGGTAAACATTCGAATGTCAACAAAATAGCCATAGAATCTAAAAGCAGTAGTAATAAGTAATGCCATACAAACATAAGCGCTTACAGGTAATAAAAGATTTTCAATTACATTACCTTCTTGATATTTTACAGCTGTATCTAAGATATTTTTTACTAAATCCTTTCTAAAAGATAAATCAACAGCCACTACTAGGGCAACCAGGAACATTACAAGCACATTAAGCTTAAACTTGGATAAGATATTCAAAATGAACACCAATATATACTTGAAACTACCAACTCTACTTTTGTTCATTTATAATGCTAGCTCCACCACATTGACTTTTTTATTGAGAAATACAAGCAGTGAAAACCATAAATTTTTGTATATTTTTCCTGAAATGTCTCCAGCATCATGTAGTGCTGACGCTTGATTCAGAATAAGTAGCTTATATAAATCTCGCTTAGCTTCAGCAGTGTTGACCTCAGAAATATTTGTAGTTGTGTCTGTAATAAAGGCTAACCAGCTCTTAATAAGTTCTTCCATATTTTTTGTTTTTATACTTTCCTGGCGACGAAATAATGATAAGTATTCTCTCAGTATAAATTCTGTTAATGCACCACAGTTTAATATACCAAAAACTGAAGGCTGAGGTTTTGGCACACAAGGAAGACTTTTATCTTTTACAACCCATCTCGTAACATAAGCAAACCTATCTTTAGCATCTATATTCTTATCACTACCATGCCATAACCGTGAATCAAAAACTATCGCATCTCCTGCTGAAATAGGTAGTGACTTAATTTTATAATTTTCCCGGTTATCCGAGTATTGATCCAAAAAGTATGGATGCCAAAAATCAACTAGAGGCTGTATTTTCCAGTTGTGACTATCTTCTATAACTTGTAGTGCACCTGAAGTTTTATTGACATTATTCAAAGCTAGCCAAACAGAAAAATGATAAGGGTCATTAAAGCTATAAGAGATGTCCTGATGGAAGGGAACTGCATCTATTAAATCAGCAGTTTTACATATAACATTTGATTTTTTCTGCAGTATCTGGCATTGAAGTGACTTTTCAAGATAATTTTTAATAATTTTATCTAATACTTGAGATACAATTCTAGTTACCTGAGATGATGTACCCCATCTTCCAGTGCAGTTTAAATAGTCAGAAGTTGAAACACCTAATTCTTGAGATAACTTTGATATCTTGCTTATTATATCATTTAAAGACTGAGTTATTAACTCTAAAGGAACTAGATTTTTGATAATAAAAAAACCATTTTTTTGCAATGCTTTCATATATTAACACCTAATGTCAATAACTGATAAATAATCTGTTAAAGGTACAATACTAAAAATTTTAAGCCCTTTTACTTGTTTTAGTATTCTTTTCCAATCGCTCAATGTCCTTAGTTTACCCCCTGTTTCAACCATTACATTAATATCTACAGAACCTCCC
			ACTGGGGAGTAGTAATCTAGGATAGTTTCTATCACTAAAACGCGTGGTATTCCTTTATTTTTTACCAATTTTAAATAAGACAATACCTTATTATCATCATAATGCTGCAGAAAGCGGCAAAAGACACCTAATTCATAATTTGTAGCTGATAATTCTTCTTGAGTTATGAGTTTAATTTTTAAATCTTCTACTGCCTGCCTAGGCACTTTATGTTCGTTGTAATAATATAAGCCTATAGAACCTTTATTGTGTATATCAGAATAAGCAAGAAATAAAGAGTGTACGCCAAATAGCAATATATTTTTAGCACCATCTATATTAACCCTAGAATTAAACTCTTTAGTGTCAAACCTGGAATATCCTAGCAATGCTTGGTAAAACGCTATTTTCCTGTCTTCTGATGTTTCTTTCTCCTTAAAAGATTCAAATGAAGATATTGACTCCTGCCTTAATATATCGGCAATTTTTAACCAATTCTTTTCAGCGGCAACCCTTGCCCACATTGCTGCTGCTTTAGGCAAAAATGGTATTTCCTTAAAACACTTACCTTTTGATGATAGTTGCCATAAGTCCTTGTTCTTATCGTAATCAATAAACCCTATTTCCCACAACGCCCTTAACAGCCTTTCTAGATTTGGAACGATAATATTTAACTTTTGAGATAAAACTGGCATAGTTGCAGGTAAGATATTTAACAAATCAAGTTCAATAGCAACATTTGCGAGGTAAGTTTTCCAAAAGGCTGAAAGTTCTGCAGAAATCTTATGCACTTGAGATTCTTTATCTAAATCAAAAATACTAAACTTTACGTTTCCGGTAATATCGATCTGTCCTAATACACCTTCAAAAGTTTCAACTTTTGCCATGCCATTATAGAATGCTTCTACCATTTTAAATCTTTGCCGGTAAACAGGATTGCCATTAATATCTATATGAAACCAGCCATGCTTATCTTCTGCAATAGCAAATCCTTTATGAAAAACATTAAGCTTTTTATACCATTTATTATGTACTAACTTTCCATGATTATTAATATGTGTAGCTTTACCATCTTTATGGACTACAGCGATCCCATCCTTAAAATCCCCAACATAATTGTATTCTTGCTCATAAACTCTATTGCCGTTCAAATCAATATGAAAAAACTTATCATGCTTTCTAATCACACAAATATCTTCTTGGTAATTTCCAATCCATTGATACGAATGTTTGTATACTCTACATCCAGATGGATCAATATGGTAATCCCCTGTGTCATCTTCTACGGCTGCTCTATTGCAGTAAAATCCAAAAGTTTTTAAAAATCTGTCGCGATAAATTGCTTCTCCCATTGCATCGATGTGATAAGCGCCTGTCTCATCATAAACTGGTGCAAGGCCAGGCTCGTGAAATTTATCAACTCTAATAAATCTATTTTTGTACAAAGGATTTTCTGACAATTGGTGAAACCTTTCACAGGGGGAAACCCTAATAGATTTAAGGTACTCACTATCTTTCATTAATTGACTAATGGTTTTCTCATGTTGCATGTTTTGCATAATTCATAGTTTAAATAATTCTTTTGTAAGTTTAGGTCCTCGCTACTTTGCCATATTTCCTCCAGTTTAACTTCATTAACATTGCCAAAATCTCCTAATGTTTTGCGTAGTTCATCTGGAGCACAGCAGGGACTAAACTTGCCTTCATTGTTTATCCATGCTTCTTTACCTAAAAATGGGCACTGACCACCTGGAGCCAAATCCTTGATACCCTCTTGAGAAAGGATCGTAAAATTTTCTAATTTTATCTTTTTACCATTTGGCAATAGCATATTATCCCTAAGTTCATATAACCTTCCCACCTCCGTATTCCATCTACTAATTGCTAATTCATCTCTCCTCATAGATAGATCCTTAATTTCCTTAAAATGTGCCCAAAGATGATGTCCTTTAACTCTATCTATGCCATTTTTTATAGCCATCTCAACTATGTCGTAAAGTTCATGTAAATTACTTTCTAAA
			AATGTTAATTGTAAAGTAACGGTACACCTTTCACCTGTATCGCTAAAGTATTTATCTCTAACTTCAAGGAAAGTTTTTAAATTTTCTGTCACTACTTCCCATTTTGAACCTTTCATGATTCTTTCATGAGTTTCTTTAGTTGCCCCATTCCAGGAAATCTTAACATCAGATAAAATTGGTACCAATAGTTCAGCCCATTTTCTAGCTCCTTTAATAGGAAAAGAACCATTGGTCGTGAGGTTAAGCTTCAGGCCGAACTCATGGCACAAATTGATTATTTCATCAAAGCTTTTATACATTAAAGGCTCACCCATAGTAGAAGGAATGATTTCCCTTAAAGGTGTTCCATCTGCTTCCTTAATTACCTTCCTGATAGTTTCTATTGACATTATCTTGGGTTTTATCCCTTTAGCTTTCTTCTCCTCTTTAACTTTACTATATGGTGAAAAGCATTCACACATTACACAAGCAAAGTTGCAGTAATCTGGATTAGTATCAAAAGTAATTCTCCAAGGACCAGGTTTTGTAGCCACTGATTTGCCTTTATTTTCAATAACATTACGGTAAATTTTGTTAAGTTTCTCAGTATGCTCACTTATAGAAGGTACATTACCATTTTTAGTATAAAGATAGCCTCTTTGGGTCAGTTCACTGTATAATTCCTGGTCTGTAGATAGGACTTGCATTTTTTCTGACAAACTATTTGTATCTCTATGCTTAAATAATAGTCCGTTTATTCCATCTCTTACATATTCTGCCATGCCACCATAATCAGCCGTTATTACTGGTACACTCAGTTGCTGTGCTTCATGTATTACTAATGGTGAATTTTCACCCCAAATTGAAGGAACAACTATCGCATCAACTTTATTAAATACATCAGTAACTATATTTTTATTGTTATAACTTCCCATCCATTCTATCCTTTCTTTAACAGCATGTGGAAACTGATCGGCAATCGCTTTTAAAGTTTTAGTTTCTTCCCTTGCCGCTCCCCAAATTCTAAGTTTTGCTTTAGATGATAAGCGAGAAAAAGCCTTCAATAATAGGTCAACACCTTTCTCGGGAGGATGAGTACCTATATAACCGAAAATAAACCCTTTTTCTTGCACCCTATTTCTATTCTTAAGACGATTTAGATCAAAACCATAATCAAGATAAGAAATTTTGTTTATCGGAACATTAAAGTCTTGAGTAAATTTATCCATTAAGAATTTTGACGGAGCAATGAAGTAATCTATATAGTCCACTACTTTCTTTGTTTGCTTCATTCTAGTTGCAACCCATTGTTCCCAATAATTTAAGTCTGAATTCAAGAATTCTTCATCTCCTGTAAAATGCCCCTTGTAACATTGGGTTGCACATTTTTGATCCTTCTGTCCATCACAAAGCCGTAACAAATCTTCAGAATTACGTTGAATAAATCTTCCTCTTGGACACATTAACCAAAAATCATGTAGCGTAAAAATTGTAGGTATATTTTCTTTAAAAGCAACTTCTGGTAAAGTAATTGATAGATGATTAAGATGACCAAAATGTATAAGATCTGGTTGAAAGTTATCTATTATTCTTTTAAATTTTATATTTACTTCTTCATTGATAAATTTGTAACGATATTTAGTTGTAGGTATATTAATTAAATTCAGTAAGATCCGGGAATCACTACAGTCCAGAGCTATAGTATAATGGAAATCAGGTAAGAAGCTGTTTTCATGCCTAGTAAATATTTGTACCTCATTATTATTGGCTAGTTCATGGGCAAGAGGTTGGCTGTAAACCTCCGAACCAGCGCTATAATAAGGAGGGTAACCATGAATAACTTTTAATATTTTCATATATTACCATATCTATATTGTTAGGATATTCTTGTGTATTGTTTTGTAGACTTTTTATAAATTTACCTAATCCTACTTTTAATGAATGCTTTGGAGACCAACCAAGTAGCTCTTTAGCTCTAGTAAAATCACCATGGAACTTAGTTACGTCAAAATTTCTTGGAG
			GATAAAAATCAATTCTAGAATCACTTTCCGTGACTTTTAATATTGTTTTTGCTAAGTTTTCTAAAGTACATGGGCTATTAGTAGTAAGATGAATAGCAGGAAGAGAAGATTTCTCGTTTTGTAAATATTTAACAGTTAAGTATATACCCTCTATAACATCATCCAAATAGGTAAAATCAAAAACACATTCTTTCCCTTCTATCCTAATTGGATCGCCTTTCAATGCATTGATACAGAGTGCAGGAATTACTCTACTACTATGATCTAGTAAACCACCATATACATTTGAGAAGCGTAATATTGCTACATTAAAGTTAGAACCTTTTAAATTTATTACTTGTTCTTCAATAAATGCTTTACCTTTGGCGTAATTATTTATTGGGTTGATACTAGCAGACTCTGCAACTGGTAGTTCCTTTTGTTCTCCATATACTTCTCTACTGCTTGCATATATAAACCATGGTTTATTCGGAAGCGACTTGCAGAATTCTAAGAATTGGATTGTACCATCGACATTAACTTTTTGGCACAATTCAGGATAAAGCTCACCATGTATAACTCTAGAAATTGCAGCCAGATGAATAACCCCCGTACACTTAGCGAGTAGCGGCATTATATCTTCTGAAAAAAAACTGAGTGGGTTGTCGCGAAACCTAATATCGCAGCTTATTACTTCATAACCCTGCTTTTCTAACTTTTCTACTAAAGCCGATCCTATCAAACCTGCAGCACCTGTTATTAATATTCCCATGTGTCCCTCTCACTACAACCAGGAAAATCTTTCACACCTATCATCTTACAAGTAAGACTTAAAAAGCATTATAAAACTAGTATAAAACAAATGTCAACTTAAATTAAGGATCAATGAATAAAAAAATATAGTTATGAAAGAAGGGTTGGTTGTCTTCTTCTATTTGCCTGAAAATAACGTTCTGCTTTGACCAAATCCTCTTTGTTATTTACCCCCATTGCTTCCTTTTCGTCAGCGACTACATAACCTGCACGTAAGTTATTGCTTGCTGCAATGGGTATTATATCATTAAGACAACATTCGTTGGTCGAATCATTAAATTTTACTTCTTTTATTAGGGTATAAAGATCTTTAGCGTATGAAACCATTATTCCAGAGTTTGCAAGAAGAATTTCATCTTCACTTTTCAAGACTTTTTGAACATTGTCATTATCATCAATTACTAATCTTCCATATTGCTTATCTTGACTATTAAATCCAAGAAGAACTAAATTTTTATTATTACACTTTAAACAATCAGTCATTCTCATAACTGTATCACTAGATATAAACGGGGTGTCTCCGTACTGTATTAAAACTATGTCTTGGTCAGATAACCGCTCCAGGCTTTCTAGGGCAATTTTAACTGCAGTGCCAGTACCTGTAATATTTTCTTGAATTATCAATTTTATATTATATTTATCAATTATATCTTTTAAGGTACTAAATCTTTCTAACTCCTTTAGAAAAGGCTTGTTAATGACAATTGATAGACTTTTTAAACTCAGCGGTTTTGCATTGTGAATTATATGCTCTAAAAGAGTAAAATTTCCTACTAGGTGTAGTGTTTTTGAGTACTGTGAATTCATTCTACTGCTTTTTCCTGCTGCTAATATTATCAACGTGTTATCCATACATAACTCAAGAACTTACTAGGAGGTAAGTTAAGTGATAATTAATGAGTTGTAAAGTCTACTATAGTTTCCTAAATGATCCAGAAAAAATAATTAACATGCTTGAAATATATAAATCCTCTATGACGCTAATATAGATTAGCCGATAAAGTAAGCTTCCCAGAACTACTCATTTATATTGACCCATCAGTACTTATACAAAAGCTAGTTGATCGAGAAAATAGGCAAATCCTTATCAACGGCCTACTACTTTTCCTAACTTATGCTTCCTTGTTATATTGTTGAGTATACTTTTTAAATAGTTTTTTTCTGTTTTCTATCAACCAATAGAAGTTTCTTTTAGCCAATAAGGATAT
			TTATATAGGAACTGATATTTTCTATGCTGGCAAGAGGCTTGACGCCGTAAAAAAAACTACTCAATAATTGGGTAACTTCTGATGACATTTTCACTGTACATTTATCGCACAACATTAGTGCTACAATCACAGGTGTAAAGGTATTAAACAACCTTTAAAAAGTTTCACTTTTCCCTTAATCAATTTTTCCTTTGATATAAGTGTTTATTGCTTTTGCCCTCTCTGTTGTTATAATTAACATTTTGTAGTAGTTCAAGATGAGTTTTGCATATTCAGAGAAAATCGTCCATAGAATCAGCATCTAGCTTATCTAGGTTAAAATATATAGTTTTACAAGATGACTATTTATGGAAGAACATGGTGGGGTAAGAAGTGGCTCCAGTCTTTTGACGGAATAGATTATGATAACCGTCTTCCACGTGGCAGAACTTGTGCTAATACTGGTCGAGCTTTTGGTATTAAAATTAATGGTCACATAGTTACAGCTAAAGTTCATAGCTCAGGATCTTACCCATATCGTGGTTCAAAACCTCAACCATATAAAGTCAAAATTATACTCAATGAATTAAGCTCATCAGAACAACAGACCATTCGTCAAATTATTGAAACTTCACCAGCTATATTAGCTAAATTGATAAATAGACAATTATCAGCCAGCTTGTTTGATAAGCTTAATGATCTTGGGATTAAATTATTTCCTTCAAATTGGCAGGAGATGAATGCAAGTTGTAGTTGTCCTGATTGGGCTATGCCTTGTAAACACATTGCTGCTGTAATTTATCTTATTGCTGCAGAAATTGATAAAAACCCCTTCATGATTTTTAATATTCATAATTGTAATTTGTCAGCACTTATCGATGATTTTGGGAATGGAAAATTAGAAAATGCTCAAAACATTTTAAAGATAGATGATATATTTAAGGCATGTTCTAAAATTAGAATACATAACCAAGCAATTTTAAATGATATTGATTTATCAACTATTCCTAACCTTTTTGATTGTATCAGTAGTATTTTAACAGATAATCCACTTTTTTTTGAAAAAAACTTTCATAATATCTTACAGATAGCTTATAAGCATTGGCAAAAGTATCCTGCAGGAAGATTAGTGTACTATCCAGCTTCTAAGAAGGAACTATCAGAAGAGGAGCTATTTATTAAAAGATGGGGAAATATTGAGAATTGGCAAACATTTCAACTATTCATTGATGATCAGCATTACCTTACTCAAGTGAGCAATGGTACAACTAATTTATTTAGGCTCAGTGGAAATGTATTGAGGGATGTAGCACGATTTTTAAATGATATTCCTAGTTCGTTACTCCACAAACTTAACCCTGAACTTCGCTTCATGCATATGATTTCACAGTTTGCACATATGCTAATGGAAAAGTCAGCGCTAATACCACAAGTATTACAAAACAAAAGAGGAGAAGTAATAATTAGGTGGATTCCGGCGTTGTTTAATGAGTCAGTTAAGGAAATTCATAGCAAGATATCATCTATTTGTCCGCCTCTATTGATTAAATATCAAGAAATCGTTATGGAACCAGAGGAACAAGTAAATGTTGCTATCTCTCTCATCCTTTTAGGGTATATAGAAGATAACTTTCCTGCATCACTGGATAAGCATAGAGATAAATCCATCTTTGAATTATTCTTTACTGGAAGATCATACAAGTTTACTGAGTTTAGCAACAAGGAAATACCGCAAGCAATTAATCTCTGGCTTTCACGTCTTTATTTAGCAGATAAACCTTACAAACTCTATTTAATGATAAAAGATCACCATGAAAAATTTGAACTTGAGGTACAGTTATCACTGGATGATGAGAAGTCATTCATCAAGCTGGAAAAAGCACTCTCTAATCAAAACGTAAAGCTTAGTATTTTATCTGATCTTGCACTTTTGTCTGAATATATACCTGAACTAGAAAAGTCGATTGACGATAATAGCACATTATCATTTAATTTAGATAATTTTGCACCATTATTTTTGC
			ATATCTTGCCTGTACTAAGAGCAATAGGCATCAAAGTTATTTTGCCGAAATCTTTACAAAAAATCTTAAAACCACAATTAAGTCTTAATTTGTCTACTAAAGATAAAATAAAAGAAGATCGCGAAAGCTTTTTAACGCTGGAAAATTTATTGAAATTTGATTGGAAAGTAGCAATAGGAGATAAAAAACTAAGCGTTACAGAATTTAAAAAATTGCTAAAAGATTCCCGAGGGCTTGTGCGAATAGTCGATCAGTACGTCCTTTTGGATGACAAAGAGGTAGAAGCTTTATTAAAAAAACTTGATAAATTGCCTGATTATTTAAGTCAAGCAGAGCTTATGCAAGCTGCTCTAACAGGAGAAGTAAATGAAACTAAAGTAGCATTTGACCAGCAGCTTACAAGCTTATTTAATAAACTTAATACTTACACACCTGTTACTACACCAAATAATCTAATAGCACAACTACGCCCATATCAAGAACGTGGATTTAGTTGGCTTGTACAGAACATAGAAAACGGGTTTGGTAGCATAATTGCTGATGATATGGGTCTTGGTAAAACATTACAGGTTATAGCAGCTATTCTGTGTTGCAAAAATACAGGGTTTTTGGATCGGGACAGAGTCTTGGTAGTAGCTCCCACAAGCATATTAAGTAATTGGCAACGAGAGATGGAACGTTTTGCACCAGAATTAAAGCTTTTCGTCTATCACGGACAAAATCGAGAATTGGCAAGTGATTATGATGTAGCTCTAACATCCTATGGTCTTGCACGTCGTGATAAAAAAGAACTTAATAAAATTCGCTGGTTTTTGCTCGTGATTGATGAAGCACAAAATATAAAAAATCCTAATACCGAACAAACCAAGGCAATTAAAACTATTGCAGCAAAACATAAGATAGCTATGAGTGGTACGCCTGTTGAGAATAGGTTGCTTGAGTATTGGAGCATTTTTGACTTTATCAACAAATCTTATCTTGGTACTCCTAAGCAGTTTAAAAGCAGCTTTGCAACACCGATTGAAAAAGCAAGAGATAAAACTTGTCTAGAAAGGTTTATGAAAATCACTAGCCCTTTTATGTTACGTAGGCTTAAGAGTGATAAAAGCATTATTCAGGATTTACCAGATAAAATTGAGAACAATCGTTATTGTTCCCTCACTTCAGAGCAAACAGCGCTTTATCAAAAGGTTGTTGATACAACTATGGAGAAGATAGAAAAAAGTGAAGGGATTGAACGTAAGGGACTAATCTTTAAACTTATCAATGCTTTAAAGCAAATTTGTAACCATCCATCACAGTTTGGCAAGAAAAAGCGTGCGAGTATTGAACAATCCGGTAAAATGCAGATGCTTGAGGAAATATTGATTAGTATTGGTGAAGTTGCAGAAAAATCATTGATATTTACTCAATACACTGAAATGGGTGAGATTATAGCTAGGCTACTTGAAGAAAGGTTTGAATCAGAAGTGCCATTTTTACATGGAGGACTTTCTAGAAAAGCACGTGATACAATGATTAATGACTTTCAAAACTTATTCCAGTCCAACATTCTTATAGTGTCTTTAAAAGCTGGTGGAACAGGGCTTAATTTAACAGCGGCAAACCATGTAATACATTACGATTTATGGTGGAATCCAGCAGTGGAAGCACAAGCAACAGATCGGGCCTATCGTATCGGGCAAGAACGTAATGTCATGGTGTACAGGCTACTTTCAACAGGTACATTTGAAGAGCGTATTGATGAGATGATTCAAAGCAAGAAGGAATTAGCAAACCTAACTATAAGTAGTGGCGAGAGGTGGATTACAGAATTTAACAACGATCAATTAAGAGATTTAGTTAATATAAAAAATGCACTATAATATAGCTGAGTTATTTAATGTAAAGAACCAGCTAACTACCGCTAATAGTTCAAAATAGAGACAAAGATTTATATTTCGTACTTTATGTCTCATTGGTAGGCAAAAAGCCTGTAATTACGTTTTAAAGTGATTCCA
			CTTTAAACTGTACCCTTTAGCACCTGTAATGCCCTTTAAAATTTGAATAAAAAGCATCTTTAATAATTCTATTCATGAACCAAAAAGTAATTGCCGTTTTCAGAAACTTTTCATTTTTACAGATGGCTTGAAAAGATTATCATTAATAGGTAGGCCAAACTCCTCCAAAGAAAAAAGTTTTTAATTTTTTCAGAAAAAGTCATAAGAAACCCGGTATATATATAGTAGAGGGTTTTCTATCAAAGACACCATTATGAATTATATAGCAGAAAGAAAACATTAGTTTTTTTAATTTATTTTAAATATATCAACAGAATAAAAACTAAGTGGTTGACATGGTGAGTAAAATGTAGTAGAATTATAATAGAGTATTTTTCCTTAAAAGAAAGAAGATACTAAAACCTCACTTTTCACCTGAACTGACTTCCTTTACTTGTTAATATATTTTTCAAGCTTTGCCAAGAGAACCCCCACCGTAGTTTTTACTTACATAATGAAAGAGTAAGACCCCAATCAAAACAGCCTTACTCAAAAACCTTTCAAACGCTTAATCTTAAAAGGAGTTTCAACTTATGGTACAAGATTTTTTAACTGATGTCAAACAAAAAAATACTTTAAATGATGAATATTATGATTTTAATAATACTGTAGAACCATTAGAGCAATTTGATGTAGAAGAAATAAAAAGACAACTATTATTAAACATAAGATCATGCCTTTCTTATTTATTCCCAAGGGGAACTTTTCATGGAGATGAATTCCGAATAGGTGATGTGCATGGTAACAAAGGACAAAGCCTCAGAGTAGCATTAACTGGTGGAAAAGCCGGACTCTGGCAGGATTTTGCAACTGGGCAGAAAGGTGATGTTCTTGATATTTGGGCAGGTGCACAGGGAAAAGATACAAAGAGAGACTTTTGTGAAGTGATGGCCTCTATAAGTGAATGTCTTGGATATAACAAGAAATGCGCAAAGGCTGACGAAGACTTCGAGAAATTTATTACCCACAGTTGGAATTATTATGATGAAAATGGTCAGGTCATTGTAAAAATTTATCGTTCTGATCCTCCTAAAGGAAAAAAGCAATATAAGCCTTTTGATGTTAAACAATCTCGGTATGGTGCGCCAAAAGTAAGACCTCTCTATAACATACCAAGTATTTTAAAGTCTGATAAAGTTGTTCTGGTTGAAGGGGAAAAATGTGCAGAAGCGCTGATAGAACAAGGTATCACAGCAACAACAGCAATGTCTGGAGCAAACGCACCAATTGATAAAACAGACTGGTCACCACTTAAAGGTAAGCATATTATCATTTGGCCAGATAATGATGAAGCAGGTAATAAATACGCAAAAAATGCTGAAAAAAAGCTTTTAGAGATCGGAGGTGCATCACTTGCTGTGCTTGAAATTCCTCGAGGTAAGCCTGAGAAATGGGATGCTGCTGATTGTGTAGAGGAAGGTATAGATGTCAAAGAGTTTTTAGCTTCAACTCCGTTGCTTACTATTGATACTCCAGCTACTGATACTTCAAATATGAAAAGTTTAGAAAGATCCACAAAACAGCCACTTAACATTTTAGATTGGAGTGCAGAGCGCTTTGTAGGTCCGGTACCAGAGCAAAAGTTTCTTGTTGAAGGTCTATTTCCTTTAGGTGTTACTTCAATAATAGCAGCAATGGGAGATACAGGCAAAGGTATGCTTCTTCTTGACCTAGCGCTTAAGGTTGCAAGTGATAAGGATCAGATGTGTGGCTTTGGTTCACTTGTTACTGAACATGGATCAGTAGTGATTTTTTCAGCAGAAGATGATGCAAGTGAGATACACCGCCGCTTAGAACGACTCGACCCTAAGTGTGAAAGGTTGAAACATAAAGATAAATTATTTATTGTACCACTGCCAAACGTCAGAGGATCACTTACAATACTCAGAAATGTTCGTGGTAAAATCGTCGAAGTTTCTCCTGAATTCGAATCCGTAATGAAACAGCTCGAGGAAATTAAA
			GATCCGAAATTGATAGTATTTGATCCACTTGCTTCATTTATCCATGCAGATATAAATGCTGATCCTGCTGTAGGGGATTATCTAATGTGCTTATTATCTGATTTAGCATGTAGTACTGGAGCTTCGATAATTACTGCTCATCACATGAGAAAGCCAAAAGGAGAAAAACCAATATTAACTGCTGAACAAGCACGCGATGCAATTAGAGGTACCTCTGCTCTTGTTAATGGTGTTAGATGCTCATACGCTTTTTGGCCAATAGAAAATACAGCTAGGCTAGAAATCTTTAAGGCAGTAGGAGAAACACCAAGACAGAATGCTTTGTTTCATGGGGCAGTTGTGAAGGCCAATGGTTTAGCTGATCGCACTGTAAGAACTTACCTAAGAAATCAGGAAACAGGGCTACTAGAAGATATAACAATACAACTAACAGTTAAAAATGCTAGTGAAAAAGACCTTAAAATATGTCTTACTGATGCAATTACACGATCTGCTGTTGCAGGACACCCATTTACTCACACAGGAAGCACAGGAGTATATAAACAACGGCATAGGCTACCTGAGATTTTCCACAGTATGGGAAGAGATCGACTAGAGCGTATAGTTCAGGAACTTTTACAAGCAAAGCAGTTAGTTAAAGGAATGTCTACAGGTGCAAAAGAGGATAAGTGGCTTGACATTCCAACTGGACCATTTGCTTGTGGTATAGGAAAGTTCACTCTTGGAGCTGAAGATTTTAGCTATAGGCAAAATTTAATGTTAGGATAAGTCTTTCTTTATGGGTGGCTCTTTAAATATTTTAGAGTTGCCCTATTTTCTCTATTCAATCTACCATCTACTCAATCTAACTTCGGAGCCACAACCCTATTATAAGTTATGATTTCAATTAAAAAGGGATAAGACATCAAATGGTTGAATTATATTCCTGATTCCTTGGTTACTAAATAAGTAATGAGAAACTAGGAAGCTAAAGATCGCTTGAATCCTAACCTTTTGCCCTCTATTCCTAAAAGTGTTCCTAGTTATTATGTGTCTGAAGTCAGCCAGTATAGCGGATTCTGCGTTCCTAAAACCCTTATATATTATATATATATAATAGTAATAAATAATAATAGATAATATAAAATAATAGTAAAATATAAATAAAGTACAATAACTTAAACAGCAAAAAGAAAGAAGTCCAGAAAGGCTGCCACAAAATATTATTAAGATATTTACATTTAATGAAAAATACAATTAGTGCGTTTTTAAAAGGCTCTTACTCTCATCTTTTTTTTATGCTGATAAAACTCAAATAAACGTTGGTCTGCTAATGCGGTTTTAAAACGATTCTACGACTTCAGGGTACAATTATACCACCAAGACCTAAGTTGCTCATGTAAGGTAGCTTAAAAATCGATTATGAGGCATTTCTAAATTATTTTTTATCTCAAATTTTTATTTATTACAAAAAACCCTAAAGCTAGTCTATCATGTTTTTTTGTTGGTTGCAAAGAAAATTTTTCAAAAAAGATTGAACAACTTGTGGTGAGTATAAGGGGTTAATGGAGACTATATGAGAATACAACAACTTTTATTGCAAACCTCTGAGCAATTGATTGCAAAACTCTCAGTGATGAAACAATCTTTATCAGCAAATTGTAGATGAAGCTAAAGGAAAAAAGTTTGAAGTTACTGCCATAGAAGAAGAGACAGAAGCTCGTAAAATTTGATTGCTGCTTAAAATGGAGACAAAGAGCAAAGTTTATTTACGTCTCCAACAGAAAAGCTTCTTTTGTAGTAGTCAAAAAAAGCAGAGATATAGGGCTTTCTGAAGGGAGGGGGTCTGGTAGAGACTCATGACCTTGAAACCAGCGATTTGGTCTCATAACCATAGTCTCCCCAAAAGAACCGTGCTTGCGGATTTCCCGCACACGGCTCCACAATACAGCGTTCACACTAGTGCTCCTGTGTATAAAGAAACATATACCTTTGGTTTTGGTAATGGATTTACTTTTAAA
			TAGTGTATAAATTGTTCCCAATCCATACTTTTCTTTTGACTACGTCGGTTTATCCACTTAAATGCTAACTTTGTTACCGGTCGATAGAATTGAATCAAACACCGATAATTTCCGCTAACTCCGAAGTAGCTATAGTGTCCTGTTAGTTTGGCTTTAAGTTTCTGCCACCAATCTTTGAGACAGATACGACTTCGTACCATCTTCAACCATTCTTTGATTTCTTTAATCTTTCTGGCTAGGCTTATTTTTGAAGTTTTCTGCTTCATCATAAGTTTACCATTACGACTTTTTCCACAATAATGTGTAAATCCTAGAAAGTTGAAGCTAGCCGTCCTACGTTTCTCTCTTTCTGCTTGATACCATTCTTTCTTACCAAACTTTACTATTTTTGTTTTATTTTCAGCTATTTCCAACCCAAATTTACTTAGTCTTTGTTTCAGTAATTCTAGAAATTCTTTTGCGTCTTCTTCCCTCTCGCAGCCAACTACAAAATCGTCGCAAAACCTTATTAGCTGTAAATATCCTCTGGCTTTTGGCTTAAATTTCTTTTCAAACCATAAGTCCAGCACATAGTGTAAGTATATATTAGCTAATACAGGGCTTACTATACCACCTTGTGGTGTGCCTTGATCGGTTGCTTTATAACATCCAACTTCGACTATTCCTGCCTTTAGAAATCGTTTTATTAACCACAATAAATTTGGGTCAGCTATTCGTTCCCTTAGACAATTCATTAGCCATTTATGTTGAACATTATCAAAGAACTTCTTGATATCCACTTCTACAATATAGTTAATTGGTTTGTGCATAACTGCTTTATCTAGAGCGTTTATCGCCTGATGACAATTTCTTCCTGGTCGAAATCCATACGAGCTGTCCATAAAGTTTGCTTCATAAATATTTTCTAATATCTTCTTTAGCATTACCTGTACCAACTTATCTTCCGTTGATGGTATTCCGAGACCGCGCTTCTCTTTGCTCCCGGCTTTGGGTATGTATACCCTTTTCACTGGTAGCGGTTGATATTGTTTTCTCTTCATACTATCCACTAGTGTTTTAAGTTTCTCTTCTAGATTTTCTCCATAAGCTTCCACTGTCACACGATCTATACCACAAGCCTTGTTGCGTTTTAGTTCCTTATAACACTCTGCAAGATTCTCTTCATTAATCAAATGAACTAATGATGTAAATTTTACTCGCTTATTTTGCTTAGCCCTTACTGCTATCTGGTTTAGTTTTCCTTGCATACTCCTCTAATCTCTGTTGTATTGGTATAGCAATCCCTATACCAGTCACTATATTGCTAACCGCTTCCCCTTGTATGTGGCTTTCCCACACTCCGAGTACTATCAGTTAGTCCGACTTCCTTTGCATCTTCCTCCAGTCCTCGCCTTTATTGACTTGTTCCAGAGTACCCTTACAGGAATACAAAGGATCTCCCAAGTTCACGTAAGGTCCATCTCAACACATGACGCGGCCTTCGATCCCGATGAGGTGAGTAATATCTTGCCTTAGCGTTATTACCCATGTTGCCTTCCACCAAATGTAAAGTGTCAGCCCCCATGACGCGTGAATTACGGGACTCAATACCTTCACTTTCGTTGCACCCTATGTTGTCCATTCCATTAGCTTTACTACGCTCGTTACCTTACGCAGCATAATGGTTTGTTCCAGGTTGCCGGCTAAGCTTTACCCGTGTTGGATTTTCACCAACTGTTCCTTACGCACTTCTTGGCGCACACAATTTTTCACCCCCCTTAAAATTAAAACAAAAGGTGGTAAACAAGATGTCAAACACAGATAACTCAACTACAAGCTGGTTTTTGTTGTAGTTAGATAGTTATTTTCTCACTTTCTTTACTTGCTTTAATTAATTCATCAAAATCAGATTCATGTAATTTGTCCTGTATAACTCTGTACTTTTCGTATTCTCCTTCAGCCAGGGCTTTTGCAACTTCAGCACTAACTTTACCGGCATCTTTAAGTACTTCATAATCATT
			GAATAATAGAAATGCATCCAATTTTTCAGCCCAGTCTTGCCTTTTCATCAGCCGATTCTTTTTTGCTTGAAGTTCTGCATAATCTAGATACATCGAAACAATGTGGTTTAGTTCACTTAGTTCTTCTTCAGTTAAGTAATTTTTCGCAATACTTACATCACTCTTGTGAATTTTTTTACCTGGACCATCTTTCCATGTAGTTAGCCCCATATGTGGTTTTTTGTGATCAACCCGAGAACATATCAACTCTGCTGCAGTTAAACCATAAATTGCCCAATATAATTTGTTTTGTACTTTTGCGTAAAATTGTTTTGTTATTTCTGAATTTGGATCGTAATCTGCAGAACATTCGGCATAAATGTCGGTAATCTTCTGGTAAAATCTACGTTCGGATGCTCGTATTTCCCTGATTTTTTCAAGTAATTCATTGAAGTAGTCTTTGCCAAACTTTTTCCCGTTTTTTAGTCGTTCACTATCTAAAGCAAATCCTTTGATAATAAAATCTTTCAAAACTTTTGTAGCCCATACTCTGAATAATGTTGCTTTTTTAGAATTAACTCGATAACCAACAGCTATAATTGTATCTAAATTGTAAAGTTGTGTTGGGTAATTTTTACCGTCTGCAGCGGTTACCTCAAAAGTGGAAACAACTTCTTTTTCCTGTAATTCACCAGATTCAAATATGTTCTTGATATGCTTACTAATAGCTGGCAGTTGTACATCAAATAATTCAGCCATCCTTTTTTGCGTAAGCCAAAGATTTTCATCTCTGCATAAAACTTCAATTTCTATATTTCCACCTGGAGTAGTATAAAATACAATCTTATTCTCATCCATTATCTATCTCCTATAACTTACAAACAAACCATTGATCATCAATAGGAATTTAACCAATTAATTGTCTCTACTGCAACTAAATTCTTTAAAACGTCTTTAGAGGGCTATTATAACTTATTAATGAGCTGGATAGAGGGGAATATCTGTTTTATCAAAAATTCATGTGACCTCTTCTCAGCTCCAGTAAACAGTTATTTCCAAAATGGAAACAACTCAAATAGTAAGGTGTCTAGGAGGTCGGACTTCCGTTTAGCGGGTTCTTAAAGTTTAGGCTCTCTTTAATTTCTGAGCTGCATTCAAATTATTTTAACTTTTTTTCAGAAAATCCCGGAAAAAGTGGTGAGAAATCCGGAGTATAGGGGCATTGAGTGTAGATGTGCTTCAAACACAAAAGTCGGCAAATAAACAGAGTAGAAAAGATTGAAGGAAGCAAAAGAAATTTAGGCTTTTGGTAAGTTACGTAATTGAGAATTTGTATTTTTTTAGATGAGGTAAAAACTTTGTTTTAAGGCTAGATGCAACTTTAGGGTACAAATACTACTATTACCAAAGAACGCATATAATACCCCTTAGAACTCGAATAAATGGCATTCTTAGCAATTCTATTACTGTATAGCAAACTCACAGGTGAGTTTAGCACGTTTTTTACGCTTTGCAAAGAAAAATTAAAAAAAAGTGAACAGTTTTTGTAAAATCGGTGAATATATATAATACCAAGTCCTAACTAAGGTAGGTAGCATAAGATTCTTGTCATTGGCCAACAAAACCCCATTCATAGCGTATTTTGAAGGAACCAGACGATATTTAGCGCTACTTATAGTTTTAAATAATAGCAAATGTCAATCCTCACACTCGACCTCGGCAAACAAACCGGCTGGGCTATTCTTACAGATGGAGTAATTCAAAGTGGGAGTGAAAGTTTTCATGGTCATCGTTTCAGCGGAGGTGGAATGGCTTTGTTGCATCGCTACTTATGAAAGGCTAACTATAGTTAGGATTATAAGCAACCTATTGAAAATCTTGTTTTTTTGCAATCAATCTGATC----------------------------------------------------------------------------------------------------ACGGAGGTGCAGAGGCCT
			TAGCTGATGGTAATCTTTCAAATCTTACTTCACTTAACTTACAGTCTAACAATATTGGTGACGGAGGTGCAGAGGCCTTAGCTGATGGTAATCTTTCAAATCTTACTTCACTTAACTTACAGTCTAACAATATTGGTGACGGAGGTGCAGAGACCTTAGCTAATGGGAATCTTTCAAATCTTACTTCACTTAACTTAAGTGGTAACAATATTGGTGACGAAGGTGCAGAGGCCTTAGCTAACAGTAAGCTTTTAGGTTGTACTAAAATTAACTTAGATGGTAACAATATTGGTGACAAAGGTGTAGAGGCCTTAGCTAACAGTAAGCTTTTAGGTTATACTAAAATTAACTTAGATGGTAATATTGGTGGCCAAGGTCCAAATGGCTTAGTAGAGTTCTTAGCTGGCGGTAAGGCTTTAACTCTTGCTTTACTTAACTCAGATGGTAACAATATTAGTAACAATATGAAGGACTTAGTTAACGTACCAAGAAATAGACAGGGATGGACTTCTTTACATTATGCTGTTAAAAATGGCAATGTAGGTAAAATAAATGATCTAATAAAAGGAGGAAAAAATGTTGATGCACAAGATGAACAGGGATGGACTCCTTTACATTTGGCTGCTACCGGAAGTTATACAAAGGTAGTAAATGCTCAAATGTACGGGGATGATATTCATGCTAGAGAAACCGGAAGTGAGGAACCTATATATATTAAAGCATGCAAAAATATTATAGAGTCTTTCCTAGACAAACTATTAAACATTAAAGTAGTAGGAGCTTTAATAAAAGGAAAAGCAGAGATTAATGCAAAAGATAATCAGGGAATGGCTCCTTTACATTGGGCTGTTAAAGTTGGTCATATAAATGTAGTAAATGGTCTAATAAAAGGAAAAGCAGAGATTAATGCAAAAGATAATCAGGGAAGGACTCCTTTACATTGGGCTGCTCTAATTGATCGTACAAGTGCAGTAAAAGCTCTAATAAAAGGAAAAGCAGAGATTAATGCAAAAGATAATCAGGAAAGGACTCCTTTACATTTGAGTATTCAAATTGGCAGGACAGATGTAGTAAATACTCTAATAGACAAAAAAGCAGAGATTAATGCAAAAGATAGACAGGGAAGGACTCCTTTACATTTGAGTGTTCAAATTGGCAGGACAGATGTAGTAAATACTCTAATAGACAAAAAAGCAGAGATTAATGCAAAAGATAATCAGGGAAGGACTCCTTTACATTTGAGTATTCAAATTGGCAGGACAGATGTAGTAAATACTCTAATAGACAAAAAAGCAGAGATTAATGCAAAAGATAATCAGGGAAGGACTCCTTTACATTATGCTGCTAGCGGAAAGGTAGTAAATACTCTAATAGACAAAAAAGCAGAGATTAATGCAAAAGATAGACAGGGAAGGACTCCTTTACATTGGGCTGCTAGCAAAGGTGGTATAGAGGTAGTAAATGCTCTAATAGAAAAAGGGGCAGATGTTAATGCAGTGAATAAGTATGGAGATGCACCTCTGCGTTTTGCTGCTCGAGATGGCCATATAGATATAGTGAAAGCTCTAATACAAGGAGGGGCTAATGTTAACGCAAGAAATAGTGACGGTACTCCATTACATACAGCTTATGGCCATGAAGAGATAGTAAAACTTCTAATAGAAAAAGGGGCAGATGTTAATGCAGTGAATAGTAATGGAGATACACCTCTGCGTTTTGCTGATCGAAATGGCCATATAGATACAGTGAAAGCTCTAATAAATTACGTAACAAAACTAGAAGCTGCTGATCTGTATGTTAGTCAAAAGAACTTAGAAGAAAAGAATAGATTGATAGGTGATTTGCACGATCTACACAGTAGTTATCCACAACATCTTCAAAACTGTAAAAAAGAAGTCAAAAAGATTGAAAAAGAAAGTCAGGAACTACATTCCTTTTTGAAAAAAAGTGATATTAATGAACTAATTAGTGTGTGGGAAAGGAATGCAGACATACAGAAT
			CAGATTGATAATCACGATAACCTAAAAGAGCAATATCCAGAATACGCTCATATTTTAATTAATAAAGCTAATGAAGTGAAAAAAGAAATTTTTCTGCACAATCATAAGCCGCTAATTGATGCTTTATCAGCACATTATAAATGTGATATAAAAACAATGACATTTGCTGGTATAGAAAACTTTTTTAAAGTTGTTCACAGGGATGATTTTAAAGAAAAGCTAGGAAATGGAGGAATAACTCTGAAAAACTTTGTAGATTTAAAAAATGTTGAAAAGAGAGATGATGTTCCTAAGTTAGGAGTAATTGCATTTAAGCATGGGTGTCAATTAAGTGAACCAAGGGTAACAAGAGTAATTGATCAGGCTCTTTCTCTCTAATAGGATCATTGAGCAAACTGTGGGTTCATGGTAGGAAAAAATTGACCTTACCCAAGAGAAGAAGAAAGAAAAATTTTCATAATAAAAGTGTTTTTTTAGAAGGAGCAGTAATGACACAAGGAAATTGGGACTCTGACAAAAATTTTGCAGGGTAGCTTGTTATATAGCTAAAAAGAACCAAATAGCAGGTTCACAATGTCAGTGAAGTTTATGAAGTTAGAATGGGTATAGAAGGAAAGAAAACACAGATCTCTAAAAAATATCAAAGTTAGAAAAATTATTCTTGCATTAGTTTTTATTTGTGCTATGTGCTGTACATAATATCTTTGTAGAATGGGGGGAGTATGTTAACTAGAGATATTTCAAGGCCTGAGCAGGTTTTTAGTGGAGCAGAAATAAGCGAAAAAAAAGAGCTATTAAAAAAGCTAGAAGAGAAATCAAATACTCGACAAGGGCAGTCAGAAATAGGCGGATCGTTTGATGATCAATATGAGTTGATTATAGAATATCTGTTGCAGATTCCACCATCTAATGATCGGTTAGAAATTTTACGAAAGCAAGGACATTCACAGAGTGACATAGATGAAATGTTTAGTCAGGGGGATTCTTGGTATCCTCAATCAACCATATCGTCATTTCGAAGTTATAATAGTCCACCGTCTTTAATGGATAGTAAATATTCACTGAGTAAACAGGTATCTGTTTGGTCCGCTTTAGATCATAATCTCACAGAAAGTCAAAAGAAGTTAAACATAGAGTTACTAAATGTTTTAAAGTATCTAGAATGGCATGATGAAGGTGCTCTTTTTGATTATGATAATGGTCAGGTCGATGAGCTTGAAGAATTTTTAAAAAATAATAGAGGCAATCCAGATCTAAAAGCCGTTCTAAATGTCAAAAGAGGAGAATCTGGGTCAACAGTATTGCATGCGATTGCGGGAGCTCATATAGGTGCATCTTACCGTCAAGAAGACCGACCTATAAATTTACTCTTAGAAGCAGGAGCCAGTCCAAATATACAGGATGATAAAGGAGAAACACCTTTGCATCGCGCTTCTGCTATGGGCTATGATAAAAATATATATTCTCTCTTAAGGGGAAATGCTGACCCCAATATATGTGATGGACAAGGGAAAACTCCACAACAAACTGCAGTTGATGATCATAATTACCATGTTGAAAGGTGTTTTTTTACTGACAATCAAAAAAAGTTGCGAAAAGAATTAAATAATATACTTAATGAACATCGCTACAAAGAAGGCAATTTAGGCTATATTGTTACACTCACTCTATTTCAGTTTCTCGAAGATCTAGAGGAGTTTTTACATGAACATAAGAATAATAAAGACCTAAAAGTAGTTTTAAATACTCGGGACATAGCAGGAAAGTCAGAAGTGCTGGAACATGTAAAAAATGCTTTTTCCGGCTTTCAAGCTGCTGATGAAATAAAGAAATTACTTTTGGAAGCGGGAGCAAAAGAGTTCACGTATGAAAGGAAAAAATGCTTACCTAAATCTGGGGTTTTGTGGGGTAATATAATACCAGCTCAGAAGGAAAAGCTAAGTAGATCCTTAGGTATTTTATCTGAAATTCAAGACATAAATCAATTGGAAAAATTCGTG
			AAGATAGCTATCAAGTCTGGAGTGCGACTTAATTATCGTTTCACCGTTCCTTCACCTTTTGAAGGTTATAGTTTCACAGATTATGTGATAAAAAGAATTAGTGAATTAGAAAAGTATCCTAAAGTTGCTAGTGGTATAATATGTCAATTGGTATCAAAAGGAGCAGTGTTTGGTAGCCCAGAGAGCATTGATGTAATTGATGAACTGGGATTAGAATGCAAAGATCACAAAGCCAATATGATAAAAGCTTTTGAAGGTTACATTAATGATGCCCATAGGTTTATTAAAGTTGCGAAAAGTGCAACCACTAGTAAATTGAATGATATAGCAATAGGTAATACTCCTCTTTACTTAGAATATTCGGAGGAGAGCAAAATAGATATTGCAAAGATCACCGATGGAGCGAGAAGTTTATGGTTAACTCATGAAAATGCAGGATATGAAAGAAATATAGTAAAGATTGGTGAAAGTGAGGTGGAAATTATAACGCAAAATGGTAAAAGGCATTACACAGACCTTACAGCCAATAGTAATATAGCATTGATTTTCTGTACCTCTTTTGGAGAATTAGAAGTTAGATTGTATTCTGATAAGCAAAATGAAAACAGGATTAGGGTAGAAGCAAGAGATCAAGGGATGTTGAAAAAATTAAAAGATTGTGGAGAAGAAATAGGAAAAAATTGCTCACTTGGTTATCACTCAGTTTATGATGCTATTGAACGTGGGTACTTCGAAAAGCCTGCTCCATCTTCAAGAATTGTCCAGGAAGAAAAATTACAAAATGGTAAATGGGCAGATCAAGTACGATATACAAGAAAAAATGGAGCACAAATTGGATAGTACTAAGCTTTGTAGACAAAAACGTTGGTATGGTTTTTACTGCTTCAAAAAGGTTTTACTTTATTTTTTTTATTTTAATAATAATATTTTTAGGAGGGTTTATGCACACATCTAAACTTACTGCAGCAGAGAAAGATTTAAATAGCAAGCTATTTTATGCTGTAGAACAAAATAACCTTGATAAGGTTAAAGAGCTTATTAGAAATGGGGCTGATATTCATGCTAGAGAAATTAGTAGTAAAAAAGCTATACACATTGCTGTTAAGAAAGGGAACAAAAATATCGTAGAGTTTTTCTTAAATGAAGGGATAAGCGTTAACGATACCAATAACAGCGGTTGGACACCTCTACACTATGCTGCCTTTGGTGGTGAGTTGGAAATAGCAAAACTTTTGGTTGCTAATGGGGCTAATGTTCGTGCTGAAAACGCTTATGGTCAAAAGCCTATAGATTTAATTCATTATGGTAAAGATGATGGATATAAAGGCATTATGGAACTTCTTCTAAATAAAGGAGGAGGAAAGGTTAATGATATTGATAAAGAGGGTTGGACACTCCTACACTATGCTGCCTTTAATGGTAATTTGGAAACTGTAAAGTTTTTAATTGACAAAGGAGCTAGCATTCATACTAAAAACAATGGACGTGAAACGCCTTTAGATCTCGCTAGAGAAGGAGGAAGTACGGAAGTTGTAAATATGTTAAGCAGTATAAATACAAAAGTGACAGATGTATCGGTATCTCAACTCTCTATACCAAGAAAAAGGACTGTATGAATTGATATAAGCAAAAAAGGGAGGATGTTTCTATAGGTTATACACGTCAAGTTATTGTTAAAAATAGCAGCAGGATTAACGGAGGTAATTCTTAGTTAATAGTTTAAGAAATCTTCTAAAGAAGTTATCTTGTTGTTTATGATTTTTTGAGCATAGCCTTTTATGCTAGATTCAAAGAAGACTGAATAGGCTGCTCCACACTTTCCACTTTTTCTAGCTTTGTGCTGGGCTTTAGCACATTATACAACGCAAAGCTCAGACACACCAATCCAGCTATTCCCACAACCGCTGCTATTACAGGCATTTTCATGATATACAATGCAACACCGCTTGCCAATAACACTGCACCAACAACACCAGCTACAATTGGTTGAATTGCCTTTT
			TTGATGATTTTTCGTCTACAGAATTTCCTTTACTATCAAAATATAGTTCAGTTGGAGATGGGATATCAGGCTCTTCTTCTGTTAAAGCATTTTGAGCTTTCTCACTGGTTTCAAATATTAGCTCGCTATCTTTATTAATATCTCCACGCAATTGAGCTGTAGCTTTACTTTCCCATGTTAAATTATCTGTCAACTTCTCTCTTGATTCTGTATCAGTTTTGATTAATTTTCTTTTATGCTTTATTTCTGTTAATGATTTTCCGTTCTCAGCACTTCTAGATTTGCTATGAGAGCACGATTGCGTTTGATCTCTTTTCACAACTTCAGTAAAAGTGGTTGTAGAAATACTGGAACTTTGTGTCTGATCTATATCATCTTTTGTTAAAATATTTTTAGCTTCTTCACTGCTTGCAAGCATAGGTTCATGTATTTCAAGATCTTCACAGTCTTTATTGATATCTTCACAGCTAGTTTCAGCATTACCACTTACAGGTTTAACTTCTATATTAAGACTTTCTTTAAATTCCTTGAGAGTTGCTACAATTTCTTTACAATTTTGTTTATTAGCATAATCAATTAGTGTATAGCTTATCTTCTGGCTATTTGCTTTTTCTTTTATCATTTTCTGGTCGAGGATTTCTTTCAAAATACCGTTTTCTTTAGAAACTTCTAAAACTGCCCTAACAGCTTTGCTATTTTTCTCTGAAATACAGTATGCTAGTACCGTGTAGGTTGTTTTTTGAACACCCAGAATTTCTCCGGTTAATTCGTCATTCAGAAGATCTTTTAAAAATTTTCGTTTTGCTGCTTCTTGTAAAAACGTCTCAAAAGCTTGATTATTCTTAAGAGATATAGCATAACACGGTAGCGTAAATTCTCCTTTCCTCCCTTCTTCACTATAAGGTATTTTTGTTGTTAAAATTTTCTGTAATGTATCATCATTAAATTTTTCAGCAATGCTATTCTCATTTTTCGTCCTTCTCCAGAACATAAAGGACTTTTTTTTTCCCTAGATTTTCTATTTCTTGCTTCAGAGTATCAAACTTACCTTTCTCTTTTTCTGTTAATCCACATAATTTATCAGTACGCTCTTTTTTCTTTACTGGCATAGTATTTCCCTTCGTATAATGTTTGTTTTATAAGTTAGTTGCGTTAATAACGTATTAATTGTGTGATTTTTAAGACGCTAATTTGTAAAATTTTTCCATTTGCTCACTCCATAGCATCGGTATTTCCCTTAAATCAACTAACCGCAAATTTCTCGGTTGTCTCCCATTTACTATGTCTTCTTTGATCTTTGGTGCTAAATAATTTAATCTTAAAATTTGTTGTATACGTCTTGTACCTATATTAATTTTAATGCTCAGCTCTTTCACACTTCTATATTTTCCTTCCTCTAGTTGACGTTTCCAAAGATGGGCTCTTACCACTGCTTTCAGTAGCGCATTGTTTGTTTTTCCTTCTGGTTCCACTACTGTGCATTTGTTTCCTTTCTTCTTTAAATTCATTGGTATAAATTTTTCCTCTGACTCAGAACACACCTCTATTCCATCTTCTCTTACCCACACTGTTTTTATTAATTTCTTCACTGCTTCTTTCTGTTTTCCAAAACTTAAATTTTCCCATTTTTCTTTTTTTGCCCCTTTTTCCCAATTCTCATATAAGCAT--------------------------------------------------------------------------------------------------------------------------------------------------------------------------------------------------------------------------------------------------------------------------------------------------------------------------------------------
			------------------------------------------------------------------------------------------------------------------------------------------------------------------------------------------------------------------------------------------------------------------------------------------------------------------------------------------------------------------------------------------------------------------------------------------------------------------------------------------------------------------------------------------------------------------------------------------------------------------------------------------------------------------------------------------------------------------------------------------------------------------------------------------------------------------------------------------------------------------------------------------------------------------------------------------------------------------------------------------------------------------------------------------------------------------------------------------------------------------------------------------------------ATCCTAGCTTCTGAATTTAAAAAAAAGTTGCGGCTCATAGCACTTTTTCATCCATAGTTTCTAGCTCTTTCACCTCTTCTTTTGCTACTATCACACCTGCTGCTGTACTTTCCGATACAACTCTTATTCTTTCTATAAATTCCCTCTGTTTATTTGCCATTTTTACGTTCTCTAACACTTCTTTTATCTCTTTATTATTTCTCACATAATCCATTGGGGTCTTGCCAAATTTATCTTTTTGTTCCACATTCCCTCCCGCTTTTACTAGCTCTTCTACTATTTTTATCTCTGCTACCATGCACGCAAGGTGTAACGCGGCAAATTTGCTACTTCGTTCCACTGCGTTTACATCGACTCCTGCCTTTATCAGCTCTTTTGTATTTTCTAGACGTTGCCCCATCACTGCTAGGTGTAGTGGTCTATATTTCCCGGCATCTGCTGCATCTACATCTGCTCCCTTTTTGATTAATAATTTCACTTTTTTCGGATCTGGCATTCCCACCGCGTAATGTAGTATCGTCCTTCCTTTTGTGTCTTTTTTGTTAATATTTTCTATTGAGTTATCTAATACTTCTTTCCACGACTTATTAAATTCTTCTCTTTCTTTCTTACTAAATTTTACCATAAGTTCCTCAGCTATTAATGCAATATAAAGTGGCTCCAATTTGGCTCACTTTAGCGCTTAGCAAACTTTGTTTGTTTACCAGCTACTTTTTCACTTAGGGCTGTTTTGGCATAAAAAGCAAGTTTTTTTTACAAAATATACACATTTTTTCAGCATATTATATTAAGATATAAATCTATATATTTAATCTGTTAAATAATAGCAATTCCTCTCCTGCTGTTGCCAGCTTTTCTCTTCTATTTTTTCCATATATTTAGCCTCTTAT
			TTCCTCACAAAAAGTCTGCAAACATCTACAGCCCTTTCCTCCACATCATTTAGCTTCTTTCCACCATTTACCACCTGCTTTTCCGATACCTTACTTATTTTTTCCATTAACTCCCTCTGTTTGTTCACTATTTTTCCTCCTTTTTTCTTTAATACCTCCCTTGTCTCTTCATCACTTGCGTAATACATTGGGCTAAATCCTGATATACTTACCAGGTTTATTTCTGCCCCTGCTTTTATTAACTCTTCTACTATCTTTTTTCCACCTACCATACACGCTAGATGTAGTGCCGTATTTCCATCTTCTTCGGTTGCGTTTATATCTGCTCTGGCTTCTATTAATTCTTTTACGTTTTCCAGACGCATTCCAAGCGCTGCTGAGTGCAGTGGTGTATAACCTTCGTTATCTCTTGCATCTACATCTGCTCCTTCCCATATCAGCCAGTTTACTTTTTTTCTCGTCGACATTTTTGCTGCTCGGTGCAACATTGTTTCACCGTTTTCATTTTTTCTATTTATATGCTTTTTAGACAATTTGCCTGCAAGCAACTCTTGAAATAATTCATTAAAATCATCCCTTTCTTCTTGACTAATCCACATGATGTACCTCACTATAAAACTTCCTAACTTCTAGCGTTTGGTAAATCTTTTTTGTTTACCTACACCTACCTAATTTATAGCTGTTTTGGCATGGAAAAGCAACTTCTTTTTTTCAAAAAACACACATTTTTACCGAATATTAATGTAGTGTATGAAGATATAAGTATATGTATTTAACTCATTAAACATACGACCTGTTTTTCTTCCCAACTTCTGTTCAAATGTCGATGTTCGTGCCATGTTAGTACACCTGGGTAAAACACTAAAATGTACCTTTCTAACTCATGTATTGAATCCTTTTGCTCTGAATCTAAATCGCTTTCAAAATGAACATTGTGTTCTGCTAAACCAAATCTTATAACTTTCTGGTTGGTAAAATCTTCTACCTTGTAGTGGTGAGTAACGCTAAACCTTTCTAAAACTGGTTTATATTTTAAATTCCACAGTTGTTCAGATAGTTTGCTACTTCCCAATAAAAATTTATCCCCTTCCTCTTCTATACTAGTAACCGGAAAACATGCGTTTATTTCCCCTAAGTTCCAGCTATCTGATAATACTATTTGTGCCTTAGCAAACTTAATTGCCGGTAATAAGCTCTGTGGTAGCGGATATAGCGCTTTGAAGTTATACCACACATGATTCCTTTCATAAATACCGTTATAGTTCTTAGTATGAGGCTCGGTTTCTCCAAGTATTGCTACATCTAGGCGATATATATCATTGCTCAAAGCTTGTTCATAATGATTGCGTAGATAGTTCTCTATAATCCTAACAACTGGACCACTAGACCTGAAAAAATTTACTCTCCCAAATGATAACACTGGTCCATCTTTTTCGATCTTTGTACCAGAGTAGTCTGATAATAAGCTGCCAAAAAAGCTTTCATCTAAAATAAATCTTCCAATATTATAGTGGTCATTGAAAAGCCTCATTAGCCTCGATCTTGCTGGCAATGATAGTTTTGCTAGTTCTACTACTGCATCCACGAAGAAGTCGTTCGGAACATCTCTTATCCCTACCTGCAACTCAAAAAAGTGTTTACCGGGTGGCTCTTCAATGATCGTAATATCTTCTATATTTGCCCACTTTAATGCTATTTTCAGTGAGGCAGGTGTGCCACGCAGTCTTTGAAATTTTATTCCTTCTCTTATCGCCTTTCCTTTGTCTTTTCCCCAACGCAGAATTTCCCCCAATCCATATTCTTCTATTATCCACGGTAGTATTTCATCTTTAGAATTAAACTTAAATCCTTTTATCCTGCTTGGATCAACTTTGTAATCGATAGCCTCTACTATGGCTCTTTCTTCTTTTGTGCTATTAGGTGGAAGTAACATTAGCTTTTGCCCATTAATTCGATTTCTAGCTTGCCTAAACAAACGCACTCATTCCCCAGTACCACAA
			CATCTTTTCTTGGCTCTATTAATTCCACGTTTTCTACCCCTTCTACAAATAGATTTGCTATGATCCATGATTTTGTCACCTTCCATCCCAATCTTTTCGTTGCTTCAAATTTTTCGATAAATTTCTTCTTCACCGTTTCAATAATATCCGGTCTTTTA----------------------------------------------------------------------------------------------------------------------------------------------------------------------------------------------------------------------------------------------------------------------------------------------------------------------------------------------------------------------------------------------------------------------------------------------------------------------------------------------------------------------------------------------------------------------------------------------------------------------------------------------------------------------------------------------------------------------------------------------------------------------------------------------------------------------------------------------------------------------------------------------------------------------------------CGTGCTAGCATTCATGCCTCTCATTCTGCAAATACATTTTTGCTATCACCCATCACATGAAAACCACACGATACCAAGTCACCTGTTCTTGTTATGCCAATATCATTAACAAATACGCTATTTGATCCCTGAGTTAGTTTCTCCCCTAGAGTTAAGATATCTCCTTTTCGACACACAGATCTACCGTTTACAAAAACATCGCTGCTTCCACTCATACAAACATGTGCTGGTATTCCACTGCAATAATCCCCTATACAAACCACAGCTTTAGCCATACTTAATTAAGGTCGATTCTCTTTGCTTTGAGTTTTATGCCTCTCTTGGTAATCTTCATACTTGATTCTCCTACTTTCAACGTTATTTTATCCACTACATCTATCTTAAGATGGTGCTTTTCTTGCTCATATGATAACTTTGTCCCATCTTGAAATTTTACACTATTTATTTCCTTTTTATTCTCCGGAGGGGGATATTTCTCCTGATATATTGCTGGTAATACTACCCCTAATGACAACTCTCCATATGGCGATAATACTATTACTTGCTCATCAATATTCGGCGCAAACCAACTTCTATCTTCTCCTGCTCTTGCCGTTACCCACGGAAGCCAATCCGTTAAAAATTCCCCTATTTTTACCCGCACTCTTGCTTTTTCATAATCTACTTCTTTAACTAGACCTATACGAATAATGTTCGCTAACTTCCTATTCAGCTCTGAAATTGCAAAATTATGCTCTAACATTTTCGCCAACACTTATTGTATGTGGTATGATACCAGTTTCTAACCACATTGATTGACCTGTATGTAGCTCGTGAACCCATTCGACCAACCACACCAAATATGCATCCAACTCTGGTTTAAAATCATCCCCTCCTGCTGATATAAATTCACCTGCTGAAACATTTTCCACGTCCCAAGTATTCTTATTCACTACCCTTGCAAT
			TTCCGCTGCCAGTGACCTTACCACTACCTGAGAATCCTCAACTGTTCCATCAACTACCACTCTTACCTCAAATCTTGCCCTCAACGCTAATTCCTCAGTCCCCGGATCTTTCCCTGGTTCTAAACTTGCAAGCTCTACAAATGCTGCTGGCGCTATTATTTCCCTACGTATTGCTGGATACACTTCGCACGTTTGTATTGCTGGGATTTCTTCTTTTAGCGTTTTACAAATCTTCTGATGTAGATCTCTCCAAAACATACGCTCTTAAATAAAATTAAGTTCATGGTCAAAATACTTCTCAAATACTCTCTCTACTTCATTAGAGACTAACTCTTTCATTGTTTCCCGAGCATGGGTATTTATTTTAATTTCATCTATTGGCAAAGACGTGGTATACCTTCGTCTGAAGATTCCTATATGACCATTTTTCATTGTTGCTATAAATGCTCCTTCATACGTACGGCTTCCTACTTTTGCTCCTATCTTTGTCTGTTTTATACTCCCAAGTTTTGCTACTCCTATCCACTGCGAACTGAGCTTTACTACTGACCATAAGCGCTTTCTATTTGCTTTATCCACACTTAACTTTTTTCTCATTGCTTTTTTTGGTATTTGTTTTTCTTCGCTAACTTGTTTGACAGTTTGTGACCTTACCCATAGTGCTGTTTTGTTTAGTGCCCTCACCGTTGCTTTTTCCACTTTTTTCCTTTCAGCATCTATACTTTGTATAATACTACCGGTGACTTCGATGTTAATACGCATCTACACCCCTGACGCTTGAATTTTCCATAGCATTCCCGAATTGTCCCTAAGTGGTGGTGAATATACTTTGTACTTACGCTTATCAATAATAAAGATATCTCCTTGTATCTTGTCAAAAGCATCTGATGTTTTAAGCTTAAGCATTAGGTGGAGAAGGGAAGAACTTTGAATATCTCCTTAGATATAAAATCTGTGTGGTAGACAAGAGTTCCCTTCTCAAAAGTATAGGCTGAACGGTATCGTAGAAAGACCTAAATGGTTATAATTCTGTATCCACAAGGTTAGCCTTACTTTTCATTTTAATAGTAACGTATGGAGTTATATATGATCAACAACTTTTTGGGTATAGACATATCAAAAGATCGCTTTGATGTTTCTCTTTCATTCATAAGCAACAAAGGAAAACGTGAAACCAGGAAAAGGAGTTTCAAGAATAATGATCATGGGTTTCAAGGTTTACTGAGCTTTCTACAAAAGCATAATGTAGAACAAGTAAAAGCCTGCATGGAAGCTACTGGTTGTTATAGTGAAGCCTTAGCTGAATTTCTACACAATACTGGACATTTTGTGAGTGTTGTTAATCCAGCTTGTATAAGATTTTATGCAAAAAGTAAGCTTATACGACAAAAGAATGATCAGACTGATGCAGAGATAATTGCCGATTATTGCCAAAGACAGGAACCTATTCGTTGGGCACCACCTTCTCCTGAGTTAAAGAAATTAAAGCATCTTTATCGTTGCTCGGCTGCGTTAAAAGATGAATTGACATTAGTAAATAACCACTTAGAAAAAAAAGAGAGACTGCCTAAAGAAGTTGCAAATGCTTGGGAAGACCTTGCAATGAACATAAAACAAAAAATAGAAAGAATAAAAAACTCCTTACGTGAACTATTAAATAAACACAAAGAATTGTTGGAAAATTTTCAACTTCTATTGACCATTCCAGGAATAGGAGAAGAATCAGCAGTAGCTATTTTGGCTGAAGTTCCTAACATAAAAGCTTTCAAGGATGCCAGGCAATTGGCAGCATATGCTGGAGCTATACCACGAAATATAACGTCAGGTACGTCTGTACATGCCAAGCCCAGATTAAGTAAATCCGGTTCACGAACATTATGTAAGGCAATGTACTTTCCTGCCATAGTAGCTAAGAATCATAATCCTACTATTATGACTTTTTGCAAAAGGTTAAAAGAGAAAGGCAAGCATAACATGGCCATTGTGGGAGCTGCAATGCG
			TAAGTTACTCCATATTGTTTTTGGTGTTTTAAGGTCAAAGAAGGCTTTTGATCCAGATCATATCAAAAACTACAGAGCTAGGAGTTTGGCTGAAAGTTTAGTGCTTTAAAATCAAAAAACGCTCCAATTATGTAAAATAGTATCTTACACAAATTTTGTAACTGGTTAGTGAATATGTTGATAAGTAAATTAATTTTATACGTACAAAAAAGCGGAAATTTACTTATCAACATATTCACTAACTATAATCTGTGTACCGTTACACAAAATGTGAATTGGAAGTATTTTTTAATTTTATGATACAGCTTGAACAATTTTTGTAATTTTTTTGTTGACTTGCAAGACGGTATCTACTACTGGCTGCAATACATCGAATATACTCACCTCCAAAATCAATATCTCCCCTACAAATTGTCCTTCACCAATCTCGTATAATTTATCTGGCTGTTGTTTTAATATTTGCACCATATATGACTTATCCTTTGATTCATACAACGCTTGCTGCCCTAGATGTGCAAAACAATCTGCAAATAATCTTTTAATATCTCTAAACATAATTTTTTAGTTGCTTTTTATTCTTTAGTTGATATAATGCTTCCTGTTCGGGGTATTAAAAACAATCTGCACTTAGCTTTACCTCACCTGTTATGCAGCAAGTTTTACAAGTATACCTGGGCGATGGCACATTGGTAGAGGGTTTGATTGGGTATGAAGGTCAGTCCCTCTATCAAATCTTCTTGGCTCTTGTTTTGCATAGAGCGGTTGTCCTAGTGTATTTACCGTTTCATTAAAGTCCGCTGGCGCAAAGTAAGTAGTAAATGTGCTTGCTGTACCAAGTGGAAAACAGTGACCTGTATCTTTCTCAATAAATCTTCTCACGGTTCCTTCAGGATCAGTTGCTTGTCCTCTGTATTCCTCAAATGTTATTCCACAAAACGTAAATCCTGATCTCATATCATTCCGAAGCGCTGCTCCTTCTTGCCATCTTTCATATGCTTCTTTTACTTTACTATGCGAAGTTAATGCATCAAAAAATTCAGGGCTTACCAAAGCATGTACTCCTGTCATATATTCACCACTTAGATTATCTTCTATATGCCGGAGTACTTCCATACACTTACGCTTTACATCTGTTGTTGCTATTCCCAGTGCAAAATTTACTACTTTTGGCGTAATTTCAAATTCGTTGTAAAGATTTAACAATTCACTGCCATCAGCGTCCAGAATAATCCCTTTCAACGCCCCCATTCGCAAATGTTCTAACGTTATCGCGTGCTTGTTCCTCATCAATTCCAGATGATCTGTTACCACGTTAGCCAACGCTTTCAGTTCATTCTCTGACCCAAATGCCCTTATCCCTTGCACTTCCTCAGGTAACACTACGTCATCATGGGGAATATGTGGTATCGTAAACGTTCTTATTTTTCGTTTTCCACGTTTTCCCCCTGTTGCTGGTGCTCCGGGAACTTGCGTTGGTAATAGGCTCAAAACACCGTTTTGCTCTTCTATCGTAATATGTCGGAATCTTACCGATCTACTTGGAAATAAATTTAAGCTTTCTGTTCGACCATAATTTATCGGCAATATGTTTATTGCTTTAGTTAATTCCGTCATACTAAATGCTGAATTTGTAAATGGATTTTGCATGTTTTTTCCCCTTTAATGCTGTAGATGTTTGTTGGCTTTTAAGCCCTTTGCGAATGATTAAGATGTTTGCTGGGCTTCTAAACCCCTTTGCGGATAATGATGCCTCGTGCTTCAAGTTGCTTTATTGCTGCAGCTTTCTGCTCTTCTGTTATATTTGCTGGCCACACAACTGCATGATCTGCTAGCATTGCTATACGTGTAATGATTACTGCTTTGGTATTTTCTTTCACGTTTACATCACTTGCTATCACTCCTATAGCTGTTTGCGTACCATCTGTTGCAGTTGGATTGATAATCTTAATTACATTATCTTCAATATTACAGCCAACTACAGTACCCAAGCTTAGGTTTTG
			CCCCTTTGCTACTGTTATTTGGTCTCTTGAGTATAGATTTGATGCCTCATACTTTAATAGGTCACCAAGGTTATTTTGTTCGGTTATACAACTCATAAATGTTTCTCCTATGATTGTTGTCAATAAGAAATTTCATATTTTGTAAAATCTTTGAAAATCCAGTTGTTTTTAAGAGTATAGAAAATAGTTGTGAGAAACTTCCTAGCAGTAGCAATAATAGCCTTAGCAGAACCACGCTTTTTTTCACACGCTCGTAAAAACTTTTCAGATAAGGACTATAACGTATAGCAATCCAAGTACACTGTACTAAAGAAGTACGCCCAATTTTTGATCCACGTTTAGTAATTCTTCCAATTGTGCATTGTTGATTGGATTGAGAAACTCGCGGTACAACTCCAAAATAAGCTGTAAGTTTTTCAGGATTACTAAAATCATTAATATCACCAATTGTTGCAACAAAAACTGCTGCAGAAATCGCACCAATACCTTTAATGCTGATGAGATTATTAAATCCAGGAAGCTGCTGAGCAAAAGCTATAATTTCCTTTTCAAGTTTTTTGAGACTTTCTCGAATGACTTCCAGATTACTGCTAATCACTTCAATCTCAACCTTTTCCAAGTGACTCCAATCATGTTTACCAAGAGAGCATTCAAATCCCGCTTTGATTGTCAGTACTTCCTTTTTAATCTTTATTCCGTGGTAATTGAAAAGTCCATGTATTTTATTGATTAAAGATACCCGTGATTTTACTAACTGATCTCTTGTTTTAAGAAGAGAAGCTAACTGTTGGCATTGTTTGCTCTTGCATTTTGCTTCAGGCAACATATCTTTGCTGAGAAAAAAAGCAATAGCTCTTGCATCATGTTTATCTGTTTTGTTCACAGAACGACGAATAACTTCAAATTGCAAGGGAGCAACCACAACAACGCGCTTAACGTAAGGTGACACTTCATCATAAAAGAAACAGCTATTTCCCGTTGCCTCTAAGGCTACTTCATCTGTTTCTTGAAGATTTTTGATAAAATTACCTAAATCCTGTAAGCGAAACGTTTTAATATACTCTGGTTTTTCCTGTTCTAAGTAGCAAGCAGTGAAACTATTAGTATGTAAATCAACACCTATGTAACGCATAAATCTTCTCCCTTATTGAATCCTCCAACATATCAGAGTAGAATATTACCGGTTGGTCCATTCTCCTATACGCGGTCACTAAATTTTATAGGCCGCACGATGGTTTTCGGTGGCAGGGGCGATTAATCTCCTTCACGAGGTCTTTTTCCTATACTGCAAAAAGCAGAAAGGGCCTCACAAACATTTTCAATCTGCCCCCTATCCACTCTGAGAAGGTATTATCTTCTCATGCTTCCAACCAAGCAATAACTATTCATACCATCTCCTTAATTGTTTTACCGCCGCTTTTGTTAGTGTTATATACGGCGGTTACAAGATTTGTTTACCGCGGTGTTTAAAGTTGCTATACGTCGCGGTGAAAACTTTATAATTGGCTATTCTGGCGGACTTGTTTACCGCGGCATTTGTAATTGCTGGTACCTAAATTTCTCAAATGCCAGATTGCGCTCGAGTTCTTGCTACCTGCATCATTAAATCTTCTGATGAACTTTGTGGTATTGTGCTCAGTATCTCTGTCTTCTTCGTTCTCTCCGCCAGTATCGACATTAATATCTCTTGGGCTTGTTTTGCGTTTACATCCTGCTCAATAAATTCTCCTATCTTCTCTGGCATCTTTGACAAATTACACAATCTTATTCCCTCTAATACTTCCTTGCGGCACCTCTCATAACCTATTCGTTTTGATTCTTCCATTAACTCATCAGCATCGATGGTGTGGCCCTTATAGTTAAATTCAGCTTTACTCATATTGTTTCTCCTATCTATAAATTCAGAATATGTTATCACTTCATCAGCAAGTCCAATCTCTATTGCTTTCTCACCAAAATATAGCCCTGCTTCCGTTGATTTGATTTTTTCCGTGGAAAGA
			TTCCTATTTCTTGCTACAAGCTCGACAAACATCTCATATAGGCGGTCTACTTCATCTTGTAAGCTTTCCACACTTTCTGATGTTATCGGCTCATGCGGATTTAAATCGTTTTTTCTCTTTCCTGCAAATACTGTGGTATATTTTATCCCCTGTTTTTCATCAAACCCACTTTGATCTATATGACTTGCTATTACTCCTATGCTTCCAACTCCTGAAGTCCTCGTTACCAATACTTTTTCAGCACTTGACGCTATTGCATACGCCGCAGAATACGCATCATCATTTGCTATTGCTACGATCTTTTTTAATCCCCTTGCTTCGTAAATAAAATCAGAAAGGTCGAATAAACCGTTTACTTCCCCTCCAGGGCTGTCTATGTCCAAAATTATTGTTTCTACTTCTTCATCTATTAAAGCTTTTTCTATCTCTTCACGTATCTTCTCATATGATGTCATTCCCAACATGTCATCAAAAGCTCCTGGTTTCTTGGTCAAAATTCCATGTATTGGTATTATTGCTATTTTTTCTACGTTGTTTTCTGCAGTGTGTTTTATGTTTTTAAACGTAGGGTGTTTTCCAGCATGTAATGACAATAATTCAAAACTCCTTTGCTCTATCATCATCGGCTTATTCATCCAATTTATTTGTGTCGTCATATGTTTTTAAAATTTTTTATTTGTGTCTGGGGCAATAAAAACCCATTTGTCATAGAAATAGAATTTTATATCATTTCAGCATTAGAATTCACATCAGAATCAAAACTTAAGCCCAGTTCACTCGCACGTCTTTGATCCTCAGCAATTTCTTGGTCTATTTCTTCTACATCATAACCTAGTTCTGAAACCACTTCCGATCGACTCTTAAATCCATTTCTTACTGCCATTTGCTGTGCTTGCTGGTCTTTTAGTGGATCTACGTAAGCACACCCTTGCGGTATCCATTTTACCTCTTTTGCTGTTTCTTTTGCCCAATTTTCACCTATGTCCAGTTCTCCAGAGAGTAGTGCTAATTCTAGCCACCTATTCCATACTGGCCGGCAAAGCTGAAATACTACCACGTTATGCTGTAACATCGCGCACTTCCTACGAAACTCTATTAACCCAGCTCTTATTGTTGAATAATTGACACCACTTAGATCTCCTGTTAGCTGCTCGTAAGTTATCCCTGTGCCTACTGCTATTGCCCTAAGCTGCTGTTTCATGAATGCTTCATAACTTCCCCCAACGGCTGATGGTTCCGAGAACTTAATATCTTCTCCGGGATCAAGTAATTGCATAGTCCCAGGTTCTAAGCCAGACAGCGCTACTCCATGTTCATTACTCTCTCCTTCTCCCATGATGTTTGCTTCAGGATCAAGTCTGGTAATAAATCCCGCAAACATTGCTGCAGTCTTTTTTCTGACTAATTCCGCATCATCGTATTGAATCAAGTTCATAGAGCTTTAACAGTACACTGGACAACCATGGTACTCCTCGAATCTGCCCAGGTCTTAGTGGTCTATAGATATGTAAAACATCGTTTGCTGGCACTCTAACTGATTCTCCAAACGAGCCTTCGCCCGGATGTTCTCGAAAAAGGTAATACGCTTCTCTTTGCCCAAGTCGGTTAAATTCAATCCCGTTTCTAATTACATTACCATTGGCAAGGGTTTGATTGCTCTTATTGTCTAAATGCTCTGACTCAAGTACTTGTAATTGCAACGGCACACAAAGACCATCTTCTCGTTTTCTTGTTCGAAGTCTTACAAAACATTCTCCTCCTTCTATCATGCTCCTACAAACCAAAGCTTGTAACCCATAAAATCACTTACTCCACTACTGTCTGCTTCATCTGTCCATCTCAGCCATAATTCTTGCACTTTTTTCCGAAATTCTCCATCCTTGGCTTTTGATTGCGGTTTTATTCCCGTTCCAACGCAATTACTCACTATCGTATCGATTATGTTTGCCGCATAGGAGTTCTTTCTTACCATGTCACGTGACCGACTACGCAGGTGTTCA
			AGGCTCTGGGAAAGTAAGCTATTTATACTTCCTACTTCTGGTTGAAAGTGCAATAATCTTCTTCCTGAGCCTGACGCATCCCAGGCTGAGCTCTTGATTTTTGGTTTGCGGAATAATTGTTTGAATGATTTGAGTAACATTTAGACTATTAATTGGGCAATAAATTGTTGCGCTATTTAAAATTACGTCAAGCTGCTGGAGAAAACAAGCTGTTGACATTTTCTATTTATGCAAGAGATTCCTGCACAAATGTCTTTTCTTAATGTTTTAGTAGATCTAATATTGCCTGCTTGTAAATGTTGTCCCTGTGTCCTATTGAAACAATAGTTACTTTACGTTCTGCAGTATTTACACGATAGACGACACGATAATCATCAACTCTTATTCTTCTGTGTCCTTTTAATCTATTACGTAGCAATACACCATTACCAATGGGATCAGTTGCAAGATACTCTCTTATTGCATCTTTAATTTTTGGCTTTATAGCTTCTGGTAAGGAGGGCAAATTCCTTTTAAGAACATGCTTAAGGTATTTTATAGTGTACCGCTTATTTCCAGATGTCTTCACTATCCTCTACTTCTTCTGAATCGTCAGCATCAAGCTCCCTAACAATTTTGGAAAACGCAATGTCTTCTGCTTCAAGCTCAATTGCTTCTTTGATTAGCTTTTCTGTTAATTTTTGAACAGACTGCTTAGTTGCTTTAGCTAGTTCAATAAGATGCTGTGAAGTTTTTGGATTGAAGGTTACATTAACTCTTGAGTTTACCATATGTTTAACCAAACCTAGATGTTACACTAATTATACAGTATCTCTTTTAATTTTTCAATAAGTATTTCTTTATACAATCCCTTTGTTCGTCGAAATCACAACTCTCCTCTTTACGTCCCGGATCTCCTTTAAATACTTAACAATTGGTTAACCAATTTCCTCAGCTTTTTTCCGTTAGGATAATTTTTTCCGCATTCAATTTAAACCATTAGATGTAGTCTCCCTGCCATAACATGCTCTATAGTAACGTCTGTTAAAAACGTACTCACTTGCTCATTAAAGCTTTCTCGATCATAAGGAATATCTTGTCTTCTACCCAATTCTTCTGATGTTCTTCCTCCAGCACTCCTAATAGCACCTTCTAATTCTCTAAATGCATTGTTATTTATTCTCGGCCTTTCATTTATTCTTGGATTATTACCTTGACTGTCAAACATAATTGCCCAATCTAAAGCTGTAAACTGCCTGCCATCAAGAGTCATAATAGTATCATTAATGTGATCTTCTCCTAATTGATTGACAATCTCTAATGCCCTTGTATTACTACTCCCCAAAGAAATAGCCCCCATTTCTTCAAGTAGTTCTCTTTGCAATCTTTCTACATTTCCTATCATGTTACCCCTATATTTATAAATTATCTAACGTACAGTATTACATTTTCACTTGTCAATTCCTTTATTCGTTGAAATAACAATCTTTCTCTTCACACCTGCAACTTTCAGCTCAGCTTTAATGCGTTGTCTTAATCTCAAGAGGTCATTTATCTGCACTTCTCCGTACCTAACCACGTGATCGCCATATGCAATCGATACTACTCTTTCCCCGCTCTGTAGCTTCTTTATCGCTTCTTTTACTTGAGTTAAATATTCTTGGTTGTACATCAACTTTTCTCACTCAACCATTGACTTCTTCTCACTTTTTTTGACTTTTTAGCTTTTTCACCTACTAAACTCTCCCACTTACTCTCTGGCCAACGATCAATCCCCAGGGCAATAGACGCTGCTCTTGCGTAAACTCTGCAATCTAATACTTCATTTCGGTCTCTTATCTTTTGCCACTCTTGTTTGGTATATCCTTTTACTACTTTGGTAATTAGTTGCTCTGCGGTTAGCTGCTTAAAATATTCAGGTGGATATTCGGGAAAATGACAATATCCCGGCGCCCCTTCTGTTAAAACATTCAGCAACTGAAACAATTCTGACTTTAATATCGATACTCCAACTGGCCAGA
			GCTTTATTCCTCTTTTTAGCTTTTGTCCGCCAACTGTTACATCTACTCTACTTGGGCTGTTAAGCGGCACTAGGGCTTTGTTTACCCCTTTCACTGCCATTACTCTTCCCGATCCTTGATGACTTCTTACCCAATTGTATACCTCCTGTGTTGCATACCCAGCATCTACCGCCATCATACTTATCATGTATTCAAGCCCATTTTCACCGATAAAATGATGATTCAAGAGCTCTGACAGTTTCCCCCATACTTCTCCACTTCCAGTATCACCTTCTAATACCTGATAGTCTATTGACCAACTCTCACGACCCATACCCCATGCTACTACTTCTGCTTCTAAGCGGTCTTTTTGTACATCAACCCCTGCCGTTAACACTATTTTTCCACCTTTTGGCACCATGCCTATCGGAAAATTTTCTCGACGCTCAAATAGTTGCTTCCAGTCTGGTACTTCTCCCTTATCTACCCAGGTTTCTCCGAGTGTTGTATTTATCCAAACTTTTAGTAATTGTTCATTTTCCTTTGCATGCAGATAATCTTCCACTGCTTGTTTCCAACTATACCAACCAACTGGGCTATACAAGCTCGATAAATGAAACCCTATTTTTGCCTCTTTTTTTCCCTCCTCCCTAGTTGCTCTCCATTCACCTCTAGCTAGCATCTCTGTTTTTTGATGGTTTTCTATTTTGCCGCTGCATTCTATACACACATAATGGGCTGTTGAGGGATCTTTATCTTTCCCCTTTATCTGTGGCCATTTCAGCACCTGATAGTGATCACAATGTGGACAAGGTACAAAAAAGTATCGTTTGTCTGACCTCTCAAATTCCTTCTCTATTCTGCTTATTCCGTGAACCGTTGGTGTTGAAACTAAGAATATTTTTCTCCGCGTAAATGTATTAGTTCGGGCTATGCTGAGTAAAACTGGATCTCCTTCTCCTCCTGAATCTCCTGGATATGCATCTACTTCATCTAAAAAAAGATATCTTACCGGCATTGAACGTAAACCCACTGGACTGTTGGCACCTGTTACTACTACCGTTCCTCCGGGAAATTCCTTACTTTGTACAGTGTTGCCTGAATCTCTCGACCTTGGGTCTTTTATTTTACTCCTTAAACATGGCGTATCTTCAATGAGCGGCGCAAATCTTCCCTTTGACCAACGCTTGCCCATTTCTACTGTTGGCTGTACTACCAGCATAGGGCCTGGTGTTTGGTCGATTATATATCCTATCCAGTTATTCCCAGCTTCTGTTCCGCCTATCTGCGCTCCTTTCATGAATACCACTTTTTCGGCCGGTGAAGACGAAGATAGTGAATCCATTATTTCCTTAAGGTACGGCGTTCTCTCTGTTCTCCATTTCCCCGGCTCTGATGATGCTATCGTTGAAAGTTGACGATTTCTATCTGCCCACTCTGATACTTTGAGCAGTGGATCTGGCTTTAACCCTGTATAAAAGCTACTGCTATATATCATAATGCCATCTGCTGCAATTTTTATACTTTTACACAGCTAAGAGAAAAAGGTATTTTCCCTCTACAATAAGTATCTGCTGACGCTTTACTTAAAATCATTATTGCAACTAATATGTGAATTAGGCTCACCAAGGCGATAAGACGCTTTTTCAGTAATTTATATGTAGTCATTAAAATACACTTTGTGTCAGCTCTTCTAAAGCTGTTCTGATTTCCTCAGTCAGTGTCTCATGGATCTTCTCTGTGTCATTTATCGATGCTAGTAACGCTGAAACCCTATCTGGAATGTTAAGCAAATTATTACGGACAACTCTTGCAACATTAAATGCTTCAGTCTTTACTTCTTCTACTGAGATAAGTTCACCAATCTCAGCTTTTGCTTTTGCCTCGAGCAGTCTTCCCCGCTCCATCTCATTTTTTATCCGCGTTTTTAGCAACATCATGGAAAGTTTATTATTTCCCACTTCTTCACCTTCTGGATTTTTTCTCCTCAGTGGTTGACTTGGATCTCGTATTGCTGCCAC
			CGCTTCATTTGCTTGTTCTCGGTCAATCAAACCATCCTCCAGCTCAACTATTCCTTTCTTTACTAAGTAACAGACGTATTGCTTTGAAACTCCTAGTTCTCTTGCCCATTCCGTCTGCGTGATTTTTCCTCCTTCCACTTTTTTCTCCCTTCTTTTACCGTTTTTCTTCTTGAATTTGGGCAAAGGTTTTGCCAGTATTGGAAAGTATCGCTTCTCTTCCCGTGTATACTTGCCAACGTTTTATGGTCACATCTACAAACGTAGGATCTAGCTCTATCGTTCTACAGATTCTTCCTGTCCTCTCACATGCAATCAACGTACTCCCAGACCCGCTAAATGGATCAAGAACTATGTCCCCTGGTCTACTGCTGTTTACTATCGCTCTCTCCATTAACTCCACTGGTTTCATCGTTGGGTGCAGTGAGTTGTACGTTGGCTTATCGTAAAACCAGAGATCACTTTGATTACGTCCTCCATGCCACTCACGCTTATTGCCATTTTTCCAACCGTAGAGTATTGTTTCGTATTGTCTTTGATAATCAGATCTTCCTAGCGTAAAATGATTCTTTGCCCAAATTATAAATGTCGACCAACGACCACCTGCTTCTTCAAATACCTTTTGCAGCGTTGCCAGCTCGGATGATGATGCACAGATGTAAATTGCACCTTTGGTGTACGCTAAAACGTGAGAACAAATGTCATACAGAAAAAGTTCGTATTTTTCACCTTGATCATCGTTTAGTATTTTTTTGTCTTCTCTTTCCTGACTGTCACCATATGCTACGTTATACGGAGGGTCACACACGGTAATATCTGCCATTTTATCGTCTAATACCGCTTTAAATGATTCAACCAGACAACTATCACCACAGTAGATTCGATGACCACCTAAAATCCATAGATCCCCTGGTTTTGTTATTTTTACCTTTTTGCTATCACCGGCTAAGTCGGAAAAATCTTCTTTTTCACTGTTTTCTCCATCTAAATCATCAAGAAAACGTTGAACCTTTTCCAGCTCAAATCCAGTCATTTTTAGGTCAAACTGCAAATCTTCTAACTCTTGAATTTCCAACTTCAAAAGATCATCGGCCCACTTTGCCCAGTTAGCTGATTGATTTGCTAGTAACCGAAAAGCTTTGGTTTGGGCTTCACTTAAGTTATCACTGAGGACTACTGGAATACTTTCCATACCCAGTTTTCTTGCTGCTTTGAGGCGTAAATGACCATCAACCACAGTGCCATCGCTTTTTGCAACTATTGGAATACGAAACCCAAATTCCCGAATAGAGGCGCACATTCTGTTTACTACATCGTCATTCTTGCGAGGGTTGCGATCATATTCGACAAGATTTTCAATAGGATAGTAGTGTGTTGCTAAGTTCATATTAGGGTATTAAATTGCTATGTTTAAATTCTTAACAAAAAGTTAATAATTAAAAAACGTCTGACGCTGGAGAAGGTCCGGGGTTTCGCTCCCAAATCAGCCTTGCTGGCGGGAAGGACCCACTTCCTATGTGCTATCTAGCATGTTAAAATCTTTACTAAAATTATTAATATAGAACATCAACGCCAAAGCATCCCCCTCATTGTCATCTTGAGGAATAAACCCTTTTCCCTTCACAGCTTCAATAACTTCACTTTTACTTGCATTACCCTTACCGGTGATAAAGCGTTTTATCGTCTTGACAGGTACACCTTGATAAGGTATATTGTTTTCCTCGCACCAAGCTGTTAAATGAGCTAGAAAGCCTCCGTAGCAATGAGCAGCATCAGTTCCAAGGTGTCTTCTTACTTCTTCAAAATACACTGCTTCAATATCTGAAAATCTTTCCCTCATCTCATTGAGCCACCTACGAAAATTTAAGAAGTGCATTCCACCTGGCTTTGTTGCATCGCTAGCTATGATGGATTAAAGATAAAAAAGATAGGGAATATCAGTAGCTTATTATTCTGGTATTTATAACAAGAACGGTCAGTGA---------------------
			-------------------------------------------------------------------------------AAAAATTGAACATAAGACGCCGATACATTAAGTAATCCTTACCTTTTAATCTGCAGATTGGCGAAAGCAAATACAATAGCTTCAGTTTCATGATAAGGGAGCTGGCGAGGTTTGTCAAGGAAGTTTTTCTTTTCCGTGAATTCCCTTTGAGGTTGAATATTGAAAATTAACCGGAGAGTTGTGGATTACTTTGTATATGTCATAACAAGCCATGGCGCTCTCAGCAAAACCATTTAGTATTAATTTTAGTTTGCCTGAATAAATAGCTATATCTCCGATTGCATATATCCTATCTCTACTGGTTTTAAGTGTAGCTGGGTCGACAACTATGCGGCTATGTTCTAACTGTATACCCCAATTGTTTATTGGACCAAGATTCATTGACAATCCAAAAAATGGCAGCAAAAAATCAGCGGATATTTCTTTTTCTTCCTTAGAGGCAATGTTTTTTACTACCACTGCGCTCAACTGCCCATTACCTCCTGCTAGTTCGTGTAATTGATATGGCACTACCAGTTCTATTTTTCCATCAATTTCAAGTGATTCTAATTTATTTCTAGTTTCAGGAGTGCAGCGAAATTCCTTTCTCCTATGTATCACATAAATTTTCTTCGCAACTTTAGAAAGTTCTACAGTCCAATCAGCCGCAGAATCACCCCCACCTGCAATGACTATAGTTTTGTCCTGAAAATCAGAAATTTTATTTACACTGTAAAATACAGATTTATTTTCATATTCTAATATACCACTTAAGGGTGGACGGTTAGGTTCAAACATTCCGTTACCTGCAGCAACAATAACGGCTTTGCATTTTACCTCTGTACCTATGTTCGTTATGACAGTAAAGCTTTCACCTTCGTTATTTGAAATCTTTTCCACTTTTTGACTTAAATGGTAAACAGGCTTAAATGGCGAAGATTGCTCCATTAGTTGCTCAATTAATTTTTGGGCAGTGATTACAGGATAACCAGGTATATCATATATTGGCTTTTCTGGGTAAAGAGCTGTGCATTGTCCTCCTGCTTGATCCAAAACATCTATTATATGACATCTCATATCAAGCATTCCCGCTTGAAAAGCAGTGAATATTCCAACAGGTCCTGCACCTATTATTACTATATCGGTTTTCATATTCAGATGGTGATCTATTTATAGATATTAGCTTTCTTTGCTAACAAGGTCAATTTACAAAGGGATGTATTTTTAAAAGATGTGGCTAGATTAGACAAGATTTCCAGCGTTATGAACCACATAGTCCAAATAAGCTCTAAAAATCAGCTAGCATAGCGAGATGCTGTGCGGACGGAATGGGATTCGAACCCATGGTACGCTCATCACGTACGTCAGTTTTCAAGACTGGTGCCTTAAACCGCTCGGCCATCCGTCCATTTCTTTTCTATCACAACATTTGATTTTAAGCAATCTATAAAAGCTTTACTTGCCCACGCAAAAGTTGCTAAACACACTACTCAATATTTCCTCAACATCAATAATTCCAATCACCGCACCAAGTTCAAATGCAGCAAGCCTCAAATCTTCAGATATCAACTCAATTGGATTATCGATATTAAAACGTTGTAAATGTTCCAGTGCTTTCTTCATGTGATTCCTATGTCTTTGCCGAGTGATTACAGGAGTGTCTCTATCATGCCCAAATTTTTCCTCTGCCTTCTCTTTTATGAGACAGATCAATTTGTTTGTACCTATTTCCTTTAGAATAGAAATGGGTAAAAGATCTATGCCATTAATTTTTATATTGTGATTATTGATAACATCGTCAGCTTTGCTCAATACATAAATGGTGTCATTTTGGTCTGATGTCATGCAAGTAGCTGACACTGGAATCCAGCTATGAACATTGTTTTCAGCACATGTTTCTAGAATCCATTGTCTATTGCATAATTTGCAAGTATTTTTATAT
			CTGGATCCCAGTGTCAAGCACTGGGATGACACCGTTTGTTGATTACAATATTTGCATAGTTGTGTGTCAACGACAGATGGTATATTGCCTGTGGCTTGATAATTGACATCGTGTCGTTGTTCAAAAGGAAATAGCTCTATTCTTAAATCAGCTTCAAAAGACCTCTTTTTCGCTCGACTTATACCTTCTAATTCTATTGGATCTGAACTTTCACGAATTCCAGCAGTATCAGAGAGAATGATTGGGTATCCGCCAATGTCAATATGAGCTTCAAGTATATCTCTTGTTGTGCCTGCATATTCAGAAACAATAGCAATATCACGCTTGGCTAAGAAATTAAACAGAGTTGATTTACCGACATTTGGTTCACCAGTTATTACAATATGTAAACCCTCACGCAACCTTTCGCCCCGTCTATTATCATTTAAATGCTCTTGTATCAACTGCACGAGAGATTGCACTTCATTATTAATTTTTTCCAATTCACTTTTTTCTGCCCAAATGTCCTCTGGAAAGTCTATATATGCTTCGATTTTGGATTGTATCGTTATTAATCTTTGCCTCCAATTGCTGTATAGTCTCTCCAATTCTCCTGATATCTGCTTAATCGCTTGTTTAGCTTGCATTTTCGTCTCAGCATCAATTAAGTCTGCAATCCCTTCTATTTGCGTTAAGTCAAATTTACCATTTAGAAAAGCCCTAAGTGAGAATTCTCCAGGCTTGGCCATAACGAAAACTTTTGATAATTCCTCCAAGATGATTTTTATAACTGCCTTGCTTCCATGCACTTGTAACTCTATAACGTCCTCGCCAGTGAAACTGTTTGGAGCAGGGAAATAGATGATTATTCCATTATCTATCAATTGACTGGAATCATCATATAGATCAACTAAAGTAGCAAATCTTGGTTTAATTTCTTTCTTAATATGAAAATGATTTAAAGCTTTAAGCGCGTAGTTGCCTGAAATTCTGATTACTGCAACTCCTGACTTACCAAATACGGTCGATAAAGCGAAAATAGTTTCATTTGTGTTTGTCATTATTTATATAAACTACTTAGCAATATTACACTTAAGAAACCAAAATACCTAAAAAGTCACCCAGGTGAAAATATTTATTTTGAAAACTGATAATATGATTTATAATGACTGACACAAGTTTTAAATATTTTATGCTCAAGAAATTAGCTTGGTACTGGTCTTTTGTAGAGTTAATTAAAGGGTTTGTTATTACATTAAAATATATGTTTAAGCCAAAGGTTACTTTGAGGTATCCTATGGAGAAGGGCCCTTTAAGTCCAAGGTTTCGTGGTGAGCATGCGTTGCGTAGGTATCCAAACGGTGAAGAACGATGCATAGCTTGTAAATTATGTGAAGTTATCTGCCCTGCTCAAGCAATAGTTATTGAAGCAGAGGAAAGAGAAGACGGTAGTCGCCGCACCACGCGCTATGATATTGATATGACAAAATGCATATACTGCGGACTTTGCCAAGAGGCATGTCCAGTTGATGCAATTGTTGAAGGTCCTAACTTTGAATTTGCTACTGAAACAAGAGAGGAGCTAATGTACAATAAAGAAAAGTTATTGCGTAATGGTGAAGTTTGGGAAGACGCAATTGCACTCAGGTTAAAAAAGAATAGGCCTTATTATTAATGTTCAGAGCTTATAACCCTGTTATCCATTATGATTTAGGGGCAGTGCCCACTAGGGGTGGTGTCATCCCAGTAGCTGATACACAACTGTACGAACATTTGTTTGCGAGGGCAGTATGTTAAATGTTATAGCCTGTTTTGCCTCAAACACAAAGGTGTCATCCCAGTGCTTGACACTGGGATCCAGTAAAATTGATTGTGAACAAGCACACTATGCAACATTTTCAATGAAATTACAAAAAAGCTGGATTCCAGTGTCAAGCACTGGGATGACACCATTTGCTGTGCAATTTACCTTCGAAAATGAATGTTCGTATGGCTATGTGCGTGACACTGGGATGACACCG
			TTGGAAGAAGCAAACCGCCTTCAAGCTACATGTCCGTATAGGTTTATTTATGGTTAGGGTTACTTTTTCAACCGAACAAAAAGTAAAAGAATACAGTGGTAAAGTCACTGGCTTTGATATATTACAACCGGATGCTTTGAAAGAAGTAGTTGCATTGAAAGTAAATGGTGAGCTATATGACCTCTCACGTGAAATTGAAGCTGATGCAGAGATAGAGGTGATACAACTGAGTGACGAAGTGGGTTTAGATATAATAAGGCATGATGCTGCTCATATAATGGCGCAGGCAGTGAAAGAGCTATTTCCTAATACTCAGATTACTATCGGCCCAACAATTCAGGACGGTTTTTACTATGATTTTGCTACAGATCGTACCTTCACTACGGACGATCTTACCGCAATAGAAAAGAAAATGAAAGAGATTGTAAAAAGTAACCACAGATTTGTTCGAGAAGTTTGGACTCGCAAGCAGTCAGTTGATTTCTTTAGTGGTATAGGCGAAAAATATAAGGTTGATATTATCTCATCCATACCAGAGGGTGAAAACCTAACTGTTTATAGGCAAGGTGATTTTGTTGACCTATGCCGTGGTCCGCACTCACCATCAACCGGTAGAGTTAAAGCGTTTAAACTTATGAAAGTAGCGGGTGCATACTGGCGTGGTGATTCTAAGGGCCCAATGTTGCAGCGAATATATGGCACAGCATGGGGAAATAAGGATGAATTAAACGCTTACCTTGAGTGCCTCAAAGAAGCAGAAAAACGTGATCACCGCAAAATTGCTAAGGATATGGATTTATTTCACATTCAAGAGGAAGCTGTTGGGCAGGTTTTTTGGCATGAACAAGGATATATTCTATATAATGTTCTTGAGTCTTACATCAGAAAGAAGCTAATAAATAATGGCTATTTTGAGGTAAAAACTCCTATTTTAGTAAGTAAAGAGCTGTGGGAAAGATCTGGACATTGGGATAAGTTTCGTGAAAATATGTTTATTGTTGACGAATCTGAGAATAAAAAGTTAGCAATAAAACCCATGAATTGTCCTTGTCATGTGCAGATTTTTAATTCTCACACCAGGAGCTACCGTGATTTACCAATACGTATGGCAGAGTTTGGCACATGCCATAGAAATGAAAGCTCAGGCTCATTGCACGGACTGATGCGAGTGCGTGGTTTTACGCAAGACGATGCACACATTTTTTGTATGGAAGAACAAGTGAATTCTGAGACTATAAAGTTTTGTGACCTTTTAAAAGAAGTATATTCAGAGCTTGGATTTAATGAAATTTCTGTGAAATTTTCAGACCGTCCAGATATTAGAGCAGGTAATGATGAAGTGTGGGATAGAGCTGAAAAAGCGCTGCTTGAAGCCGTTAAAGAAGCGGGCTTGAGTTATAAACTTAACCCTGGTGAAGGGGCATTTTATGGTCCAAAGTTAGAGTTCGTTTTGAAAGACGCAATAGGCAGAAATTGGCAATGTGGAACATTACAAGTTGATTTCATTTTACCAGAACGTCTGGGAGCTTTTTATATAGGGGCAGATGGGCACAAGCATCACCCTGTCATGTTACATAGGGCAATTCTTGGGACTTTTGAGCGTTTTATCGGAATTTTGATAGAAAATTATGCAGGAAAATTTCCAGTTTGGCTTGCTCCAACGCAACTTGCTATTCTGACCATTACAAATGAAGCTGACGGTTACGCCACAGAAATTAGCAATATTTTAAAAGAACAAGGTGTGAGAGTCAAGACTGATTTGACCAATGAAAAAATTAGTTATAAGATACGTTTGCATAGTTCAAACAAGGTTCCTATATTGTGGATTGTAGGCAAAAATGAAGTTACAAGTAAAACTGTGTCAGTAAGAAATTTAGGATCGGAAAGACAGGAGTCTTTTTCTTTGGAAAAGGCTAATGAATCGCTGTTAAAAAGTATTAATTTGAATTAAGGGAGTTAAAGTTTGCAAGTTAAAAAGAACAATAAAAACAGAATTAATG
			GATTTATCACAGCTAAGGAGGTACGCTTAGTTGATCATAGTGGTGAAATGGTCGGAATCGTGCCAATAGAACGAGCTTTGGAATTTGCACAGGGTGTTGGTTTAGACTTGGTGGAAATTGCACCTGATTCAACCCCTCCAGTATGTAAAATTCTGGATTATAGCAAGCAAAAGTATGATATAAAAAAGAAAGCAAGTGAAGCAAAAAAGAAACAAAAAACATTAACTATAAAAGAAATTAAACTGGGTCCCAATATTGGTGATCACGATTACGGAACAAAATTGCGTCAAGCAAGAGACTTACTTGCCCACGGACATAAAATTAAAGTCACAATGAGATTTAGAGGGAGAGAGCTTATAAACACTGAAGTTGGACTGGAAAAATTAGAACGGCTAATTCGAGACACTGAAGATATCGCAAAGGTAGAATTGGCACCTAAAAGAGAAGGGAATCAATATTTTTTAGCTCTGGTTGCTAAGTAGCAAAACGGCTTAAGAAGTATAAGTAAAGTTAAATTATCGCTCTCTCTTTGATAACATGGCGAAAATGTCTTATTAATCCTTGAATCGGCCAAGCTGCAGCATCGCCAAGTGCGCAAATTGTATGTCCTTCTATTTGAGTTGTAAGGTCAAGCAGCTTATCTATTTCATCAGGCTTAATATCTCCTGCCACCATCCTCTTCATAATCCTCCACATCCATCCAGTACCTTCACGGCATGGTGTGCATTGTCCACAGGACTCATGCATATAAAAGTGTGATAACCTCTCTATTGCAGCTATTATATCAGTTGATTTATTCATCACTATTACAGCAGCAGTACCAAGCCCTGATTGTGCAGTTCTTAATGAATCAAAATCCATTTCAATAGTATCACATATAGATTTTGGAATTAATGGCACTGAAGACCCACCAGGTATTACAGCAAGTAAATTATCCCAACCTCCTCGCACTCCACCTGCGTATTTTTCAATTAATTCACGTAATGGAATTCCGAGCTCTTCTTCAACATTACACGGGTTGTTTACGTGCCCTGAAATACAAAAGACCTTGGTACCAGTATTATTTGGTTTACCAAGAGATGCAAACCATTCTCCTCCGCGATTCAGAATATCTGGAACCATGGCTATAGTTTCAACGTTGTTTATTGTGGTTGGGCAGCCAAAAAGTCCAACACCTGCGGGAAATGGAGGCTTCATGCGAGGAAAGCCCTTTTTTCCTTCAATTGATTCGAGTTGAGCTGTTTCTTCCCCACATATGTAAGCTCCTGCGCCCCTATGGATAAACACATCAAGATCATAACCTGATTTGCAGGCATTTTTTCCAATTAAACCTTCTTTATAGGCTTCCTCAAGTGCTTTTTTTAGAACTAAATATTCATTATAAAATTCACCCCTGATATAAATATATGCAACTGATGCGCTGATCGCTTTGCCGGCCAGGAGAATTCCCTCAAGTAACTTATGTGGCTCATATCGCAATATATCTCTATCTTTACATGTACCAGGTTCTGACTCATCTGCATTGACTACTAAATATGCTTTTGGGAGATTTTTGGGCATAAAGCTCCACTTAAGGCCGGTGGAAAATCCTGCACCCCCTCGACCTCTCAAACCAGATTTCTTTACTTCATCAATGATCTTTTCTGATCCTAAATCCAGTAATTCCTTTGTTTTTTGCCAGCTACCACGTTTTTTTGCACCCTCAAGTAGTGGAGTTCCTTTACCATTTAGGTTGGTGAATATTTTGTCTTGTTCTTTTAGCATGTTTTTCAAAATTTGTGAGTGATCCCGACGCGATTCGAACGCGTGACCCACTGATTAAAAGTCAGTTGCTCTACCGGCTGAGCTACGGGATCATTTCATTTTTCAGCTATACTAAACATCAATACAGTTTTTATCCGTTTTAATCAAACTAAAATTTTCATGTGTGGTTAAATAAATTATATAATATACTGCGTTAGTGATAATTTAGTTAAAAAATCTATGAATAATTTAAAAAA
			ATTTCCAAAGGAAAACTTCTTGTTAATTTTCAGTTCACAGATTTATTTGGATGGTGTGACGTATAACGCTAAGGAGACAAAAAAATAGAGAAGTGTGTACCCCCTGCAGAATTTGTACACTATTTAGCAATAGCCTAATAGATAAATATTTCTTGCATTTCAGCCTGAGTGATTTATGCTTTAAGCAAGAATTACCTGGGGGTATAGCTCAGCTGGTAGAGCATCTGTTTTGCACGCAGAAGGTCAGCGGTTCGATCCCGCTTGCCTCCACCAGTCTATACAGCTCTAGCCGCCACAAAACCTGTCAAAGCAGCTTATTTTAATCTATGAGGATTTTATACTATTTCCCTGAAAATCTCTATTTCTTTTCGTAACTTTTCTCTACACAAGTAATGTTGGTTATTACAATTGTAATATATACTAACTTAACAATAAATTAATCAATAAATGTTAGAATACTAACAATTAATTTATTGGTAACGCCTATGAGTGGAAAAAAGCATGTTTTTAAGATGATACCTGGAAAAGAGGTGTTTAGAAAAACCCCGACTACAAGGATAAAGTGGCCTGAAGGTAATGATCCTACAATGCCTATTAAAAAAGTTGAGCTTGTATCGCTGGATGATAAAAACGATGTAGTACTAGGCTTATTGCCTATAAAACTTTGCAGCAGTTCTTGCCTAGACAGTTACATATGTCTGGAGGAAGAAAATGAAGGAAATCTGGTAGCCAAAGATTATAAAAGTGATTCTAACTTAGATTATGTAAAAAGTAACCATACATTTGTATATTACGGTAATGAGTTGGCTAAGTTATCATATACAAGAGAGCTTGTGCAGCCTTTCAAAACTATGTGTAGCAGTTCTATTAAATCAAAAAAATTGGAATACAAATATGTAACATGGGAAGATTCAGATACTGGCAACAATAAATATTATTTTTCAGACGAGGCAGGAAATATAATCGATTCACCTGACAATGAGGTATTACAAGACATTATGTTATACTACGGTGAGAGACATATAAGAGATGTGCTACTGTTGCTATCAAACGCGTTTACTAAAGTTTTTATTCAGGGCCTAACAGACGGCCAACTAAAAACTCTTGCCAATACTCTTAGTAACGAGCAACTGCAAAAAATAATTCCTGAACTGAGCTCAAGCCAGTTGCAGGCCTTAGCAGAGAACTTAACAGATGAACAACTCCAAGCTTTAGTGGATCATCTAACCAATCACCAGCTAAAAACCCTCGCTCAGGAACTAAATCCAGAAAAGTTACAAATAATTGTTCCTATTTTAAATGATACTCAGCTTGAAGCTCTAGTGAGAAAATTAAATTCAGAGCAAGTAAAAGAAATTTTACCTCACTTAAAAGTGGATCAGTTCAAAGCACTTATTAAAACTTTAAATGACGAGCAATTTACAGTGCTTGCAAAAGACTTGGCTGAGCCCCACTTGACAATACTCTCCAAAGAATTAGAAGGTGATCAGTTGAAAGCTTTAGTAAATAGTCTGCAAGAAGAACAACTGAAAGACTTAGTTAATAAGCTTGATCCTGAGAAACTCGAAGCAATTGCTCAGGATTTAACTGATTCTAATAAGATTCAGATTATCATTAAGTCTTTAGTTGACAACCCAGACAAACTTCAAGCTTTTGCTCGCAATATGTCTAATGAGCAGTTTAAAGAACTTTTGGATAACGTAGGCGCAGAAGAGCTTAAAGACATCATTCACAAACTGCCTTATGAGAAAGTGACAGCTGTGATCGGTGATCTCAGCAATCAAGATCAGTCTAAAGCTATTATTGATGCATTAAAAGGGAAACTTGACGAGCAGAGTAAACAGAACAAGGAAATGATTGAGATGCTCAAGCAAATCAAGGACGATATGCCAGGCATTGCAGAAGCTCCAGATTTTACAATAGTAGAAAACAATAACGATTCAATGCTACTTGTATGGTAGCAATTTATGAAAATCAATTTTTTTATAGGAGGTAACTTA
			TTATGAGTAAAAACAATGTAGAATTATATTTTGGGGACGAGCCTTCAGACCAAAGTAAATTACTAAAACTTGAGAGCCCGGTTTTTACAAAACCAGATTTTGTAAAACCAAGTATAGATTCAGTAAAAATTCAGAATAAAGAAAAAGGTGCTAAGGAGTTAGATTTTGATATAAATCAGCCACTGGAAAAAATACCTATAGCGGAAATGAAGCAAACAGCCGCAGCTATAACATACCTTAAAAAGGTTTATGATGGCTTGATAGACAGTATTAATGAGTATAACACAAGTTTAAGCAGTAACATTACAACTGGCATAGTGGAGCCACTGTCAACAACTATATCAAATATAGGGAACAATACAACTGAAATAAAAAGTCAACTTCAAACTCTTCGAGATGAGCTTCAGGAATTTCGTGATGATCAGCCAGGCATTGCAGAAGCTTCCATATTCCCTCATGCTACTGGCGAAGAGAACGGGTTGCTTTAATAAAAAAGGTAATAGCTTGCTAGCTGTTACTCTTTCCACATACCACTTCAATGTAGCTGAATTGATTTTAAAATTATAATTTTTTATAGGAGTTAGCATGAATAATAGTAAACAAGAAAGCAAAAACGAACTTAAAGTAATAAGCAAAATAGAAGTTAACACCAAACCTAAAGGTTATGATGAAACAGTTGCGCGAAATCCAGCGCAGCTTGGTTATGTCCACAAAGCTTTAGATAAATTAATCGCAGAGCTGAACACGAAATTCGTTCCTGAATTGGATGATGTATTGCATAACAATAGCAACTCTATCAGTCAATTAAATGACATGCTAACAGAAGAAAGGAGTAAGCTTGACGAGCTAATTACAAAGGTTGGTAATGAAAATAGTGGTTTAGTACAGAGCCTGAATAACTTACAGACAAAAGTAGAGGAATTAGAAAACAATCCCATTAATGAACCAGATTGGGGTTAAACTGGAAAGAGTAATAGTCTCTAGGCTGTGACTCTCTCTACATACCGTTTCAATACAGCCAGGTTAAGGAATCTATTTTAAAACTTTCGGCATATAGTTCTCATCATGTTTTGCAAACACTGTATCTGCAAGAAAAGTACTATTATCAAACATTTTACCTTGCACAACAACACCACTTTTTTCTGAAAACATTGGTGGAAGTATTCCCTGATATTTCACCATAACGCTCTTATTAAAATCTGTCATTTGAAAAATCCCTTCACTTTCGTTGCGTATCACGCTATTTTCAACAACCATTCCACCAACACGGATTAGTTTTTGACCATTTGGTAAAACTATTGCCTCACTTACTGTATAGAAAAATGAGATATTTTCTTTGAGCGTTGTTAAAATAAAAAAAACTGCACAACTTAAAAAGCAGAAAATTCCTGAAGTTATAAGTAATCGCTTATGTTTCTTCTTCATGATTATCTTTCAGGCTTTCTAGAATTTTTTTACTTTTAGTATAACAAGAAATGGTAAAAATTAGCTCTCCAGCAATCAGCGTGAAACTAATAAGGTAAGCAAAAATTACATATGTATTCATAATGCATTATCAATAAATAACTCACCTGCATCAAAATAAATTAAGCTTCCATCCTTTTGCTGCAACACCAATTTACCACTTTTATCTATATCAGCAAAAATTCCTTCATACAATTTGTCAGCTAACTTTACACTGATTTGCTCATTCATTTTGAATGCTTTTTTTAACCACATTTCTCTTATAGCATAAAACCCATCAAGTAGCCATTGCTTTCTTAGCTTATTAAAATTTATTATTAATTTCTTTAACAGATCTATGTTAGACACAGACTCACCGTAATTGCTAATGCACGTTGTTCCTGGAAGTGGTGCATGACTGACATTAATTCCAATTCCTATAATGAGCCAATTCGAATTGGATCTTTTTTCAAGCAATATTCCACTTATTTTCTTGCCATCGATTAGAATGTCATTTGGCCATTTATACTGGAGATTTAGACCATTTATAAATGACA
			GTATAGCATTTCCAACAGCAAGAGCAGTAACAAAAGTCAATTCTGTTAATTTGCTAACTTGATTCATTAAACCTCTTTCTATCATCCCAGTATTTTCCCCAGTGCTTGACACATAACTATGCGAACATTGCAATTTGCAGGTGGTATGTGGTGTCATTCCAGTGCGTGACACTGGAATCCAGTTCTTATTACACAGTTGCCTGATGTGCCCATTTGTAATTAAGTTTTCTGGATCCCAGTGCCAGGCTACTCGGATGACATCATCCTTGGTGGGAATACCACAACGTTTGTACAGTTGTGTGCTTGACCATTCTTCTTGATTTCTAGATTCCAGCGTCACGCGCTGGAATGACACCGAAAGCTGGCTTTCATTCAGATAATCGTTAAAGAGGTTTATTACCAAACTTGCATAAAAATTCCCCTCTGGAGAAATCCAGTTTTTTCCGGTGCGCCCCCTGCCTTCTGTTTGTTTATCAGCAACAATAATAGTTTCATTTGATATTCCTTTATCAATTAAATCCAACGCTTCTTTATTAGTGCTTGAAACTTTTTTGTAATGATGAATATGAAAACCCTCAGGGGTCACCTTGTCAGCCCTTTAGTTCAATGAGTGAGTAAAACGTACAAGAAAAGAACGAGGTTGATCAGCGAAGCCACCGAAGTGATAATGAATAGGCCCTTAGAATAAGCAACCTTATTCCCACTAGCTTTATCGAAATACATAGCTTTTATAATATTTAGATAATAGTAACCCGATACAACACTCGCCACCACAAGGGTCAAAGACAGGCTGATAAAGCCAGAATTTATTAAACTTTTGAATATAAAAAATTTAGCGATAAAACCTGCAAGTGGAGGTATTCCCGACATCGAGAGTAACAGTACAGAAAGATGAAATGCTACAATTGGGCGTTTCTTCCCTATACCAGATAAATTTGCAATATCACAATCTTCATCGTCAATTTGTACAAGATATGAGAATAGCCCTATGCTTGTGATGATATATATCACCAGATACATTAAGGCACTATCTGTTCCTGCTTGTGTAAAAATAGAAAGTGAAGCAAATATAAAACCAATGTGACCAATTGAACTGTAAGCAAGCAGCCTTTTTAAGTTTTGCTGACGTAAGGCCCCAAAAGCTGAGATAAGAACAGACAATGCTGAAACGTATAAGAAAATAGGCTGAACATAACTTTTTACATTTACTAACTCTTCATTCATCAATCGAATTAAAAATGTTACAAGTGCAGCTTTTGGGGCCGTAGAAAAAAACGCAGTTACTATGGTAGGTGCACCTTGATAGACATCTGGAGCCCACATATGAAAAGGAGCAATAGCAAGCTTGAAACACAAACCAATTAGGACAAAGACTAACCCAAAAACTATTCCATAAGTTATCTGATGGTTTTGCAAGAATGACCCGAGCTCAGAGAAATTGACTTGTCCTGTATATCCATAAAGCAGCGACATTCCATATAGCATAATGCAGGAAGATAATGCACTGAGTGTAAAATATTTCACTCCTGCTTCACATGAATAAATCGAATCTTTATTAAAGCTCGCAAGAACATACAAAGATATACTCATCAACTCAAAAGCTAAATAAAAAGAAATCAGACTATTTGCTGAAACCAAAGTTATCATGCCAAATAGCGCAAAAAGAATCAGCATTGAAAATTCATACTTATAGTCATATTTTGATAAATTCAGCATCAAAAGTATTAAAATTCCTGTGCTGAGAATTAACCCTTGGGCTGACCTGATGTATAAATTGAGTTTTAACAACGAATTAAAGAGAAAAATTTCATTGTTTTCTGCCGAAAGAATTAAAATAATCAAAGTTACCACTGTGCAGCCAAGTGCTAATAAGTTGATAGTTCTGCGGTTAAATATAATCCCAAGCAGCAGCAACACTAACGAGGAGATAATAGAGAACGTTTCCGGCAATATCTGTATATAATTCATAGCGCATTATATTTGACTAACAAATTTGCCAT
			ACATGGCTTCAAATAATTCAGTGCAAGGGTTGGGTAAAATCCAAGCAAAATAACAAACACTGCAAGCAGAATTAAGACAGAAAATTCTATGCTATCCAAACGGTTATTTAATAATTTAGAATAGCTAACCCCCCATATTATTTGCTTACATAAATTCAGCATATAAACTGCGCTTAAAATAGTGCCAAGTGCGATAAATCCTGTAAAAAACCCTATGCTCTTAAACATTCCAACCATAGCCAAAAACTCACCTGCGAACCCAGATGTTCCAGGTAGCCCTATTGAAGCCATTGAAAATAAAATGAACATAAAACCAAATTTTGGCATTGTGTTTACTATGCCAAAATATTTTGCAATCTCCAAAGTTCCAGTTCGAGTATATAGCATTCCAACACATAAAAATAAAGCAGCAGAAATAAGGCCATGACTAATCATTTGAAATATGCTACCCAGTACTCCTTCCTCACAAAATGAAAAGAGGCCAGCAGTAACGATCCCCATATGTGCTATTGAAGAATAAGCTATTAACTTCTTTATATCATCTTGAGCAAACGCAACTAGAGAAGCATATATCACCGCAATAATGCTCAGCACAACAACGAAATTTGAAAAATACAAACTTGCCTGAGGAAGCATTGGAATAGAAAACCTTAAAAATCCATATCCCCCCATTTTAATAAGCAAGCCAGCTAAAATCACAGATCCAGAAGTTGGTGATTGCACATGTGCATCAGGAAGCCAAGGGTGAAATGGAAACATCGGTACTTTTATTGCAAAAGAAATAAAAAATGCAATCCACAGCAATGACTGCACTTCAAGATCAAGGCTTGGCACTAATGTAGCTAATTTTTGTATATTAAACGTTCCAAAAATGTTATAGATGTAAACCAATCCAAGTAGAAATAATAATGAGCCAGTTAATGTATAAAGAAACAACTTAAACGTTGCATATACCCTGTGTTTTCCTCCCCAGATGCCAATAATAAAGAACATTGGTATTAAAACAGCTTCAAAAAACACATAAAAGCTTATAGCATTCAGTGAAACGAAAAAACCGACTACAAAACTCTCAAGCAGTAGAAACAATGCCATATAGGCTTTTAGGGTCGTATAACTCATTTTGCAGTTGTAGAGTATACAAATTACAAACAAGAAAGTTGTAAGCAGAAGGAAAAGCAACGATATACCATCTATCCCTATTCCAACATTTCTAATTGGGTAGCTGACAAACTGAAAGTCCACATTGTTATAATCAAATTCTATACAAGCTACAATGCTAAGCAAAAATGGAAGTACAGCAAAAAATAGAGCAAGGAATCTTAAGTGTATAGATTGATGATTAATCCTGATTAAGGATAAAATCAACGCTCCTATCAGTGGAAGCAAGAATATACTAAGTAACAACACCTTCTATTTAATTCCAATAATATATAAAGCACCGATTATTAGAGTAACAAACATAATAAATGCATAATCAAATATATAACCAGTTTGTAACTTTATAGAACTTTTTGAACATTCATTAACCAACCTTACAACACCATTTGGGCCAAATGAATCAATAGCCTTAACATCAAACTTCCATAGAAGCCTAGATATAAACCTTATCGGTGCAATTATAACAAACTCATACACCTCATCAAAGTACCATTTATTCTGCAAAAACTTAAGTAAAAATTTACTCTTAATTTGCCTAATTACTTGATATTGGTAAATTAGGTACGCAAGTGCTATTCCACTTAGGCTTGCTAAGGTTGGCAGTAGTTTTATAAAGAAATTATGAACTCCATGCTCATCAATCATCACTAAACTTGATTTCCAAAACGCATTACTAGTTATGTTCAAAATATTTGCTCCCCATATTCCAGAAAATACTGATCCAAAAGCGAGTATCAGTAATGGTATAAGCATAATCTTTGGTGCCTCATGTATATTAATTTTACTTTGTTTTTGGCTGTGGAACACAAGAAGCAATAACCTCCAAGAGTAAAACGCTGTGA
			AGAATGCAACAACTAAGCTTATTACAAAAGCAAAGCTATCCGTGCTATAAGCATGTTCAATTATCAAATCCTTTGAATAAAAACCTGCAAATGGGAATATCCCAGAAAGCGCAAGAGATCCAATCCACATGAGAGCGTAAGGGCAAGGGATTTTCTTCCAGCAATTTCCCATTTTCTGAATGTTTTGCTCATGATGCATTGCATGAATCACATTGCCAGCACCAAGAAATAGTAGAGCTTTAAAAAAAGCGTGTGTCATTAAATGAAAAATAGCAACATTGTAAGCAGAAAGCCCACATGCCATGAACATATAACCAAGTTGACTGCAGGTTGAATAAGCAATTATTTTCTTTATATCGTTCTGAGTAATTGCAACGGTGGCTGCAAAAAAAGCAGTGAGTGCTCCAACGATAACTATTAATTCTCGTGCCACATTTGATAACTCAAACAATGGAGAACACTTTGCTACTAAAAATATACCTGCTGTTACCATCGTTGCTGCGTGAATAAGTGCAGAAACAGGAGTTGGCCCTTCCATTGCATCTGGCAACCAAACATGTAAACCAAGCTGTGCAGATTTACCCATACAGCCAATAAAAAGTAATATGCATATTATATGAGTTACTTTGAATTCACAGCAGAATGCCCTAATGTTCTGCGTGCCAAGAAGATCAGTTGTGTCAAAAACTTCAGTAAAATTCAAAGAGTGAAATGTATAATAAATAAGAAAGATTCCAATCAATAGTGCAAAGTCTCCTACCCTATTCACAACAAATGCTTTAATTGCTGCATTATTTGCAGAATATTTTTGGAACCAAAATCCTATGAGTAAATAAGAACATAGGCCAACCCCTTCCCAGCCAAAAAAAAGCTGCACGAAATTATCGCTTACAACCAGCACAATCATGCAAAACGTAAATAGCGATAGGTAAGAAAAAAACCTCGACTTCCCCTTATCATGCTCCATATAACCGATAGAGTAGAGATGTACTACCAGTGAAACGGTGGTAATAACAATAAGCATTAAGGATGAGAGAGCATCCACACTAATTGCCCAATTTACTTTTAAGATGCTCAATGAAAACAAAGGAAATAAACTCAAGTGATAATTTTCAGAGAAGGTGAGAAAAACATACCAAGATAAAACTGCAGATATTCCAATCCCTGCCGTTGTAACTAACTGACTTTTTCTAAAAAGTGCTGCAAATAGCGAACCAAAAAGTGGCAAAAATACTATTAATTTCAGTATATCCATCATACTTTCATTCTTTCATTAAATTTGCTTGTTCAACATCTATATTGCCACGGCTTCTATAATATACAACCAATATTGCAAGCCCAACTCCTGACTCTGCTGCCGCAACAGTCAACACAAACATCACAAAAATTTGCCCAACTATATCATTCATAAAGGCAGAAAAAGCAACTAGATTGATGTTAATCGCCAACAATAATATTTCTATTGATAACAATATATTGATTATGCTCTTACGGTTGATGAAAATACCGCACACCCCAACAGTGAACAAAATAGCAGCAACTATCAAAAAATGATTTAATCCTATTTCCATTCCACTCCTTTTCCAAATTTAGCCTTAACCAATTTTACAGATGAAGATTGCGTCAATTGCTTTAATACATTCTGTTTTTTAACTCCTTTTTTCTTGTCCTGCAAAGTAAGAGCAATTGCACCGACAATTGCAACAAGTAGCAAAATTCCAGAAAGATGAAAAGCGTACATGTAGTCAGTGTAGAGCAAATTACCGATAGCTTTCACGTTATTGGCATTATAGTTTATAACATTACTTATATTCAGCGTTGAGCTGCGGATTACAAAACTGATAATCAAAAAAAACACACCACACAATATAGCACCAAGAGGGAAATGCTTCGCAAAACCCTGGCGCAATCTTATGTAGTCAATATCGAGCATCATAACTACAAAGAGGAACAACACTGCAACTGCACCGATGTATACTATCAGTACCATCATAGCGATG
			AATTCAGCTCCAAGGAGAATGAAAAGCACTGCAGAGTTAACGAAGGGGAAAATTAAAAATAATACTGCATGCACAGGATTTCTTACACTAATTACGCATACAGCAGATAAAATGCTAAGAATTGCAAAAAAATAAAAGAAAAAAGGCATTGATACTTTAACTGCAACAATAGTTACTAATTTAAAGTGACTATCGTTGTAAAGTCAATATTATATTAAACGTTTGAAAACATTGTACTACAAAGCTCCAGCTCCATTTTAAATTATTATACAGAGCGCTTTCTAAGTGCTTAATCAATACCCTAAGTCCTTAATTTATCAATATATAATATGTGTATGTTAGTAATTAATGGCGGCTCAAAATGTACAACATATTTGGTTATTTTAAAAGCAACAATAGTTCTAACGCACAAAGTAGCAGACTAGATGGAGAAAGTTATCAATACACCACAAGAGACTATATGACAATTTACTTTAATAACACACTAGCAAGTTTCAGTAGATCATTGAGAGAATTTAAAGAAAAAGCGTATGGATTTATGTATGATATCGGAACTTGGTTGAAAGAAACATATGAAAATCTCACTGAACGACCTGCAACGCATAATCGCTATACCCCAAAAGAAAAACCCCTTGTTGAAGTTGAAGAAATAGAAATGAAGGAACTAAACCGTACATATAAGCCATTCCAAACTCCACTTATCCACCCAACAAGCAGAAGTTCTGGTGCCAATACCTCAAATCAAGTTGTTGTTACTCGACATACACCTGAAACTACTAAAACAAAATAGATGTAAAACCTACGTTTAAATATGTAGTACTTGAGTGAAGCATTCTTTAACTGTTCTATTCAATAAAACCTTTACAATATTTCAATCATAGGTTTAACTTTACGAAGTTATAATCTATAGGGCTACGATGAACGATTATCTCTCACTGCTAAATCCAGAACAACAATCAGCTGTAACTAACATAGATGGACCAGTTTTGATACTGGCAGGAGCCGGGACGGGAAAAACAAGAACGATTACTTCAAGAATAGCACACATAATTAGAAACGGTCACGCTTATTCTGATGAGATATTAGCAGTTACATTTACAAATAAAGCAGCAAATGAGATGGTATCAAGGGTACTTGAGCTAACGGGCACAAACATACCATGGCTTGGCACTTTCCATGCAATTGCAGCAAAAATCTTGCGCCTGCACGCAGAAATTGTGGGCTTAAACCCCAATTTTACAATCATTGGTGTGGATGACCAATTACAGGTAATAAAAAATATTATCAATGAAATAAATCCTGATTACCTATCAGAAAAATGTAAGACCATTATGAATATTATTCAGCAATGGAAAGAGAAGTGCTTATTGCCATCTGAAGTGGAAGATATTCAATCATTTAGGCCAGTATATGTAACTGCACTCAAAGTCTATCACCAGTATCAGGAAAGGTTGAAATTCCTTAATTCTGTCGATTTTGGTGACTTATTGCTATATAACATACAGCTCTTTAATCAAAAGACCGAAGTTCTGTCCTACTACCAAAACAAGTTTAAATATGTTATGGTAGATGAATATCAAGATACAAATGCGATACAATATCTTTGGCTAAAATACCTTGCAAAAGAGCACTCAAATATTTGCTGTGTAGGAGATGATGACCAGTCGATATATAGTTGGCGTGGTGCAGAAGTTGAAAATATTTTGAAGTTTTCTGATGATTTTAAAAATGCAAAAACCGTTAAACTAGAGTGGAACTACAGGTCAACATCCCACATACTTGCAACTGCGTCATATGTTATCAATCACAATAAGACTCGCTTAGAAAAAAAATTGTGGACAACAAACATTGAAGGGGAAAAGGTAAATCTAATAAAATTATGGGATGGGAAAGCTGAAGCAAGGTTCATAAGCGAACAGATATTGAAACTCAATAAATACAGATTTAGTGACATTGCAGTGCTGGTAAGGGCCACTTTTCAAACTAGAGTTCTCGAAGAG
			TATTTTATAAAATATTCAATTCCCTACAAGATTATAAGTGGCGTAAAATTCTACGAACGTCAGGAAGTCAGGGATATAATTGCATATTTAAGACTTGTTACAAACAATAACGATGACTTAGCTTTCGAAAGGATAGTAAATCGGCCAAAAAGAAGCATAGGAGCTACAACTCTAAAGAAAATATACACGACTGCTCAGGATAACAAAATTTCTTTTTTTGAGGCAGCAAAAATATTAGTTAATAGTAATCAGGTAACCGAAAGAATTAAACTCTCACTCAACGATTTTTTAAATAAAATTAAAGCTTGGGAAGAAATAGTAAGCGTAAAACCACTGCATGAATTCGTTAAAATCGTAGCAAACCAATCAGGATATATTGAAATGCTTGAAAATGAGGAGGTAACAGGCTTAGCACGAATAGAAAATGTTAAAGAGCTCATCTCATCTTTAAAAAATTTCGATAATGCCACAACTTTCTTGGAGCATATAAGTCTGGTGATGGAAGTGGATAATATGAATAACGATGACACCGTATATGTTATGACTCTTCATGCAGCCAAAGGACTTGAATTCCCGTGCGTGTTTCTACCTGGTTGGGAAGAGGGATTATTTCCTCATCAAAGATCTTTTGATGACAAAAGTGGTAAAGCTTTAGAAGAAGAAAGGAGACTCGCATATGTTGGCATAACCAGAGCCAAAGAAAGGTTAATCATTTCATGTGCAGATAGGAGGGAAATTAACAACCAGTGGCAACCGATGCGCACTTCTCGGTTCATTAAAGAATTGCCAAGAGAAAATGTTGAGGTAATTAAAAGCAACATTGCCTACTGTTGAAGCTATAATTGCAGATAAACATATCTTACAAATCTGAATTACTTTAACTATATGTTTCTCCTGGCAAAAATTCTGTAACCGTTCACACTTAATTCTTCAATCTCATACCAATTTCTATTACATAACAAACAAATAGACAATAGAAGTGAGAAGGTTATACTAAGGCAGTATAATGATGGAGTTTTGGAATGGCATTGGTATCAGGTTGCAATTTTAGCTTACATTATGCCAATCTTTCTTCAATTGCTGCTCGCATAAATTCTGCCTGTCTTTTAGTTCTGCAGTGCACTATCGCATCATCCACATATCTTTCAAATGGTACTGTTGGGTGATTTTGTTTCATCCATATATCAAATGCATGGTGCATAAATATGTTTGAAATGATTGGGCTTATTGAACCTCCTTGCGGAACTCCTTTTTTCCCTAACTACCTTACTGCCATCTGCTTGCTGAATAGGGGATTTCATCCACCTTTCAACATACAGTATGACCCATTTGCAGTCTGTGTGCTTCTTGATAGCCTGCAGTGCTAAATTGTGGTCCAGATTGTCGAAAAATCCTGTAACATCAACAGCTTTCTTGGTAATCGTATCCTGTCTCCAATAAACAGCGGTTTTGCTATGTATCCTTGATCAGCAAAAAACTTACGTAAAGTTGGAGCCTTGTATTTAGCTTGAGTGAAAAGATTTAGAGCACCATCACGATCTTGAACACTTGCACTATGAACATCAGCCGCAATAATTAAGCCCACTGTATCTACAACAATATGACGTTTTCTACCCTTTATTTTTTTTTCAGCATCATATCCTCTGGATCCCCTTTTTGAGTGGTTTTTACTGATTGACTGTCAATTATTCCTACTGAAGGTGTTTCATTTTTACCAAACATTTTTCTTACCTCTTTTACTAGCATATTATGTATTTTTTCCAATTTGCCATTACTACGTCACCTGAGAAAATAGTCATACACCGTCTTCCATGGAGGAAAATCTTTCGGCAGCATTCTCCATTGACAACCACCTCTCATTATATACCTTATTGCATTAATAATTGTTCTGATATTGTGCTTTCTTGGCCTCCCTATCTTTCCTTGTGCAACATGTGGCTCCAAAATTTCCCATTCCTTATCACTTATATCACTTGGATACAATTTTCCCTCCTATTTTT
			TACTTACACTATCATATTTTTTTCCTCATTCCTTTTTAAGACATACTCTTAGACAACTGGACGTCAAGCCTATCCTAGTGCTGCATATCAAGCTCATACTCAGTATGTAAATCTTTGCCTAAAGCTACAGCGCATTCTTTTTGAACAATTATACTGATTTTGATTTCAGATGTTGTGATAGCAAGTATTTCTATCTTTTTTTCGCTTAAAACCTTGAGTGTGCGGTGCATCACTTCAGTGTTAGACATAACACCAATACCAATTATTGAAATTTTAGCTACATTATCGTTTATAGCATAATTTTCATTCTTATTCAGTAACTTTTCCATTAAATCAATATCAAATTTGGAGATAACAAAACTTGACCCATGTATCATATCAATTTTAACGTTTGCTCCTGCTATATCTCTTAAAGTACGCAAGTTATTTGCAAGGTTAGTGAAAGTTACAAGAGCTTCATTAGTGCTATAAGTTATTCCAGTAATTAAGTATCTCTCTAGTACATCCCTTTTGTGTAGCACTGTGGTGCCTTCTACTTCCTTAAAAGTGGATAGCACTTGCACTTTAATGTTATGTTTCATTGCAAGTTGTACTGAACGATTATGCAGTATTTTAGCACCAGATGACGACATTTCCAACATTTCATCGTAAGAGATAAATTTGAGCTTGCGTGCCTTTGGAACAATTCTCGGGTCTGCTGTATATATTCCATCAATATCAGTAAAAATTTCGCAAGTTCTAACACCAAAGGCTACCGCGAAGGCAACTGCTGATATATCAGAGCCTCCTCTTCCAAAAGTAGTGATTCTATCATCATTTATACCCTGAAAACCAGCAATGATCGCAGCAGTATAACCCTCAGCAAAAGATCTTTTCACACGTTCAATCTTTATTGTTTTTATTTTAGACTCAGAATAAAAATCATCAGTTACAATTGGTAACTGCCAGGCAAGCCACGATTTAGCATTAACTCCGATCGATTGGAGAGTGATAGCTAATAGACCGCAAGAGATTTGTTCTCCTGCTGAAAGCATAACGTCATACTCTGATAACTCTTGTCTATAACTTAAATTTGAGATTTGCCTAGCCTGAAAAACCATTTGGTCAGTAAATCCTGCAACAGCAGATACAACAACGATTACATTACAACCTTTCTCAATATCGTTTTTTATCAAATTTGCAACTCGGTTTAAATCAGTTAGCGAAGTCCCACCAAATTTTTTTATGATTATTTTGTCCATAGTTACAATATAACTCTCTTCTGAAGAAAAATATAGTTTTTGTAGAGATAGCAGCTTGCAAGCCATTCAGAAAAGGGAAGACAAAGCTATAGCTAACGCGTCATACCACGATTCATTCCATAGCTGTACGAACATTCATTTTTGAAGGTAAATTGCACAGCAAATGGTGTCATCCCAGTGCCTAGACACTGGGATCCAGAAGACTTAATTTCAACCAAGTGGCTGCATAATAAAGGCTGGATTCCAGTGCCAAGCACTGGAATGACACCCTCCCTTGTGGAAATTGCTCTCAAATCACAATGTTCGTACAGCTATGGATTCATTCGCGGTATAGATTCCGCTAACTAGGAGCGGAATGACGAATTTGTTGTTTTAAAATTGTCAGTAAATCTAAGTCAGTTTAGCTATATAGCACGAACTAAACCACTAAGCAGCAGAAGACCTTGCATGGCCTCCAAAAAATGTTTTTACTCTTTCAAGATAAGTAAGTGGTTCTGCAGGAATTTCTATCTCGTCTATCTTATAAGATATTGCTGCATCTATGACTTCATCTGTTATTAATTCTCTTAGCCTTTGTTTTATTTGCCCTCTCCGAATATGTTCTCCATAGTCGTTATAAAACTTTACATATAATTCCTTAAACACAAATTCTTTTATAGCATCTCTTGTATAAGAAATGCCATCCTTTACTTCATCACTCACGCTGCTCAAATCCACCCCAGAACTTGGTGAATACAAATTATCAAAATTTTCTTTCAA
			AACTTTTATTTTATGGTAGTGCTTATCCACATATTTCTCAAGAAATCTTTTAGTAGCATCACTAGCCAACTTTCCTATTGGCTGAGGCTCTAGTTGAGCTGCAAAATTATTTTCCGCTTTAAGACCACTTAATGCATAAATGATACGGTTGAGCATTCCAGGACCACATTGGCGATTACTTTCCTCAAAGCGAACCAGTAATATAGACTTCAATAATTCTATATCTGCATTTTGCTTTCTTGCCGCAATTAAAACTAAATTTATAGCCTGTGTCAATGTCAATCCGGTTTGTGAATCTGCCCAATTTACCCACTCCCCAGTTTCATAACCATCCAATCTTAGATAAGGTTCTATCATTCGTTTTTGCTGACTTGTTAAACCGCTTATATAACTTTTAAACTCTTCATCCAACTCATTTAACGGCGTACCATGTTCTTCCTTTAATTTTTTGGCACATTCAATAACGCTTTGCTGAAAACTTCTAGTATGAACGCTCTGACTACTAGTACCCACATCACTTACATTAAACAAAAAGCTTAGCTGCTTTACATTCAAACCCAAAGGGGAAAAGAGTTTTACTGATGGATATTTTATTAACTCAAGAAGTGCTACTGGAATTAGCAGTGCATAATTTAACAATAATAAACCAAAATTAAATATAAGAAACCCACGTAGAGCTGATACCTTTGATGCAATATACAAAAATGGAAGCTGTAGGTAATATATCAAGTGTATACTGAAGAATAAGATTTTGTCCTTTAATTTTATTGTTGGATCTTTATAAACCTCAAACAACATGCTATTGCTATCAATATTGTTGTTTTTAAAGGAGGTATAGTTGTTTATGATCTTCTCTTGCAAGGGAAGAAGCATTTTATTCAGGCAAATAAACGCAGCAATAACAATAAAACCTGTAGCCAAAAATGCTAGTGCAGGGCTAGAAGTGCTTGTAGATAAATAGGCATAAAGACCATCAACAATTAAGTTTTTGTATAATCTTTCAAAGGGACGAACTAGAATCGGGTCAAGGATATAGTTAACAAGAAGATTTAAATAATACACGAGAAACAAAAGTGCAATCAAAAATGCAATAATACTACAAACAACCAAAAATGCTTTTAATCTCGGATTCATAACCCCCTCTTAATAATCTGTTAATATAATCTATTTTAGGAATAAATTGAAAAAAATGCAAGTTTTTATGTTAAAAGATCAATTGAAATTTCTGAGTTTAGGGTATATTGTTAATCTATTTAGATAAGAATTATTGTGTCAAATAAAATAGGTTTTTGGGCTATTTTTGCCTTAGTGATTAGCAGCCAAATTGGCTCTGGAATTTTTATGCTTCCAATTAGCCTTGCTCCATATGGCATGTATAGCCTTATAAGCTGGATAATATCAGGGCTTGGTGCTATATCTCTTGCTTTAGTTTTTGCCTCACTCTGCGCAAAATTTCCGGAAACGGGTGGCCCTCACGTCTATGTAAAGCATGCTTTTGGCCCTGCTGCAGCTTTTTTTGTTGGTTGGACGTATTGGGTGATCTCATGGGTTAGCACAACAGCCGTAATAGTTGTGGGTGTTGGTTATCTTACACCATTTTTCCATGAAGATATTCAAAACGTACATCTGTTTTTAGAGATGTTATTACTTACAATTATTACACTAATAAATTTTAGAGGAGTAGCTACTGCTGGACGTGTTGAGTTTTTATTGACGGTGATAAAAATTTCTGTATTGCTTGTAATACCTATAGCAGCATTGTTTTTTTTTGATAGAAATAACTTCATCATAAGTGAAGAAATATCAAATCTTACAACATCGCAGATTCTTGCCCGTTCTACACTTATTACTCTATGGGGTTTTATTGGAGTTGAATTGGCAACAGCACCTGCAGGGTCAGTTGATAATCCAGCTAGAACAATACCAAGAGCTGTGGTACTTGGAACAATCTCTGTTACTGTTGTGTATTTTATCAACAATCTTGCAATTATGGGATTAAT
			AAATGGCAATGATTTAGCAAGTTCAAGAGCACCATATGTTGACGTAATAAAAATTATGGCCTCTGGCAATTGGCACTTGATTATTTCTATAACTGCGTTCATTTTTTGTGTTGGTACTTTAAACGCTTGGGTACTAGCTAGTGGACAAGTGGCCCTTGGCCTTGCAAAAGATAAACTGATGCCACAGTTTTTTGCTCAAAGAAACAAGCACGGTTCTCCTTTCTGGGGCATAACAACTAGCTCAGTTGGAACTGCAACTTTACTAATCCTCACTTCAAGCAACAATTTTGCTAAGCAGATCACATCAATTATCGACTTTTCTGTAGTTTCATTTTTATTTGTTTACCTTGCATGCAGTCTTGCTTTTCTCAAAGTTATTGTGCAAGAAAAGAGTTGTTACAAATTTTTAATTGGCAGTATAGCAACAACCTTTTGCTGCTGGGTAATATTTGAAACTTCTGTGAATACCTTGCTGATCGCAAGCTTATTCACTGCAAGTGGCGTACCTCTTTATTTATTTTGGTATCGCAGAGTTTCTGTATAGCAAATG----------------------------------------------------------------------------------------------------------------------------------------------------------------------------------------TACTGTCTCTGCTGTCAAACAAATTATCCAACAAAATTACAATTAAATGGTTGATTATTTTTAAGAATACCAAAAAAGACATGCATTAATTTTCGCATTAACGCAA----------------------------------------------------------------------------------------------------CATAATGCTTCGTTATCGCCGCTGTTAACGTCGTCTTCCCATGATCCACATGTCCTATTGTTCCCACATTTACATGCGGCTTTCCAAATGCTTCCACTACTGCTGTCATAATTATTACCCTTAATTATACTCTAACTTTAACTCATCAACCACATATTGTGGCACTTGCTCATAACAAGAAAAATGCATACTATACTGCGCCCTTCCCTGAGACATAGAACGCAAAACGTTGATATAACCAAACATATTTGCAAGAGGTACCGAAGCAGTAATTATTTTACTATTATTACCTAAATCGAGCATATCAGCAACATTTCCTCTTCTACTATTTATATCACCCATAACATCACCCATATATTCTTCAGGAGTAATGATTTCAACTTTCATTATAGGCTCCAGCATTTTTGGACCAGCTTTATTTGCCATCTCTTTAAAAGCACCTTTAGCAGCAAGTTCAAAAGCTAAAGGACTAGAATCAACCTCATGAAAAGCACCATCAAGAAGGGTAGCCTTAAAATCAATCAACGGAAATCCCGAAATTATACCACCTTCTTTTATCACCTCCAAGCCATTTTCTACCCCAGGAATATACTCTTTTGGAATAGCACCACCTACAATTTTACTTTCAAATTGAAACCCAGAACCAGGCTCAAGAGGTTCAAATTTTATTTTAACCTTAGCAAACTGACCAGCTCCACCAGATTGTTTTTTATGAGTGTAATCAATTTCAACAGATTTAGTGATAGTTTCACGATATGCAACCTGAGGAGCACCGACGTTAGCCTCAACGTTAAATTCGCGCTTCATTCTATCAACAATAATCTCAAGATGGAGCTCACCCATGCCTTTCAATATAGTCTGGCCACTTTCCGCATTTACTGACATTCTCAAAGAAGGATCTTCTGCAACCAACCTATTTAGAGCAATACCTAATTTTTCCTGATCTGAAGTGGTTTTAGGTTCTACAGCAATTTCAATAACAGGCTCAGGAAATTCCATACGCTCCAATAATATAGGAAAATCAACAGAACATAAAGTATCTCCGGTGGTTGTTTTCTTT
			AGCCCAACTAAAGCAACTATATCTCCAGCCCTAGCCTCAGTTATATCTTCTCGGTTATTTGCATGCATAAGTAACATTCTGCCAATCCCTTCAGTTTCGTTTTTTAACGCATTTGAAACGGTAGATTTAGACTTTAATTTACCAGAATAAATACGGATAAACGTCAAGCTGCCTACAAATTTATCCGTCATCACTTTAAATGCAAGAGCAACAAATTTCTCTTTTTCTGAAGGTTTGACCTCAATTTTCTTTTCTGAATCTTTAGGATCAATTCCAACAATTACATCAACATCAATAGGAGAAGGTAAAAAGTCAACCACACCATCTAAAAGTGGTTGTACGCCTTTATTTTTAAAAGCTGATCCACATAACACAGGAACAAATTTTCCTTTAATGGTCCCATTTCTCACGCATTTTTTCAGTAAATCCACTGGCAGATCATTAGACTCAAAGTAAGTATTCATCGCTTCATCATCCATCTCAGCTGCAGCATCTAATAAAAGATTTCGATATTCTTGAGCCTTATCAAGCAAATCAGAAGGAATATCTTCATAAGAAAATTTAGCGCCCAACGTTTCTTCTTGCCATATAATGGCTTTCATAGAAATAAGGTCAATTATACCTTTGAAATCTTTCTCACTCCCTATTGGTAAATGAATAACTAAAGGTGCTGCACCAAGCTTCGTCTTTATCATATCAACACATCGATAAAAATTTGCCCCTATTCTATCCATCTTATTAACAAAGCAGATACGAGGAACGCTATATTTATCAGCTTGACGCCACACTGTCTCAGATTGAGGTTCACCTCCAGCAACTCCATCAAATACAGCAACTGCACCATCCAAAACCCTTAAAGATCTCTCAACTTCAATAGTGAAATCAACGTGACCAGGAGTGTCTATTATATTGACCCTATGATCATTCCAAAAACATGTTGTTGCAGCAGATGTGATTGTAATACCACGCTCTTTTTCCTGCTCCATCCAATCCATAGAAGCTGCACCATCGTGCACTTCACCAATTCTATTTTGCTTACCAGTATAAAATAAAATACGCTCTGTTGTGGTAGTCTTACCAGCATCTATGTGAGCCATTATCCCTATATTTCTGTATTTAGATATTCCAATTTCCATATCACAATTAATTAGCTAACATTAAAAACGAAGATGAGAAAATGCCTTATTAGCTTCAGCCATTTTATATTTTTCTTCGCACATCTTAAACGCACCACCGCGTTTATTATAAGCATCCAGTATTTCAGATTGCAAACAATCAACAGTGGTTTTTCCACTCTTTTTTCGAGCAGCAGAAGTTGCTTTAGCAATCCACCTTAACGCTAAAGAAACCGCTCTATCTTGTCGAACTTCAACAGGGACTTGATAAGTTGCACCACCAATGCGTCGAGAACGCACTTCTATAGAAGGAGTAACATTTCCTACTGCTGTCTCAAAAATTGATAACCCACCTTCGCCTATTTTCTTTTCAGCTAAAGACAAAGCGTCATAGATAATCTTTTCTGCAGTAGATTTTTTACCACATTTCATGATTGTATTAATGAAACGCATCAGCAAAACACTGCCGTAACGCGAATCAGGACTTATTTCTCTTTTTTTTGCTTTATTCCGACGAGCCATAAACTTTAACCAGATTTCTTTACACCATATTTTGAACGAGCTTTCTTTCGATTTTGCACACCACGCAGATCAAGGGCACCTCTTATTATGTGATAACGCACACCTGGCAAATCTTTAACCCGCCCACCACGTATCAAAACAACAGAGTGTTCTTGTAAATTATGACCTTCACCAGGTATATAAGCCGTCACTTCACCATACCCACTAATTTTTACTCTGGCTACTTTACGGAGTGCTGAGTTAGGCTTTCTAGGAGTTGTAGTATACACCTTAGTGCAAACACCTCTCCTTTGAGGGTTGCTTTCTCCCAAAGCTGGTACCTTTTTCTTATGGGTCAATCCTAATCTACCCTTACGTATTAAT
			TGATTTATCGTAGGCATATGTTATAAACTCAAGCTCATTAAAATAACTAAGTTTTTAGTTATAAAATAATAAACCTCAATAGTCAATATAAAAATAAACATTACTACTCTAATAATTAAGCTCAACTGCCTTGAAAGCCATCAGTAGACTTCTTGCACTACCTCCCAAGCCACAACTGTCATTCA---------------------------------------------------------------------------------------------------------------------------------------------------------------------------------------------------------------------------------------------------------------------------------------------------------------------------------------------------------------------------------------------------------------------------------------------------------------------------TGGGCAGGAAGGTGTCATTCCAGTGCTTGACACTGGAATCCAGTTTTCCATATAATCTCATCGAAAATGTTGTAACCACTTTCTGTGCTAGTTTGCTTGCTTACAAGCAAACTTTTCTGGATCTCAGTGTCTGGGCACTGGGATGACAGGGGAGGGAGGCTACTTGGATGACACCATTCTTTTTCCTGGATCCAAGTAGTCAGGGCACTGGGATGACAGGAGAAGGTACTAGGATGACACCCTGACCTCGTCGTCCCGCTACGTGTTAGCGGAATCTAGAGATACCGTGACGGTATGACGTAAAGCTCGCATTAGCTATACTTTTATGCTCACCAACTTAGCTGGATCCAAGTAGTCAAGCTACTTGGATCTGCAAATTGCAATGTTCGTACAGCTGCGTGCTTGACACTGGGATTTAGTGCAGCTACCCTAAACTGGAAGCTCATCTTGCTATTTTTGGCTGAAAGAAACATATTTTTAGAATAATGAAAACAATCAGCACTTTAATTCAAGAAGGATCGGAGTTATTATCGTCACATAAAGTTGAATCACCACATTTAGATTGTGAAATCATCATGCAGCACGTACTTGGAGTGGAAAGATCATTTATAATTGTGAACCATGCTGATCAAGTGCCGATGGAGAAAGAACTTTTATTTTGGAAATTAACAAAAAAAAGAGCGGAAAGATATCCAATATCGCAAATAATAGGTAATCGTGAATTCTGGAGTAAAAATTTTATAGTTAACCAGCATGTTTTAGATCCAAGGCCAGATAGTGAAACAATAATCCTAGCAGTGTTAAAATATTACCCAAACAAAAAACAGAAACTAAAAATTGCAGATTTTGGTACAGGCACAGGTTGTTTATTGATATCCGTACTTAGTGAGTATGAATATGCTGTTGGCGTCGGTTTTGAAAAAAGCTTGGAAGCATATAAAGTTGCCTATCAGAACACAAAAAAACATGATCTTCTCAGCAGAGCCAAAATATTTCCAAGTTCGTGGACAGAGTGCAGAGGTTCATTCGATCTTATAATCAGTAATCCTCCATATATTAAAAGAAGCAAATTGAAAGACTTGCAAGCTGAAGTGCAAAAGGAACCAAGAATTGCCCTTGATGGTGGTATTGATGGTTTGAGCTGTTACTTGAGCATTTTTCCAATATTGAGAAAGTGCCTTAAAAAAAATGGGTTTGCGATATTGGAGATAGGTGAAGATCAAAGCAATATTGACAAAATAATCCCCTCATACGAATTAGCTTTTCAGGAATATGTATATGACTTAGCGGGAATGAAGAGATGCATTGTTGTGAAAAGAACATAGCTAATGTTTTTTTGCCTTCATCCCATATTAT
			CCTATATCATCCCAGTCCCCTCTACCTAGTCATCCAAGTAGCGTGACTACTTGGATCTATATTTAACTAGATCCTATGGTCAAGCCATAGGACGACAGGAACGGTTTTATGCATTTTTTAAAGGGCAACATGTTTAAGCTTTGCTGGCAAAATGGAAAGTAAGACCAGCCTCTATACCGTGTGTGTGAAATAGTTGATTACCTATATTTATTTCCTCAGTTACTTTGCTACCTGAGCTAGGATTAAGCTTCTTTTTTTTATCATTATTAGGGTCGTCTACCACTTGTCCTAACCTTTTTGCTGTAAGCTTAATATCGCTACCAATAGCACCAAAACCTCTATATCCGATATGCATATTTACATCTTCGTTTATGCGATAGTCAAAGCCAGCTTTTAATTGACCTGCGGGTCTTATTGACGGTTTTTCAAACATCGTCATTCTTGTTGCACCGATCCCAATACCAACGTAAGGAGAAAAAGAGAAACGGTCACTTTTCCAATGATGATAAACATTTGCCATTACAGATATGTTCTCAATTTGGTCATGACTAACTGCAGCACTATAGAGATAAGTTTCTTTATCAGGATCCTCACCAGTCTCCTTTAGGTATGAAACAGTTATTTGGCTACTTGTTAAACCAATATTATCCACTTTTACAGAAGAATACATCCCTTCCAATTCAGCCCTATAGCTGTTGTTACCCAATTCCCCTGTGTAACCAAATGCCACATTTGCAGCAAAAGGTGGATTATAATCTCCTTTATACTCACTTAGTGACTGACCTTCTGTGTTCTGAGCACCCCTGTCATTTATAGACAAATTTTTGATACCTGTAGTGCTTGTTTTTAGTACGCTTGTGTTATTTAAATATTGACCGTAATACCCACTACCAAAGTAAAACCCTTCTGTTTCACTTGCAAAAGATTGTTGTGACAACAATAAAGCAAATGCTGTAACCGCTAATGTTTTTTTACTAATCATTACTACTCCCCTAGTTAAAATAGCTAATCTAATACTAATTAATTAAAAATGGCTTAATATGAAAAACCTAATTATTTGCATAACTTGCACTTTTCTGAGCTAAAAATAGGCAAAGTTAACCTTTCTTCTCGTCATTTTTTAATTTATCCTCATCTTCAAATTCATCCTCCTCTTCTTCGTCATCAACCCCATCATCGCTCCTATCCTCATCTTCCTCGTCATCATCTTCAAACTTATCGTCGATATCTTCATCATCAATATCTTCGTCTGCAAATTCATCTGATTCATCATATACTGCATCTTCGGTTTTAGTTTCAGCAGGATAATCAACTGAATTAGGTCCCTCAAGAACATTATTCCCCTCGTTATTAACCTTATCTTTGCTCGCAGCGGCAGAAAGAACTTTGTTTGGGTCATATGGTTCTTGTGTAGGCACACGAGTTTGTTTGAGCAGCCTTCTTGTGAAGGTGGTATCACTGTAGTACAAAATTTTCTTTGATTTAATTGGGTAAGTCGACTCTATTAAAATTATCTGATCGTCACGTGGCAACATAATAACTTCTTGAGGCAATAGCAATGCTCTCTGTATTTCAGAGATATGTAATGACCTTGAAGCAGGATTTAAATCTAAAAATTTAGGCTTATTCAACGATTCTTGTTGTACAGTTTTGTTTCCTATAAGTTGCGATATTAAATTAGCTGTTTCAATATTATTGGCTGCAAAAGTTATTCTGTAAGTCGAGTTTGACAAAAAGGAGTTCATCCCTGCTTCTTCGTATATTCCTTTGAGCTGCTCAGTATCTTGAACAATTAAGAATACCCTAACTCGATAACCACGAAAATATGCAATACCTGTTTGAAATTGCTCCATTTTTCCAAGTGTAGGAAACTCATCCATTAAAAACAATACGCCATAAGGCTCGTCATCCGATGGCAATTTTCTACATAAAAACTCAGTTGCCTGTTGGTAAAAAACCTGCATTAAAGGCCTGAGCCTAGTCAAGTTGTCAGGAGTTAA
			ACCAACATAAACTGTAATTTTCTTCTTTTTAAAATCTAGAATATTAAAATCACTTGACGCAGTTGCAGTATCAATCAATGGGTTTACCCACAATTCAAGTGATGAGTTCATGGTTGATACAACACCTGACCTTTCTTTATCAGCTTTTTGTAAAAAAGCTGCAATATTCATATATGCTACAGGGTGTAGTATTTTACCCATTGTATCAAGAGCAACAGCAAGATTATAAACCACGTCATCACTACGCATCGTACGCACAACTTCACCAAAAGATTTAACTTTCTCTGGTGCAGCAAGTAAGTATAATACCACTCCAACAAATAAGCTTCTTGCTTCATTCTGCCAAAAGTCTTGTTCAGGCATGATTAGGTTAGCTATTTTCTGCACATCGTCAACCATCTGCCCAGGTTTTTCACTAATCCATTGTAATGGATTGTAACAGTGACTTATTCCATCTGGCTGCGCTGGATTCCATACGTATACTTTTTGTCCTTGTCGTTCTCGCCAACCACTTGTTATTTCATAGTTTTCTAATTTTATGTCGTGTACAATTACCGAGTCAGTCCAAAATAATAAATTAGGAATTACAAAGCCAACACCCTTACCAGAACCTGTAGGTGCAAATAACAATGCATGCTGAAACCTATCAGAAATGAAGTATCCTCTTTTATCTTTACCAAGCAATAATCCCTTTTTGCTTCTTAATCCTGCTTTTCGTATGTCTTTCTCTGATGCCCACTGCGAATCTCCATGAAGTGATTCCTTCTTTTTAAATGGTCGCCACTCAATTATCCTTTCTCTTAAATTCCATAAGATAATCATTAAAACAATGATAGGCAGTGCAGAAGATATAATTAATGTGATTTTGAGCTCAAGGCTATATAACTCTGGATGATGCCAACAATATTGTATATGATCAAAAATCGTTGGCCAAAGAGCTTGAGGGAAAGGCGTCAAACTAGGATTAATTACCTTAAAATCCACAGCATCCGGACCATCAGCAAACAGAACAAACAATATACCAGATAGATAGAAGCAAAACTCAAGTACGCTAAAAGCTACTACACCTCCTATGAGAATATTACGTAGGTGATTTCTATTACTCATAAACTACTCTTCCTTAACTTATGTATAAATTTAAGCATTTTCGCTCGCAGATCTAGTAAATAATATCTCAGAAATGCTTCTTTTGCCCCCACCGGTTCTTTTTAGCTGAATAACAATATCAATCACATTTCTAATGTATGGTATAATTTGGTCTGGAGGAATGCCAAGGTTTGCTTGCATAACCATCAGTTTTATTTGCTCAAGGGCCATTGTTGGACTATCCGCATGAAGGGTTGATATTGATCCAGGGTGACCAGTATTTATCGCCCTAAGAAAACTAAAAGCTTCCGCTCCACGGAGCTCACCAACTATTATTCTGTCTGGCCTTAAACGTAAGCACGCTTCTATCAAATCTTGAGTGGTTACTTTTGCTCTGCCCTGCCCTCCTTTAGAGGCAATTAGATGGACTTTATTGGGATGATCGTTCAAAACGATTTCCCTTGCATCCTCAACAGTAATAATTCTTTCCTCATCTGGAATAGCACGCAAAGTAGCATTAGTAAAAGTAGTCTTACCAGTGGAAGTTCCACCACTAATTATAATATTTTTCTTACTTATTACAGCGTATTCTAAAAACTCTTTTATTTTTTTTTGCCTTAACAATAAATCCAAATGACGGTCAACTGGATTATCAGTTGCTTCTGTAACAGTTTCAGAAAAAGCCCCCATTTTTTCGTAATCATCGAGTGCTAACTGCATGCTAGAAGGCTTACGAATCGACATGACTACTTTATCAGGTTCACATGCTGGCGGAAATACTATCTGTATACGATAACCATTTGGTAATGTTGCCGAAAGTAACGGCGCTTCTTCGCTAAGTTTTTGTTCTGTAGCTTGAGCAATCAGTCTGCCAAGAGATTTCAAATGGTTAAGATCGAATACTTCTAATTTTT
			CACACCTTATTTCACCGCGATTTTCAATCCATACTTCCTTTGGCTTATTTATTGATATTTCATTTACGCCTTCTTCTTGAAATATGCCTTGTAATGGCTCCAAATATGTATCAAGTGCAGCATAGTTCATTTCATTGATTTAATATTGCCTGTGGAGGAAATACTATATCTTGGTTAACAAATACTTTCAATGCAGTGCCTTGATCAACATAAATAGTTGGTTTTTTATCTGTATATCTGCCCACTACATCCCGCATATCTTTAGAAAAATCCTCGATTGATTTCCCGATTGCTTCATCATAAACAGACTTGCTTTTTCTTTGAATTTGTTCTAACAGTTGATTTACAATTTCCAGGCTTATATTTACCTCGTCTTCTTCAATTCCTAGTGCTTTTGCTATTTCCTCTTTCATTATTTTTAGTAAATCTTGTCTGCTTTTGGCACTCCGAATTCTTCCGATAGCCCCAAGGCCTAATTTCCATTTGTCACTAGATATCTTCTTTTCTGGGTCAATAATGAGTTGGAGAGAAGAAAAATCTATTTCGGTTGCAGTGATAGACTTTACTGCATCTCTGACAGTTAGCGTATCAACAAGATTAGAAGCCTTTTGCCCTATAACAGCAGAACCAATCGAAACACCAGCAAGTGTCACCGAAGAGAATAACGCACTTACTATTTTGTTATCAACTATTCCTGCTATTCCTGCTCTACCAAGCTCGTCAGTACTAAGTGATGAGATTGCAATATCTATTCCATGTGGCAGAATCACTCTATTCCAGTTTATATTTACACGAGATTTAGCAACATTCGAGTCAAATGAATAACTGCCTATCAATCTTGAGCCTTTAGGTATTAAAACTGTATCACCAGTTTCTGCATAAACATCTCTACTCACCATAGCACGCAGCATTCCTTGCAGATCAGAGTTTATTGCAGTTTCAAGAACAGCATCAATAATTTTACCTTGAGTAATCATTAAACCAAGCTTTCCTACTCTGGTAGCTTTGCTCGATTGTGCTGAAGTGTCGGATAAAATAGCATCAGCAGCCTTGTTCTCTCCACTACCACCTGAAATTGTCAACATCTGTGCACTACGTCTGTCTCTAGGATAACCGCCACCCCCTATTGTAGGAAACGAGGTAGGTAAATTGCCCATAACATTACTAGAAGGAAAATTTTGCTTTGGCAAAATAGGTATATTTGACACAGGAGTTTCTTTTGGTTTCTCTTCTTCTTTTTTCATCACTTCTTCTTTTCTAATTTGTTTTATTTCTGGTATGATTAGTGGTGTAGGAAGAGGAGGTAAGGGGGGTAAGGGATCAGTTATTATTCTTTCAGGAACCATTACATTATCTGGAACTTGTTCCAACTTTCCTTTCAATTCTTGAACGTTTTGCTTTGTTTCCTCTTTTTTAATAACTTCTGAACCCTCTTTAGGAGAAGGACTAAAATAGAGATAATACACTCCACCAGCCAGAAGCACTAAAATAATGACCATCAATGCCCTATGACCTTGATTAGAGCCAACTGTTACTACCTTATTCTCTATTTCTGATTCATCTTCTGAATTGTTACGCCTTTCTTTATTCATATTGCATGTACCACAGCTAAAGTGACCTATTTATAATTTCAACTTCACCATCTTCATAACGCATAAATAGCTTTTTATGTACTCCTTTTATTATAACATAATCATCAAATAACAGCCTTTTACAAGGTTTATCCTCCCCTTCTACAAAAACCTGAGGTATTTTATTATTATTTCTAAATTTTAAATAGGTTAAATAACCATCATCAAATAACTCGATCGGAACTATATCCGCATTACCACCTTCATCAATATATGTATAATTGTACTTCGTATCATTTTCTTGTATTATTTTTTCTAGCTTGTCTGTAGTATATTGCATTTGAGTAGGTAAAGAAACCTCATCTAAATCAACATCAAATTCACCTTCTTCTTGAGGATAATAAAAACGTACTACGTAAGATATATCCT
			TTTCAGCAGAATAATCGTGATCTACTTTCTTAGCATCAGTATCCGGGTATTTATCGTAGTTTGGCCTTGAGATTAAATCAAAAATGTAATTTCTTTTTTTAGTTGTCGTAATAATCATGTTAGTGCGACTACTAACTTCAAATGGCATGATAAGCAATTTATTGTCATAAGGATTAATTTTCCAACTTGATGCATCACCAACAGCGATATTTTTAACTTTTTCTCCTTCCGCAAATTCAATATAAGAATAGTAACCCTGACTAAAAACCACCGTAAATACTTCATTAGGGCTATACACAAAAGCCTTTATTCTACTATCTATAGAAATAGGCTCATTATAATTAATGGATGCGTTTAAATTGCCACTTACAAGTAAAGCTAAAACTAATAATATCCTATACATATTCATCATCTACTCTATATGAAATAACTTGAAATCCTAATGGGTTAATATATCTTTGCTGATCATCCATTTCAAGCGATGCATATCTATATGACATAATAACTATCTTATTTTTTCTCGTAGAACTTCCATCTTTCCGTGTAAATTCCACAAAAAATCTCACCTGAAGAGCATCGTTACCCAACTTTTGAATTGAGCGAATTTTAAATTCACTTTTGGTATCTGAATATAAATTAAAAAGATCATCCATATTCTGCGATCCTACATAATTTCTAAATTCATTATACACATCAGGTGAGGAAAACAACCTCACCTTTGTATAATAGTTATAATTATAATGATATGGATCAAAAACCTCCCTTGCTTTTATATACTCTGAAATAAAATAATCGTTTAGCGCTTCATCTGCAGAATACTGTTTTACTGTGACAGGATCAACCAATTGCACTATTCCTGATTTCTTGTCAATTTCTATAACAAATGGCTCAATAGTGCTACTTGTGCTAATTTTAAATATGACTAATATGCTGATAGAGATCGTTGCTAATAATATTAATGCAAATAAAAGTAGAATATTCCTTTGAGCAATAACTGTGCTGTAGCGGTTTGAATTCCAATTTATATCCTTATCTAAGGATTCAGTATTTTTTTCTCGCTTAAAAAATCTTAGCATTTTAGTATTCCTAAAAATCTTAACTTATGTTAATAAACATAGCAAATTAACAAAGTAGTTACAGCAAAAAAGCTAAAAAACTCTTAATCTATGGCCTAATTTACCAAACTTTGTCTCCATATATGAATCGTTATATTTATTACGTTCCACAATAAGTGGTAGACACTTTGTAACTCCTATACCACTACTTTCCAATTCTGACAATTTCCTATCATTGTTTGTAAGTAATTGGATTTTGTTAATGTTCAATTTCTTAAGCATTTTAGCTGCAACAGCAAAACTCCTTTCATCATCTTCAAAACCCAATATTCTATTTGCATCAACAGTATCAAGATTATGTCCTCTTTGCATACTGTACGCTCTTAACTTATTAGTTAAACCAATGCCTCTTCCATCTTGCATCAAATACAATATAATACCACTTCCAGAGTCAGCTATCATTTGAATTGCTTGATGTAACTGACTTCTGCAATCGCATGACAAGCTATCTAACAAGTCACCCGTATAGCACGAAGAATGAATTCTCACTAATGGTTCGTCATCTTTATCTGGATTGCCAATGATAATTGCATGATGTTCTCTTCCACCACTTTCGGTTCTATAAGATATGATATTTACTTCTTGAGTCTGTTTTAAAAATAATGATGTTTTGCACACTTCATATACATCCTGATTTTCTTGAAAATTATTTATGAATGACGTGTCCAGTGCAATAACGTCATTTTTCTCGCACCAATTTCGCATTTCATGGTTATTCTCAAAAGTCATATCAGCCACTAACGCGTATGGCAATAATTCTGAGAACTTAAGCAAGGCAATAGCACATTCATCTATTGTCTTTGAGCATTGCAACTCTTTTATGCAATCTTCCTTTGAACAGTTTATTAAATAGAGCAGTTCATCAAAATTATTCACCAACAGACG
			TTTGCTGTTATGTTCTTTATTCTGAGATATGTATTTTACCTTACTTGAAGTTAAAGTAACATATACATTACTTGATGTAAGCTTGTATTGATTAAATAAATCTCTTTCTAAAGCCTCAGCAGCAGCAAACAATAGGTAATTACTTTCATCATATATTACAATTGGCCGACCGCGCCTGATTTCGCTGATAGCTCTTTCTACCTTATTGCTACTCTGATTTCCTATAAACATTTTTACCCATATTAAACAGCGATAAAAACTGGTGCGGCCGAGAAGACTTGAACTTCCAAGGCCTTATGAGCCACAGCGACCTCAACGCTGCGTGTCTACCAATTCCACCACGGCCGCACTATATTCTAGTTTTTATATAATTATTTTAAATTACTTAATCATTTTAGAATTTTTCATCTAGAGTGTCAATCTGATACTAGAATAATTTAGAAATTGTTTGTATAATTTGATTATGAATTTTGTGATTATAAATTTTAATCATTTAAGATAACCTTACTCCTAATTTTTAACTTAGGTTTTTATACAAATGAATATAGCTAATATCTTTATTTTTTTAGCTCTCTCTCTTATAACTAGCTTTCATTTCGTCCATGCACAAATATTATACACATGGTCTCAAGTTATCCCAGAAAATAAACTAAGCATACGCGCAATTACGGACAATGACATGTGTCCCATTGTTTATGTTGATGGCGAGGAAACAGAAATGCTGAATCGCAGCTCAATTAACAATGGTGGTCATAACGAAACAGTTTGTGAACTGACAGTACAAACAAGTGCCAAAAACATTAGTATTGAGGATCTACGGGTTCCTATATTACCAAAAAAGGTTAATAAAATTGCTTTCATTGGTGACACGGGCTGTAGAATAAATATGTTATTTCAGCAGGAATGTAATTCGGTAGATAGCTGGCCTTTAAAAAAAAATTTAGATTCAATCGCCCTTCATAAACCAGATTTAATTATCCATGTTGGTGATTATCATTATAGACAAACAAAATGTAGAAATACAAAAAAGTGTGGCGATATTTATGGATATAATAAAGAAGTTTGGTACGCTGATTGGTTTGAGCCTGCAAAGGATATTTTATCACAATCCCCTTTCCTTTTTGTTCGTGGAAACCATGAGAGTTGTGATAGAGCTTATGAAGGATGGTTCAGGTATCTAGATTCATACCCCTTTTCGTCTGAAAAATGTGGAAACTTCGTTTCTAGTTGGTCCTTAGATGCTGGACCGATGAAATTTTTTATCTTCGACTCTTCATCCGGTGAGGATATTTTTACAACCCAAAGCACAATTGATGCTTTTGAGAGGCAATTTGATAAATTGATACAAAATAGTTCTGACAAGCCCATGTGGTTTTTAACTCATAAACCGCTTTGGAGATCTCCAAAAAAAGAATTTTTGACATTAAAAAGCCATGGTAATCTTACACAAATCGAAGCTTTTGGAGATAAATTTCCAAGCAATGTTACTACCATAGTTTCTGGCCACATTCATATAGCCCAGATTTTATTAATGGATAATGTTCCAGACCAAATTATAGTTGGAAACGGTGGTGCATCATTACACGCTCAAGATCAAGAATCTGTTTATCAAAATGTAGAATTTGACTATTCAAATGGTAAAAACTACTTAGCACACGAGGTTAGAAACTTTTTTGGCTTTGGCTTTGCAATACTAAATTTAGATGATCACGAATTTACCTTCTATAATCAACACAATAAGGAAATGTATTCTGCGAAGCTAACAGAAGATTTTAAACTTAAACGGATTAAAACTATAGTCGATTCATTTTAGGATTTGTTATTAGCTATTTTAAAAACGCTACTTAAACATTTTTTTTAATCGATTGATTTCATCAGCAAATTTTGAGTCGGTCTTTATAAAATTTTCTACTTGTTGTACTGCATGTATAACAGTAGCATGGTCTCTGCCACCAAAGTTTCTCCCAATATCTGGTAGGCTTTTTTGCGTAAATTTTTTG
			GCAAAATACATAGCTATTTGTCTTGGCCTTGCAAGACTGCGAAGCCTTCTATTGGATTGCATATCTGCAACCTTTATATTGAAAAATTCAGCTACTTTCTTTTGTATTTCTTCTATTGTGACTGACCTATGATTTGACCTAAGAAGATCGATTAGGGGTTCACTAGCTGATTCTACCGTCATACTTCTTCCAATTAATGAGGTATGGGTAACCTTATTTAATGCTCCTTCTAATTCTCTTATATTAGATTTTATGTTCCTTGCTAAAAACTCTAGGACATCTTTCGGAACATACATATTCATCTGCTCCACTTTTGCCTGCAATATACCAAGCCTTAATTCAAAAGTTGTTTCATTAATATCTGCCACCAACCCCCAACCGAGTCGTGATTTTATTCTTTCTTCCACTCCATCAAGATCACTAGGAGACCTATCAGCTGATATAACCAATTGTTTATTTTGGTCTATCAATGCATTGAAAGTGTGAAAAAATTCTTCTTGTGTACTATCTTTACCACTGATAAATTGCACATCATCTACCATCAATACATCTACTGATCTAAATTGCTCTTTAAATAACATAATATCTTTGCTTCGCAGCGCTGTAATATATTGGTACATGAATTTCTCTGCTGATAAATACACCACTTTTCTTTTTGCTGATGGGGAATTGACTATGTGCCAAGCTATAGCATGCATTAGATGTGTTTTCCCAAGTCCCACTCCACCATATAGAAACAAAGGATTGCTGCCTAATATTGGATCTATAGATTCTGCCCCACGCTTTGCCGCCGTAAATGCTAATTCATTTGGCTTTCCCACTACAAAATTATCAAAGGTGAACCTTGGATCCAGCGGCGAACCAAGATTATGATTACTTTCCTCTCTGTTTTTTAGTATAACATTAAAATTTGAATTCCTCTCCTCAATTACTTGAATATCAATAGAACGTATACTTTTATCTTCGCTTTGCCATAATGATAATATTTTTTTCATGTAATGAACTGTAATCCACTCTTTTATAAACCTTGTTGACACGGATAAAAGAACTTCCCCATTTCTGCTACTGACAAATTTTAGTGAACTCAGCCAGCTATTATATGTTGCTTCTCCATAAAGATTATAAAGACAATTTTGGATTTTTTCCCAAGTAACATTGTGATCCGTTACTGTAATAATCTGATCAAAAAACATAGTAGAAACCTTAGGGCTAGTTAAGTTCATATACCACACCAAGAAAAAAGCAATAATTAGAAAAATATAAGATAATCAATAGCTTACTGCAAAATGAAAAGCTAATACTACTTAATACATACTAAAAATTATGGTGATTTTTTGATGGGTTGTAAAGGGTATAAAAACATTAAAATTGATCATTTTTATTTCAAAAAATGAAAAATTTGTAAATGTCGCTTGTATCGAGGATTAGAAGCATGCTATTAAAAACAGTAATACATTATGTATAAATAAGATGTTAAATTTACTGGCAAATAAGTAAAGTATTCATATAAATATAGCTAACCTAATATAGATTTACTGAAGCAAATTTATGATTATATTAAGTAATTTGAGTTGTTATGCTGTATTCGGTATTGAACTAGAGTTTTACATTGAAGGAATAGAAAAAGAATACTTATTTCTGAATAGCATCAAAAATAAAATAGCATCTCTTGAATTTTCTTGCGAGAAGGAGAATTCTACACATCAGTATGAGATAAAAAGTGGTTGTTATACGAACTCCTACAATTTAATTAAGCATTTTGAGTTAGCAAAACAATCACTTACTGAAACAGCACAAAAACTAGGTGGGAATGTTTCTTTTAAAGCAAAGCCTTATTTGGATAGAGCAGGCAGTGCATTAAATGTGCATGTTAATCTCGTGAATTCAAATAACGGTAACTTATTTTATATCAATGAGCAAAAGTACAGTGACTATCTGATTCATAGTATTGGTGGATTATGTGCAATGATGAAAAAACATATGTTGTTTTTTGCTCCAAA
			TGATGATTCATATTTAAGATTTCAGTATCCGGATATTCACACTCCAACTACGATTAGTTGGGGAGTAAATAACAGAACTGCTGCGATAAGAATTCCCTATTTTGGCAACGATTCCAAAAGATGCCGCCTAGAGCACCGTGTTCCTGGAACAGATTGTAACCTTGAAAAAGTACTCACAGCAATAATTGAAGGAATAGTTTTTGGTATAGAGAACAAAATTGCTCCGCCAAATAGAGTGTATGGCATTGCATCTGATCCTCAATATAAGATGGAGAGTTTGATATAGCAACTACCTGTTAAACCCTAACCCATTAAACTCCTTTGAGGTAATTGGCCATTCTAGCACTTTCCTCACATCATTATTTACATTCCCATACTGTAATAGCAAGTCTGCAGCAGATAGTTTCTGCGTACTTTTAGATGATCCAAGCCCTATATTGGTAAGGTTGCTCGGTGGCTGCTCAGGAAGTGGATTACCAGATACATCCATGTGTTCAGGGAGAGATTTCATCTGATTCTTTATAGAGCTAGAGTTATTTTGTGCAGGATTTCTATCATCTGACATGTCAAGAATAATTTTCTCAGGTACTACCATAGTTTTTGTATAATCAGCAGAATGACTGCCTTCAGTGTTCTTAAATTCATCAAGAATTGGTTCGCCAAACGCATTTATAGGGCCACCAAGTGATCCTTTCTCCATGCGCTCTTCTGCTCTTTTCCTTATTATTTCTTCTGCTAGCTCAGTTTCAGTTCTTTTTGGTTCTTTTACGGTACCTTTTTCTTCACCTTCATCTCCTGAAACACCAGTAATTTCAGCAGGCTGTTCTTTTTTAGTTCTTATTTTATGAATCAGCGAAAGTAATAAGTAAGTAACTGCAGCAGCAGAAACGATAATGGCTATCTTTGCGGCAATGTGGATTGCTGTTAAAAATATTAAAGCTGATAAAGCTCCAGCTAATCCAGACACAATAACTTTATTTTTGCCTTTTGTTATATTTAGAATTGCCACCATAATAACCTCTCAAATACTGCTCTAGAATTATTATACAGAAATTTTCTTATACTTGCAATTTTGCAAAAATTTTAATTATTTGCGTAAAGTTTTAAAGCTACACAAGGATTAATTAATATGCAATGTATCTCGACTATAATATTGTACAAACGCACATATTCAGCTAACATTCAACATGCAGAGCTTACTCATAGAGCGAAACAGGGCGGTGGTATTATTACTTATAGTAATTTTTATCTTCGGTTCATACGTTTATGTAAAAATGCCAAGGGAAAGCAATCCTGGTATACAGATTCCTATAATCAGCGTGTTTGTTGGACTTCCTGGGATTTCTGCTCAAGATAGTGAAAAGCTATTAGTGCTTCCTATAGAAAATGAACTAAGATCCATCGAAGGTGTAAGAGAATTGAGAGCTTTTGCAACTAATGATGGTGCTCACATGATACTCGAATTTGGAACAGAGTATGATAATAAAGAAGTGCTCGATAATGTCCGTTCAAAGCTTTCAAACATAAAATCGAAGTTACCTGTTGAAGCGGAATCTCCGATAATCAATGAAATAAACTTGAGCTTATTTCCGATACTCAATGTCGGCTTAATTGGTAATTTGCCAGAAAGAGCCTTAACTGAAATAGCACGCAAGCTAAAGAAAGAAATAGAATCTCTGCCAAATGTTCTCAAAGTTGAAGTGGCAGGTATGCGTAAAGAAACAGTGGAAGTGATAGTTGAGCCCACAGTTCTAACAAAATATAACATTCAATCAAACGAAATATTCCAAGCTATATCAAGCAATAACAGACTAGTGGGAGCTGGGTCACTGGAAAATGATACCGGTAAATATTCGATTAAAATATCAGGGTTATTAAAAGATATAGAAGATATTATGAATATTCCTATTAGATCTCAAGGCGATGCAGTTTTGAGAATCAAAGATATAGCAAAAGTATACCCTAGGTTTGAGGATCACCAAGGATTTGCTCGCATTAAT
			GGATTACCTAGTGTCGTGCTAGGAATTTCAAAACGTAACGGAAAAAACATAATAGACACAGTAAATCAAGTAAAATACTTAATGGATAAGGCAAAAGATCAATTACCTGAAAATTTAAAAGTGGTGTACTTAAACGACCAGTCAAAAAACGTCCGCGATGTGCTTGATGACTTGGAAAACGGCATAATATTTGCTGTGTTGTTAATATTGATCATAATGATGCTTTCTATGGGAACAAGGATTGCTATTCTTGTGGCACTCTCGATACCCGGTTCCTTTCTCATTGGGATAATAGCTCTTTACTTTATGGGTATAACCTTAAATATCGTTGTGCTCTTCAGTTTAATTATGGCTGTTGGCATGCTGGGTGATGATGCAATTGTGATCAGCGAATATGCCGATAGAAAGATGATCTGCGGAATGGACAAAGTAGAAGCTTTTTACACTTCAGTTCGTGATATGTTTTATCCGGTTCTATCATCAACGTTAACTAAATTAGCAGTGTTTTTTCCTCTATTATTCTGGCCTGATACTGTTGGTAAATTCATGCAGTACATACCAATTACAATAATCCTAACTTTGACTGGATCGCTCATTATGGCTTTGGTTTTTATACCAACACTTGGTGCAATATTTGGTAAGCCTTCGATAACTTCAAAAAAAGAAATAAAAAAAATGAGTGCTATAGAAAGTGGTGAAATAAAAAATGCTGGGCCTATAATAAGAGCTTACGTACGCATGCTAGAGAAGGTTTTGGATCATCCTAAAAAATTCGTATGTGCTACTGTATTCGTTTTGTTTTCATTTAGTGTGCTGTACTTTACTTTTGGTCCTGGAGTAAAGTTTTTTCCGAAAGTGGATTCAGATAATATTTTAATCAGTGTTAAAGCAAAAGAAAGCTTATCAGCCAAAGAACGAGATCTGATACTCAAAGAAGTGGAAGAACGCATTTTGAGCATTGAAAAAGAAATTCATGTTTCTTATGCTAGATCAGGAGCATTTTCAGACAACGTTATCGCCAGAATACAACTAGAACTTATGGATTGGCGCTTCAGGCGCAAAGCTAAGCACATACTAAATGATATAAGGAGCAGTGTGCAAGACATGAAAGGAATAATAATTAATGTTCAAGAGGAAAAGCCAGGACCGTCGGCTGACAAGCCAATACAAATTAACCTCAGCGGGAGTGTATCCAGTTTGAATTTAGCAGCAGAGAAAATTCTAGAAATTATGAACCAACCTTCATCCGGGTTTATAAATATTCAAGATAGCAGATCAGCACCTGAAATAGAGTGGAATATGAGTGTTGATAAGAGTAAGGCTACAAGCTCTGAAGTAAGTGTTGCAACCATTGGCGATTTTATAAAGATGGTTACAAATGGAGTATTGATTGGAAAATATAGACCAAATAACACGGATGAAGAAATCGATATTGTACTCCGTTTCCCCAGAAAGGACCGCAATATGAAGACTATAGACAATCTTTTTATCAATACAGTTAATGGCCCGTATCCTATGAGCAACATAGTAAAATATGCTCCCGAAAAAAAGGTAAACAAACTAAACAGGATTGATGGATTACGCACAGTGACAATCTCTGCTGACGTTGATACTGGCTATCTTGTTGATGAAAGAGTAAAGTTCATTCAGAATTCTATTGCCCAGGATTGGGACAAGGGAGTAAAAATTGATTTTAAAGGCGACAAAGAAGATCAACAAAAATCAGGAGCATTTTTGTTAAAGGCTTTTATATTAGCGATTACACTAATGATATTGGTATTAGTGACACAGTTTAATAATGTATACCATACATTTATCGTAATGACAGCAGTGTTTTTATCCACAACATGTGTGTTTTTTGTTTTCTTTCTTATCCAACAAGTTTTCGTAGTTGTTATGTGTGGAGTGGGGATAATTGCTTTGGCAGGAATTATAGTGAATAATAACATACTATTGCTTGATGCCTTTCATCATCAAATTAAGGTACACAAAAATGACAT
			CAAGCGATGTGTAATAAACGCTGCAATTTCTCGCGTTAGGCCAATATTGCTTACCGTTGCAACCACAGTTCTTGGTTTAATACCGATGATTACCAGGTTAAATATCAATTTTTTTACGCTACAAATCACATATGATGCTCCATCAAGCCAGTGGTGGGTTGACATTTCAACAACCATAGCAAGTGGAATATTGGCTGCAACGGTTTTAACTTTATTCTTTACTCCTGCGTTGCTTGTTATACAAAAACATGAAAAAACTTGACTTAAATTAGCAATCATTTAACATTTAAGATAGTGTTCTTTGCCCGTTGGAGCTATAATTATAACTAATTACATTGGATTTATTTATTATGATTGCTAATCGTAAAAGCAGTGTTAAGCAGAAAAGTAACAAGAATAACATAGTTGGAAGCCTTGATGTAATAAAAACAGCAGGAGAGCTTTCACTTCAAAAAGGTTTAGATTTTGATGTTGTAATAAAGGCACTAGAAAGTGCTATAGAAGCAGTGGCTCATCAAAAATATGGTAGCAAAAGTAAAATTGTAGTTGATATAGATAGAAACACAGGCAAAGTTACTTCATATAGAAAACTAAAAGTTATTGATGATGAATCAAATGAAAAAGAGAATACTGAGTGTGAATCAATTACGCTTACACAAGCTAAATTAATAAAAGGAGATGCAAAAGTTGGAGATACTGTTAGTGAATTGCTCTCTCTTAACACTGATCTTGCTTCAGCAAGAATTGCCCAGCAAAAGATTGCTCAAGTAATTAAAGATGAAGAGTCAAAAAAGCAATATGAGGAGTTTAAAGATAAAGTGGGAGAAATAAGGAATGGTATTGTTAAACAAGTAGAATATTCAGATCTTATTATAGACATAAATGGCACTAGGGCATATCTTCCATTGCGAAATTTAACTGGTGGTGAATCATTTCGTGAAGGTGATAAGGTTAAAGCTTACATACAGACTGTTAAGCGCTCTGATGATGGACGTCAAATTATTCTTTCTAGGACTCATGAAGGCTTTTTGGAGGCATTATTAAATCAAGAAATACCAGAAATTGCTGACGGATTAGTGACAATTAAAGGTATAGCTAGAGATGCTGGTTCAAGGTCTAAGGTTGCCGTTTTCTCTCCCGACAAGAACATTGATCCAGTAGGTGCTTGTGTTGGAGTTAAGGGAGATAGAATAAAAACTATTATACACGAATTAAATGGTGAAAAAATTGACGTTATAAATTACTCCTCAGATTTGGGTCAATTCGTTATTAAAGCCATTACTCCTGCAGAAGTATCGAAGGTTATTATTGATGAAAATGAAAATTGCATAGAGTTAATAGTTGCTGAAGATCAATTGAGTTTAGCGATAGGAAAAAAGGGCCAGAATGTAAGATTAGCTTCAGAGCTTGTTGGATGGAAAATTGAGATATTAAGCACTCAGCAAGAATCAGAAAGGCGAAGTAAAGAACTTAGTCAATGTTCAGCTTTATTTGCTGAAGCTTTAAACTTAGAAGAGATTATGGGTCAGCTATTGGTAACAGAAGGTTTTTCAAGTGTAGAAGACATATCTAGCGCTTCAATTAAAGAGCTTGCTTCAATAGAGGGCTTTAATGAAGATATTGCAAACGAACTTCACAATAGAGCAAATAAGTACCTGAAAGCAGAAAATGATAGAAAAATAGAAGAGCTAAAAAGTTTAGGTATGGAGGATGATGTAATCAATTTAACTTTATCAATAGACAATAAAATTGCTCTTAGTAAGCATGATATTAAGACTTTAGAGGACATAGCAGATTTATCAAGTTATGAGTTTTGCAGCATACTCTCTTCCTCATCCGATAGCAAAGAAGATCTAAAAGATACAGTAGATTCAATAATCATAGAAGCACGTAAAAAGCTTGGATTAATATAATAAAATAATATGAATAATGAAGATATCAGTGATAAAAAATTAACGCTCCAAGGTTTAAGCAAGCTTAAATTAGACCTCAATTTAAAC
			TCTTCAGCTAGCCCAAGTACTGGAGCTACAGTAGTAAAAAAAAGAAGAAAAAAATCTCATGATGCAGAAGAACATAATTTATTTGACGAGAGTAAATTATGTTCTTTAACAGAGAAAGAACAAATTTTTCGCATTAATGCTGTGCAGAATGCTGCTTTGCTGAAAGAAAGAAATCAGAGAGAAGAAAAAGAGAAAACAGCAAAAGAAGACAGCAATAAAGAGATTGACGAGAAAAATGAAGCGGACGCTTTATCTAAGGAAATAAATAAGCAAGTTTTAAGTAATACCCACTTAGTTGAACCAAAAGAAGATAGTATTGACCATGAGGACAACGATAAAAAGTCTTTTAAAGTCAACAAAGATATATATTCTAAGCATTCTAAACTGGTAATTGCACAGGCAATAGATGAAAAAACTGAACAACCCCCTGTATTTAAGCAAAGGTTTGGTATAAGAGGTAGAAAGTCAAAGTTTACTAAGGGTAAAAATATATCAAGAGAAGTTATTATACCAGACAAAATAACTATCAGGGAGTTATCTATTCGCATGGCAGAAGATAGCAAGAGTGTGCTAAAAATGTTCAAAGAAGAAGTCGGTGAGAGTTATAGAGTAGATGATCTGGTGGATCCAGATATAGCATGTGAAATAGTGGAAAAATTTAATCATACGGCTAAACGAGTGAGCGATACCAACAGAGAAAAAGATTTATTTTTTATAGAAGGCAGAGAAAGCCTGCCTAAAAAACCTAAACCACCAATCGTCACTTTTATGGGACACGTCGATCATGGTAAAACCTCATTGCTCGATGCATTTCGTGAATCTAATGTTGCAGAAAGAGAGTCAGGGGGCATAACTCAACACATAGGTGCTTATCAAATAACGACAAAAGATAAGCAAAAAATTACCTTTATTGATACACCAGGACATGAAGCGTTCACTGCGATGCGTGCACGTGGTGCCAATATTACTAATATAGTTGTAATAGTAGTTGCAGCTGACGATGGAATCATGAAACAAACAGTTGAAGCAATAAATCATGCAAAAGCAGCAAATGTTTCCATTATAGTTGCTATTAATAAAATTGATAAATCTGAGCCTGGTGATGTAGAAAAAATAATTAATAGTTTGCCTCAATATGATCTCATCCCTGAAGGGCTTGGTGGTGATGTTATGATTATGCCAGTATCAGCAAAAAAGAAAACTAATTTAGATAAACTAGAAGAGGCGATTTTGTTAATCGCTGAATTAATGAAGCTAGAAGCAATAGAAGATTGTCGAGCACTTGGATGGGTAATAGAATCCAAAATAGATAAAGCGAAAGGAATATCAGCCACATTGATAGTTGAGGAAGGAACGTTAAAGGTTGGTGATATATTGGTAGTTGGTACAACATACAGCAAAGTACGTAGTATGGTTAATCACCTCGGTCAAAGAGAAAAAGCAGCACTACCCTCCGCTCCAATTGAAATTACTGGTCTAAATGGTGTACCAAATGCTGGAGATAAATTTGTTGTTGTAAATTCTGAAAAGCAGGCGCGTGAAATTGTTGAATACAGGCTAGAGTTAATCAAGAAAAAGAAAGAAGATTTGGGCGCCAATAATTTAGATATATTCAGTCGTAATAACAGCGAAACAGAAGAACTATCTGTAGTTTTAAAGTGCGATGTAACTGGTTCTATTGAAGCAATATCAAGTTCAATTGATAAACTCGGTAAAGACCAAGTGAAATTAAATATCCTACACAAAGCAGTAGGAGGGATAACAGATTCAGATGTGCTGCTTGCAGAAGCATCAAGTGCAGTAATTTTAGCTTTTAATGTAAAAGTGGACTCAAAAATAAGGGACTTGGCAAAACAAAAAGGTATAGAAATACATACTTATAACATAATATACGAGCTCATTGACGACATGAGAATGTATTTAACTAAAATGTTAAAGCCTGTTACACGAGAGGTTCGTGTTGGCTTTGCATCTGTGAGGCAAATATTTAACGTATCTAA
			AGCTGGTAATATCATTGGATGTTACGTAAGTGATGGAGTCATAAGAAAAGATTCTTTAATTAAGGTAATGCGTGGTGGCAAATTGGTGCATGAAGGAAAGTTAAAAGCACTACGTAGATTTAAAGATGATGTTAAAGAAGTAGGTGTAAACTTTGAATGCGGAGTATCACTAGAGGGTAATGTCGATATTAAAGTTGGAGATATTTTGGAAGCTTATCAATTAGTGCAAGAAGAAAGGGTGTTATAGTAGCTGGATATGAAAAAGGAAATTAGAAACCTAAAGATAGCATCGGTATTGCATAGAGCAATATCAAGAGTTCTAATGGAAGGTAAGGGGTTCAATAAAAATGTAGCGGTATCTGACGTAAAATTAAGTAAAGATTTGAAAAAAGCAGATGTATATATTGTGTTATCTTCATTGAATATTCAAGTAGCTGACTACTTAGATCCAGAAAAAAGACGCACTGGAGATCCTTCTGAGAATAATTGTGATATTAACACTGTTGTTAATGAAATGAACCAGTCTGCATGGTCAATACGTAAATCTATATTGTGTTATGTTGATTTGCGATTTATACCTGAGTTAGTTTTCAAGCCTGATTTAGCGTTCGATAATTTTGTTAATGTAAGCAAAATATTACATAATCACACTTAATTAATGTATTTCAACCATTACTTTTCATTAATGAGGTTGCACAGTTTAACAGGTTTGTGGCTTGTGCTATTTCCCAGTTTGAGCGGGATTCTTTTAGCCTCAACTTCTCTATCGTATCAGGTTCTTTTTCTCCTTGTTTTGTTTACTATAGGTGCATTTTTAATGAGACCCGCAGGGTGCATAATCAATGATATCTTCGATAGAAAAATAGATGCGCACGTTGAACGAACAAAATATAGGCCACTTGCAAGTGGTGCATTAAACATAAAGCAGGCTTTAGCTTTACTTTCACTGTTACTGTCTATTGCCCTGGTAATCTTATTATTAACTAATAAAACTACACTCATACTTGGAATAATCTCAATGTGTATGATAGCTACTTACCCTTTATTAAAGCGGTATGTTTGGTGGCCACAATTGTTCTTAGGGTTTACCTTCAATATGGGATCGCTCATGGGCTCAGCAGCAATAACAAACCAGATCAGTATAGAATCCTTGCTGTTTTATATAGGATGCGTCTTTTGGACACTTAGCTATGACACCATATACGCCCATCAAGATAAAAAAGATGATGAAAAACTCGGGATGAAATCTACCGCATTATATTTTGGTGATACAACAAAATCTTGGTTGAAAAGATTTTATTTAATATCTCTTATGACGTGGCTATATGCTGGTATCTTATCATCATTAAATAACATTTTTTATATTGCTCTACTTGCTGTAGGGTTCATATTTCACCGCCAATACAAAAATTTCAATCCTGACGATCCCAGTCAATGCATGTCCATATTTAAAAATAATTCCTACGTAGGGTTGCTTCTCTTTTTTGGCATCCTTTTAGATAGAATTATCACCTAGGTCTCAAGAGTTTTGGCTCTAATGAAGTCAATAAACTCAGGTACTCGC----------------------------------------------------------------------------------------------------------------------------------------------------------------------------------------------------------------------------------------------------------------------------------------------------------------------------GCACTGCCCTCTTGGATGGAAGCCAGTGTTAGCTACTTTCATGACACCCTGACAACCGTCATCCCGCTACTTGTTAGCGGGATCTAGAGATACCGTGATGGTATGACGTAGGGGTTGCCG
			AGAACTTGTCATCCCAGTGCTTGACACTGGGATCCAGTTTTTCGTATAATTTTGTCAAAATCTATTGTGCTAGCAAGTTCACTAGCGTCACGCGCTGGTCTGTTAGACATTTACGTGTAGGGTGAAGAAATTTTGAAAAAGACATACCAAATATGAAAGGCCTATATATTAAAACTTACGGCTGTCAGATGAACGTTTATGACTCCGTTTTAATGGAAAATGTAATTAAACCTTTGGGGTTCAACGTTGTTAGTGATGCAGGGAAAGCCGATTTAGTGATACTGAATACTTGTCACATTAGAGAGAAGGCAGCAGAAAAACTTTACTCAGAGCTTGGGAAGATTCATTCGTTACGAAAAGAAATGACTATAGTGGTGGCTGGGTGTGTAGCGCAAGCAGAGGGAGAAGAAGTGTTCAGAAGGGCTCCTTTTGTTGATATTGTTGTTGGTCCGCAGAGTATCGCTACCTTACCGGAGCTGATAGTCAAAGCAAGCAGAAGTAAAGGTCATGTAATAAACACTGATTTTCCTGAAGTTGCAAAGTTTGATAAATTGCCAGATGAATGCTATGGCAATAGCCAGGGGTCTTCTGCGTTTCTTGCCATACAAGAGGGTTGTGATAAATTTTGTACGTTTTGTGTAGTGCCCTATACTCGTGGAGCTGAGTATTCACGGCCAGTGAATGAAATATTTCGTGAAGCATTGAAATTAGTTGCAAATGGGGCAAATGAGATCAATTTGCTTGGTCAGAACGTCAATGCTTACCATGGGGAGTGCGAAGGGGAAGTGTGGGATTTAGGAAAATTAATTAGTCATATTGCTAAAATTGAAAAGCTAGAGAGGATTCGTTATACAACTTCTCATCCAAGAGATATGCATGAATCTCTCTACTTGGCACATGCGGAAGAGCCAAAGCTCATGCCGTTTGTTCACCTGCCTGTGCAGTCTGGTTCGAATAAAATATTGCACGCGATGAACAGGAAACACACTGCAGAGGAGTATTTGGAAATAATAGACAGATTTCGCAAATTGAAACCTGAAATCGAATTTTCTTCTGATTTTATTGTTGGTTTTCCTGGAGAAACCGAAAAAGATTTTGAAGAAACTATGAAATTAGTAGAAAAAGTTAGATATGCTCAGGCTTATAGTTTTAAATACAGCCCAAGACCAGGCACACCGGGAGCGGAAAGAAAAGATCAAGTACCAGAAGAGGTTAAAACAGAGCGCCTTCTTCGTTTACAGAAATTAATTAGTAAGCAACAACTTGAGTTTAACCAGAGTATGGTAGGTAAAACTATACCTGTTCTATTTAGCGATAAAAAAGGTAAACACCAAAACCAAATTATTGGTAAAAGCCCATATATGCAATCAGTGTGCATTGATGATTCTGAAGATAAATACAGGGACAAAATAGTAAATGTGAAAGTGTTGGAAGCTCGGCAGAGTAGTTTGCTGGGGTGTGCATTTCACTGATTTTAAGCAGCGTTAAATATAAATCTTAAGCAAAGAGTATTGAAAAAATGCAATCATAATCTTTTTCAAAAGTTACAAAGTTTAATTGCTACCTCTGCTGAACGGGTACCTTAAACCTACAAATTTGAGCTTACCTATATCAATTTTTTGTACAAGATGAGTTAGTAACAACTTTATGTATAAAATTGAAGAAGAATAAAAATACAATAACGAGCATTAAATTAAATATTCCCACCTTTAAAAAACCCTCTTTATATATTTCTAAAGATTCTAAATAATTTATTTTACCATTTACTGAAGGAACTGACATAAATTTTGATATTGCAACTCCGGCTAGGTTAGAAAACGCTAATGACAGCATTACTATACCCATCACTACTCCTCTAAGGTTTTTGGGGGCTAGTGTAGTTGCTTGTTCTTGGACTAATGGAGCAATACATAATTCTCCCAGTCCCATAAAGGAGATAGCAATTATTAAATATAAGTATTCTACTTTACCTTCAATGTTAGAGTTTAAACATCCTATGT
			ACAGTGTGAAAAAACACATAGCCATTGTCAGAAGGCCAAGGGTAAACATGGAAGTTGCATATTTTTGCTTAAACTTCATGTATGTTCCAAAAAGAAAGCCAAATATTATAATTGACAAAGGATTTATGGCTTTAGAAACTGAAGCTGGGATTGTTATACCTAATACATTGTTAATAACGTTTCTTTCGGTGAATAAGTTAACCAAAGAGCCAAGCTGCATTTCTAAAGCAAAAAAACACAAGAAAAATACCACAAGAATAGATAATGCCACTAATTTTCGTCTTTGTTCTGCTGATAATTTAGATATTATATAAATAAATATGCCCAGAGCTGTTATTCCAATAAATATGAGCATATTAGTAAAAAATTCACTATGTATAAGCATTTTAGCAATTATTGATGATGACAGAAAGCTTCCTATCAATACTATACCAAAAATTTTAATCCCTAATATGCGCTTATTCATAAGCTCTGGATAAGGAGAAAGGCCGCTATCTCCTAAAAGATTCTGAAATTTGAGAAAAAAGATTAGCCCTATAGACATCCCAATACCAGCTAAACCAAAGCCGTAGTGCCAGCCAAACAAGTGGGCTACATAACCACATGAAATAGAAGCCAATATTGCTCCAATATTCACACCTACGTAAAATAAAGTAAAGCCTCTGCTACGTTCAGGATCGTCTTTGCCATAGCATGAACTAAGTAAGTTAGTTACGTTCCCTTTAAACATACCAGTACCTATGGCTATTAGAGATAAACCTAAATATAATAAACCTGGTTCAAACTTAACCAATGACATGCAAGCATGACCTGCTATCATCACTATCCCTCCAAGCAACACCATGTTGCGGAATCCCATCAACTTATCAGCTAAAAAACCTCCAAGTATTGGTATAGCATAACCTGTTGCAGCAAATAATGAGTAAATAGTAAAGGCCCTCTCATCAGTGAAACCTAAGTGAGAAGTCAAAAATAGGACCAAAAGTGCCCTCATTCCATAGTAAGAGAAACGTTCCCACATTTCAACAAAGCACAACATTTTTAAAAATTGTGGAAACTTATCTGTCTTCTGATCCATAAAATACCCCTAAAGTTTGGGTTAATGTTAAGTAAAACAATAAAAACTGCAAGTAAAACTTAAAAAAAGGTATTGGAAGCTCGGCAGAATAGTTTGTTGGGGTGTGAGCTACGGAAATATTTTTGAATTTGTAATTTTTCAGAAAGCCCTATATTCTTTAGTTTTACATAGCGAACATGAAGTCAAAGCATTATCCTGATACAGTAAGTAGTCCTGATTTTTTATCGTTAGAAAAGGAAATCATAAAATTTTGGCAGGAAAACAAAGTTTTTGAGCGGTCAGTTGAAGAACGTTCCAAGGATAATTGTTTTGTCTTTTACGATGGGCCTCCGTTTGCAAATGGACTTCCGCATTATGGACATTTACTCACTGGTTTCATCAAAGACGCATTTGCAAGATATCAAACTATGCTTCAAAAAAGGGTTGAACGTAGATTTGGCTGGGATTGCCATGGATTGCCGGCTGAGATGGGTGCAGAAAAAGAACTTGGAATATCTGGTAGAACTGAGATAGAGAAGTTTGGTATAGATAAATTTAACGATCATTGCCGTACTTCTGTGATGAAATTTTCATCAGAGTGGGAGAAGTATGTAAATAGGCAAGCAAGGTGGGTAGACTTTCACAATGACTATAAGACTATGGATAAATCATTCATGGAGTCGGTCATGTGGGCATTCAAGCAGCTTTATGATAAGGGTCTGGTGTATGAATCAGTGCGCGTTGTACCATATAGCTGGGCATGCGAAACTCCATTATCTAATTTCGAAACAAGGCTTGATAACGCGTATAGAGAAAAAGTTAGCAAAGCTGTAACTGTTGCATTTGAGCTTTTAGAAAACCCACAGCAATTTAAAAGTGTTAAACGAAAGTGTAAATTACTTGCTTGGACTACAACTCCTTGGACGTTGCCGAGCAACTTGGC
			TTTAGCAATAGGAAAAGATATTAAGTATTGTGCAGTGTCAGTCCCCCCTTTGATGTCATTCCAGCGCGTGACGCTGGAATCTATTTCTGGATCCCAGTGTCTGGGCACTGGGATGACAGGGAGTAGTGAAGGAAGTTCAATGAATGGTGAAATATACATTTTTGCTGAAAGCTACTTAGAGAAATTTATCAGCCACTCTGAACAAAACAATATTCCATATGAAAACTGCAATATAAAACTTAAAGCGAATGATCTTGCAGGTCTTTCTTACAAACCACTGTTTGACTATTTTAAAGACACAAAAAATGCATTTCGCGTTTTTATTGCTGATTATGTGACGGAAGAAGACGGTACTGGCGTTGTGCATACTGCTCCTGGATTTGGTGAGGAAGATTTTTACCTTTGCCAAAGCCATGATATTCCAGTTATTTGTCCAATTGATAACAGTGGAAAATTTACTGCTGAAGTTTCAGATTTGGCAGGGGTTCATGTTTTTGATGCCAATGATACAGTAATAAAAAAATTGAAAGGGCAGGGAAGTTGGTTTAAGACTGAGCAATATATTCACAATTATCCACACTGCTGGAGAACTGACACTCCTTTGATCTATCGAACTATGCCTTCTTGGTATGTTGCTGTTACAAAATTCAAAAGCAGAATGGTAGAGCTAAATAAGAGAGTTAATTGGATACCAAACCACATTAGAGATGGTCAATTTGGAAAATGGCTTGAAGGGGCACACGACTGGTCAATTTCACGCAATCGATTCTGGGGGACGCCAATCCCTGTATGGAAATCAGATGATGCGAGATATCCAAGAGTAGATGTATATGGTTCAATAGAAGAACTGGAGAGAGATTTTAATGTTAAAATAGACGACTTGCACAGACCATTTATCGATACTTTAACAAGACTAAATCCTGATGATCCAACAGGAAAATCAGTTATGCGCCGTGTACCTGACGTGTTTGACTGCTGGTTTGAATCTGGCTCGATGCCATTTGCGCAAATCCACTATCCGTTTGAAAATAAGGAGTGGTTTGAATCTGCGGATTTTATCACTGAATACATAGCGCAAACCAGGGGGTGGTTTTATACGCTCTTTGTATTGTCCACTGCTTTGTTTAATAGGGAACCATTTAAGAACTGCATATGCCACGGTGTTGTTTTGGATGTAAAAGGGCAAAAATTGTCCAAACGTTTGAATAACTATGCAGATCCAATGGAGGTTTTTGATAGATACGGTTCTGATGCACTGCGTTTTCTTATGCTTTCTGGATCTATTATTTGTGGTGGTAATTTGCTACTCGATAAAGAAGGAAACTCAATACGAGATGTTCTGAAAAACGTAATAAAACCTATTTGGAACAGTTATCACTTTTTTACTATGTATGCAAATGCAGATGGAATTAAAGCTGAAGTTTGTAAGGATTATCAAAGGACTATTGATCGCTACATGATTTCCAAATGTTTTGAAGCTGTAGAAAGTATCCAAGCTTCTATGAACAGCTATAGCTCCCAAGAGGCTTGCAAAATTCTGATAGATTTTTTTGAAGTGCTGAATAACTGGTATATTCGTCGCAGTCGCGAGCGTTTTTGGAAAAGTGATTTGGATCAGGATAAAACTGATGCTTATAATGTTCTATATACGGTTTTTTATTACATACTAAGAGCTGCAGCTCCTTTGTTGCCACTTATAACAGAGAATATATGGCAAGGGCTTAAGTATGAAGAAACATCTGTTCATTTGGCTAATTTTCCACAATTAGAGAAGTTTGATAGTCAGCTCATTGCCAAGATGGATCTAGTGAGAGAGGTGTGCAACTCTGCACTTTCGATCAGAAACACTTTTAATATACGTATCAGACAGCCGCTTGGCAGTATGATCATTTATCATCAGTCTTCCTGTAGTTTTCTTGAAGGTGAACCGCTTTCTGTCATCCCAGAGTTCTCTCCTGTTATCCAAGTAGCTGACACTGGGATCCAGTGTGCTGCAGATT
			CAAATGAGTACCAGGAGATGATAAAAGATGAGGTGAATGTAAAAAGCTTGGAATTAGTAAACAGACTTGAAGGTATTGCATCACTAGAGTTAAAGCTAAATTTCCCACTGCTTGGGAAAAGAATTCCAGACAAAATCAAGAAGCTAGTTCAATATGTCAAGGAGGGAAAATGGAAGCAAGTTGAGAATGAGCAGATATTTCTAGGAGACGAATCAGAGAACTATATTATAGAAAAAGGCGAATATGAACTATTGTTAAAAGCAAACAGTGAATATTCCTCTGTATTTGATAACAATAAAGGGATTGTCATTCTAAATACTGAACTAAATGATGAATTAATTCTAGAAGGGTTAGCGAGAGATGTCGTGAGGCTCATTCAAGAAACCAGAAAACAAGCTGATTTTCATATATCAGATAGAATCAGAGTAATAATCAAAACAGAAGAAGAGAAAATTAAGGAAGCAATAAATACGTGGTTTGAATATATAAAAGAGCAGACCCTTGCCTTATCTTTGGACATTAATACAGAAATTGGAACTAACTTCTATTCTAAGGAATATCAGGATTTAAGTGTTAGTATTGAGCGTTAAATTTTTAATAAAGTTGCAAGATTGTCAGTATTTATGCTATACTTAAGGTAATTGGATAAGGTTATAATATGAATAAAGCTGTTGCAGATGATTATGAAGAAGTTGTTAACAATAGTGGTGGTTTAGGTAAAGCAGAATCTGTTGTTACTTTGGAGGAGGAAGAAGAGTTTTTTGATGCTATGGAAGCTGTTTCTAATGTAGAAGAAGGGAATAATTTAGGTCTTGCTACTTCAGAAGAGGAAGAAGAATTTTTTGATGCTGTGGAAGAACAAGAGCCGTTAGCTAATTTTAACGTTCCACTCAGTATATTTCATTATAAAGATTATAACTCTGATTTTTTTACTTCCTGGTATAATATATCAAGCGAAATATTTAAGGAAATAAATAGAACTTGCCCAGAAAAGAAAATATTAAATTTAGCTCTGTCAGTTTTAATGCTTCCTTATATTGCTTTTACTGCACTGGGATTAGTCGTATGCAGTAGATTTCAAGCAAACAGCAAGACACAAGACAGTGTAGGGGAAGATAAGACAAAAAAGAGTGAAACTGGCGGGCCAAAAAGATTGGCATATGGTGTTCTTGCTGCAATAGCAATTTTTGTTAATATGGCTGTACTTGTAGCCTTAGTTGTTCCTGCAACAATTGCTTTGGCTACTTTTTATCTTTTAAATAGAGATTTATCTCACTCTTTAGTTACTGCTCTTAAAATAAGTATGGGGCGGTATTCTAATAAGCATCAAAATATTGAGGTGTCTTTTCATGAAAAGGAAGTTACTGGACCAAATATTGCGTGGGATATGGAAATAGAATTTCCACCGCAATTTAAACGATTGCTTAGAGATTTGTATGAAAATGAAAATAACAAGTGGTTTGATGTGACGCGGAATTCAGAGCATAGCATCGTACTGAAATTGTCAACTAACATCAATTTAAAAAATGGTCTTAAGCCCTTACGCAATGAAATCAAGGATGTGCTTGCAACTTCTATTCAGGAATTTGCGAAGACTATGGAAGAACTGATAAAGCTAGAAAAGAAAGAGATTACATATGATAAATTGAAGGAATTATTGAACGAATTCAAGTCGAAAGTGGTAGATAGTATAGGTCCTAATTTGACAAGTCACTTAATACAAAGTGCTTATCAAGTTGCCTTTATACAAGCAATTAAGTTTCAGCGAGATAGACGGGGAGAAGATTTTTCGCTGGAAGATGAGATAAAAAATTCTTTAGTGAGACAGGAATTAGAGAGTTTAAGAGGAATAGGTCAAACAAGGTGTAACAATATATATAAGAAATTAAAAGAAATACATGAAAACAGTAGCTTAACAAATGACACCTTAAAAAGGGGGTTAGAAGACCTTTTTAAATTCGAATATGATGATCAAGAGATTGAGCGCAGGCTGATAAAAT
			CAGTAATGAAAAAAGTTCAAGGTAAGTTAAGTCAATCAGATATACCGGATAAGGAGAAGCAAAGCCTAAGGAAGCAGCTTGAAGATTTAGAAAAAAAAGTAAAGGTTCCATCGGATAAGGAAGCTTCAGCTAAAATAAATGACTTTATAGAAAAGATGTATTTAGAAATAAAAAAATATAAAGTGCAAAGGTTACTTCGAGAACAAAAAAAGGGTGTTTTACGTTTATGCAAGAAATTAAGAAAATATGGTGAATCAGGTCTAGCAGAAATAATTGAAGCTTTTCGCGTGCAAGATGAAGGACATTTAGAAAAATCTACATTAGAACAAACACTCAAAGATCAAAATAAGCGTTTACAAGCTGAACAAAATAACAGGGAAAAAGGGCATCCGGGTACAAGATCAATAGAAGTGCTCTTAAAAAGGAATGAAGAAATTCTGAAAGCATTAAAACAGTTAGAATTAGGCAAAAAAGAATTATTGATAAATGAAGAAACAAAAAATGATTATAAAGAAGAACTAACGTCTCGTGAAAAAATAAAATTTGCAGTAATAGAAGATGATTTACTGAAGGTATTCAAGCTTGAAACTTTTGATGAAAAAGAAATCAAGAAGTTATTAGAAAGAGCAGAACTGGAGTACTGTTTAGCAGAAAAACGCATCAAATATCCTGTAATTAAAACAAAAGATAATATCAAACATTTTAGTCAAAATTTATTGTCTCCTTTGATAGACAATTTGACAAAAAATATAATAAATAATATACCAGGAAATAGTGAAGGTTGTATACAGAAAGTTAAGAACTGGAGTAAAGTTATGTTTGGTGCAATAAAGATTGGAGCATCAAATGCTTATAAAGAGACTACAGAGAGAAAAGCGTTAAATGTGGCGCATAATACTTATAAAGAAGGAGAGACATTTCTTCAATGTTTTCAGTCAAATTATGAAGGTATTGGAGCCTTTTTAGGTAATTTATTTTCTGATGATGGGGTAACATTTAAAAATGATGTGTGGCCTAAAATAGAAGAGCATTTGCATGGAATGTGGGATAGATTTTTCAAGGATATTGAATTCAATATTGGAAATAAATTGGATGAAGTAAGTGTGACACAGCAACGGCAGGAAACTATGATTGTGACTCAACGATAAGTTCTCAAAGTTCCTCCGGTATTTTCACATACTAAATTAACTATAGCACTTGATTCTTTTTGGATCTCTTTTTCAGTTAAAGTGTGGATTGGAGAGCAAAAAGTAACTGACAACGCTATAGACATCTTATTCGGTTCTATATTATTTCCATGGTATACATCGAATATCAAAACTTCTGTGATGAGCTCTGAGCTTTTTTTTATCACATTGATTATGTTACCTACTTCCACATCCTTATTTACTATAAATGCAAAATCACGTTTTACACTTTGGTATTTATAATCGATAAATTTCTTTCTACTTACAGGTAAATTTTCAATATTTTCTAGTATTACCTCAAAACCTACAACTTTTTGCTTGATATCAAAAAGATCTAATATATTAGGATGCAACTCTCCAAAATAACCTGCTACTTTATTCTTAAAAGAGAGAGTGCCTGACTTTCCTGGGTGGTAATGTTCTTTTTCTGCTTTCTCTATCGTTAAATTATCACAATTAACGTTAAAAAACTCCAAAGCTGCTATGCAATCAGCCTTTGCGTCAAAAACATCTACTTTCCTATCAGTATTATAATGGTTTCGCGGTAAATTATTTCCTGACCTAATTCCACTTAAAACATACTTAGACTGAGCTTCACCATCGTAAATCGGCCCGATTTCGAAGATTGCAAGATCAGATATTCCATGGGCAATATTATCAGCAGTAACTTGCAATAAATTTGGCATAATACTTGGTCTCATTATATTAAAGCTATTGTTAAACGGATTATCGATGATAAATAACTTATTCGAGTAACCAAATTTTTCAGCTGTTGATTCACTCATAAACGACCAGGTTAGCACTTCATGAAAC
			CCTCTGTTTGTCATCAAAATACGCAAATTGTCGTATGTACTATCTACTTCTTCAACATTATTTGGTAGTGGTTCTTCTTTTATTTTGTCATAGCCGTATATCCTTGTTACTTCTTCGATTAGGTCAGCCGGTATTGTCCCGTCCGGTCTCCAGCTTGGTACTTGTACATTCCAATTGCCTTCGGTTTTTTTATCAATACTAAACCCTAGTTTCGTTAAGATATCAAGCACCTCATCAGGCGATACAGACACACTTCCAAACTTGTTCACATCCTGATAATCAAAGCTCACCTTGGTGTCAGCACTATCTAAACTGCCAGCAGACACTACGCTTGAGGTTTCTCCACCACATAAGTCCAGAATCATTTTAGCTGCAAGGTTGAGTCCATCAAAAGGAAATTCAGGATCAACTGAACGTGCAAATCTGTAACTAGCGTCTGTGGAGATGCCGAGCTGCCTTGAAGATTTAGTAATAGAGATGGGATCGAACCAAGCAGACTCTAAAAAGATATCAGTAGTTTCAAGAGTACATTCACTGCACTTACCACCTATAATTCCAGCAATTCCATGAATATTTTTATCACCTGCAATAACGCTTATGTCTTTGTTTAATAAGTATTCTTTACCGTTCAAACCAGCAAATTTTTCTCCGTCGTTTGCTTTGCGTACTGTGAGCTCTCCTTCTATTTTTTTTGCATCATACGCGTGCATTGGGCGGCTGAAAGATATCATAATATAGTTCGTGATATCAACTATTGCAGAAATGGAGCGCATTCCTATCGATTCCAGCCTATCTTTTAACCATTTTGGGCTTTCTTGATTTTTTACATTGGCGATGTATATTCCACTAATAAAACTTTCCCCGTCAGTAACTTCAACATCGATTGGTGAATTTATGGAGCTGGTAAGTTGTGGAATGCTTAAAGTCTTTAATGTCCCAATTCCAGTTGCAGCAAGGTCGCGAGCTATTCCATAAATGCCTAAGCAATCTCCACGGTTTGGAGTAACATTTATATCAATTACAGGGTCACAATTGAAAAATTTATCCCCTACTTTATAATCATCGGAAAGCTCGATTATTCCTTCACTTTCCTCTTGAACCAGCGCAAGTTCAGAAGCAGAGCAGAGCATCCCTTCACTTAGCACTCCTCGTATTTTTGTGGGCTTGATTGTGAAATCACTTTCTGGCAATGTGCTACCAAGAGATGCAAGCACAGTTTTCATACCTTCTCTAACATTGTTTGCTCCGCAAACTATTTGTAGAATTTTACTTCCGTCATCTACTTTACATAATTTTAATTTATCAGCATTTGGATGAGGTACGACTTCTAATACCTCTGCAACGATAAACCCAGTCAATCTGGAATTATCGATCACATCTTCTACTTCTAACCCTATGTGAGTTAATTTATCGGTAATTTCTTCTAAACTAGCATTGGTTTCTAAGTACTCTAATAACCAAGATAATGTGAATTTCATGGACCTAAAAAGAAGTGAAAAAGTTATTGTAATATAAAATGTAGTGCTTTTAAAGCTTGTTGTAGTGGAATACTTCTACATCATTGTTTATGATGTAGAAGCTTTTGTAACTTTATATCTTCTTGCGAAGAGAAAGAATTTTTTCTATATCACCTTTTAAATCTATCTCCAGAAAGAATTTAAGACTTTCATAATCCCAGGCATCCTCATCAATGTTACCATCAAAAAAGAAGTGTATTATTGCATTGTTGAGTCCTATGTAATAATCGCGAGTATCTTCGTCAAGGAAACAATCTACTGATTCGATGTATCCGTTACCAAATTCCTGCTCCAAATTTAAAGGATGATTAGTGTTAATAAAATCTATTTCGTTCATTATATACCTCACTAAAAATTAAATTATAATCAAAATAAGATATTAAGTCAAGATATTGAATAATTTAACAAGATTAGTAAATTTTAAAATACAGAGCTGACTGTAATTAACATTCTAATTACATATTTTGTTAATATGTTAATGTT
			ATAATAATACAGAGCCTTATCTTAATTCTTGACTTTGTCCTATAAAATTCATACTTTATTTACTGTTTATAATTCAGATTAAAACGGCACTAAATCCACTGGAACAGTTTAAGGTATATACAATAATAGAGTTACCTAGGTTATTTGGGTATGACGTAAGCTTTACCAATTCATCTTTTTTCACGATGATTTCGGTGATATTGATGATACTCTTTTTGCTTTTTGGAATAAAGAAGGGGTCAGTAATACCAGGATATTTGCAAGCTGCAGTTGAGTATGTATATGATTTTGTTATTTCAATAATAGAAAATAACACTGGAAGCAAAGGCTTGCAGCACATTCCATTGATATTCACAGTATTTATTTTCATTTTATCGTGTAATTTAGTTGGTGTTCTTCCTTATAGTTTCACGGTCACAAGTCATGTGATAGTCACCTTCGCTTTATCGATGGTGGTTTTTATTTATATAACGATTGTTGGATTTAAAGAAAGGGGAGTAGAATTTTTACGCATATTGCTACCAAAAGGAACTCCTTCGTGGCTTTCACCTATAATAATTATTATTAAGTTGTTTGCTTATTTAGTAAGGCCGGTTAGCCTATCAATAAGGCTTGCAGCAAATATGATTGCTGGTCATACAATCATCAAAGTGATAGCAGGGTTTATTGTAAATATGAACATATTTTTCACTCCTGCGCCGTTTTTGTTCATAATTGCATTGATAGGATTTGAAGTATTTGTTGCAATTTTACAAGCTTATATATTTACTATATTAACATGTGTATATTTGTCAGATGCAGTAAAGTAATTGACTTCCTTGTAGAATATTTTACAATTATATTATAAAGAAATAATTAAAGGTAATATATGGATTTAGTAGCTTTAAAATTTATAGCAATTGGTTTAGCTGTGTTTGGAATGCTCGGCGCTGGTTTAGGTATAGCTAATATCTTCTCTGCTATGTTAAATGGGATTGCGAGAAACCCTGAATCAGAAGGTAAAATGAAAAGTTATGTTTATATTGGTGCTGCCATGGTTGAAATCATGGGATTGCTTGCGTTTGTACTTGCAATGTTATTAATATTTGCTGCTTAACAGATGCCACAGCTTGATGTTTCAACCTTCTTTTCTCAAGTTTTTTGGTTTTTAATTTTTTTCTCTTCACTTTTTTTCGTAGTAAGTTGTTTATTTTTGCCAAAGTTAGATGAAATAATAAGCACTAGAAGTAAAGAAGTATTGGGTTCTTTTAATAGTTCTGTTCATCTTTTAAGACTTACGGAAGATCAGATTACCAAGTATAACGCAGCTTTAACCCAAGCTAGAATACAGGCAAAAAAAATCATAGATGATGCACTTGCTCAGGTAGAAGAAATGAGAGCTAATGTTAAGAATATATTAGAAGAGGAAGATAAAAAAAAGAGCAAGCTTATTGAAAAAAAAGTGGCAGAATTTAAATCTGAATATACTGATCAGTTAAAACAAATGGCTACTAGTATTGCTTTAATTTATTATACTAAATTGACTAATTCTGAAATTGAAGAGGAATTTATTGCTGACTTGGTGTCCAAAGAATTTTAGGGGGTTTTATGTCTACATCACTGATTATCGGTCTTGCCTTCTTGGTAAGTTTTGTCCTTTCGTATAAATTGCTAAAGAAAGTGATAAAAAATGCGCTTAACAATAAGCGTAACAAAAGCAAATTTTCAAGTGAAGAAACTGAAAAATTCAGGAAAGATATGTTGGAGTATTACAAAAAATCTTCTAAAAAATACAAAGAATTAGATGCAGAAGTTAATAAAATGATGAATGAAGCACTTGATAAAGCTAATAGTATCATTAAGCACAATAGACAGCAGCTAGATCAGACATTAGATGACAATGCCCATTCTAACTTGAAGAAAGTCACTGACCAAGTTGAAAAAGCTCTTGGAGATTTACAGGCTAACACAGCGAGTATAGCTGCTGATGCTGTAAAAAAAATAATGCATGAACGTAAAGA
			TGATAAGCGTAGTAGCGAGGTCATATCTTCATTTTCACGTGACTTAAATAAAAAATTGCATTAGGTTTAATGCCTATACTTCAAGCTGATAATGTAGAAAAAATTAAGTTTGATTCTAGTTTGTGCAAAGAGCAAGAGAAACTTTTTTACTATAAATTTAATATAATTCCTTGGCAAAAATTAAATGATACTACTTTTTTTATGGTTGAAAACACAAGCCGAGATATCAACCGTTGGGTCGAAGCTCATTACGGCATTGACTATGTATTAATAAAAGTGGATAGCGAACAGATTTTAAATCTTCTTAACTCGCACTTTGGTATTTCAGAATTTGCAAGCAACTACTTATATTACAAGAATCCTAATTTTTCAGCTAAAAGCATTAAACTAAGCTCAATATTTTTTGCTTCTTTCTTTATTGTAACTTCAATTTTAACACTAACAGAGAAATATACATATTTTGCTTTGATGTTGATATTTATAATCGGATGTTCTAGTTATTTATTCAAGTTTATAGCTACAGTTTTTAGCTTATGTGAAACCTCTAATCAAAAAGTGGATTATAGTAAGCTGAATGAAGAAGATTTTCCTATATATACTATTTTATTGCCTGCTTTTAAAGAAAGTGCAGTGATAGAGCAATTGATCGAAAGCATTGAAAGTTTGGATTATCCAAAATCAAAATTAGATGTGAAGCTTCAGGTAGAAAGTGATGACCAAGAAACGCTAGCAGCTATAGAAAAGTACACTTTACCGCAGTATTTTGAAGTAATAAAAGTGCCTCATTCTTTGCCTAGAACAAAAGCCAAGTCATGCAATTATGCTATGAGCTTTGCTAGAGGAAAGTATGCAGTAATATATGATGCGGACGATAAACCAGACCCATTGCAGTTAAAAAAAGCACTGATTGAATTTAATAAGGACGACGATAAGCTTGCCTGTGTACAGGCGAAATTAAATTACTACAATTGTGATTATAATTTTCTCACAAAATTCTTTTCTCTGGAGTATATGAACTGGTTTCAATACTTATTGCCTGGATTCCAAAAAATGAACATGCCGATACCTTTGGGTGGTAGCAGTAATCATTTTTCAGTAAAAATTCTAAAAGAAGTGTTTTTCTGGGATGCTTATAGTGTTACCGAAGATGCTGACCTTGGTTTGAGACTTGCGCAAATGGGATATAAAACCAGGATGATTGACTCAGAAACATTGGAAGAGTCACCAATTGCTGTATTTGCTTGGATTAAGCAAAGAGCGCGCTGGATCAAAGGCTATATGCAAACTTATATTGTTCATTTAAAAAATATAAAGTCACTTTATAAACACACTGGATTTAAGGGAATTTTGCTATTGAATCTTTTTGTTGGCTCTGCAGCTTTTATATTTTTTACTACTCCATTTTTACTGCTTTCATTGATATTAACTAAAGTTTTAAATGAATTATTTTTGTACTACTTTGTAGTGGTATACGTTACTAACCTGATTCTTTTGGTAATAGCTGTCAAACAGCAAAAGATGCCTTTTTATTTTTATATAGTATCGATATTTTTTCCGGTCTATAGTCTGCTACATAGTGTTGCAGCTTTTCTTGCCTTATGGGAATTTATTCTTTACCCTGAGCGATGGAACAAAACTCAGCATGGTTTATGGAAGCAAAACCTGTAGCTATTTGGCTTTTTCTCTGCTCGGTCATGGTAATTCTCATGGTAGGGATTGGTGGATTTACCAGACTTTCAAAAGCAGGATTGTCAATCACGGAGTGGAAACCCATTACTGGAACATTACCACCACTGAGTGAACAAGACTGGCTACAAGAAAAATTAAAATACGAAGCTACACCTGAATATAAAGCACTTAACTATGGTATTAGTATGGAGGAGTTTCGCGCTATATACTTAATAGAATATGTACACAGATTGGTTGCAAGACTAACAGGTTTAGTTTTTGTCCTGCCATTTATATATTTTACATTAAGAAGAAAAATATCTAAAAAGGTA
			GTAATAAAGCTATTTGTGGCATTATTATTTGGAGCTTTACAAGCTTTTGCTGGTTGGTATATGGTAAAAAGCGGCTTGGTAGCCAAGCCTCATGTTAGCCACTATAGGCTCGCACTTCACTTATTATTAGCATTAATTATCTTTGCATTATTTTCATATCAATTTTTTGATTACCAAATCAGGCCAAAGCAAACTAAACTTAAGATTAGTTGTAACACCAAGTACTACGTAGGAATTATTTTAGTTCTGATCATGATACAAATAATTTTCGGCGCATTTGTTGCAGGATTAAATGCTGGTCTAATTTACAATACCTTTCCACTAATGGACGGACAAATCGTTCCAGAAGATTTATTTTTCTTACAGCCTACATGGCTGAATATCTTTGAGAACAGAGCGACAGTGCAATTTATACATCGAGCACTGGCATTGCTAATACTAACTTTGGTAGTAATACTCACAGTAAAAAATGCTAGCATAAAACCGGTATATATTATGCTGCTCTCCGTCGTCATTCAGATCATTTTAGGTGTAATTACTCTATTATTGCACATACCAATAGCCATTGCCATAGCTCATCAAGTGTTTTCATTTATCTTGTTTGGGTCAAGTTTGTACTTCTTATGTTATTTAAGAAAGCAGACTACATCACCAATCTGCACATTTTTTCCTTCTTGAACGGGAATATTTTTTATCACCATTGCTGCTTCAGCACATATGATATTTTCCATTTTCATTGCCTCCACCACAAATAAAGGTTGTCCTATTTCCACCTGATCTCCTACATTTACGTGCAATTTAACTAATAAACCAGATATTGGGGATTTTACAGCATCTGCTGAAATCCCTTCTGTTTCATTATTTAGCATTAACCTACTTAATTCAGCTACATGAGGCTTAAATATACAACCCTCAGCTTTCATGCCTGCATGCCTTATGAAGTACTTGCTGCCTTGTCTTTCTATTTTAAGTGCTATATTGGTATCGTCATTAATTGTGATATATAGAAATCTATAACTTGATTTCCACTTGCCTATAACGGAGTATTTATTGTGATTATATACCGTTATTAATATATTATCTTGGTATTTTGCATTTACGGAGTACTCATTGTCATTTATATTCACTATGAATAAATCTCTTGCACGGTCACCTGCCATCCGAGTAGCTGATACTGGTGCCCCTTCTTTTTTACTAGATTCCAGTGTCACGCACTGGAATGACACCTGAGATGTTTCATTCACTGCTTTATGATGGTACCTTTCTTCATTTTCCAAATGAACATATAACGCAGTGAAAATAAATATTTTAATATACTCCTCTGTAACAAAATCGCCGTGAAACCCACTAGGGTAATGATCTGGAATGAATCTCGTATGGAGCTTTGCTGCGATAAAATTTGGGTGATGGAAGATGGATTCTAGAAATTCTATATTATTTGTTACTCCTTCTATATAGCATTCAGACAATGCTTTTTGCATTCTGCTGATCGCTTCTACTCTATCTTTTCCATATGTTATCACTTTGGCAATCATCGAATCATAGAACATGCTAATTTCTGAACCTGCAGCAACTCCATCATCTATTCTTACATAATCATTTTCACCCGGTTTATCGTAATATTTTATTCTTCCGCTGGAAGGGAAAAATTTCTTCGATGGGTCTTCAGCGCAAATTCTACTTTCTATTGCAGAACCAGTAAGTTTAATATCATCCTGATTGAATCTCAATTTCTCTCCACAGGAAGTTCTAATCATTTCTTCTACTATGTCTATTCCAGTTATAAATTCTGTTACTGGATGCTCAACTTGCAATCTCGTATTTACCTCAAGAAAATAGAAGTTTTGGTCTTTATCTACAACAAACTCAACAGTGCCTGCTGAAAAATAGCCAACTTGCTTTGCCAGAGAAACACATTGAACATACATTTTTTGTCTTACTTCTTCACTAATGAATGGACTTGGCGTTTCTTCTATTATTTTCTGATTATTCCTTTGTAT
			CGAGCATTCTCTTTCTCCAAGACAAACTATATTGCCATATTTATCTGCTATGATTTGTATTTCAATATGTCTTGGCAACTCTATATATTTCTCTATAAAGATACTGCCATCCTTAAAACTTTTCTCTGCTTCATTTGTGGCTGATGTAAATGCTAGTTCAATTTCTTTTTTTGAGTTTACAATTCGCATTCCTTTGCCACCACCGCCTGATGCAGCTTTGAGCATAACGGGAAAACCGACCTCTTTAGCAACTTGAGCTGCGTGGGCAGCATCGCTGATCTTACCCATATATCCTGGCACTACATTCACTCCAGCTTTTCTTGCAGCTTCTTTTGCTGTTATTTTGTTGGCTGTAACTTCTATTGTTTCTGCACTGGGACCGATGAAGTCTATATTATGTTTTTGAAGAGCACGTGGAAAATCTGGATTCTCTGCTAAAAAACCATAGCCAGGATGAACTGCCTCAGCACCTGTTTCAACTGCTACTTCACATATTTTTTCAATGTTTAAATAACTGAGGCAAGATGGCGAAGGGCCGATATATCTTGACTCATCTGCTTGTCTTACATGCACAGAATTTACATCTGCATCCGAGTATATGCACACACAAGATATACCCATCTTATGGGCAGTTCTGATAATCCTGCAGGCAATCTCTCCTCTGTTTGCTATTAAAATCTTACTGTACTTCTTTTCTATCATCGTATGAGTATTCTTTCTGAAGTTAAGAAAGTAAATTTCTATATCATTGCCTGCAAGTAATTTCTAGCTTCATCAAACACCTAAACTTTCTCCTGCAAGTTGTACATTAGCATTTTCCACTAAAGTGCTTTCGTTATGCAAGGCATGTATCTCGCTACATGCTTTAACTGACAGGTATGTGACTCCGCCAGAAGCTATTGCAACCATCGAGCTTAGTGCAAAAGATTGAGAAACTAAAAATAAAAAGTATAAAGACAAACATAAAGCAGCGATACATGCTATCGCTCCTATTATATATAAGCACAGGTGAAACTTCTGGTTACATATAAAGCTGTCTTTTATGCCTGCGATTTGCTTAATTTCTTTCTGTTGTGCAGCATTTAAGTAATAAAGAGGAGTTTCCCTCTTCTTATTAAAAGCATAGCCTTTACTGCAGAGCGCATCTTTAATATATTTTTTATTACATTTGAGTTCCTCTTTCAATCTGCTTACTTCTTTCCGATCTCCAGCTTCTTCTGCTTTCGTAATTTTGTTATTAGCTTCCTTCTCTAAGTCATTCACAATCTCTTGTACTGCAGGCAGCAAAATTCCACTTCTTGCTGCTTCATGAAATGGATTATCTCCATATTCATTATGCGCAGTTACAGAAGCAATGTTCTTCTTACAAATGTCTACAAATTTACCTTTGTTTTGTATTCTTGCAGCTAAATGCAGGAGATTACCTGCCTGTACTCTTTGTTTTGTTTTATCAAAAGGGCCGGTGTAACGCCAATTGATATTAGCTTCATTATCTGAAAGCAATTTTGCTATATCTACAAGTCCATCCATAACTCACCTCGCTATATTCAACCAATACTAAATTATACAACACAATTTATGAAAAACAAGTAAATTTTATCTCTCAGAACAAATAAATTCTAAATTGTTACAAACATAAATTTTAGCTATCATCATTTACATTACTGTAACAGACAAATATGCCAGGTATAGTCACGAGATTTGCTCCATCACCAACAGGATTTTTGCACATTGGAGGAGCTCGTACTGCGTTATTTAATTGGCTCTATGCAAAGCATCATGGTGGCAGGGTTTTGCTAAGAATTGAGGACACCGACAGAAAACGTTCAACACAAGAAGCAATTGATGCAATTATAGAAGGGCTAAGATGGCTCGGTATGAGCTATGATGGGGAAATAGTATATCAGTCAAAAAGAATAGAGCGGCATAAAGAAGTAGCAAACCTTTTAGTTGAAAAGGGTAGGGCGTATCACTGTTACTGCCCTGAAGATGAAGTTGCA
			GAAAAGAAGGCAAAAGCAAGAGAAGAGGGCAAGATATACAAGCATAAATGTACTACAAAACCTCCTTCTTGTCATCCAAGTAGCCGACACTGGAAAAATATGTGGTCACGCGCTGGAATGACATCGGGTGTGAGGTCAGTTGTCCGCTTTAAAGTGCCAGATTCGCAAGAGATCGTCATTGATGACAAAATATACGGCCAAATCAAAGTAAATAGCGACCAGCTTGATGATATAGTGATCTTACGCTCTGATAACACTCCAACATATATTTTTGCCGTGGTAGTTGACGATCATGATGCTGGAATAACTGATATAATACGTGGTTCTGACCATCTCACTAATACCTTTAAACATCTGCTAATATACCAGGCTCTTGATTTTGACATTCCACGCTTTGCACATGTGCCGCTTATCCATGGGGAAGATGGGAATAAGCTATCCAAAAGGCATGGTGCCACAAGCGTTTGCGATTATGAAAAGATGGGAATATTGCCAAAAGCGATGCGTAATTACTTGCTGAGACTTGGCTGGAGTCACGGCAACGATGAGATTATTAGCGATGAGCAAGCAATAGAGTGGTTTAATTTAGAAAGTATTGGTCGTTCCCCTGCACGGCTCGATTTCAAAAAACTGGAGCATTTGAATAACCACTATATTAGTAATATGAGCAATGAAGATATTCTGACTCTAATGCTTAGAGAAAATACTCTAACTGACAAAAAAAAGGGCTATTTACTGCAGGGACTGACAGAGCTAAAAAAAAGAGCAAACTACCTGACCGAATTATTGGATTTAGCAAAATTTTATATTCAAGATCCGCCACTTGATTTAAGTGAAGAGGCTGAGCAAATTGTCAAATCTAACCTCGATATAATCAAGTTACTTGCGTCATTTCTGTCAAAGATCGGTGATGAAAATTGGAATAAGGGTTTTTTATCTTCTCAGATCAAGGAATGTGCAAAATTGCACGATATGAAAATAAGCGATGTATACCACTCATTACGCGCCCCTATAACTGGAGTAATGGATGCACCTGGAATCATTGATATCATGGTGATTCTTGGTAAAGATGAGTGTATAAGAAGGTTACAAGCAATTTAAATGAAATAAGAAAATTTCTTGACAAGCTTTGCCAGCCCCTTTATCATGACAGTGAAGCTATTGTATTTGCTTTCGCCAATCTGCAGATTAAAAGGTAAGGATTACTTAATGTATCGGCGTCTTATGTTTAATTTTTTGCAGTATATA----------------------------------------------------------------------------------------------------AATTCTGCCGTATATTCTCTTGCCATTTCTAATCCTCCAAAATTTTATTTTACCCGAAAAAACTCCTTTCTTTCTCTCCACTTTTTCTGGGTAAGGTCAAGAAGCCTATTGTCTAATTATGTACCTAAATTTTATTACGGCACTTTCACTACTACTTTAACGAGTGAGCTACCTTTCTATAAAAGACCTATCGACTGTTGCAATTATAGGCGTAAACAAGAATGATAAAAGAGTACGAGATTGAGTAACTATGTACACTTCTGCTGGCATACCAGGGTATAGGTATACGTTTTTAAACTGAGCAAGCTCTGGTTTTGGTATCACTACACGTACTGAATAATAACGCCCTAGTCTTGGATCATCAAGAGCGTCAGGAGAAATATGGCTTACTATACCACTAATTAAACTTAAACGACGTGCACTGTAAGCACTTAACCGGACTTTAACCTTTAGCCCTTCTAGCCCATCAATAGAGACTATGTTGCTATCTTTCTTTTGTGCCGACAGTACCTCTTCTATGTTTCTGGTCTGAATTTTAGCATCTATTATTAGGTCATCATCCGATGGCACTACGCTCATGATCGGAACTCCAGATTGTATAACACCACCTTCAGTATGGTATCTTATATCTGTGACTATCCCATCTTGAGGC
			GATTTAATTATTGTACGTGCTAATGAATCTTCAGCAACCATCAGCCTCTCTTTCAAGTCTGCAATAGACGTACTAACTTCCTTAAGTTCAGCGTTTGCTCTTTCTTGAGAATCGTTTCTCACGTTTATAATTTCTAATTCGTTCTCTCCAATTTTTTGCTGCACTTGAGATATTGCAGAACGGTAATGTCCAACTCTGCCTTCAATTTCAGCAAACTGCTTTTCTAAAGCTAAAATGTGTGGTTTGCTTATATGGCCACTATCAAGTAATTGTCTTTTTGTTTCCAACTCCTCAGTTATCAAGTCATATTGCTTATGAGCTGCATTTAGTTGAAAGTTTAGCCCCGCTAATTCATCATTTAACTGCTTTATACGTTGTTGCAGTATGTCTGTTTTTCCCAATATGCTCTTTCTCTGAGAGTTGAACAACTTTACTTGATTCTTTATCGCTTTATTTACAAGTTCATCGTGAGATAATTTTTTAACCTCATCAGGAAACTCGAGCGTGTCCAAATCTACTCTGATTGCAAGAAGCCTTGCTTCTGTTGCTAAAAATGATAAGAGCTTCTCTTTGATAATACTTAAATTCGCCTTCTCGTTAACATCACTCAACAAAACTAGAGGCTCATCTTTTTTAACTGCTTGGCTCTCTTTGACTAAAATTTTGCTTATTATTCCTCCACCCAAGTGTTGAACTATTTTCCTATTTGAAGATACAATAACTTCTCCACTTGCATGCACCGCACCGTCAATTGGAGCTATAGCCGACCAAATACCACCTATCCCAAAAAAGATAAGTATTACTACCAGACCAAAAAATAGTGGTCCCCATGTTACTCTCAGAACTTCATTTACGTTATTACTTTCACGTTTTAAAATAAAATTTATCATCGCATCAATCAATGCGAACGTCTTATCCAAAAATTTTGGGTACTTCTTCTTTTTATTTTTTGCTCCTTGCATATTTATATTATCACTATGGCCAATCAAGCCTGTCAAAGAAAATCCAGTGCTAAGCTTTTTTAACTTACTGATCATAATACTACTGTGAATTTGTGTTAACTCAAGATAACACACAAAAACAAAGAATCTATAATTTAAGCATTCCATTTAGACTGTAGAGCACCAGAATAAACTATTTAGTAACAATTCCTGCATAACTATGTTTTTAAAATTTTTTGACGTTTAACTTTATTATAACTTTTCCTTTATTTTGTGAATATCTGAGTTACTTATATTATGTAAGAAATCTATTGCCAACTAGTCAATATTCTGTTAGGAATTAAGATAATATAAAGTTATTATGTTTGGATTGGAAAGCAGAAAGTTCCTGATTACTGGTGCATCAGGCGGAATAGGGCAAGCAATTGTAAAAATTATGCACAAAGCCGGAGCAACTTTATGTGTTTCTGGCACAAAAAAAGAAGTGCTCGAAGAAGTTGCTAAACAATATGAAAAAAATATGCACGTACTCCCTTGTGATTTATCAAATGCTGAGGAAGTAAATCAACTAGTAAACAGAGCAAGTGAGTTGATGGAAGGCTTTGACGGGCTTGTATGCAACGCGGGCATTACGCAAGACAGTTTATTATTGAGAATGACAGATGAAACATGGCAAAAAGTAATTGATATTAACTTGAGTTCTACATTTAAGCTGAGTAGAGAAGCATGCAGGAAACTAATTAAGAATAATTGGGGAAGAATTATAAATATTTCCTCAATAATAGGGCTGACAGGAAACGCCGGGCAAGCAAATTATGCAGCGTCTAAAGCTGGAATAATAGCTATGAGCAAATCTATAGCAAAAGAAGTTGCAAGTCGTAATATAACAGTAAATTGTATTGCTCCTGGGTTTATAGATACTAAAATGACTGAAGTTTTAAATGAAGTGCAAAAGGGAAAAATATTAGATAATATTCCAATGAAAAGAATGGGAACAGGGGAAGAAATAGCAGCAGGGGTCTTATTTTTAGCAAGTGATGAAGCAAAATATATAACAGG
			GCATGTGCTTAACATTAATGGTGGGTTATTTATGTAGCAACACTTATGTATGGACAAATTATAATTTTTACTTTAAAATAAAAATATGTGTAGGTGTAGGTTTACGTTAATTTATTATTTAGAGGCAAAAAAATGAGCTCTATAATGGAATTTTTTAGTGTTTTTTGCGTAGTATTGCTTTTCTCTTTCTCAGGTTATGCAGCTGACCCTGATATGGATGACACAACTAAAGTAATATGCAATATTATTGGTTATGTTTGGGGGATAGGCGGTCCACTTATGACGGTAGTAATAATTGGTGCAGCTTTGCTTGCAATATTTGGCAGGATGCCGGGGCCAGCCCTCTTTGCTCTTGGCATGTTCTGTGGTGTATTTTTTGGCGCTAAAACTATCATAACGAAAATTATGCCCAATGTAAGCGATGAAGCAAAAGCTATGTTGGAAAATTGTGGAAAGAGAAACCCATAAAAGAACAGAAATGCTTTTTTGTTATCCATTAAATCGCTTCATATCTTCAACTTGCAACAAATAAGGGCTATCTTTTGGTAAAGTTTTAACAGCTAGCTCAGCATATTTTGTAAATTGCTTTAAATCACCTTCAATACAAGCCTTTTTTGTCAAAGCAAAATAATGCATTGCCGTATCAGCGTCACATTTATATGCAACGCTTAAATATTTCCAGACAAAAGCGTTATTTGGTTCTACATTCAAAATCTGCTCCAGGTAAAAAATTGCCTTTTTTGCATCACCGTGTAATAATAAAGTATGAGATAATGCAAGTTTCACTAAATAACTGTTTTTCTCAGATAAATACCTAAGCGATTCCTCATACATTTTTATTGCTTCACTTAAATTTCCAGCCTTGTATAGCATTTCTGCTTTTAATTCATATAGGTATGGGTCATTGCGTGACTCTTGAATCAATGAATTAACTTTAGCAATAGCCTCCTCTATCTTTCCTTGCCTATAGCAAACTATAGCATTTACATACTCAGAATTATCTTCATATTTATTAGATAACACATGAATAGGAGCAAAGAAAGAGTCTAGCTTTGCAACCACACGCTCAAACTTTAGTAACTTATCCGCAAAAATTGGTTTTACGTTGTTTTTGACCTTATAATTCTGTACAGCAAATATACGTTTCTCACTAAGTGGGTGAGTACGGAAATATTCCTCGGTATTCTCATGCTCAATACTTTTAAAATAATCAAAAATCTCTTTCATACCTGAATTATCATAGCCAGATTCATCAAGGTACCTTAAAGCATAGCTATCTGCTACACTTTCTTGCTCTTGAGAATAGTTAAAAAATAGCCTTGAACTGAGTGCTACACCACTAAGCAAAATTGCACCAGCAACCTGAGGGTTAATGATAATACTAGAAACTAATCCTACCATATAACTAATCATTGCTATCGATTGAAAATAACCCATAGCACTACTCATTTGCAATATATGACCAGCAGATATGTGAGCAATCTCATGTGCTAATATACCAAGCAAGACATAAGGTTTAGCCGAATATCGTAAAAGCCCTAAATGAATGAAGATACTGTTATTGTTAATTACAAAAGCATTAATCGAACTGTCATTAATTACAAAAACTTTCACTTGATCATGATCAATATCTGCAGCAGAAAATAAAGGTTGCGCTAGCTCTTTCACTATTGCTTCCACCTCACTATCTCTAATAATGTTAATAGAGTAAGCATTATTATAATATGCAAGAAAGAACAATAAGGTCAAAAACTTAGCAATTCTAAACATGAAAATTCTGTGCTTGTATAATTTACAGGAATTTTATATTTTAACACTTAAATTATACAAATTTATAAACGCTAGTTTAATTTTTTAACGTAACTGATAAGTTTGTCGATGGTAGTTAACTTAATTTTATGTTGTTCAGCAAATTTAAGCAACTGAGGTAAGCGCATCATAGAGCCATCATCATTCACTAATTCACACCCTACAGCTGCATGATTAAGACCAACCAACTT
			TGCTATTTCAACACTTGCTTCAGTGTGACCATTGCGTGCTAAAACCCCGCCTTCATTTGCAATAATAGGGAAAACATGCCCTGGAGTAATAATATCGTCCTTAGTACTCTTTTCATCAATGGCAGTAAGTATCGTATGCGTTCTATCATGAGCAGAAACACCTGTTGTAATGCCATAACGCGCATCAATTGACGTAGTAAATGCAGTATGAGGAGTAAGCTTTTCATCTACATTGCTCTTCCTCATAAACTCAAGATTTAGTTTACTCATATGAAGCTTTGTCATAGCTAAAAATACAATACCAGTACCGTATCTAACCATAAAAGCCATATGTTCTGGTTTTACTTTTTCAGCTAAGACAACCAAATCACCTTCATTCTCTCTACTTTCATCATCAACTAAAATGAACAATTTACCGGAACGAGCATCCTCTAATACATCTTCCACAGAAGAAATACCGGGTAGACTCATTGAAGCATAAGTGGCCTGTACCATAATAATTTACTTAAATTCAATCTTAACTATTTTATACAATTTCTCTCCATTTGGCACTGTCACTTCCACATACTCACCGACTTTTTTGCCGATTAAGGCACTCCCGAGTGGTGAACTAGTAGATATTAACTGCTTTGAAACATCAGCTTCATATTCGCCTACAACCTTATAAACATATTCCACTTCACCGTTATTATCACTTAACATTCTTAATGTCACAGTTGCACCAAATATTACTGAATCACCAGACAAATTTTTTACTTCTATTCCTTCCGCATGTGAGAGCTTACTTTCTATCTCCATTATACGGCCTTCAATAAAACCTAACCTTTCCCGTGCAGCATGATACTCTGCGTTTTCAGACAAATCACCTTGATCACGAGCATCAGAAATAGCTTGTATAACAGAAGGCTTTTCTTCCTTTAATTTTTCAAGTTCGGCTTGCATATTCTCAAAACCTTCCCTCGTCATAGGAAATTTATTAATAATAGATGAAGCCATAATTACCCCCTAAACGCAATTAAATTGAGTAACAAAATTACTCACAATATTAAAAATATCACCTTTTATATCACCATTCATGTCATTTGACAACTTTTTTAAAACCCCAGGGTGTACAGTACGAAAATAATTAACAAGATCATGTTCAAATTTATTAACGTTACTTATTTGTATTTTACTTAACTGATTATACAGGTTAGAAAAAATATACATCAGCACTACTTGCTCTTCTATTGACATAGGTAAATGTTGTTTTTGCTTTAATAACTCAACAAGATATTTACCCTTATTCAAGGATAATTGAACACTAGCATCAAGATCAGAACCAAATTTTGCAAAATCTTCTAATTCTCTATACTGAGCTAAGCTTAGCTTTATAGAACCAGCAACTTTTTTCACAGACTTTAATTGTGCAGCAGAACCAACCCGTGAAACCGACAAACCTATATTTACTGCAGGTCGAAATCCTTTATAAAATAATTCAGACTCAAGAAAGATCTGCCCATCGGTAATTGAAATAACATTTGTTGGCACATATGCGGATACATCACCAGCTTGAGTTTCGACAATTGGCAAAGCAGTTAAAGAACCCTGCCCTTTTTTATCAGACATTTTAGCAGCTCTTTCAAGCAAGCGAGAATGTACATAGAATATATCTCCAGGGAAAGCTTCACGACCAGGAGGACGTCTGAGCAATAAAGACATCTGCCTATATGCCACAGCATGCTTAGATAAATCATCATATATAATCAAACAATGCATTCCATTGTCACGGAAAAATTCCCCAATAGTGCAACCAGCATAAGGTGCTAAAAATTGCATAGGCGCGCAGTCAGATGCACTAGCCACAACTACAGTTGTATACTCTAATGCTCCGCTTTCTTTCAGCTTATTTACCACTTTTGCTACTGTTGAAATTTTTTGCCCAATAGCAACATAAACACAGTAAACTTTTTGATTTTCGTTTACCTCATCGTTAATCTTCTTCTGATTGATAATAGTAT
			CAAGCGCAATAGTAGTTTTACCAATTTGTCTATCACCAATAATTAATTCACGCTGCCCTCTACCTATTGGAATTAGCAAATCTATAATTTTAATTCCTGTTTGCAGTGGCTCATGCACAGACTTACGATCAATAATGCCTGGCGCTTTAGATTCTATATCCATTCTGTTTTTGGCTCTAATTTCCCCACCGTCGTCCATAGGATGGCCCAACGCATTTACAACTCTCCCTAACAATTCATGCCCTACAGGCACCTGCACAACATCACCACTACATTTTACAACGTCCCCTTCTTTCACATCACGGTCATTACCAAGCACAACTATTCCAGCCGTATTATGATCTAAATCGAGAACTATTCCTTCTACACCACTTGCAAAAAATACCTTTTCACCGAATTTTGCTTTTTCCAGCCCATAAACCAATGCGATACCATCTGTTACTGAAATTACTTCACCTATATTTTCCCGCTTTATAGGATTATCAAACGTCTCAACCTTTTCTCTTATTATACTTGCTATCTCAGAAACATTCATACTGTTCTTCATACAAAATTCCTTACTTTTAATATTTCCATTTTACTTAAGTCAACTAACCTATCCAAGTAACTTTTTAGCGAAGCATCGATCAAATTAAAACCATACCTAACTACGAAGCCACCTAGTATAGAAGGGTCAACCACATTGCTTACTTTTATTATTTTACCAAGAAAGCTCAAAGATTCAGTAATTATTTTTATATCAGATTCCTTTAAAGTTTCTGCTGACTTTATAGTAATTTCGAATTCATTTTCATTTTCTCTTGCAAGACTTAAGAATTTTTCTAATATAAGGATCAATAAACTAGAGCGTTTATTTGCAAATATAACCATAATAAATTTTACTAAATTCTCACTCAAGTGCTCATTTATAGAAAGCATCACTTCTTTTTTGTGTGCAAAAGAAATCATAGGATGAGATAGGTACACAAAAACATCACGTTGATCCTTAAAAAAAGCCAACAAAAATTCTACTTCTTTCCTTATAATACCTAACCTGCTTCCTGAGACATGAAATAGCACTCTAGCGTAAGATGAAACTAAATTATTGTATTGGGTCTTTTTCATATTAAATCCAGTAAATCTAAATTAATTCAGCTACAAATCTTTCATTCTTCAATCCAAGCATTTTTTATATAAACAGGTCTTCTCTTTAAGGAAAGAAAATATAAATCATATCTGACTGAATAATCTAAAAAACTAAGGTTTTTACTTAAGAAATACTTAGAAGAATTTATAATAGACTGACATTGAAGATGAGATATCGGTATTTCTTTTCCAAGTAAACTTGTTTTAACTTCTATAAAAATCAGCTCCTTTTTTTTAGATACAATTAAGTCAATTTCACCGAACTTACAACGGTAACGGCGTTTTATAACATTATCCCATTTCAGTTTTAAATATACTAAAACTAATAACTCGCCAAAGTAACCTACAAAGTAGCGTAACCTACTTACCACAAGAAGAACAATTATGATAACAATTAACTTTGTGTAACTACTTTGCCTCCTTCTTTATTTTTACTATAAACCTTACCTCTTGCTGCAATATCCCTATCAACCAGTTCTATCACTGCCATTGAAGCGCAATCACCCTTTCGAGTGCTAAATTTTATTATTCTAGAATACCCACCTTTACGATCTTGATAACGGCTGGCTAAGACGTTTAATAACTTATCAACTGCTAACTTACTATTATGAAGGCGTGAAAGCAAAAGTCTTCTACCATGTAAAGTATTCTTATTCTTAGCAATTGTAATAAACTTTTCGACATATGGACGAAGTTCCTTAGCTTTTGGTAAAGTAGTTACAATCTGCTCATGGTTAATTAATGAGATAGATAGATTCTTTAACGTCGATAATCTATGTTCAGTACAACGAGATAGTTTACGTTTTTTTATTCCATGTTTCATATATCACCTAATCTTCATCAGTATGTTGTTTAGCCAACTCATCTATATCCTT
			AGGTGGCCAGTTTAGCACATTCATACCCAAAGACAAGCCAAAATTAGTCAAAACTGCCTTAATCTCATTCAAAGACTTTCTGCCAAAATTAGCAGTTCTTAACATTTCACCTTCTGTCTTTTGTACAAGATCACCTATATAAGTGATGTTTTCGTTTTTCAGACAGTTATGAGACCTGACAGATAATTCCATTTCATCTACCTTACGCAATAAGACAGGGTCATAACCCAAATCTTTAGCACCACTAGACGAAGAAACCTGCGATTTTTTATAACTTACATCAGAACTAATAAAGGGCTGAAGTTGCTCCTGTAATATTCTTGCAGCAGAGTCAACAGCTTGACTCGGAGAAATTGTACCATCAGTTTCAATTGACAATATCAGCTTATCCTTATCAGTCACTTGGCCAACACGACTGTTCTCTACCCTGTACGAAACCCTGTTGACAGGGCTATACAAAGCATTAACTGGAATAAAACCAATTAAATCCTGTTCACTCATAAGCTTCAAAAGTTCATTTTCTTTATATTTAGTTACAGGAAGATACCCTTTTCCGCTAGCCACATATATGGTCATGTTAAGCTCCACATTTTGCCCCAGCGTACATATTAACAAATCTTTATTAACAATAGAGCATTGATCATCAGTTTCTATCATCCCAGCTAATACCTGGCAAGGCCCTTTAGCGTTTAAATTTAAGCATTTATTAGAAGCACCATTTAATTTACACCTCAACATACCCATATTTAATACTATATCAGTTACGTCTTCTCTCACCCCTTGAATTGAAGTGAACTCATGAGTTACACCTTCAATTTTTATTCCATAAACAGCACTACCTTTAAGAGAAGATAACATTACACGTCTTAATGCATTGCCTAATGTTAAAGCAAAACCACTTTCCAACGGTTCTAGCACTATATCACTTTTTTCACTTGAATCATCTGATATTACCTTAACTGAACTAGGTTTAATCAATTTATCTAAATTGCTACAGAGAGAAACATCATTATTATAATACATAAAACAACCTTTTCAAATATCCTATACTCTTCTTTTTTTTCTTAACCTGCACCCATTATGAGGAATTGCGGTTTTATCTGCAATTGAAGTCACAGTCAACCCACAGCTCTGAAGTGCTTTAACCGCAGCTTCGGTACCAAAGCCAGGGCCGCGAATTATTACAGAGACAACCTTCATACCAAATCCCTCCATTGCGTTCTTCGCAGCAGACTCCGCAGCCTTACCTGCAGCATAAGGTGTGGATTTTCTCGAACCTGAAAAACCACATGCACCCACAGAAGTTTGACATAGCGTATTACCATGAACATCAGTTACATTTACAAAAGTATTATTAAAAGTTGCACGAATATGGACAACACCAGTAATAAACTCCTTCTTACTCTTACTAACCGTTTTGACTTTTTTCATTAAAACTCACAATAATAATAAATTTTATTTTTTCCCAGCAATAGGCAACCGAGATCTACCTTTACGAGTCTTAGCATTAGTATGAGTCCTTTGCCCTCTCACAGGTAAACCTTTTCTATGTCTCACCCCTCTATAGCATCCCATTTCCACTAAAGATTTTATGTTCATAGCCACTTCTTTTCTGAGCTCACCTTCTATAACATAATTTTGTCTAATGAAACCGCTGATCTTTTCTATATCTTCATCTCGTAATTCTGAAACACGTTTGCGCTTATCAACTTCGCAAGCGTGACAAATTACATTCGCAGTAGCAATACCTATACCATATATATAAGTTAATGCAAAAGGAACACATTTCCTCACTGGAATATTTATGCCTGCAATACGTGCCACTGGTACCTCGATACTTTATTAATAACAACTCTTAATTTATACCATAAAACAACTCAGAGTCAAACCAAATTACAAGAAATTTTACTTTCAATCTCTTGCGTTACCTCATCAACACTCAAATTAGCGTCAATTGTTAATAATTTGCCTTTATAATACTCGCGTAAACCTTTCATTTG
			AAGGTGATATTCACTTATTCTCTTATTAATTGCAGACATATCAGCATCATCAATTCTTTTCTCTAACCTCGTACTTTTACATTTAGCACAAGTAGTACTCTTAAAAGAAGATACACTATATATGCTTTTACAGTCCAAACACGCGAGACGATTTTTTAACCTATCGATTGCAATATTATCGTCAAGCTGCAGCTCAACTACAATGTCAACATCCCTATTATATTTTTCTTGCAAAACTTGAGTCAAAAAATGAGCCTGGTTTAAATTTCTCGGAAAACCATCTAATAAGCAATTATCATCCACTAATGCAAGCTGGTCACGTAATAATCCACATATAATTTCATCTTGAATTAAATTACCAGATTCCACGGTACCCTTTATTTTTTTACCTAACTCACTACTGCTAGATATAATATTCCTTAATAAATCCCCTACTGAAATTAATTTTAAATTATATTTTGCTATTAACAAGCTTGACTGAGTACCTTTACCAGAACCTGGAGGACCAAAAATCGTAATGATCATCTTACTTTCCTCGTTTTAGACTCATATTTCTTTATCCAGTTGTCGTACCTATTTGAAAAAATATAAGATTGTATTTGCATAATAGTATCAGTAATAACGTTCACTATAATCAGTAAGCTCGTCCCACCAAAAATAAATGGTATATCATAATAATATCTCATAACTTCAGGTACAGTACATATGACTACCAAATACGCAGAGCCAATGAATGTCAACTTAAAAACTATATCTTGAAGGTAATCAGAAGTATGTTTCCCAGGCCTTCTACCAGGTATAAAACCACCATTTTTTTTAAGAAAATCTGCGTTTTCCTCTGGATTAAATATAAAATTGGTATAGAAAAAATTAAAAAATACTATCAGCACCAAATAGGCTACAATATATACTACTTTATTTGCCATAAAGTAATTCAAAATAAAATCAGAAAAAGCGTGCCCCTTATAGAAATTTGCAATTGAAATAGGTGTCAATAAAATTGCATTAGCAAAAATGGTTGGTACTACACCAGATAAATTAATCTTCAATGGAATATAAGTAAAATCGTCATTATGTAATCTTTTAAATTGCTTTTTAGGATGTTGAACAATAACCTTTCTATAAGAAGACTCTACAAAAATGACTAAGAGTAGCAGCAAAAAAAACAATACCAAAACAAAAAGGATAATAAATAACGATACGCTACCGTTTTTATTTAACGTTAACAAAGATGACAAAGCGCTGTGTAACTCTGATATTATACCCGTGAAAATGATTAATGAGATACCATTGCCTATACCGCTAGCGCTGATTCGTTCACCAAGCCATATTAAAAGCATAGTTCCACCTAAAAGGCTGAAAACACCTATTGTACGAAACATAACACCAGGTTCGATTACAACCAATACCCCTTCCCTATTCATCCCTTCCAATCCAACCAAAATTGGAATTGATTGAAATACACAAATTACTATGGTCAGATAGCGTATATAAGAATTCATCTTTCTACGGCCTGACTCTCCATCATTCTTAACTTCCTTCATTCCTTTAATCGCAGAAGAAAGTAACTGAATAATGATAGAAGCCATTATATATGGCATAACGTTCAATGCTAGAATTGTCATTCTAGCCAATGCACCACCAGAAAATAAATTAAATACTCCAAAAACGCCTGAGCCATCTTTGGGAAATATATCATTAATTACATCAAGATTAATTCCAGGAATAGGCACATAAGTACCCAAGCGATAGCAAATTAAAGCTATTAGCGTAAAAAATATACGCTTTAATAAATCGCCTTTATATAACAACGTAGGATCCAAGCTATTAAATGCTGATTTATTGCCCATGACTTACGATAGTATTTCCACACTACCACCAACTGAAGCTACAGATTTTTTTGCAGCTTCTGACGCAAAATCAACATGAAACACAAATTTTTCGCTCAACTTACCTTTATTAAGAAGTTTAATTTTATCCTTAATAGACTTTATAAAACC
			TAATTTATACAGCCTCTCCTTATCTATAACAGAGTCTTTCACTATTTTTTTAGCTTCCATTAAGCGCTGTATATCGCCAACATTAATTATAGAGTATATGCTCCTACGTATAGGCTTAAAACCTCTTTTAGGCAAACGAGTATATATAGACTGTTGTCCACCCTCAAAACCATTTATAGAAACTCCACTTCTAGCCTTCTGCCCTTTATGCCCTCTACCGGATGTTTTACCTTTACCCCAACCGATACCTCTACCCAGCAACTTAGGCTTCTTTTTCTTAGATAATTTAGTAAATATAGAGTTTAATTTTACAGCATTATTCATACTTTACCTGTTTCCAACTATCTCGCTAATCTTTTTGCCTCTTTTGCTTGCTACCTGACGAGGAGATAACATACTATCAAAAGCCTTAAACACCGCACATATAACGTTATGAGGATTATTTGATCTAGTGGATTTAGCTACCACATCCTTTATACCTAACACCTCAAAAACTGATCTAATCGCTCCACCAGCAATAATACCTGTTCCGGCTCTTGCGGTTCTTAAAACTATCTCACCAGAACAAAATTTAGCTTTAATATCATGATGCAAAGTTCTACCTTCACGCAAGTACACTCTAATCATTGATTTCTTTGCAGCATTTACAGCTTTGACTCTTGCTTCAGCAACTTCTGCGTGCTTACCTATTCCACACCCTACCCTACCCTTCTCATCGCCAACAACAACCAAAATTGAAAATGAAAATCTTCTACCACCTTTGGTAACCGTTGTCACTCTTCGTACCGAAACTAAAAGCTCTGATAAATCATTATTATTTTGTAAATTCTTTATAGCCATATTCAAAACCTTCTAAAATTCAAATCCAGAACTTCTTAAAGCCTCAGCAAATTGAGAAACTAATCCTGTGTATTTATACGCTCCACGATCAAACGTAAGCTGCTGCTCTAATTTCATGCCAGACAGACGCTCAACCATTAAAGAAGAAACCTGTTTTATAGTTTCAGCGTTGACTTTCCCTTTACATACATCCTTAATTTTAGCATCCAAAGTAGAAGCTGAAGTGAGAGTTATTCCTTTTACATCATTAATTAACTGGACATAAAAATGCCTATTAGATTTAAATATGGATATACGTAAACGTTCAGCGCTCTTGTCAAGCTTCGCTCTATTACGTAACTTCCTTTTTTCGGAATTACTTAAAAAATTATACGATCTTTTCATTTTTATTACTTCTTTTTACTTACAACCTTACGCAGCATAAATTTGCCTTTTATTACAACACCCTTACCTTTATAAGGATCATATTTTCTAATTTTGCATATATCAGACGCCACCATATAGACCTTCTGCTTATCCATACCACTAACTACTAAGTGAGTTGGCTTTATGCACTTAATCTCAACATCTTTAGGCACTTTATATTTAACATTATGGCTATAACCAAGATATAAAGTCAAATACTTACCATCACACTCTGCCTTATATCCCACACCGTTAATCTCAAGATTAACAGAAAAACCATCAACCATGCCGTTAATGATATTATTAATATTACTCCTATAAGTGCCCCACATAGGCTTTATTTTATCATAATTATCTTTATCTTGATCAACAGAAAGCAATAGCTGATTATCAATAATCTGACACACAACATCCCTGATCAAGCTAACTTCCTTTTCAGCCTTAGCACTCTTTATTAACATACTACCATTATTATATTCAACTGAAACACCAGCAGGAATATTGATAGGAGCAGCACCTATACGAGACATGAATTTCTCCTATTATTTAAAACACACGACACAAAACTTCTCCACCAACCTTTAATTTATGTGCATTATAATCAGTCATCACTCCTTTGGGTGTCGATATAATAAAAATACCAAGACCATTATATGCTTTAGAAATGTCCTTATACTTAGAATAACGACGACAACCAGGCTTTGACACCCTAACTATGTCACTAATTACAGGTGACTTCTCATAATACTTCAATT
			TTACAATGAAAGAAGGTAAGTTATCTACAACTTGCTTTTCATAATCAAGGATATACCCTTCCTCTTTTAAAATCTCCAATATAGAAGAATTCATCTTAGAAAATAGTACCCTTGTTGCCCTATGCATTGCCAATTGAGCATTACGTATCCTTGTTAAAAAATCACCAATACTATCAGATAACGCCACAATATACTCCTTATATTATATTTACCAACTAGACTTTGTAACTCCTGGAATTTGCCCAAAAGAACATAAATCACGCAAAACAATTCTACATAAACCAAATTTTCTATATACTCCTCTTGGTCTCCCAGTTAAAGCACACCTATTTCTAATTTTGGTTTTAGAAGAATTTCTAGGCAATTTTTTAATTAATTTATTTTGAGCTGTAAACCTTTCTACAATAGACAAATTCTTATTATTTATTATAGATTTCAATTTTTCTCTTTTTTCTTTATATTGATCGCACAACTTTATTCTGCGAAGATTTCTTTCTATCATAGATTTTTTTGCCATATATTTCTCCTCTCAATTAATCAAAAAAAGGAAATTTAAGAGCCAGTAATAATTCCTTTGCTTCCTTATCACTAACTGCACTTGTTATAATATTAATATCCATACCTCTAATTTTACTTATTTTATCATAGTCTATTTCTAAAAACGAGATATGTTCCTTTATACCAAAGGAAAAATTACCATTACCGTCAAATTGCTTCACACTAAATCCTCTAAAATCTTTTTCCCTTGGCAAAGCAATATATATCAATCTTTCTAAAAACTCATACATTTTATCTCTACGCAAAGTTACTTTGCAACCTACTGTAGCACCTTTTCTGATCTTGAAGCCAGAAATAGATTTTTTTGCAAAAGTTGATAAAGGCTTCTGCCCAGCAATCAAATATAGGCTATCAAGTGGTTCATTTATTGCTTTACTATCTGTAGCAGCATCTCCAACGCCCATATTGATACACACCTTGACAAGTTTAGGCACTTGCATTATATTGCCGTAATTAAACTTATCCTTCAAGGACTTTACTATGCTATCTTTATACAATTCTTTAAACATATCAACCTAATCTATCACTTCTCCAGAAACTTTTGCAAAACGCACTTTTCTACCGTCTATAACCTTAAACCCCACTCTAGTTGGAGTTTTATATTTAGGTTCCAATGTTGCAACGTTGGATATATCAATAGCTAACTCTTTATTTAATATACCACCACTACTACCAGCTTTTGGTTTAGTATGTCTCTTATGCACATTCACTCCAGAAACAATTACTTTCTTTTTAGCATCACGTGCTATAACTTTGATTACCTTACCAATTTTTCCCTTATCTTTACCAGTTAAAACTATAACGTCGTCACCACTTTTTATTTTAGCACTCATTATAAAACCTCAACAGCTAATGACATTATCTTCATAAAAGAACCAGATGATAACTTTTTTACCGGACCAAACACCCGAGTGCCAAGTGGTTCACCTTGATCGTTAATCAAAACTACAGCATTGCTAGAAAAACGAATTACAGAACCATCAGATTTCCTAATAGGGCTTTTCACCCTCACCACAACTGCTCTATATACTTTTCCCTTCTCAACTTTCCCTCTTGGAGTAATAGATTTAGTAGATACAATAACTGTGTCACCTATAGATGCAGACTTTCTACCACCCAATAAACCAATACAAAGCACTGCACGCGCGCCAGAATTATCAGCTACTTCCAACAATGTATTTTTTTGAATCATATAAATATCCTATTCAATGTGAGCTATTAACAATAACCCATTTTTTAGTAGTAGAAATAGGCTTGTGTTCTTGTATTAAAACCTTGTCCCCTTCTTTACAACTATTATTCTCATCATGTGCTGTATACTTCTTGTATTTTTTTATAACCTTTTTATACAGCTCATCCTTATACACTTGTAATACCGAAACCTTTACAGTCTTATCACACTTAGCCTTAGTTACAGTACCACAAAAAACCTTTTTAGGCAT
			TCTTTTCCTCTCTTCTTCTTTTATTTAATGTAGTTAAAATACGAGCTATGCTCTTTCTTATTAAGCTAAAACGCGAAATATTGTTGCACTGGCCCAGCTTCTTTTGAAAAACCAAATTAACAAACTCTTTTCTCAAATTCACAAGAATTTCATGCAATTCTTGCGAGGACCTCGATTCAATGTCAGCTATATCCATTGCAACTCCATTTAATTATGATTAGATACAAATTTACCCTTCATAGGAAGCTTAGCAGTTGCCTTTTCAAGCGCCAATCTTGCTAAATGCATGGGAACATCACTGCTAATTTCAAACAACATTCTACCGGGCTTAGCTTTAAATACCCAAAACTCAACACTACCTTTCCCTTTACCCATACGCACATCCGCCGGCTTTTTACTAACAGGGGTATCAGGAAAAATTCTTATCCACACTTTACCAGAGCGTTTTAATGTTCTAGATATTACACGCCTTGCAGTTTCAATATGCTTAGATTGAATCCTACCTGCTTCCATAGCCTTTAGACCATAATCTCCAAAAGATAATGTGCTACCACCTTTCGTGTTACCCTTAATTCGTCCTTTAAATACTTTTTTATATTTACTTTTTTTAGGAATAAACATTTCAATATACCTAATTAGTTACCAATATAAACCCAGACCTTAACTCCTATGATGCCATATATAGTTTTTGCTTCAGCAAAAGCATAATCTATATTAGCACGTAAAGTATGCAAAGGCAAACGGCCTTCTTTATACCACTCAGTACGAGCTATCTCAGCTCCGCCAAGGCGCCCAGAACAACTTACTTTAATACCTCTAGCACCCATCCTCAAACAACTTTGAATAGCTTTTTTCATCGCTCTTCTAAATGAAACCCTTTTTTCTAACTGCTGTGCAATGCTGTTTGATATTAAAACTGCATCTATTTCAGACCTTTTAACCCCTACTACATTCACTTCCACATTATTTTTTACTTTTTCAGCTATCTTTTGCTTTATCTTCTCAATATCCGAGCCTTTCTTCCCTATTATCACTCCAGGTCTAGAAGAATGTATTATTACAGATACCAAATCGATCGTACGCTCTATAATTACTTTAGAAACACCAGCATGCTTAAAAGATTCATTTATATAACTGCGAATAGATAAATCTTGATGCAACCCTTGTTTATAACCCTTCTCAGCATACCAAATAGATGACCAAGTATTAATTATTTTTAACCTAAATCCTTTAGGATTAACGTTTCCCATATTTTTGCACTTTCCTTATTAATTTTCTATTTTTATGAATCATATAATTTCCCCCAATTTTACAGTTATATTACTATAACGTTTACTAACTCTATTAGCTCTACCCATAGCTTTTGGACATACCCTACGCAAAGTAAGAGACTTACCTATTAAAATTTCTTTTATATATAAATTATCGATATCCAATCCATAATTTTGAGCATTAGCAATCGCAGAATTTAATACCTTCCTTATAAGACCTGCAGCTTTCTTTTCACAAAATCTTAATTGCACAGTGGCAAAAGAAACTTTTTTATTACGTACTAAACCAGCAACCAAATTCAATTTACGAGGAGTTGATTTTAAAACCCTAGAACCAGCTTTAACTATTACATCTCTGTTTTTCATATCAATTACCTTCTTGTCGCCTTTTTATCACCACTATGCCCAGTAAATTTACGAGTGGGTGAAAACTCACCAAACTTATGACCTATCATATTCTGATCATTAACATTCACAGGAATGTAATCCTTACCATTATAAACAGCAAACTTTAAACCTAAACAATTAGGAAGAATTACAGAAGCCCTGGAATGAACTTTTATAGCCATGTTAACAAACCCCTTGTTTAAAGCATTATTCACCGACTTTAATATAGAAGGATGACAAAAAGGAGGCTTCCATGCAGATCTACTCATAAACTAACCTTTCAATTGTTTTATATACTTATCACTAGATTTATTTCTCCTTCGAGTTTTCTTTCCTTTTGTT
			GCAACACCCCAAGGAGTAACAGGATGACGACCACCAGAGGTTTTTCCTTCCCCGCCTCCATGAGGATGGTCAACTGGATTCATTGCAACTCCACGTACAGTAGGTCTAATCCCAAGCCACCTACTTCTCCCAGCTTTACCCAACTTTCTATTCTTATGGTCAGGGTTAGATACTACACCAATAGTAGCCTTGCAAGAAGATAAAATCAACCTAATTTGACCAGACCTGAGTCGTAATAAAACATATTGGCCATCACGACCAACGATTTGTACATAACAACCAGCAGCTCTAGCAATCGCAGCACCATTACCTGGCTTCAGCTCAACATTATGAACGAAAGAACCAACAGGTATATGCTTGAGTAGTAAACAATTCCCTGGCAAAATATCAGCATCATTCCCAGCTGTAACAACATCACCTGGCTTCATACCTTGAGGAGCTAATATATAAGACTTAATATCATCTTCCTTATATGATATTAACGCCAAAAACCCACTTCTATTTGGGTCATACTCTATTTTTTCAACTATACCTTGACCACTTCTATTACGCTTAAAATCTATCACTCTATACTTCTTTTTGTGACCACCACCCCTATGACGAGTTGTAATTCTACCATGATTATTTCTTCCACCACTGGACTTTTTACCGGATGTAAGAGACTTTTCTGGCTCATCTTTTGATAAACCAACTTTACTTACTAACACAGTCCCACGAGAAGACGGAGTAACAGGATTAAAAAATTTCATACCCATACTAAACGCTCATTATATCTAATTTTTGACCATCCATCAAAGAAAAATAAACTTTCTTTTTCTGTTTTTCACAACCAACCACACCCCTAAAACGCCTATATTTAGGCTTAATTCTAACAACATTTATAGAAGAAATTTTAACATCAAATAGAGACTCTATTGCCAACTTTATTTGACGCTTATTTACATTTACAAAAACATACAAAGAATATTTATTAAACTTCTCCCTCAAAAAAGAGGCCTTTTCTGTAATTATAGAAGATTTTATTATATTATTATATTTGATCATAACAATCTACCTTCAAGATGCTTTAAAGTATCCTTTGTCAACATCACGCATTCGTGATTCAATATATCAAAAACATTTAACCCAATAGGTTTGATTAAGTCTACATAGTGCAAGTTTTTAGCCGCACGCAACAAATCATCTCCATAATCACCAACTATCAAAAAGGAAGAAAATTTAAAATTTTTAATACATTTACACATTTCAGACGTTTTCTTCACATCAATATTTAAATTATCCAGAATAATTACTTGATTATTTAAATACTTTAGAGATAAAGCAATTTTTAAACCAAATTTGCGTACCTTCTTATTAAGAGAATAAGTATGACTCCTCACAACAGGGCCGAAAATAATCCCACCACCTCTAAATTGAGGAGATCGCAAGCTCCCTTGTCTTGCCCTACCGGTACGTTTTTGACCATAAGGTTTAGCTGTTGTACCAGAGACATCACTAATACCTTTTGTTTTATGAGTACCAGCTCTTCTCTTCGCTAATTGCCATCTCACTATATCATGCAAAATACTCAATTTTTGCTTAGCAGAAAATATCAAAGGATTGAGCTGAGCAGTACCTACATTATCATTAGATAGATTAACTAAATTACATTCCATAACTAACTTACCAAATTACTAGCATCATCATTTACATCTAACAGTAAACCTACCGGAAAAGGAACATCTTTATGTAAAGATTTTTTAACTGCATCTCTTACAAAAACATAGGAATTTTTAAACCCAGGAACATTATTACCCTTCACAGCAATTATACTATTTTCATGATCAATGGATAATATCTTCATATTTTGTGCAGTTATCCTGCTGTTACCTAAATGACCAGCCATTTTCTTTCCTTTGAATACTCTACCAGGATCCTGACATTGGCCAGTGGAACCTTGTGATCTGTGAGCAATAGAAACACCATGAGATGCCCTAAGCCCACTGAAATTATGCCGCTTC
			ATCACACCAGCAAATCCTTTACCTATAGAATAACCCGTAATATCAAGATATTGACCAACCACAAAATGATTGATTCCCACTTTTTTACCACATTCTATTCCCGACAGGTCATTTAATCTACTTTCGTATAACTTACATTTATTATTTATACCCTTTTTCTTTAAATATTCCAACTGAGGTTTTGCTATATTTTTAAAATCTCCTGTGCCTAAAATGACTGAATTATAGCCACATTTATCTTGTCCTTTTATATCAATAATATGAGTTTCGCTGAGATGCAATAAAGTTACAGCCATGCGACTATTGTCAGAATACATAGCAGTATGACCAATATTCATCATTAGTAAACCAATTCTCCTCAGCGAATTTATTCTCTTCATTTCCTTCTCCTAAACCTTAACTTCCTTGACTTTTAAATCCACTTCTACGCCAGCAGAAAAAGATAAACCTGTAAGCATCTGCATCATAGTAGGAGTAAGATCATGTAAAACAATCAAACGCCTAGAAGTTCTCATTTCAAACTGTTCACGAGATTTTTTATCAACGTGAGGAGATCTATTAACAATAAATTTAGAATCTTTCCTTGGCAACGCAATCGGACCAGATAATTTTGCACTGGACCGCTTTAATTCATCAACAAATTTTCGAACACCCTCCTCCAATAAAGAACAATCGAAAGCCTTAATGTTAATATATATATCTTGCTTCATCTTAGTTACTACACTCACTCCAAAATTTCAGAAACAACACCAGAACCAACAGTTCTACCGCCTTCTCTTATCGCAAAACGCAATCCCTTATCCATTGCTATCGGTACTTGCA----------------------------------------------------------------------------------------------------TTCACTGATATTGGTATGGCTAAATTTGAGATAGTTACATGAATTTACCATAAATCACCATCTCATAAAGTGTGATGCAACAAAGCCATCCCAGTGTCTGGGCACTGGGATGACACCCTTTTGGATGGAAACCAGTGTCAGGTACTCGGATGACACCATTTACAACCACTCTCCTACCCTTTCTAGCTGTTTATAGCTGTTAAATCTCAGGAATTTATCAAAATATGGAGAGGCAATAAAGGGTGTGGAATTACTTAAATAGTTAGATAAAAAACCAGGCAGATCATTTTTTAATTCTTGCATTTTGTATCTATAATTTTGTATAGAAATAACTTTTATTTTATCATAATCAAGTTTCCAATAAGCAAGTTCTGAGACTTCTCTTTTTGTTATATGTTCTACCGCTAAGGCTTGTAAAATTAATTGCGGAAAAAATCCCGACATTACTTCTTCATTGGAAGGTGGTGTACCAAGCTTATAGTCTATAATTGCCACTTGCCCACTTGGTAGATACTCAACTCTATCACATCTTGCTATCAGTGAAATTTCTTGTGGCTTATTTGTCATCCAAGCAGTTTCATACTGATCACAAGAACCAGTGTCACGCGCTGGAATATGAAATATCGGACAGGAAAAGTTCTTTTCCAACTCAACATAATTGCTTCGAGTTTCATCAAATTCGACAAAAGATTGAATTATCTTTTGTAGTCTTACCCACCACATATTTGAAAAATTAAACTGACTAGTCGAGAATGCTTCTCGTGCAATGCTCATTGGAGATTTTTTGTTGCGTAAATATCTTGCAAGAATGTTGTGTACCATAGTGCCAAATTGCAATATCGATGGCTTGAAATTCAAGTCTCTTAATTGTTTAAGACCCAGTATATATTCAACGTAAAATGAATAAGGATTACGAATTAGCTTTTCTATTGCACTGCAAGACATCACCTGCATTTTTTCTTTTCTAACTTCGGTTTGAGGTTTTGGCATAGGCTGAGTACATGGAACAGTACATTCAGGCGTATTTAATATCCTTAGCCAATCACGATACGGCTGCTTCCCCTCCTTGAGTAGAATT
			TCCAAACGCTGCAATAGAATTGGCTTTCTATGGCTTAGCGATCTTGTAATATAAACCTTACTTGCACAAAACAAATTGTGTAAAGTATAAAAAAAATACCCCTGCTCTTCTTGCGCAGAAGGAAGATTAAATTTTTCTCTCGTAAGTGCATTCAAAAGCGGACTTTGAAAGCTTGGCGCTTCATTAAATCCAGCAAGTATTACAACTTTGTTGTGATATAAGCTGAATTTATTCAAGTCACTTGCTACAAAGAAAAACTCTTTCTCTAAAAATAAGGTCAGAATTTGGCTATATAACTCTAAGGAGCATTTAATTCCTACACCCTCACATGCATTTGAGAAATTACAGGTAAAATTACCTATTTCACTATTTAGCTCTGAAAAATTTATACCAGATAATATATTAATACACTGCAAATGAGTTGCTACCACATCGAAAATAGAGCAATTTATAGAACGAAGTAAAGGATTAAATATAACCTCTAACTTACTGATAATAAGTAATATATCTTCTTTGTATTTTAGCTTTTTATGGGCATTGATAGCATTTATAATATCGCTCAGACCATTTGTACTAAAGTTGCGTAATATCTCTATTTCAAATTCAGATAAAATCCGAGGGTACTCTTCTTGAGTGTAACCAAAAGTCACTAGCCTATGTTTAAGGAGCGAAAGTAATGACACACTGCTCCAATTTGAGGTCAAAACTTCGATACTATAAAGCAGAAGCGTTATATAAGGGTAATTTTCCGGTATGGCACTGTGTTGCCTTGATAAACATGCTATACGAGCTGCAAGTAATTTATCAAAGACGACCAAAGAAATGTTTTCATAACATTCATTTTCTATAATTAATGATGTCACTTGTGCTTCTTCCTCTCTGGAATCACAAGTGATGACTTCAATATTGCCAACATGTCCACTACTAACTTTGCTTAGATCGGCAGTTGTATCAAAGACGTAATCTAGATATTCCTCAGGACTTCCTGTTATCCCAGCCCTTTCTTCTGTCATCCAAGTAGCTGACACTGGGATCCAGTTTTCATTATACAGCCACCTGGTGCGCTCATTTAAAGTTAAGTTTTCTGGATCCCAGTGTCTGGGCACTGGAGAACACGCTTCTGGCAGAAAACTCACATCCCTTCTATCCACTTTTAAATAATCGAGCAGATCTTTCAGGCAATATTGATAATGTTTTTTATCAAGCGATTTCCAGTCTTTCTCTTTAATTTTCAAATTCAAGTTAGGCAAAATTATTTTTCCAAATGGCAGATCATATATAGCCCTAATTAACGACTTATCCTTTCCAATTCCAACAAAGATTATATATTGGTCTTTTTGTAAAGAGATTATCATATTGTTTATGTAATCACTCTTATGTTTTAATATATCTACTACTTCTAAATCTTTTAAAGTTTTACTCCAAGTCTCAGTGAGTAAGCTTATGAAATTCTCTATTTTTTTTGAATGTTCATCAAATTGATAACAATCCGTTGTTTGGGTAGATTGAATTTTATCAAGCAGTGATGGCAGGCTATAAGCTAAATCAATTGGAAAATTATCATTATTTTTTCTATTCCACTCCAATATGAATTGAATGAGTAGCAGTGTCCTTTTTGTTGGCTTGATAACTTTAACCCTATCAAGATTTAATATTAAATCTTCCTCATCAATATTCTCTAGCGAAACTATCTCTGGCAAAATTATGCATTTTTTAGCGTTATGATTCTTGAATGCACTCAGCAGCGCTATCACATCCCTCTTGCAAGGAAGTATGATTTTTACTTCAGGAATTTTTTCTCTTTCATATTCAGAAAATATGTGCTGAACCAGCACATCAAAAAGAGATTCATCCACATTAACGGTAAAAACTCTTCCCACTAACAGTAACAATTAATACAATATTTTATTGTATAGAAATTATTCAAAATATAAACGTGCTTGTATGCTATTATATATTAAAATTTTTTATAACATTACATGGCAAACATTAGAATAGAA
			GTTTTAAATAAATGCGAGCAAATTGGCTGCAGATGGTTAGTCAACGTTTACTCGATTTACATACGCAAAGAATTACCATCCAAATTATATGAAGAAATTTGCGGGCTATTTTATAATAAAGTCATACAAGACTGCCGTTATTATTCCTACAATGAAAACCTTGAAGAAGTTCCGTATGATTTCATAGAACCACAAGCAAAGTGGGGCTTGGAAATAAGCTTCCTACCTGGCATGACCGATAATGTAGGCAACACAGTGAAACAAATTGTTAGAGAGAATTTAATAAGCAAAGGCTATATCGACCAGCCTGTCATCCCAGCCCCTTCTTTTGTCATCCCAGTGCTTGACACTGGGATCCAGAAAGAGAAAACGCAGATTCCAGCGTCACGCGCTGGAATGACACCAATTGAGATCAAAGCAAGAAGTTCAAAATTGATTCTAAGTCAAGGAGATTTACCAACCGAAGATGATATAAAACAAGAGTTCAACCCCATCACTGAGTATTGCACACTTATCTGTAAAGAAAATAATAACTATAGCTGGAAATATTATGGTAAATATAAGTCATTAAATACCCACTCCGGTGTCATTCCAGCGCGTGACCAGGAAAAAAAAGAATGGATCCCAGTGTCAAGCACTGGGATGACAGAAAAAAAGGCTGGGATGACAAAAGAGAGCACTGGAGTGATATCAAGTAGTAATGGGGCTAAATCTGTTGATTTAAATGTAAGTGACCAAGAACTTGAGAAAATCAGCAGAGATGGAATCGATGGTAATGGCACTTTAGGGCTCTCGCTGGCAGCAATGAAAGCTATAAAGGATTACTTTAAAAAACTTGGTAGAAATCCATATGATATTGAACTTGAGTCTCTGGCACAGACTTGGTCTGAACATTGTAAACACAATATTTTTTGCTCCCCTATTGATGAAATAAAAGACGGTCTATATGCTCATTATATTAAGCGTGCAACGCGTGAGATAAATTCTGACATATGCGTGTCAGTTTTCTCCGACAACGCAGGAGGAATAATTTTTGATGACGATTACTTGATTGTAGATAAAGTTGAAACTCACAATAGCCCTTCAGCTCTTGATCCATTTGGTGGAGCAATGACCGGAGTGCTTGGAGTTAATCGCGATATAGTGGGTTTCGGGAAAGGCGCAGAGCCTATAATGAATACCTATTACTTTTGCTTTGCCAAAGAAGCAAAAGGCAAATTTTATAGGGATAAAGAGCGCACTGATGAGATCTTACCGCCAAAATATATAATGAAAGAAGGGATTCACGGTGTTAATGTTGCTGGTAATTGCTCTGGTATTCCAACACAACTTGGATCGGTATATTTCGACGATAGATTTTGTGGCAAGCCATTAGTTTTTGTCGGAAGCATTGGAATTATTCCACGCAATATAAATAATGCACCTTCACACATTAAAGGACCAAAAAATGGCGATAAGATTGTAATTATTGGCGGAAGAGTTGGAAGAGATGGAATTCACGGTGCAACGTTCTCTTCAGAGGCTTTATCGGGAAATAGCCCTTCAACAATTGTGCAAATTGGTGACCCTATAACACAAAAAAAATTATCCAATGCCGTCATAAAAGCAAGAGATCTTGATCTTTATAATGCAATAACGGATAACGGAGCAGGTGGGCTGTCGTCGTCTATTGGTGAAATGGGAAAAGACGGATTTGAAGTTGATTTGAGCAAGGTTCTCCTTAAAAACGATGGTATGGCTCAGTGGGAAATATGGATATCAGAATCACAAGAGAGAATGACCTTAGCAGTGCCAGAAGAAAATCTCCCTATGTTTAAGCAAATCATGAAAAAACATGATGTGGAGGTTTGTGTGATTGGAGAGTTTAATGAGAGGGGTAAAGCTGTTGTTAAATGTCCTGAAGGGACAGTAATAATGGACATCGAAACTGAATTTCTGCATGATGGTAATCCCAAAGTGCATTTACAGACGAAACCGTGGTCTAAGGGGCTTTCAGCGCT
			ATGCGCTGGAATGACAACAAGTTCGCCTTCTTTAGCAATTGAACTAAAAGAAATGCTGAGCAGACCAAACATTTGCAGCAAAGAGTTCATAGTGGTGCAATATGACCATGAGGTTCAAGGGTCGTCAGTGCTGAAACCACTGCAGGGCAAGGGAAGAGTGTGCAGTGAAGCTATTGTTTCAAGGCCAATCCTTTCTTCAAATAAAGGTGTTGTAAAATCGCAAGGATTTGGCTCAAGTTATGGAGAAATTGACACCTACCACATGGCAGCATGTGCAATTGACACCGCGATACGCAACTATGTAGCCGCAGGAGGAAATATAAATCATCTAGCGTTGCTCGACAATTTTTGTTGGTGTGATGCTTATAATCCAGAAAGGTTGTGGCAACTAAAGAAAGCTGCAGAGGCTTGTTACGACTTCGCAACTGCATTTAAAACACCATTCATATCCGGAAAAGACAGTATGTTCAATGACTTCAAGGGATATGATGAAAATGGCGAGAAAGTGATAATCTCTGCACCACCTTCATTACTCATCTCAGCAATTGGAATTATAGAAAATATTGAAAATGCGGTATCGCTTGATGTAAAAATGCCAGGGGACTTGATATATGTGCTTGGAGAAACACTTGATGAACTTGGTAGATCTGAATATCAGTTATATAGTGGAATAGGTAATAACAACGTACCAAAAGTTGATGCAAAGAGCGCTAGGAAGTTGTATGAGCGTTACAACCAGGCAATAAAAGATGGCATAATTGCCTCTGCAATTGCACCAAACTTAGGCGGATTAGTTATTGCTCTGGCAAAATCGCTAATTGCAGGAGACCTTGGTGCTGAAATCGATCTTTCACTAGTGCCAATAGGAAAAATACAAAATACAGACATAATAAACAAGATAATAATGTTTTCTGAATCGCAAAGTAGAATTTTGGTTACTATTGCACCACAAAATCAGAAGAGGTTTGAAGAATTGTTTGAAGGTGCAGTTTATTCATGTATTGGCAAAGTAACAGAGAAAAAGGTGCTAAACATAAAGGATGTTTTAAAAGTAGATCTGAAAGATGTGGCATGCTAATATAAAATATTTTTCTTATTATGCTAAATAACTCTTTTACTATATGTAATGTTTATTTAGAATGAATGTATGTTATTAATTTTGGGTAGGTAATTATGTCTATTTTATCGATACTCCTGTTTATCAGTCTTTCTTTACTCAACACTTCAAATAAATTGATGATATGTGCTGCCTTATTTGTGGGAGCTGCTTTAGTTGTAAATTCAATGGTTGAATTTTATGGCAGAAGCAAAGCTACGTACAACTTAATAGTGTGTACAGCGCTATGTTGTGTTTTTAAATGGCAAAGTTTTAATTTGATGATATTGATTTCATATACTGCAATTTTAGTATCTCTTCTCTCAAGCATAATTATTTTTGAAAAATTGAAGTCCAAGTTGAATTTTCATATGGCAAATTTCATTACTTTAATTATAGCATCAGTGGTTGATAGTGCCGTTGTATGTGTTGGATTACTATACAAATTTTCTGCAGGTAAATGCCTATCAATATATACTAGAGACTTAATTTTTAAGTTTTCTTATGCGTCAGTATTGAGCATCTGTTTGTTTGTAGGAATGTATTTATTTTGCTTGGCAAACAAGAAGTATTTTAAGATTTCCACATAACCTGTTTTCTGATATAGCTAAACTGACTTTGGGTCCTAGGGGTGTATTTGGTGCGTAACAACAGTTTAGAATTTATAGGTAGCCTAAACCCACAACTGTACAAACATTATGATTTGAGCCTATCAGGGGGGTGTCATTCCAGTCTGGAATCCAGAAAAAAGAATGGTGTCATCCCAGTGCTTGA----------------------------------------------------------------------------------------------------------------------------------
			---------------------------------------------------------------------------------------------CTTGACACTGGGATGACATCATAGGGGCACTGGCCTACTTAACCGTCATACCGTCGCGGTATCTCAGCCGCTAACAAGTAGCGGAATGACGATTTATCAAACGCTGCCTAATTTTCCGTAACAGTTGAAAAAATCAATAGAAAATCAATATATCACTATAAATTCACGTATTTTGAGGCTATAATGGTTAATACGTTATATGGTATAATATGGACGATTTTATCAGAGTTAAGGGCGCAAGGGAACATAATCTGCAAGGTGTAGACGTCAATATACCGAAAAATAAGCTAGTTGTTATAACTGGGCTAAGTGGTTCTGGCAAGTCTAGCCTTGCATTTGATACGATTTATGCAGAAGGCCAACGCCGGTACGTTGAAAGCCTGTCAGCTTACGCGCGTCAATTTCTCAACATTCAGGATAAACCAGATGTTGAGTCGATTACAGGTCTCTCTCCTGCAATATCTATCAACCAGAAATCGATCTCAAAAAATCCAAGGTCAACAGTTGGAACTGTTACCGAAATTTACGATTACTTGCGCTTAGTATATGCACGAATAGGAGTTCCTTATTCACCTGCAACTGGATTACCAATAACAAAACAAACGGTGTCTCAAATTGTAGACACTATAATTGCGTTACCTTTAGAAACTAAGATATATATACTTGCCCCTGTTGTGCGTGGTAGAAAGGGAGAACATCTTAAAGAGATATTGGAAATTAAAAGACAAGGTTACGTAAGGTTCAAAATAGATGGTGAAGTGTACAATGTAGATGACTTGCCTAAACTCGATAAGAACAAGAAACACGACGTTTTTGTGGTTGCAGATAGAATATCAATATTGGGCGATATAGGAAATCGACTGCCAAGTAGTATAGAATCCGCACTAAAACTTGGTAATGGTCTAATGTATGTAGAAATAGTAAACCTACCTGACAACCATAATTCCGAGTATAAAAATGGTCAAATTCTGACTTTTTCAGAGAATTTTGCATGCCCCGAGTCTGGTTTCACTCTTGAGGAAATAGAACCAAGATTATTTTCTTTTAACAGCCCTTACGGTGCATGTGGTTCGTGTAATGGGCTTGGTAAAAAACTAAGTGTTGATATAAAGCTAATAGTACCGGATGAAACTCTTTCAATATCTGAGGGTGCTTTAAAGCCAGTGGGATCAATGTTCCGCCAAGTGCACACAGGTTATGGATTTCTAAAAAGTGCAATTCTATCACTGGCTGAAAACTACAAATTTAACCTTGATATTCCGTGGAAGAACATAGATCAAGAAGTAAAAGATATGATACTCTTTGGCTCTAATAAATTTCAAGGTTTGATCAGTATCTTGGAGAACCAGATGGATTATGATGAAACACTTGTTGAGCGATATTGCTCTGTCACTCACTGCAGAGAATGCACTGGCTATAGATTGAGAAAAGAAGCGCTTACAGTAAAAATTGATAGCAAACATATAGGTGAAATATCAGGGCTTAGTATCGATGAATCCCTTAAGTGGTTTGAAAATTTGCCAGACAAGCTCACAGAACAACAGAAGCAAATCTCAAATAAAATACTAAGTGAAATAATCAAGAGGCTAACATTTTTAAAGAATGTAGGGTTGAATTACCTAACGCTTGATCGAGAATCTAGCACTCTCTCTGGCGGTGAGAGTCAGAGGATCAGACTTGCTTCGCAAATTGGCTCAGGATTAACGGGGGTTTTATATGTTCTTGATGAACCCTCGATTGGCCTTCATCAATGTGATAATGATCGGTTAATTGCCACACTAAAAAACTTAAGAGACATGGGTAACACTGTAATCGTTGTTGAGCATGATGAAGATACAATAATGGCTGCTGATTATGCGATTGATATTGGTCCTGGAGCTGGCGTAAATGGTGGAAAAGTTGTTGCA
			GAAGGAACACCAGACCAGGTGCAAAGAAATTCAGGGAGCATAACAGGGCAATATTTGAGTGGAGAGAAAAAAATTTTAATTCCAAGGAGAAGAAAGCAAGCAACTCAGTTCATAAAAGTAATAAATGCATGTGAAAATAACTTAAAAAATGTAAACGTTAAATTTCCTATAGGGAATCTTATTTGTGTTACTGGAATATCAGGAGGGGGAAAATCAAGTTTAGTCATAGAAACGTTATATAAATATTCAGCACATAAGATACATCATTCGTCTGCAAGGTATGGTCAGTGTGATAGAATAGAAGGCCTTGAATATATAGATAAAGTTATAGAAGTTGATCAGTCGCCAATTGGTAGAACTCCTGCGTCAAATCCAGCAACATATGTTGGTATGTTCACTCATATAAGAAATTGGTTTGCAGGTCTTTCGGAGTCAAAAGCAAGGGGATATAATATAGGCCGGTTTTCATTTAATACCAGAGGGGGAAGGTGTGAGGCTTGTAAAGGTGATGGGCACTTAAAGATAGAGATGCATTTTCTACCGGACGTTTATGTGAAGTGTGAGCAATGTAAAGGGCGAAGGTATAATCGGGAAACATTGGAAGTTACTTATAAAGAAAAATCAATCTCTGATGTGCTTGATATGACGATAGATCAGGCTTGTGATTTTTTTGAAAACCTTCCAATGGTAAAAGAAAAGTTGGTTTCTTTGCAGGAAGTAGGGCTTGGCTATATAAAACTCGGACAGTCGTCAACAACGTTGTCTGGGGGTGAAGCACAACGAATAAAGCTGTCCAAAGAGCTATCAAAACGATTTACCGGAAGAACATTGTATATTCTTGATGAGCCAACAACTGGATTACACTTTGAAGATATAAATAACTTACTAAAAATACTCCATAGATTAGTCAATCTGGGAAACACTGTTATAGTTATCGAGCACAATTTGCACGTTATAAAAACTGCAGATTATATAATAGACATCGGACCAGAGGGCGGAATAAAAGGCGGAGAAGTGATTGCTACTGGAACTCCAGAAGAAGTGGTAAAAATTCCAGAAAGTGTTACAGGCAGGGATCTTAAAACGTATTTATTATAAACTATTTCTTAATTATATTAGGCTAGGTTGCATATTTATGATTTGGAGATAAGAATGTCAGTATATCGATACTTTAGAAGGTACGTTGAATATGGAGTTGTACCTGCTAAGAAAGCAGAAGATAACACACTAGTTCCAGAAAATAGTTTCTATAAATCTGTACGTTACGTTGATAATGTGCTAGGACCTGTGAAAGATGTAATTTGTGGAGTTGAGAGTAAAGACAATTATAACAAGTATTATCAAGATAATGATAAACGTGGGTCACAGGGCAGAGAAAGTGTATTCATTGTGTGCACTTGGTGCTATTTTAGCAGCCAACATAATATTGCAACCTTTATGTTTGATACTATAACTAAAGTGACTTAGGTTTACCGACGATTTGATAAACGACAAATTCGTCATCCCGCTGCTTGTTAGCGGGATCTAGAGATACCGCGGCGGTATGACGTAGGAAAACCTGACTTGCACTAGCTACAGCACCCAGCAGTGGCTCAGTTTGAACTATATTGAAATGGAATAAAAAGTGAAAGAGGGTAAGCTTAAGTTACTTTAGCTATACTATATAAATTATTTTATAATATATTTAATGAGTTGTGAACCTTCTCTTACTAAAAAAAGCTACAAATCTCATATTTCCAAGCGTATGCGTAAGTTGCGAATGTATCATTGATGAAAATCTTAATCTGTGTAGTGAATGCACCAAAAAAATCAATTTTCTAACTAAGCATTACTGCAATGTTTGTGGCGTAGTAATCTCAGACAATATTTATACGTGTGGTAAGTGCATCATCAATCCTCCACCGTTTAAAGTATTAAGATCAGTTTTTGCTTATGATCAACATAGTAGAAACATGATTATAAATTTCAAATTTTTTGATAATTTGAATTACGTGAAAATC
			TATGCAAAGTGGATACACCAAGCTAATCAGGATACATTTCAGAACGCAGAGATCATAATCCCTATACCGTTACATAAAATGCGCTTGTTTAAACGTAAATATAATCAAGCAGCACTGCTTGCAAAAGAATTGAGTAAGTTGTCCAATTTATCCTATACGCCATTTGCAATAAAACGCCTTCGCCATACTGCGCCTCAAGCTGGTCTTTCACTTAAACAGCGTGAAAAAAATTTAAAGAAGGCTTTTAAAACAAGCAACAAGAAAATTATCGAAAATAAAATCGTGATATTAGTTGATGATGTGGTAACAACCGGAGCAACTGTAAGATCTTGCTCTCAGGAAATTTTAAACTCCGGTGCAAAAGAAGTGAGAGTGCTATCACTTGCAAGAACGGTGAATGATTGTGAGGCTATTACATAAAATCTTGGCTTGCTTTTACTATATCCATAAAATTATAATTTATAGTTGAATAGTTGTTGGGGAGCGTATGAATATAAAAGAGCAAGAAATTGATGCTATATTCCAAGAAATAGAGCAAGAATCAAAAGAAAGTGACATAATTGAAGAAATTAAGCAAAAGCTGCTCGCATGTAACCAAGATACATACAATCAGTGGAAAAGACTTAATTTTCACATAGATCATTTATTTGAAATACGGCAAGAGATTACCCATGCTTCTAGGTATTATACTACTGCGTTAAACATTGCTGCTCATAAAGGCTTAGTAAAAACAGTAAGACGTCTACTGGAGAAAGGTGCAGAGGTTAGTACACGCGATGGTGGTGGACACACTGCTCTGCATTGTGCCGCTAGCAGCGGTAATACGGAAATAATAGAATTACTACTGGAGCAAGGAGCACATATTCACTCATGTTCTAAACTTGGCTCAACACCGCTGCATTTTGCTGCTACTAATAATCATATAAATGCAGTGAGGTGCCTGTTAAATAAAGGAGCTAGTCCTTTAGCACTAGATAATAATAATTCCATTCCCAGTATGTTTGCTACAGACAAAGAGGTGATTGCTGTCTTGGAGAAAGCAGAAGAAGAGAAGCATAAGGAAAATGCTGCTGCTTTAAAGAAAGCAGAAGAAGAAAAACATAAGAGAGAAATGGAATGTAAGAAAAAAAGGCAAGCAAAAATGATTGCTGTAGGTGGTATTGCAACTGCATTGATAGTGGCGGGTATTGGATACATTGTTGAATTACCTATACTAGTAACTATTGGTATATCTGTATCCATTGCATTAGTATCTGTTTGCATTGCGTACGTAATGTCAAAACCTAACACTAAAATGGAAGGAACAGAGAGCTCTGTACAGGAAATTGGTCAGAGTATATAGGTCAAGATAAAACTTTACTTTTAATAACCTCAACATCACTAAACTCAAAGGTTTGATTCCCTATGATTTGAAATTTCTCATGTCCTTTTCCTGCAACCAGCAGAATCATACCCTCGTTATAGGCAATATCTATGCCTTTTTCTATGGCTTCTTTCCTGTCCCCTATCTCCAGTGCACTAGGACAATATAGCAAAATATCGTGGCGAATTTTTGCAGGATCTTCATCACGCGGATTGTCATCTGTGATTATTACTTTGTCTGCATACATTTGTGCTATTTTACCCATTTCTGAACGCTTCTTCCGATCACGATTGCCACCGCATCCAAAAACTAGGACTATTTTTTTGTTGAAGTGCCATTTTAAAGACAACAGGGCTTGTTTAAGCGCACTTGGAGTGTGTGCGTAATCCACGAATGCAAAAGGTTTAACTTTTTCCATTCTTCCTGGTGGAGAAACGAGTTTACCTATAGATATTTCTCTGTAATTCAGTCCAGACGAGGTAACTATACTAATTGCACACAACAGATTATATGCTTGAAATTGCCCCAAAACTGGAAAAAACATGTTATAAATTTCATCGCCAATTTTAATTGTAAGGTATTGACCATTAGGGGTTGGTGTTTGCTCTAATAAAGTAATATCAGAACCTGTTTTTCC
			ATAGGTGATAACTTTGTTGCTGCGTTTTTCAGCTATTTTAAGCAATGCATGGTACTCATTTATATCCGCATTTAAAATTACTGTTTCTCCCTCTGGTAGTACCTCATAAAATAACCTTTTCTTAGCCTCAAAATACTCATCGATACTCTTATGATAGTCCAAATGATCTTGCGAGAAATTAGTAAAAGCTGCAGCAGTGAACCTAAGTCCATGAATTCTGTATTGGTCAATTCCATGGCTTGAAGCCTCTAATGCTAATTGTTCTACGTTCTTACTATTTATACCACATAATGTGGAATAAAGGTCATCTGCGCCTGGAGGGGTAAGATTATCGCTATTATCTTCTCTGTCATTATTGATGCATGTTCCAAGTGTTCCAATAGACGCAGCATTATAGCCAGAGGTTTGCCAGATCTGGCGGCAAAATTCTACTACTGAAGTTTTACCATTTGTACCAGTTACAGCAGCAACATATTTGGGCTGTTTGAATTGATAAAACCTGCTGACTATTTCTCTGTATATTTCTTGAGGGTTTGGGTGGTCAAGCACTGCAAAACTCGGAGTATTTGTCATGCAAGTAGCTGACACTGGAATCCAGTTTTTATTATGCAATTGCTTAGTGTGTTCATTTGCAATTAAATTTTCTGGATCCAAGTAGTCAAGCACTGGGATGACATCTTTTTTGGTTCCTTGTATGACAACGTCTACACAGTCGTGTGCGTGATACTGGGATTCAGTAGGAAAAATCTGGATACATGCTGGTTTTCTAGATTCCAGCGTCACGCGCTGGAATGACACCGCAGACACACAAACAAAAAGATAACCTTCCTTTACTCTATTGGGATTACATGTAACGCCCTTGATTTCAATATCAAAGTTAACATCAATAATGTTATGCAGTAATTCTCTCAGTTTCATCTGCCAGTTTTAGTGTTCAAACATGGCAACCTTGCTAGTGCAGCATTTAAATCAGAGATTAAATCTTCAGGATCTTCCAGTCCACAAAATATCCGTATAAAACTTCCACCATAATCTGAATTCATTACAGATCTTGACATAGATCTACGATCTATTGGTAATATCAAACTGTCGCATCCTCCCCAAGAAGCACCGATACCAAAAATTTTCATGTGATCAACCATGCAGCTTAGTTCTTCACATGAATATTCTCTATCTAGTGCTATACTGAATGTGCCGCTTGCTCCTTTGAAGTAACTTTTCCATAATTCGTGTTGAGGATGGGAGGGAAGTGCTGGATACAAAACTTTTTTGATTTTTGAATGTTTTTCTAGCCACTTTGCCACTTCCATTGCTGTATTTTGGTGCCTTTTCATACGTGTGTACAATGTTCTAAGTCCCCTATGTGCAAGGTAGCAGTCGTGCGATTGAATGGTTACCCCATAATTTTTATAGCTCTCATAAAGCAATTTAAAAATTTCACCTTCAGCAATAATAGCCCCCATCACTAAATCTGAGTGACCGGCTAGATACTTTGTCACCGCATATAGTGCAACATCAACTCCATAATCAAGCGGCTTAAATAACAAAGGAGTGGCCCATGAATTGTCACAAACGGTCACAATTTTATGTTCCTTAGCAACTTTTACTATATGCTCTATATTCGAAATCTCAAACGTTACAGAACCAGGAGTCTCGATCATTATCAATGAAGTATTACTCTGAATTAAATCAGTTATATCCTGTGTTGGATCATAAAAAGTTACTTCTGTTCCTCTTTTTGGTAGCTCATTTTCTGCAAACCTCCTAAGCCTATAATAACTATTATCTTGAATTAAAACGTGCGAGCCTGCTTTAGCGAAAGTTAGAATAGCAAAAGTAAGTGCAAATAGTCCGGAAGGATAAATAAGCGCTTGTCCACTCCCTTCAATTTCAGCCAGTGCATTTGAAAGATAATGAACAGTAGGAGTACCAACATTACTGTAGCTATAATCCCTTGCAACACCATCGTTGATTACATCGTATATACTTTCTCCATTTGC
			TGCATTTAAGTAGTCCTTGTAAGTAGGGAATAATATGGTAGAAGAATGATAAACTGGCGGGTTCATGGAACCTTTATAGTCATTAAATTTTCTTCCTGCTTTAACTAATATAGACTCTTCCTTCACATTTTTATTATTTATTTTTTAAATTGTACTCATCTTGCGTATACAAGTGAAGAGAAATTGCATGTATTAGCTCTATCTCACCCTTCAATAACTCATAAATCAACTTGTGTCTTTTTAGAACACTCATTCCAATAAAGCCGTCAGATATTAATATTAATTTAATGTGCGAAGGTAATGTTGAAGATGAAGCAAAATAATGATCAGCATGCTTTGCTGATTCATCGATAATGTTGATATCAATTACATCTATCGAATCGCGTATCTTTTCTTCTATTGCCTTAATAATGTCCATAATGGTTTCTTTAAGCAACAATATGCTCCTCCTGTCATCTCAGTGTCAGCTACTCGGATGACAGGAAAAGTGATCACAATTATTTATTCTCTTCTTTATTATCTATGTCTTGATAATCAGAATCTACTACTTTTTCCTCTTTATCATTTGGATTTCCTTCTGATGAAAAGCCATTTTCAGCACTATTTTGTTGAGATGTTTGATACATAGCTTCTCCAAGTTTCATAGATAATTGAGAAAGATTAGTAACTTTCTGCTGTATTGAATCAGCGTCATCAATGTTATCAGATTTACTAACTTCTTTTAATTCGTTAACTGCATTTTCAATAGCAGATCTATCTTCTGGTGAAACTTTATCACCATACTCTGTCAGAGACTTTTCTGTAGAATGGACTAAGCTATCCGCTTGATTCTTCACTTCAATAAACTTTTTGCGCTTTTCATCTTCTTGCGCTTTTTCTTCAGCTTCTTTTACCATGCGATTTATTTCATTATCAGATAAACCACCTGAAGATTGAATGCGTATTTTTTGCTCTTTTCCAGTAGCTTTATCTTTTGCAGAAACGTGTGCTATTCCATTTGCATCTATATCAAATGTCACTTCAATTTGTGGCCTTCCGCGCGGAGCAGGAGGTATCCCTTCCAAACTAAACTGACCGAGTAGCTTATTATCAACTGCCAGTTTTCTTTCACCCTGATGCACCTTAATTGTAACAGCTGTTTGGTTATCTTCTGCAGTTGAAAACACCTGAGATTTTTTAGTAGGAATTGTAGTATTACGCTCAATAAGTGGAGTGAATACTCCTCCTAGAGTTTCAATACCAAGAGAAAGTGGGGTCACATCAAGTAGTAACACATCTCTTACATCCCCTTGAATGATCCCCGCCTGTATTGCAGCTCCAATTGCTACAACTTCATCAGGGTTAACTCCTCTATGTGGATCTTTGCCAAAGAATTCTTTAACTTTCTCTATGACTTTTGGCATACGAGTCATGCCACCAACAAGAACCACTTCGCCAATTTGACTAGCAGATAAACCAGCATCCTCAAGAGCTTTTTTACAAGGAGCCATAGTTCTTTCGATTAAATCATTCACTAAGCTTTCAAGTTTTGCTCTCGTTAATTTCATATTTAAGTGTTTTGGACCACTTGCATCAGCTGTAATAAACGGTAGATTTATTTCCGTTTCCATTGCACTTGATAATTCAATTTTCGCTTTTTCAGCAGCTTCTTTGATTCTTTGCATAGCCATTGGATCATTTTTCAAATCAATGCCATTACTTTTCTTGAATTCATCTAGTAAATAACTCACTACTCCATTATCAAAGTCTTCACCTCCAAGATGGGTATCACCGTTTGTTGCTTTCACTTCGAAAACTCCATCACCTATTTCAAGTATTGAAACGTCAAATGTACCACCACCAAGGTCATATACTACTATTGTGTGCCCATGTTTCTTATCAAGACCATAAGCAAGTGCTGCAGCAGTCGGTTCATTTACTATTCTGAGTACATTTAATCCGGCAATTTTTCCTGCATCTTTTGTTGCTTGACGTTGAGAGTCGTTGAAGGATGCTGGCAC
			TGTTATCACAGCATCTTTTACTTCCTCTCCAAGATAAGCTTCTGCTGCCTCTTTCATGTTTTGTAGTATAAATGCACCAATTTGACTAGGAGAATATTCTTTATTATCAGTTGTTTTAACCCATGCATCACCACTTTTTGCTGCAAATACTTTGTATGGTACACTTAGATTTTTCATCTCAGGATCACTATATTGACGGCCTATTAATCTCTTAGTAGCAAAAAAGGTATTACTTGCATTGGTGGTTGCTTGCCTTTTTGCTGGAGCACCAATCAACCTTTCTCCTGAAGAAGTCAATGCAACTATAGATGGAGTAGTTCTTGCCCCTTCTTTATTTTCTATTACCTTTGTATCCTTGCCCTGCATTATTGCAACACAAGAATTTGTTGTTCCGAGATCTATGCCTATTGCTCTTCCCATAATGAGTACCCCATTGTAAATATTATCTGATATAAGAATATATAAGTATAGGGCTCATTAATTACAAGCCCAATTTAGGTTTCTAATTAGTTATTAGAACTTAAAAGGCGCGAAAGCCACTTAGTCAGCCAAAAATTGCCTCGTAGTTTATTTGAATTATCAGCTTCTTCATTGCTGCTATCCCCAATTTGGTATCCAGAGTTCTGTAATGGCTTATAACCGTTTAAATTAACATCATCTCCTTGTTTTAAAACAAATGTATTTACATCTAAACTGTTATCAATACTAACGTTCAATGTAATATTAAACTCTTTTTCGATTGTAGAAACTGTATTGCGTTTGTTATTAAAAATGTGCGCTATAACTGCACTGTGTGCTACTAAATCAAAAGACTTATTTCGATTCTTGTTAGCAATATGTTGTAAATCCCTTAGTATTGATGAAACAATTACTTCGTTTGATTTTACTCTTCCAGTACCTTTGCAGTGTAAACACTCTGTAGTATTAATTTCTTGTATGTTTGGTTTAATTCTTTGCCTTGAAAATACCATTAAACCAAAGTCATTTATGTAGCTAAATTGAACTTTAGCTTTATCATCTTTAAACGCTTGCTTTATAGCAGACTCAACAGCTCTGCAATACTGATATTTCAACATATCAATAAAATCGACTACTATTAATCCTGATAGGCCCCTAAGATTCACCTGTCTTGATATTTCAGGTACTGCTTCCATGTTGGTTCTATAAGCTGTTTCTTCTATGCTATCTTCTCCTGTCATCTTTCCTGAATTTACGTCTATTGAAACAAACGCCTCAGTTAAAGTTATTATCAAAGCCCCACCAGATGGCAATTCTACTCTATTGCTATATAACTCAGAAATTTGATCTTCGATTCCGTAGTAAGTAAAGATCGGAGCATAACCTCTATACAATCTATAGCGCAACTTACTACCTTTTAGTGCATTGTTAGCATATTGCCTAACTGCCTCAAAAGCTTCCTTTCCAGACACTATAACTTCTATACCATCGCTACAAAAATCACGAACAGATCTCATAATTACATCTGCTTCATTGTAAATTAATGATGGAACGTTTACAGAGAAGGCATTTTTTTGAATGCTCTGCCATAATGAGGATAAGTAATTGTAATCCTGCTCAATTTCTTTCTTATTTTTTCCTGAACCAACAGTTCTTACTATTAAACCTGATCTTTTTGGCAAGTTTATTGAACTCAGTATCTCCTTTAACTGCTTTCTGACATTAGCATCTTCAATTCTGCGGGACACTCCACCTTTGCTCATGGAATTTGGCATGAAAACACAGTATCTACCCACTAAAGTTATGTATGTTGTAAATGAAGCTCCTTTATTGCCTCGTTCCTCTTTAGTTAGCTGGACCAATACTTTTTGATTTACTGAAATAACATCTTGTAATTTGTATTTTTTATATAAAGGTACCTCTCTTACAAAACCACTACCTGATCCGTTGACATTCTTACTAGCTGCAGAATCTGAAGAAACATTTGCTGAGGCTTCTTCTATACAATCGTCATTTGAGTAGCCCTCAAAGATAGTTTCCTT
			TTCTTTTTCTGGAATGTTGAAGTAATCTAGAGATATCTCGGAAAAAGACAAAAAACCTTGCTTATTTTTCCCATATTCAATAAATACGGCTTGCAAAGAAGGCTCTATACGCTTTATATAAGCAACGTATATATTACCTCTTAATTGTTTTTTTTCCTTGAATTCTTGTTCAAATTCTACAACCTTGTTATTAATTGACAAGGCAACTCTTACCTCATTAGAACAGATAGAATTTTCTATCAATAATACCCTTTTACCACTATTTGTCACTTATTTACCGTTTGCTTTTTATTCTGAAGTTAACTTTATGCTACTTAATGCACTGTTGATTGTCAAGGATTTTGCAATCTGCATTATTCGATTGACTTTTAGTATTTTGCGTAATAAACTCGCATAGAATTTATTATATCATTATAAGTATGGCGAAAAAAAATGCTTCTTTGCTCGTTAAGTTAGTCAGCACTGCAATCAAGATAACAAAAACTGGTGAAGAAAAATCAACTGGCTATTTTTATGTAAAAAAGCGTAATCCAAAAAAGCTCACCAAAAAACTGGAGTTTAGGAAGTATGACCCAGTAGTCAGAAGGCATGTGTTATTTAAAGAAGAAAAACTAAAGTAATTTTTTTATAAGGAATTTTATTATTATGCAAAATTTACAATTAAGTTATCCTATAATAGTAGAGTTGGGGGATGTGAAAGATACAAAACTGAAATTAATAAAGGTCATTGCACAATTAATAAGTAAGAAGTACACAACACAGAAAAAAGCAGCAAACGCTCTAAAGATTGATCAACCTAAAGTATCTCAAATCAATAGGTCAAAAATCGAAGGGTTCTCCTTAGAATACTTGCTTAACTTATTGATTGTATTGGGCCAAGACATAAACGTAAGAATAAAGCATAATTCTAAACCTGCATAATATGGTATCCGTTCAGCGGAGTGGCAAAATAAGGTAGACAAGATAAATCAATCTCGGTGTCAAGCACTGGGATGACAAGGTATAAACCTTATCGTCATGCCGCCGCGAACCGTCATACCGCGATTCATTCGCGGTATCTCTAGATCCCGCTAACAAGTAGCGGGATGACGGTTATCAGGCCAGCACCCCTACGATGTCATCCCAGTGCTTGACACTGGGAT-------------------------------------------------------------------------------------------------------------------------------------------------------------------------------------------------------AAAAATTGAACATAAGACGCCGATACATTAAGTAATCCTTACCTTTTAATCTGCAGATTGGCGAAAGCAAATACAATAGCTTCAGTTTCATGATAAGGGCGCTGGCGGAGTTTGTCAAGTAAGTTTTTTGTTTCTATTGAATGACAGTTGTAACCTACGAAAGAAGTCTGTTGTAATTTGTACGATATCTTTATAAAATGGTTCGCATAAGTTATCTAGCAGTGCAACTAAACAAATACAAAAATCAAAACGTCGCGGTTTTTGGACTTGGTAAAACTGGTTTATCCGCCATTAACGCTCTAACAAAGAGTGGTGCAAGAATATATGCATGGGATGATCATGAAGAGCAAATAGCAAATGCAAAAATGATGTATAAAAAATGTAATTTTATTCATCCCAAGGAATACAATTGGCATGAGATCAGTGCATTGGTTTTAAGCCCTGGAGTGCCAACAGAGCCACATTGGATAGTAAAACTTGCAAGGAGATTTGATTGCAAAATAAAATCAGACATTGAGCTATTTCTTGAAGCTAAAACTACGAACCAGAAGGTAATAGGCGTCACAGGAACAAATGGTAAATCAACCACTACATCACTAATAGGGCACATATTAAAATCTGCAGGGAAAAAAGTAGCTATTGGTGGAAATTTAGGCGTT
			CCTGTTTTGGATCTAGAAAGAGATGCAGAAATTTATGTAATCGAACTCTCCTCTTTTCAATTGGAGTTGATGAATGAAATTAACGTGGACATTTCAGCACTGCTCAATATTACACCAGATCACATAGATAGGCATGGAAGTATGGAGAACTACATAGCAACTAAATTAAAACTGATAAACGGTAGTGAGGTTGCCGTAATAGGATGTGACAATGAGATTACTGCTGATATATTCAACAAATTCACTGGAGACAAAATTCCAATCTCAGTAACATATTCCCCGATGTCATTCCAGCGCGTGACGCTGGAATCCAGAAAAGAAAAACCATTGCCAACTACTCAGATGACAGAGGGTGGTGCAAGAGATCTAATATCATTGGCAGGTAACAATTTGCTTGATTATAGTGAACAGATTACTGGTATAGATCGAAATTATCTGGATCCCAGTGTCAGCTACTTGGATGACAAAAGGGGCACTGGGATCCAGAAGATCTCGTTAAAACTAGAGAATCATAGCTTATCAGTAAGCGACGTGAAAATAAACCTAATATCCAACGCAGAAAACATAGCAGCCACATATGCCGTATGTAAGGTACTTGGAGTAGATAGCAACACTATTATCAATGGAATCAAGTCCTTTTCAGGACTGAGGCATAGGAATGAACTGCTTGGCAAAATAAGAAATGTGTTTTTCGTGAACGATAGCAAAGCAACTAATGCAAAATCGAGCGAAAAGGCGATCTTATCTTATGAAAACATAAATTGGATCGCTGGTGGAAGAAGCAAAAAAGGTGGAATAGAATCATTAAGCAAGCATTTTACAAGGGTTAGAAAAGCTTTTCTTATTGGAGAATCAACCGAAGCTTTTGCAAATGTTATGGAGAATAAAGTAGATTATGTTAAATGTTGCAATCTAGAAGATGCATTCAGATTGGCTTTTGAAGAGGCCTTAAATAGCGCAGAAGAAGTAACAATATTACTTTCTCCCGCGTGTGCTTCTTTTGATCAATGGAAAAATTTCGAGGAACGTGGTGAAGCATTTTGTAGAATGTTTGAAAATCTCAGGTACAATCACACATGCTGTTTAGTATGATGTTGCGTGGAACAAAAGTTAATAATAGATAAGCTAATTAGGGTTATTCCATTTGAAGGGATAAGCGATGAAACCCTATTAAAGGTGTGCACTGACCTTAATCTAGCTAATAGCTTTTGCAAATTTCAGAATGGAATATATAGCGCTTTGGAGCACATAGCAGAGGACTTAAATAGCTCAATGGAAGCTGAATTAAGAAATTCTAATTTAGAAGATATGAAAGTGCGAGAGCGAGTAAAGTTAGCTATTCAAATACCCCTTTCAAACTATGCTAAGCTACCGAATTATAGAGAACTTTTAAAAAATGTTTTATCATTCTCCGTATCACCAAAAAATACATATTTTTCTAGTAAACTTTTATACAGAACTATTAGTGCGATTTGGTATGGCATTCATGACCAATCAACAGATTTTAACTACTATACAAAAAGAGCAATATTAGCTGGAGTGTACTTAAGTACGATACTTTTTTTTATCAATGATTATTCAGAAGATTTTGTGGATACTTTATCGTTTCTTGATAACCGTATCAACAATGTCATGACATTTCAAAAATTCAAAACTCGCTTAAAAGGAATCATAGGAAATTTCTTATAAGCTATTGATTGTTGGTAGAAAAGTACTTGAGCACGATCCTGAAAAGGTTTGTGAAAATAAAAATATTCATGCTGATCATAAAGAACATTTAGTTTATTGTGAGGATAATAATGGTACAACAAAATACACCAGTTACGAAGAAAAAGAAAATAAATTTATTGAAGAAGCACATGAATATTTAATAGACTCTGAATTTAATAAAAATTTTGATCTAGGGCAGTACAGAATAAGTAATTTCTCCGGAAACTTGACGAAAATAGAACTGGAACTCATCAATGAAAAGTATATGCAAGTTTAAGTTGATAGAGAAA
			GAAAAATTATTCTTGCTATACCGTAAATACGTTCCAAGATTATACTAAAGTCTTTATTGCACTCAAAACCTTCGTTTTTCCTAATCTCTAGAATTATCAATGCATCATCACTTAACCAGCCTGAGTTAGCTAGTCCATTCAACGTTGATTCAACTAGATTGCTATTGTAAGGTGGGTCTATAAAAACTATGTCGCATTTTGAAATAGGTTTTGGTAAGCAGTTAGCACTGCAGCAAATTAGCGTAACATTGTCCGTAATTCCAAAATCTTCTGCTGTTTTTTTAGGCAGTTGCAAATTGTAATAATCTGAATCCACCATGAATGCATGTTTAGCGCCGCGAGAAAGCGCTTCAAATGAAAAAGAGCCACTTCCGCAGAACAAATCAAGAACATTCAAGTTATAAATAGGTTTTCTTGAGGAAAGTATACTAAATATTGCTTCTCGAACAATACTCATAGTTGGTCGTGCAGCTAAATGCTTACCTGTAGTTATTTTTCTTCCGCGATATTTGCCTGCAATGATGCGTAGCATATTAAATAAGCTCCAAAATAATTAATTATTTATACTATATGATTAATGTCAATATGGCTTTAGCAGTTTAATAGAGAGAAGCTATCGAGTCGCTTGTAAGAAAAACACAAACACAAGACTCATCAGTTATCTTTTTCTGATTTGCCTGCTGCATTAATTGCTTGACCAATCTCATCTTGTAAATCATCATGATCATTTTTTTCATCATGATTTAGCCCTTCAATTCTGCTTTCTAACTCTAACTTAATTATAGTATTGATTTTATCTATATTATCAAGAAAGCCTCTACATTCTTCTTCACTATACTCTTCACCAGATGCTTTTTTTTCAATAAATAGGTTTTTAAATCCTGCTAGATCAGAATTCTGATCGGTATTTAGTACAACATTTCTCTCTATGAAGCTAAGATCTGACAGCAGTAAGCTAACCTCTAACAGATCTTCACTTTTCACGCTTTTAAGGTCTTCAAGACTTTCTAAAATACTAAACCCCTTAATCCTTTCTTGTACAATCTCTTTGTCTTCCTTATCAAATTCAGACAATAAACTATGATTATCTACAAATTTCTCACTCAAAGCTTTATTCAATTTAGCAAAATTGACATCCTTGTCAAGTGATGTGTTATCCCGCAACAAGTCTCCCCTTGCCCTACGCGCATTTAAAATGTCGTCGTAGTCATTTAACTTTATGTTGCCATCTTTGTCTTGCTGCAATTTATAATAATCAAGGCCTTTGAAATTTTTATTAGTCTTCATCTTCAATCCTCTTCTCATCTCCTTTTGCATCTGGTTTCCTCATTGGTTCCGGTAATTTCCTTTTACTGTCTTCTCGATTTCTTTTTTCCTCTCTTTCAGCACGTTTTTTTATAGCTTCCTGGGTATTCATTTCAAAAAGTGCCTTAACGTACTCTTCTGGATTTTTTGGTTCTTTAAATAAAGGCTTAAGATTATAAACTTCGTCTTTTCGATCTCTTTCTTCTTTTCTTCTAGCTCTTTCAGCACGTTTTTCTACAGCTTCTGGAGTGTTCATTTCAAAAAGTGGTGAGAGGTTGTAAACTTTATCTTGATTTCTTCTGCCTTCTCTTTCAGCACGTTTTTCCATACCTTCAAAAGCAGATCCAAAATCATCAATTTCATCTGAACCTTTTGGTTCCGTGCCTAAATTTCGTGTCACTTCATTTGATTGATCAGGCTTATCTTCTTCTGTTGGCTGATCATGCTGTAGTTGATTAGGCTTGTCTTCTTGTTCTGTGCTTAGTTCTCGTACTACCTTATCTGGCTGACCTCCCCCTCGTAGTCGAAGAGGGTCGCCTTCTTCTAGTGGCTGATCATGGTTATCTCTTACTAGTTCCGTGCCTAACTCTCGTTCTACCTTATTTGATTGATCAGGATTGTCTTTTTCTGGTTCTCTCTTACGGCCGATAGTGTAATCATGAAGCTTCTCTAAGAAATCTCGCCTATATTCTTTT
			GCTCTATAGAGTAGGTTATGATCATAGCCATGCTTTCCTATAGAGTCAAGACCATGCTCCCAAGTAAACTTCATAGCATCTTCTATTGTATAGCCCAAATGTGATCCTACGTATCCTTTATAATAATCTAAATATTTACCGATCCTTCTGTGTGTAATATCTTCCTTATCAACTCCAAATGCCCTGTAAATTTTTTCCTCGAGCTTATCAACATCATTTTCAGGCGATGTTGCAAACTTCGTTGCTTCAATAGTAGCACCTACAAATTTACGTGGCACATCAATAGCGTATTTCAGCACTCCTCCAACTCTTGGTACTCTCCCCAGCAGATTAGCTGCACCTCCGGCTAATCTATCCGGTAAATGAGTAGCCCAACTGCCTAAAGACTCAAGTCCTCTACCAGCAAAATTTTGCCACTGCTGTTTGAATCCTTCCATTATGCCAGTCAAAGGCGATGCCTGATACATACTAGATATATTGTAAACGCTGAATCCACCACCAGCGATACTTGAGCCCATTTGTTGTACGAACGTGCGTAAGGAGAACATTAAAAATGAAAGCAAGAATAGTATAAAGATTTCCCCTGCATTGATTAAATAACCTCTCTGTATGTCTTGCCCCCTTTGGTAATCGCTATTTTCTTGATAATTTTTGCAATCCTCACAATCTTTACATTTCTGACAGTATTCACTGTTGGGATCCTTATATAAATCATGAAGTTTCAGTATTCTACAACCTTGTTTTTCTACCGCACTCCGCACTAAAGATCTTATTTCATTAATTATTTCCCTATAACTATTGCATTTATTTATATCTTGACAGTAGCGTTTTATTATTTCACTAACATCACCTATCCTTTTCTCTATATTGTTGATCAGTAATATAATGTCAGCCCTCTCTGATGCATGAGATAAACTATTTGTTAAGCGCACTAGATCTTTTTCACTACAGCCATTACTAACTACCATATCACTTTCTGCAATATAGTGGTCTGCTGGATTATCTTTAGTTCCAGGAATTGGATTAAAGAAAGGATAATCTATATAACGAAACCCTTTTATATGTTCACCATTTTTATCTTTAGGGTAATCTGGTGGAAGCGGGATATATCCAGCACCACCAGTAAATTTTATTGTACCACCTTCTCTGCTTATCTTTTCTATACCTTCTATACTTTTATCTATGTTAAGAGAAGAAGCTTCTCCAAGAGTGTAAGGTACAAAAATTTGCCCTGGGGTCCAACCAAAGTACTGCTTATCAACGATACAAAAACCGCCAAACACCCATTTTGGAGCACATAACTTTACCTCGAACCATTTATTGTAGCATACAGTAAAACCTAGTTGTCTATAAAAGGTGTTCATTATCATTGAAGCCAACAATGACAAGAGAGTAAATATCATAATCGATTGTAAACAAAAACTGATGCAGAATTTTATCCAACCTTCAAATAGACTTTTCAGCGGTGAAAATAAAATAGAAATTAGAAACAGTGGCATGATAGCTATAAGAAAAGCTATACCCATAAAGCCAGAGAGAAATATTATGTAAGCATACAAGCACAACAAGAAGTATAGTACAATCCCTATGAAAATTGCCGGTATCATAAGAAGGCTTGCCCACATTTGGTAATGTAAAAACGCTGCAAACTTTTTCCAAACAGAATAAGCAAAAAATTTATTGAACATGTCCTCCATGAAGCTAAACAACTTAGCTTCATCTCCTTGAGCAATACTTCCGGTGTTCATGTTGGGAGCAAAGTTAGTAATTACACTTATCAATTGTTCAAGACCTTTAACGAATAAAACAAGAAAATGATCATAGAAAAATCTAAAACTTCCAGGAGATATAAGCACTATTACTAGAGTGATTTTCATCATTCTGATGAGCATATCATGCTTAGTTTCTCGTATCATGCCAAAAAGATAAAGAAGCGATGAAATCATTACAAATAGAACAAGCAAGGAAAGAACAAAATTGTGAAAGCTCGTACTTTTTTC
			AGCTATATTTTCGAACATAGCTTGTGCAACTGCAGGATCATTGCTATTAAAATGTTCTTTGCAATTTTCGTTAATCAATAATACACATTTTAGATAGTTATAAATGTAATCAAAAAACCCAAAACTACTTGGCTGCTGCACTCCACTTAAGAACTCAAAAGAGTAGCCACCTACATTATCTAAGTAATATCTATCTAATATTTTTACATATATTTTCCATCCCTTTTTTAACTTCAACTCATTACAATTTCTGTCCTTTAATTTAGTGTTATCTCTGTCTAAAGTAAAAAATCCATTGTCGCCCTCTGCTGTGGAGTTATAACCTAGATGTACAGTAGGATATTGAGGATCGCGCATTAACTTTAGATTTTCGTTAGGATCATCTTTCCCCGTTTGAAACAAAAGATAAGCACCATGACCGTTGGTAAACCAACATGGAGCACCACGTGATACTGTATTTGCACTATCATCTTCATTAATGCACTTGCAATTTACAGTGCAACTTGCATTAGGCTTACTTGAAAATTTTTGTATGCTAGGTTTATAATCATTACAAACTAAGTGAAAATTAGGTAAACTATTATCACTTTGTTTACCTTCAAATTTAGTTGCATATTTTAACTGCTCCAAGCTTTGTAAGGTATAACTGCCTTTTTTAGATTCCTTCTTGTTATTATTACTCCAAGATGTCCATGCACCATTAACTCGCACTTTTAAACTATCTCCATTGGTTTCGAGTCCGGTATCCTCCCACTTCGCCACTTGGTTATGGTGAAAACCATAATTAATTTCGCCAGTTTCAGGATCAATAACTTCTCCATCTCCTGGAATAAACGCATCGTGGTCGCTTGAAAAATGAGCGCTTACTGCAATAGGTTTAGGACCAAAATAGTCAGCAGATATACACCTTGGAAAAGGCATATCGTTTTTACTACAACCTGTGATCAGCACATAAGCTGCAAGAAGTAATACCCTAAACCAACATTTGCCTAAACGTGATTGCATATCTAAACTTTTTCCAAATACAGAATAAATTTCTAAAACTTTACTTAAAATATCTTTTTAATTAGTTACTCCATAATATCATTTATATCTTACTCCTCTCCATTTTCTTCCTTGTTTTTAGCTTTAGCACTAGGATCACTTCTTATTGTTTCATCAGAATTTTTTTGCTGATCTGATTGTTTTAATGTTTTAGGTCTATCACTCGTTGTTTTATCAGAACTTCCTTTAGAATCTTCTTTTTTGTCTGGTTGCTTTGGCGTGTTAGGTAATTTAGCCTCAATTTTTCCCCGATCTTTACTCATTTTCTGCTTGATACTCTGTATCATACTTTGGGTCTTATCATCAAGGCCAACGGTTGACAGCATAGCTTGCGATGCGCTCTTAGCAACTGTACCAACACCGCCAGTAACTCCATAACCAGAGCTAAATAGTGTTTGTACCATAGTTTCCGATATAGAAACAAAAGCTTCCATTGCACCGGCAATAATGAGGTATATAAACGCCTGGATTAGGTCTATAGGTAATGCTGCAAAGTGTCCACCAGCCCTTTCTCCGGTACTGAGTGCAACATCAACGCTAGTGCCAGGACTGTATCCAAGAGGCAGTATTGATTTCATCAAGCACAGATCATACGATAAGAAATTTACGCTAATTAAACATTGATAGCATGCAGAAAAATTTGTGAGGTTATATAAAACTGAATACATCAACTGATTTAAAAGAGATAAAAATGAAAATAAAATGACTGGTTCTAATGAAACATGAGCCAACGTTTTTATCCAATTATCAAACAAGGGTTTAGTCTTTTGAAATAGAATAAATACGATAAATAAAGGTGTTAATGACAGTAAAAACGCCACTAGAACAGTAGATATTACATATTTAAACGTAGCGCTAATAATGCATTTTAAGAACATAAAAGTAGCGTAGAGTATTGCCAAAAATGCAATAAAGCCAAAAGGACCAGAGAGCATCAATGATAAAAACTTTAACCA
			AGTTTCTGCTGTGAATAATACTCCTGCTGTCAAGTCTAAGAATGCAAATTTTCTCCCCCCTTCCCCTATATAGCCAGAAAAGCTATCAACCAAATAAGTGCTACCATCTATAAAAAGTCTGGATAAAGTTGTACCAAAAAGTTCCCAGCTTCTATCGCTAAAGGCAAAAGCTATAAATGCTATCTTGAACATTCTTACAATGAAATCAAATTTACTTAGCTGTATTGTTCCAAGCATATAGCCAATGACAGTAAATATAACGTATAGAGTAAGTAAAGCTCTTACCCCCTGAAGAAGACCTCTTGCATATCCTTTGTATGAATCTTTAACGCTGTCCCCAATTACTTCTTCTTTTATAAATTTAAATACCCCGTTTACATTCGATGAAATAAAATCATTAATTTTTCTTTTGACAAATAAAGTTACACTATACTTATTGTTTTCGTAATATTTGCCATTTTTGTCCGTAATGTCATCTTTCTCTACGTTGCTTACATTGATGCCGAAATATATCTTCTTAGGTTTGCATTCATCTGTTATAGGTTTTTTGTCTTTGCATTCATCTGTTAAAAGACCTCCATCTATTATATAATATACCTTATCCTTTGTTTTATCTAAGTGCTCTACTTTTTTGAAATCATTAGTCTTTGGAGCAGATGGATCCCCTGGCGGGTTATCACCCAAATACACATACAGTTTTTCACCATTGATATATTCACACGATCTAGTCACTTTAACATGGTACCCGCCCCTATTAGCTCCATAGTAACCATAATCTGCTATAGCAAGCATCACACTACTACCATATTTTACATTGTCATTTACTGCATAGTCACTATTTAATTTCAGAGAAAAATCCTCGAAATTGTCACTAATTTGCGAACACACATTATCCTTTCTTGCACCTACTTCATTATCTGGAAGACATTGCATACCTTTATCAGTATCTTGATCACCAAGATCACCAATTTTTGCAACAAGAGCCTCAGCCCAAGATTTATCATCTTCAGTAAAACTACCTGCTTTAACATTCCCTTCCATTTTTTCTAGATAAGAATACATATCACATTTATTTCCTTTATCGTACTTCTTATACCTTATAGAGGAGACACAGTTCCGTTCTCCTGCTCGACCTGAATCATAGCTCCATATACCTTTTCTAGTATAGCATATATTCTGATAGTAACAATTAAGCTCATAAGAACTGTACTTTTTTTTCTCATCCAAACTACAGTTTTTTCCATCACATAACTCATTCAATCCTATTTTAGCTCGGCGTAAATCGAACAGCGAGCCATGTATCCATGGTTCGTTGTTTTTAACATAACCTTTATTAATATGTACCTTATTATCATATGGAGTGTACCCATTGCCAACTAGCACTTTGCTTTCCTTTGCTTTTGTTTTATCAAGAGGTAAAAATTTTATTTTATTTCTCTTTCCATCCTTGCCCTCACAAAAAAATTCCTCTCCCTCTTGCTTGCTAACATTCAATATTTCACTTTCTGACACTTTTTCACCTCCTTCTTCAGCTCTATAACAATTGTCATCAAAGCTGATACCTTTCCCTCCTGGATTGTCATAATCAATTGTTATTTTTCTGGGAACTAAGCTAAAGCTTAACTTATCACCAGGATTTACTTTAATTCCAGTGTCTACATAACGTCTATTGCTGCCAAATCCTTTACCACCGCACAATTCGTTTTTATTTACGCCTTTTTCATCAACGCCATAATTATTAGGCACATCGTTAATATTTGCAGCTTTACTATAATTTGGTTCTGAGCCATCAGCACAAAAGCTAGCTGGCACAAGTACTTTCCTTGGATTTTTGTCTTCTTTAAAAGGGCAAAAATTTACTGATCCATCGAGGGTGAATTTGATTTCCTCACCCTTACTAATTACTTGACCAGAATCAACCCAATGAATTTTAACTTCTTCACCAGCTTTATGAACTGGAACATCCACGTTAACACTAGTGTTTCTGCTCTGCAACCCAG
			GTTCGACACAATCCATGTTACAACCAGTGATTGCAAGACACAGTATCAACAATAGTGATCTTTTACTTATCATTGCTGTCTTCCTGGTGGTGGTATCTGAGGCGTTGACCTTTGAGTCCCTTGTGGTATTTGAGGTCTTGACGTACCTGACTGTTGAGAAGCACCTCCTCTTTCTCTTCTTTGAACGCTTTGTTCATCTAACCCTACTGTTCCCATTAAGCTTTGTTGATACTGTCTTCCAGGTTCGCTTGCTACATAAGCACCAAACAACGAGTCAGATATTGTCGAAGAAGCTTCAACTAAAGCTTTCATAGCGTGTCCCAAAATAACAAAAGCCATCATAGCGGTAATATTAGGTGTATATTTGGAAGCATAACCATAAAAAATACAAGGGTTAAAAATCTTTAAGTTAATATTAAGTATACATGTAGAGCAGACCTCAAAATCAAATACTGAATACACAATATAATCCATAACCTGGCTTATCAGTGATATAAAAATTAAAAGCACTACTGGATGAATCGCAAATCTTGCTAAATTTTTAACCCAGTTGTGAAACATCTGCCTAGTATACGCAAATAAAAGACAAATAATAAAAATAGGTGCTAAAGAAAGCAATAACGCAACTATTGCTATAGATGTAATAAAAGAAAATAAGGCATTAAAAATAGATAAGCTCACTGTGATTAAACCCCAAATCACCAAGCAAAAAGATACAATGCCCAAAGGGCCAGAAAATATAAGAGATACTATTAACAATACTGAATGCGATGACAAGAACCTATTGAGCGGCAAATCAAGAAACTCAAAAACATTTGAAGTAGTGCCTCTAAAATTTGCTATTTCTATTAGTTGTTTTGGAGTGTTAATAAATATAGAGAATGCGTTGTTATAAAAAAAGTCCCAGCTATTATCCTGCAATAGCTGGGCGATGATTCCTATCTTTACGCATATAATTAAAAACTCATATATAGAAATATGAGTTAATCCAAAAAAGTAATAAAGAGGATATAAGATTATATATAGTACTAATAGTGATATTATAGTAGATCTAATGGTATTTGTTCTGCTTGATTTTATAAAACTTTCGTAAAGAGACTTTACAGGACTAGTATCAGAGTGAATTGCGTTAGGGTCTTTATAATTAGAGCCGAAAAATGCAGTTTTCACTTTTTCATCAAAGAAATTATATATTGCACTAAAAGTTTTTGTAGGTGGCTCTTTAGTTGTTAGGTTAATACTAAATTGACCTTCATTTTTGTAATCGCAGCCATGGTCTCTTATTCCGTAATATATGGTGCCTGTTTTGTCTTTTAATTTTCCTTTCAAGTTTTCCATGTCATGAACTTTGCTGATATCTACAGATATATCCGCTTGATTTTCACCAGGCTTATGCTCAGGGAATTTATCGGAAACACTTATATACAAGCTATTTTCCAGACTATGGTTCTTCGTTACTCTTATGTTGACCCCGCCTTTGTCATTTGTATTGTAGCAGCTCTTGTCATTTCTGCTACATAGACTAAAAGTTAAACTTGGTATTTGATGGTCATTCTCCATCTTATGATCACAACTAGTACATAAACCACCACCTGGAATGTGTTCAAGAGTTTCATTATCCATACCAACTTTTAGAAATGTAATGTCAGTTTTTACCTGTTTTCCCTTTAATACGTTACTAATAATTTCAGCAACAACAGATTCACCACTAGAATTTAAAGCATTGAATAGCTCAATTTCTATATTATTATATTCAATATACACGCAATCCTCGCCTCTACGACCAGAAGAAAATTTACATATACGTCTACAGAGTGAATTTAAAATGTGCGTATCTATCTTACTTGCACTGCTCTCTGAAAGCTTACTGCAATCTATATTCTCTCCTTGTTTTATAGAGTTAATAATATTTTCAATTTCCTTTTTTCTTTCATCTTGATCTAACTTCGAAAACCAGTACTCTCTTCCACTCAACCATTGCGCATCGCCTATTATATATT
			TATTAGGACATATCCCATCCTTGCCACCTTGGCATTTCTCTTGATTTAAAACATGTGCAAAATGTTCCGTTTCTTGCTCGCTACACTTTTCGTCGATTTTCAAATACCTGATTTTTGTCTCCCTCTCTTTATCTTTACACACTTTACTTCCAATCACACTAAAGCTTATCGTATCGCCTTTTTTAAGTGCAAATGGTAATGCAACGTCATTTCTCCCAGGCCCAATTGCAAAATCTGCATACTGCTTAGGACAAAAATTAACCTTACTAGGCACTATATCAATCTCTGTTACTCTTATTCTATCTGAGATATTAACACCAGAATCAACCCATTTCTGCTCTGTTGACACTATATCTAGTTTTTCACGCAAACCTGATAAATTTTCTGGCTTAATACAGTGATGTTCCCCGCAGCCTGACAGAAAAAAAAACGGTATTATCAGCAAAAATTTTAGCATAAATCCAACTCATTCAGTGCTTTTGTTAACACTCTCGGAGCTACTAGAACCAGAACCTCGAGATTTACTCTTGTCTCCACCACTCAACTTCTTAGCAGCAGCACCAGCAACTCCAGCAACACCCCCAGCAGCAGCTTTGGCAGCAGATAAAGCTTTGCCCACTATTTGTCCAGGTGTCTGACCTGAGCCAAGTGCTGCTCTATGGTTACCAGCAAGTTCAGCAGCCATGCCAGGAAGAATGTTTAAAAAGTGGTAAAAGAGGAATAATACTAAACACAATTTTAATAATTCTCCGATGAGAGAGCTGCCAAACTCCATGTATGTAAAGTCGAATAGACCAAGTATGCTGCTCTTTTTAAAGCTATAATTTTGCATCATACATGCAAGAGTAGTTTCATTTTTATCACATTCCCCATCTTTCAATTTAAACCACTGTTTTTTCTTACTATATGAGATTTCTGCTTGTTTCTTTTCATATGACTTGTCCGGTTGTTCATTTTTATATGACTCGTCCAGTTCAAAATTTAAATTTTTAAAATAGATTTTATCACATGCTATGAACATAAAGGACAAAAACGCAAAAAGGATAACCGGGTATAAGCTATAGGTAATCAACTCTTTCACCCAGCCTTCAAAATATCCTTTGGTGTGTTGGAATAAAACCATAGGAATGAACAAAGGTGATAAAATGATGATTACACTTAAAGCAACTAGAGATAAAATAAATACATAGCACAGCCACAAAATAACCATCATCATCAGAACGGCCATAAATATACAGACAAGAGCTACTAAAATTTGTCCACCAGCAAAAATAATACCGATTACCGAACCTGCAACTAATAAGACAGGAGCAGCACCAAGCAAGACTGCTAACGTTGCAACACCTCCAGTACCAATTTTGCCACCAATTCCATCTAAAGGGGCACCTAAATAAAATAAAATTCTACAATCAAGCCTATCCCAAGGTGCAAGATAACTGTAAGATACCCTCTTTCCTGCACGAGTATATTCATAATCTGTACCTGCTTTATAATTACATATGCCTTTACTTTCAGATGATGCTTTTAGCACTATCTCTGACAAACCATTTGAGAGACGAGTTAATTCTCCATAATAATGAGACATGGTACTGCCTGTTGTGAAGTAAATCACTAAAGCGAATTTTATGATCAACATATACATTTCTTGAGGCCTCTGAACTCCACCAGACATGGCTTTTATAGAGAACAGTATTAAAGCTAAAACTAAAACAGCAGTTACAGTGTTTTTCAGCCTTTTCTGTGCTACAGATATAAAACTCTCACCATTTGGTGCACCTTTACCTGCAACTAAATTATCTAACGATTCCTTAATGCATTGCACTATCATAGAAGTTACGGGAATAGGAGCTAATGATTTACTCCCTGCCTGGTTATAACAAGCTTCAGAAACATACGAGCTAAAACAGCCAGCATTATCATAACCTACAAAAATTTTCCCCCCTTGTCCGTTGAGTCTTTTTTCTTTAGATCTGATAATAGTTTTATAGTCATCATTATTA
			CCAATAGGAACTTTTTCCTCTCCTGTACCATCTTTATTTTTGAATATCATCACAGATTTTTCACACATAGGAGCAAGTGGGTCAGGTGGCAATTCCGTGCACCCCATATCAACCCCTTGCGGCCAAGGAGTCATTTCGATACCAAGCATGCTAACACTGGCTAACTCCACACATAATCTGCCCGTTTTTCTCACTGCTTTGAATGTAGCTCCATGTATGGGTTCGCTCTGTCCTGCTTTGAGAACTCTACATTCCAGACCACCATCAACCTTCGAGGACCATGACCCATCTACGTATCCAGTGTCTTTCTCCCTGACATCAAAGTCTATGTATCCAGGTTTTCCTCTGGAATTAAAGTCTACCTTATTAAAAAGATTACCAAAAGTTAAAGGGTTTCGATGACATACTTCTATATATTCACTGTATTGCACACCATTTTTTGGCCAGTAATAACTCTCTGTACTCTCCTGAACGTTAGAATTTAAGGCTTCTTTTTCTGCTCTTTTCCCGTCATAATCTTTTTTGTTCACGTCTTCCCGAGCTTTATTTTGCAAACAAGAAAAATATTCCTCTTCTGTTTGGTAATTTTCATTGGTGCAGCCACTATAACCTGTGTCTTCTAATTTAAAATTTTTGTATTTTCCATCATGATCACGTGCAACTGGGTGTTTAACAAAACTATGTTCACAAACAACAAGCCCTCCTATCGCTTTCCAGACTCCAACAATTGCAGCTATCATTCCAACAATAACAAGAGCGGTAAACAAACCAGCAGAAGAAACGATCAAAACAATGCCAGTAAATATTGCGCCAACAGCAATCGCTATTCCAGCAAGTGCTGCAGCTGTTTTAAACGCTCCACAATCAGGATTAGAGGCACGACTAAAACTGCCAGTGGAATTAAATCTGCTAACAAATTCTGTCTTGTCAGTACCACTTACTCCATCTGCAAGCACTGGATATGAGAGTAAAAAGTCTATATTTAGTAAAAATATCGCAATTAATAGCAATGACAGCTTAGTCTTAAACATTTTTTACCTTCTGATAAAATATAGGCAACCATACTTTTGGGTTGTCCCCAACTTCATTTAATATATCGTGTAACAATAGAACACTTTCTGCACGTCCGGATAATACGTTGATTATATCATCCAGGCCTTTTAAGTCTATTCTAGCTACTACAGCATTGACTCCTTGTTTCACCAAAAAGAATCTAGTACTCGGATCTGTGTGCTTAATTAATATATATTCACGTTCAGTTAACATAAAAACATCCCGATAGACACTAGTAGCTTTCAGATTTGGTAAAAAAATCTGTGTCGCTGTTTGTTGTACAAGCGTATCGCTAATAGTACTTTTACTTGCATCCTCAACACTCTGAGTAGCAAAAATCACAAAAGCATTTAGTTTTCTCAGTACCTTCAACCAGTCTTTTATCTTGGGTGCAAAAACTGGATTATCTATTAACGCCCATGCCTCATCAAGAACGATAATAGATGGAGTGCCATCAAGAGATATACTAATCCTATGAAATAAATAAATCAAGACCGGTCCAAGAGCAACAGGATCTTTGAGCAAGCTAGCCATCTCAAAACCAAATACTCTTGCTCGTGAAAAATCTAGCAAATCTTCTTTATTGTCAAATATTGCAGCATGAGAACCATTATCATGCCACATAGATATTGCCCCAGCTAGAGTATCAGGACCTGCAAGCCCTAAAAACGGTACGAGGTTTCTCAAGAATCTGTCTTCTTTTCTTAATTTAAAATTTCCTTCAATTGCATCATTAATTCGTGCAATATCTTCTGAAGTAAATTTATCATTATATACCGAAATTAAAGACTTTATCCACTCCATTAAAAATGTTCTATTATCAGAGGTATCATCAAGTTGTAAAGGATTAAAATTTGTTTTAGTTCTTGGTTCTATTACAGTATAGATACCACTAAGTGCTCTTAAGAAAATCTCTGCACCGCGATCTTTATCAAAAAAGAATATCC
			TTGGAGAAAACTTCATCGCTTGGGCACACAGGAAATTCATTAAAACAGTTTTACCAGCACCAGTTGGGCCAATTATCATAGTGTGTCCAACATCCCTTATATGAAAGTTGAAAAAAAATGGAGTACCAGATGTCGTGTCAAAAACTGTAACGGCATCTCCCCAGTGGTTATTGAATTTATTACCAGTAGGATAATTATGTTGAGATGCAAATCCAGCCAAATTAAGACTACTTATTGTAGCTTTTCTCACTATATAATCGAAATTACCAGGAATTTGCGCCCAAAATGCTGGTTCAAGGTTAACTCTCTCACGTATAGGGTAAACACCGCAATTAGAAAGCTCTGATTCTACCAACGACAGAGCGTTATCCAATGATTTAGGACTTTTTTCTATACATAAAATAGTCAGGTGATGTTGACCAAACGCAATCTTACCACTCATTGCGTCATCAAGCGCTTGAGAAATTTCTGCTATTTGAGAAATAGCTTTATCTGCAGACTGTATCATTCGATTTTGCTGTATCTGCATTTTTCCAATCGCCATTTGCCTGTTTATAAATTGAAAAGATTGCGTAATTATAAACTCGTAAGGAAGTTGTAAAAACGAATCAAGCATTCCTGCAGAAGTATGATTTCCATATTCTTTGATACTAATTATTCCAGCATATTTACTCTCATTATGAGTCACAACCTGTATCATCTTACGGCCAAAGAATAACCTATGTACTGGTAAGTACCTTGATATTTCAGTTCTTAGCGGAAAAAGCGTATTTGTAACGAATCCACAATTTACGATTCTAGATAGAAACTCCATTATTTCGCAGAACAAACCATCTGGAGTTTCTTTTACTCCAAGAATTTTAGGCGAATAATTTCTAAGGCTTGTCACTACACGATTTGTCGTTTCCTCTAAATCTTCATACGTGGCACGTATATCACTTTCCCAAGCATGTTTTGAAGTTACATGTCCGAATTTTTTTAGTAGATGTGACAAAAATTCTACTCCTTTTGTGTCCGCTCTACGGATAATCGTAATGTATAGGTCATTAATAAATGATTGCCTTGTTGCGTGTTTTTCTCTCCATTTTAGATTTACGTGATTAGCGAAAAAATTCGGCAAACCTTGACTTGCAAATTCATCAGAAAAAATATTTTTCTTACGTCTGATAGTATGAAAATACAAACTAAATGCCGGAGATGAAATGCTTCTTAGCATCTGATTCCTGATGTTGTTCTGTATGACTAAATCCTCGTCATCGGCAGTTTCAAATGCAAAACCACTTAATTTTATAACCTTAACCAACCAATTTTCTTTTGTCATCAAGGTTGTGCTATTCCAATAGCAAGAATAAGGAATAAATTCAGCAGCGTGAACTTCCCTGTTCAGAGTAGATTTATTCTTTGATTGAATAGCCCGAAACCTCAGCATCACACAACGTTAAGCAATATCATAAGAATTGGCTCCATGGTAAAAACGATTTAAACATTTCGAGCACTTTCCCAATTTTACCATAAATAATTCAATAAACAACGGTTCTTTTGCAGAAGCTATATAACCAAGTCCATGTATACCTGGTAACATTAAGAGAATCACTCTTAAATCATTTGAATTAATGAAAATTAGCATGCAAATCAGGACGTTTAATATTGCAAACATATAACTCACACCAAAGAGCATTGCAGGTCTTGTAAGACCTTTAAATAATTGATCTGTTTGTATACTACCTGTGGACATATCTTTAACCTTCTAATAATAGCTCTAACACTAATACTATATCATTATATTAAAAATCCATTGAAACTAGTAGCACTTTAAGTTAAGATACATTATTTAATCCCGATAATGACAAATTGGCCATTTCAAGAAGCAGAAAAAATATTGCAAGAGTTTCCTAATAAAAAAGAAATAATATTTGAAACTGGTTATGGACCCTCTGGTTTACCCCACATAGGAACCTTTGGAGAGGTTTTCCGCACTACAGTTATTGTAAATGCATTAA
			AAAAAATAGCTCCTGGTATAAAAACCAAAATCATTGCAGTTTCAGATGATATGGATGGTTTGCGAAAAATACCAGATAATGTGCCAAATCAAGAGATGCTAAGAGAGCACTTAAATAAACCATTGACTATGATACCTGATCCATTTGGCACTCATCAGAGTTATGGTCATCATATGAATTCATTGTTGTGTAAATTTCTTGATATGTTTGAATTTGAATACGAGTTCAGGAGTGCAACAGAGTGTTATAAATCTGGCGTTTACGATGAAAAACTTTTACTCTTACTGAAAAATTATGATAAAGTGATGGACGTAATGCTTCCATCATTTCGGGAAGAAAGACAGCAGACTTATAGTCCATTCTTGCCAATATGCCCAAAAACTTCTCAAGTTTTACAAGTTCCAGTAATTGAAACAAATACAGAGAAAGGAACAATCACATATGAAGACCCAAACGGGGAAAAAATAGAAGTTCCAGTGACAAAAGGAAAATGTAAACTGCAATGGAAACCTGATTGGGGAATGAGGTGGGCCGCATTTGGAGTAAATTACGAAGCTCACGGAAAAGATTTAACTCCATCTGCTGTGCTTTCAAGTCAAATATGTGAAATACTTGGAGAAAAGCCACCACTTCTGTTTTGCTACGAGCTTTTCCTTGATAAAGAAGGAAAGAAAATATCAAAATCAAAAGGAAATGGCATTTCAATTGAAGAGTGGCTAACTTACGCACCAACAGAGAGCTTAGCATTGTACATTTTTCAGAGTCCTAAAAAAGCTAAACGTTTATATTTTGATGTGATACCAAAATCAACTGATGAATATTTAGAATTTGTAAAGCGTTATCATGAGAACAAAGAAAAGGATATAAATAATCCTGCTTGGCACATTCACCAGGGCAATGTTCCCAGTATAGAAACTTCAGGCATAAATTTCTCACTACTTTTAAACCTAGCAGCAGCTTGTAATGCTGAAAACAAAGAGATCCTATGGGGTTTTATATCCTCTTATGCACCAAACGTTACACCAGAAAATAATAAAATGCTTGATAGACTTTCAGACTTTGCAGTAAAGTATTATCACGATTTTATCAAGCCAACAAAATCATATAAAACTCCAAATGAAAAAGAAAAAGCAGCGTTACTAGATTTGAAGGACACTTTACATTCTCTATCTACAACTGCTACTGCTGAAGAAATTCAATCTCAGGTATTTTCTATTGGAAAAAAATATGATTACACCAACTTACGTGACTGGTTTCAGCTATTATATGAAACGTTACTTGGCCAAAAAACCGGTCCAAGAATGGGATCTTTCATAAAGCTTTACGGAATAGGTAATACGATTTCTCTCATAGAAAGCGCTACTAAATGTATACTTTAGAGTTTACCTCCTTTCATTTGAGCTCTTTAGTTTTAATAAGAA--------------------------------------------------------------------------------------------------------------------------------------------------------------------------------------------------------------------------ACCCCATATTAATCAGGCAGATGAAAGTGATATAAGTCTGTTAACAAAGATCGCAACAGAGCGTGAAGCAATGGCAAAATTAGCTGGTGGGTATATATTGTTTATTTCAAAAAATATGGCAAAATCAGCCACAGGAAAAGCTTTAGGAACAACGACTATTAGACCTCAAGACACAATTAATTGGAAAGTGCATTTTACCGTACGTGATAAGTATAATTCAGTAGTAGCAAAATGGCATAGCTATGAAAAGGGCGAAACTATTAAAGAAACAGTTGGTAGCGGTGAACCAAGTTATATTATGCTGGAACTTTACTCAAATGCAGAGTCAGCACTAAGTGCAGCAAATGCCAAATTAAAACAA
			TTGAAGCGTAACAATGAAACTTTAGATATAACTATGCCAGGTAATCCGGAGTTATTCGCAGAAGCTAAACTTAGTCTTATAGGTTTTAATCAAGCGGTGGATGGTGAATGGATAATTAATAGAGCGGAGCATACTCTAAATAGCTCAGGTTACCTTACTATGTTATCAGCATCTTTGAGTAAGTAATGTTAAGGAAAAATAAGTATATAGTCTATTCAATGTAAAGAAACTACTGAATATGAGTCAACTAAAATGTAATGAAAAGGATAAAATACATTTTGTATGGTTTATAATATTAATGGTATGTATTGTTATTACATATTGCTATCAAAAATCTAGAGCTAACTCCTATTATAGGAAAATATTACAGACAGCCGCTGAAAGCTGCAGTTATAAGGTTATTGAGCTTTTGGTAGGAAAAAATGTAGTATATGTTGATGAAATAGGGTCTTCTGGTTTAACACCTCTTGGCTATGCATCAAATTCAGGATGTCTAAAAGTTGTAAGATTTTTAGTGGATAAAGAAGCAAATATACATGTTACTAGTAAGTATGGAAGTACAGCACTACATAATGCTACACACTCGGGAAACTTAGAGGTTATCGAGTTTTTATTAGAGAAAGGAGCAAACCCTAATATCGTAGATAATAACGGAAAGACACCAAGAGGAATTGCCGCACTAAGGTCAAGACACAATAAAGACAAGCCCTATGATCAAATAATAAAGCTACTTGCTAAAGCAGAGGACCGATACGAATCAACAAAAAGTAATCACTAAAGCTGTAAGTTTTCTATAATCTATACATAAATTTCCAAAACTATCCATAACAAGTTAATACCTTCACATGAAAAAGCAAAAAATCCCAATTACGGTAATTATTACCATATTAATCCAAACCGTAGCATTGATATGGTGGTTATCCAAGTTAGACTCAAGGGTACAATTTCACGATAAACTTATTGAATATGGTTTAATGGAAAAAGTGTTAGTACTTGAGGAAAGGGTAAAAAATCTTTCTGAGGAATTGGATGAGTTTAAATTGCAGGTTTTAAGCGGAAAAATTAAATCTTAACCTAAATTTACAATTGATTAAATACATTTTATCCGTTGACGGCGGAGGCATAAGGGGCATAATACCAGCCATTATACTAGCAGAAATAGAAAAGAGGGCAAGGAAACCGATAGCTGAAATCTTTGATTTAGTGGCAGGAACCTCAACCGGTGGAATTGTTGTAGCAGGGTTATGCAAAAAAGATCAACAAGGAAATCCCCAATATTCAGCCAATGATTTAGTCGAGCTTTACCAAAAGTACGGAGCATATATTTTTAAATCTTCATTTTTGAGAAGATCAATATTTTCTTGGCTTAATTGCGCACAATACCCACATAAAAATATTGAATTTGTACTGGATAAATATTTTGGTGATGATACTTTACAAAGCACCTTAAGTAATGTACTGATTGCAAGTTACGATATTCACAATAATTGCCCTTTCTTTTTTAAGAGCTGGAGAGAAGATAGAAATTTTATCAAATTGAAAGATGCATTACGAGCTACAACTGCAGCACCTACTTACTTTGTACCTAAATATCTTAAAATCAACCAAAAGGAAATGGTACTAGTGGATGGAGGGGTTTTTGCTAATAATCCAGCGGCTTGTGCTTATGCTAGTGGTAAAAGGTTATTTCCAAATGACGATATTGTGCTGTTATCGATAGGTACTGGTAGAACAGATAGAAGCATAGCTAATTCAAGAAGATTAGGAAAAATAAGCTGGATAAAACCACTACTACATGTGATATTTTCTTCAAGTTTAGATGCAGTCAACTACCAACTTGATCAAGTTATAGCTGATAAATATATACGCATACAATCGCAATTAAAAATAGCACCACCTGACATGGATAATATTACATCAAAAAATATCAGATCTCTTCAGCAAGAGGCAAAGACAATGATAGAGGACAATCAGGAACTGATAGAGAAATTCTGTATAGA
			AATATTAAATATATAACTATTTTTACTTATATCTTAATATATTATTTAACACAATTCAATTTTCACACTCATCAGCAGTTAGGCCACTTGCTCGCAAAATAACATCAGTAGAAACACCCGCCTTAACTAGATTTTTCGCAACCTTGATCTTTTCTGTTTTTTTTACTTTCTCTTTGCTATTCTTCATATCCCTAGATAAAAATTTCTTCACTAATTCTTGCTCTTCAGTTTCTCTTAGTAAATTAAGTAGTTCACTATCTTCATTT-----------------------------------------------------------------------------------------------------------------------------------------------------------------------------------------------------------------------------------------------------------------------------------------------------------------------------------------------------------------------------------------------------------------------------------------------------------------------------------------------------------------------------------------------------------------------------------------------------------------------------------------------------------------------------------------------------------------------------------------------------------------------------------------------------------------------------------------------------------------------------------------------------------------------------------------------------------------------------------------------------------------------------------------------------------------------------------------------------------------------------------------------------------------------------------------------------------------------------------------------------------------------------------------------------------------------------------------------------------------------------------------------------------------------------------------------------------------------------------------------------------------------------------------------------------------------------------------------------------------------------------------------------------------------------------------------------------------------------------------TTTTGTTAAGGCTCCAATAAACTCTGGAACCTCAAAGTCAGCCATGAATAAATCAAAGCTT
			CCTACAAGTTTCTTTACTATTTTCACGTACTTTATCTACCCATGAAGACAGCTTTTCATCTGGGATATCAACTTCCTTCATAAGCTGTTTGCTACTCCATATGCCACACCTCATAAAATTTCCTTTTTCTACTGCTTCTTTAACTGTCATTCCTCCAAAAAGGCAGTTTTCTCTTATTACGCCTCCTGCTTTTTGCCACATTTCTTTATCTTCTACTATCACTTGTACTCGATCGTAATTTTCTCTATCGTGGCACAATCTAATTTTTACCTCGCCAAGATCTGAATGAAGTGTCATTGTAAAGTCGCTATCATCTGATAAGCTTGTGTAATTCCTCTCACCTCCTTTTTCAACCTTTACTTCAACCTCGTTATTGCCTATCTTTATGATGTGACTACCCCAGCCTTCTAAGCCTTCTAATACTTTTGCAGGCTCTACTGTACTACTCTCAGAGAATTTAATAAAAACC-------------------------------------------------------------------------------------------------------------------------------------------------------------------------------------------------------------------------------------------------------------------------------------------------------------------------------------------------------------------------------------------------------------------------------------------------------------------------------------------------------------------------------------GAACGTCTCTATCAGGGAAGGGCACTTCTCCAGTTTTTTTAGCCTTATTAATTTTGCTTACAAAGGTGGATTGCTCCTTAGTACGACCAATTCCTATAATTGCATTTAACATCTCACCTTTTGATAATTTATCCAGATCAACGTTTAACTCGTAATCACCTCCCTTTTTGTCATCAAAAGGTACAATTATTTTATTAAC-----------------------------------------------------------------------------------------------------------------------------------------------------------------------------------------------------------------------------------------------------------------------------------------------------------------------------------------------------------------------------------------------------------------------------------------------------------------------------------------------------------------------------------------------------------------------------------------------------------------------------------------------------------------------------------------------------------------------------------------------------------------------------------------------------------------------------------------------
			-------------------------------------------------------------------------------------------------------------------------------------------------------------------------------------------------------------------------------------------------------------------------------------------------------------------------------------------------------------------------------------------------------------------------------------------------------------------------------------------------------------------------------------------------------------------------------------------------------------------------------------------------------------------------------------------------------------------------------------------------------------------------------------------------------------------------------------------------------------------------------------------------------------------------------------------------------------------------------------------------------------------------------------------------------------------------------------------------------------------------------------------------------------------------------------------------------------------------------------------------------------------------------------------------------------------------------------------------------------------------------------------------------------------------------------------------------------------------------------------------------------------------------------------------------------------------------------------------------------------------------------------------------------------------------------------------------------------------------------------------------------------------------------------------------------------------------------------------------------------------------ACTAGCATATGAGCAAATGAAAAAACGCATAATGGATGAGATTGCTGCTTTCGCTCAAAAATTTGATGAAGGTGTTAGGATTGGAGAAGAAAGAGGCATCCAAATCGGCCATGAAAAAGGTAGACAGGAAGGCAAGGCAGAGGGAGAAAAACAAGCTAAAATAGCTGTGGCAAAAAACCTACTTAAAGCTGGT
			GTCTCTACTGATATCATATCACAAACTACAGGTTTTTCTCATTCTGAAATTTTACAACTCAGGGAAAAAACATAATATTCCTACTTATTCACTCCAATATTTATGAAAATCTTTCCTAATAATTAAGAGTCTAGTGAACTTTCTAAAATAACTATAAATATTATACATAAAATAACATAGATTACTACCATGACTAACCCTCCTATTCAGCCTTCCATTTATTTCCCGATTTCAGTCTTATTGCCTATAATTTCTACTTCATCCATGTTAGTGCTAGGAACTCCAAACTTTTCTTTACCTTGCTGTATAGCTCTTATAATCATACCCTCATCTATAGACCTCATCGATTGCTCTCTTGGTGACAAAAGATTTTCATGGATCGGTTGCTCATATCGTGTCCCATTCATAAAACGAACAGCTAAGTCACCTAATATTAGTGCACTATCTACCACAGCGATGTTTATTTCTGGTACAACTGTAACATTTGATCTGACTTTTTCCTGATTAGAAGACCAGCTCCTATTTGGAATATTCCCTTTCGGTGCATCTAGTGACTTTCTAGACTGTAATATGGTAGCACTATACATCTTTTCTAACCCTGCAGAGCATGGACCGGTATCTCCTAATTTAGAGTTCTCCGATTCTTCAGCAGCAAATTTGTCTGCTACACTTGATACCAACCCACCTATAGAGCTTTTTACCCAACCAAGTAAACCATTTATCCAGGAAGATGGTTTTATTGCACTGCTTGTTGCTATTTCAGGTTGATTACTTGAATCTATAGCAAGTGGTTTTCTTGACATATGGTGACGAGCATGATCTCCATGGTGATGACGGCGTCTGCGTTGTACAGGTTTTTCCCTCTCTTTATTAAGCTCTTCCTCTAAATAATTTACAATATTATTATATCCTTTATCTCTAGCAATATCTAGAGGTGTTTTGCCACCCTTGTCTCCGGCCTGAATACTAGCACCTTGACTTATAAGGTATTTTACTGCATCTAAATTACCATTATAAGAAGCCCAATATAGCGATGTCCGACCATTTTTATCAGTATCATTAATATTCACTCCTTTGCTGAGGAGGAGAGTTATAATATTTTTATTATTGTCCTCAGCAGCACGCTGTATAGGCTTTTTACCATATTTATCCTCAGCATTAATATCAGCACCTTTCTCTATCAAAAACTCTGCAACTTCTAAATAACCTCTTCTTGCAGTATGATGTAGTAGTGTCCAACCATCACTATCTTTAGTATCTACGCTAGCACCTTTACTTACAAGATCTTTAACTTTATTAAAATCATTACCTCGCACTGCAAACAATAATTGCTTATTTAAATCTAATTGTGTTTGTTGTAAATACACTGCGACACTGTCATGTCTTTGATCAATAGCAATATCTAGTGGTGTTTTACCATCCCTGTCTTCAGCTTGAATACTAGCACCTTCACCTATAAGGTATTTTACTGCATCTAAATTACCATTCCAAGAAGCCCAATGTAGTAATGTCCGACCATATTCATCCTTAGCATCTAGGCTAGCACCTCTACCTATAAAATCTTTAACTTTATTAAGATCACCACCTCGTACTGCAGTTAACAATTCCCTATTTAGACTTGACTGTGTTTGTTGTAAGTACTGTACAATATTATTATGTCCCTTATCTCTAGCAATATCTAGCGGTGTTTTGCCACTACTATCTTTAGTACCAATATTAGCCCCATTATTTATAAGATGCTGCAATATACCTAAATGACCATCCCAAGAAGCCAAGTGTAGTGGCGTCTCGCCATTTTCATCAGCCTCATTAACACTTGCTCCTTTCATGAGAAAAAGTTGTACAATCTCTTCATCATTGCTCTCAGCAGTAGTGTATGTAGGACCTCTCCCATATACATCTTGAATATCCTTGTGATTATTCATAACAGCAAAGTGCATGGGAGTTCTGCCAAGTATATCTTTAGCATTCACATTAGCTCCCCTATCAACTAAAAACTT
			AGCAATATCTGAATGACCTTTCAATGCAGACCAGTGTAGTAATGTGCAGCCATATTTATCAGTCGCATTAACACTCACATCTTTACTAACAAGAAACTCTACTGTACCTAAATTACCACTCCAAGTATAATAGAACCCGCCATGCGTTCTGTCATCAATATCTTTCACAATAAGATCACTAATTGTCTTTAGATCTTTTTCATTTTTTACAGTAAGTAACAATTCTTTATCTAAGTGTGCTTGCATAAAGACTTGCCTTATCGTACCAGAATTAGTATAACGCTCCTCATCTTCAGGAGTTCTACCACTGTTATCTTTAACATCAATATCAGCACCTTTACTTATAAGATACTTTACCATACCTAAATGATGATCAGAACGTGAAGCATAATGTAGAGGGGTTTTACCATCTTTATCTTTAGCATTAACGTTAGCACCTCGATTTATAAGACCTTGAACTTTATTAAAACCACCATCTTGTACTGCAGTCAACAATTCTTTATCCAAGTTTGTTTGCTCTTTCTCTTTATTAAATTCCACTATAACATCTTCTGAGTTACAAGTAGAAGCTATACACTTTGAGTTAGAAACTGTTGCATCATTAAAAGCAAACATCACCTCTCTTGCCGGTTGATAAGTATTCCAGTTCTCTACTTTTACAAGAGTGTTATTTTTATGTGATAGCAATAAGGTATCATTCATAACTTTCATATCGAAATCTAATATAGACTTACCTTTCAAATCAACCAAACCAATGTCATTCTTATTAATAGGCTGATTATGATAAATCTGTAACCCTTGTTTATCTGGTTTATAATACCTGAAAGAACTAAAGTCATCAGCTCTTTCTCCAAATTCTTCTGGTTCCATAACTCTATTGTTCAGTCCTATAGATAAATCCCAGTTTTTATGAACAGAAGAATAATAATTCGATATTGATAATGCCCCTCCATCTGACAACAATAGCAAATCATTATTTAGCTTCAAAAAAAGCACCTTGTCTGAATCAAATGTAAAACAATTATGATGATTTAAAAGTTCAGTACCATTAACGCTAAATCTTCCATCTATTTTCAAGCTATGAGAGCAATAATCTCGCTCTAACTCTCCATTCTGAAGTTTGTAATATTCTTCCCCATTAAATGTAACTGTAACATCTTTATAATTTGATAGCAGGGTTACATTTAGGCCATTTTTGTTAATCTTTATTTCTCCTTTATTATCTTCTATAAATGGCATATCATTTAACGTACTATTTAGTAGACTAAAATCTAATATACCATTTGCTTGAGCAATCATAATATTAGCGTTTCTGTTATCGAAAAGATAAAGATGGCTTATATTACTTGGAGCTTTCCAGTAAAAATTATGGTGATCCTCATCAGGGTAAAAAATATGATTACTAGAACTACCTACAACACCGTGATAATTAGCGTTTAATAATTGCTTTGTAATATTAAAGTTTGAATTTTCCATTTTTCGCAGATTATCCAACTTATTATCTAATTTTGTTATGTGCACATTTGTTACTCTATCAGTGTTCATGTCTACTTTTGTTGGAGTTACAAACAAACCATCTGCTGTTTTTACTGATGTTTGTTTATCTACACTTATAAAAGCTCCACTTTTATTGTGGATATTTATTATATTATTAGCATGAGTCATGCTACCTATATCACTAAAATTTATCGGCAATAATACTAAGCCTTTCCCATAAATAGAATCACCAAAATAACCCTTTATTACAGTAAAGTTTTTTGCTGTTATTACATCATTGCCACCTTTTCCATCAATGTAACCTGCATGAGAAACTTCTATATGATTAGCTTTATCACTGCCAATAATAGAATGTATATTCTCTGAATCTGTAAAATTACCTTGCGTTACAACTATGTTCTTTTGTCCATCTGCTCCTAAATCACAAGAAAACTTTCCTGTTATATAAAAAAAATTGCTACCTGGATTATGCACCTTACAGCTATCTAGCGACTTTTCAAAAT
			AGTACCTATTCTCTCTCCTTCTATTTCGATCATCGTTAAGGGCATCCTTCTCTTGAAAAACAATATTAACATTAGCATTTTGAGCCGGGATGTAATATACGCTTCCATATTCACGGGAATTCTTATTTTTGTATACCACTGCATTATAACAGTTGCTAAGATGCTCTTGTAAAAGCCACCTTTCTACTATTCTACTTAATTTCATATCATTGTACTGCGATGCACTACTGCATGATGCACCATCTGGTAGATTCGCTAAGGTTTTTTTGCTTACAATTTCTACTGCAATATCATCACCACGTGGTCCACAAACAACATTATAGTTTTCAACAATACTAGGAATTATTCTAGTATTATGCTTAATACTACTAGTGTAAAATGGATACGTAATATTTGTGCTTGATTCAAAATCAAATGTATCATTAACTATCCTTGTTTTAGCACGGCATTCGTTCAATACACCATTCAAAGCTTGACCAAATGCTAGACCATATCCCTCCCATTGTCTTTTATCTCGAGAACGAGCGCTAGTGGCATATTCTTCTTTTGTAACCAGTATAGAAGGCAGTGAAATAGCTATTGTATCATAGTTACTCTTAAATTGATTTAAGATCTTTGATATATACTGCTTATATATCTCTTCTGCTTGTAGATCATTTCCTATATAATCTGGTACTTTTTTATCAAGAAAGAAATCCCAATACAAGTCATGTTTCTCTTGATCTGTAAGTTTTATATGTTCTTCTAATTTTTCTACTTCAAGTCCTGCTTCTACAAATTGTGCTATAATGATTACAGCAACTGAAATAGCAGCGCCAACCGGACCGGCAAATTCTCCTATTCCTCCAGCTTCCATACCTATAGCCGACATTGTTTCAGTAACAACTGCAGGTACATCTGCAGCTATAAAGATGGAATTAGTTGCGATGTTTAGGTCAGCAATCTTTATATCTACAGGATCTATTGCATTTTGTCTTGCTTTAATCGATTCTGCTAGCCCTAAAAATGCTGCAAAGTTACCTATAGCACGTCCCATAGCTGGAGCAAATCCCTTCAACATCTGAGAATCAAGCTTTGTTCCTAACTCTAATATTTTTCCAGAGATTTTTTCACCAATTTTTGGCATTACCCAAAGATTTAATGCATCGTAGCCTAATCCCTCTATATCTCCATTTGCTATATGCTTACCAACTAAAAATGCTGTAAAGGCAAGACCTGCACCTTCTGCTACTTTTCCTATTTTTTCTGCTACTCCGGATCTTCTCAGAATATTTTTCACTTCTTCTTTATTCTCTATATTATCCTTCATTTCTTTCACAATATCCCTAATCTCTGGATCTATCGAATTTAGGTCTACATCCTTGATCTTTGCTACAAATGCTTCTTCAACATTTTTATCTATAATTTCACCTTCAGATATCTTCTGAGAAAACTTGAAAAGCTGATCATAAAACTCAATATTCTTTCCTCTTTCTGCTACCTTATCAGCATTAAATAACTCTTTGATACGTTGTTCTTTTTCCTCCTCTGTAATCTCTTCTTCATCAAACGAATCTATGCAGGCCATACTTACACTTCTTTCTCTTCTTGGTTTTTTACTTGGTGGATACTCCGATGAAGATTTTCTTTTAGAACACTGCCCTACAGTAGGTAACATATGAACTGAACTATGAACTACTTCAACAGGAATAAATCCTTCCTTAGCTGTCCTACTTGTTAAAATAAGTTTATTTGGATTATTCGATCCTTTATCGAAAACAACACCGATAAACTTTACTTCATCGCCATCTGTAAGTGTTTTATAGGTAACACCTTCTTTGTACTCTTCATTTATTTGATCATTTGCTTCCCTCAATAAAGCTTGAGCCCCTTTACCCTGCCTTGATGCCTTAAGTTCTAACCCTATTGGAGTGTACTCCTCAGCATTTCCACCTTGAGCCACAAACTTAATACCATGAACTAGCACGTCAATACGTTCCCCTCTACCAGTTTGAAACTCA
			GTTAAAACTAATGCTCTAGTTTCTGGTGATTCCTGTAATTTCAAGTCACTATAATAACTAAACACTCCATTCAATATTCCCTGGAAATGAGCTTCTTTATTAACGAGACTCTTAAAAGGAAAGATTCCTTCTCCAATTTTTTCTAGTAATCTACTATATCCTCTTATTGATAAGGATTGGATATCTAGTGCTTTATCAAATGTTTCTTTTAACTCATTAGGATAAGTAACTTCTTTAAAAGTACCTTGAAATCTATTATCTCCGTTGTTGTACTCTTGTAAAGAATTGTATTTTTCAGTCCAAATAGTAAGATATCTTTTAAAATCTGACTTGTACCTAGTATCAAAATTAAGATTTAATTCGATTATTTCCCTATCCCCTATTTCTCTATTTAATCTATCAAGAGGGAGCACTTCATCCAGCCCGTTCAGAACATCCTTTCTGTTAGCTTCAACAATATTTATTACATAAACCAACTTCTCTGTATTTCCTGGAATCAGCACCATTGTTACAACTGCGTGGCTTGCATCAAGATTAGTTGACAGTCTTTCTCTGGCTCTTTTAGCTGCTGGACGTCCAAACTCACGAAGATTAGGATGCACTTCAGTAGGTATATTATCTCCATAGATAAAAATGTATTTTTTAAAACCAGTTTTTAAATCTTCAACTCTATTTAGCAATAGTGATTGCCCTAGTAAAAATCTACTAAAATAATGATTATCTCCCTTCTCAGGTGTACCAGGAAACGTATGATAAATACGTTCTAGATTATCTTTCACCTGTCCCTTTAATTCTATTGTTCCAATCCTTTGCGTATCCCAGTCATCAGCAGATTTTAGCATATCTTGAAAAAGAGGGATTATTTCTTCCCCGCGATTCGATACCCTAACGTCAGAGACAGGAGATGGATTATCAAGATTGACACCAACACATAAAATTTCATCTGCAGTAGTTAAAACTCGCTGAACATTTGGTTGAAACCCTTGTGCATACTTTTCTGCTTGCTGTAAAGCCTTATCTGGAGTGGCATTAGGACCTTCTCCTGCTTTTACTTCAATAATAATGGGAACAGAGTTTAATGCACGATCAGGACCACGAGCTAACAAGATAATGTCTGCATAACCCCTTCCTGCAAATTGCTCTGGGTAAACTTTAAGATTATACCTATAGTGGAAATTCATGAAAACGCCTACCATAAATCCATGATGTGCTGCTTCACGTGCTCTGCTAGCATAGATTAGTGAGTCTGCATACTCAGAGTGAATTGTGTAAATCTTATCAAGAATTCTCCTTAAAGACGCTTTAACTGTTCGCTGATTGGAAATAGCTAGCTTCGCTATATCGACTTCGGGATCCCTCCACAACCCTTTTCTCACTTTTTTAAACTGAACTTCAGAATTATGTTCTATGTCTCCTCCTTTATCTTTTACGTCAACAACTATTTCTTCCTGATGACCGGCATCCTTAATAACTTCTATTGATTTAACTTTAATTTTATCTAAATGATCTTCAATAAAAGAATAATGTTTGCCTAATACTTTCCTCAATTCACCTTGATCAACCTCTTGAGTGTAAGAATGAGAGCCACTTTCTGAGATAATAAATAATTTTACTTTATCGATCACATTTTTTTGACTCTTTATTTCACCATTTTTTATAATGGCTACTTTCAAAGTCTTTGCACCATCAAAGCTAAAATAAATCTCCTTGATGTCTAGCTTTTTTGCCATCTCTGTATCCAGCAAAGTAGAAAAACTACCTAGGAAGAAGTGCGTAAAAAATCCTGCTTTTTCTACAGAGTGTAAATAAGATGGAATCTGATCCACAAATGACTGAAATCTCGTTTCAAAAGATTTAAAATCCTCATCTTGCTTGTTTGTAGCAACTTCTTTACCTACTTCCTCTATTAATAACTGTATTAACTCAAAGTCTTGCGGCCTTCCTTTACCCATGACTTTTTTTAAACCTTTTGCAAGTTCTTTATCATTAGAGATAATATT
			CCTTTCAAGACCAAAATTATAATGGTTTCGGTTGCCTGGAGCACCAACACGAAATAATTGTATTTGAATATCCCCATTACCATATGGAGGAAGTGGCACTTCACCAGAAACACTAATTGTTGCACTAAGCATTCCACTCATTGCTCTTATTTCAGGTTCACCTCCCCAAGTATTAAGTTTTCTCATATTTTCTAAGTAATCTTTGAAGCTAAGCCCACTTTCACCTTCAACAAAGTTTCTAAACTCGTTCTCATGAGCACTTATATAATTAACTACTCGGTTGCGAAATACGTTTCTCACTAAGTTTACAAATGTATCATCATAATCAGCAGTACTTAAATTCCGAACCAAACCTCTGATATGATCTAAACTTTGGGTTACATCTCCTTCATTTCCAAACAAAGCTTCATATCTTCGCTGAAATAGAGCATCATTGTTTCTGACAGGTATTAAGTAAGCCATAGTAACAGACCAAAATAAGCAACTACCATCTCCTGGAACATCGATTCTTTTAAACCTACTTTCAGAATCAACATCAGACCTTCGATAACGCTTAAATTGAGGAAACTCTTTCACTTGTTCCATATACTGTATTTCATCCGATAACTCGGCAATTTTTGAATTAACACTTTCTTTTTTAAGATGATCTGTTGGATACTGTATTTTGAACATAAAACCCCCCTTCATTATATTAAACCCACTATCTATTATCAGAGACATCAGCAATATAAGCTATTTTACCTATATACTAACTTGTATATATAACATTTGTACTATAATGCAACACCTTCTTGACGAAAACTAAACAAGCTAAAGTAGTAAGAAGAAACCATCACCTGTTTTATAGAATTGTCTTATAATACCTCTTAATTACCCAACTCTAATTGCTCACATGCTTTGCTTAATTTAACCTCAGTTAAGCTAGTAAGCTCTTCAGCTGTAGACTTACCGTATGATGAAAATTTATTTAGTGAATCAATATCTCTTTTCTCTAATACAGATCGTATATGCTCCGCTTGTCTAGAATCCATAAATTCTTTAATCTGATCGGAATTAGCTTTATTTAATACCGCCCATACTGGTTCCATACAGCCCTTTTCTACTAAAGGTGTTAATAAAACTGTACAGAAAAGAGGTGATTTATCCTCTAGTTCCTCTCTTATCACTAAAGCACGATGACTATCAAATCCTTCCTTCATCCACATATGCATAAAAAGCTTTATACTTTCACTTACATAGGGCTCTGAATGTTTTTTGATTTCCATATCTAACCAGATATTATAATCGTCTTCTGAGACATCACTTGGCTCTAAGCAGTCAAACAATTTTTGGAATTGATCAAAGCGAAGTGCACCCTGCAGGGTATTTAAACTACCATAATAACCATTTTCAGCTAAGTCTCTTTTTAGAAGTTCTGGATATTTATCAGGACTGATTTGACTAAAACAAAATTCGAATATTTCAGGATAACTATTACAACGACTACCTGCTGCATACACTGATGTCTTCATGAAGATTTCATCCTTTTTCTGTTCACTCATCTCACTTTCAGGTAATGATTTTATTTTATTCCAGAAGAATTCCACTGCCTGCTCTTGCTTAAGACTAATAGCACATTTAAGACCGTACTCATACGGGTGACAGCCATCTAAATTTAATTTATAAGTATAACCGCTGATAAAATGTGACCAAAACTGTGCTAAAAGACCTGATCCGCAACACCTAACTAAGTGCTCATACTCCAATAGACTACTCTTACCTTGAGCTGATAATTCCTCTTTTCTTTCCTCAAACAAAGCAATAATATCTTCTTCTAGACAGCAACGACAGGCAATGGCATACTTATCAAAGAGATTACCTGAATCTGGCGCAATTAACTTTTTGCCTACCACTTGCCTATCAAGCTTAACACCATGTAAATTGTCTACTTTTTTCCAACAATCCTCACTAGACAATACCTGTGCAAGAAAATTACGTCCTTTCTTGCCACTTTTTTGGTG
			CAGACGCCAATTTGCATAGCACCAGCGTTCAATTTGAAAAAGCTTAGATGCTCTATAAGGATCACCCTCTTTAATAGACGAAAATAAAACTTCTGGAATATCTGAACGCAGCATGATCACCCCTCTATGAATGGAAAAAAATGGAAACTGTTACGTCTAACATACACTATAGTAACTTGATACCATTCCTAGTAAGATATCACATTTCTAAGTTTTATCAATCATCAACTTGAAAAATTTTTAGACTTGAATAACTTTTTGCAAAAGGCTCTTAAAAGGCTCAATACAAGGCCTCTTATTTGCTTTTAAATTCTGTTTTTTATAAGTTTATCTTAATTATTATTCTAAAATAAACTACTATTAATTTAGTAAAATATATTATTAAGATCTCAAGTAAGATAGCCATTTTCAGCACTCAAAATCAAGAGACGTGAGAAGAGTTTATTTTGGAATCTCATGGTCTACCGCTTGTTCTGTGCGAACTTTTACTTATAATGATTTTACTATACCCTAAAACTAGCTATTTTAGCCTATTTTGCCCCATTTATATACGAACTAATTCGCTTAGCTTTGTTGTAATAATTTTACGTTTTTGTTTTTGAAACACCCCTTTTACGTAAAAAACTCTCACAAATATACGTACTTTTTTTGTGTTTTGTGAAGAAAGTAAATAATTGAATTGCTGTTAACGCTAGTTACTGTAATATTCCTCCCAGAAACGCTCCTGAACAAATATTGCTTGTACCGTTGAAGACGAAAAGATTTATGGTTAATCTTATTAAATTGATAACTTATTTGACTAAATAATTGCATAGTGGTATACTAAGTTAATTAAGCTTGTAGTAAGTAAGAAATATGCCAGGTGTTATTGATAATCAAAATTCTATTAGCGATGATTTTGTAAATATTAGCAATACTTTAATAAAAGAGGTCTTAATTGAAAAGCTCGGACCAATTAAGAGTGAATTAGAAGCTCGAGATGAACATGATCTCGACGCGCTTTTGAATCAAGACATTTCTAGTTTAATTAAAATATGGAAGAATATAGAGCGTTCTGAGAATAGTGAGTTAAATGATGCTTCTGACCTTGCCGATCTGATAACAGGACAAATTGCAGAATTTGATAAAGAAAAATTACTAGAAATGTGTACTCTCAGTAAAATTGCCTATGGTGATGGGGACAGGAAATTAAAGAAAGATGAATATGAAACTAAAAGGCAGTTTGAAGAAGCAGGTTATCAAATAATAAAATTTTATGACAATGAACTCATTCAAGATAAATATTGCTCAGATAGTGATTATAAATTAGAACAACACAATGTCGGCTATGCTTTGACGGGTAGCAATTCATACAATCGAGATGTTGGTTATGTTTTTATTAAAGACAAGGAAGTAACTATAGCTTATCATGGTACTCGCGATTTGAATGATTTGAAGGAAGATCTTCGTGCATCTTTGACTAAGTTATCATTTTTATCTGGAGATAATTATATCCACTCTGGTTTCTACTCTTTATTCAAACGCTCTTGGCCCAGCGTACACAAGATATTACAAGGGCATGCTAATGATAAAGGATTAGAAGGAATCAAAAGTTTAAAAATTAATGTTACAGGTCATAGCATGGGAGGTGCTCTTGCTACTATAGCTGCTTTATGTCTTGATAAAACAGAAGAAGCCAA--------------------------------------------------------------------------------------------------A----------------------------------------------------------------------------------------------------AA-------------------------------------------------------------------------------------------------------------------TAACT
			TTTGCATTTAATCCATTTCTATGGCTTATATAATAATCGTTATTGTAGTATAATTTAGAATAATGCAATAGATACCTAAATGTTTTAGCTATTAATTATATGTTGCACAAAAGCATATATTGCCCTACCATCCAAGTAGGTTAGAAATAAAGAGGTTTTTATGAGTTTTACTTTACCTGAATTACCATACGATAAAACAGCTTTGGAGCCTTATATATCTGCAAAAACCTTAGATTTTCATTATGATAAGCACCATAAAGGATATTTAAATAAACTCAATGAGCTAGTTGAAAATACGGATTATCAACATGTAAAAATTGAGGAATTAATAACAAAAGTGCATGGTAATAGCGGCAACTTGCCTATATTTAATAATGCAGCACAAGTTTGGAACCATACTTTTTATTGGAATTCAATGAAAAAAAATGGTGGTGGTAAGCCTAAAGATGGTAGTCTTCTAGCAAAAAAAATTCAAGACGATATCGGTGGCTTTGATAAATTTTATGAAGAATTTTCGAGTCATGGAGTAAGCCAGTTTGGCAGTGGATGGGTATGGTTAGTGCTCGAAAAAGGTAGGTTAGGAAAGCTCAAAATCACCAAGACTCCAAATGCAGATTTGCCAATAATTTATGGCCAAGTGCCACTACTCACTATGGATGTGTGGGAGCACGCCTATTATTTAGATTGTCAAAACCGTAGAATTGACTACATAAAAGTTTTCCTTGATCATTTGATTAATTGGGATTTTGCAGAAGAGAACTTAGAAGAATATATGAGATGAATATACCCCGGGTAACAAAATTAGATAATGGTCTGCGCATAATAACTGAGCAGGTGCGTGATATTGATTCCGTAGCTTTAAGCATACGAGTTGGTGTTGGCAGTAGAGCAGAAAGTGCAAAGCAAAATGGAATATCCCATTTTTTAGAACACATGGCTTTCAAAGGGACGAAGACAAGAACTGCCTTTGAAATTGCAAAAGCTTTTGATGACATAGGTGGAGTTTTCAACGCTAGCACCGGTAGGGAAAGCACCACCTATTATGCAAAAGTCCTCAAGAAAGACATAAAAACTGGTATTGATATATTAATAGATATATTGATGAATTCCACGTTTCCAGAAGATGAATTGGAACGTGAGAAGGGTGTTGTAATACAAGAGATTTTTCAAACTAATGATTCACCAAGTGACATTATTTTCGACAAATATTTTGAGGCAGCTTATAAAGACCAACCATTTGGTAGGTCAATCTTAGGCACGCAAAATACTGTAAAATCTTTTACTCGAGGAGATCTAGATAATTACATAAATGAGCATTACTTTGGTGAGAATATGCTATTTGCCGTTGCAGGAAATGTTGAACATGAAGAAGTTGTTGCATTAACCAAAGATTTTCTCTCAAAGATTCATTCTAAAAAGCTGAAAAAAAGCCAAAATGCGAGCTGTACTGGTGGTGAGTATTTAGAACATCGTAAATTAGATCAGGTACACTTGCTAATTGGTCTACCTAGTGTTTCTCGCCATGACGATAAATATCACACGTTTCAAGTGCTTGATTCTATATTAGGGAGCGGAATGTCATCACGTTTATTTCAGGAAGTAAGGGAAAAGCAGGGATTAGCTTACTCTGTTTATTCATTTAATTCCAGCTATACTAATACAGGAATGTTTTCCATTTTTGCTGGTACAGACAGTAGTAACTTAGATAAGCTTTTAAAATCTATAACGACAGAGTTGAAGAAGTTGTCTACAGATGATCTGAAGGAAGAAGAAGTAAATAGAGTGAAAGAGCGAGTAAAATCCCAAATTTTAATGTCACGCGAAAGTGTTAGCTCACGTGCTGAAACATTGGGACACTACTACGGTAACTATAATAGGTACATCAGTAAAAATGAATTAATAGAAAAAATTAGTGCAGTTACCACTGCTAACGTAAAAAAAGCAGCAGAAGAATTGTTATCTCAGCATGAAAAAACCACTCTAGCTGCAATTGGAGAAAT
			TGAATCATTGCCAAGTTACGATAAAGTGGTTTCTATGCTTAAAGCTTAGTGTACTTTAATTATGTTGCTTAAGCTCACTAAAAAGTTCAATGAACGGTTGCAAAATCCTTTCTATAAAAAGTTTGCTTTCTGGTTCATCGCGTATATTACTTATCAGTTTATTCAAAGTTTTCTCGCTGTTTCGTAAAAATAAATAGCTTTCTACTGCTTGCACACCAGACAAGACAGTCAAAATTCCTCCTATCACTAGACAAGCAGCTATAGCAGGTACGGTACCCACTGCAATTGCAGTTGCGATTAATGATAACCCAGCTAAGAATGTAACGGCTGAAACGCAAAACGCTATTTGATGTTTTTCTTTATTGTTAACCATAAATACCTCACAAAAACTATATTTTTAACATACCAGTGTTGTCATGTATTGTCAAGTTTTTAAAGAAGATTAAAAAATGCAACGCACATGTGCAAAAAACGCTAACTATGGATTAGCCAAGGAAGAAAGAGTAGGAAGAGGAAGGCTTTTTCTGTTTTAGGGAATATAAAATAAGCGTAGAAAAATATGAACTAGGTGTATAATTCACAGTGTAGTGGTGTCTCACTAATCCAATTATTTTTCTCCCGATCTAGCCTATCATCTAATATAGCCTGCCTTATTGATGCCATTAACTTATTCATAAAGAAAATATTATGAATGGTAACGAGCGTGTAAGCCAGGAGCTCTTTAGCTTTCAGTAAATGGTGTATATAAGCTCTTGAATGTTTTCTGCAGGTAAAACATAAACAGTCACTTTCAATTGGGTTGTTGTCCAGCTCAAATCGTTGATTCCGCAAATTAATATGCTCTTTGCACTTTGAAGAAATAGAATTTCTGTTTTTTACTTTAACAAGGGCGCCACCATGCCTTGCTAAGCGGGTTGGATGCACGCAATCAAACGTGTCAATTCCAAGCTCTACTCCGCGAAAGATGTCCACAATTCCACCAATACCAAGCAAATGAGTAGGCCTGTCTTTTTTCAGGTGGTCCATAGTGAAAGAAACTACATCATGCATCTGCTCTTTACTTTGACCAAGTGATCCACCTATTGCTTGACCAAAAAATGGCAAATCGTTGATAAAATCACAACTTTCTCTACGTAAATCTTGATACACTCCGCCTTGACTAATTCCATACAGTGCCTGCTTGCCATTATTGTTTTTTTCAAATTCATTTAAAGAACGTTCAGCCCATCTGTGGCTCATGAGCATTGATTTTGCTGTGTATTCTTTGCTTACGTGAAATGGAGTGCATTCATCTAAAACTAGGATTAAATCTGCACCTAATTTCTGTTGAATTTGTACAGATTTTTCAGGAGTTAAGCAATAAATTTTACCATTAATGTAAGAACGGAAAATTGCCCCATCCTCATTAATTTTGATCAAAGTTTTTTGTTTTTTTCTTATTCCTTTTATCTCTTCCGAAACTGATCCGTGGCCTAAGCTAAATATCTGATATCCACCTGAGTCAGTTAGCATTGGCCCATTCCATCCTATCATCTTGCGCAAACCACCAAGTTTTGCAACAGTATTCTCTCCTGGTTGAAGCATTAGGTGATAGGTGTTGGAAAGTATGATTTGGGTACCAGCTTCACTTATTCTTTCAATATCTGCAGCTTTAATTGCAGCTTTTGTTGCGCAGAATATAAAAGCGGGGGGTTCTACGCTTCCATTTGGAGTTTTAATTGTTCCAACTCTTGCAGAACCTGATTGCTTGATTCTCTTGAATGAAAATTCTTCTTTCATCTATTTGCCTGAAAGTTCTGTTATGATGTTTTCTACTTTCTCAGGAGTAAGATTTTCATAGAAGTCATTATTGATCTGCACAACGGGAGCATTAACGCATGCACCTAGGCATTCAACTTCTTTTAAAGTGAACAAATTATCTTTAGTAGTCTCACCGATATTGATTCCAAGTTTTTTTTTAAAGGAATTTAAAACTTCTTCACTATTGCACAACCAGCAAG
			GAGTTGTTCTACAAATTTGTATTAGATATTTGCCTACTGGTTTTAAATTATACATGGTGTAAAAATTTGCCACTTCATATACACGAATATGTGGAATATGCAGCATATCAGCAACATAACGCATAGCAGATTCAGAAACCCATCCGCATTGCTCTTGAACCAGATATAGTAAAGGCATAACAGCACTACCTTCTCTACCTTTGGGATACATCTCTATAAACTTTCCCGCTTTCTTGAGGTTTTCTGATGTAAAACTAAACTGCTCTTCTTTTTCTATCATTCATGAGACTCGTGTAAACTTTAACAGATTATACCTGTAGAACCAATGATTGCAATTGTTGGTTTTTTGAGAAATAGCATAAAGCTTCTTAGCCCTCTTCAAGCTTATATTTACCTTTTAGTATAAAATATTATATTAATTTTTTAATTTTAGTTAAAATTTTCATTGACATTAACACACAGGAGTAATCATAATAGCATTTTATTAATATTTTAAATAAAATTATGTCTATATTAAGAAGATTGCTCGGGATCAACTCAAATACACCGGAAATTAAAGAAGCGATAGGTTTTAATCCAACAAACGTAGAATTAATTGAGGGGAATGGAGTTGCTTACGGACTCAGCTATCAAGATAATGGTAATGGGAGCAGTAAAGTAAAATTACTTATTAGTCCATTATATCAATCAAAAACATACGAATGTGGTACAAATATCAGCGTAGCAAATGAATTCAAAGATCAATTATCTCTCACATTAATAGAAGATTCAGCTGAAATAGATAAAGTTGGAGTTATCTTTCCTGAAGAAGGAATTAGCGAAGAAGGAGAAAAATGCGTTAAAGGCTTATCTTTTAACACTTACGGAATTAAACAATCAGTTAATACTCCTTCAGTTGAACATTTAGATAAAAGAAAATTACAAAAGAATATTGATAATAATAGTCTTGCAAATGTGGGCAATAGTTACTTTCAACCAAGAGCAGTGAAAGTTGGTAATGGTGACGTAATTGTAATCGCCCATAACTTAAAGGATCAAACTTTAGTTTCTTGGTACTTAAAGTCAAGCGAGAGCGGAAAATTTAAGGTATTGACTGGAGAAAAAGGTGTTACAGAAAGAAAATTGTTCAATTTTGATAATCAGGGGCAATTGGCATTAAATGGAAACACGATGCTTTATTCGCAAGTGAGCAAAAGGATTACTAAGGAAAATCAAGAGGGGAGAAAAACACGTATTTTTAAATTTGATATGGCTAAAGTGATTCAGGGTCTGAAGGATAGAGTTAATGGCTTTTTACTTGGTAATCGAAAAGGTCAAATAGATAATAAAGCACTATCTCTTTCTAGAGAACATGAAATAAGCTTTTTGCAGTATGTTGAACAAACGGAAGGAAATGATCTAGTTGCTTTTCTTGAAAATGACCAATCAGCTAATGAGCAGAGGTTACATATAGCAACTCTACTTAAAAATGGATCAGTGTCAGATTTTCCTATCTATCAATTTACAGATCCTATAGAGCAATTATATATTAAAGGCAACGGTCAGGGTGGTTTTATCGTAACTGCGGTAAGTGGAGAAAATATTGTAACTTTTAATCAAAACGGCTCTGGAAAATCTTCTGAAGCAACAATAATACCGGCAAATAGCATCAAAACTCTCAGTGATTTTGTTAATATCATTAACGGTCGATTAACGCCAGATATTATTTCTAGTAGTACCGTGGCTCCTATAACTGTTGCAGAAACGGTTGTGACTTCTAAGAAGACGCCGACTGCTGCAATTACTAGCACAGCAGAAACCGACGCTGTGAAGACTACTAAATTGACAACGGAAGCCGTTGCACCTACTTCTACAATGAATAAACCTTCAACAGAGTCAACGACTCAAACAAGCACAGTAACAGTGGAGCCAACAACAGCAACAAAAACAACTGCTACTTCACAAGCAACCACGATTCCTGCAACGTCAACTAATGTGCCTTCGGAAACTGAAATAAGTAC
			TGTAAAACCTACAGCAGCGACTGGTGCGTCGACTTCTACGATGAGTAAACCTTCAACAGAGTCAACGACTCAAACAAGTACAGTAACAGTGAAGCCAACAACAGAAGCCGTTGCACCTACTTCTACAACGAATAAACCTTCAACAGAGTCAACGACTCAAACAAGCACAGTAACAGTGGAACCAACTGCGCCAACAACAAGCTCAGAGAAAACTACACAAACAGTATTTAGTATACCAAGTACTAGAACAAAAGAGTCAACAACTCCTATATTCACCACGACTTTACTTCCTCAGTCTACTTCTTCACCACAACCTACTCAACTTGCTATAGGGTCTAATAAGGCAGGAATGATAGGGGGATCTTTGGTTGGAGCAATAGGTATTGTTGGAATTATAGGATTCATAGCATATAGATATGTTAAGGGTCGTAATGCGGCTCCTGTATTAGAACTAACTGATTTGGGTTATAGAAGGCGATCATCTTCAAGTAGCGATGAAGAAATTTTTACCACTGGTAACAGAATGCGAACTATATATCAATCTGAAACAGTGCTAAATAGTATATCAGTAGAAAGTAGTAGTCGATCAAGAAGTAGCTCATCGTCTTCAAGCGGTGGACCAGGCTCTTGACTAACTGAAGCGGAGTCTAAAAGTGAAAAAAGCTTATCTTGGGATAGTGATGATGTGCCGGAATATCACCTTTAGCTATTTGTCTAAATGTTTTTAATATGTAGACTGTTAGGAAATTGTCTTTTGCTTTTGTGATTTTCATGTTAAAGTATAATTCCTAGGTGAAATAAGTAGCTGCTGTTGTGTGATAAACATAGCAGAGGAAAGTCCGGGCTCCAAGGAAAAATAGTGACGGGGAATGCCCGCCGGAGGTAACTCCAGTTATAGGGCTACAGAAAATTACCGCCTAAAATATTTTTAGGTAAGGGTGAAAAGGTGTGGTAAGAGCACACCATGGCAATGGCAACATTGGTAGTCGAGTAACCAACACTAGGAGCAAGATTAAATAGAAGTAGATTTTATGTTTTCCTCATATCTACTCGGGTAAATCGCATGCGGTAAATGGTAACATTTACTCCAGATAAATAGCTACATAAACAGAACTCGGCTTATATTTCACCTAGGCGTTCACATGATACGTGCGATATAAGCCATGCTATATTTAAATGTGTAGGCATTTCATGCGTTGTCCTTCACTTGTTCTGCTTGATAGCCATCACTACTTTCGCCTACATTAACATTAGAATATTCATCATCATCAATATACTCTTTCAGAACATACCCTCTGCCCCAAACGGTTTCTATGTGGCTTTTTCCATCATTTGCACTTTCAAGTTTCTTACGTAATTTGCACATAAAAACATCAACTATCTTGTTATCTGAAGGTTCATCCAAGCCATTGTAAAGATGATTTAAGAACATTTCTTTTGTTAGTACTGTTCCTTTACGCAGTGCTAGCAATTCTATCATAGAATACTCTTTATTAGTAAGGTGAACCGTTTTACCTTTCACCTCAACAACCCTGTGATCAAAATTGATATTTATATTACCAATCTTTATCACCGATTCAGGATGGCCTTTAGTACGACGCACTATGGCCTTAATTCGAGCTAATAACTCGCTTTTATGAAATGGCTTGGTTAAGTAATCATCGGCACCATACCCGAGTCCTTTAGCTTTGTGATTGACAGCGGATATGCATGAAAGTATTAAGACAGGAACTTTGATTTTTGCACTTCTTAGTCTTAACAATATATCATATCCGTCAATATCACCAGGTAAGTGTATATCTAAAATAACTAGGTCATAGTAATCTCCGTTTGAGGAAACCATATTATTGTTATAATCTTGTGCAGAAGTAACAACGTCACAGAAGTGTCCATCAGAAGTTAAGGCGTTAACTACAGTCTTTGCACTTACTTGATCATCTTCAATTAATAATATACGCATATTTTACACCCCATAAATAATTTATAATTTTAGTAATATA
			TATAACTAAGGAAAGTAATAAATCAAATTTTTATTAACAAATGATCAAAATTACACTTATTAATTAATAGTAAATATATTGTTCCAAAGTTATATAAATAGATCTAAAATATAATAGACATACCATGATAGTAATAATATTTTTAGTAAATATTGAATTAAAGTTACTATTATTAAAAGAATACTTCGGTTAATAAATATTTAACTATTCTATATGTCTGTGTTATATTTTTAATTTACTTATCCTACTATTTTAAAGTATAAGTAATATTTTCAGGAATATTGTGTGGCAATATCAATTTTAGGTGCTGGTGCATGGGGTACAGCAATCGCAATTTCATTAGGTAGTAAGAAAGATGTGATTTTGTGGACTCACAATGAAACTACATTTGAATCAATCAACGGGAAAAGAGAAAGTGACAAGCTACCCGGTTGTCGAATTTCTGATAATGTGTCAGTAAAATTGGCTATTGAAGACATAATTAATGCTTCAGTAACAATCCTCGCTGTTCCCACTCAGTCTCTGAGGAAGGTATGTCAGCAATTGCATAATTGTAATCTGAAAAAAGATGTAGCAATAATTTTAGCTTGTAAGGGAATAGAAAAGTCTACATTAAAATTACCTAGTGAAATAGTAAATGAAATTTTACCTAACAATCCTATTGCTATTTTTTCAGGTCCTAGCTTTGCTGTAGAAGTTGCAAGAAAATTACCCTATTCAATGGTTCTTGCATGCCAAAATAACACATTAGGTTCAAAGCTAGTATCAGAGCTGCAACAAGAAAATGTTAAATTGGAGTTTAGTAACGACATTATAGGAGTACAGATTTGTGCAGCGTTAAAGAACGTTTTTGCTATAGCGTGTGGGATTGTTCTAGGTAGTAAACTTGGGTTTAATGCTCATGCAGCATTGATTACGAAAAGTATGAGCGAAATTAAGGCTTTATACTCAGCAAAAATTGGTGACGGTAGTGTGGATATAAATACACTACTTGGGCCAGCATGTCTGGGGGACCTAATTATGACATGCACATCCTTGAATTCAAGAAACTTATCTTTTGGGTTTAAAATAGGTAATAGTGACAATGGCTTTAATGTTCAGCAGATTTTGACAGAAGGCAAGTCAGTGATTGAAGGTTTTAGCACTGCTGAGTCCATATTTAATTTAGCAGGAAAGCTAAAGATAAAAATGCCTATATGTGAAGCGGTCTATAGATTATTGTATGAAAGCGCCTCTATAGAGGATACTCTTTCTGTTCTTATAAGTTAATTTTGTATTTGGATATATTGTGAAATTTTTATATAAATTAATATCAACGTGGTGGCTGTCTGGAACAGTAAAAAAATGCCAGGTACTGTGGGTAGTTTGGCTTCTTTTCCGCTTGTTCCTGTAATCCTGAGCAACAAAATTTTAGGTGCAGCAATTATTTCTTTTTTATTCTTAATTGGATTATGGTCTACAGGTAATTATATAAAACATTACAAGACTTCATGTGATCCAAAAGAGGTAGTAATTGACGAAGTGGTTGGTCAATTGCTGACGATACTTTTAGTTTCGATATTGTTAAGCCAAGAGATGAATTGTTCTTCATTGTTGTTGTGCTTTTTTTCTTTTAGGTTTTTTGATATAATAAAAACGTGGCCTATAAATTTAATCGATAAAAATACCAAAGGTCCTTTAGGTATTATGCTAGATGACGTTATAGCTGCAATTTTAGCCTGTGTTCTTATAGGAGCCTTTTATTGTTTATTGTTGGTGTATGCAGGATAAAAAAATTTATTATTCAAGCTTAATTGTTCAAAATCTAAAGGATTATATACTGTACACAGCGAATTTATCTGAGTGGGAAGTACACGATGAATTTGATAACATCATATTTACAATAAATGGTACCAGGGAGTCATTATTTAATTTTGTGTTCTGTGGAGATCAATGTACCGAGCTTTCTATACAAAAAACTCTAGATTATCTCAGAACAAGAGATATAGAAGCAACATGGG
			TAATAAATTCACATATGAAAATAAGAGATATTTTAGAAAAGTGTGAAATAAAACACGTTAGCACACCAAAAAAAGCTTTACTTAATATGAAAAATTACTTTTTACCTGCTGATGTTATTCCAAACTTGAGGTTAAATGCTGTGAATGGTAGCAACCTCTTAGAACAGTTAGATCTACACACTTCTAAAATTTTTTATCATGGCGTTGGAATTGTCAGCACATTTTTTCGCGGATTATCAAATTATGATGATAAGAACTCAAGATTAAGATTTTTTCTTGTAACACTAAATAATGAAATTATTGGGACATGCGGTCTTTATGTTCAAGATAGCGTAGCTGGTTTTTATAGTGACGGAGTTTTACCAATTTACAGGAATCGTGGAATAGGTACCCAAATGGTTTTAGAAAGAATAAAGATAGCTAAACAGCTTGAATGCAAATATATAGTAGCACATTGTATGAAATCTTCTGTGAACCTTTATAAGAGATTGGGCTTTCAAATGTTAGGCAATCTTTACTTATATACCTCTTCAGCATAATTCTGAGCGGTTACAAATTTTTACATTTGTTTTAAAAGTGCTATGTTTTTTTTGTATGAAGTGGTTTTAATATTGATTCTAATATTATTCTTTCTCTCTTATTCTAAATTAAAAATTAGTAATAAGATTAAGAACTTACAGCATCAAAATGTTATCATAAATAATTTAATTGATACTGTGAATGATGGGTTTTATATTTGGGATGCAAAAAAACGTATAGAAAAGTTCTCTCCCAATTTACTAATTTTGCTTAATACTGTTTTTTACTCATTTAATGAGTTTGTGAATTTTTTTGAGCAATCAGAAAGCTTAATCAAAAATTTTGTTGAGGCAAAGGAAATAAATAAATCTTTTACTCTAGATTTAAAGTCAAAAGACAGTGAGGTTTATTGCATATGTTACGGTAGAAGCATAATAGATGATTCTAACAATGTGATAGGTGTGCTGTTATGGATAAGGAATGTCTCAGACTGTAAGATAAAGGCTAACGGACTTGAGTTAGAAAATAGTAAGCTTACACAGGAAGTGGAGAGCTATAAAAACGTTTTCAACTCTTTACCATTTCCAATACTAAGATATAACAAGAGTAGAAAGGTGGAATTTTATAACTTGTTTTATGATAAATATGTAGATGGTTCTAAGAAATTTGCTATTATCGGTAGCGCTCATAGCACAAAACCAGGAAGACATGTCATAACTTATAAGAACGAACCTAAGGTTTTCGATTTTGTTAAAATTCCAATACAAGGTTCTGGTAGCATAGTAATGTATGGGAAAGATGTTAGTGATGCAGAGAAATTATATACTGAATTAAACAGTTATTTAGCTACACAGAAAAATTTGCTTGAGAGGTTACCGGTTGCTATAGTAATATATAGTAAGAATCAAAAGCTAAAATTTTATAATAATGCTTTTATAAAACCCTTTCAATTTGACCCAAAATTTTTGGCATCTTACCCAACTTATCACGAAGTTATGCTTTACCTCTTCGAATCTAAAAAGCTTTTAGAAAAAGAGGATTTTCAAACTATTAGTAACCAAAGACATGAGTTGTTCAAAAAATTATTTGAATCGTACGATGATACGATGCACTTCACAAACGGAAAAGCGTTCAGGGTATTAACAATACCCTACGCTTCGGAAGGTTTGCTGTTCTCTTACGAAGAATGCAAAAGATAATACTTAAACTCCTTCTCTCTCTACCATGAGCTGTTTTACTTTCGCTATTGCTCTTGCTGGATTAAGTCCTTTAGGACAAGTTTTTGTGCAATTCATTATTGTATGACAACGATACAACTTGAATGGGTCGTTTAAAACATCAAGTCTTTCACCTGTCTTATTATCACGGCTGTCAGCAATCCATCTGTAAGCTTGTAATAGTATTGCTGGTCCTAAAAATTTATCACTATTCCACCAGTAGCTTGGGCAACCAGTCGAACAGCAAGCACATAATATACAGTC
			GGACAAGCCATCTAATTTTTTTCTATCTTCAGAAGATTGAGAGTATTCTTTATTTGGTAGGGCAGGCTTATCTGCTTGTAACCAAGGTTTAATTGATTTGTATTGCTCATAAAATTGGCTCAAATCCGAGACTAGGTCCTTTATTACATACATGTGAGGTAATGGATATATTTTTACGTCACCTTTTATATCATGTATAGATCTAGTACATGCAAGAGTATTGGTTCCGTCAATATTCATGGCACAAGATCCACATATGCCTTCTCTACAAGAACGTCTGAAAGTTAAAGTCGAATCTATTTCATCCTTTATTTTTATTAATGCATCAAGTACCATAGGGCCACAACTATCCATATCAATAAAAAATGTGTCTATTCTAGGGGTTTTCTCGTCATCAGCAGACCAACGGTAAATTTGAAATCTTCTGATGTTTTTTGCTCTAGCAGGAATAGGATAAATTTTGCCCTTTTGATTAATTTTAGAATTCTTTGGCAAAGAAAACTGAACCATATCACTTACCTTTTATTGTTTATAGCTAAAACCCTTTGTAGATAACATATTTTATTATCATCTACTATATTTTTATTAAATTCCTTTTAAATCGCACACATATTGTAGCCAAGCGAAGCTAAAATCTCTCTTTCTAGATTTTTCATTATAATTTCTTCATCTTTTTTTTGGTGATCATAACCAAGTAAATGCAGTAATCCATGCACTAACATGTGTGCAATGTGAGCAAGAATGGGTATATAATACTCATGCGATTCTCTTTTTATTGTGTCTATTGAAATTGCTATGTCTCCTAAATCGCACTCATTAGACAATTGTTCATACGGAAATGATAGTACGTTAGTTGGCTTATCCATTTCTCTAAATTTTAAATTAAGTTGATGTAGCAAGTCATCATCAGCCAGAGCTATTGATATATTTGGTTTATAGTGGTCTATTTTTAATTCTTTTAGAGAAGCATTGATGACACCTAATACAAAATTTTTAGGATTTTCTATAATGCTGCACCATTTCTTGTCAAGAATATTTACTTCTAACATGAGTGACACATCAGTAAGGGGGTCATGCAAATAGCTGACACTGGAATCCAAAAAAGAAGAGTTATAGACCCTTGTGTCATGTACACAACTGTACGAATATTGTA----------------------------------------------------------------------------------------------------------------------------------------------------------------------------------------------------AATGCACTGCCTTCGAGACAAATATTCATACAGCTGTGCGTTGTGTGCTGAGATGACATCATTTAGGAACTGAAATGACAGGTATTACACATCACTCATCCTTATTATTTCATTCCATTCAATTTCCGAAACTGGGGCAATTGATAAACGTGGTTGTTTTAATATAGTCATATTTTTCAAAAGTGGGTTTTGTTTTATATTATTTAACGTTACTTGGTTATTTAAAGGTTTCAAAAACTTTACATTCACTAATCCGAACTTGGGATCATTAACATGATAATACTCTTTAAATACTTCAACGATTCCAAGTATTGCTTTCTCTTTACCTGTATGATAAAAAAACGCAAGATCGCTTGCTTTCATAATTTTCATGTAATTTTGAGCTTGATAATTGCGCACACCATCCCACTCAACTCCCTGCTCCTTTTCCATTTTTTGCCATGAGTATTCACTTGGCTCTGACTTAAGTAGCCAAAATTGCATTATTTTTTTCTTCTTAAGTAAGCTGGTATATCATAGATATTGCTGCCCCACTTAGCTCCTTCGCTTACCTGTTCAGCTGGTTTTGTTTCCAGTGTTTTGTCTTGTGTACTTTCACTTTGACTATATGGCCACTTAAATTTCTCTTTCTCTGAGTCTTCGCTCTGACTT
			ATAGGTGAAGTTTCTGATTTATTATTGCGACCATCAATGCCAGTTGCAAGAACAGAAACTCTAACTCTTCCCTCCATCGCTTGATCAAAAGTAGCACCAAATATTATATTTGCATTTTCATCTACTTCTTCACGCACTCTATTGGCTGCAGCATCAACTTCAAACAGAGTCATATCTCCGCCACCAGTAATGTTAATTAATATTCCTTGCGCACCTTTCATTGATACATTATCAAGCAATGGATTAGATATTGCAGCCTCTGCAGCACTAATTGCTCTATCTTCTCCTTCTGCCTCTCCGGTGCCGATCATCGCTTTGCCCATCTCGCTCATTACTGTTTCTATATCAGCGAAGTCAAGATTGATAAGCCCTGGCATGACCATCAAGTCAGTTACTCCTCTGATGCCAATGTGCAGAACATTATCAGCAAGTTTAAATGCATCAGAAAATGAAGTTTTTTCATTTGCAATTCTAAATAAATTCTGATTTGGAATGACAATAAGTGTATCCACGTATTTTTGCAGTTCTTCAAGTCCAAGCTCTGCAATGCGCATACGGCGCACACCTTCAAAACCGAACGGTTTAGTTACAACTCCAACAGTCAATATCTTTTTTTCTTTTGGCGCTCTATCCTTAACTGCGGCTCTTGCTTCTCTGGCTGCTTTTGCAATTACCGGTGCTGCACCGGTTCCAGTACCACCGCCCATTCCTGCTGTGATGAAAAGCATATGACTATCTTTTATATGCTCCATAATCTCATCAATTGACTCTTCTGCTGCACCTTTGCCAACATCAGGCAAAGCACCAGCACCAAGCCCCTTAGTTAAATTAATGCCAAGCTGAATTTTTTTATCACATAACGACTTTTCTAGTGCTTGAGCATCGGTATTTGCGACAACAAAATTCACTCCTTGCAAATTAGATTGGATCATGTTATTCACAGCATTTCCACCAGCACCACCCACTCCCACAACGGTAATCCTTGGGTGTAATATAGGCAACTCCGGCAGACTAAGATCAATAGACATTTAAATTACTCAAATTTAGCGAATTCACTTGATAATAAGTTACCGCTTTTTTAATAATATGCAAATACTTTTCACTTCTATAGGCGTAAATAGTAAACGGGATTTACTTATTCTTAACATTTATACTAATAAGTGCCGTTAATTATAATAACTAGATTCTTAGATGACATCACTTAACCGATGCAAAAAATAGAAAACGTTTATAAAAAGGGACAGAAACCTATCCCTTTTTATTTTGTTGAAGATTATTATATTGTCTGATCTTTCCCTTTCAATGCTTCAACTGCAACATCTTTTAATTTTGAGGCAACTTGATATGTTCCATAAACAGCAGCAACTGCAGCAATTGCCATTATGGCACCCGCAACTATCTGACCAGCAACACCTGTTCCGATAAATCCAGGTAATGAAGCAGCTATTGCTTGATTTGTTCCAACAAAGTAACTGGCAGTCTTAGCAAGAAACCCAGAAGCTTCTGCTGCACTAACAAAGCCTGCTTTCATATGCATTGCTGTAAAGACAACCCTTGCAACTGCAAGCGGAAATAATGCTGTTCTCCCTTTATTATGCATAGCGTACTGACCAGCTCCACCAGCAGCACCAGGAATTCCCCAGTATTTTTCAGCTTGTATATATCCTTCTGAAATAGCATGAAAAATGCCATCCTCTTTTCTATACTCATAATTTGTTAATGCCATAACTCTACTCCTTAAATAGAATGTTAAAATTTCATTAAGGAAGCATATAGTAAAAAAAATTGCCTGTCAAGTAAACTAATTTTTTAATATACCTTTATTCTGTAATTGAGCGCTTCAGCAATGTGTGCTCTTTTTACTTCTTCACTTTTTGCAAGATCTGCAATAGTTCTTGCAACTTTTAATACGCGTGTGTAGCCTCGATTGGAAATGTAATTTTCTTTCAGTACGTATTTTAGCAATTCTAACCCTGCCTGATCTGGTTCAGTAAATTTAT
			TAAATGCTTCACCGCTTACTTCTGAATTGCAACGAATATTTAATTCACTATAGCGCTCAGTTTGAACTTTTCTTGCTGCTATCACTCTTTCTCTTATAATTTTAGTACTTTCTCCCTCCACAGAGATTTCAGGAGAGAGTATGCTAACGTTTGGCATTTCAATGCATATGTCTATTCTATCAAGCAATGGGCCTGATATTTTGTTTTTGTAATCTGTGCCACACTTTGGAGCTTTGTTGCACGATCTGCTTGCATCACCTAAATAACCGCACCTGCAAGGGTTCATTGCAGCTATCAGTTGAAAATTGGCAGGGTAGGTTATGTGAGCATTTGCCCTTGCAACGGTAACTTTTCTATCTTCAAGTGGTTGGCGCAGAGAATCAAGCACGAGTCTTGGAAATTCAGGGAGCTCATCAAGAAATAACACGCCATTGTGAGCCATGGTAATTTCTCCGGGTTTTGCATTCTTTCCTCCTCTTATCATTGCTGGCATGGAACATGAGTGATGAGGTTCACGAAAGGGGCGAGTTACTTTGAATATTTCATTACCAGTTTTTGTTATGCTGGAAATAATATTAACATCAATCATCTCCTGTTCGGTTAAATCAGGCAGCAATCCTATAAAGCGCTTAGCAAGCATTGATTTTCCAGTACCAGGAGGGCCAACAAGAAGCATATTATGCCCCCCTGCTGCTGCAATTTCAGCTGCTCTTTTTGCAACAACTTGGCCTTTAATATCCTTCATATCGGGAACCAATCTTTTTTCTTTGGGTGCATCACTATATTTAAAAATTACTGGCTGAATTAATTGCTCACCCTTAAAGTGTCTGATAATATCAGTTAATTTCTCTATAGCTAGAATTGAAACATTCTTTACCCATGAAGCCTCTACTCCATTTCCCCTTGGGCAAATTACTCCTTTATTTGCCTGTTTTGCATTGATCGCTGTTGGCAGCACTCCTGAAACTGGAATAACTCTGCCATCAAGGGCAAGCTCACCCATAATGATATAAGACTGAACTTTTTCAACTGGCATCACATTCATTACAACAAGTAGTCCAATAGCAATAGCCAAGTCATAATGACTACCTTCTTTCAGTAAATCCGCAGGGGAGAGATTAACTGTAATTCTTTTTGGAGGTAGTAGTAGATTGATTGAATTTAACGCTGCTCTGATGCGTTCTTTGGATTCCGCAACAGTTTTATCTGGCAATCCAACAATATTAAAAGCTGGAATACCATTTGCCATATGAATTTGTGCATTGACATTTACTGTGCTAATTCCCTGAAGCGCAACGGTATTTATATTTGCAATCATAATATATTATATAAAATTGTTAATACAATATATTAAAGAAGCGATGAAGTAAAGGCTACAGCAATTAAAGATGGCTTAACTTAGCAAAAAAGTGTAGTATTCTATCACTTTGCTGATTACAAATGTTTATAAGGATAATCACTTTTTTCTTACTATATTCAAGTACGGCTTTTTGTAGTGATTGTAATTTTAATTTACCATACTGTGGGCTCAGTTGTAATCTAGATCTATCATATAGAAATTTAAGTAATATAAAAAAATTATTGAATAACGACGATAAGTTTGTTGCGCTTACGTTTGATGATGGACCGTCTAACAATAGAGTAAACGATATTATTAATGTTCTGGAAAGCTATGAAGCAAAAGCAACATTTTTTGTGCTTGGTGAACGTATAAATGAAAAAACGTCTGAAATAGTAAAGAAAATTCATGAATCAGGTCATGAGTTAGGCAATCACTCTTGGTCGCATAGGAAGTTGACATCACTTTCAAGTGAGGAACAATTGCAAGAATTGGAAAAGACAAATACAGCAATTAAAAATGCAATAAAACAAGATGTAAAATGGTTTCGTCCGCCATATGGATGTTATGACGATAATCTGATTGAAAATACTGATCAATTAAATATGTATTCAATATTATGGACAGTTGATTCGCTAGATTGGCAAGGTGATAAGCCAGA
			AACTTTAGTTGAAAGAGTTTTAAGTAATGTACATAATGGAGCAGTTATACTGTTTCATGATCACAATAACAGGTCAAACACAATTGAAGCTTTACCTCATATTATTAAAATACTAAAAAAATCAGGTTATAAGTTTGTGACCTTAAGTGAGTGGGAAAAAAGGGTTTGTAATACGGTAAAAGCCAGAAGTGTAACAATAAAAGAGGGGAAAAAAGTGTGTTTTGAAGGAATGTTATGTGGACAAAAAACAAAGTCTTTAACCGCAGAGCATTCATATTAGGTGGTATTCAGCTTACCATTTCTGCGGTTTTTAGTTGCAGGTTATATAATTTACAAATACGAAACAGACAAAAGTACGAAGCACTATCTAATAGTAATAGAATAAGAGTTGCTACTATTATGCCTAAGCGGGGCAAAATTTTAGATAGGAATAGCATTGAACTTGCGGTAAACAAAATTTCGTATGTTGTTTTGTTTGATGGTTCTGGTAAGGAAGTTGATTTGCAGACATTATCAGAAGTCGAGTCTAAAATAGCAAAATCGTCAGAAAAAATAACTGCTCTTTATAAACGTTATTACCCGTTTGGTTCAATGTGTTCTCATGTAATCGGATATACAAAAAGACAGCAAGGCATAAGCGAAGTAGGAATCAGCGGTATTGAATATACATATGATCATATATTGAAAGGCAAGTCAGGAAAATCTGAGCAGGAAATAAATTCTAAAAAACGCGTCATAAAAGAATTATCAAGCATACCACAACAAGACGGACAAGATGTACAACTGACAATTGATATTAATCTGCAAGAGAAAACCGCAGAGGTATTTAAAGATCACCAAGGCTCCGCAGTGGTAATTGATGTAAATAATGGAGAAATTTTAGCATTATATAATTCACCTTCTTACGATAATAATCTTTTTGCTAGCAGGCTATCAAATGAGACTTGGGAGAGCTTGAATGCTCCTTCATTGCCGCTCGTGAATCGTGCGTTATCATATCAAATTCCACCTGGTTCAATATTTAAAGTAATAGTTGCGCTTGCGGGTTTAAAAGACGGGATAATAACACCAGAAGAGAAATTCTCGTGCAAGGGCTATATGAAAATAGGTGAGCGGAAATTTCGTTGTCTGAAAAGCAAAGTCCATGGGTATGTATCTTTAAATGAGGCAATGGCATTATCATGCAACACTTACTTTTATAATATAGGGAAAAAAATAAGTGTAGACTCTCTAGTAGAAATGGCCAGAAAATTTGGTATTGGAAGTGGGCCACTGATTGGAACGTTTAAAGAAGAAGCTCCAGGGTTGTTGCCAGATAGAGATTGGCGTACACGAAAGCTATATTCGCAGTGGTATTTAGGTGACACTATCAACTTAGTTATAGGACAAGGGTATATGCTTACAACACCACTACAGCTTGCAGTTCTTGCAGCGAGGATTGCAACAGGAAAAGAGGTAATTCCCCGCATTAAGATGAATGAAACGATACAAGATTTTCCCGATATTGATGTGGATTGTGAGCATCTTAGCATAGTTCGAAAAGCTATGTTTGACGTGGTGAATTCTAAAACTGGAACCTATAAGAAAGGGCTAAGCGGTATACAAATTGCTGGCAAAACCGGTACACCAGAAATAAACTCTAAGGGCGAAAGTCATAAGTTATTTATCGCCTATGGCCCTTACCATAACCCGCGCTATGCAATCTCTGTGTTTATAGAACACGGCAAAGCCCCACGCCAAGATGTTGCTATAGCTAATGAAATATTTCAGTATATGCTTGAAACTATGAGTATTAAACTTCTTGCATAACCATATAACAAACTTTTATTGGGAATAGAAACGAAAAAACTTACTTGACACCCTTCGCCAGCGCCCTTATCATGATAGTGAAGCTATTGTATTTGCTTTCGCCAATCTGCAGATTAAAAGGTAAGG-----------------------------------------------------------------
			------------------------------------------------------------------------------------------------------------------------------------------------------------------------------------------------------------------------------------------------------------------------------------------GGGAGTGTTAAATAAACCATACGCGTCAAGTTAAGGAAATAAAGGTATGAAAGAGATAGAATAATAAGGTATAAGTTCTCCCAGATGTACTTTTAGTGAGAGAACCAATGAATAAAATAACTTGCTTATCAAAAAAGCTCAAAGAATTTTTTAATGAAAAAGCAGACAAAATCTCAATTACAACAAGGTTTATAAAAAGAAAGAGAAAGCTAAAAGGTTCATCATTCGTAAAAGCCATGGTCTTGGGTAATATAGGAGTTGATAATTGTAGCGTAGAAACAATGTGTCAATTACTAAACGAGAGATATAACAAAACAAGGTTTGGATTTTAGATTTACTGAAGAAGCAGTGGAATTTATGAAAAGGATTATAATGAATCTGTGATTCTCTTTAAAAATATCTTGCAAGTTGATTGCAAAATCTTACAGCAATTTAATAGTGTTAAATTATTGGACAGTAGCTATATTACTCTACCTAACAGTATGGAAGAGATGTATAAAGGTTATGGTACTAGCTACAGTGGCTATGAAAGCAATACTAAGTCTGGAATAAAGTTACAATTAGTTTTCGACTACATGAATCAGATAATAGACCAACTTAATTTAACGGAGGGGGTAAGATCAGACCAGGGATATAGGAAACATTTAAGTAATATATTAAGCAATGATTTGCTAATATCTGATCTCGGTTATTTTGTGCCAAGTTCTTTTAAACAAATCAATAAAATAGGAGCTTATTTCATAAGTCGTCGATACCAACATATATGATGTAGAAACAAATCAAAAAATGGAGTTATTAGAATGTTTAGAGGATAAGTTATTTTTAGAAAACGAGGTATTGTTAGGAAAAGAAGCAAAAATTAGAGTAAGAATTATATGTCAGAAACTAACTGAAGAACAGTCTATGGCCAGAAGAAGGAAAGCTAATAGATTAGCAAGATCGCAGATCCTCTAAAAGAAATCAAAAATTGTTGAACTGGTCAATATTTATAACTAATGTTCCAGAAAATAAAATTAGTGCTGAGCAAGTATTAACGATTTACAGAGTAAGGTGGCAAATTGAGTTATTATTTAAATTGTATAAAAGCCATATCAGACTTGATAAGCTAAAAGGAAAGCCATGCAGAGTATTATGTGAACTATATGCTAAATTGTGCGCAATTCTTATATTTCACGGCATAGTTGGTTGCACAGAAGTGAAAAAGAATACAGAACTTAGCTTAACAAAGGCATTTATTGAGCTAAAAAGACGGGTTAGAGAGTTATTTTTAGTATTAACCAAGATTAATAGTTTAAAAGTATTTCTTAAAAAACTCACTATAACTTGGTCGCGATTTTCATTAAAAGACAAACGCAGAAGGGCTAGAGGATCCACTTTAACCTCTCTAAATTTGCTCACAATCTCTTAACTTGACGCGTATGGGTTTTTCGCCGACAACCAAGAAGTCCGTTTTATTTGACACACTTGAGTTATCTAAGTGAGGAAAGTCACCTCTCCCCACTCGACTTCGAAACCGGACTTGTGGTAGAGTGGGCAGCCAGCGAGTTACTTGTTAAGTACTTTTCCAACAACCCCTCTCCGAACCACGCATGATCGTTTCCGTATCACGTGGCTCTCCAATAATCTAACGTTTTAAGGAGTCACCATCATATTTTCCATATTGGATTTTCTTATGGCATTCATGACAAACAACAAGAGTTTTCCTCTGTCGTTCAATC
			ATTCTCTTTTTCCATTCCGGTAGTTCAGTATTACGTTTACCTAGCAAATCAGCAAGTTTACGTACGTGATGTACTTCAATCTGCTCTTGTGATTTACATAATTCACAAGTTTGTGCCAATAGTCTTTGCTCTATTTCACTACGCTTATTCCATATTGGTATAAGGTTATCACTTATGCTTACCCATTTATTCCATTTTAGCAACACAGCACCAAAGTGTGTAATTAATGGTATCTTTGATGGTAAACGATCTACTCTGATTTGGATGACTTTTCGTTTTTCACCTTCATCATTTTCGATCGTCGCACCAAATTTTCTATAAATTTTCCTGCAAGTTGTTTTGTATTTAGATGCTAAAGTCTTTACTAATGATACTTCCATCACATATTTCAGATAACTTAGTGTGTGAAGGTTGTAGGCCATTTTGTAGTATTGTACAATTCCTCGATATTCAGTTTGATACTGAGCAACAATACTGTAAGCTGTATCAATTGTACGTTGAGGTAAATGTATCGGTTTACCACAACGCATATATTCAGAACACTTTTTCTGCTTTATATGATGTGGTACACGTAACCCAATACTACCGTTAATACATCGTTGTGTCCGATGATCATGTTTATCATCTGCATGCAAAACATGTATTTCATAACCCAAAAAATTGGCTTTGCTATCACACGCATGTGTAATAAACGTTTTATCTTCATTAAGCATAAGTTTGAGCTCCTCATTGAGAAACCCAGCAATCTCATTCTTAATTTGTTCAGCTTCATTCTTTGGTCCTGCAAACCCTACCAGAAAATCATCAGCATACCTAACATACCAAAGACGTCGATAATTTAGATCGCAAGAATCCTTAGATGGCATCCCCTGCACTAATTGACGCAGTTGTTTTGCTTGATCCCAGTTCCCTTGTTTTCTCATCATCGATACTTGCATGGTTAACCTTAAATATTTTGGATTTGTCCTTCTTCGCTTACCTCGGTTATTTGCTGGTATTAGTATATGCTCCACATGTTTATCTAACCGATTGAGTAATATGTTACTCAGAATTGGACCAATAATAGAACCTTGTGGTACCCCACTATGACTCTTATTGTACTTCCAATTTTCCATATATCCTGCTTTTAGCAGTCGATTGATTAGCTGAATAAAACGGTTATCTTGGAAGCTTTCACTCAGTATTTTCAACAACATAGTATGATCAATTGAGTCATAACATGCACTGAGATCTCCCTCTATAAACCATTTTGTACCTCTGCCTTTTTGCATTACTGCTCTTAATGCAGTGTGGCATCCACGCTTTGGTCGAAATCCATGTGAACATTCACTAAATTTAGGCTCATAGTAGGCTTCCAATATTAATCGAATTACTTCTTGAAGTAACTTATTTGACCATGTTGGCAACCCTAACGGCCTGCGTTTACCACTCTTCTTTAAAACATAGATACGTTTTACTGGTGTCCCCCGATATCGCTCATAGCGTAAACCCTCTATGATTTTATCGATCTTTTCCAAAGACATACCATCAACTGTTTCAACTGTCACACCTTCTGTCATAGCACCTTTATTACGACAAAGTTTGCCATACGCCCGAAGGTAAAGATCACGCTGATAGAGTAGGCGATATACGTTTTTAACCGGCAAATTTCTTTGTCCACGTTCACGTATAATGTTAAGTATTGTTTCAGCTTTCCGCATCTTGCGTACCTCCCAATTTCAACATTCAATTATCTGTCACCCTTTGCCCTGTATGTGGCTTTCCCACACTCCCCGGTGATTCGTTACTTTCACGACTACTACGATGACTCCGTAACCATAGAACTCGCGTTCCTTAGGTCATCCCATGTTCCGTCACTAAGAACTGTTCTAGATCAACTTAGGTTTTCTATTCATCCTCTTAAATAAGTTCACTACTTATCGTTCTACAGCCAGAATGTCACACAAACGAAAGTTTAATTTGTGCTTACTGTAGACATGGGGTTTTAAATGTGATACCCA
			TGGATGTGAAATCCCACCCCTGAAGATTAGAATTCAAGCAGTTTAGCTTTAACCATATTGATCAGGTGTTGCAAGCCGTTACCTTACACATCTTCAGATAACTCTCGCTTTACATACATGCTCTTGTCCTCCTTCCCTTTCGGGTTAAAGTTAGTTGTTCACCTCGAGGCCATTTATTCTGAACCCCGCTTAGCTCCGCTAAGTATTTCTTAATGCGTACCACGGCGCACCCTCTCGACTCACACAGCTCCCATTATTCAGCCTTTTGTCCCAAACCTAATGTCCAGTGGGGGAGTGTTAAATAAACCATACGCGTCAAGTTAAGGAATGTAGAGAGCTTAAAGTAGATACCCTGGTCTTCCTATATCTGTCTTTCAAAGAAAACTTTGACCAGATTATAGTAAGCTTTTTTAGAAAAATTTTTAAATTATTGACAATATTGTTTAATATCAAAAAGAGCTCTCTAACCCGCCTTTTCAATTCAATAAATGCCTTTGTTAAACTGAGCTCCGTGTTCTTTTTTAGTTTTACACAGCCAATCATTTCGTGAAATACGAGAATAGCACATAATTTTGCGTATAGCTCGCACAATACTCTAAATGGATTTGTCTTTCCTTTTAGTTTATCAAGATTGATATGACTTTTATATAGTTTAAATAGTAATTCGATTTGCCATCTTACTCTATAAACCGTCAATATTTGTTCAGCATTAATTTTACTCTCTGGAACATTAGTTATAAATATTGACCAATCTAATAACTTTTGATTCTTTTGAGAAGATGTATATCCATGTGACTTTGCTAATTTATTAGCCTTTCTTCTTCTAGCCATAGACTGTTTTTCAGTTAGCTTTTGACATATAATTCTTACCTTAATTTTTACTTCCTTTCCTAATAATACTTCTTTTTCTGAAGATAATTGACCTTCTAAATACTCCAATAGCTCTATTTTTTGATTTGTTTCTATATCATATATATTGGTATCAGACTTATAACGACTAACAAAATATGCACCTGCTTCATCAATCTGTTTAAAAGAACTAGGCACAAAGTAGCCCAAGTCAAATATTAGCAATCATTGGCTGATAAACCGTTCAGATAATCCCTATAACCTTGATCCGACCTTATTCCTTCCATAAAATTTAACTTATCTAGCGCTTGATTCAGGTAATCAAAGACTAACTGTAGCTTTATTCCTGATTTGGTATTATTCTCACAATCTCTATAGCTACTGCCATATCCTTTGTACATATCTTCCATGCTACTGGGCAGGCTAATGTAGCTGCTATCCAATAATTTAACGCTTCCAAATTGCTGTAAAATTTTGCAATCAATCTGTAGACTTTTTTTAAATAAACACAAAGCTTCGTTATACATTTTTTTCATGAACTCAACTGCTTCTTCACTAAACCTAAAATCTAAACCCTGTTTTGTAATTTCTATCGAGTCTTCATTTAGCAATTGGCACATTGTTTCTATGCTGCAATCATCAACTCCTATGTTACCAAAAACTATAGCTTTTATGAATGATGAGCCATTAAGTTTTCTCTTTCTTTTTATAAAACCTACTGCAATTGATATTTCGTCTGCTTTTTCATTAAAGAATTCATTGAGGTCTTTTGATAAGCAAGCTATTCTGTCCATTGTAAGTTCTCTCATTCATATATCCAAGAGAATTTATACCTTATTATTTTCCTTCACTCTATCAACTTTACTTACACTTTTCCTTAACTTGACGCGTATGGTTTATTTAACACTCCCTCACTTCATTATAGAGAACGGCCTGCTGTTTCTTCAAGACTTGAAGCTTTTCTCATTTTTTCGCGCTTTGCCCAAGCGCCCACTTTTGTTGCATCAGATTGACTAATTGGTTCAGAACGAATCAACTCTCCAGATCTAGTAAAAAAACCTCGTTCAATAGCATCACGTACTGAACACCCACCAAGCAAACATTTTTCCCCTATTCGTTCCTCACAATTCTGTAATTTTTTCCACTTTTCT
[truncated: 5,957,295 more chars]
