# Supplementary material for: Large scale genome reconstructions illuminate Wolbachia evolution
Source: Nat Commun. 2020 Oct 16;11:5235. doi: 10.1038/s41467-020-19016-0 (PMC7568565; doi:10.1038/s41467-020-19016-0)
Supplement: Supplementary file 6 — Supplementary Data 2 [file 41467_2020_19016_MOESM6_ESM.zip › Scholz2020_trees and xml/Drophila_simulans_wAu.selected_gtrg_beast_noclock.cons.tre]

#NEXUS

Begin taxa;
	Dimensions ntax=12;
	Taxlabels
		'Drosophila_simulans_fruitfly_SRR1210633.fna'
		'Drosophila_simulans_fruitfly_SRR3091579.fna'
		'Drosophila_simulans_fruitfly_SRR3091605.fna'
		'Drosophila_simulans_fruitfly_SRR3160089.fna'
		'Drosophila_simulans_fruitfly_SRR3160094.fna'
		'Drosophila_simulans_fruitfly_SRR3160101.fna'
		'Drosophila_simulans_fruitfly_SRR3160104.fna'
		'Drosophila_simulans_fruitfly_SRR3160177.fna'
		'Drosophila_simulans_fruitfly_SRR3160179.fna'
		'REF_wAu_A.fna'
		'wSEQ_Drosophila_simulans_fruitfly_ERR175747.fna'
		'wSEQ_Drosophila_simulans_fruitfly_ERR175748.fna'
		;
End;

Begin trees;
	Translate
		1 'Drosophila_simulans_fruitfly_SRR1210633.fna',
		2 'Drosophila_simulans_fruitfly_SRR3091579.fna',
		3 'Drosophila_simulans_fruitfly_SRR3091605.fna',
		4 'Drosophila_simulans_fruitfly_SRR3160089.fna',
		5 'Drosophila_simulans_fruitfly_SRR3160094.fna',
		6 'Drosophila_simulans_fruitfly_SRR3160101.fna',
		7 'Drosophila_simulans_fruitfly_SRR3160104.fna',
		8 'Drosophila_simulans_fruitfly_SRR3160177.fna',
		9 'Drosophila_simulans_fruitfly_SRR3160179.fna',
		10 'REF_wAu_A.fna',
		11 'wSEQ_Drosophila_simulans_fruitfly_ERR175747.fna',
		12 'wSEQ_Drosophila_simulans_fruitfly_ERR175748.fna'
		;
tree TREE1 = [&R] ((((((6[&length_range={7.522400395908111E-7,1.3091459288979984E-5},height_95%_HPD={0.0,1.0842021724855044E-19},length_95%_HPD={1.8526441915967018E-6,7.672065466929374E-6},rate=1.0,length=4.648095936696234E-6,length_median=4.493889206529918E-6,height_median=1.0842021724855044E-19,height_range={0.0,3.2526065174565133E-19},height=5.947995031366982E-20]:4.4771844040057554E-6,((11[&length_range={4.1117373529812864E-11,4.408391806680578E-6},height_95%_HPD={0.0,2.1684043449710089E-19},length_95%_HPD={4.1117373529812864E-11,1.7325512175149722E-6},rate=1.0,length=6.548646409434829E-7,length_median=5.219564630012907E-7,height_median=0.0,height_range={0.0,3.2526065174565133E-19},height=5.99376737061201E-20]:2.7087142685582825E-7,12[&length_range={1.762811267668607E-11,3.866419332960031E-6},height_95%_HPD={0.0,2.1684043449710089E-19},length_95%_HPD={1.762811267668607E-11,1.320648864702611E-6},rate=1.0,length=4.638748083536161E-7,length_median=3.405262215792582E-7,height_median=0.0,height_range={0.0,3.2526065174565133E-19},height=5.915472579798147E-20]:2.7087142685582825E-7)[&length_range={2.546090046709722E-11,4.0244061967360504E-6},height_95%_HPD={4.111737350338124E-11,1.0390325089836656E-6},length_95%_HPD={1.7708307963513547E-9,1.6618132190742008E-6},rate=1.0,length=6.33070344721238E-7,posterior=0.42217531385401624,length_median=4.982232359784533E-7,height_median=2.7087142685582825E-7,height_range={4.111737350338124E-11,3.062274966594272E-6},height=3.707934847679118E-7]:5.97909587041613E-7,10[&length_range={1.762811267668607E-11,4.269993426314396E-6},height_95%_HPD={0.0,2.1684043449710089E-19},length_95%_HPD={1.762811267668607E-11,1.7460423605611973E-6},rate=1.0,length=6.662945017652211E-7,length_median=5.363099518472335E-7,height_median=0.0,height_range={0.0,3.2526065174565133E-19},height=5.98894922963885E-20]:8.687810138974413E-7)[&length_range={3.542568496002863E-7,1.699909266522142E-5},height_95%_HPD={9.413055556783782E-8,2.123087716760213E-6},length_95%_HPD={1.165014257613858E-6,6.877221789194464E-6},rate=1.0,length=3.7303485183804344E-6,posterior=1.0,length_median=3.51847559414885E-6,height_median=8.687810138974413E-7,height_range={1.830163098197682E-8,4.408391806680649E-6},height=9.86978290480653E-7]:3.6084033901084226E-6)[&length_range={1.3571053566034945E-8,1.8998070660375056E-5},height_95%_HPD={1.8222495228466772E-6,7.552875933068454E-6},length_95%_HPD={2.376553228176051E-7,9.032237597153853E-6},rate=1.0,length=4.409108135603951E-6,posterior=0.9695589378957894,length_median=4.08619894679045E-6,height_median=4.477184404005864E-6,height_range={7.522400395908744E-7,1.2322306438786938E-5},height=4.621943220422471E-6]:4.2199004423422925E-6,5[&length_range={1.5252192927644213E-6,2.3193050366469357E-5},height_95%_HPD={0.0,1.0842021724855044E-19},length_95%_HPD={4.155098455291716E-6,1.4174168839166688E-5},rate=1.0,length=8.914222420795789E-6,length_median=8.657375325860386E-6,height_median=1.0842021724855044E-19,height_range={0.0,2.1684043449710089E-19},height=5.909449903581696E-20]:8.697084846348048E-6)[&length_range={5.631541396514765E-7,3.144931054780941E-5},height_95%_HPD={4.485841497969324E-6,1.4045146313345085E-5},length_95%_HPD={6.569508161182139E-6,2.3487746143928595E-5},rate=1.0,length=1.512682500414825E-5,posterior=0.9980002221975336,length_median=1.5106005775832399E-5,height_median=8.697084846348156E-6,height_range={2.7781926425501794E-6,2.319305036646948E-5},height=8.979019537042651E-6]:1.4337214661692293E-5,2[&length_range={1.3289376367460917E-5,4.0241718708280155E-5},height_95%_HPD={0.0,1.0842021724855044E-19},length_95%_HPD={1.737305198689643E-5,3.180127186056021E-5},rate=1.0,length=2.4501304895690992E-5,length_median=2.440521388697563E-5,height_median=1.0842021724855044E-19,height_range={0.0,2.1684043449710089E-19},height=5.940767819907241E-20]:2.303429950804034E-5)[&length_range={2.49847912209267E-10,2.0416502515146643E-5},height_95%_HPD={1.713982455010636E-5,2.9793680827419036E-5},length_95%_HPD={2.49847912209267E-10,9.387590213911267E-6},rate=1.0,length=3.5684398021313856E-6,posterior=0.38162426397066995,length_median=2.801703655069456E-6,height_median=2.303429950804045E-5,height_range={1.336294643542867E-5,3.6401262570843356E-5},height=2.3126943588098663E-5]:3.411288702047225E-6,((8[&length_range={1.506561795762391E-7,7.787131301046431E-6},height_95%_HPD={0.0,1.0842021724855044E-19},length_95%_HPD={9.307531853841262E-7,4.357476739244404E-6},rate=1.0,length=2.510829753125918E-6,length_median=2.3986254719912373E-6,height_median=1.0842021724855044E-19,height_range={0.0,3.2526065174565133E-19},height=5.93474514369079E-20]:2.39501819499871E-6,(9[&length_range={4.684918547848774E-9,5.475058628391014E-6},height_95%_HPD={0.0,2.1684043449710089E-19},length_95%_HPD={2.617035211784899E-8,1.979071295959623E-6},rate=1.0,length=8.782952508143937E-7,length_median=7.676754594551834E-7,height_median=0.0,height_range={0.0,3.2526065174565133E-19},height=5.907040833095115E-20]:7.634065370204978E-7,7[&length_range={4.684918547848774E-9,3.906832764055415E-6},height_95%_HPD={0.0,2.1684043449710089E-19},length_95%_HPD={2.617035211784899E-8,1.9506723008596136E-6},rate=1.0,length=8.700253782676028E-7,length_median=7.649571189194544E-7,height_median=0.0,height_range={0.0,3.2526065174565133E-19},height=5.899813621635374E-20]:7.634065370204978E-7)[&length_range={1.7186994299637546E-8,7.137324512747581E-6},height_95%_HPD={3.2812000087031196E-8,1.9506723008597517E-6},length_95%_HPD={6.392555376365037E-8,3.3575955918750113E-6},rate=1.0,length=1.6712577819821318E-6,posterior=0.993222975224975,length_median=1.5399810632664195E-6,height_median=7.634065370204978E-7,height_range={4.6849185478302705E-9,3.90683276405544E-6},height=8.678146536053004E-7]:1.6316116579783205E-6)[&length_range={4.054167012971001E-9,8.963484792296917E-6},height_95%_HPD={9.279187566104633E-7,4.272835785948848E-6},length_95%_HPD={1.4171905422903912E-8,3.7365433779215327E-6},rate=1.0,length=1.600551597106741E-6,posterior=0.9552271969781135,length_median=1.365431665477376E-6,height_median=2.3950181949988184E-6,height_range={3.5670274965151575E-7,6.797377883434189E-6},height=2.4997718380646768E-6]:1.5184979860671994E-6,4[&length_range={3.908836377491461E-8,1.3500133598871711E-5},height_95%_HPD={0.0,1.0842021724855044E-19},length_95%_HPD={1.321289011527334E-6,6.793355553061594E-6},rate=1.0,length=4.009070628583067E-6,length_median=3.855962609580733E-6,height_median=1.0842021724855044E-19,height_range={0.0,2.1684043449710089E-19},height=5.957631313313304E-20]:3.913516181065909E-6)[&length_range={7.424309887750925E-6,3.903944175781625E-5},height_95%_HPD={1.672134237492304E-6,6.788158041240878E-6},length_95%_HPD={1.3410599227404113E-5,2.8172326409127206E-5},rate=1.0,length=2.0582546308988516E-5,posterior=1.0,length_median=2.0481003092448426E-5,height_median=3.913516181066018E-6,height_range={7.667165686440743E-7,1.3500133598871823E-5},height=4.09022686301891E-6]:2.2532072029021657E-5)[&length_range={5.363033895352381E-5,1.104639441389902E-4},height_95%_HPD={2.025793019958292E-5,3.358709399200717E-5},length_95%_HPD={6.694915207785E-5,9.561682166279529E-5},rate=1.0,length=8.075016304338779E-5,posterior=1.0,length_median=8.064640416959314E-5,height_median=2.6445588210087675E-5,height_range={1.6108277177004035E-5,4.398871372765772E-5},height=2.6647558660028487E-5]:8.074635526609088E-5,1[&length_range={8.322694210094919E-5,1.341971522714247E-4},height_95%_HPD={0.0,1.0842021724855044E-19},length_95%_HPD={9.401368379545672E-5,1.2051268198314437E-4},rate=1.0,length=1.0739772170341665E-4,length_median=1.0719194347617847E-4,height_median=1.0842021724855044E-19,height_range={0.0,3.2526065174565133E-19},height=6.007017258288202E-20]:1.0719194347617845E-4)[&length_range={4.713726893548109E-4,6.179214880679306E-4},height_95%_HPD={9.401368379545678E-5,1.2051268198314436E-4},length_95%_HPD={5.047679213091908E-4,5.778097792592364E-4},rate=1.0,length=5.409677659093238E-4,posterior=1.0,length_median=5.407008755832585E-4,height_median=1.0719194347617856E-4,height_range={8.322694210094927E-5,1.3419715227142482E-4},height=1.0739772170341669E-4]:5.409957042713635E-4,3[&length_range={5.843463034701337E-4,7.194325331490345E-4},height_95%_HPD={0.0,1.0842021724855044E-19},length_95%_HPD={6.13672004701109E-4,6.856205261115706E-4},rate=1.0,length=6.483654876127406E-4,length_median=6.48187647747542E-4,height_median=1.0842021724855044E-19,height_range={0.0,3.2526065174565133E-19},height=5.973290271476077E-20]:6.48187647747542E-4)[&height_95%_HPD={6.136720047011092E-4,6.856205261115706E-4},length=0.0,posterior=1.0,height_median=6.481876477475421E-4,height_range={5.843463034701338E-4,7.194325331490346E-4},height=6.483654876127407E-4];
End;
