# Supplementary material for: Large scale genome reconstructions illuminate Wolbachia evolution
Source: Nat Commun. 2020 Oct 16;11:5235. doi: 10.1038/s41467-020-19016-0 (PMC7568565; doi:10.1038/s41467-020-19016-0)
Supplement: Supplementary file 6 — Supplementary Data 2 [file 41467_2020_19016_MOESM6_ESM.zip › Scholz2020_trees and xml/Drophila_simulans_wAu.selected_gtrg_beast_noclock.xml]

<?xml version="1.0" standalone="yes"?>

<!-- Generated by BEAUTi v1.8.2                                              -->
<!--       by Alexei J. Drummond, Andrew Rambaut and Marc A. Suchard         -->
<!--       Department of Computer Science, University of Auckland and        -->
<!--       Institute of Evolutionary Biology, University of Edinburgh        -->
<!--       David Geffen School of Medicine, University of California, Los Angeles-->
<!--       http://beast.bio.ed.ac.uk/                                        -->
<beast>

	<!-- The list of taxa to be analysed (can also include dates/ages).          -->
	<!-- ntax=12                                                                 -->
	<taxa id="taxa">
		<taxon id="Drosophila_simulans_fruitfly_SRR1210633.fna"/>
		<taxon id="Drosophila_simulans_fruitfly_SRR3091579.fna"/>
		<taxon id="Drosophila_simulans_fruitfly_SRR3091605.fna"/>
		<taxon id="Drosophila_simulans_fruitfly_SRR3160089.fna"/>
		<taxon id="Drosophila_simulans_fruitfly_SRR3160094.fna"/>
		<taxon id="Drosophila_simulans_fruitfly_SRR3160101.fna"/>
		<taxon id="Drosophila_simulans_fruitfly_SRR3160104.fna"/>
		<taxon id="Drosophila_simulans_fruitfly_SRR3160177.fna"/>
		<taxon id="Drosophila_simulans_fruitfly_SRR3160179.fna"/>
		<taxon id="REF_wAu_A.fna"/>
		<taxon id="wSEQ_Drosophila_simulans_fruitfly_ERR175747.fna"/>
		<taxon id="wSEQ_Drosophila_simulans_fruitfly_ERR175748.fna"/>
	</taxa>

	<!-- The sequence alignment (each sequence refers to a taxon above).         -->
	<!-- ntax=12 nchar=1268461                                                   -->
	<alignment id="alignment" dataType="nucleotide">
		<sequence>
			<taxon idref="Drosophila_simulans_fruitfly_SRR1210633.fna"/>
			TGATCAATTTTAATGTTTTTATACCCTTTACAACCCATCAAAAAATCACCATAATTTTTAGTATGTATTAAGTAGTATTAGCTTTTCATTTTGCAGTAAGCTATTGATTATCTTATATTTTTCTAATTATTGCTTTTTTCTTGGTGTGGTATATGAACTTAACTAGCCCTAAGGTTTCTACTATGTTTTTTGATCAGATTATTACAGTAACGGATCACAATGTTACTTGGGAAAAAATCCAAAATTGTCTTTATAATCTTTATGGAGAAGCAACATATAATAGCTGGCTGAGTTCACTAAAATTTGTCAGTAGCAGAAATGGGGAAGTTCTTTTATCCGTGTCAACAAGGTTTATAAAAGAGTGGATTACAGTTCATTACATGAAAAAAATATTATCATTATGGCAAAGCGAAGATAAAAGTATACGTTCTATTGATATTCAAGTAATTAAGGAGAGGAATTCAAATTTTAATGTTATACTAAAAAACAGAGAGGAAAGTAATCATAATCTTGGTTCGCCGCTGGATCCAAGGTTCACCTTTGATAATTTTGTAGTGGGAAAGCCAAATGAATTAGCATTTACGGCGGCAAAGCGTGTGGCAGAATCTATAGATCCAATATTAGGCAGCAATCCTTTGTTTCTATATGGTGGAGTGGGACTTGGTAAAACACATCTAATGCATGCTATAGCTTGGCACATAGTCAATTCCCCATCAGCAAAAAGAAAAGTGGTGTATTTATCAGCAGAGAAATTCATGTACCAATATATTACAGCGCTGCGAAGCAAAGATATTATGTTATTTAAAGAGCAATTTAGATCAGTAGATGTATTGATGGTAGATGATGTGCAATTTATCAGTGGTAAAGATAGTACACAAGAAGAATTTTTTCACACTTTCAATGCATTGATAGACCAAAATAAACAATTGGTTATATCAGCTGATAGGTCTCCTAGTGATCTTGATGGAGTGGAAGAAAGAATAAAATCACGACTCGGTTGGGGGTTGGTGGCAGATATTAATGAAACAACTTTTGAATTAAGGCTTGGTATATTGCAGGCAAAAGTGGAGCAGATGAATATGTATGTTCCGAAAGATGTCCTAGAGTTTTTAGCAAGGAACATAAAATCTAATATAAGAGAATTAGAAGGAGCATTAAATAAGGTTACCCATACCTCATTAATTGGAAGAAGTATGACGGTAGAATCAGCTAGTGAAACCCTAATCGATCTTCTTAGGTCAAATCATAGGTCAGTCACAATAGAAGAAATACAAAAGAAAGTAGCTGAATTTTTCAATATAAAGGTTGCAGATATGCAATCCAATAGAAGGCTTCGCAGTCTTGCAAGGCCAAGACAAATAGCTATGTATTTTGCCAAAAAATTTACGCAAAAAAGCCTACCAGATATTGGGAGAAACTTTGGTGGCAGAGACCATGCTACTGTTATACATGCAGTAAAACAAGTAGAAAATTTTATAAAGACCGACTCAAAATTTGCTGATGAAATCAATCGATTAAAAAAAATGTTTAAGTAGCGTTTTTAAAATAGCTAATAACAAATCCTAAAATGAATCGACTATAGTTTTAATCCGTTTAAGTTTAAAATCTTCTGTTAGCTTCGCAGAATACATTTCCTTATTGTGTTGATTATAGAAGGTAAATTCGTGATCATCTAAATTTAGTATTGCAAAGCCAAAGCCAAAAAAGTTTCTAACCTCGTGTGCTAAGTAGTTTTTACCATTTGAATAGTCAAATTCTACATTTTGATAAACAGATTCTTGATCTTGAGCGTGTAATGATGCACCACCGTTTCCAACTATAATTTGGTCTGGAACATTATCCATTAATAAAATCTGGGCTATATGAATGTGGCCAGAAACTATGGTAGTAACATTGCTTGGAAATTTATCTCCAAAAGCTTCGATTTGTGTAAGATTACCATGGCTTTTTAATGTCAAAAATTCTTTTTTTGGAGATCTCCAAAGCGGTTTATGAGTTAA
			AAACCACATGGGCTTGTCAGAACTATTTTGTATCAATTTATCAAATTGCCTCTCAAAAGCATCAATTGTGCTTTGGGTTGTAAAAATATCCTCACCGGATGAAGAGTCGAAGATAAAAAATTTCATCGGTCCAGCATCTAAGGACCAACTAGAAACGAAGTTTCCACATTTTTCAGACGAAAAGGGGAATGAATCTAGATACCTGAACCATCCTTCATAAGCTCTATCACAACTCTCATGGTTTCCACGAACAAAAAGGAAAGGGGATTGTGATAAAATATCCTTTGCAGGCTCAAACCAATCAGCGTACCAAACTTCTTTATTATATCCATAAATATCGCCACACTTTTTTGTATTTCTACATTTTGTTTGTCTATAATGATAATCACCAACATGGATAATTAAATCTGGTTTATGAAGGGCGATTGAATCTAAATTTTTTTTTAAAGGCCAGCTATCTACCGAATTACATTCCTGCTGAAATAACATATTTATTCTACAGCCCGTGTCACCAATGAAAGCAATTTTATTAACCTTTTTTGGTAATATAGGAACCCGTAGATCCTCAATACTAATGTTTTTGGCACTTGTTTGTACTGTCAGTTCACAAACTGTTTCGTTATGACCACCATTGTTAATTAAGCTGCGATTCAGCATTTCTGTTTCCTCGCCATCAACATAAACAATGGGACACATGTCATTGTCCGTAATTGCGCGTATGCTTAGTTTATTTTCTGGGATAACTTGAGACCATGTGTATAATATTTGTGCATGGACGAAATGAAAGCTAGTTATAAGAGAGAGAGCTAAAAAAATAAAGATATTAGCTATATTCATTTGTATAAAAACCTAAGTTAAAAATTAGTAGTAAGGTTATCTTAAATGATTAAAATTTATAATCACAAAATTCATAATCGAATTATACAAACAATTTCTAAATTATTCTAGTATCAGATTGACACTCTAGATGAAAAATTCTAAAATGATTAAGTAATTTAAAATAATTATATAAAAACTAGAATATAGTGCGGCCGTGGTGGAATTGGTAGACACGCAGCGTTGAGGTCGCTGTGGCTCATAAGGCCTTGGAAGTTCAAGTCTTCTCGGCCGCACCAGTTTTTATCGCTGTTTAATATGGGTAAAAATGTTTATAGGAAATCAGAGTAGCAATAAGGTAGAAAGAGCTATCAGCGAAATCAGGCGCGGTCGGCCAATTGTAATATATGATGAAAGTAATTACCTATTGTTTGCTGCTGCTGAGGCTTTAGAAAGAGATTTATTTAATCAATACAAGCTTACATCAAGTAATGTATATGTTACTTTAACTTCAAGTAAGGTAAAATACATATCTCAGAATAAAGAACATAACAGCAAACGTCTGTTGGTGAATAATTTTGATGAACTGCTCTATTTAATAAACTGTTCAAAGGAAGATTGCATAAAAGAGTTGCAATGCTCAAAGACAATAGATGAATGTGCTATTGCCTTGCTTAAGTTCTCAGAATTATTGCCATACGCGTTAGTGGCTGATATGACTTTTGAGAATAACCATGAAATGCGAAATTGGTGCGAGAAAAATGACGTTATTGCACTGGACACGTCATTCATAAATAATTTTCAAGAAAATCAGGATGTATATGAAGTGTGCAAAACATCATTATTTTTAAAACAGACTCAAGAAGTAAATATCATATCTTATAGAACCGAAAGTGGTGGAAGAGAACATCATGCAATTATCATTGGCAATCCAGATAAAGATGACGAACCATTAGTGAGAATTCATTCTTCGTGCTATACGGGTGACTTGTTAGATAGCTTGTCATGCGATTGCAGAAGTCAGTTACATCAAGCAATTCAAATGATAGCTGACTCTGGAAGTGGTATTATATTGTATTTGATGCAAGATGGAAGAGGCATTGGTTTAACTAATAAGTTAAGAGCGTACAGTATGCAAAGAGGACATAATCTTGATACTGTTGATGCAAATAGAATATTGGGTT
			TTGAAGATGATGAAAGGAGTTTTGCTGTTGCAGCTAAAATGCTTAAGAAATTGAACATTAACAAAATCCAATTACTTACAAACAATGATAGGAAATTGTCAGAATTGGAAAGTAGTGGTATAGGAGTTACAAAGTGTCTACCACTTATTGTGGAACGTAATAAATATAACGATTCATATATGGAGACAAAGTTTGGTAAATTAGGCCATAGATTAAGAGTTTTTTAGCTTTTTTGCTGTAACTACTTTGTTAATTTGCTATGTTTATTACCATAAGTTAAGATTTTTAGGAATACTAAAATGCTAAGATTTTTTAAGCGAGAAAAAAATACTGAATCCTTAGATAAGGATATAAATTGGAATTCAAACCGCTACAGCACAGTTATTGCTCAAAGGAATATTCTACTTTTATTTGCATTAATATTATTAGCAACGATCTCTATCAGCATATTAGTCATATTTAAAATTAGCACAAGTAGCACTATTGAGCCATTTGTTATAGAAATTGACAAGAAATCAGGAATAGTGCAATTGGTTGATCCTGTCACAGTAAAACAGTATTCTGCAGATGAAGCGCTAAACGATTATTTTATTTCAGAGTATATAAAAGCAAGGGAGGTTTTTGATCCATATCATTATAATTATAACTATTATACAAAGGTGAGGTTGTTTTCCTCACCTGATGTGTATAATGAATTTAGAAATTATGTAGGATCGCAGAATATGGATGATCTTTTTAATTTATATTCAGATACCAAAAGTGAATTTAAAATTCGCTCAATTCAAAAGTTGGGTAACGATGCTCTTCAGGTGAGATTTTTTGTGGAATTTACACGGAAAGATGGAAGTTCTACGAGAAAAAATAAGATAGTTATTATGTCATATAGATATGCATCGCTTGAAATGGATGATCAGCAAAGATATATTAACCCATTAGGATTTCAAGTTATTTCATATAGAGTAGATGATGAATATGTATAGGATATTATTAGTTTTAGCTTTACTTGTAAGTGGCAATTTAAACGCATCCATTAATTATAATGAGCCTATTTCTATAGATAGTAGAATAAAGACTTTTGTGTATAGCCCTAATGAAGTATTTACGGTGGTTTTTAGTCAGGGTTACTATTCTTATATTGAATTTGCGGAAGGAGAAAAAGTTAAAAATATCGCTGTTGGTGATGCATCAAGTTGGAAAATTAATCCTTATGATAATAAATTGCTTATCATGCCATTTGAAGTTAGTAGTCGCACTAACATGATTATTACGACAACTAAAAAAAGAAATTACATTTTTGATTTAATCTCAAGGCCAAACTACGATAAATACCCGGATACTGATGCTAAGAAAGTAGATCACGATTATTCTGCTGAAAAGGATATATCTTACGTAGTACGTTTTTATTATCCTCAAGAAGAAGGTGAATTTGATGTTGATTTAGATGAGGTTTCTTTACCTACTCAAATGCAATATACTACAGACAAGCTAGAAAAAATAATACAAGAAAATGATACGAAGTACAATTATACATATATTGATGAAGGTGGTAATGCGGATATAGTTCCGATCGAGTTATTTGATGATGGTTATTTAACCTATTTAAAATTTAGAAATAATAATAAAATACCTCAGGTTTTTGTAGAAGGGGAGGATAAACCTTGTAAAAGGCTGTTATTTGATGATTATGTTATAATAAAAGGAGTACATAAAAAGCTATTTATGCGTTATGAAGATGGTGAAGTTGAAATTATAAATAGGTCACTTTAGCTGTGGTACATGCAATATGAATAAAGAAAGGCGTAACAATTCAGAAGATGAATCAGAAATAGAGAATAAGGTAGTAACAGTTGGCTCTAATCAAGGTCATAGGGCATTGATGGTCATTATTTTAGTGCTTCTGGCTGGTGGAGTGTATTATCTCTATTTTAGTCCTTCTCCTAAAGAGGGTTCAGAAGTTATTAAAAAAGAGGAAACAAAGCAAAACGGTCAAGAATTGAAAG
			GAAAGTTGGAACAAGTTCCAGATAATGTAATGGTTCCTGAAAGAATAATAACTGATCCCTTGCCACCCTTACCTCCTCTTCCTACACCACTAATCATACCAGAAATAAAACAAATTAGAAAAGAAGAAGTGATGAAAAAAGAAGAAGAGAAACCAAAAGAAACTCCTGTGTCAAATATACCTATTTTGCCAAAGCAAAATTTTCCTTCTAGTAATGTTATGGGCAATTTACCTACCTCGTTTCCTACAATAGGGGGTGGCGGTTATCCTAGAGACAGACGTAGTGCACAGATGTTGACAATTTCAGGTGGTAGTGGAGAGAACAAGGCTGCTGATGCTATTTTATCCGACACTTCAGCACAATCGAGCAAAGCTACCAGAGTAGGAAAGCTTGGTTTAATGATTACTCAAGGTAAAATTATTGATGCTGTTCTTGAAACTGCAATAAACTCTGATCTGCAAGGAATGCTGCGTGCTATGGTGAGTAGAGATGTTTATGCAGAAACTGGTGATACAGTTTTAATACCTAAAGGCTCAAGATTGATAGGCAGTTATTCATTTGACTCGAATGTTGCTAAATCTCGTGTAAATATAAACTGGAATAGAGTGATTCTGCCACATGGAATAGATATTGCAATCTCATCACTTAGTACTGACGAGCTTGGTAGAGCAGGAATAGCAGGAATAGTTGATAACAAAATAGTAAGTGCGTTATTCTCTTCGGTGACACTTGCTGGTGTTTCGATTGGTTCTGCTGTTATAGGGCAAAAGGCTTCTAATCTTGTTGATACGCTAACTGTCAGAGATGCAGTAAAGTCTATCACTGCAACCGAAATAGATTTTTCTTCTCTCCAACTCATTATTGACCCAGAAAAGAAGATATCTAGTGACAAATGGAAATTAGGCCTTGGGGCTATCGGAAGAATTCGGAGTGCCAAAAGCAGACAAGATTTACTAAAAATAATGAAAGAGGAAATAGCAAAAGCACTAGGAATTGAAGAAGACGAGGTAAATATAAGCCTGGAAATTGTAAATCAACTATTAGAACAAATTCAAAGAAAAAGCAAGTCTGTTTATGATGAAGCAATCGGGAAATCAATCGAGGATTTTTCTAAAGATATGCGGGATGTAGTGGGCAGATATACAGATAAAAAACCAACTATTTATGTTGATCAAGGCACTGCATTGAAAGGATTTGTTAACCAAGATATAGTATTTCCTCCACAGGCAATATTAAATCAATGAAATGAACTATGCTGCACTTGATACATATTTGGAGCCATTACAAGGCATATTTCAAGAAGAAGGCGTAAATGAAATATCAATAAATAAGCCAAAGGAAGTATGGATTGAAAATCGCGGTGAAATAAGGTGTGAAAAATTAGAAGTATTCGATCTTAACCATTTGAAATCTCTTGGCAGACTGATTGCTCAAGCTACAGAACAAAAACTTAGCGAAGAAGCGCCGTTACTTTCGGCAACATTACCAAATGGTTATCGTATACAGGTAGTATTTCCGCCAGCATGTGAACCTGATAAAGTAGTCATGTCGATTCGTAAGCCTTCTAGCATGCAGTTAGCACTCGATGATTACGAAAAAATGGGGGCTTTTTCTGAAACTGTTACAGAAGCAACTGATAATCCAGTTGACCGTCATTTGGATTTATTGTTAAGGCAAAAAAAAATAAAAGAGTTTTTAGAATACGCTGTAACAAGTAAGAAAAATATTATAATTAGTGGTGGAACTTCCACTGGTAAGACTACTTTTACTAATGCTACTTTGCGTGCTATTCCAGATGAGGAAAGAATTATTACTGTTGAGGATGCAAGGGAAATCGTTTTGAACGATCATCCCAATAAAGTCCATCTAATTGCCTCTAAAGGAGGGCAGGGCAGAGCAAAAGTAACCACTCAAGATTTGATAGAAGCGTGCTTACGTTTAAGGCCAGACAGAATAATAGTTGGTGAGCTCCGTGGAGCGGAAGCTTTTAGTTTTCTTAG
			GGCGATAAATACTGGTCACCCTGGATCAATATCAACCCTTCATGCGGATAGTCCAACAATGGCCCTTGAGCAAATAAAACTGATGGTTATGCAAGCAAACCTTGGCATTCCTCCAGACCAAATTATACCATACATTAGAAATGTGATTGATATTGTTATTCAGCTAAAAAGAACCGGTGGGGGCAAAAGAAGCATTTCTGAGATATTATTTACTAGATCTGCGAGCGAAAATGCTTAAATTTATACATAAGTTAAGGAAGAGTAGTTTATGAGTAATAGAAATCACCTACGTAATATTCTCATAGGAGGTGTAGTAGCTTTTAGCGTACTTGAGTTTTGCTTCTATCTATCTGGTATATTGTTTGTTCTGTTTGCTGATGGTCCGGATGCTGTGGATTTTAAGGCAATTAATCCTAGTTTGACGCCTTTCCCTCAAGCTCTTTGGCCAACGATTTTTGATCATATACAATATTGTTGGCATCATCCAGAGTTATATAGCCTTGAGCTCAAAATCACATTAATTATATCTTCTGCACTGCCTATCATTGTTTTAATGATTATCTTATGGAATTTAAGAGAAAGGATAATTGAGTGGCGACCATTTAAAAAGAAGGAATCACTTCATGGAGATTCGCAGTGGGCATCAGAGAAAGACATACGAAAAGCAGGATTAAGAAGCAAAAAGGGATTATTGCTTGGTAAAGATAAAAGAGGATACTTCATTTCTGATAGGTTTCAGCATGCATTGTTATTTGCACCTACAGGTTCTGGTAAGGGTGTTGGCTTTGTAATTCCTAATTTATTATTTTGGACTGACTCGGTAATTGTACACGACATAAAATTAGAAAACTATGAAATAACAAGTGGTTGGCGAGAACGACAAGGACAAAAAGTATACGTATGGAATCCAGCGCAGCCAGATGGAATAAGTCACTGTTACAATCCATTACAATGGATTAGTGAAAAACCTGGGCAGATGGTTGACGATGTGCAGAAAATAGCTAACCTAATCATGCCTGAACAAGACTTTTGGCAGAATGAAGCAAGAAGCTTATTTGTTGGAGTGGTATTATACTTACTTGCTGCACCAGAGAAAGTTAAATCTTTTGGTGAAGTTGTGCGTACGATGCGTAGTGATGACGTGGTTTATAATCTTGCTGTTGCTCTTGATACAATGGGTAAAATACTACACCCTGTAGCATATATGAATATTGCAGCTTTTTTACAAAAAGCTGATAAAGAAAGGTCAGGTGTTGTATCAACCATGAACTCATCACTTGAATTGTGGGTAAACCCATTGATTGATACTGCAACTGCGTCAAGTGATTTTAATATTCTAGATTTTAAAAAGAAGAAAATTACAGTTTATGTTGGTTTAACTCCTGACAACTTGACTAGGCTCAGGCCTTTAATGCAGGTTTTTTACCAACAGGCAACTGAGTTTTTATGTAGAAAATTGCCATCGGATGACGAGCCTTATGGCGTATTGTTTTTAATGGATGAGTTTCCTACACTTGGAAAAATGGAGCAATTTCAAACAGGTATTGCATATTTTCGTGGTTATCGAGTTAGGTTATTCTTAATTGTTCAAGATACTGAGCAGCTCAAAGGAATATACGAAGAAGCAGGGATGAACTCCTTTTTGTCAAACTCGACTTACAGAATAACTTTTGCAGCCAATAATATTGAAACAGCTAATTTAATATCGCAACTTATAGGAAACAAAACTGTACAACAAGAATCGTTGAATAAGCCTAAATTTTTAGATTTAAATCCTGCTTCAAGGTCATTACATATCTCTGAAATACAGAGAGCATTGCTATTGCCTCAAGAAGTTATTATGTTGCCACGTGACGATCAGATAATTTTAATAGAGTCGACTTACCCAATTAAATCAAAGAAAATTTTGTACTACAGTGATACCACCTTCACAAGAAGGCTGCTCAAACAAACTCGTGTGCCTACACAAGAACCATATGACCCAAACAAAGTTCTTTCTG
			CCGCTGCGAGCAAAGATAAGGTTAATAACGAGGGGAATAATGTTCTTGAGGGACCTAATTCAGTTGATTATCCTGCTGAAACTAAAACCGAAGATGCAGTATATGATGAATCAGATGAATTTGCAGACGAAGATATTGATGATGAAGATATCGACGATAAGTTTGAAGATGATGACGAGGAAGATGAGGATAGGAGCGATGATGGGTTTGATGACGAAGAAGAGGAGGATGAATTTGAAGATGAGGATAAATTAAAAAATGACGAGAAGTAAGGTTAACTTTGCCTATTTTTAGCTCAGAAAAGTGCAGGTTATGCAAATAATTAGGTTTTTCATATTAAGCCATTTTTAATTAATTAGTATTAGATTAGCTATTTTAACTAGGGGAGTAGTAATGATTAGTAAAAAAACATTAGCGGTTACAGCATTTGCTTTATTGTTGTCACAACAATCTTTTGCAAGTGAAACAGAAGGGTTTTACTTTGGTAGTGGGTATTACGGTCAATATTTAAATAACACAAGCGTACTAAAAACAAGCACTACAGGTATCAAAAATTTGTCTATAAATGACAGGGGTGCTCAGAACACAGAAGGTCAGTCACTAAGTGAGTATAAGGGAGATTATAATCCACCTTTTGCTGCAAATGTGGCATTTGGTTACACAGGGGAATTGGGTAACAACAGCTATAGGGCTGAATTGGAAGGGATGTATTCTTCTGTAAAAGTGGATAATATTGGTTTAACAAGTAGCCAAATAACTGTTTCATACCTAAAGGAGACTGGTGAGGATCCTGATAAAGAAACTTATCTCTATAGTGCTGCAGTTAGTCATGACCAAATTGAGAACATATCTGTAATGGCAAATGTTTATCATCATTGGAAAAGTGACCGTTTCTCTTTTTCTCCTTACGTTGGTATTGGGATCGGTGCAACAAGAATGACGATGTTTGAAAAACCGTCAATAAGACCCGCAGGTCAATTAAAAGCTGGCTTTGACTATCGCATAAACGAAGATGTAAATATGCATATCGGATATAGAGGTTTTGGTGCTATTGGTAGCGATATTAAGCTTACAGCAAAAAGGTTAGGACAAGTGGTAGACGACCCTAATAATGATAAAAAAAAGAAGCTTAATCCTAGCTCAGGTAGCAAAGTAACTGAGGAAATAAATATAGGTAATCAACTATTTCACACACACGGTATAGAGGCTGGTCTTACTTTCCATTTTGCCAGCAAAGCTTAAACATGTTGCCCTTTAAAAAATGCATAAAACCGTTCCTGTCGTCCTATGGCTTGACCATAGGATCTAGTTAAATATAGATCCAAGTAGTCACGCTACTTGGATGACTAGGTAGAGGGTACTGGGATGATATAGGATAATATGGGATGAAGGCAAAAAAACATTAGCTATGTTCTTTTCACAACAATGCATCTCTTCATTCCCGCTAAGTCATATACATATTCCTGAAAAGCTAATTCGTATGAGGGGATTATTTTGTCAATATTGCTTTGATCTTCACCTATCTCCAATATCGCAAACCCATTTTTTTTAAGGCACTTTCTCAATATTGGAAAAATGCTCAAGTAACAGCTCAAACCATCAATACCACCATCAAGGGCAATTCTTGGTTCCTTTTGCACTTCAGCTTGCAAGTCTTTCAATTTGCTTCTTTTAATATATGGAGGATTACTGATTATAAGATCGAATGAACCTCTGCACTCTGTCCACGAACTTGGAAATATTTTGGCTCTGCTGAGAAGATCATGTTTTTTTGTGTTCTGATAGGCAACTTTATATGCTTCCAAGCTTTTTTCAAAACCGACGCCAACAGCATATTCATACTCACTAAGTACGGATATCAATAAACAACCTGTGCCTGTACCAAAATCTGCAATTTTTAGTTTCTGTTTTTTGTTTGGGTAATATTTTAACACTGCTAGGATTATTGTTTCACTATCTGGCCTTGGATCTAAAACATGCTGGTTAACTATAAAATTTTT
			ACTCCAGAATTCACGATTACCTATTATTTGCGATATTGGATATCTTTCCGCTCTTTTTTTTGTTAATTTCCAAAATAAAAGTTCTTTCTCCATCGGCACTTGATCAGCATGGTTCACAATTATAAATGATCTTTCCACTCCAAGTACGTGCTGCATGATGATTTCACAATCTAAATGGGGTGATTCAACTTTATGTGACGATAATAACTCCGATCCTTCTTGAATTAAAGTGCTGATTGTTTTCATTATTCTAAAAATATGTTTCTTTCAGCCAAAAATAGCAAGATGAGCTTCCAGTTTAGGGTAGCTGCACTAAATCCCAGTGTCAAGCACGCAGCTGTACGAACATTGCAATTTGCAGATCCAAGTAGCTTGACTACTTGGATCCAGCTAAGTTGGTGAGCATAAAAGTATAGCTAATGCGAGCTTTACGTCATACCGTCACGGTATCTCTAGATTCCGCTAACACGTAGCGGGACGACGAGGTCAGGGTGTCATCCTAGTACCTTCTCCTGTCATCCCAGTGCCCTGACTACTTGGATCCAGGAAAAAGAATGGTGTCATCCAAGTAGCCTCCCTCCCCTGTCATCCCAGTGCCCAGACACTGAGATCCAGAAAAGTTTGCTTGTAAGCAAGCAAACTAGCACAGAAAGTGGTTACAACATTTTCGATGAGATTATATGGAAAACTGGATTCCAGTGTCAAGCACTGGAATGACACCTTCCTGCCCAGTTCATGTT-------------------------------------------------------------------------------------------------------------------------------------------------------------------------------------------------------------------------------------------------------------------------------------------------------------------------------------------------------------------------------------------------------------------------------------------------------TTCGTTTCTACTGAATGACAGTTGTGGCTTGGGAGGTAGTGCAAGAAGTCTACTGATGGCTTTCAAGGCAGTTGAGCTTAATTATTAGAGTAGTAATGTTTATTTTTATATTGACTATTGAGGTTTATTATTTTATAACTAAAAACTTAGTTATTTTAATGAGCTTGAGTTTATAACATATGCCTACGATAAATCAATTAATACGTAAGGGTAGATTAGGATTGACCCATAAGAAAAAGGTACCAGCTTTGGGAGAAAGCAACCCTCAAAGGAGAGGTGTTTGCACTAAGGTGTATACTACAACTCCTAGAAAGCCTAACTCAGCACTCCGTAAAGTAGCCAGAGTAAAAATTAGTGGGTATGGTGAAGTGACGGCTTATATACCTGGTGAAGGTCATAATTTACAAGAACACTCTGTTGTTTTGATACGTGGTGGGCGGGTTAAAGATTTGCCAGGTGTGCGTTATCACATAATAAGAGGTGCCCTTGATCTGCGTGGTGTGCAAAATCGAAAGAAAGCTCGTTCAAAATATGGTGTAAAGAAATCTGGTTAAAGTTTATGGCTCGTCGGAATAAAGCAAAAAAAAGAGAAATAAGTCCTGATTCGCGTTACGGCAGTGTTTTGCTAATGCGTTTCATTAATACAATCATGAAATGTGGTAAAAAATCTACTGCAGAAAAGATTATCTATGACGCTTTGTCTTTAGCTGAAAAGAAAATAGGCGAAGGTGGGTTATCAATTTTTGAGACAGCAGTAGGAAATGTTACTCCTTCTATAGAAGTGCGTTCTCGACGCATTGGTGGTGCAACTTATCAAATAC
			CTGTTGAAGTTCGACAAGATAGAGCGGTTTCTTTAGCGTTAAGGTGGATTGCTAAAGCAACTTCTGCTGCTCGAAAAAAGAGTGGAAAAACCACTGTTGATTGTTTGCAATCTGAAATACTGGATGCTTATAATAAACGCGGTGGTGCGTTTAAGATGTGCGAAGAAAAATATAAAATGGCTGAAGCTAATAAGGCATTTTCTCATCTTCGTTTTTAATGTTAGCTAATTAATTGTGATATGGAAATTGGAATATCTAAATACAGAAATATAGGGATAATGGCTCACATAGATGCTGGTAAGACTACCACAACAGAGCGTATTTTATTTTATACTGGTAAGCAAAATAGAATTGGTGAAGTGCACGATGGTGCAGCTTCTATGGATTGGATGGAGCAGGAAAAAGAGCGTGGTATTACAATCACATCTGCTGCAACAACATGTTTTTGGAATGATCATAGGGTCAATATAATAGACACTCCTGGTCACGTTGATTTCACTATTGAAGTTGAGAGATCTTTAAGGGTTTTGGATGGTGCAGTTGCTGTATTTGATGGAGTTGCTGGAGTTGAACCTCAATCTGAGACAGTGTGGCGTCAAGCTGATAAATATAGCGTTCCTCGTATCTGCTTTGTTAATAAGATGGATAGAATAGGGGCAAATTTTTATCGATGTGTTGATATGATAAAGACGAAGCTTGGTGCAGCACCTTTAGTTATTCATTTACCAATAGGGAGTGAGAAAGATTTCAAAGGTATAATTGACCTTATTTCTATGAAAGCCATTATATGGCAAGAAGAAACGTTGGGCGCTAAATTTTCTTATGAAGATATTCCTTCTGATTTGCTTGATAAGGCTCAAGAATATCGAAATCTTTTATTAGATGCTGCAGCTGAGATGGATGATGAAGCGATGAATACTTACTTTGAGTCTAATGATCTGCCAGTGGATTTACTGAAAAAATGCGTGAGAAATGGGACCATTAAAGGAAAATTTGTTCCTGTGTTATGTGGATCAGCTTTTAAAAATAAAGGCGTACAACCACTTTTAGATGGTGTGGTTGACTTTTTACCTTCTCCTATTGATGTTGATGTAATTGTTGGAATTGATCCTAAAGATTCAGAAAAGAAAATTGAGGTCAAACCTTCAGAAAAAGAGAAATTTGTTGCTCTTGCATTTAAAGTGATGACGGATAAATTTGTAGGCAGCTTGACGTTTATCCGTATTTATTCTGGTAAATTAAAGTCTAAATCTACCGTTTCAAATGCGTTAAAAAACGAAACTGAAGGGATTGGCAGAATGTTACTTATGCATGCAAATAACCGAGAAGATATAACTGAGGCTAGGGCTGGAGATATAGTTGCTTTAGTTGGGCTAAAGAAAACAACCACCGGAGATACTTTATGTTCTGTTGATTTTCCTATATTATTGGAGCGTATGGAATTTCCTGAGCCTGTTATTGAAATTGCTGTAGAACCTAAAACCACTTCAGATCAGGAAAAATTAGGTATTGCTCTAAATAGGTTGGTTGCAGAAGATCCTTCTTTGAGAATGTCAGTAAATGCGGAAAGTGGCCAGACTATATTGAAAGGCATGGGTGAGCTCCATCTTGAGATTATTGTTGATAGAATGAAGCGCGAATTTAACGTTGAGGCTAACGTCGGGGCTCCTCAGGTTGCATATCGTGAAACTATCACTAAATCTGTTGAAATTGATTACACTCATAAAAAACAATCTGGTGGAGCTGGTCAGTTTGCTAAGGTTAAAATAAAATTTGAACCTCTTGAGCCTGGTTCTGGGTTTCAATTTGAAAGTAAAATTGTAGGTGGTGCTATTCCAAAAGAGTATATTCCTGGGGTAGAAAATGGCTTGGAGTTGATAAAAGAAGGTGGTATAATTTCGGGATTTCCGTTGATTGATTTTAAGGCTACCCTTCTTGATGGTGCTTTTCATGAGGTTGATTCTAGTCCTTTAGCTTTTGAACTTGCTGCTAAAGGTGCT
			TTTAAAGAGATGGCAAATAAAGCTGGTCCAAAAATGCTGGAGCCTATAATGAAAGTTGAAATCATTACTCCTGAAGAATATATGGGTGATGTTATGGGTGATATAAATAGTAGAAGAGGAAATGTTGCTGATATGCTCGATTTAGGTAATAATAGTAAAATAATTACTGCTTCGGTACCTCTTGCAAATATGTTTGGTTATATCAACGTTTTGCGTTCTATGTCTCAGGGAAGGGCGCAGTATAGTATGCATTTTTCTTGTTATGAGCAAGTACCACAATATGTGGTTGATGAGTTAAAGTTAGAGTATAATTAAGGGTAAT-----------------------------------------------------------------------------------------------------------------GAAATTTTGTAGCGAACGATCAGATAGACAAAGCGCCAGAAGAAAGGAAGAGGGGGATAACGATAGCAACAGCGCATGTTGAGTATCAGACAGAGAAAAGGCATTATGCACACGTTGATTGTCCTGGACACGCTGACTATGTAAAGAACATGATAGTAGGTGCAGCACAGATGGATGCGGCGATATTGGTAGTGTCGGGGGTTGATGGGCCAATGCCACAAACGAGAGAGCATATATTGCTGGCGAAGCAGGTAGGTGTTGGATATGTCGTGGTGTATATAAATAAAGCTGATGTTGCTGATGCTGATATGATAGATTTAGTAGAAATGGAAGTGAGGGAATTACTGAGTAAATACGGATTTCCAGGGGATGAAGTGCCTGTGGTGGTTGGTTCAGCGCTCAAGGCGCTGGAGGATGACAGCAGCGAATATGGAAAGAAATCAATAGATAAATTGATGGAAAAGTTAGATGAATATGTAGCGGTTCCACCAAGGCCTGTGGATTTACCATTTTTATTGCCAATCGAAGATGTATTTTCGATATCGGGGCGAGGAACAGTGGTAACAGGAAGAATAGAGAAGGGAGAGATAAAGACGGGAGAAGAGATAGAGATAATAGGTCTGAAAGCGACGCAAAAGACGATATGCACAGGTGTTGAGATGTTTAAGAAGTTGCTGGATAAGGGAAGTGCAGGACTCAATGTAGGAATATTGTTAAGAGGAACAAAAAGAGAAGAAGTGGAGAGAGGGCAAGTATTAGCGAAACCGGGGACGATAACACCGCATAGAAAGTTTAAGGCGGAGGTTTATATATTAAAGAAAGAGGAAGGAGGAAGGCATACACCATTTTTTGCGAATTACCAGCCACAGTTTTATTTAAGGACAACGGATGTAACTGGGAGCATAAAATTGTTAGATGGGAAGGAGATGGTAATGCCAGGAGATAATGTGAGTGTAGAAGTAGAAT---------------------------------------------------------------------------------------------------AGTTTGAGTTATAGGAGTGTAGCTCAATTGGTAGAGCGCTGGTCTCCAAAACCAGAGGTTGTAGGTTCAATTCCTATCGCTCCTGCATTAATGTTGTGGTGGAAATGTTAAAAAGTTTGTGTGGTTTTTTCTGTGATATAAAGCAAGAAATACGAAGAATTGCTTGGGTAAAGAAACAGGAGGTGTTGTCATCTCTATTTGTTGTAATGATTGTTATATTATGCTTTTCGATTTTCTTCTGTTTTGTGGATTTTATGTCTCTTTACGTAATTAAGGCTTTATTTGGAATTATTTATGGAATGTGAATATAAATGGTATATCATTAAAGTTGATTATGGATATGAGCAAAACATACGCGAATTGGTAAGTAATGCTGTTTATTTTAAGGAAGTGTTTATTCCTTATCAAACGGTATGTAATTCAAAGTCTGATATAAAAGAATTATGTGAAGTGTATGTATATATGCATCTGTGTGATGAAAGCAAAAATATTTTGAATCA
			AACGCCTGGATTCTGCAGTGGCGAATCTGGTGATTTTGAGATGATTTCAGATGATGAGATAAGTTTAAAGTGTAAAGAATTTAATAGATATAAATGGTATATCTTGAGAGTTGCTTCCAATTGTGAAGAGAAAGTGCGCCAACATATATTGGAAAATTCTATGAGATTGGGTGTTAATGATTACTTTAAGGAAGTTTTTATTCCATATGAAGAGCTAAGTGAAGTAGAGTTGAAATCTAAGAAAATTGCTACACGAAGGAAATGCTTTCCTGGTTATGTCTTTTTATACGTGAATTTATGCGATGAAGTATTGAATTTTATCAATAATATACCAAAATCTCTTAAGGTTTATGGATTTTTGAAAAACGGTAATATTCCAAAGGTGATTTTGGATGATGAGATTCACTCAATGTGTAATGCACTTTATAATGCTCAAGAGACAAAGAAGTTAGGTTATGGTTATGAAAAAGGTGAAAAAGTGAAAATTAATGATGGTCTTTTTCAAAATTTTACTGGTAAGGTAAATATGGTAAACGATGAGAAAAAAATTATTAATGTGGAAGTATCGATTTTAGGTAAGCCGACAATAATAGAGCTTGATCTGGCTCAAGTAGAGAAAATAGAGGATTAATTATGAGTGTTATAGTTGCTAAGATTAACTTACTTATGGAAGCTGGGAAAGCAGTTCCAGGACCGAAAATTGCTTCAGTACTTGGTCCACGTGGTATACCTGTTCCTAAGTTTTGTGAAGCTTTTAATAAAGTTACTAGTGCTGCTAACGCTAATTATAAAGTAGGCGATTTAGTAACAGTGCGAATTTCCATAAAGGATGATCGCTCTCATGATTTTACTGTCAGCGGTCCGCCTGTGGCTTATTTACTTAAGCAGGAGGCTAAATTAAGTAAAAGTTCTGGTAATCCTGGTAAAGAATTAGTGGCTAAATTACCTATGTCTGCTATAATTAAAGTAGCAAAGTGCAAGATGGTTGATATGAAAGTGGATAATGAAGATTCAGCAGTGAAAATGGTTGTAGGCACTGCAAAATCTATGGGTATAGAAGTTGTGGAAGGTTAGGTAAATGAATACATATAATGATAATCCTAAGCAGTATTTGAAGAAGATTGTTGAGTCTGCTTCAGCAAAATTTAATGAATCAGTTGATATTGCGGTCAATTTAGGCGTAGATTCACGTAAATCTGAAGAGCAGGTGCGTGGTACAGTAGTTTTGCCTAAAGGTATCGGGAAGAATATTAAAGTAGCTGTTTTCGCTCAAGATAAACATTTATTAGAAGCTGAAAAAGCTGGTGCTGATATTGCAGGAGGAGAGGATTTAGTTGAAGAAATAAAAAAAGGTAGAAAGTTAGATGTTGATTGGTGCATTACTACTCCTGATTTTATGGCAAAAATCACTCCTATTGCAAAAGTATTGGGTGCTAAAGGGCTGATGCCTAACCCTAAATTTGGTACTGTGACTTCTAACATTGCAGAAGCTATTAAAACCATTAAGTCTGGTCAGGTAAAATTTAGAACAGATAAAAATGGTGTTATTCATGGTAAATTAGGAAATATTAAATTTGATATTGATGACTTGCTAGAAAATTTAAAAGCCTTTCTTAAAGTAATTAAAGATAATAAACCTATTTCTGCGAAAGGAATTTACTTTAAGGGTGTTTTTTTAAATTCAACTATGGGTAAAGCTTATAAGATAGGCAAAGTGGAAGATATAATTTAAGGGAGTGATACCGTGAAGCGTAAAGATAAGGATGAATTTATACAGAGCACAATAAACGTATTTGTAAATAATGATTTCTTGATATTAGTAAATTTTAAATCTATAAATGCTAATGATTCATTAACTCTGAGGAATAGTCTGAAGTCTATAGCAGGTGGGGTATTAGTAGTTAAAAACACTCTAGCGCGCTTGGCTTTGGAAAGGACTGGTAAATTCTCTTATTTATCAGGCAAATTTTCCGGTCCTGTTGCTATTATATACTCTAGTG
			GCATAGTAGAAGCTGCAAAATTAATAGTTGATTTTGCTAATGCTAACAAAGAAAAAATGTCTGTGATTTGCGCAGCTCATTTAAATGAATTGTTAACAGTGGAAGATGTTAATAAACTGGCTAAGTTGCCTTCTCTGGATGAATTGCGTGTTAAAATTATGCGTTTAATATCTTATGATATTCCTGCTCGGTTAGCGTTGTCTATTAATTCATCTTCTATGAGGCTTATGAGAGTTTTGGATTATTATAGTTCTAAAAAATAAATTTGTTGTTAAGTAAGGTGGTAATTATGAGTAATGTAACAAGTGATTTGGTTGATAAAATATTATCTTTAAACCTATTAGAGGCTTCTGAACTTGTAAAAGTTTTAGAAGAGAAAATAGGGTTGCCTGCTGGTTCTTTTCTTGGTGGAGCTGTTGGTGCTGGGGCGCCTATTGGTGATAATGCTGCTGCTCCTGCTGCTCAAGAAAAAGCTGAGTATAAAGTTGTGATTAAAGAAATTGATGCGAGTAAAAAAATAGGAGTTATTAAAGCTGTGAGAGAGGTTAATTCTACATTGGGTTTAAAAGAAGCAAAAGAGTTGGTTGAATCTTTACCTAAAGATTTGACTGCTAATGTTCCTAAAGACGAAGCAGAAAAAATCAAGCAAAAACTTATTGAAGCAGGAGCAACTAAAGTGGAGCTTGAATAATATTTAATGTATTAATTTTATATTGATATAGCTCTTTTAATTAGTTTGGGGTATTTTAATGGTTGATTCTTCTTATATGTACGCTTCTGGTGCTTTTGTTCCTAGAGTTTCTTATTCTAGGTCGATTGATTTAAAAGATTCTTTATTGGATTTGGTTAAGGTTCAAAAAGAATCATATGATTCTTTTACTCCTAAGAATAAGGGTAATGAAAGACTTGAAGTTATCTTTCATACAATCTTTCCAATAAATGATCCTTTGCGTAGGGCTACTATTGAGTTTATAAGTTGTAGGGTAGATGATCCTAAGTATGATGAATCTGAGTGTATAAAGCGTGGTGTAACTTTTTCTGCTCAGGTTATTGCTTCTATACGTCTTGTTGTTATGCAGGATGGGATTTCTCTTGATGAATATAAATCGATTAAAGAGAGTGGAGATCATTCTAAACTTGCAACCGTTGTAAAATCTATAGAAGAGCAGAAAGTCCACTTTTGTGGGTTGCCTATGATGACTGATAAGGGCACTTTCATCATTAATGGTGTGGAAAAAGTTATCGTCTCACAAATGCATAGGTCTCCTGGTGTATTTTTTGATAGCGATAAGGGAAAAACTTACAATTCTGGTAAATTGATCTATTCTGCTAGAATTATTCCTTATAGGGGTTCTTGGCTTGATATTGAATTTGATGTTAAAGACCATTTGTATTTTCGTGTTGATAGAAAAAGAAAATTGCCAATTTCAGTTTTATTAAAGGCGTTGGGTCTATCAAATAATGATATACTCGATAGATTTTATGAGAAAATAAAGTATGTAAAACATAAAGATGGTTGGAAAGTGCCTTTTGTTCCTGATAAATTTAAAGGAGTGAGGCTGCCTTTCGACTTAATGGATATTGAAGGTAATGTGCTGCTTAAAGCTAACGTTCGTATTACCTCAAGACTAGCTAAAAAGCTATATGATAATGAATTGAAAGAGTATCTGGTTCCGTTTAATTCTATATGTGGTTTATTCCTCGCAGAAGATTTAATGGGTAGTGCTAGCTCTACGAAAATTTTATCTGCTGGTGAATCTATAAAGCTGGAAGACATAAAGAAGCTTGAGTTATTATCTGTAGATGAAATATCAGTGTTGAACATAGATAATTTGTTTGTTGGACCTTATATATTAAATACGCTTTTCTTAGATGAAAACATGTCTTATCAGGATGCACTATATGAAATATATAGAGTTTTGCGTCCTGGTGAAGTTCCTGTTTTAGAGATAGTAGAAGAGTTTTTCCGTAATCTTTTCTTCAGTCCGGAATATTATGAT
			TTGTCTAACATTGGTAGGTTGAAGCTTAACTCTTACCTTGGATTAAATTATGATGAGGATTTAACTGTTTTAACGCATGAAGATATTATTGAAATTGTGAAAAAAATAGTATTGTTACGTGACGGTCAAGGATCTGTAGATGATATTGATCATTTAGGAAACAGAAGAGTAAGATCAGTTGGAGAGTTTATAGAAAATCAATTTAGAACTGGGTTGTTGAAATTGGAACGCGCAATAGTTGATTCTATGTCCACTTCTAGTTTAGATAAAGTTTCTCCATCTGATTTTATTAATCCAAAAGTGTTAACTAATGTCTTAAGAGATTTCTTCAATTCTTCTCAATTATCTCAATTTATGGATCAGACTAATCCGTTATCTGAAATAACACATAAAAGAAGGTTATCCGCGTTAGGTCCTGGCGGTTTAACAAGAGAACGGGCAGGATTTGAGGTGCGTGATGTTCATCCAACTCATTATGGAAGAATTTGCCCTATTGAGACTCCTGAAGGGCAAAATATAGGGTTAATCAACAGCTTAGCTATATACGCGCGTATTAATAAATATGGTTTCATTGAAAGCCCTTATAGAAAAGTAGTCAATAGGGTTGTTACTGATCAAATTGAGTATCTTTCTGCTATAGACGAAGGCTCACATCATATAGCTGACACTAGCGTAAAGCTTGATGAAAATAATTGCTTTGTTGATGACATGCTATACTGTAGATATGCTGGTAGCTTCGTCATGGTAAGTAGCGACCAAGTTAGTTACATGGACGTATCTCCTAAGCAGGTAATATCAGTTGCAGCTTCCTTGATTCCATTTTTAGAAAATGATGATGCTAATAGAGCATTAATGGGCTCAAATATGCAACGTCAGGCCGTACCTTTATTGAAGCCTACCGCTCCTCTGGTTGCTACTGGTATGGAGTCTTTTGTAGCTTCTGGCTCTGGTGCTGTAGTTTTAGCAAAACGCGATGGCATAGTTGATAGTTCTGATAGTAACTCTATAGTTATACGTGCTTTTGATAAAGAAAGGGTTAACTACTTGGACGTAGATATTTATCATCTAAGGAAATTTCAGCGTTCTAACCATAATACTTGTATTAATCAAAGACCGCTAGTGTGCGTAGGTGATTATGTTAAAAAGGGTGATGTAATAGCTGATGGTCCTGCAATTAACAGTGGTGAGTTGGCGCTTGGTAAAAATTTGCTAGTCGCTTTTATGTCTTGGCAAGGTTATAATTTTGAAGACTCTATTATTATTTCTAGTGAAGTTGTTAAAAAAGATCTCTTTACTTCTATTCATATAGAAGAATTTGACTGTGTTGTACATGATACCCCTTTAGGATCAGAAAAAATAACTCGTGCTATACCTGGTGTTAATGAAGAAAATCTATATCACTTGGATGATAGTGGTATAGTGAAAATTGGTACAAGAGTTGGTCCAGGCTATATTCTGGTAGGTAAAGTTACACCTAAACCTTCTCTTTCATTGCCTTCTGAAACGAAGTTATTAATGACAATTTTTGGTGAAAAGTCATTCGATTGTGCGGATTCCTCTTTATATACATCTCCAGATGTTGAAGGGACAGTAATTGATGTACAAGTCTTTACACGCAGGGGGGTTGAAGAAAATGAAAGGGCATTACTCATCAAACAAAAAGAGATAAATGACTTTGAGGAAGAGCGAGATTATATAATCAATGTTACTAGTGAATATTTCTATGATGAACTGAAGAAACTTCTTATTAATTCTGGTTCTCAAGATCGAGAAAAATTTGACTCTATTGAACGTGAGCAATGGTGGGGTATAGGATTAAAAAACCAATCCATTTCTGAGCAAGTTAAGAGCTTAAAAAAAGATTTTGATGAAAAAGTATCACATGCAATAGCACAGTTTAAGCGAAAAGTAGAAAAATTACATGAAGGTTATGACCTGCCTCAAGGTGTGTCGATGTCAGTAAAAGTTTTCATTGCTGTGAAACATAGTCTGCAACCAGG
			GGATAAAATGGCTGGTAGACATGGAAATAAAGGTGTGATTTCTCGAGTTGTGCCAGTGGAAGATATGCCTTATTTGGAAGATGGTACTCCTGTTGATATTATTCTTAACCCTCTTGGTGTTCCTTCACGAATGAATGTAGGGCAAATACTGGAAACGCATGTAGGTTGGGCTTGTAGAAAATTAGGGGAAAAGGTAAGTAATATTCTCGATGAGATCAATAAGATCAAAAGTGCTTTTTGCAAGGGAATTAGGTCCCTTAACGATGATAATTTTACACAATTTGCAGTAGCATACCTTGATAATAAAAAAATTGAAAATATTGATGATGATGAAATAACGGCTTCTGTTTTAAATACACCTAATAAGAATGCACTAAATGACGAGTTGAATGAGTTAGTAGAGAACTATTTGAACTCTTGTAAAAGTTCATACAGCAATTTACGTAACTTCCTGATTGAGGTTTATAGCTATGGCAGTAACGTATCTATCTGTAATGATATTCGTAATATTAGTGATAATAATCTCATTGAATTTGCACGCAAATTACGTGATGGCGTTCCTGTTGCTGCACCTGTATTTGAGGGTCCAAAAGATGAACAAATAGCAAAATTATTTGAACTTGCTGGTTTAGATAACTCTGGACAAGCTGTATTATATGACGGTTGCAGTGGTGAAAAATTCGACCGCAAGGTTACAGTTGGTTACATGTACATGCTTAAGTTGCACCACTTGGTTGATGGTAAAATTCATGCGCGTTCAGTAGGGCCTTATAGTTTGGTTACTCAACAACCTCTTGGAGGAAAATCTCATTTTGGTGGTCAGCGTTTTGGTGAAATGGAATGTTGGGCATTACAAGCCTATGGTGCTGCTTATACTTTGCAGGAAATGTTAACTGTGAAGTCTGATGATATTAATGGTAGAGTTAAGATTTATGAATCGATAATAAAAGGTGACAGTAATTTTGAATGTGGAATTCCTGAATCCTTTAATGTGATGATAAAAGAACTACGTTCTTTATGTTTAAATGTAGATTTAAAGCAAAATGATGTAGTGATTGAAGATATATCTCACACTAACATTGCACAACCTTTTAATGAGGTTAGCATATCGATTGCTAGCCCTGAAAGTATTAAGCGTATATCTTGTGGTGAGATAGAAGATGTTTCAACTGCAAATTATCGTACGTTCAAAGTTGAGAAAGGTGGATTATTTTGCCCTAAGGTTTTTGGCCCTGTCAATGACGATGAATGTTTATGTGGAAAATACAAAAAAAGAAGACACAGAGGTCGCATATGCGAAAAATGCGGAGTAGAAGTTACATCTTCTAAAGTAAGAAGAGAAAGGATGGGTCATATAGAGCTTGCATCTCCTGTTGCTCATATATGGTTTTTGAAATCGCTTCCTTCAAGAATTGGAGCATTATTGGATATGTCTCTCAGAGATATTGAGAATATTTTATATAGCGATAATTATATCGTAATAGATCCTCTTGTTTCGCCTTTTGAAAAAGGTGAGATTATTAGTGAAAAAGCTTATAATGAAGCTAAAGATAGCTATGGGATCGATAGTTTTGTAGCTATGCAAGGTGTTGAAGCTATAAGAGAGTTGCTAACGCGCCTTGATTTACATGAAATTAGGAAGGATTTAAGACTAGAATTAGAATCTGTTGCTTCTGAGATAAGAAGAAAGAAAATTATAAAGAGATTGCGTATTGTTGAAAACTTCATTAAATCTGGAAATAGGCCTGAGTGGATGATACTTACAACTATACCTATTTTACCACCTGATTTGCGTCCTTTGGTATCGCTTGAGAGTGGTCGTCCTGCAGTTTCTGATCTGAATCATCATTATAGGACTATTATTAATAGAAATAACAGGTTGAGAAAATTGTTGAGCTTAAATCCTCCTGAGATTATGATTCGTAATGAAAAAAGGATGTTACAAGAAGCAGTTGATTCTCTTTTTGATAATAGTCGTCGTAATACTTTGGTAAATAAAG
			CTGGTGCTGTTGGATATAAAAAGTCCATTAGTGATATGTTAAAAGGAAAACAGGGTCGTTTTCGCCAGAACCTCTTAGGAAAAAGGGTAGACTACTCTGGACGTTCTGTAATAGTTGTTGGTCCAACTTTGAAACTAAATCAGTGTGGATTACCCAAAAGAATGGCTCTTGAACTATTCAAACCTTTTGTTTACTCAAAGCTTAAGATGTATGGTATGGCTCCAACTATTAAGTTTGCTAGTAAGTTGATAAGAGCAGAAAAACCAGAAGTTTGGGATATGCTTGAAGAGGTAATAAAAGAGCATCCTGTTTTGTTGAATAGAGCGCCTACGCTACATAGACTTGGTATTCAGGCTTTTGAGCCAATCCTTATTGAAGGCAAAGCAATACAGCTTCATCCGCTTGTCTGTACGGCGTTTAATGCTGATTTTGATGGTGATCAAATGGCAGTGCATGTGCCAATTTCATTGGAAGCTCAGCTTGAAGCTAGGGTGTTGATGATGTCCACTAATAACGTTTTAAGTCCTTCTAATGGCAGACCGATTATAGTTCCTAGTAAAGATATAGTACTTGGTATATATTATCTGACTTTACAAGAACCTAAGGAAGATAATTTACCATCTTTTGGTGCTTTTTGTGAAGTTGAGCATTCCTTGAGTGATGGTACTTTACATATTCATTCTAGTATAAAGTATAGGATGGAGTATATTAATAGCAGCGGTGAAACTCACTATAAAACTGTTTGTACAACTCCTGGCCGTTTAATATTATGGCAAATTTTTCCTAAGCATGAGAATCTAGGCTTCGATCTAATAAATCAGATATTAACAGTCAAGGAAATAACTGGTATAGTTGATTTGGTATATCGTAACTGTGGTCAAAGTGCTACAGTGGCATTTTCTGATAAATTAATGGTACTTGGCTTTGAGTATGCCACATTTTCTGGTGTCTCTTTTGGTCGTTGTGATATGGTTATACCTGAAACTAAAGCTACACATGTTGATCACGCGAGGGGTGAAATTAAGAAATTCTCTATGCAATATCAAGATGGGCTAATAACTAGAAGTGAGAGGTATAACAAGGTTATAGATGAATGGTCTAAGTGTACGGATATGATAGCTAATGATATGTTAAAAGCAATATCTATATATGATGGAAATAGTAAGTACAACTCAGTGTATATGATGGTTAACTCTGGTGCAAGGGGTTCTACTTCACAGATGAAACAGCTAGCAGGAATGCGAGGGCTCATGACCAAACCTTCTGGTGAGATTATAGAAACACCTATAATTTCTAATTTCCGTGAAGGATTGAACGTATTTGAATACTTTAATTCTACTCACGGTGCGCGTAAAGGTTTAGCTGACACTGCACTTAAAACTGCAAACTCTGGATACTTAACTCGTCGTTTAGTTGATGTATCTCAAAATTGCATAGTTACAAAGCATGACTGTAAAACAAAAAATGGTCTTGTTGTGAGAGCTACAGTTGAAGGAAGTACTATAGTTGCATCTCTAGAGAGTGTTGTGCTGGGTAGAACAGCTGCAAATGATATATATAACCCAGTGACAAAAGAATTATTAGTAAAAGCAGGGGAATTAATTGATGAGGATAAAGTAAAGCAAATCAGCATTGCAGGTCTTGATGTTGTAAAAATTAGATCGCCTTTAACTTGTGAAATAAGTCCTGGTGTATGTTCTTTATGTTATGGAAGAGACCTTGCAACTGGTAAAATTGTTTCAATAGGTGAAGCAGTTGGTGTTATAGCTGCTCAATCTGTTGGAGAGCCAGGTACTCAGTTAACGATGCGTACTTTTCATATAGGTGGAGTAATGACTAGAGGCGTTGAATCCTCGAATATTATAGCTTCTATTAATGCTAAAATAAAGTTAAACAATAGTAATATAATTATAGATAGAAACGGAAATAAAATTGTGATAAGCCGTTCCTGTGAAGTCGTGTTGATTGATAGCCTTGGTAGTGAGAAGTTGAAGCACAGT
			GTACCTTACGGCGCTAAGCTTTATGTAGATGAGAGTGGGTCAGTAAAAATTGGCGATAAAGTTGCGGAATGGGATCCTTATACATTGCCTATTATCACGGAGAAGACTGGTACAGTGTCTTATCAGGACTTAAAAGATGGAATTTCGATCACTGAAGTGATGGATGAATCTACAGGAATATCAAGCAAAGTAGTAAAAGACTGGAAATTGCATTCTGGTGGAGCTAATTTACGTCCTCGTATTGTGCTGCTTGACGATAATGGTAAAGTAATGACACTCGCAAGTGGCGTTGAAGCATGTTATTTTATACCAATCGGTGCAGTGCTCAATGTACAAGATGGCCAGAAGGTTCATGCAGGTGATGTTATTACAAGAACACCAAGAGAGTCAGTTAAAACTCGTGATATTACTGGTGGTTTACCGAGGGTTATAGAGTTATTTGAAGCACGTCGTCCTAAAGAGCATGCTATTGTTAGTGAGATAGATGGCTATGTAGCGTTTTCTGAAAAAGACCGTAGAGGAAAACGCAGTATATTAATTAAACCTGTAGATGAACAAATTTCTCCAGTTGAATATTTGGTATCAAGAAGTAAGCATGTAATAGTCAATGAAGGTGATTTTGTACGTAAAGGTGATCTATTGATGGATGGTGACCCTGATCTCCATGATATTTTACGTGTGCTTGGGTTAGAAGCTTTAGCGCACTATATGATTTCTGAAATACAGCAGGTTTATAGATTGCAGGGTGTTCGTATAGACAATAAGCATTTAGAGGTGATCTTAAAACAAATGCTACAAAAAGTGGAAATTACTGATCCTGGTGATACTATGTACTTGGTTGGCGAAAGCATTGACAAGCTGGAAGTTGATAGGGAAAATGATGCTATGAGTAACTCTGGCAAACGGCCTACTCATTATCTTCCTATTCTGCAGGGGATTACTAGGGCAAGTCTTGAAACTAGCTCCTTTATTTCTGCTGCCTCTTTCCAAGAGACAACAAAAGTACTTACAGAAGCAGCATTCTGCGGGAAGAGTGATCCTTTAAGTGGATTAAAAGAAAATGTTATAGTAGGAAGATTAATTCCTGCTGGTACAGGTTTGATTATGAATAAGATCAGAGCACTTTCACTTTGTGATAATGTGGATAAATATGAAAAATATTTTGATATTGAAACTTATGACGAGGAATGGTTGATGGATAATGGTTGTCATTTACACTCTGGTGAGGAAGAGAGCGTAGTGGCATACGATCAGTCGAATTGAGTACAGCTAGTGTGTCTCTTGACCAAAAAAGCCAATAATATTTTCTTTCACTTCTGTGCTATCTGTCATGTTATTTACTCTCACACGAAATTCAGATGAGCCTTGAAGCCCGCTACTGTACCAACCTATGTGTTTGCGGGCCATCTTTATTCCTGTGTCATTTCCATAGTACTCAAGAATATTGTCGTAATGCTCGAGTATGATGCTTAATCTCTCTGAAGCTGTTGGCTCAGAAGTTTCACTTCCACTGAGAAAGTTCATTGCTTGATTAATCAGCCAAGGTTTACCGTAGGCACCACGACCTATCATCACTCCGTCTGCTCCAGATTCTTTGAGAGCATTCTGAATATCATTTAAATTTTTAATATCGCCATTTACTATAACTGGAATTTTCACTTGCTCTTTAACATTTCTAACGAATTTCCAATCTGCTTGACCATTATAAAGCTGCGCTCTTGTTCTTCCATGCACAGTGATCATTTTTGCTCCTAAGTCTTCGGCAATTTTCGCAAATCTCGGGGCATTGCGATTTTCATCGTTCCATCCAGTGCGCATTTTCACCGTAACTGGCATATTCACTGCTTTGACCACAGCTTCAATTATCTCAGCGGCTTTTTTCTCATCACGCATTAGCGCTGATCCTGCATAACCGTTTACAACTTTTTTAACAGGGCAACCAAAGTTTATGTCTATAATTTTTGCTCCCATGTCCTCGTTTAATTTTGCAGCCTCCGCCA
			TAACATCTGGCTCACACCCAGCAAGCTGCACAGCAGTTAATGCATCGACTTTTGCTTTTTGCAAACTCTGGCGAGTTTGCATAATCATAGCTCTGCTTGCGATCATCTCTGAAACTAACAAACTTGCACCAAGTTTCTTCACAATACTTCTAAACGGATAATCAGTCACTCCAGACATTGGAGCTAAAATAACTGGAGAATCAATTGTCACATTTCCTATTTGGAGGGGCATAAGGTCAATGGTAATTTTTCATTGATTACATAATGCAACACAAACTTGCATTCTCCCTTGAAATAGAAGACTGAGATGTTTTCGTCCTTGGCGGACGCTTACGATTTCTTAGATCTTCCTTACATTTCTCATCTTCCATAAGCGCTCTTGTAAATTCTTCTCTTTTCTCATTCAAATCAAATTTATATTCTGATAACTTTTTGTCAATTTCGTCAAATGATTTGTCTTCGTTAAGCATTTGTGTAATTTTATGAGCATTTTCTAACGCAAATATTCCACAGTTATACCCGTCACTTTGCTGCTTAGTTGGGGAAATTCTTATGTCTAATACCCATTCCTCTTTTTGCAGTTCTCTTTTAACAATATTTAGCACATTATCTGGCAATTGATTACCAAATGAGTCACAGTAATAAGCTCTAAATTTTTTATCACCTGCATCAGGTTTAATAACCAAAGTTACCCAATGATTGTTGTTAATATGAAGAACCGAAGTAAATATCAATTTAGAATTTTGTTTTAATTCACCTCTATAATTCTGAAGAAATTCTTTTGTGAGTTCGTCCCAACCATTAGAATAGCTAGGAGCAAGAAAATAGACATTATTATTACTATGTTCACTTTGTGAGTACCCATACACAACTCTTGCAATATGTGTAATGTCATCATCACATAACCAGTAAGCATAATTTCCTCTGTTTGTCTGATGCACAAGAGTGTCCAAATTTTCATGAAACTCTTTACCACCCAAACCACTATCTTTTGAAGCAATAGAACTTCTGCGACTACTGTGCTCTGAAACAGTTGACCCATCTTCATTATCTGGTCCAGGAAAAATACCACTATCCTCATCTGGAGTTTTTTGCTCACCTTGACTTGCTCTTTTTCCATTAATATAACCCTTCGCTAAGTAAAATAAAGGTTCAACAACCATTTTGTATGCTACTGTAAGAATTGTTCCCATTAAAACCCAAACTACGGGGTTAGAGATGAGCATAGCAAGTGGAAAGGTCAATAGAGGGGATCCTATTACCGCCCCTAAACAGCCAGCAGCGAATGTGGCTGCTAGGCATACACAAGTAGCGTAGATAACGAATTCCTCACCAGCAAAGTAAGTGCTCTCTTTCTGATTATTTTTTGTAATGCCCAACATACTACACCCTATGAACGCTAAGTTAATTAAATTTAAACAAATTCTAACAAAAAAATCAACCATAATAATTTTAGTAGTATGAGAATATATTGAATATTAAGAGCTTTTGGAGTACAGTAACAATGTTAGTAATAGCACAATATATGCACGATATAGAATATATACGCAAAAACCCTGAAGGATTTGAAAAGGCAATGAAAAGCAGGGGAATTAGAGAATCTACTGCGGAAGAGATATTAGAAATCGATCACGAGAAAAGATCATTAACCACTAAACTGCAGGATTTGAATAGGCAGCGCAATGAAATCACAGAGGAAATAAAAAAGCTTAAAATGAGCAAGAGCCCCTGTGAAGAGCAAATAGAGTTGTCAAAAAGCATCACAAATGAGATAGAGGCAATCAGCTTAAAAGAACAAGCAGAAAAGGATAAGTTAGTGAATGTTTTATCTAACTTGCCGAATATTCCTGCGCAAGATGTGCCAATAGGCGCAGATGAGAACTCTAATTTAGAGGTGAGAAGATATGGAGGAAAAAGACAGTTTGATTTTGTACCAGAATCTCATTATGAACTCGGAGAAAAATTAGGTTTAATGGACTTCGAACAAGCGGCGAGAATTT
			CCGGATCAAGATTTACGATATTAAAAGGACAGTTAGCTAAGCTTGGACGAGCGCTAATAAATTGTATGCTTGAAATGCATGTTAATGAATTTGGCTATACTGAGGTGTACCACCCGGCTTTGGTGAAAAACGAAGCTATGTATAATGTTGGTCAGCTACCGAAATTTTCTGACGATTCGTATTTAACTACCGACGAATTGAGGTTGATTCCCACAAGTGAAGTGTTTTTAACAAATTTAGTTGCTGACAAAATAATGGAAGAAAAAGAACTGCCTATTCGCTTTACTGCATATTCGGAGTGCTTTCGTAAAGAAGCAGGTAGTGCAGGTCGCGATACCAGGGGCATGATAAGGCAACACCAATTTGGTAAAGTGGAGTTGGTAAGCATCACAACTGAAGACCAATCAAATGATGAGCTTGAGCGTATGACGAGTGTTGCTGAAGAGATATTAAAAAAATTAGAATTGCCATACAGAGTAATGCTGCTTTGCAGTGGCGATATGGGTTTTGCTGCACAAAGGACTTATGACATAGAGGTATGGTTACCTGGGCAAAATAAATATAGAGAAATATCAAGCTGCTCAAATTGTGGTGCATTTCAAGCAAGAAGGATGAACGCTAAATACTCTTCAGAAACTGATAAAAAGATGAAAAAATATATTCACACTTTAAACGGCTCAGCTTTAGCTATAGGAAGAACGATTATTGCCATAATGGAGAATTATCAAAATTCTGACGGGTCGATTGCAATACCAAACGTGGTGCAAAAATACATGAGTAATGATACTGTTATAAGCAAATAATAATTTTGACATATAGAAAAGCGAGGAAATAAAGATGAAGGTTCTGGTTATAGGTTCTGGTGGGCGTGAGCACGCTCTACTTTGGGCTCTAAAAAAATCTCCTATCTTGACTGAGTTATATGTAACTCCTGGTCGCCAAGCTATGAAAGATCTTGGGGCTCTTGTGGATGTAAATATTCAAAATTCAGTGGATGTTACACAATTTTGCAAGAGAGAAAATATAGAGTTGGTTGTTATTAGTCCAGAACAACCAATAATTGATGGGCTTGCTGATGATTTAGTTGCAGAGGGAATAAATGTTTTTGCTCCAAGTCAAGCAACTGCAAAACTTGAGGGATCGAAGTCTTTCACCAAGGGACTGTGTAAGCGATATGGTATACCAACTGCCAAGTACGAGTGTTTTGTTGATGAAGGGTTAGCTAAAGATTTTGTACGTAGCAATAAAATAAAGTTTCCACTTGTAGTGAAAGCAAATGGAATTGCAGCAGGAAAAGGGGTGGTTATATGTAATACAGAAAGCGAAGCTTTTTCAGCAATAAATTCAATGCTAGTGGAGAAAAAATTTGGTGAATCAGGTGAAGAAATAATCATAGAAGAGTTTTTAGTTGGAGAAGAAGTAAGTTTTTTTGCTCTTATTGATGGGTTGAAAGTAGTAACTCTTGGGTGTGCAAAAGATTATAAGAGAGTTGATGAAAGTAATGAAAGCCAAAATACTGGAGGTATGGGGTCGTACTCATCACCTTCAATTATAAGTAAGGACATGGAGCAAAAAATTATCCAAAAAATAATATACCCTACAGCTCAAGCATTGGTTAACATGGGTACGTCTTATAAAGGAGTACTCTTTGCTGGTTTAATGATTTGCAAAGATAGCCCAAAACTTCTCGAGTATAACGTTAGATTCGGTGATCCAGAAACGCAATCTATATTACCTAGATTTGATTCAAATTGCGATTTGTTAAAATTGATGTTGTCAGTTGCAGAAGGAAAGTTAAATGTCAAAATGGTGGAACTTAACAACAAATCTACAGTTTGTGTAGTTGTTGCAAGTAAAGGCTATCCGGGTGATTATCAAAAGGGAGAAGTAATTAAAGGATTAGATAAGATTGAAAGCATTCCTGGTGTGTTGGTGTTTCATGCTGGTACTAAATTCGATGAAAGTGGTAACTTAGTTTCCGATGGCGGAAGAGTGCTAAA
			TATAGTAGCAGAAGGGAGCACTATAGAGGAAGCCAAAAGTAAGGTGTACTCAGCATTAAATTTTTTAGAATGGCCAGGGGGCTTCTTCAGATACGATATCGGTAGTTAATGTTAGCTGTCGGTTAGCAGGTGGTTCATAGAAACGAAAAACTTCCTTGACAAACTCCGCCAGCCCCCTTATCATGAAACTGAAGCTATTGTATTTGCTTTCGCCAATCTGCAGATTAAAAGGTAAGGATTACTT-----------------------------------------------------------------------------------------------------------------------------------------------------------------------------------------------------------------------------------------------------------------------------------------------------------------------------------------------------------------------------------------------------------------------------------------TAGGGAAACCTTTCTTGGGTTAGCTATAAAACTAATCAGCATCTTGTTTAGCACATATAAATTAAGTTTCACAAATATAGTGCTAAACCTTGAAAATATGTTATAGCTACTTCTTCCAATTTAGTGGTGGGGTTTGACAGTACACATGTTATTTTACTAGCTACCAACTCAAGTGTCACAGAAGTTGCAATCACTGCATTTATATTCTGTACTTTAACATTTACTCTACTTTCTATTAGAGGCTTTACCCCCCTTACATCATTACGTACAGCAGTATGATTTATTTCATTTTCAATTCCACTACTATGCTGCAACAAGATATCCCCATTAACTTTTATTTCAACATTTTTGTCACTACTACCATTGTTAAAATTTAATCCCTCATCTCTTCTACTTTGTCTTTTTTCTTTTAATTTTAATTCAGTTTCTCTTTTATCAAGGGTAGGAAATGGGATGTGAGTTTTTTCCTGACCATCTTGATTTATAGCTCTTGTTGTATTAAAAGCTTCGTTGCTTTTACATGATATTGTATAAGTAAGTGGTGTGTAGATTTTTTCTTCACTATCTGGATATTTTATAGTTATTGTTGCATTAAGAATGTCTTTCAGAATATCATTTTCTCTAGCTATGTCTAAAATTTTTTGAATAACTTTGCGATCATGTAATGCGGCAAGTAACTTATCAGTTACTTTTTGATTATTTTTATGGTTATTGTTGTGTTAAGAATGTCTTTCAGAATACCGTTTTCTTTAGCTACTCTTAACATTTTCTCAACAGCTATACTATCTTTACGTAGTATAGCATAAGCAAGTGGTGTGCAAGTTTCTTCCTGACCATCTGGATATCTTATAGTTGCTGTTGTGTTAAGAATATCTTTCAGAATACCGTTCTCCTTAGAGACTTTTAAAATTTCTTCAATAGCTATACTATCTTCATATAGTATAGCATAAGCAAGTGGTGTAACAGTTGCTCTCCGACCATCTGGATATTTTATAGTTGTTGTTGCGTTAAGAATATCTTTCAGAATACCGTTTTCTTTAGAGACTTTTAAAGTTTCTTCAATAGTTTTGCTATTTTTACATAATATGGCATAAGTAAGTGGTGTGCAAGTTTCTTCCTGACCACCTGGATATTTTATAGTTGTTGTTGCGTCAAGAATGTCTTTCAGAATACCGTTTTCTTTAGCTACTCTTAACATTTTCTCAACAGCTATACTATCTTTACGTAGTATAGCATAAGCAAGTGATATAATAGTTGATTCTTTACCCCGATGTTTACTTACTTCCGTAGTAAGAATCCTTTGTTTTTCCTTTTCAGATATTTTTTCTAGT
			TCTTCAGCAATGCTACTTTTTTTGCCTTCTATTTTTGATGCTAATTTTAAAATACTTTTTTCATCTTTCTCTTTCAATTTCGAATCGTTTACCTGATGAGTCATTTTTTTTCTCAAGGTCTTTCTTATTAAACTAAGCATAACATTTTCTCTCTTCGTGGTTATAATATTTGCTTTTATGAATCAGTTGTGTTGATAATGTATTAATTGCATAGTTCAGACATTGTTTTATAAAGCAAAATTTTAGTAGACCACCTTACAAGAACGTTTCTTGCTAATTCTGAATCCGAAAAAAGGACGCAGTAAAGTTATTTGTAAGGGAAGAATGAAACTTGTAGCTATAGCTAAACTGACTTACGATAATTTGAAAAACCGTCATCCCGCTGCTTGTTAGCGGGATCTAGAGATACCGCGGCGGTATGACGGTTCGCAGTGGTATGACGGTTCGCGGCGGGATGACGATAAGCTCGTCATCCCGCTACATTAATATTGTATTAATAAAAACTTAATAATAATCCTTAATAATATATGAACTAACATGTTTGCAATTTCGTATGACAGAGGAAACAAAAGATGGATATGCTTCCTTATACGTTGCAATTCAGGAAGGTAATATTGAAGCTGCAGAACTACTAATAAAATGTGGCACAAACGTCAATGATCATTATGAACGCAATCGTACGCCACTGCATATTGCCATCGGACGCAAACAATTAGAAATAGCAAAATTGCTGATAAAAAATGGAGCAAACGTTAATGCAAAAACTCAAAATCATGGTAAAGATGATCTAACACCAATGCACTTTGCAGTTTTTGCAAATACGCCAGAATTTATAGAATTACTAGCTAGCCATGGTGCATTGATTAATGAAAGAGAAAGTACCGAAGGGTATACTCCTCTTCACTTTGCTGCTTTATATGGGAACAAAAATATAATACAAGCCTTAATTGATAAGGGACAAGATATTGAAGATGTGGACAATAATGGGCGAACAGCTCTGTTTTTAGCTGCTAGGCAGTGCACTGAAGCAGAAGATGATAGCAGAATAGAAATTATCAAGTATTTGATAGACAAGCTCAAAGCAGATGTAACAAAGAAAGACAATAATAACAATGCAGTACTCTTTCCTGCCGCTAATAATTGCCCTGGAAAAGTGGTAGAATTCATCATTGAGCAATATATAAAAATCTTTGAGTTAGAGAATTTTATCAACCACAAAAATAATGATGGAATGGATGCTTTGGATATTGCGCTGAATAGTGGAAACGAGAAAGCTATTGAAGTATTAAGATCATATGGAGCAGATATCAAGAATAAGGTAGATGGTAGCATTCAAAAAATTACTGCAGAAAAACCAAGTAGCACCCTAGACAGAGCAGAAAGTGCAGAGGTAGCGCCTCCAATTAAGCAAAGAGTATAAAGCTTTTTATAAAGCGATTATAAATTTCAGTAAGTTGCAGAGGCTCTACAATGGGAAGTGTAGTATGTTAGCAGATACAAATGACTAGATAAATTATATTTCATTAAAGTCATTTATCTTGAAACATAAGCAGGATTTTGTATAGTTGTTTCAATTTGGGTCTATATATTGAAACAACGCGTGAAAATGACAGGTCATTGTACAAGAGGTATCTAATTCACCGACAAGAATGCTAGATAAAGACACTTACATTTCAATTATTTCACAATTTCTGTATAATCTTAAAAACTCAATTAGTGCGTTATGAAGATAATAATAGGTAATGCTAGTAAGGAATTAGGGGAATCAGTAGTTAACCGGCTAGATGTTCAACCATCCTCTGCTTGGATATCAAAGTTTACCGATGGTGAGGTAAATGTAGAAGTAGCAAATGATCTATATAATCAAGAAGTATATATAATACAATCTCTTTCTCCCCCTGTGAATGATAATCTTATGGAGCTTCTGCTTATAATTGATGCAGTAAATAGATTAGGAGCCAAAAGGATAGTAGTAATTATCCCTTATTATGGATATAGCA
			GGCAAGATAGAATTATCAAGAACAATAATGTGCAGTCTGCTTTAAGTGCCAAATTAGTTGCAAATCTTATTCAAACTGCAGGTGCAAGTAGCGTTGCAGTTATTGATTTGCACTCAAGTCAAATTGAAGGATTCTTTGATGTACCGATAACTAATTTGAACTGCTTTGAAGCATTTGTTGACTCTATACACACAGAAAATTTGGCAATTGTTGCACCTGATGTTGGAGCAATTGGCAGAGCACGTGCTTTTGCAAAGACTTTAGAGGAAAAGTACAAGATAGGGTTAAATGATAAGATTATTGTAGTAGATAAATATAGGGAGAAAGCAGGCACATCTCAAGTAATGAACATAATAGGAGAAGTTGCAAATAAAAATTGTGTCATTGTTGATGATATAGTTGACTCTGGTGGAACATTGTGTAATGCAGCTCTTGCTTTAAAAGGCCACGGAGCAAAGTCCGTAATTTCATGCATCACACATGGCGTGCTTTCAGGAAGTGCAGTTGAGAAAATTTCTTCCTCTTCTTTAGATAAATTAGTGATTACGGATACCATACTTCACAAATTTGAAAAAACTGGTAAAATAGAAGTTGTTTCGGTCGTAGATATTTTAACTCACTTTATCCAAGGAGGTAAAGATGCCAGCTAAGTCAACAGAAGACGTTATTACTTCACTAATAGAATTTGCAAATAAGAGAAAAATAACAATTACCAAAGAAGAAATGCTTAAAATTGCACAGCTTGTAAGGATTAAGTTATCAAATGACGAGATTGATCACTACTCCAAAGAACTGACAATGCTGGATTGGATACATGATACTTTATTGCAAGTTAATACTGAAGGTGTTTCTCCTATGCGTTATGGCAGCATAGACAAGGACATTCATGTACGCGATGATGTTATAAATTCTCAAAACATTAAAAAAGAGATATTGTCCAATACAAAACCTGAGCATGGGTATTTCGTAGTGCCAAAGGTTATAAGCAATTAAAGTAAAATAAGGCTCATATCAAATCTATAATAGATCTACTTTCAAAAATAAGACCAATCCGGTAAAGAAGCATTTGTGGGAGTGGAAACCATTTTTTGATTTTTCTTTACTAAGTCTACTAAATATAGTTTAGAGTTGCTTGGTGATTCTGTTCTTGTAAAAATGATTTCTCTACCATTTGGTAACCATGCCGGGGATTCAATTTTATGCCCCTCTGAAAGCAGACGTTCTTCTTTGCCATCTGGCTTCATAACTCCTATGTAAAATTTTCCTGACTGAATCTTTGTAAAAGCTATCAGATCTCCTTTTGGCGACCAAACAGGCGTAGCATATCTTCCACTTCCAAAACTAATTCTTTTAGGTTTTTTACTTTTGTTAGTAAAATCGATAACGTACAGTTGCTGACTCCCACTTATATCAGAACTAAAAGCCATATACTTTTGATCTGGAGAAAAAGAGGGAGAAGTGCTTATAGCTGAACCTTTAGTAATTTTTTTTGTTCGTTTACTACTTAAATCCAAAGATAATATATTCGTTTCACCACCCAATGAGTGGGAAATTAAAAGAGATTTACCATCGGGAGAAAATCTTGGTGCAGAAACAACTCCTTCAAATGCGCTGATTATTGATTCAGTGTTATCTTTTAAATTTTTTAATATTATATAACTTTTACCATTTGCGTACGAGATATAAACAATACCCTTTCCATTTGGTGAGAATCTCGGTGTTGACACAAATCTATCGCCATTTGTTAAGTATTTTATATTACTTCCATCTTGATTCATCACAGCAATTTTACGCACAGATTTGTAGTTGCTATCTTTTTCTTCAGCGATATACGTGATTTTTGTGTTGAAGTGCCCTTTCTCACCAATTAATCTATCATGTATCACATCCGAAACGAGGTGACCAATTTTTCTCCAGTCTTTTGCTGGAAAAACAACTGACTGAGTAAGTAATTCTCTTTTTGTAAAAGCGTCAAATAAACGAAATGATAGCTCTAATGC
			ACTACCAGATATTTCGCTTAAACTTACTGTGACTACAGTATCGCTTTTCCAAGATTTAGATTCAGCTTCCGCGCCACGTTTTACATTAAATAAGCCACAATTAGATAAATTTGTTCCTATTACCTTTGCAATATTTTCGCTTAATTCGCTTTCCAACGCTGTTTTACATGTACATTTAGATACAACAAGACCAATGTTACCAACACTGCTTTTTTTTATATCAACATATAAAGCAGCTTTTGTAAAATAAGGAATAAATAACGAAATAAATAACACCAGATGAACGAATAGCTTCATTCATTTCATACCTGTTCTATCTGAACCTCAATTATAGGCCTTTTTAGTAAATATTCCTTTAAGATACTCAATATTGAACTTTCAATCTTATTTTTAATTTTTTTTGTTGGCTGCAAACTAAACAACGACTCAACTTTCTTGACAATTTTCTGTATGGTAGCTGCATCTTCTAGCACTTCAAAAACACCAGGTACAAATACTTTTGGTTTAGCAAGCAATTTATTTTTCTTGTTTACAACTGCTGTTACCACAATAACTCCGGCATCTCTCATTCTTTTACGCATTTTTATAACACTGCTCTCCGGATGACGTAGCAACATACCATCAATACCAAAGTAGTCAACATCAATTGAATCAACCTTTCCTCCGTTCTCCAAATTAACAATATCACCTGGTGCAATCATTATTGCTTTTGCCACACCGCACTCTTTAGCAAATTTTACATGTGCATGCGTGTGAATATATTCGCCGTGAACTGGAATAGACATCTTCGGTTTTATTAAAGAATACATTTCCTTTAGCTCTTCTCTTGTTGGATGCCCAGAAGCATGAACATGCTCTGTTTTTTCAGTAATAACTTCTACCCCCATCTCAATAAAGGCATTGAGCATGTTGTGCGCACGAGTTTCATTTCCAGGAATGATTTTTGACGAAAAGATCATGGTATCACCTTGCTGCATTTTAAATGCTTGATGACTCTTAGCAGCAAGTCTTGCGGTAGCTGCCAGTGGCTCACCTTGACAACCTGTGCAAAGTAGCACCAGTTCTTCCCTTGGAAAATTTACTGCTTCCTTTGCTTCAAGAAACTGAGGAGAATCAGTTAAATAACCACTATCTTGCGCAACTTTCACTATTCTCCATAAAGATCTACCAAGTAAAACTACTTTTCTATTTAGTGCTTTTGCAGCTTGGCTTATCGTTTCAATTCGTGCCACATTTGAAGCGAATAGCGAAACAGCAACTAATTTTTTAGACCGCTTTATTATGTTATAAATATTATTATAAATTTCACCTTCTGACTCAGGGTGATGCTTGCTTAATATATTGGTTGAATCGCAAATTGCTGCAAGCAGGTCACCTTTATCGCCAATTTCTTTTAGACGCTCCATATTAGAAGTTAATCCAACAACAGGTTTTGGATCAAATTTCCAGTCTCCGGTATGGAGTGCACTACCCATTTCAGTGCTAATTAATATTGAATTTGCCTCAGGAATTGAATGAGTTACATTTATAAACTCGACGGTAAAAGGACCCAAATTTATGCTGCCATTTATGTCTACCTCTTTCACAGGCACTATACCTTCCAATCGAAATTCTTTTAGTTTCTCTTTAAGAAAATTAACCGTAAACTTTGTTGTATATATGGAGCACTGCAACTCTTCCCACAAGTGGGGCACTGCACCGCAGTGGTCCTCATGTGCATGTGTAATTATTATTCCAAGTAAATCTTTTTTTCTTTGAGCAATAAAATCTATATCAGCAATGAGCAGCTCAACACCTGGCATAGTTTCATCTGCAAAACCAACACCAAGGTCGATCATAATCCACTTACCTTGGTAATGATATAGGCTAACATTCATCCCGATTCTTCCTACTCCCCCAAGCGGAAGAAATAAAAACTCATTTTTGTTTATATTCATTAAATTTAAATTATTAAAACCTGAGAATAGCAAAACTTCGACCTTAAATAAAGAAATTTATTG
			CTTTTACATAGTTTTAAGGAACTAAGAAGTTTCTGTTGGCTAATAATAACACTATTGTTAAGTTTTCCATTAATAAGGTCAAAGAATTGCAGGATTAAATGAAAACCCGTAAACAGTTACTCCTTTAATGTCATTTAGCAGATTTCTTATTTTTTTTTTACTTTACTAAAAAACCCTTCAGATTGCTGTTGTACACTTGCATTTTCCTCTTCTTCAAGCGCTTTTAATAGTTCAATTTGCTTTTTAGTTAAATTTTTTGGATTTAAAGTCTCAACTATTACCTGTACGTATAAATCACCACGAGCATGTGAGTTCATATATGGCATACCCTTTTCCCTACAACGTAGTTTGGTACCAGTTTGAGTGCCTTCAGGGACCTTTACTTTTATTTTAGCTCCATCAATTGATTGAATATCGATTTCACCACCAAGCACTGCTAGTGTCATTCTTATAGGCACTTTACAGTGTAAATCTGCTTTATTTCTAGCAAAGATTTTATGGAAAATTATTTTCACGTATACGTATAAATCTCCACTTTTTCCACCTTTTGTTCCAGCTTCTCCTTTACCACTTATCCTTACCTTAGCTCCTTCTTCTATGCCTTTTGGAATTGAAACGGATATATTTACTTCATCTCTTCTACGTCCACTTCCACCACATTTCTTACATTTGTTTTGTATTATTTCTCCTTCCCCATAGCATGTAGTACATGTTCTTTCGATGGTAAAAAAGCCTTGTTGAGTTCTAATCCTACCGCTTCCCTGGCATGTGTGGCACTGAACTGGTTTAATTGCTCCTTCGCCACCTGTGCCTTGGCATGTATCACATTTTACATTTGTCACATAATGTATAGGCGCTTGTATTCCTTTAAATGCATCTTCTAAGGTAATTTCAAGATCATAACGTAGGTCTGCTCCAGATACTCCTGTTGTACTTCTTTTTGCTCTCGATCTACTTGCACCACCACCGAATCCTCCACCAAAGAAGTCATTGAATATGTCGCTAAAATCTCCTGCAGAGCTAAAGCCTTGAAATCCACCAGAAGCACCTTCGTGGCCATAACGGTCATAGCCTGCCCTTTTCTCAGAGTCAGACAGAACTTCATATGCAGCTGTTACTTCTTTAAATTTTTCCTCTGCTTCTTGATTGCCAGGATTTCTATCAGGATGATATTTTAATGCTAATTTTTTATACGCTTTTTTTATCTCATCAATACTGGCATTTCTGCCTACTTCCAGCAGATCATAGTAGTCTTTTTTGCTCATATACAATAGTTTAGTGCTTAACCTTTAAAGATAGGTATTACATATATTAATTTCAAGTGTGACTTCTGTTTCCTATAAAATGTGGTGCACCCTGAGCGACTTGAACGCCCGACCTTTTGATCCGTAGTCAAATGCTCTAATCCAACTGAGCTAAGGGTGCTTTCACAAAGTTAACTTTAGCAGGTTTTGTAGCTTGATTCAATTAATTTGGCTAAAAATAAAACTATTGATTTCTATCATACGTGAACCCCTCACAATTCTCAAACTGCCGTTTCGCATTAGAATTATCAAATTCACTACAAGGAGGAGCAGTTGGAGTAGTATTAGGATCTTGAGAAAAGTAAGGAGGTGGTGCATCATAACGAGAAGAATCTCCATAACCATGCCCTTGTCTAAGACAGCTATCTACCGCTCCTTTAGCTTTCTCGATATTTTCTAATTCTTCCTCATGCTTCATATGAAAAGCTAAACCACCAGCAAAACATACGAGAGAATTAACGCCAAGGATAGCTAAACCCCACACTGGTAAGACTGGGTAAACAGCACAAGCTACCAAAGCTGCCAAAGAAACAACGCCAACCGCAAATTCTATATTTCTGAACGTTTTAAATTTACTATCCAGGTAATCTATTTTTTCTTCTTTTCTAGCCACTTTTCTGCTGCTGTTATACCAAAAACACATACCAGCATGGAAAGCAACACACACAACTGCAGCTACTATACCCAAAGCTAATA
			GCTTTCTACTGTCTTCTGATTCTTTTTTATTCTCTTTTCTCCCTTGATGAGTGGTATTACCATTGTTAATATTCGTTATATTATTAACCGTAGTGTGACCACGTCCACCGAATAAAGAATCCATCCAGCATTGTAATAGCAAATAATCCCAAAAGTCTAAACCTCTATTGTGTACATGTATATGTGTAATCTGAGAGCCTGTAGGTTGTGCGTTATTCCCTGCGTTATATTGATCATTTCTGCTTCCTGTATCGTGCCTATTGCTTGAATTTGGATGTGTAAATTCTTCATACACATTTTTAAAATTCTCCTTGCTCCAAGTTAAATTCGGTGTATTATTACAATACTGTAGAGACCCTTCAATATTATTATTATTACCTAATTTCTTTATATAGGCTAACGCATACCTTTTTAAAACACTATCACTTGCTACCATAAATACCCTCTTAAGTTAAGATTAAATTAATAAATATTTATTATAACAAGATAACATCTACTTGTCAACTTGAGCCTGATTCAAGTATCCGTTCAGAGTGTGGCAGAAGAACTTATTCAAATAAAGTAGGTGGTAAAATATAAACATTTTATAAAGTGAAAAATGGACTTTTCAGACCACTGCCGAGCTAAAAAAGCCCTGAAAAACGTGATACTTAGGCCACTTCTTGCTTAAGCTGTACAATTTCAGCTTGAGAAAGGCCAGTGGATTCAGCTATTAAATTAACAGATACAC-----------------------------------------------------------------------------------------------------------------------------------------------------------------------------------------------------------------------------------------------------------------------------------------------------------------------------------------------------------------------------------------------------------------------------------------------------------------------------------------------------------------------------------------------------------------------------------------------------------------------------------------------------------TCTTGTTACTTGTCATAAAACGCCAGTTATCGTTATTATACTTTTTAAAGTATTTTCTTTTTATCCAGCATTTCCCTTTGTTTGGGTGCCTAAAGACTGCCCACTTCCAGAGCTTTCTATGTATAGTATTATCCAATGAGCTAAAGATTTTACATGAAACTACCGAAGAGTAATATTGACTCCATCCTCTGTTTATTGGATTGAGATTCCTTATTATTACTTCCTGTGGCGCCCCACGCATTTCTCTAAGTTTATGTTTAATAGCAAATGTATGCTGCTTTATAGAATTACGACTTGGTTTTATTAATAATGTGTAACCTTTTTTACTTTCTTTTGTTGGATATTGTCTTATTGAAAATCCAAGAAAATCAAATCCTGGTTTTGTTTCGTCAATGGTTCTTAATGTATGAGAAATTCTTGTTTTAGAGGGCTTTAATTTTAGTCCAATGGTTTCTAACCATTCTTCAACTAAAATTTTTGCTTTAAGAATAATCTCTTCGTTTTCATGTATGATGACAAAATCATCACAGTAGAAAATTACACTAATAGACTTTTGCGCGTTTTTATGCGATATCCTACCATATTTTCTTTTCATGCATTGAAAGAGTTCGTTTGTTAATGCTTTTTTGACATGT
			TGCTCTAATCCGTGTAATGCAACACAAGCTAGCAACGGTGCCTCCTTGAATTGTACCACGTTTTGTGGATTGAAGCTTTCCATCTTCCATAACACCCGCTTCTAACCATCCTCTTATGATTTTCTTTAACGCTGGTGTGGTTTTCAAGCAGTTTATTATGGTTAATATTGTCAAAGCATCCAGAAATATCAGCATCTAATACATATGCTGTTTTCTGTTTTAGCACATTAAATATGGCTTCAATTGCATCATGACATGATCTACCAGGTCTAAAACCATAAGTGTTTGGCTCAAGTTTTGCCTCCCATTCTGGTTCCAACACCATTTTTACAAGTGTTTGTTTTGCTCGACACGATATAGTTGGTATACCAAGCGGGCGATATTCCGATGGCTTACCAGGTTTTGGGATCCAGACACGTCTTGATGGCTTTGCTTTCTCTCTTATATCTAAGGAGTTTGCCAATTGCAATCTTTCTTTTTGACTAAGGTTAGCTTTTCCATCAATACCTGCAGTTTTTTTCCCTCTGTTGTCCTGAGTTACCCTTCTAACTGCGATCGTTCTTGCACTTGTTGATTTGAGTAATAATCTCTGAAGGTTGTGCATCTTTTTGATATCATTACATTTAGAGGCTTGGTAAATTCGTTTTTGTAGCTTAAATGAAGATTTCTTCAGCTTTCGCCAAGGAATTCCATTCCATTCATACCTAGCTTTTTGCTGGTCCATAACATATTCACTACTATTCACCACTTTACCTTCCAAATTAAAGTGTTTACGTCTGCATATCCCAGATATTACTTTGGGCATTAGCTTCTTAAACAATCCTTCCACATAGCGGCTTGTGGTTGGCTACCTACTTATATTTAATGAATATAAGAGCTTTTATGTGGTTACTCCGTTCCATAGCTTCGTTTCACGTTAAACTTAGATTCCTACTATTTGCCGGAAGCTGGGAACATCAATAACTAAAGTCTTCAATCTTTAGTTCCCCTTTTGCTTCGTACCATTTTGGTCTATGCGTAGTTCAACCTCTTTTCGCATACTATGCTTTGACGACAATTCAAACATAGGTTCCTCTCGTAATCATATCTAACTCTGTTTGCAGGGATTCACCATGAGGTTTAGTGTTACCTGCTTTTATCTCATGCTTGCATCCCAAAGGTTGCCATCCTTTGAAATGTGAGACATACATTATCCCCGATGTCTAGGGAAGATGGAATTTAACCATCACAAAACCACGGCTTTCCGGGTCGCACTGAAGAAAAATAACCAACGATCCACTATGCTTTCTAGCTGTTCTTCCTTATTCTTAGGAAATTTAGGTAGTTCAATAAATACAAATTGAAAATCTTTTAAGTCATGCTCATAGGTTTTCTCATCTCTTATAGTGTGGCTGGATATATAATCAAGCTTATCAGGAAATAAATTACAATTAGAGATAGCAATAAAGAAAACCTTCTTTAAATCAATGTACTTACCAGATTTATCAGCTTGCCTTGAGTAAGCCTTAGCAGCATATAGTTGAGCTCGTTTCTCAAAACCTTTATCACGAGCAAACTGGTCAGGTAAGGAAGCAGTATTACTACTACTCCCTCCCTTAGAAAC-------------------------------------------------------------------------------------------------------------------------------------------------------------------------------------------------------------------------------------------------------------------------------------------------------------------------------------------------------------------------------------------------------------
			-------------CAAACAATACCAACTAACTTTTTCAACAGCTTCTTCAAAAGTACTGACCGGAAAAAAGTATCCACTCTAGAGGACTTGCTTCGGGAGGAGAGTTTTTTTCAACAACATGAATTGCGTGAAGTTGTAGACTCTGTCGGTTTATATTTTATGTGACCTTCTTTACATTTTATATGGCCTTCATGTGATAAATTTTCCGAATCTAATTTCTAAAAACGCTGTCCTTTTTTGCTTGTTATCTCTAGCAGGGATTTCAACTTCTACTTTTCCAGCGCAAGGGAGGCCTTGGATAAATGACCATAATTTTTGCTTGTTCCTGGTATGCATGAATTTTTTATTTACATTTCTGTTGTGGCGAGCTCTTACTAAAATTGCTGAGTTAAGATTATGTGCAAGTTCAAAAAAATCATGCATATCTGCTTCTCTGTCACATACAGTTATAGCTTCGGTTTGGGCCAGATCTATAATATTATTTGTTTTCTTTAAACTTTCTAGCCATTTCATACTTTCTTTATCCTCAATATGAACGTTGTTACGATGGCTCTTTAGTCTTTTTTCTTCTTCAGAAATGAGTTGCCTCGAGTAAATCTTTTGATCCAGTATTCCCAGCTTCCGTACTAACAGCAAGGGCTGTATGCATTACTGCTCCTTTTCCAGCAATAGTTCCCAATCCGCTTATGGCTTGAGTATGAAATATAAGTTGTATCTTGAATCACAAGAATTCTTTTATGAGCTTTTGTTCTTTCAACTGTTTTATCAATGTGTGAAGCTAGAATATCGACTTCTTTTACGTTCTCATTTTGAAAAAAACGTTATGCTGCTTTTGCTTCTGACCAACTTCCGCATGCCTCATTAATTGAGCTTTCAGGTAAACTTATCAAACTATCAGCAATCTTTACTAATCGGTCAGTTAATCTTTTATCTCCAAGTACAGCATCTCCAAATTCATTTTTAGCCCATTCATTACTCTCGTTTGCCATTTTTATACCCTCAATATTTGCAAACTTTAATATTGTAATACTTTATTTATAAGTACATTTATATTTGTGGGTAATAGTAAGATTTGATATGCTGCCAACACTTATGTTCAAATTAAAAATGTCATTTATGATACTAGCCACTTCACGCTTTGAGTT----------------------------------------------------------------------------------------------------------------------------------------------------------------------------------------------------------------------------------------------------------------------------------------------------------------------------------------------------------------------------------------------------------------------------------------------------------------------------------------------------------------------------------------------------------------------------------------------------------------------------------------------------------------------------------------------------------ATAACG----------------------------------------------------------------------------------------------------------------------------------------------------------------------
			------------------------------TTCCAATAAAAGTTTGTTATATGGTTATGCAAGAAGTCTATTATAAATGAAATGAATGTGAAAAATATCTTGTTAGCACTTTTAGTACAAATGATATTCAGTTTGCCGCTATTTGCAGCTGATCCTGTTTTGCTCAACTGCATTAAAACTCCGGAAATATATGACCTTGATGCAAGGCCAAAAAATTTTAGCTCTTCAAACAATTTAAGAAGGAAACCTGGTTCTCCAAATAGTGCAATAGGGGAATTAATACACATAGTGGGTAGAATTACTGATATAAACTGCTTACCAATACAAAATGCTGTAGTTTCTATATGGCACGCGAATTCACGCGGCGTGAACCATTACGATAAGAATATAGAGGATGATCTGAATTTTGCTGGATCAGGAAGGTTTGTAGTGAATAATCTTGGCTATTATAATTTTATTACGATAGCACCTGGTAAAATTGGTGATAGAGCTCCACATATCAACTTTCTAGTTCAACATCCGGATTTTCCAGAATTCACAACGCAAATGTTTTTTGCTGACCATAATTGCGCTGATCCTGTTCTTGAAGATTCTGTTAGTAATGGGCTTGCAAGCCTTCTCATAACACCATTTACTTACAGTGATCAGGTCATAAAAACCTATACGTTTAACATTACCTTGGGCGGATATAATAAGTTCTCTAATAAAAGATAAAAAACCTTGCATGTAAGGGAGTCCATAGTAAACTTAAGTGTTATTGTACTTAGGATGTATATGAAAAATATCTTACTGATGTTTTTGCTATGTTTTATGTACAGTTTACAATTATTTGCAACGGAGATACCAGCAATGAAAATAACAATTTCTAAAATTTCGCCCGATTTTAAAACAATAGTAATGGGTTTATTTGAAGACAACGAAACCGTAAATGATGGCGGAGTTTTGCAAGGAAAACAGGTCATAGATAATATAAAGCAATTTAGCGATTTCAATGGAAGTTTTGGTGAATTTTTCTCTACTGCTTTGCCAGAAGAAAAAAATGTTATAGTTGTTGGACTGGGTAAGAAGGATGAATGGAATGAAAATAAAGAATTAAATATTGGTGGTAAAATATATTGTGAGCTAAGCAGATTAAAAATTAAAAAAGCAGCGGTTTTAATCGAAGGTAGTGCAGCAAATGTTGCATATGGTGCGTTTCTGCGTAGTTTTAAGTTTGATAAGTATAAAACTAAAAAGGATGAGAAAATTACAGAGGTAGAGGAGATTACCGTATTAGTAAAAGATGAACAATTAAGTAATGCTGAAAGATCATTTGAGCACTTAAGGCAAGAAGGTGAGAGTATATTCCTTGCGCGCTCTTTTATAACAGAGCCTCCTAACATTCTATATCCAGAATCCTATGCTGATCATATAAAAAAAGAACTTACTAAGCTTGGCCTTGAAATCGAGGTGCTTGATAAAAAGCAGATGGAAGAGAAAAAAATGGGAGCCTTGCTTGGAGTTGCACAAGGAAGTAGTAAAGAACCAAAATTAGTAGTGATAAAATGGAATGGAGCTTCTAAAGAACAAAAGCCTATAGCTTTTGTTGGTAAAGGTATAACGTTTGACACTGGTGGAGTATCACTCAAACCTTCACGTGGTATGGAGTCAATGAAATATGACATGGCAGGCTCTGCTACTGTGGTTGGGGGGATGCATGCTTTAGCAGGACGAAAAGCAAAAGTAAATGCGATCGGTGTGGTCGCACTTGCAGAAAATGCAGTGGGTGGTAATGCTCAAAGACCAAGTGATGTAGTAACTTCAATGTCTGGACAAACAATAGAAGTGTTGAACACCGATGCAGAAGGAAGGCTCATACTTGCAGATGCTTTATGGTATACGCAAGATAGATTCTCACCAAAATTTATGATTGATCTTGCAACTTTAACTGGTGCTATAGTGGTTGCACTTGGAAATAACGAATATGCTGGTCTTTTTTCAAATAATGATGAATTAGCAAA
			CCGTCTGATTGATGCAGGAAATGAAGTAAATGAGAAGTTATGGCGTTTTCCTATGAATGAAACTTATGACAAAATTATTGATTCACCGATTGCTGATGTTCAAAACATCGCTCCTGCAGGCTCTGGTGGAGATAGCATAATGGCTGCACAGTTTTTACAGCGTTTTGTGAATGAAACTTGCTGGGCACATTTAGATATCGCAGGCACTGCTTGGCACGAGAAAGGTACTGACATTTGTCCAAGAGGAGCAGTAGGTTTTGGTGTAAGGTTACTTAATAAGTTGGTTGAGAAGTACTACGAAGCCAATGATTAAAGGTCTTTATACTGGATTTATGGCTTAGCTACATGAACGTTTATTTTCGAGGCGCAGCAAATGAAAGTAGCTGATACATATTTCTTTTTTTCTGGATTCCAGTGTCAGCTACTTTCATGACACCCTGACAACCGTCATCCCGCTACTTGTTAGCGGCTGAGATACCGCGAATGAATCGCGGTATGACGGTTCGTGGCGGCGTGACGATAAGCTCGTCATCCCGCTGCTTGTTAGCGGGATCTAGAGATACCGCGGCGGTATGACGTAGGACTGCTGTCATCCCAGTGCTCCTTTTTTTGTCATCCAAGTAGCCTCCTATGGTGTCATCCCAGTGCCCAGACACTGGGATCCAGTTGAGCTATTTCAACAAAAATACTGCATTTTGAGATGAACGTTTATTTTCACCAGATTATTTACAAGTATAACAATTAAAGTCTGGATTCCAGTGTCAAGCACTGGAATGACACCGTTTTGGATGGAAACCAGTGTTGGCTACTCGGATGACATCATAGGGGCGCTGGGATGACACCCTGACAATCGTCATCCCGCTGCTTGTTAGCGGCTAAGAGATACCGCGGCGGCATGACGTAGGGAAACCGTTTTTTGGGTTAGCTATAACAGTAGTCAGGAAACAATAGCTTAAAAAGAGACTTAGTGTTAAATTTCTAATAGATTACTTATAAAAATAAATCTTATGGAAAGCAGAGCTAAGGCTTGGTTCATTTGGCTGATTAGTAACTTGGTTGTTATATTCAGCAACATGCAGATAATTTATACCTTTATAAGTGTAAATCTCGAAAAGGAACTTGGACTTACAATCGCGCAAGTTGCACTGGCTAATTCAGCATATACTTGGACTTTCGCCATCTTACAATTTTTTAGTGGAGCAACGTTTAATGTTTTTTCCAGTAAAAAAATTTATTTTTTCTCGTTATCAACTATGATCTTGGGGTTTTTTGTCCTTATTAATAGTGACAATTTCTCCCATTTGATTTTGTCTCAAGTGTTGATTGCAACTGGAGCATCATTTGGTTTTATTGGTGCTGCTCACACAAGTAGCATATGTTTTTCCGCTGCCCAATTTGGACTAATGTTTTCACTAGTGCAGACAATTTCAAGCCTTTCTGCTTTGGTAATTCAAATACTGTTCTCTAACTTGCTTGCCGAAGATGCATATTGGAAAAATCTGATTGTATGCATAATACTATTTGGTGTGTTGATATTTGTACTTACGCTTTTTTGTCCAAACACACTTCCAGAAAGCAGCTCAGAAAAGCGCACAATAAAAAGCTCTATGAAGACAGTAATGTGCTCTATATTAACAGTGCTAAAATTAAGAGATATCTGGATAACTTCAGTGGTGGGTGCTATTACTTTTGGAACATTTTTAGCACTTAATACCTTGTGGGCTCCAAGGTTACTGGGCAACTCAGAACTCAATGCAATGGAGTCAGGTATAGCAACTGCAATACTATGGCTTGGTCTTGCAGTTGGTGCTCCAATTGCAGATCGAATCTCAAACTTATTTAAAAATAGGAAACATGTAATTTCTGCTTTTGCTTTATTGCAAGGCGTCTCAATTATTATTTTACTATACAGCCATTTAACAGTCCACGTTGTGTACTTTTGTATGTTAATGTTCGGGTTTTTTGCGGGAGGACATATGCTTAATTTTACTGTCGGCAGC
			GAGGTTGTGAAACGAAAATACATCAGCACATCATCATCCATTATCAATGGATTTATGTTTATTGGCAGTGGAGTTATAGTGTCAATGTTAGCACTTTTTACAGATCATAAAATGGAACTTTTTGCAATATTTGCGATATTGATAGTTGCCGGTATTTTAAATTATGCAACAAAAGAGACATACTCTAAAAAATAAAGTAGCTGAATCTCGAGTCGATTGCTATATTATATTTACGTATTGTAATATTTATCAATAATGGATCACGTTACAACAAAAGACACAACAGTAACTAAGGCAACGATAGCTGGAGATATAAACCAAGAAATAGGATTATCAAAGGAAGACTATGTTTCGATAATAGATGATATATTGGACGAAATAAAGACAAGCTTGGTAAAGGATGGAATAGTAAAAATATCGTCATTTGGAACATTCTTGGTTAAGAAAAAGAAGGAAAGACCAGGAAATATACCAAATACATCGGAGAAAGTGATGATTCAGGCAAGAAATTCAGTTTCTTTTAGGCCTTCAAAAATTATAAAAAAATCAATCAATAATTAATGAACAAGGAAAAATTATTTTATACGATTGGGGAAGTAGCTGAAGAGCTACATTTGGAACAGCATGTTTTGAGATTTTGGGAAGGTCAATTTCATCAAATTAAGCCTACAAAGCGTAAAGGAAGAAGGCTATATGATCGCAAGTGTATAGAGGCCATAAAGAAAGTAAAATACATGCTATATGATAAAGGATATACAATAAAAGGAGTGCAAAAAGAATTTGGTAATGATATAAAAGTCACAAAGAATTTGTTGCAAGAACTCACCGATTTGAGGGACTATTTAACTAGTAAAATAAATAACGAGGAGAGTAACAAGCAGGCGTGAAACACTACGTCTCGCTAAAATTTTGGAGTTTTGTGAGAGTTTAAAATGTGGCATATAGCCTCATTTCTTATGTTATTAGCAATATTAATAGGCTGTGGCCTGCAAAAACCTGCACCTGTGCTGCTTAAAGGCGAAGAATTTTACGGAAAAAGAGATCTGGAATATACAAGAGAGTACCATTTAATTAGGGAGCCTTCAGTGCAAAAAGAAAGTAGAAAAGCCATCATAAATAGGATATACAAAGATAACAATAATACACAAAATGTGGGGGTAAATTGTAAATTTGTAATGCCAGTTAAAGGTTCAGCTACCTCTTCTGATGAAATGTGTAAGGATGGCATAAAAATTGCTGCTCAAAATGGAACGAACGTAGTTTCCTCTGCACCAGGCAAAGTGATATATGTAGGCAAAGGGCTGAGATGGTATGGGAATTTAATTATAGTGGAACACAAAGATAATTACATGACTGTGTACTCCTATTTAAAAAACATACATGTTGAAATTGGCGATAAAGTAAAGCAAGGTCAAGTAATTGGATCTGCAGGTAAATCAAGCACACAAGATAAAGATCCACAGATGTGTTTCACAATACGACATAATGGCCAAGCGGTTGATCCTTTGATGCATATGAACTGTAATTGAATTTGGATTTATATGAAATATGATTTTAAAAGTGTTGAAAAATTTTATCAAGATAAATGGGATTTTTCTGTAAGCAAGAGTGGTAAACAAGAAAAGTGTTACGTGTTGGAAATGTTTCCATATCCATCTGGTAAAATTCATATGGGACACTTACGTAACTATGCAATAGGGGATGTGATAGCGCGTTACAAGAGAGCTAATGGATTTGAGGTTTTGCATCCAATTGGCTGGGATGCGTTTGGATTACCAGCTGAGAATGCAGCAAGGGATAACAATATTAGCCCCGAAACATGGACAAAAGAGAATATAGATAATATGCGTACACAGTTGAAATCTATAGGTCTTTCTTATAATTGGGAGCGTGAACTCTCCACATGTGAACCTGACTATTATAAACACGAACAAAAATTTTTCCTGGATTTTTTAAAGCATGGGCTTGCCTATCGAAAAGAGTCATGGGTTAACTGGGAT
			CCAGTGGACCAAACAGTGCTTGCAAATGAACAGGTGGTTGATGGAAAAGGATGGCGATCAGGTGCAGTTGTTGAAAAACGTAAGTTGTCCCAATGGTTTTTAAAGATTACTGATTTCGCTGAAGATTTACTCAAGTGCCTGCAAAGTTTGAAAAATTGGCCAGAAAAAGTCAAAACAATGCAGGAGCGTTGGATAGGAAAATCTGAAGGAGCAACTATAGAGTTTGAAGTAGTTGGCCTGAATAAGAAATTAAAAGTTTTTACAACTTATCCTCATACTTTGTTTGGGGCTTCTTTTTGTGCAGTGGCAGCAGAGCATCCTATTGTGCAGGATTTAAAGAATGGTTCTTCTGTTGTCATCCCAGTGCTTGACACTGGGATCCAGGAAATAAAATCAAAAAGAGAGAACGATGAAAAAATAGGAGTTTACACCGGATTAAACGTCAAACATCCATTTCTTGATAAGGAATTGCCGCTTTACATAGCGAATTTTGTGTTGATGGAATATGGGGAAGGCGCGATTTTTGGTTGCCCTGCACATGATCAGCGTGACTTTGAATTTGCACAGAAATATAATTTGCCGATAATTCCCGTTATTTCTTCAGCCCACTTAGGTGTCATTCCAGCGCGTGACCAGAATTCTTACAATGGATCCCAGTGTCAAGCTACTCAGATGACAAAGGAGGCGTATACTGGAGACGGGACAATGTTTAACTCCGAATTCTTAAACGGATTAATGGTTAGTGAAGCAAAGGAAGCCATAGTTAAAAAATTTGAAGAAAAAAAAATAGGCAAAAAAACAATAAACTATCGTTTGCACGATTGGGGAGTTTCAAGGCAGCGTTATTGGGGATGCCCTATACCTATCATATATTGCAAAGATTGCGGAACTGTTCCAGTGCCAGAAAAAGACCTTCCTGTAGTTCTACCAATAGATGTAGAATTTACAAGTGGTGGCAATCCGCTGGATAAGCACCCAACTTGGAAATTTGTTGATTGTCCAAAGTGCGGAAAGCAAGCAGAGCGTGAAACTGATACATTCGACACCTTTTTTGAATCTTCCTGGTATTTTGCTGCATTCTGTAGTGAAGATAAATCAATAGACAAAGATGCATGTAATCGTTTTATGCCTGTTGATTATTATATAGGTGGGATAGAACATGCAATTCTGCATTTGCTTTATTCAAGATTTTTCTGCCGTGCTTTAACCAAATGTGGCTATTTTGATATTAAAGAGCCTTTCTCTACTTTAATCACTCAAGGAATGGTCTGCCATGCAACTTATAAAGACGAAAATGGTAAGTGGCTATTTCCCGCAGAAGCAAAAGAATTAATAGCGCGAGGTGCAAAAGTTCAAGTGGGCAAAGTTGAAAAAATGAGCAAATCGAAAAAGAATACAGTTGACCCAAACTTTATCATAGAAAAGTATGGTGCTGATACTGCTCGCTTGTTTGTGTTGTCCGACACTCCTCCGGAGAAAGATATGGAATGGTCCGATGATGGCGTGGAAGGTTGTTCTCGTTATGTAAATAAATTGTGGCGTATGGTCATGCAGCTAAGACCTGTAAATATACACTATGATAATGAAAATGTTACGGGTGGACTTCTAGAGTACAGAAAAAAAATTCATAAACTCTTACACGGACTTACAGATGACTTGGAAAACTGCAGATTAAACTGTGTAGTGGCAAAATTTCGTGAGATGACGAATTTAATAGCTGAAATAGACGTAAAAACTGGAAAATCTCTTATTGATGAAGGTATATGTATATTAATCAGAGTAATCGAACCATTCATACCACATCTAGCTGAAAGCCTATGGCAAGAAATAGGAGGTCAACCTTGGCCAAAAGCTGATGAATCATTATTAGTTGACGATACGGTAACTATAGCAGTGCAAATCAATGGAAAATTACGTACAACAATCAAGGTGGCAATTAACTTACCTCAAGAAGAATTGAAGAAAATAGCGATAGACTCTGTGTCCAGTAAGATCGATCA
			AAGCAAAGTTCGCACTGTATATGCTGTACCAAATAAGATAGTAAATATAGTTATATAAAAGACCTGAGTAGTACGTTTTATATAATCTGATTTTATGGCTATACTTTTTTTGACATGCAGTTATATCTTTTTTAATATAAAGGATATATACTTATGCATTATATATTTTTTTGTATGAGGAGTTATATGAAAATAAAGAGATTGTGCGTTTTGGCTGTGTTGCTTACTTCATCTCTAGCAGGTGCAGCTAGTAATAGTGCAAGTAAGTCAGAAGATAAGTACTATGCAGGTTTAAACTTTGGTGCTGGTTGGGGGGGTGGCTTTAAAATGAAACCTGGTGTTGTTCTTGGTTACCATTATGACCAAAACTCTAAATTTGAACTTGAGGTTCTCAGTAATATTAAGTCATTAAAGAGCATAGGAGCTAGCTTATTGGCAAACTACCGCTTCTATCCTGACCTTGATATTGATCCCGTTAAACTATATGTCAGCGGAGGTTTAGGAGGATATCTCCAAATAACACCTTTTGGCTTTGGTGTTAGTGATACAGTTGATGGTGATGGCAATAGTTCACAAGAAGAAAAAGAAAAGGAAGAAGAAACACAAGGTGCTCCAGAATCAGGTGGTGAAGCTGCTGGTTCATCTGTAGTAGATAAAATACTGAGTTCTATTTCCTATAAACTAAAGTTAGGTGTTGATTATGAAATTACTCCGCAGATAATTGGTGCAGTTGGTATGACCATGGGTGGGCAACTAAGTGGTATAAAAGCAAAACAAATACCAGATGCAACTCTAGAGATAGGGGTACGTTATAATTTTTAATGCTGCTACTTAGTTCATAAAGGTAGAGACGATGTTGAGGATGAAATAAACAGCATTAAAAAAAATCCGAAAACGTATTTTCGAATATGGTTTTGAACGCTAGCTATAGATTAGAAAAATAACAAGAAAAAGGGTAAACATACTGTAATTGCTGTTGAATGATGGAGTCCATTATTTTAGCACGAAGTAACGAATTCAGTAGAATAAGTTCTTCAAAAATAATTTAAACTTTTATTAGTAGGAGCAGTCTCATGGAATATTATAGCGATCTCACTAAAAGAAACTTTTATAAGTATCGTTGATGAGAAAGGAAAAATTGTTAAGGAAGAAGTTGTTGCAAGAGAAAGTAAGGCAATAGCTGAATTTTTTCTTGG--------------------------------------------------------------------------------------------------------------T---------------------------------------------------------------------------------------------------------------------------------------------------------------------------------------------------------------------------------------------------------------------------------------------------------------------------------------------------------------------------------------------------------------------------------------------------------------------------------------------------------------------------------------------------------------------------------------------------------------------------------------------------------------------------------------------------------------------
			---------------------------------------------------------------------------------------------------------------------------------------------------------------------------------------------------------------------------------------------------------------------------------------------------------------A----------------------------------------------------------------------------------------------------CTTTAGGCACCCAAACAAAGGGAAATGCTGGATAAAAAGAAAATACTTTAAAAAGTATAATAACGATAACTGGCGTTTTATGACAAGTAACAAGA-----------------------------------------------------------------------------------------------------------------------------------------------------------------------------------------------------------------------------------------------------------------------------------------------------------------------------------------------------------------------------------------------------------------------------------------------------------------------------------------------------------------------------------------------------------------------------------------------------------------------------------------------------------ACATCTCTATTGATATTATCTCTCAGACAACCGGCCTTCCTCAAGCTGAGATTAAACGACTTCAGGAAGAAATCACCTAAAAGGCTAATGATCAACGAAAAAATTGTAAGAGAGAACTTAAAAAAAGTCATAGAGCAAAAAAGCGGTAAAGATGTGATCGCTCTTGGCATAATATCCTCAATTATTATTAAAGGTCAAGATGTTGGTTTTGTGCTTGAAGTTGCCGGTAACACGCAAGCAAATGAAGAATTAAGAAGAAATTGTGAGCAAGCTGTTAAAGCTATACCGGGGGTGACAAAAGTGACCGTGGTTGCTACTTGTCAAAAACAAACTGGGCAACAAAAAGCTAAATTACATATCGAAGGAGTGAAAAATATAATCGTTGTGGCCTCTGGTAAAGGCGGTGTGGGCAAGTCCACAGTTGCGCTAAATCTTGCTCTCTCATTAGCAAAGTTAAAACACAAAGTTGCGCTGGTTGATGCAGATATATATGGTCCTTCAATTCCTAAAATGCTTGGCGCTGAAAAATTAAAGCCAGAAATACAGGATAGTAAAGCAATGCCTATAGAAAAGTATGGACTGCATACTATTTCAATTGGCTATTTTATCGATAAAGATCGTGCAGCAATATGGCGCGGACCTATGATTACAAAAGCACTTTATAATCTGCTAATGGGAACAAAATGGTCCGATATAGAGTATTTGATAGTTGATACACCACCTGGAACTGGCGATGTGCATTTAAGTCTTATGGAAAATTTTAACTTAACTGGGGCGATAATAGTTTCAACTCCACAGGAGCTCTCTTTAATCGATGCTCGCAAAATTTATGATATGTTTACAAAGCTCAGCGTACCGGTTATTGG
			CATTGTAGAAAATATGAGTTATTTCATTCAAAGCGGCTCAAAAATATACATATTTGGAAAAGACGGTGCAAAAAAAATGTCTGAGGAGCTGGGCATCAAACTTCTAGGCAGAGTTCCTCTAGATCCACAAATATGCCATGCTTCTGATTGCGGAAATCCTTTAATGTTAAGTGAGGATTTGGCAAAAATTTATAAAGATATTGCTTTGGAAACAGTAAAACATTGCATAGCTGTAAAATTCTAAAAAAAACACAGCTTTACGCAAAGAGACTTTAAGAATTCGTCTGTCCTCTTTACTATAAAATAGATATTCGTCTATCAAATATTATCTTCAACTTGAATATATTTAAAGATGTTTTGTGTATCATCTAAAAAGTTATTCTTTATATTAGTTAATTCCGATTGTTTTTGGGATAGATTATCCTTTATTGTTCTATCAAAACAATCAAGATCTCTGCACTTTAATTGAGAATCCATGTCTCCATTTTCATACAAACCTCGTATAATGTCATAATATGCTCGAGTTTCATCAGTTTCTGGTTGTTGCTTTTCTCTGAATATTGCCTTTAATTTCGAATCTATGTCTAATTCTCTTTTTATAGCTTCAACAGCATTTTCATGATACTTTTCATAATCTTCAAAACTCTTTAATATTTTGTCTTTTGCTTTATCTTGTAGCATTTTTAGCAAATCTTTAGCATGAGATTTTTCAATTTTTTGCTTCCAGTCATCATACGTATATTCTGAGTTACCATGTTTTGTATCTTGACACTCGCCTCCTACATTAAATATTTCTTCGTTGCAGATTTTATCACCCTGGTAAAAGTGATCGCTTATATTGATTTTATCATTAGTTAAAGTTTGTTTGATTGCTGCTTTGTTTTCTCCAAGTTCTTCTCTGTACTTACTAATGCAATTTAACATTTTTGCTTTGCAATCTGTAGTCATAAACTAATACCTTTAATAAAATAAGATCTATCTTAGCATGAAGTAATTAACATTTTATTACAGAAGTTTACTTTTAGGTGTTCTCAAGATGATATAGCTAAAGTGGCTTAGGTTTACCGACAATTTGAAAAACCGTCATTCCGCTACTAGTTAGCGGAATCTATACCGCGCACAACTGTACGAACGTTGTAGTTTGGGCCACCAGTGGGCAGTGCCCAGACACTGGGATCCAGGAATTTTATTAAGTTGGTAAGCATAAAAGTAGCTGTTTTATGTTAAAATACAACATTTTGATGATTATGAAAAAGCTGGATCCCAGTGTCAAGCACTGGGATGACATCATAGAGGCACTGGAATAACATCATCCTTTTTTCTGAATTCCAGTGTCAGCTACTTTCATGACATCGTTTACTATGTGCCACATTGCAATGTTCGTACAGCTATGGAATGAATCGCGGTATGACGTAGGGAAACCTTTCTTGGGTTAGCTATAGGTCTTTGTCTATAAAGTTTGTTTAAACTATTTTCAAAACAGATAAAATATAATTTTACAATTAGCGTAAATAAAATGAATTATGATGTAATCATTTCAGGTGGTGGGTTACTTGGTCTTATTACTGCCATTGGCCTCAGTTGTGACTCTGTGTCTGTAGCTGTGATTGAAAAAAATAGTCTACCACGTGTAGTAGATGATAATCGAGCATTTGCTATTTCTCAAGGCTCGAAAAAAATATTGGAAAAGTTAGGGATTTGGCAGTTTGTGGAAAGTGAAGCTGAGCCAATACTTGATATATGCATATTAGATGCGGTTACTGTGCATTACAATCATAAAATGGTTAGCGAAGAGCCAATGGGTTATGTTATCAACAATGCTACTATATGGAATGCAATCAACAATAATTTTCTAAATAAACTGAATATATACTCTCCACATTCCTATAAAACAATTGCTTGTGATTCAGGATATGTGGAAGTGATTCTTGATAATAACCAGGAATTAATATCATCGCTACTTATCTGTGCTGAAGGCAAAAACTCTAAATTACCAGAGT
			TATTTTCTATACCGACAGTGAAATTTGACTATAAACAAAGTAGCATAGTATTTAATGTAAAGCATGAACTGCATCACCAAAACTTAGCTGTGGAGCGTTTTTTCCCTGGCGGTCCATTTGCAATTCTACCGATGAAGGGTGGCTATACTTCTTCGATAGTTTGGACAGAAAAATCTGAAATTTCAAAAATGCTAATGGATCTGTCTGAAGAAGAATTTATTATAGAGCTTAAAAAAAGATTTGGTTCTTATTTAGGAGAGATAAAATTAGAGGGTGAAAGAAAACTTTATCCTTTAAGTTTTGTTTTCGCAAAAAAGTTATATAAGGGTAGAGTTTTGCTTATCGGCGATGCAGCACATTCAATTCATCCAGTTGCAGGTCAAGGGCTTAATCTTGGAATTAGAGATGTAGAAAGTATTATAAAGCACGTAGTTGCCGCAAAAGCATCTGGTATTGATGTTGGCAGTAGTTATTTATTAAAGAAAATTTCACGTAACAGATACTTTGATAATTTTACAATGGCGCTTGCAACTGATGGATTAAATAGGATGTTTTCCAACAGAATATTCTGCGCTAAAGCACTAAGAAATCTTGGCTTGATTGCAGTTGAAAATTCAAATTTCCTCAAAAAACGCTTCATTCGGCATGCTATGGGATTTATATAAATCACTATTTTATAGCTAATGCAAGTCAGGTTTCCCACGGCATACCGCCGCGGTATCTTGGCCGCTAACACGTAGCGGGATGACGAATGTATCTGTTCAGCAGTTGTGTTAAAAGTCAATAGAAAAATTGATGTAGCTGTGGATAAGTACTTTTATCTGCATAAACGTGCTTATCCACAGCTATACTGGCTCTTAGATAGAAACAGACAGAGAGTTATATTCCTCAGTAAAAACCCTGTCATCTCTGACTAAAGAGTTAGCAAGAATAAGCAATTTCCTCATGGCAGCAGTGGAAGCAATTTTATATGGCTTTTTATATTGACTATATAATCTAGTAAAGAAAGGTTTGATATAGGAATTAGGGGGGGAGGGGGGGATGTATGGTCCCAGAGTGTGATGGTATGATAAAATATGAGAAAACAATACCATCAAAGGAGGAATTATGGGACAAATATTACATGGGTGCGCCAAAACAACAGAGACAATTCGTAGAGCAATACAAAATAGTAAAGAGAGCATAGCAAAACTCTCCAGGTACTATAACCTTAATCCAAAAACTATCATTAAATGGAGAAAACGGTCTTTTGCCAAAGACGCTGATATGGGTCCGAAGCATGCAAGATCAACTGTTTTAACTTTAGAAGAGGAGGCTGTAATTGTTGCATTTCGTAAGCATACTCTATTGCCATTAGATGATTGTCTCTACGCTTTGCAAATCTCAATCCCACACTTGACTCGCTCTAGTCTACATCGTTGCTTACAGAGGCACAGCATTAGCAGACTACCAGATGTTGATGGCGAAGTTAAACCAAAAAAGAAATTCAAACAATATCCTATAGGCTATTTCCATATTGATATTGCAGAAGTCAGAACAGAAGAAGGAAAGTTATATTTGTTTGTTGCAATAGATAGAACATCCAAATTTACGTATGTTGAGTTGCATAAAAGTGCTACAAAACCTATAGCTGCTGAGTTTCTACGTAATTTGATTAAAATTTTACCATATAAAATCCACACTATTTTGACAGATAACAGTGTACAATTTACCAACCAAAAACGCCATAAATACGCTTTTCAACATATATTTGATAGAGCTTGTGAAGAAAATGACATTGAACACCGTCTAACAAAAGTTAGCCATCCTTGGACAAATCGGCAAGTTGAGCGTATGAACAAAACTTTAAAGAATGCCACTGTTAAGAAGTATTACTATCAGTCTCACCAGCAACTCAAAGAGCATCTTTATGACTTTGTTATGGCCTACAATTATGCTAAAAGACTCAAAACTCTTAAGGGTCTTACACCTTTTGAGTTTATATCTTTACAGTGGACAAA
			ATCTCCTGAATTGTTCATACTAAATCCACACCATCACACTCTGGGACCATACACTTCCTGTGTTTCGTAATATTATACAATCAAATTGATAAAAGCTGTATTATCTCCTTGCAGCATTAAGTGTATATTTTTTGCTATTTTTTCCACTAAGGGAGTAACATTATCAAAATTTGAAAATTTTGATAACACATAATCTGCTAAGCTTCTTTGATCTTCAGGTCTACCCACTCCAAATCTCAAGCGCCAATAATCGTTGCCAATAAAACTATCTATGGATTTAAGTCCATTATGTCCAGCAGAACTACCACCTTTCTTTACTTTTATTCTTCCAAGTTCCAAATCAGCGTCATCGTGTATGACAACGATATTATCTAGCGATAATTTGTAAAAGTTTCGTATTTTTGCAACAGGGATGCCTGAATTATTCATAAATGAATAAGGCTTTATTAACATAATTTTATTATCATTAATTATGCCAGAGGTTATCAGATAATCGGCTTTTTTAGAGAACGAATGGAAATTCCAATATTTGCAAATTGTATCAACTACGATGAAGCCGATATTATGATGAGTTAACTCATATTGACTACCAGGGTTACCAAGCCCAACTATCAGGTGCACTATTCCTCTGTTTCTGCTTGAGGTTCTTCAACGTCACTATCGGCAGCAGAAATTGTAACAATGGTAAAATTTTCTTCTTCATGAGCTACAAACTTAACACCTTCTGGTAATTTTACATCATTGATATGTATAGATTGGCCAATCATTTTACCGGATAAATCAACTTCAATAACCTGAGGTATTTTATCAGGAGAGCATTTAACAGCAATAGAACGACACAAAACATTAAGCACTCCACCTAATTTGATTCCTGGAGCTTTACTTTCATTCACAAATGATAGAGGTATGTCTATTTTAATTTCACTGCCTTTATCAACAAACTGAAAATCAACATGTTGCACAGTATCCTTTACTACATGCAATTGGATATCGCGAACAAGAGCATATTCCTTTTTGCCCGAAATATTCAGCTCTATCAAATGTGCAGAAAGAGAGCCTGACTTATATTGCTTTGTGAATTCCTTTGCAGACAATGTCAAATTTACATTATCATGGCCCTTTCCATATATGATTCCAGGGATGTTTCCTTTCTTCCTTAGAGAATGCATCGCTTTTGTTTTTGTTATATCACGTAACTCTGCATTAATTGTTACTATTTCCTGTTGCGTCATCGGTTACTCCTATTCAGCTAATCCTTTTAATATAATTTAACAATAATATAACATAAAAATATTTATTTCAAACTTCATTCTTTCATACTAATTGTTTGTGAAAGGATTTATTTAGATATATATTTAAGCTTATTTAACAAGAACTATGGGCATTGACGATAAAGTAGTTTTTAGGATTTATAAACCAACAAGAACTGCAACACAATCTGGTTTAGGTAATACAAATTTCTGGCACCTAAAAATTGAATCTGGCTCTTACTACATTGAACCTTTGATGGGGTGGGTTGGCTCAAAAGATCCAAAAAAACAGATTGTATTAAAGTTTGATTCTCTTGAAAAAGCAGTATTCTACGCAAAAAAACGCAACGTTAAATACATAATTGAAATGCCAAAAAATGTTAAGAGGCTGCCAAAATCTTACGCAAGCAATTTCATACTAAAGTAAGTTGCACAACAAATGGTGTTATGCAAGTAGCTGACACTGCTCTCCT--------------------------------------------------------------------------------------------------------------------------------------------------------------------------------------------------------------AAGTAAGTTTTATTGTGATGTGCTCATCTGTAAAAAATAAGACTTAATCTCACTGTTGATCATGGATTTTA
			AGTTGTGCTAGCACACTGCGGCCATTTAGAGAGTCAAGATTTTTAACCTGGCTAGCCAGTATTAAAGAGTTATTTTTCAGGTATTTCTTTACAAGGCTTGCAAGTCTTTTTGGATTATTCAAATAGCTCCATTCTGCTTGTAAAACTTTCATATCACTTTGTACTAAATTAATTTCACTTTTTATTTTTATTAGCTCTCTATTTAACGACTGAACATGTAATTTTACCTTAAATAGTCCTACAATGCTAAGAAAAAACATAACTATTGAGATGATGCAGAAAGTTCTCACGACAACCTCTGTATAGCTCTTAGTTTTGCTGAGCGTGAACGCGGATTTGCACTTACTTCTTCTATACTTGCTTCGATCACTTTTTTATTTAGCAGAGAGAATGTCTTGCAATCAGTAGCACATAAATCTTTAAAAAAAGTTTTGACTATACGATCTTCTAAGGAATGAAAGGTGACGACAATTAATTTGCCATTCTCACTTAAAATCTCAGATGCAGCTTTAATACCCTTTTCAAGTTCTTCCAGCTCATCGTTTACCCATATCCTGATTGCCTGAAATGTTCTGGTTGCAGGATCAATTTTGCTTTTTCCACGAAATACCACGGAACGTACAATATCCGCAAGCTCAAATGTAGTTTTGATAGTTTTCTTCTTCCGTGCATTTATTATTGCTCTTGCAATTTTGCGAGAATGACGTTCGCCTCCGTAGTTATATATAGTATTTGCGATTTCTTCTTCGCGTAAAGCGTTAACAAACGTTGAAGCGTTTATATAAGAAGAGTTATCCATGCTCATATCGAGTGGACCATCATGTAAAAATGAGAACCCTCTATCTCCGTTATCAAGCTGCATAGATGAAACTCCGATGTCAAAGACCACTCCATCCACTCCGTTTGATGTCATTCCAGCGCGTGACCAGTTATTTTTTCCAGTATCAAGTACTGGGATGACAGGAGATGGCTTAACGCTGCTTAGTATACTTTTAATATTACTAAACTTCTCAATGAATAGTTTTATTCTATCGGGATATCTAACGCTTAAATCATCATAAAACTTAGTTACCGTTTCATCTCTATCAATTGCATATACCTTGCAATCAGCTGACTCCAATATTGCTTTGCTATACCCTCCAGCTCCAAATGTGGCGTCCACGTATATGCCACCATCCTGTGGTGATAGTAGTGATAGCATCTCTTTTAACAAAACTGGAGTGTGTGTCATATCAAAAAATTTAAGTACAGTTGGTGTAGATATCCTACTCTACTCTACTCTTCACATCAATTTTATTTATGTACATAGATTTTCTTGCCAAAATATGGTATCTTATCGGAATATATGAGCAATAATATTAAAATCAAGGTTTAATATTGTTAATATAATATTCACATAACGTTCACATTTTTTTTTATATATAAGATCAAACAGGCTATAGGGAAATTATGCAGCAAATAACAAAAGTAATATTTTCAAGTTTGATTTGTAACACTTTATTGTGGTATGACCACATGCTTTTTGGCCACTTAATAAACATAATAGGTGGTGTGTTTTTTCCATCGGATGATCAACTAACCAGCGTATTGAAGGCTTTTGGAGGGTTTGCAGTGGGTTTCTTAATGAGACCAGTCGGTGCTGCTATATTTGGTCACATTGGTGATAAACATGGCAGAAGAGTTGCCTTATTGCTCTCGATTATATTAATGACTTTATCAACCGTATTAATTGCTTTTGTTCCAGGTTATCAAAGCATTGGAATACTAGCATCAATTCTGGTAGTTTGTTTAAGGCTATTGCAGGGTATATCCCTTGGAGGAGAAGCAGGAAATGCACCATTTTTAATAGAACATGCTCCTAAAAACAAAAAAGGATTTTTTGGCAGCATTGAAGTATTAAGCGCAATTTTTGGTTCAGTATTAAGCCTGATAGCGGTACTCATATGCAAAAAAGTATCTGATTTTGAATCTTGGGGGTGGAGATTACCTTTCATTTTCAG
			TTTAGCAATGGGATTAATTAGCATATATGTGAGATATATACTTGATGAAAGCCCAGAGTATAAAAGACAAAAAAATCCGTCTAAATTGCCACTAAAAGAGTTATTAAACAATTACAAAAAGCCTGTTCTAATATCAATAGGTATTGACTTGGTTGAAAATGCGTCTCTCTATATATATTTGGTATTTTTCAATGTGCTTACGAATAAAATATTAACAGTAAATACTCATTTTAATCATATAGTGGAAATACTGAGTCAAATTGCGCTCGGAGGATTGACAATATTGTTTGCAATACTTTCTGATAAGGGAGGAAGAGAAAAAGTTATGAAATTTGCATTTATAGCTTTTGTAATAGTGAGTTATCCAGTTTTTTCAATGTTATGTAGTGGCAATTACTTGCTGGCACACATTCTTTTTATAATTCCAATAGCTGCATCGCTTGGTCCTGTCAGTGCACTTATGTGCGAATTATTTCCAACAAAGGTTCGGTACAGTGGATTTGGTTTATCAAGAAATATAGCTGCTGGATTTTTTGGCGGCCTTGCACCATTTATATGCACAACAATTATCAAGGTTACAGGACAAGAGACTTCAGCTAGTTTTTACATGATTTTCTGTGCATTAATTGGGCTAGTTGCTATATCGCAAATTAAGGGTGAGCTTTCTTCAAAATTACCCAAAGTAAACCAAGTATAGTTGCAGTATAGCAGAATTTAAAAAAATCTAATTATAAGGTGGGAAATGCCAATTCTTAGGTGATAATGTGAATATTTCAGCACCATCTTTTGTTACTCCAAGTGTATGCTCAAATTGAGCAGAAAGTGAAAGATCGCGTGTTGTTACTGTCCAGTCATCGAGTTTACTGAGCAGAGTCTCATGTTTTCCAGCATTAATCATTGGCTCTATTGTAAAAAACATACCTTCCTTTAAGACAAGATCTTCATCTTGATCATAGAAATGCACTACATTTGGTGGAGCATGAAAGACTTTTCCTATACCATGTCCGCAGTAGCTGCGTACGATAGAATATCCAAAATCTCTAATATATTTCTCTATAGCAAGCCCTATTTCATTTAACTTATTGCCGGGCTTAACTTGTTTGATTGCTTCCATCAACGCATTATAAGTAGCGTCACATAAACGTTTTGCTTTTATTGATGGCTTGCCAACCCAAAACATGCGACTTGTATCACCATGCCAGCCATTTAAAATCACCGTAACGTCAATATTCAAAATATCCCCATCTTTAAGCGGTGTATCATCAGGAACACCATGGCACACAACGGCATTTTTTGAGGTGCAGATTGATTTTGGATACCCCCTATAATTTAGTGGTGCTGGAATTGCACCTGCATTAATTATAAAGTCATGGCATAGATCATTTAATTCATTAGTTGTCACCCCTACCTTTACGTACGGTGCAATGAAATCAAGAGTTTCAGCAGCAAGCCTGCCAGCCTTGCGCATAAATTCAAAATCTTCTTGTGAGTGTATAGTTATGTTCATATTTTCCATGTCTTATTGTAATTGGTACGCTTACTCGCAAGTACATAAACATAATAATTTTACATATTATAAAAATAAGTCCTATGGATCCTAGTGTCAAGTCATTTGTATGAAAGGTGGTAAAACAGAAATCTAGACTGTAACTTTTGATTTAACCCAATTATACAATTTACTCATTTTACCATCCTGACCTAAAATACCAGAATTATTTTTATAAAAAGTGTCAACTATTAGCTTTATAGAGCCTATAGCAGCAGAAAATACAGGATTTTTATCATATTCGCCATCAAGACCGCTACAAGACTCAGGGCACCCAATTCGAACTTGCTTATTGAATATATAGCCTGCAATTTCCTTCATGCTTGTGAGTTGACTAGTTCCACCTGTGATCACTACTTTATTAATTGGATCTTTCTGCTCTTGAAATTGCTCTCTTACCATTTCAAGTATTTCTTCAACTCTTGGTCTTATGATGTTAATAAGCTCAGATTTG
			AATACTTGAGTAGGTTCATCATTTTCGTTGTTTTGCATTGTAATGTACTCATTCTCATCTATTGAAGTTACGATAGTGCTGCCATACAGTATTTTTATATACTCTGCACGTTCTATGCTTGTGCATAGCCCGTAAGCAATATCTCGAGTGATATGAACACCACCAATTGGAACGCTGCTTGCATACACAAGTTTCCCTCTTTTGAAAATTCCAATTGCAGTGCACCCACCGCCTATATCAACAATAGCAGTCCCGAGCTCTTTTTCATCTCCACTCAGACAGGCAAGACCTGCAGAATATGCAGAAGCAATACAACCTGCCATATTTAATCCACCATTATTGGTAATACAGTTTTCAATATTGGTAAGCGCTGGACGCGAAGCAGTGACAACATTAACATCAGCAGATAGTCTTTTTCCGTACAATCCACCAACTTCTTTTATGTCAGTCATGTCATCTAAGTGATATTTTAGTGGTATATTGTGAATGATAACATTGTCTTCAATATATTTCTCAAATGTTTGAAAAACTACACGTCTTATATCACGCTCAGAAATCTCATGGTTAGCTGCAATAATTTCATTATGTACATTGAAAGATGAGATGCCACATCCAGCAATGTTCACATATATCTGATCTATGGTTTCTTCTGATACTTGTTCAGCTAAACCTATAGTTGATGAGATGGAGTAATTTGCGTGTTTTACATTAGTTATTGATCCACCGTTTACACCTTCTGCAATCTTATAACCCGTTCCTGTTACTTTATAGCTGAAGTTGCCATTTATCTTAACGATTAGACAAATAATCTTTGTTGTACCTATGTCTAAAACAGCAAAAACATTTCTCTTTGGTTTTGCTATTACTGCAGAGTACATTAGTTAACCTTATTACGCAATTTCATTTAAATTGTAGCTTCCTTTAATAATTTATATTTCTATTATAGATATAGCAACATTTTAATATACACTAAATTCTGGACAAAAGGAAAAGCAAAACATAGAATTATAATTTTTATGTCCATATTACCAATTGTAATTGCCCCTGATGAAAGACTAATCACACGTGCCAGTGAAGTAACAGATATAAACGATAAAATTAAAGAATTAGTAAACGACATGTTCGAAACTATGTATGATGCAGAAGGTCTTGGCCTTGCTGCAGTGCAAGTTGGAGTGTTAAAGAGAATTTTTGTTATGGATATTCAGCTAGAAACGATTGAAAATGAGCCAGCAGGATATGGCTCAACTGGCAAATTTTACATGATTAATCCTGAGATTACAGAATTATCCGATGAACAAGTAATTCTCAAGGAAGGATGCCTTTCAATTCCAGAGCAAAGTCATGAAATTAAGCGTCCAAAGTATCTAACTGTGAAATATAAAGACTTAGATAATGAAGAACAAACACTAAAAGCTAGTGGTTGGCTTGCAAGGTGTATTCAGCATGAATTAGATCACTTAAACGGCATATTATATATTAGACATTTATCTAAATTAAAGTATGATATGGCCATGAAAAAAGCACAAAAGGTTAAAAAGCATTATGAGCAATAAAGACCTAGAATTATTAAAATTTTACCATGAAGTGGGCGTTGATTGCACACTAACAGAGGGTGAAGAGGAAAAAAAATTGGAGAGCAAAGAGAGTGTACAACCTTCTGTTATCCAAACTGGGACCAAGAAGAAAGATGCAGATACGCGCTGGGGTGACACTAAAGATGGAAAAGACATGTTTCCAAGTGACTGGATAATCGAAGCAAGGAAACTTGCAAGCAAATGTAATAGTGTAGATGAACTAAGAAGTGCAGTTGAATCATTTGAAGGTTGTGAGATAAAAAAAACTGCAACTAATACTGTCTTTTCCGATGGTAATCCAAACGCAAAAGTTATGCTCGTTGGTGAAGCTCCAGGAGCAAATGAAGACCTTCAAGGCATACCATTTTGTGGTGCAAGTGGAATGTTGCTCGATAAAATGTTAAATGCAATCAATCTTGATCG
			CACTAAGGTATACATAAGCAATACTGTATTTTGGCGTCCACCTGGCAATAGAAAGCCAACCGACCTAGAGCTTGATATGTGCAGACCATTTGTCGAAAAACACGTTGCACTAGTTTCACCACAAATTTTAATTTTGGTCGGGGGAATCGCATGTTATAGCCTTCTTGACAGCACAAAAACTATATCGAATTTGCGTGGTAGATTTCATACGTACACTAACCAATATTTGTCCAATTCAATCACCACAGCCGCTATATTTCATCCAGCTTACCTACTTCGCCAACCGGCACAAAAACGTTTAGCCTGGGAGGACTTGAAGAAGATTAGGGAGTATCTTGATAACACCAATAACTGCACAAATACCTAATAAAGTGGTAGACCTCTTGCATAGTTTTTTGCAGCATGTTAACAATCGTTAGAAACGAAAAAACTTCCTTGACAAACTCCGCCAGCCCCCTTATCATGAAACTGAAGCTATTGTATTTGCTTTCGCCAATCTGCAGATTAAAAGGTAAGGATTACTT------------------------------------------------------------------------------------------------------------------------------------------------------------------------------------------------------------------------------------------------T-----------------------------------------------------------------------------------------------------------------------------------------------------GCAGCGGGATCTATGCTTTGAGATATCGCGAATAAATCGCGGTATGACGTAGAGCTCGCGTTAGCTACACTTTTATGCTTACCAACTCAGTATCCAATCAAAATCCTGGATTTCAGTGTCAAGCACTGAAATAACACCGAAAGGGCTACTGCTGTCTTGGATGGAAACCAGTGTCAGCTACTTGAATCTGCCACGCAAATTGCCTGCAAATTGCAATGTTCGTACAGCTGTGCGTCATGCGCTGGAATGGCATCAAGGGGTAACTTTTTATTTAAACAATGATTGTAAAATGATTATAATAAGAGATCTATTGAAATTTTAAAGTTATTAAATATTGACGCTATATACTTAAGTGTTAAAATAGAATGAAAAGTTTTTAGGAGTTTATATGGCAGCAGGTGGGAAAGCAAAGACAGCTAGTAAAAATAACCCTACTCAGCGTAAGAAAGCTGAGCAAAAAATGTATAAAGATAAACCGGTAAAACCTGTTAGATATATAGATCGTGATTCGCGCATGAATTATATGTCTGCTCAATATGACAACGGCAATCTGGTTGAAGATGAGGTAAGCGGCAATCCTATAAAGAGGGAAGCTGTATAATAGTTGTGGTTAAAGTTACTATTAATTCTAAGGAATGTGAAGTAGAGCATGGGCTCACTATAATTCAAGCTTGTGAAGTCGTGGGCGTTGAAATTCCACGTTTTTGTTATCATGAGCGTTTAGCAATTGCTGGTAATTGCAGAATGTGTTTGGTTGAAGTGGAGGGTGGACCTCCAAAACCAGTAGCCTCTTGTGCAATGCCAGTTGCAGAAGGGATGGTTATTCACACTGATACCCCTAAGGTTAAAAAAGCACGTGAAGGTGTGCTTGAGTTTTTGCTAATTAACCACCCGCTTGATTGCCCAATTTGCGATCAGGGTGGTGAATGCGATTTGCAAGATATCACGATGGCTTATGGGAAAGGAACCAGCAGACTTGATGAGTATAAGAGGGCTGTGCCAAAAAAACACTTCGGACCACTGATTGAGACCGCGATGAATCGATGCATTCATTGCACTCGGTGTGTTAGATTTTTGTCTGATGTT
			GCAGGTACAAATGAACTTGGAGGAATCGGAAGGGGAGAAAATGTAGAGATTAGCACTTACATAAAAAGGCATATTAGTTCTGAATTATCCGGAAATATCATAGATCTCTGCCCGGTAGGAGCTTTAACTTCAAAGCCTTACTCCTTTACAGCGCGTCCATGGGAGCTATCACATTGTGAGACTATAGATGTGCTAGATGCTGTGGGTAGCGCAATTAGAGTTGATTATCGTGGCCCGGAGGTTATGAGGATATTACCAAGGCTGAGCGAAGAGGTAAATGAAGAATGGATATCAGATAAAACCCGCTTTGCCTATGATGGACTAAAAGTTCAGCGTCTTGATCGACCTTATATAAAAAAAGATGGTAAATTAGCCCCAGTTGATTGGAATGAGGCATTAACTGTTGCTGCAAAGAAATTAAAGAATACAAAATCAAATAAAATAGCTGCAATTGCAGGTGATTTAGCAGATTGTGAGTCTATGCTTCTACTTAAAGAAATGATGCAGAAGCTCGGCTCGGGAAATATAGATTGTAGGCAGGATGGTGCAAAACTTATACCAAATAATCGTGGATCGTATGTGTTCAATACCACTATTGAAGGTATAGAGAATGCGGATTTGTGTCTGCTTATAAATACAAACCCAAGGATAGAAGCACCGATCATTAACGTAAGATTGAGAAAGAGATATTTACAGGGCAACTTTCCTGTTGCAAGTGTTGGTCCTAACATTGAATATTTGTATCATGTTGAGAAATTGGGCGATAATCCTGATATTTTGAGTGAAATAGCAAATGGAAATCATAAGTTCTGTAAGCTGCTGAGTGCTGCTCAGAGCCCTATGCTGATTATCGGTCAAGATGCATTAGTAAGAGACGATTCTGAATCAATTCTAATTCTAGCTGGCAAAATTGCAGAAGAATTTAACATGGTCAGAGATGACTGGAATGGCTTTAATGTGCTGCATAAAGCTGCAGCAAGAGTTGGTGGGCTAGATATTGGGTTTGTTCCTAAAAAAGGCGAAAGGGATATTAATCAAATATTGGAACATGCAGAAAGTGGTGAAATAGAAGTTGTTTATCTTCTTGGTGCAGATGAAATTGACACATCAAAGTTAGAAAACACATTTGTAATTTATCAAGGTCATCACGGTGATAAGGGTGCACATGTGGCAGATGTTATCTTGCCTGGTGCTGCATATACAGAAAAATATGCAACTTATGTAAACACTGAAGGTCGAGTCCAAAGAACAAATTTAGCTGTATTTCTTCCAGGTGAAGCAAAGGAGGACTGGTTAATTATTAAAAATCTCTCGCAATATTTGGATCTCTCCTTACCATATGATAGTTTATTTGACGTGAGAAAAAAATTAGATACTATCGGTCCACAGTTTAGAAATGCTGATCAAGTGATAAAAAACACATGGGTGCCAATTAGCAATGGTAAAATAAATTTAAGTGATACGCCTTTTACTTTAAAGGAGTGTAATTTTTATATGACGGATTCAATAAGTCGCGCTTCAAAAATAATGGCAGATTGTACTAAAGCTTTTTATGAACACACTAGTTAATATTTTATTTATTTTAGTACCGCTACTACTTTCAGTTGCATATTTGACATACTTTGAGCGTAAGGTCCTTGCTGCAATTCAACTAAGGCACGGCCCGAGTGTAGTTGGACCTTTTGGGCTATTGCAGCCATTTGCAGATGCTATTAAGCTACTGATTAAAGAGCCGATAATACCATTTAGAGCGAGCACCATACTGTTCATTATGGCTCCAATGCTTACCTTTATCTTGGCATTAATTGCCTGGGCAGTTATACCGTGTGGTGCTGAAGTAATTGTAGAAAATGGCCAGCAAGTAGTTATTCCTAAGGTTATAGCAAATATTAATGTTGGAGTGCTTTACGTGCTAGCTATATCGTCGCTGGGAGTATACGGCGTGATTATTGCAGGCTGGTCAAGCAACTCCAATTATGCATTCCTTGGCGCTATACGGT
			CGGCTGCTCAGATGATTTCATATGAAGTTTCAATAGGCTTAATAGTTGCTGCAGTCGTTATTACCACTGGAACATTAAATCTTGGAGAGATGGTGGTAGCGAAACACAATATGCCATTTTGGGTTGATTTGCTACTAATGCCTGTAGGAATAATATTTTTTATTTCTTTGCTTGCAGAAACTAATCGTCACCCATTTGATTTACCAGAAGCTGAAGCAGAGCTTGTCTCTGGATATAACGTTGAATATTCATCCATGCCTTTTGCCCTCTTTTTTCTTGGAGAATATGCAAATATGATTCTAGCAAGTGCTATGATGACGATATTCTTTCTAGGAGGATGGTATCCGCCGCTGGAGTTCAGTTTACTTTACAAAATTCCAGGTTTAATTTGGTTCATTTTGAAAATAGTTATACTTTTGTTTATATTTATTTGGATTAGAGCAACAATACCTCGTTATCGATATGATCAGCTAATGCGCCTTGGTTGGAAAGTATTTCTACCAATATCGGTGCTTTGGGTGATACTCATTTCAGGGGTGTTGCTCTTTACTGGGAACTTGCCTGGATCCAATGTTTAATTTTCCAAATACAAGATTAAGACGCAGGCGCTCGAGCAAATGGGTTCGCAATTTAACAAGTGAAAATAGTTTATCAGTAAATGATCTGGTTCTTCCTCTGTTTGTTCATGACAGAGAAGAAACAACTGAACCAATTTCTGGCTTACCAGGCGTAAAATGTTATTCAATAGATGGATTAGTGTCTATAGTTAAGGAAGCTAAAGATTTAGGAATTAATGCTGTTGCAATTTTTCCTGTAGTTGATAGTAAACTAAAATCTGAAAACGCTGAAGAAGCATATAATTCTGACAACTTAATCTGCAGAGCAATTTGTGCTGTAAAATTAAAGGTACCTGAAATTGGTATTATTGCAGACGTTGCACTGGATCCATACACTATTCATGGCCATGACGGCATTTTAAAAGATAATCAGATGGATGTAGAAAACGATGAAACTATATCAGTACTGTGTAAGCAAGCACTTGCTTTAGCGAAGGCAGGATGTGATATAGTTGCTCCTTCTGATATGATGGATGGTAGAGTAGGAAGAATCAGAAAATCATTAGATGATAACAACTTTCAAGACGTATTAATATTATCTTATGCAGTGAAATACTGCTCTAGCTTCTATGCTCCATTCAGGCAAGTCGTTGGTTCATGTGGGCTATCACATTCTATAGACAAAAGTGGTTATCAAATGGATTATAAAAATGCGCACGAAGCAATGTGCGAAATTGAAATGGATATAAATGAAGGTGCAGATTTTATTATGATTAAACCAGGTATGCCATATTTAGATATTATCAAAACAGCAAGTGATAAGTTTAATTTTCCGATTTTTGCTTACCAAGTAAGCGGTGAGTACGCAATGATAAAAGCTGCTGCAAATAATGGCTGGCTAGATTATGACAAGGTGATTTATGAATCTTTGATTGGTTTCAAACGTGCGGGTGCAAGTGCAATATTCACTTACGCTGCACTTGATATTGCAAAAAATTTAAGTGCATAAGCCCTATAAAATTATTAAATTTTTGGCGCACGTTCTTCTACTGTTGCTGCATATTACTTAAAGTTTTCCAATACATGTTTTAAGTTGTTGATAAGTCCGTTACAATACAGTATTATAAATAATATAAACCAAGTGTTACTTAGAACATGGGGATTTTTTTTAAATTTTTGGGAAAGATGCTAGGCAAGGTTTTTCCTGCTAAAACAGTAAGCTCTCTTTTAGGAATAGGATATTTACCAAGTTGGCAGAACTATTGGTCTTCTTTTTTAATATTATTTATTGTCGATGTTATATTAATTCTTGCATATGGAGGCGAATACTTACTATATAAAATGCCAGACTCAGGAATAGTTGTAGCTGCTGTTTTTACAAAATTGGCAATAGTTATGTTAGTAATGCAATTAATTGGAATATTTATTTTTCATGCTCAAGAC
			CCTTCAGCAAACAGTGGTGAAGAAATAGTAATACAAATAGCGTCAGGGCAAGTACTGACTGTAGCACTTTCAATGCCGGCAATGATGTCGATTTATTATGCTGTAAGTAAACTCTATGGGAATATATGTAAGCAGATGTTTCAATGCCCATTTTGGTTTAATGATTTTATGCACTTTTTCTTTTTTCTTATGATACCTTACGTATTTTTTAATGTCGTAGAAGTGATAAAACCATGGCCAATAAGTTCAATACAGCTCAGCTATAATAATGCAATGTCAATTACATTTGAGGGGATTTTTCACACATTTTATGCGGTGATTTTACTGTATTTAACAGCATTTATATTCTGCGATTTAACTATGCATGATGCAATTGTCCTAAATAAAAGCATAATTCAGTATGTGAGGGAAAGTTCAGCAGTTTTAGGTGATTATTTACATGATACTGTTAAAAAAATAGGTATTGAATAGTACTTATTTATTTATATATTTAGTATAAAAAGTGTACAATTTGTGTGAACTTACAAAGTATAATAAAAGAGTTACAAGATTTTTGGGCTAGTGAAGGATGTGTTATACTTCACCCATACACATCTGAAGTTGGTGCTGGCACATTACATCCTGCAACAATTATGTCTGCAATTGATACAAAACCGGCAAAAATTGCATATCTACAACCAGTAATTAGGCCAGCAGATGGACGCTATAGTGATAATCCTAATCGTTTGTATCAACATCACCAATATCAAGTTATAATAAAGCCATCTGGTAATAATTTACAAGACGTCTATTTAGATAGCTTAAAAGTTCTTGGCATATCTACAGAAAAATATGATATTAAGTTTGTTGAAGATGATTGGGAAAATCCGAGCGTTGGTGCATCAGGACTTGGATGGGAAGTTACATGCAATGGAATGGAAGTAACACAGCTTACTTATATACAGCAAGTTGGAGGGATTGACTGCAAGATGATTCCTGGTGAGGTGGCATATGGGTTGGAACGTTTAGCAATGTGCATACAAGGTGTAGATAATGTTTACGATATAATTTGGAACGATAACGGTGTAACTTACGGAGATATTTTTAAACAAAGAGAATATGAATTTTCTTATCTAGCGTTAGATTATTATGATACTAAAGTGGTACAGCAGCAATTCGAAGATACGGAAAAATTGTGTAAGTTCCTTATTGAAAAGGAGCTACCAATGGCAGCCTATGACCAATGTATTAAAACTAGTCACCTACTTAATCTGCTTGATGCAAGAGGTGTGCTTGGTGTGAATGAACGTACAGCTTATATTGGTAAAGTTAGAGAGCTAACAAAAAAATGTTGTGAATTGTACATGAGTAAATAGCGTATGTCGTTGCAGTTATTATTTGAGTGCCTTTCAGAAGAAATACCACCGAGAATGCAGAATGTAGTTGCAACTCAAGTTAAAAGCTGTATTGCCAATGTTTTTAACAAAAATAATGTAAAATTTACATCAATGGAGGTTTTTATAACGGCACGTCGCATTACCCTATTTGTCGACAACATAAATGCTTTGGAGCTAAAGGATTCCAATAACGAAGTTAAGGGACCAAACATTAACGCACCAAAAAGTGCTATCGAAGGTTTTTTAAGAAAATATCAGAAAAATGAAGAAGATTTGCTCGTTCGAAAAGTAAATAATGAGGATTTTTACTTCATTAAAAGAGAAAGCTGCTCATTTAACATCAGAGAATTCCTCAAAAATCAACTGGAGGAAATGCTCAAAAACTTTTCTTGGTTGAAGAGCATGAGATGGGGCGAAGGAAAAGAAAGGTGGGTTAGGCCAATCAAAAACATTTTATGCATTTTAAATGACGAAATAATACCTGTGTCTTTTGCAGGGATCACAGCATCTAACACAACATATGGCCATCGATTTCTCTCAAGTGGTACAGCGTTAACTGTTAAAGCACCTAAAGACTATTTTGAATTGCTAGAAAAAAACAGTGTAATTCTCCAAATGGACAAA
			AGAAAGCAATTTATACTAGATCAGATTAATAAATTCACAAAAGAGCAGAATTTACAACTTGAGAAAAATGATTATTTACTAAATGAATTGACAGGGCTTATAGAGTGGCCAATCGTACTGTTTGGTGAAGTGAATCAAGAAAAGTCATTTGGATTACCGAAGGAAGTAATACTTAGTATAGTTAATATACAACAAAAATACCTTGCTTTAAGTAATGGAAAGAGAATTTCACACTTTGTCACTGTTGTCAACGTCAACAATGGTGAAGTTGTTAAAGGGCACGAAAGAATATTAGAAGCACGTCTTGCTGATGCCCAGTTTTTAATATCTCAAGATAAAAAGGAAAATCTAGATTATTATGTCAAAAAATTAGGTTCGATATTATTTCATGCTTCACTTGGCAGCGTGGGGGAAAAGGTGAAGCGTATTACGGCTCTGTCAAAGTATATAGCTATATTTATTCCACATGCTTCGCTGATAAAAGTTGAACGTGCTGCATATTTGGCAAAAGCTGATTTGGCAACATCGATAGTCAGAGAGTTTCCAGAATTACAAGGAGTAATGGGTGGATATTATGCTTCTTATTTTCAAGAAGATAAAGAAGTAGTGGAAGCTATAACTGAGCATTATAAGCCAATCGGGCCAGAGCAGGAGTGTCCTAAATCTCCTTCTGCAATTGCTGTGTCAATTGCAGACAAAGTGGATAGCTTAGTTGGTTTAATTGCAGCAGGTGAGAAAATCTCTGGTTCGTATGATCAATTTGGTTTGCGGAGAATGACAATTGGTATAATTAGGACAATACTTGAAAATAATTTGCATGTTCCAATTAGGCTAATGATAGACAAGTCAGTATCTTTATATTCAAGGCTTCTATTTAATAAAAATACAGCGTCAGTTGATAAGCCGAATAGAAAACAAATTTCAGAACTAGTATTTAGATTTTGCTTAGAAAGATTCAAGGTTATTTTAAAAAATAGAGATATAAGGCAAGATGTTGTAGATTCAATACTATATAAAATCGATATTAATGATCTGCTGACAGCAGAAAAGCGAACTGTTATATTGGATCGTTATCTTAGTACTCCAGAAGGTGAACAAATTCTAAGCACTTACAAAAGAGTCAGTAACATGATGAGCAAAGCAAGGAAAAGTGATGGCACTACTTATAGTGCATCTTACGGTAAGAGGTTTTTGATTGAAAGTGAAGAAATTGCGCTATCAAATTGTGCTATAACTGCTTGTAAAAACATAAAACAAGCGATAAAAAATAACCACTTTAATGTAGCACTTGATGAACTTGCTGGTTTTGCTCCGTTTATCAATCAGTTTATGGACAGTATAAAGATTAACTGTGATTCTGATAAGCTGAGAAGAAACAGATTATCTTTGCTTGAAAATGTAGTTTCCATCTTTCATTTAGTAGCAGATTTTAACCTCATACAGGTTAAACAATGGATAAATGCTCAGGCAATATAAAGAACAAATCAAATCATCTCCACAATCCTGTGGCGTGTATAAGATGGTTGGAGATAAGAATAAAGTTTTATATGTTGGAAAAGCAAAAAACTTAAAGTCAAGGTTATCCGACTACCTTCAATTCGAAAACCTTTCTGAACGAATTAGAGTTATGCTCTTACAGGTTATTAAGGTTGAAATATTCATCACTGAGAATGAAATCGAAGCACTGCTTCTTGAAGCACAGCTAATAAAATCATTGAAACCACTTTATAATATTGTGCTCAAGGATGGAAAATTTTATCCTTATATAACAATTTCCAAGCACGATTATCCAAGAATAGCAAAATATAGAGGCAAATTTAAGAAAAATGAGTTTCATTATTATGGTCCCTTTACATCTGCCGCTGCTGTTAAGCAAACTATATTGTCATTGCAAAAAGCTTTTCTCCTAAGAGTATGTTCAGATCAATACTTTTCCTCAACAAAAAGACCATGTATTGAATATCAAATTAAGCGCTGCTCAGCACCATGCATAAACAAAA
			TCACAAAAGACGACTACTGCCAATCAGTAAAACAGGCACGAAATACATTGCTTGGAAGAAATAAGGAAGTGAAAGAACAGTTACTTTTCACAATGAGAAAGTGCAGCAGTGAAGAAAACTATGAGCTTGCTGCTATATATAGAGATCGGGTAAAGTTTCTTGAGCAAATTCAAATACAGCACACGGATTTTTCTTTTGAAAAAGATGCAGATTTCTTCAGTATTGTACGTGAAGAGGATCTAGCATGTATTAGTGTGTTATCGTTTAGAAATAAAGACAACTACGGCAGCACTCCTTACTTTGCCGAGAACTGTGGTGATCACTCAAATGATGAAATTTTATCCACCTTTTTGGTCAATTTTTATAATTCAGCTAACATACCTCCAATACAAATTTACGTTCCAGATTCTATTGTGGATAAGGAAATTATAGAACAAGCACTATATAAGGTTGCTCAAAAGCCAGTAAAAGTTCTGCATGCAAAGAATAAAAAAGAGCGTGATTTATTGAAATTTGTTTATGATAACTCTCAGCATAGCTTAGAGCAGAAGCTTATCGATTATAGAAATAACCTAGAAAAGCTTGAGGAGCTTAGCAAAATCTTCTTGTTACCAAACATTCCAAAGCGTATCGAGGTTTATGATAATAGCCATATTTCTGGAAGCCAGCAAATTGGTGTGATGATTGTTGCAGGGCAGGAGGGTTTTTTAAAGAGTGAGTACAGAAAATTTACTATAAAGGAAAAATTTTCAGGCGATGACTATAAAATGATGAGGGAAGTGCTAACCAGACGTTTCTCCGGCAATATAAAAGGCATAATACCTGATTTTTTACTGATTGATGGTGGACCAGGACATGTTTCCATAGTACAGAATGTACTGGAAGTATTGAATATAAACGTTCCTTTTGCTTGTATGGCAAAAGGTCCTGATCGTAACGCAGGAAATGAAAGATTTTATATGCTGGGCAGGGAAGAATTCAGTCTGGCAAATGACAGCAAAGTCATGCTTTACTTACAATCGCTGCGTAATGAAGCCCACCGTTTTGCGATAACTTCACATAGAAAAAAACGCGATAAACAGTTTATAGTTTCACAATTAAGCAAAATACCCGGCATTGGCAACAAAAGAAAAAAAGCGTTGATGTCTTATTTTGGTTCAGTGAAAAATATAAGCAAAGCTTCTCTGGCTGAAATTCAAAACGTACCTGGAATTAGTAAAGGTTTAGCAGAAGTCATTCTTAAATACGTGAATTATAAGAGAGGAGTACTGGAATGACACAAAACCCATTTTATTATTAGGGAATTTATATCTTAAAACCGCAAAAAAAGGTGTGCGTATTTGTGAAAAAAAATCTCCATAAAATTTGTGAAGCAATGTGGTGGGACTAGTGCGATTCGAACGCACGACCTTCAGATTAGGAGTCCAACGCTCTATCCTGCTGAGCTATAGTCCCGTATTTCCTACCATTCATGTAAAGTTATAGCAAAAAATCCTTTCTTTTCTAGATTTCTTGCATAACCAATTTATGACGACAAAAAACATTTCTGTACTTCTTGAGTATAATGCTATTATATTTAATAACATGGTTTAAGTAAGATTAATGCTAGTTAACAATATTGGTTATTTCTATAACAATCAAAACGACTTTGCTTTAAGCAATATAAACATTAAAGTAAAGAAAGGAAATGTTGCATGTTTATTGGGGCATTCTGGCTGTGGCAAGTCAACAATTTTGAAATTAATTGCGGGGATAGAAAATCCAAAATCTGGAACTATTTTTATAAATGATAGGTTAGTTGCAAGTAATAAGGCATCAGTCGCTATAGAGCATAGAAATATCGGATTGGTTTTTCAGCATTCTGCATTATTTCCTCATAAAACAGTAGTAGAAAATATAACCTTTGCTATCCGCAGCTCTTCCAAGAGAGAAAAGCACCTAATTGCATTGGAAATCTTGAAGTTACTCAATATAGAAAAATATGAAAATATGTCCCCTAA
			CGCCTTATCTGGAGGACAGCAACAATTAGTTGCAATAGCAAGAGTGATGGCACAAAACCCTGATGTTGTGTTGTTAGATGAACCATTTTCTAATTTAGATATACTGCTCAAGTGCCGAATAAGACAACATATATTGTCCCTTTTTAGAAGTAAAAATATCCCTGTGCTAATGGTAACTCATGACCCGCAAGAAGCATTGAAAGTTGCAGATTTTATCTACGTAATGAAAAATGGTAAAATTATTCAATCAGGAGTTTCTAGCGATATATACCATAAGCCTAAAGATGATACGCTAGCAAAGTTTTTTAGTGAGCTCTCTTCTACTCTACAGTTAAGCGAAAAGTTTCCACTTATTCGCTGCAAGAAAATAATCTAGTTTGGGATTGTTATAAAATAATTAAAAAACCTTGATTTATAATTAAATAAAGGTGATATAATCTATGTGTTACTTGACTTCAGTCAAGTTTTAATATTTAAAGGTCAATATTTTAAATGGAGGTGAAAATGAGTTTAGGACCATGGCAATTGTTTCTAGTCTTAATAATAATTTTAGTTCTGTTTGGTGCAGGCAGATTACCGCAAGTTATGGGTGATTTAGGAAAAGGCATCAAAAACCTTAAACAGGAGCTTAAGGACTCAGAAAAATTATCGTCTAATGAACCAGATCGTTAGCGTCCTCATACTTCGTGACATGCACCTTAGTGCATGTCATCTGTTTAAAAACTTAGTCAGGTTAAAGAATGAAAGAGATGAAGTGTTGGTATGAAATAAATAACAAATATTGAAATACAGCAACAACTATGTTAGCTTAAGAGGAATATTTTATTAAAGGATAATTGTGCAAAAAAGTGAGAAACTAACTAAAGATAAAAAACTAGCTTCTGATATTCTAAAAGAGGTTGCAGATACCAATAACAATGATAGCAATAAAGTAACTTTGTTTGACATTAAAACAGCTTTGCATGAGCGCGGTTTTGGTATTTTTATAATCATCTTCTCCTTGCCGCTATCGGTGCCTATACCGGTTCCACCTGGTTATACAACTATTCTTTCTATACCTTTAATCTTATTCTCACTGCAGCTT-----------------------------------------------------------------------------------------------------------------------------------------------------------------------------------------------------------------------------------------------------------------------------------------------------------------------------------------------------------------------------------------------------------------------------------------------------------------------------------------------------------------------------------------------------------------------------------------------------------------------------------------------------------------------------------------------------GCCTATACCGGTTCCACCTGGTTATACAACTATTCTTTCTATACCTTTAATCTTATTCTCACTGCAGCTTCTATTTGGATTTGATTCTCCTTGGATGCCGCATTGGTTGGAAAGAAGGTCTTTTCAGCGTTCAACACTAGCTTTTGTGGTAGAGAAAACTTCTCCAGCATTAAAAAAAATAGAAAAGTTCATGAAACCAAGAATGTCTTTTATTTTCTATGGGCCCGGTGAAAAGATTT
			TAGCTTTTGTAATGTTGCTTTCTGCATTATCGATAGCTCTTCCATTGCCTCTTACTAACTTCATTCCTGCAATTGGTACGACTCTTATTTCGCTTGGCATTATGAGTAAAGATGGGTTTCTATCCATATTGGGAGTTTTAATATCATTGTGTGGGCTATTGCTTACTCTTGTTGTAGTAGTCAAAGGGCCACAACTTATCATTGGGGCATTTTCTTTTCTCAAAAGCTTCGTATATGGTTAGGCTTTACAACACCTTAACAAAAAAAAAGGAGCTTTTTACACCTATCGATAAAGATCATGTGAAAATGTATGTTTGCGGACCAACAGTATATGACACAGCACATATAGGCAATGCACGGTCTGTTGTTGTGTATGATGTGTTATTTCAGCTACTTAAGTTTTGTTATGGCAAAGTTACCTATGTGCGTAACATAACCGACATTGATGATAAGATAATTAATGCAGCAAGTGAAAAAAATAGCAACATAGAAAGTATCAGCACATATTACACCAAGGCTTTTCATGAAGATATGAGAAGCATAAATTGTGCAGAGCCAACACACGAGCCAAAAGCAACGAAAAACGTAGATTATATTATAAAATTAATTGAACATTTGCTGCAATCAGGCCACGCTTATGAATCTGACAAACATGTGTATTTTAATATAGAATCTTACCATGAATATGGTGCTTTATCAGGAAAAAAAACTGATGAATTGGTTCCAGGTAGCAGAGTTGAAGTTAATGAAAATAAAAAGCACCCGGGAGATTTTGTGCTGTGGAAGCCTGCAAATGATATTGACTACAAACTTTCAAGTTATTGGAATAGCCCATGGGGAGAGGGCAGACCTGGATGGCATATAGAATGCTCAGCAATGTCATATGCTTACCTTGGCAAAGATTTTGATATTCATGGTGGCGGCATAGATTTACAATTTCCTCACCATGAAAATGAAATTGCACAGAGTAAGTCTGCATTTGCTGGATCAATGTTTGCAAAATACTGGATACATAACGGTTTTCTTACAGTAAATGAAGAGAAAATGAGCAAGTCCTTATTTAATATAGTCAAAGTAAGAGATTTGCTAGATAGTGGAATAAAGGGAGAAGTAATACGCTATGCACTGCTCAAAACTCACTACAGAAAACCACTTGATTGGACAGAAAACGTTATTTCTGACGCACAGGAAACCTTAAATAAATTTTATCGGCTATCACGTGGTTTAGATACAATAAATATTGATGAAAGTAACGCAGAGATTTCTAAAGATTTTATAGACGCTTTAAAAAACGACTTAAACATTCCTGAAGCTCTAGCTATATTACATGAAATGGCTGCAAAAATTAACAAAATGAGTAATGAAAGTGAAAAGCTAAAATTAACTGAGAGTTTTGTTAAGAGTGCCAGATTTATTGGTCTTCTTGAGTCAAGTTATGAAAAGTGGTTTGCTGTGGATGTAAATCATCAAGAAATAGAAAGGTTGATAGACTTAAGAAAAATTGCAAAAAAAAATAAAAATTACGATACTGCAGACAAAATAAGGGATCAGTTGAAACAAATGGGGATTACAATTTCTGACAATGAAGATGGTACAACAACCTGGTAAACTCATATGGAAAATTACTTTCTGTTATTCACAGATAGTCTAGTATCATCATTAGTCTTACCCATACATCAAGGTTTTGTGTTCAATACCATGCTTTATTTCAGGTCGTATCACACTCCACTACTGATGTTATTTTTTGGAGTACTAGGATCAAGCCTTGGTGGAATAGTTAACTGGTATTTAGGTAGAATAACAATCTCTATACGAAAATCATACCGCAAACTAGAGAACGAGCATAAAACACCAAAAATCGTAAAAAATCTACTGATTTGTGCAGTTACATTACTTTCATGGGTGCCAGCACTTGGAAGTGTGATTCAAATTTTATCAGGTTATTTTAAGTTAAACCTTTATACCCTTGCCCCTTTAATCATTCTATCTAATTTCTTCTA
			TTTGTTATATCTAATACTTACTTTTGGAGTATAACAGCTATAGTACTACAGCCATTAAAGCCCACTTCTGTCATCCTATGCCCTGATAGAAGCGGAGCTATAAATTAAATGCAAAATTTCAGTAGTCTCAGGATGGATGCACCATGAGCTAAAAGCCATTCCACAAGATCCCTATGATCAAAATCAGTGGCATAATGTAATGCTGTCATTCCCCTATTATTCTTAGCATTAACATCTGCTTTGCGTTTTAGTAGCACTCTAGCCGTGTCAAAATTTCCCATAATAGCAGCAAAGTGTAGCGGAGTGTTGCCATTTTCATCTTTAGCGTTAACATCATCCCCTTCTTTAATGAAGTATTTTGTTAATTTTTCACTTCCAATTTTAGCAGCATGGGGCAGTGGAGTTTTATTGCATTCGTTCTTAACACTAACATTTGTGGTGTGTTTCAATAGTGTCTTAGCTAAAGCAACCATACACATCCCATCGTCAATAGAATTTGTATCACGAGCTGAAAGTAACTCCACAAGTTCTTGGTGATCAAAATCAGTGGCATAATGCAATGCTGTCATTCCCCTATTATTCTTAGTATCAACATCTGCATTGTGTTTTAGTAGCACTCTAGCCGTGTCAAAATTTCCCATAATAGCAGCAAAGTGTAGCGGAGTGTTGCCATTTTCATCTTTAGCGTTAACATCGGCACCTTTTTCAATGAGGCATTCTATCGTTTCTATACTTCCACTTCTAGCAACATAGTGCAGCGAAATTCTATTTTGTTCGTTCTTAACATTAACATCTACATTATGTTCTAATAGTACCTTAGCTACGGCAACCCTACCCATCTTAGTAGCAAGATGTAGCGAAGTATCGCCATCTTTATCCTTAGCATTAACATCTGCATTATGTTTTAATAGTACCTTAGCCACGTCAACCCTATACATCATAGTAGCCCAGTGTAACGCAGTGAAGCCACTTTCATCTTTAGCGTTAATGTCCGCCCCTTTGCCTATAAGGTATTCTACTATATCAACCCTTCCATCATAAACAGCCTGATGTAACGGAGTGATACCATATCTGCTCTTAGCATTGACATCTGCACCCTTATTGATAAAATATTGCACTATGTCCAATCCTCCACTCTCAACAGCTGAACACAATGGAGTGCTGTCAGATCCATCCCTAGCATTAACAACACAATTAAATTTATCTGGGTGTTTTTCTTCCATATGTGTTAATACGCACCTAACTGCCTCATAACTGCCACTTTCGGCAAGTGAATGCAACGGTGTATATTTCCATTTACCATAAATAGGATTAAAGTAAAATTCGTCAATTAACTCACCATACTTACTCACATATCCCCAAACAGATGCAACAATAGAATTATCTATTAATACATCATAACTGTTTATCAATTCTAGAGCTTTCCTTAAGACCTCTTCTTCTCGGCCTTTCTCTTGTAATTTTAATCTAGTCCCCTTTTGCACTAGTCTGTAAATATTTACTACTCCTTTCCTTAATTTAATCATTGAATATCGATTAAGTAACTCAACAGCATTCCACAACGCTTCTTTATCATTAGCTACTTGCTGTGAAAAGATTTCTTCTATATAAATCTCATTAGGAGAAAAATAGGCCATTATCTCGAGAATGCTCAATGCTTCCGGCCCAAATTTTTTTTGCACTATAGCATCAATTGTAATTTTCCAAGTTATGAAAGTTGCCTTAGCATAACGATCACTTTTATATTCGGACTTAAAGTCAAGTAGCTTCTCTGCTATCTTTTCACACTTTTTCAGATAGCCACCAACTCTAATCCTTTTTCTACCCCTATGACTAAATACAATATTTTCTTCACTAATATATGTAACCGCTAGTTTTAAAGCCAATTGGGAATATTGTAGTTCCTGTGCTAGCTTTTTTATTTCCTTATTCTGTAAATTGTTTTCTATATTCAAAGCCCTTTTAACAAATTCTAAAGCTTCTATTTCATCAAATTCATC
			TGATTCTTCTATATCTCCTTCTTCTCTTGCTTTCGATTTTTTGTCACGAGGACCATAAGGTTTCTTATGGGGTCTTTGCTTGTTATTTTGCGCTGTTACAGCTGCATGTATTTCATTCAGTGTTTTACTATCCTTATGCTGTTGTTTTGCTATTTTATCAATTCCTTTATTCCCTTTCTTTACCCCTCGTTCTATCCCACATAGAGTGCTGGCCCATAGCTCCACTTTTTGGAAAAATTCTTTTCCTTCTTCTGGCGAAAGAAAACGTCCTTTTATATCTTTCACCCAGTCTGATATTTTCTCCAGAAGGTCATTGCAAAAGATTTCATTGTCACCAACATAGCCAAACTTTTTGGCCAATCTACCACTCATCTCACCTTTAAACAATTCTTTTAGCTGACTTTCATTGGGCAAATTAACCGCAAACACTAGTTCATTTAAAAAGTCTTCGACTTCTTTATCACTGACTTCTCTACCTACCTTACCCTTTATAAAATCCTTATTTTCCTGCAAGTATGAGATAATACTATTATCAAATTTATATCTTACACCATCACCTACATCCAGAAACTCATCTTGTGTGTCTATTCTTATAACTGAAATTTCCTTTTCTTTATTCTTTCCACTCGACATCATTCTCAGCTTTCTCACTTCATGTTGTGCTGAATCTGTGAAATCAAAATCAATATTCGTAACAATAGCAAAATACTTCATCTCACCCTTAAACTTTCCATTACTTTTGATCTTTAAATAAGCAATAAAGTATTTCAACAAATTAAACTCACCACTCTTTGTTAATAAGCTACCTACACTGATTTTTTCAGTTCCATCTTGTTTGTGTTTGACTTGCACAAACCTATGTATTGTTGTTTTATTTTGCTTACATTGGAGAACAACATCATCAAAGCCTGCAGCTGACTTCAATTCTGCAGCTAAGCGGAAAGGACATTTTTTATCCATCACACGCATGAGAAATAATATGAGCCACAACTCTTGATAGTCAATACCATGGCGAGAACATTTTGCCCCCTAAACAGGATGATCTTCAAGCATCCTCAACCTCACATAATTTTAAAAATAGTACCAACAAATGGTAAAAAAGTTATATGTCATGATATACAGATATCGTAGCGTAAATCTGAGAATATCTACGAGATGTGCTGTTATGTAAATAAAAAAATGTGACTAATTACTTAATCTTTCACTCAAAATTGAATTCACGACATCAGGGCTGGCTTTTCCCTTGGTAAGTTTCATAACTTCGCCGACAAAGAATCCGTATAACTTTGTTTTACCGCTTTTGTATTCTTGAACTTTATCTTGGTTGTTATTGATGATTTTGTCGATAACTTCTGATATTTGACCTCTATCGGTTATTTGTTTTAGGCCTTGCTCTTCTATAATTAAAGATGCAGGTTTGCCAGTTTCAAACATACTATCGAATACCTGCTTGCCAAGTTTAGCAGAGATTGTTCCATCAACGATAAAATCTAAGAGTTCGGACAAAGCATTTGCTTTGATTGGGGAGCTCACAATATCAATACCTGCTTTATTCAAACGACCAAAAAGCTCTACGGTTAACCAGGTAACGGCGAGCTTTGAATCATGTTTTTTTATCAATTCCTCAAAATAATCAGCAATTGCTTTATCGGAGGTAATGACGTTTGCATCGTATTCATTGATACCCAATTCCTCAATGTATCGCAGCTTTTTTTGATCTGGCAACTCGGGCAAAGATGATTGAATTAAATCAATTTTATCCTGGCTTACCTCAACAGGTAATAAATCAGGCTCAGGGAAGTATCTATAATCGCTTGCATCCTCTTTGCTTCTCATCACTTTTGTTTTTCCCGAAGCAACGTCAAACAATAAGGTATCTTGACTTATTTCTTCTCCACTTTCTAAAATTTCAATTTGTCTTTGTATTTCATAGTCTATAGCTTGCACAATATAACGTATCGAGTTCAGATTTTTTATTTCACAACGAGTGCCAAATGTAC
			TACTGCCTTTTAGGCGGACAGAAACATTTGCATCACAACGAAGTGATCCCTTTTCCATATCACCATCACACGAACCAATGTAACGCAAAATCTGCCTCAATTTTTTCATGCATTCTGCAGCTTCCGCAGATGAACGGAGATCTGGTTCTGAAACAATTTCCATTAAAGCAACCCCTGCACGATTTAAATCTACATAAGTTTTGCTTTCCTCATGAACGCTCTTTCCTGCATCTTGCTCTAAATGAATTCTCGCAATTCTTATTTCCTTTTCATTGTCGTTGATAAATACTCTACCATTTTTAACTATTGGCTCAAAAAACTGGGTTATCTGGTAACCTTGCGGTAAATCAGGATAAAAATAATTTTTCCGATCAAAGTAAGAATACTTATTAATTTCTGCAGAAAGTGCAAGACCAGTGCGTATTGCTTGCTCTATGCAGTAATAATTTAGTATTGGCAGCGTACCTGGCATTGCCGCATCAACTAGAGAAACTTGAGTGTTATGCTCAGCACCAAATTCCGTTGATGAGCTAGAAAATAGCTTCGTATTAGAAGAAACTTGAGCATGCACCTCAAGCCCAATTACCGCTTCCCAATCCTCTTTCGTCATGTATTTTATTTAAATGATAATCTTAATATTCTGCAAAATTAGCACAAAAAGTCAAAACAAAACTCATGTTAGCTAAGTGGTATGCAGATTGTTTTACCCATAGAAACGGGTTAAATGCAAAAGATTA--------------------------------------------------------------------------------------------------------------------------------------TCTTTATCAAATTTCTAGCTACACAAGCTGAAATACGCT-----A---TTTAAAACATCAAAAAACGCCAACTTAAAAAATGGATAGTGAATAATTAGCTACCCTAGGGTTTC-TTTGCCTTTTTTTCTGTTTAGTAAATTTCTTAACGTTTATAATTTAGATTAGTTGCGGCTTAAAAGCGGCTGAGTCACGGTTATTAAGCGTTTAGAATAAAAAAACGCCATACT---------------------------------------------------------------------------GTTTGTAGCTAAACGATAACCGTCATCCCGCTACTTGTTAGCGGCCGAGATACCGCGAATGAATTGCGGTATGACGTAGGATTGC---------------------------------------------------------------------------------------------------------------------------------------TCCTCCCTTGTGGAGATTGCTCTCAAATCACAATGTTCGTACAGCTATGCAAACACAAAGGTGTCATTCCAGCGCGTGACGCTGGAATCCAGTTGAGCTATTTCAACAAAAATACTGCATTTTGAGATGAACGTCTATTCTCACCAGACTTATTTACAAGTATAACAATTAAAGTCTGGATTCCAGTGTCAAGCACTGGAATGACATCATAGGGGCACTGCCCTTTTGGATGGAAACCAGTGTCAGCTACTTAGATGATACCTTTTTTCTACTTAGTTTGGGTTATGCAAGAAGTCTATTGCATTCCTGAGCAATTTGATTCATTATTCTTTTTGTAAAAAATTTTCTTAACTTTCTCTCCACTTTTTTGGTAAGGTCACTTTAAAGGAAGTCTAATAGATGCTACATAGAAATCCAGATGAGTTTCTAAAGTCTATTCCAAAAGATAAGCGCATAATGTGCCTTGACATGGGAGAAAAGCAAATAGGCATAGCATTTAGCGATAAAACACAGCTCATAGCCACAGCTCATAGCATATATCACAGAAAAAATATGAGCAAAGATTTAGGTTATCTGCATAGAATATTCAAAGAAAATGAATCTGGA
			TCAATGGTAATAGGACTACCATTAAAAATGGACGAGCAAGAAACTAAATGGTGTAAAACTATAATCCAATTCGCAAATAAAATAATAAAAAAATATAAAGTAAATATATACTTACAAGACGAAAGCTTCTCAACATCTATCGCAACTCATACACTAAAAATTACTGGAATATCAATCACAAAATCGAAAAAAATAGATGATAAAATCTCCGCATGTATTATTTTGCAACGAACGTTAGACAAGATAAATACAATCAAATAGTTTTTCCAGATCTGGAAATCTTCAAACTGAATCCCATATAAAAGTTACTCAACAAAACAAGAACCTTTCGTATAAGCATGACAAATTGCTACAGCAAGAGCGTCAGCAGCATGGTGGCCTTTTATACTCAAATTTTTAACTATTTGCTTCACCATAAATATAATCTGATCCTTATCAGCATGGCCATTTCCGGTAATGCTTTTTTTTACATAGTTTGCATCATATTCATTCATAGTTAGCTTTGTTATTTTTAACGCTAAAATTACAACCCCTCTTGCATATCCTAAAGTTAGTGAAGATTTAGGATTTTTATTAACAAAAATTTTCTCCACCGCAGCTTCATTCGGAGAGTATAGGGAAATTACTTTCTTTAATTGTTCAAAAATTATATGTAGGCGTTCACCTGTACCCAATTTACCATCAGTTGATATGGTGCCGCCGCCCAAAAATTCAATATTATTTTTTTCGTTCAGGCTGATAATGGCCCACCCAGTCTTGCTTATTCCTGGATCTAGACCTATTATTTTAACCACTTAATAAACGCTTAACCAATAGACAAACAAAAATAAAAATATCCAGACTACATCTACAAAGTGCCAATACCAGGAGGCAAACTCAAAGCACAAATGGTCCTGAAGTGTAAATTGGCCTTTCCGTGCTCTAAATAAACACACTGATAAAAATATTATTCCTATTATAACGTGTGCGCAGTGAAAACCGGTAATCATATAAAAATTGGATGTATAAATAAGCTTTTCTCCTGTTTCTTGTAGAGAAAAACTCGCTTCATGATACTCTATTGCTTGCACTATTATAAAAAAAACTCCAAGCAATATAGTTATGGACAGCATTTTAATCATGCTCTTTTTATCATTTTTAAGTAAAGAGTGATTTGCCCAAGTAATTGTTGTACCAGAAAGCAATAATATTAATGTATTCATGAATGGTAGTGACCACGGATCAGGTGGCAAAATTCCCTCAGGGGGCCATTCAACTTTTTTTGCAGGAGAAAACGCCTCAAATAAAAAAACTGGATCAAGCCAGGCTTTAAAGAATGAACAAAAGAACACTATAAAAAATACGACCTCCGAGAGAATAAACAAGTACATTGCAAATTTGAGTCCATGTTTTACAATGGCAGTGTGACATTTGTCATAAATGGCCTCCCTTATTACATCTCTCCACCAATAAAACAGCACCCCTGATACTGCGGAGATTCCCAAAACTAAACAAAACATTCCGACAATTTGTTTATGAAGCGCGCCAACTAATCCAAGTGCAAGAATAAGAATTGCTGCTGATACAGCAATTGGCCAAGGGCTTGGATCCACTAAATGAAAATCATGTTCTTTACTTTTCATAGCATTTTAAAAAATACTTATTAAGGATACAAATTAGCTTAAAATTGTCAATGTTCCTTAGGAAATTGATTGAATCTTGAAAAATTATATGCACCGTTCAAAAAATCTAACACAAATTGTGCAGTTATTCTAAACAACTCAAGCATTCTGCTCTTTTCGTTTTCTCTTGCTCTGCTGCAATATCCATCAACAATATTTTCCAAAATAATGCATCCAGACTTTACTGAATCACTGTAACAAAAATTAAACCAATCCCTATATCTATTATTTTTCTTGAATCTATTTTTCATGCTATCAACGACAGTCTCGTATATAAACATGCAAGAATACAAAACCGTCATAGCCTCATAGGTATTACTATGCGAGATGGATAAAAGA
			AAATTAGTGAAATTAAAACACTCAAGAGATTTCTTTTCGCGACTTATACCGTACATAGTAAAGTAGTAGTCATATAGCATTCTATTAACAGTCACTACTCTTTGGGCTACTTCAGCAAGCGAGATAATACTACTATAATCTTCCATTTTGGATGCAGTAATTAAGGTGGTACGAATATAATCACCTAAGAACAACGTCTTTTGTTGAGCATAGAATTTGAAGTTCTCTATATTTAGGGTGTTATTCGCTAACTCAACATTAAAAGGATGCTCAATTATATCCTTTAAAAGATTTGACCCGTAACAGCTCCTAATTATGCCACTGAACACTGTAGTTACCGATAAAAGATCAAGTTAACGTAAATAATCCGCTGCTAATATTCTTTGCTAGATATATTAGAGTAATATGCCTCATCCCAAAACATTATTTCTAATTCCAGCCCTTTCTTAAAAAACTCATACATCCTCTTTTTTTCACAGTCACTAGCTTTTTTATATAGCTTATTTGTAATATCAGTAACCTCATCAATTACAGCATTTACTGTTTCGCTACTATAAATGTTGATCCTCTCTTTGTATTTGTTATTTTTAACCCCTTTAGTTGTTATCTCATTTACCATATGGCGTATAACGATTTGGTATATGTTAAAGCAAGAATAAGATGCTACTAAAGCTTCATTAACAGAATTGTGATATGCGGCACTCATGAAAAAGTCAGTAAAGGCAGAACAAGCTCTTGACTTTTTGTGATCATCAGATAGATCACAATCTTCAAAATATTTTTTATACTGTTCTCGAACATAAAATGCTCCTTGTGCCAAATTGATTAAACTACTCATCATTTCAATATCATCAACTCTAGCTGCAACAATTAAAAAAGCACGAGCGCAATCTATACAATACAGAAAATCCTGCTGAAGGTAGAATTTGAATTTTTCATAATCTAATGTATTATTTATCAACTCAACATTAAAAGGGTGTTCTTTTATTTTATCAATAAGATCAGAAAACTCTTTTAGAGGTTGTCCGGAAACAAGTAAAAGGCTATAATATCTGAAATTTTAGTACGGGGTAAAGATGAGAAAAAAGTATCCAACAGATCTAAGCGAAAGG-----------------------------------------------------------------------------------------------------------------------------------------------------------------------------------------------------------------------------------------------------------------------------------------------------------------------------------------------------------------------------------------------------------------------------------------------------------------------------------------------------------------------------------------------------------------------------------------------------------------------------------------------------------------------------------------------------------------------------------------------------CTCACAACATCCACTGAGAATTTCATATACCTAGCTATGAGTAGGGTTATGTTAAAGAGGGAATATGCTTGAATTTACTTGTTTCCGGACAACCTCTTACAATTACGTTGTACAGTTCTCCTTCTATTTCGTTATACACTTTATAAGCCTCACAATAAAAATT
			GAATATAAAAATTATTACTAATATGGTATAATTATTATGAAAAAGCGTGCTATGCTTTAACAATAAGCTAGTATATAAATATGGGGCTGTAAATCAAAAATTTTAGCAATCTAAAGAAATTTTACTATTACCTTCTATATTGAATTCTCTACGAAGATCAGCAGACAAGTTTATGCTTTCCCAAGAAAATCCACCGTCACTTTCTGACTCTTTACCAAAATGTCCATAACAGGCTGTACGTTTATATATAGGATGATTAAGCGATAAATGCTTGATTATGCCTTTTGTTGATAAATCTATATTATTCTCGATAAACTTTTTAATTACTCTTTCCTCTACCTTATTCGCACCAAATGTATCAATATAGAATGAAGTAGGTTTTGATACACCAATTGCATAAGAAAGCTGCACAAGACAACGTTCAGCCAAACCTGCAAAGACAATATTTTTAGCAAGATATCTTGCCATATAAGCCGCAGATCTATCAACTTTGGTTGCATCTTTTCCGGAAAACGCTCCTCCACCGTGTGGAATATAACCTCCATAAGTATCAACCATAATTTTTCGTCCGGTTAATCCACAATCACTAACCGGTCCACCAATAACAAATCTACCAGTTGGATTGACTAAGAGATTTTCCTCAGGACACATCCATCCTTCAGGTAAAGATGAAACTATGTAAGGGTAAATTATTTCTTTTACTTTTGATTGATCCAAATCCTCAGGGTGCTGTATTGAGACAATAATACTTTCAGCACGTACCGGGAGGTTATTCTCATATGCCAAAGTGATTTGTGACTTTGCATCTGGACCAAGTTTTGCTTCTTTAACTGCGCTCATGATATTTTTCAGAATCGAGTGTGCATAAAAAATGGGTGCCGGCATAAGGTTTTCTGTCTCTGTTGTTGCATAGCCATACATTATGCCCTGATCTCCAGCACCTTGATCCAACCCTATTGCAATGTCATTTGATTGCTCATGCAGCAATATATTTACTTTCACTTTTCTCCAGTGGAACCCATCGTGCTTGTAACCAATATCTTTTATTGTATTCCGTACAATACTTTCAATCCTGCTATTTTTGATGTTAGGCCCAAACACTTCCCCAGCTATAATAACGTTATCTTTGGCGACTAAAGTCTCTATTGCAGCTCGCGCAAAAGGATCAGTAAAAAGGTACTCATCAAGTATTGCATCTGAAATTTGATCTGCTACTTTATCTGGATGACCAGCCGCCACTGATTCACTGGTTACTAAATTTTTATATAAACTCATGTTTTTGCTTATACAATATCAAAACCGCTATAGAAAACACAGTTAGTAACTACTAAATGGTGGGTCTGGGAAGAGTTGAACCTCCGACCTCACGCTTATCAGGCGTGCGCTCTAACCACCTGAGCTACAGACCCCTGATTTATTCAAGCTGAAGCTTTCATATTATCTGTAGGCAAGATATCAATAAAAGTCTTTTTATTTGCTGATCTTCTAAAGCTGACCCAGCCTTCTATTTTAGCAAAAATCGTATGATCTTTACCTATACCAACATTCTTTCCAGGATGGAATTTTGTGCCTCTTTGGCGCACAATTATGTTACCAGGAATAACCTTCCCATTCTTCTTTATTCCTAACCTACGACCCGCTGAATCTCTACCATTACAGGAACTACCACCTGATTTTTTAGTTGCCATATCTTACCTCTTACTTTTGAAGACTAATTTCATTTATACGAAGAACAGTTATATACTGCCTATGACCAGTTTTCCTACGGTAATTTTTTCTTCTTTTCTTCTTAAAGATTATAATTTTTTCCCCCCTGCACTGCTCCAACACTTCAGCTTTAACAGTAGCATTAGATGAATAAGATAAGCCACTATTTGAAATACAAATCACCTTATTGATTTCCACCTCTTTTTTTTCTTCAGCTTCTAACTTCTCTACCTTTATTATACTACCTTCTTTTACTAAATATTGCTTTCCACCAGTCTCAATTACTGCAAACA
			TGATAAATATAAATTATTGTTATTAACTTTAATCGTAAACGATGTCATATACGCTGTCAATATAAATAAAAAGCATGACTTAACGTTCTTTTTGAGCTACTAAAATACTTCTATCTGTTTTCATCTTTTATCTACCTTTTCTCAGACAGTAGACTTCTTGCATAACCTAAGCAGAAAAAAGGCAAATAGTTATTATAGCTCTAAGTTTACCGACACCGTCATGCAAGTAGCCCCTTCTCCTGTCATCCGAGTAGCTTGACACTGGTTCCTTTATGACGATGTCATCCAAGTGTCAGCTACTCGGATGACAAAAAAAGGAGCACTAGGATGACATCATCCTTTTTTGGGATTCCAGTGTCACGCACTGGGATGACAGCAGTCCTACGTCATACCGCCGCG----------------------------------------------------------------------------------------------------------------------------------TAGTCATTGTCTATTTTCAGTATTGGCGTTTTTTAAGTCTTAAACACTGCAATTTAGCTGCTTTTAATTGCAACTAACCTACGCTGCAAATGTTTAAGAAATTTACTAAGCAGAAAAAAAGACAAAGGACCCCCGAGTTAGCTAGTCTTTTACTATCTCTGTCGAGTATTGGCATTTTTTGATGTCTTGTAACGCTTTATAAGCGCGTTCAGCTTATTTAGATAAAAAT----------------------------------TATCTATATACTGCAAAAAATTAAACATAAGACGCCGATACATTAAGTAATCCTTACCTTTTAATCTGCAGATTGGCGAAAGCAAATACAATAGCTTCACTGTTATGATAAGGGGGCTGGCGGAGTTTGTCAAGGAAGTTTTTTTGTTTCTATTCCCAATAAAAGTTTGTTATATGGTTATGCAAGAAGTCTAATATTAAAAATGACACAACAACATAATTAAATTAGACTACTTTATTCTCTTAGTTACTTGCTTTTCTCTTGCTATTGCAAGGCTTTTTTCTGGTACATCCTCAACTATAACACTACCTGCTGCAATTACAGATTCATCATGAATATTAAGCGGCGCAATTAGTGAGCTATTGGCGCCAACAAAGCAATTGCTCCCTATATTCGTTCCATGTTTATTTTTCCCATCATAATTACAAACAATAGTGCCTGCTCCTATATTACTCTCCTGCCCTACTTTAGCATTTCCTATATAACTTAAGTGTTTTATTCTAGTGTTTTGACCAACTTCACTTGTTTTCACTTCCACAAAATTTCCTATTTTTGCCTTATTACCAATTGTTGTGTTTCCGCGTATTCTGGTAAATGGACCGACCTCAGCATTACTTTTAATTAAGCAGTTTTCTAAATGCGAAAATGGCAGTATTTTCGCACCAGACTCTATTTTCACTCCAGTACCGAAAAAAACATATGGGTAAATAACTGAATCTCTGGCAATTTGCGTATCAAGAGAAAAGAAAACAGTCTCTGGTGCAACAAGCGTTACTCCGGAGTCGGTAAAAATTTTTCTTTTATTTTCTTGAAAGTAAAACTCAGCTTTTATAAGGTCATTTCTGTTATTTATTCCCGTTGCTTCTTCTCCACCGGTAATAACGTAACCGACATTTAAATTACTCTTCACTGCAATGGAAACTATATCGGTCAAGTAATATTCATGAGTTGAGCTATTGCACTCTATTTTCTCCACCAATTCACGTAAATTCTTTGCACATGCAACCATTATTCCAGCATTTGCAAGAAATTCTTCATGATTATTTTTATCACTCTTTGCTTCTACGATTTCTCTTAAGGAACCATTCTCAATAATTAACCTACCGTATTCTTTATTGCTTGTCCTAAAACCTAGGCAAACTAGAGCCTTGCCTTCTAAATAACTAATCATTTTAGTTATTGTGCTGCTTTTTATGAGCGGAGTATCC
			CCATACTGCACAACAACTATGCTTGAATCTGGCAATTCTCTTAGGTTTCTCATCGCAGTTTTGACCGCATCTCCCGTGCCAAGTGTTAATTCTTGTGTAATTAACTGTATATCCTTAAAACACTTTAGTCTTTCAATTAAAGGCTGATCAACTACAACAGCAATATTTTCAGGATTTAACTGTTTTGCATTGTAAATGACATGCTGGAGCATGGAAAAACTGCCTATTTTGTGTAGGACCTTAGGCAAATCTGAATTCATCCGCCTGCCATGCCCTGAAGCAAGTATAACGAACGTATGAGTTTTACTTATCACTTATCTTAAAGATGAAAAATGAAAACCGTAATGATCAAGCCAGCTGATTTTGTTGTCATAAAAGCTCCTCAAGTCGCTAATTTGATATTTTAGCATTGCAAGCCTTTCTATACCAATGCCAAACGCAAAACCGTTGTATTTAGTATGGTCTATTCCAACATTTTGAAATACATTTGGATGCGTCATACCGCATCCCAGTACTTCTATCCATTTACTACCTTTATAACTTATGTCCACTTCCGCAGAAGGCTCGGTAAAAGGGAAAAAACTATTACGAAAACGTATCTTCAGCCCTTTATCGCCAAAGAACTTATTAAGGAAGTGATGAATAGTAAATTTTAACTGGCCCATATTGACATTCTCATCGACATATAACCCCTCTATTTGATGGAACATAGGGGTGTGAGTTGCATCAAAGTCGTTTCTGTATACTCTACCTGCGGCTACTATTTTAATTGGGAATTTTTTTGTTTTTTCCATGGTTCTAATCTGTACAGATGAGGTGTGAGTGCGCAGTACCATTCTTTTATCATCTATTTTATTCTTTAAGTAGAAGGTATCTTGCTCCTCTCGTGCAGGATGATGACTTGGAGTATTCAGTGCATCAAATACATGAAATTCATCTTCAATGTCAGGGCCATCAACTGCCTTAAAACCCATATGTGCAAAAATAAGCTTTACTTCATTTAGAACCTTACTGAGTGGATGGACCTTGCCAATTTTTTCTGGCCTCGCAGACAACGTGATATCAACTGCCTCGTTCTGCAATTTAAAGTTAACTTCTTCGGCTTTTAGTATATTCTCCTTATTCATTATAAGCTGATCTAGCTTATTACGTAAAACGTTGATAACTTCGCCTAAATTGCGCTTTTTTCCTGCGTCTTCTATCTCTTTTAAGTTGTCAAAATAAGCTTTAATTACACCCTTTTTTCCCAAATATGATAGCCTAACTTTTTCTAAATCTTGTAAAGAAGAAGCATTCTCAATTTCGGAAACTGCTTTATCTTCAAGTGAAAGTATGTCATCTAATAACTCTTTATTCATCTTAAAAACGCTGGCTTAAACTTTCATTATAGTGAAATTTTAAATATCATCAACAATCCGAAAAATTGCCCTATTCTGATTGTTAATTTATTGACTGATTAATCTTTTTTATTTACCTTTGCGTTGATGAATTTGCTGTATCAACTATGCACAACAGTAATACTGAAACTAAGAATAAGTATAAAATAGAGGATTTACCTAAGCTCTTTAAGGAAAAATCCAGAAACATAAGTAAAGCATTTTCTAGCGAAACAATTAAGATCAGTACTATTCGCTCGAGAAGTATTGAAAGTAATATACAAGAATTTTCATTTGAGCTAACAGCAACAGATAAAGACACCTTTAATATAAGATTATTTCGAATAAACTCTTTAATTAATTTTTTCAAAATCTGCCTTTCCCGGGAAAAAAATTTTACAGCCAACATAAAAGTGCCCAAAGAAAGCAGTGAACTATATAATAACTACTGTAAAACTAACAGTTATAAAACTGTAGAAGAATTCGTAAATAGTGCTCCGCCTCAAATCCTTCTGCAGGGCACAACGATAACGCTACAAACAGACGTTGAAAACATTAACCTGGACAACTTGTACCAAATCGAGTTATTTCTAAATGAAAAGCTACGACATGCAGAAAAAACTG
			AAAATGAAGACAAAAAAGAACAGAGTGAAACTAACCAAAAAAATGCACAAAATAAACAAATCGTACCAGTTACAGGCTCATTTGGCTTCGATGTAACAAATAATGGAAAACAAGTTACACGTGTTTCGATAGTAGTTGCTGCAATGCATGAAAACGTTTTCTGGTTTAGATCTTTTTTCTGTCTACCCAATTTTTTTAATACGTCACAATTCTTTTCCCAACAATTGCCAAAATTTTCTATACAGAGCAACAATATACCATTTGGTGTTATTCCAGCGTTTGACCAGGAAAAAAGAAACATGGATCCAAGTAGTCAAGCTACTCGGATGACAGGGGGTAGTATAGAAAATCCAATACCTCAAGAAGCAGAACAGAATGTAGGTCAAACTACTTCGCACACAGAGTATTTTAAGGCTAACAGAAAAAAGAAGTCAAAAAAGCAGACCAAAGAACTATCAGAGAAAGAAAAACCATTAGCCATAAAACAAGCACAAAATGATGCTAGAGTAGCTATGATAGATAACCAAATTGAGCACAGGGGGAAAAAACTCGATAAAATATTTATTGAAGTGATGAGTGGATACAAAAATCAAGATCCAGAAACATTTTGCAATATTTTCAGCTCAGTATTCAATATTGTTTACTTTCAAGATAAACAATTACATGCAATATTAGAGCCAGGCGAGATATCAGAAGTATTACAGATACTCGAAAGGCCACAACCTCTTAGTAACTCACTTTTAGGTAAAGAATATTTACAAAAACAAGTATATAGAAAAAAAGAGCAATTGCTTAAATTAGTTTCAGGTGTTTATATACAACAACCTTCTCCACAACATGAAAATACTCCTCATAAATCTACAAACCCTTTACCAATTAAAGATCTTTCACCAGCAACAAATGAAGCTAAAACTCTACCACCTACTAACATTACACTCAAATCATCATTAAAAACTGTATTTTCCTCAAAAAAGGCTTATTTTTGTCTATTTATAATAGTAGCATCTGCATCAACACTTTGCTTATGGCATTTTCCGTTAGGAAAAGTGTCAATGTTAAAAGGATTAGTGCCACCAGAAAAAAGAGAAAGTATTGGGCTAGCATTGAACATAGGGTTACCAATATTAACTGCATTATGTGTTCTGAGTTTGGCTTATTTCATATATTCTGAATATTCTATAGAATCTATTGAACAAGTAAGTGAAAACGATCCCCTTTCTCGCGCCTATAGCTAGTGCAGGCTCAGTTTTCCTACGTCATACCGTCACGGTATCTCTAGATCCCGCTAACACGTAGCGGGATGACGAATTTGTCGTTTTTTAAATTGTCGGTAAACCAGAATTACTTTAACTATAACAAAATAGAAATAAGTTGTTGTAAAAAATTTTTCATGGTAAAATTATTTATTTTCACCATATGTTTAAAGGAATTATCACGGATATCGGGACTATAACTGATACTACCACTCACTCCAACTCTGATCAAATTTTCCATATCAAGACACAAAATTTATCCTCTATAAATAAAGGAGATTCAATAGCTTGCTCTGGTGTGTGTTTAACTGTTGTTGATATAATGAGCGATACATTTACAGTCCAAGCATCTCAAGAAACTATGAAGGTTGCTAACTTAAATACGTGGAGAATAGGAAAAAAAATAAATCTCGAACAAGCAATGAGATTAAGCGATAAGATCGATGGCCACCTGGTTCAGGGTCATGTTGATGGGATAGTAAAATTTTTAACAATTAATCAAAATTTAGATTCTCATGAAATCAAACTATCGTGCCCACAAGAATTAATTAAATTTGTTGCAAAAAAAAGCTCCGTTACACTAGATGGGGTTTCCCTCACAGTGAATTCAGTTATTAATCAGGAATTTACAGTAAATATCACTCCCTATACATGGGAAAATACAACTTTTCAGTACAACAAAGTAAATGATTATTTGAATTTAGAAATTGACATGATCGCTAGGTATTTAGATCAATTGATGCAGCA
			TAAATACAATTAATTTTACAACCTTGTTATTTACAACTATTATATCTTGAAAACCATATAGATATAAAACATGCTTTTCGATAGCCTAATTATCTTCATTGTTGTTCTATGCGTAATAATCTCGGTAACTAGAGGCTTTATAAAAGAGCTATGCGCACTAATGTTTCTATTTTTATCGGTCTTTCTGACAGCTAATCACTATGATTTTTTCGCTCCAAATTATAGTAAATATTTTGATTCTAAAGTTACACTAAACATACTTTCTACAATCTCTGTATTTATTATACTTAATCTTATATTCATGATAATAAATAACTGGCTAATGTACATATTATCACCCATAAGGTTGGGGTTTATCGATAGAGTTACTGGAATCTTTCTCGGAGTGCTTAAAGGAATATTGCTCTCTTATGTATTATTTTTTGCTGTGCACTTATATTGCTACACAGTATATGACAAAAAAGAGGGAGAGTATAAAATAGAAGCAGAAGACATATTGCCTAATTGGATAATAAATTCACACTCTTATCAGGCTTTATTTGTGACAGCAGAAGAAGTAATTGACATGTATGTACCAGAGTCGTTGATACTAAAAATAAAAGAGATCGGTGGAGAAATGGTTGATCAAGAAAAACCTAAAAACAATAAAAAAGAAGAGTAAATATTTATTTATAAATATTTTCATTGGGAGTATTCAAAAAGCCATATGTGTCAGGTTAAGAGCACAGAATTTTTTACTGGAAATATTAATTTTGTTTTAGCAATAAATCAACTTAAGGTCATAATATCTTGACATTTATTTAATGTTGCTATATAATAGCTATGTACATTTTGTGTACTATAGCAATAAAATTACCTTGTAATAGGTGTATTGGACCCGAGGGCAGTACTCGGCGTCTCCACCATGTTTTTTAATTTATATGGGGACGAATAAGGATCGACATGCATAGTAAAGATGGTAGCTTTGCTCGGTTAGACACCACCGCTAAGAGTTCATAATTTAAATGCAAACGATAATTTTGCTGCTGAAGACAATGTCGACGCAATAGCTGCTTAATTTAAGCACTATAACTTCATTGCTATAAGCACGGTTCAGGGAACGCCGGGTAACAGAAGTTCCCCAAAATTTACGTATGTGAAAGTTATATGGAGCAAACAGATTACAAAAAACTGCTTAATTCTGCTAAGTTTCAAGTTATCAAAAAGACTTTAGATGTTATATCAGGTAATGGTTTTATCCCTCACTTAGAAATATTATTTTTCACATATTTTAATGGTGTGACCATGCCAGATCGTTTGAAAAAGTCATACCCTACTCAAATGCTTATTATATTACAGCATCAATTCTATGATTTAAAAGTTTCTGAGGATAAATTTAGCGTCAGTTTGAGTTTTCAAGGAAAACAAGAGCGAATTACTATACCGTTTTTTGCTATTAGTGAGTTTCGTGATAAAATTTCAGGAGATGTTTTAATATTTGACAAAATCAGTATCGACTCTGATAAAGAATACAAAAGTGAAAAATGTACTGAAAAACTATCAAACGGTAGTATTATATCCATAGATCAACTGCGTGATGAGTAACTGCTCATCTTTATAAACAAAAAATATTAATAGAAAAAAGTGGTCTAACTTAAGTAATAGAATAGAGGGTAGATAAATATGCTAAATCTTTAATTATTTATTAACGCAGGTGGCAAAATTTTTCTTACATATCATCAACTTCCTTTATTGAAAAATTCAGAAAAATGTTGTATAATTATTAGTAGACTTTGGTAAAACATATGACAGATTCAGGAATTAGTATAACTTTTGACCCAAAAACTTCACATAACCTTACTAAGTTGGCTGAAATCACCAAGGAATCCGTTCAAGAACTAGCAAAAAGGTTAGTCATCGAAGGAATCGAGTGCGAAGTAGAAGATATTGCGTTATATAAAACTATTAAGGAATGTGAGGATGTAGACTGGAATACAGTACTATCTGAAAGGGAGAGGACA
			TAAACTGAAATACGATATTGTCTACTCAAAAAACTTTACTGAAAGAGATTTTCTAAATCTTCCAAAAACAATAAGATCAAGGATTACAAAAGCGATAAACGAGCGGCTTACAACTGATCCAATTAAATTTGGTAAACCATTACGTGGCAGGCTAAAAGGGTATAGAAGAATAAGGGTTAGTGATTATCGAATTATTTATACTGTAAATATTGCAAAACATAAGGTATTTGTTGCTACAGCAGGACATAGAGACACCATTTATGAGAAGGCTACTTGATAAACATTAAATATATTTTTATACAGCCCTCCTTCCTTTATTGAAAAATTAAAAAAAATGTTGTAAAATAGCTATAGTAGTAGAC-----------------------------------------------------------------------------------------------------------------------------------------------------------------------------------------------------------------------------------------------------------------------------------------------------------------------------------------------------------------------------------------------------------------------------------------------------------------------------------------------------------------------------------------------ATATATTTTTATACACCACTCCTTTCTTTATTGAAAAATTAAAAAAAATGTTGTATAATTATTAGTGGACTTTGGTAAAACATATGGCAAATTCAGGCATTAACATAGCTCTTAGCGAAGAAACTTTAAAGCATCTTGCTGAATTATCTGAATTTACTAAACAGCCCGTTCAAGAATTAGCAGGAAAACTATTTAGAGAAGCAGTTGAGCTTGAAATGGAGGATTTTTTAGTATCTAAAATTTCTGATGAGCGTGATGTTGAAGGTGCAGAAACAGTTGATTTTGAAGATATTAAGTGGGATTAGAGCGTTACAAGGTTAAGTCTTTAAAGAGTGTTGTTGAAAAAGATTTACCAAACCTTCCAAAGATAATAAGGCTAAGAGTTCAAAAGGCTATAAAAGAACGTCTTACAGTTGACCCAATAAATTTTGGTGAACCACTACATCATAACTTAAAAGGATGTAGAAGGCTAAGAGTTGGTGACTATCGTGTAATTTACAGAGTAAATCAATTAGATCATATAGTAACTATCACAGAGATAGGACATAGAGATGATATTTATAAGAAATAAATATCAACATTAATATATATTATACACCCCTCCTTCCTTCTCCATTCTCTACTTTAGGTGGCTTTGCGCAGCTCAAAAAATGAAGTTTTTTTTGGTTCAGCAAAAACAACATTTTGAGTTTGAAAAGGCTAAATACTTGTCTTTTATATAACTTTCGTGTAATAGATATGTATGCATCCAATCATATATCTACTCAATACGTTACTTGATCTTTATAGCTTCATTCTAATATGTTGGGTTGTCCTAAACTGGCTGGTTAAACTTAATATGGTGAACATATATAATGAAACTGTCAGTAGCATAATGCACATCTTGAACCAATTGACATATCCACCACTAAAGATTATTAGAAGATATATACCACCGTTCAACGGATTAGATTTATCTATAATGATATTGCTAATAACAATTCACTTTGTAAAATATACAGTAGCTTACTACTTTAGGTAGATGTTAAAAAAATATCTAAAATCAGCAATATATCTATCCCTTTTAATATATATATATATATCAGTTTTTAGCTATAACTATAAAGATCCT
			TCCTTAAACACAGCTACAAATGAGGAAGTGACAAATTTAGGTGGAATAGTAAGTTCATATTTAGCTGATATATTGGTTCAATTTCTTGGATTAACTAGTGTTACAATAGCTACAACCATAGTTTACTTGTTGATCTTCAGGCCATCAAAAAGGCTGCTAAAAATTCTCTATTTAATATTAATCAATTTAGGGATATGTGCTATACTACCACAACTTTCGCTAGGCATCACTGCAAGGTACAGACACAGTGGAATAATAGGGAATGCACTAATTAATAACTGCCCGTTTTATATATTTGTGATAGTAACATCAATAGGTCTTGTAGGATCTGTTGGTTGGAAGAGAACAATTTACTCTCTATTCTTCTTATGTAAAAAAATAGCTTGCTTATTTGTAAATGTTCCATTCTTCAGATCACATAAAACTACTGAGTATTCAATTGCACCATTAGTGGAAGAAGAAAAACATAGAACTAAAATCACTACTAAACAACAACCAAAAGAAAGACAGAAAAAAGCTACCGAGGAGGTTTTAAGTGAGTTTAAGTTTCCAAGTATCCATTTACTTTCTAAAGCAGAAGAGTCTTTGCAGAGAAAACAGCTAAATGAAATGGAGAGCAATAAAAATTTATCTCTGCTGGAACAAGTCCTGAGTGATTTTGGCGTGCAAGGAAAAATTATCAGTGTATGCTATGGGCCGGTTGTGACTTTGTACAAACTTGAACCACAAGCTGGCACGAAATCTGCAAGAGTAATTGGCCTTGCAGATGACATTGCACGTTCGATGAGTGCACTCTCTGCACGTATTTCAATAATTCGTGGGCAAAATGCTATGGGAATAGAGTTGCCGAACAAGGAACGGGAAATTGTAATGCTGCGTGATTTGCTTGAATCCCCAGAATACCAAAATGCAAACTTAAATCTCCCAATTGCGCTTGGCAAAGAAATAAGTGGAAAACCAGTTATTGCAGATCTAACTAAAATGCCCCACTTGCTCGTTGCTGGAACCACAGGGTCTGGTAAATCAGTTGCGATTAACACTATGATTCTTTCACTCGTTTATCGATTAAGTCCTGATGAATGTAAGATGATAATGATCGACCCAAAAATGCTTGAGCTTTCAATATATGATGCAATACCGCATCTAATAACGCCAGTGGTAACAGAGCCAAAAAAGGCTGTAGTCGCTCTTAAGTGGATAGTGAAAGAAATGGAAAATCGCTATCGCATGATGTCCTATTTAAATGTGCGCAATGTAATAAACTATAACCAAAGAATCACAGAAGCGATGAATAGTGGAATAGAATTGGAGCGCGTTGTGCAGATTGGCTTTAACTCAACAACAGGCAAACCTCTGTTTGAAAAAATACCAATCAAGATGGAAACATTTCCGTATATTGTAGTGATCGTGGATGAAATGGCAGATTTGATGCTTGTTGCCGGCAAAGAAATAGAGTGCTCTATTCAACGCTTAGCTCAGATGGCTCGTGCTGCAGGAATACACATCATAATGGCAACACAACGCCCATCTGTGGATGTGATCACAGGTGTGATAAAGGCGAACTTTCCAACGAGAATCAGTTTTGCTGTTACTTCTAAGATAGATAGCCGTACTATACTTGGCGAACAAGGGGCTGAACAATTGCTCGGCATGGGTGACATGCTCTATATGGCCTCTGGTGGTAAGATCATTCGAGTTCACGGCCCATTTGTAAGTGATAATGAGGTGCAAGATATAGTTGATCATCTGAAAATGCAAGGTGAGCCAAACTACATGGAGGAAATCACTAAAGAAGATGAAAATTCTTCTACAGAGTCACACGATGAAACGGAGGATGAAGAAAATGACCTCTATAACCAAGCAGTGGCCATCATTCAAAGAGATCAAAAAGTTTCAACCAGTTACATTCAAAGGCAGCTTAGAATAGGCTATAACAGAGCAGCAAACATCGTTGAAAGAATGGAAAAGGAAGGTATTGTCAGCGCTCCAAATTACTCAGG
			GAAAAGAGAGATATTGGTTGAATAACAATCTTGTAATACCTTAATTTAAGTTTTCGCACTTTCAAAAAGCAAGTCAAACGAAATTATTAAAAGATCAATACATAATGACAATTGATTTAATAATAATTTAAACATTTGGAATGTAAAATTATAATATATTAATTAACTAGGGGGTTAAAAATGGGTATAACTAAATGGGTACTTGGCTTTGATGAGTCAGATATAACAGCATTGCAGGAAAGTCAACAAATTGATGCTGAGCAGTTTGAAAAAGTTTTTGGTGCATTAAAAGAATGGCAAGAAGCTCAAAAGATAGATGCTAAACAGTTTGAAGAGGGATTTAGTGCATTAAAAGAATGGCAAGAAGCTCAAAAGATAGATGTTGAGCAGTTTGAAAAAGTTTTTAGTGCATTAGAAGACAAGATTGGTACTAAGCAGTTTCAAGCTATGCAAGAGCACTTAAACGGCCTGCAAGAAAAAGTGGAAACACTTGCAGAGGCAGTAGCAGATCAACAAAAAATAATGGCAATTTGTATCATAGTCAGTGCTGTTGCCGCAATAGCAATAACTAGTTTTGTTGCATTCTGTATCTATCAGGGAGTTAAGCTTGATAAAGAGAAAAAAAACGACTTATCTAAAGATACGCCAGACGCAAAACTTAATAATGTAGATACTACCGATGGTACTGAAAAACTACAGAATAACTTAAAAGTTGCAAACATATAGCTGCATAACACTTTTCTTGAAAAGGTGTTACGCAACTTGTAACACCTTACTCTTCTCTTAGTCTGCGTAGGTTTTTTTGATAGCAAACATATCACTTTTTAGAAAAATATTTGTATTGTAAAGTTAGTAAAGATTCTGGTTTACTTAAAGTTTGTTAATTGCTATCTTTTAAAACACGATATTTACTATAGCACCATATGCTTAGGGTTTTTTCTAAAATTTTATTTATATTAATGTTTTTGGTTTCTAGCTTTTTTACTGTGCATAGTGCTGAAGCTAAATCTAAGCTCAGTAAGAGATACATACCTCCTGGTAACCCTGGTGGTGCAAACTTTCATACAGATGAGGATTTTGCTGAGTCATATAAACTGTATGAGAAGCGTAGGGAATTGCTCAAGAAAAAAAAATTACAAGATCGAGCTATAAATAAAGAAGATCTAATCAAAAAATTAAAAGAGAAAAAAATTGCTAGTCTTGATAATGAGCCAAATGACATGGAAGCTTGCATAGTCGACGATGAAGAGAGCACTATGATAAATCAGCATGGTATTAATATCGCACGTTTAAGGGGTGCTGTATTTATAGATCAAGAGTCAGTTTTCCAGTATGAAAATAAGCAGCATGAAAGTGAACAACAAGAAGAGAAGAAAGTTACTTCAACACGAGAAAAGAAAGTTTCTCCTATAAATGTCACTATAAAAGAAACTCCATCAAGAAGAACGTGCTCACATGATTCTATTGCTAATTTGGATAACGTAGATGCTTATAGTTTGAATGGTTCAAGTTCATTTGGCAGTGTAGCTGACACAGTAAAATAGTATCACAATATTGGCCATTAATAATATGCTAGATAAAGACCTGATATTGAATGATAATACATATGAATTATCGCAGATTTCCAGGCACAAAACTCATGTTGTAGAAGTTGGAAAAGTAAAGATAGGCGGAAATAATCCTGTAGTTGTACAATCTATGGCGCTTGGCGTGCATATAGATGCTGATAATATAAAAAGTAGCGCAAAACATTATGCAAAAGAGATAACAGAACTAGCGCGTACAGGTTCAGAATTGGTGCGAATTGCCTTGAACTCAGAGGAGGTAGCAAGAGCAATACCTTATATAGTAGAAGAGATAAATAAAGAAGGTTTTGACGGTAAAATATTGGTAGGCTGCGGTCAATATGAGCTAGATAAATTAGTTCAAGATTATCCAGACAACATCAAAATGCTGGGTAAAATTAGAATCAATCCAGGCAATATAGGCTTTGGCGACAA
			ACGTGATGAGAAGTTTGAAAGGGTGATAGAGTATGCAATAATGCACGATCTTCCGGTTAGAATTGGGGTAAATTGGGGTAGTCTTGATAAATACCTTTTGCAAAAATTGATGGATGAAAACTCTTCGCTTAGTAATTCAAGGCCTTCTGATGTTATACTGCGCAAAGCACTTGTAATGTCTGCTCTTGATAGTGCAAAAAAAGCTGAAGAAATTGGTCTAAATTCAAACAAAATAATCATTTCATGTAAAGTTAGCAAAGTACAAGATTTAATTTTAGTTTATATGGCACTTGCAAAATCTTCCAATTATGCGCTGCATTTGGGTTTAACTGAGGCTGGTATGGGCAATAAAGGTGTGGTAAATACCGCAGCAGGGCTTACTTATTTATTGCAAAATGGCATTGGAGATACAATACGGGCTTCTTTGACTCAACGTCCTGGTGAATCGCGTACTAATGAAGTGGTGGTGTGTCAGGAAATATTGCAGTCTATAGGCTTGCGACACTTTAACCCTCAGGTTAATTCATGTCCTGGTTGTGGGCGCACGAGTAGCGATCGTTTTCGTATATTAACTGAAGAGGTGAATGGCTATATAAAAACTCATATGCCGATGTGGAAGAAAAAAAATCCAGGTGTAGAGCATATGAACATTGCTGTTATGGGATGCATAGTAAATGGTCCTGGAGAAAGCAAACACGCAAATTTGGGAATCAGCTTACCTGGATATGGAGAAAAACCTGTTTCAGCAGTCTACAAAAACGGCAAATATTTCAAAACTTTACAAGGTGATAATGTCTCTGAAGAATTTAAGGCAATTATTGATAATTATGTGAAGAAGCATTACACGTAACCTTTCACGGTTAATTAATAGATAAATCGCAAATAAAAAAGAAAATTAAACCTTGTTTTTCTTTTTTCGTTGGGAATGTTCAAAAAAGCATACGCGTCAAGTTAAGGAAATAAAGGTATGAAAGAGATAGAATAATAAGGTATAAGTTCTCCCAGAAATACTTTTAGTGA--------------------------------------------------------------------------------------------------------------------------------------------------------------------------------------------------------------------------------------------------------------------------------------------------------------------------------------------------------------------------------------------------------------------------------------------------------------------------------------------------------------------------------------------------------------------------------------------------------------------------------------------------------------------------------------------------------------------------------------------------------------------------------------------------------------------------------------------------------------------------------------------------------------------------------------------------------------------------------------------------------------------
			------------------------------------------------------------------------------------------------------------------------------------------------------------------------------------------------------------------------------------------------------------------------------------------------------------------------------------------------------------------------------------------------------------------------------------------------------------------------------------------------------------------------------------------------------------------------------------------------------------------------------------------------------------------------------------------------------------------------------------------------------------------------------------------------------------------------------------------------------------------------------------------------------------------------------------------------------------------------------------------------------------------------------------------------------------------------------------------------------------------------------------------------------------------------------------------------------------------------------------------------------------------------------------------------------------------------------------------------------------------------------------------------------------------------------------------------------------------------------------------------------------------------------------------------------------------------------------------------------------AATTCTGCCGTACATTCTCTTGCCATTTCTAATCCTCCAAAATTTTATTTTACCCGAAAAAACTCCTTTCTTTCTCTCCACTTTTTCTGGGTAAGGTCACTTGGCAACAGTTGCTCTACTTTCTCCTTCATCCAATGCTTCCATTGCTTTTTTCCTTAAGTCGTAACTATACGCTGCTGGCATACAAACCCCTCTACCATAAATCCATTCTTACCTTATTGGGATTATTATGAGAAGAGCTATAACTCTATGGGAGGGAAGCAAAATCTGGGATTCGGCCTTAATGGCATTAGCGTTGCATCAGCTTCACCCTCCCTGTGAGGTATTTTAGCTCTAATGCCTCACATCATAAAGATACAAGTGTCAAGCTACTTGGATGACAGGGGAGGGAGGCACTGGGATGACAGGAGAAGGTAGTGGGATGACACCCTGACAACCGTCATCCCGCTGCT
			TGTTAGCGGGATCTAGAGATACCGCGAATGAATCGCGGCATGACGTAGGACTGCTTTCATTCCAGTGCTTGACACTGGAATCTAGCCTTTCTGCAATCTCATCGAAAACGTTGTAACCACTTTCTATGCTAGTTTGCTTGTGAGCAACCTGGATTCCAGTGTCAAGCACTGGAATGACACCGTTATAAAGGAACCAGTGTCAGCTACTTGAATGACACAGTCTTTGCTTAAACCCGTAACGTTCGTACATTTTGCTAAAAGTTCAAATATCAACATCATGCACATTAAGTGCATTGCTATTAATAAAATCACGGCGTGGTTCAACTATATCACCCATTAATATTGAAAATATGGAATCAGCTTCTTCATAATCTTTTATTTCAACCTTTAATAAAGTTCTAGCCTCAGGATTTAACGTAGTATCCCATAGCTGATCAGCATTCATTTCACCAAGACCTTTAAATCTCTGCAGAGTTAAACCTTTTTTACCATAGTCCATTATTATTTTTGCAAGCGTACTTGGAGAAGTGATTCTTATTTCAGTTTCTTGTGACTTTAAAAATGAATCACCATTAAATAAATTACTTATACCATCAAGCAAACTTAATATGTTTTGCATATCTTTGCCTTCAAGCATACTAAGTGCAAATATATATTTGTCTGCCAATCCTTGAAACAATTTAGAGATATGAATTTCTTTTTCTTCATCTTTTATTTCCACTTCCCAAGTGTATTCGCTGTACATTAACTTCAAATACTTTAATATCTCATCAGCCGATGATAGAGCATTCTTTTTACTTAAAATTAGCAATGACTCTAAGAGATTTTGTGGTATTTCTCTATCATAATTTTTGCTAATATTAGAAGTGCTAACGCATTTATTCAAAATAAGGCGCAAGTTGTTAAATTCTGTAGCTGTACCACTTAGTGTTAATCTTTTAACTGCTGAGTTTATTATATACTCTTCAAAAGTTTCGTCATCTTTAATATAAGTGTCTTTGGCATTCTTTGTAACTTTATAGAGGGGTGGCTGTGCTATGTATAAGTAACCTTTTTCAATAACTTCACGCATATGTCTAAAAAAGAAAGTTAGAATCAAAGTTCTTATATGTGAACCATCAACATCTGCATCTGTCATGATGATAATTTTATGATATCTAGCTTTTTCAATATCGAAGTGTTCACTCCCTATTCCAGCACCAATTGCAGTAATTAAAGAGCCTATTTCTGCAGATGAAAAAATACGATCTAAACTTACACGTTCTACGTTTAGAATTTTTCCTCTTAAGGCAAGCACTGCTTGTGTTTTACGATTACGCCCCTGCTTTGCAGTACCACCTGCTGAATTACCCTCTACTATAAATAATTCCGATAACTCAGGAGCTTTTTCCTGACAATCAGCAAGCTTTCCTGGCAGAGTTGCAATATCAATATTGTTTTTGCTTTTAACTAGCTCGCGCGCTTTTCTTGCAGCTTCTCTTCCTTTTGCTGACCTGATTGCTCTTTCTACTATGCTTGCTGCCAATTTGGGATCAGTTTCAAGGATTGTGCTCAATTTATCAGAAACTATACTTTCTACAACTGCACGTGCTTCAGAACTAACTAGTTTATCTTTTGTTTGTGAAGAAAACTTAGGATCAGGCATCTTAAGAGATAAAACACAAGTTAAACCTTCTCTAACGTCCTCTCCAGTTAAATTTACTTTTGCTTTCTTTAAAAACCCTTCATTAGTTGCATAGGTATTGATACATCTAGTTAGTGCAGATCTAAATCCTGCCAAATGCGTACCACCATCTCGTTGCCGTATATTATTAGTGAAACACAACATATTCTCATAGTAGGAATCATTCCATTCCATCGATATTTCCAAGCTGATGCCAAGATCTTCTGCATCTCCTTTCATACTGGCAATTTTAGTTACATGTGTCTTATTCTTATCTAAATACTGCACAAAATTTGCTGTACCAAAATTGTCTTTAGATTGATTGCTCTGATTGAAA
			TGAGATTCTGTATATGGTTCATTGCGCAGATCACGTAAAGTAATGTCGATATTTGAATTTAAAAATGCTAATTCTCTTATACGACTTTCAAGCGTTGAGTAACTGAAATTAATGCCATTAAAAGTCTCTGTTGATGGCATGAACGTGACTTTAGTTCCTCTTTTGTTTGTATTTTCGTTGACTACCTTTAAAGGTTCAATAGACTCACCATCTTCAAAACGCATAAAGTGTTCTTTCTTATTGCGCCAAATAATTAATTCCAACCAGCTTGATAATGCATTCACAACTGAGATTCCAACACCATGTAATCCCCCAGAAACTTTATAGGTATTGCTGTCAAATTTACCACCAGCATGGAGTTGAGTCATTATTACCTCTGCTGCTGATACTCCTTCTTCTTCATGAATGTCAGTTGGAATGCCACGACCATTGTCGGTTACTGATACTGAACCATCTTTATTTATGCTAACTTCAATTTTATCACAATACCCAGCTAAAGATTCATCTATTGCGTTATCAACAACCTCATATACCATGTGGTGCAAGCCAGATCCATCGTCAGTGTCACCAATGTACATACCTGGACGTTTCCTTACAGCATCAAGACCCCTTAAGATTTTTATTGCATCGGCATTATAACTATTTTCCATGGTATTGCTTCGTTTATGAATGTTAATTAATATTACATTCATATATGCTGATTAGCAACATTTTTAAACTGATAACCCATATTAAAAGCACAACTTTACGAATGTTTATTTTTGAAGACAGCAAATAGTGTCATTCCAATGTGTCTTCCATAACTGTACGAACATTCATTTTTGAAGGTAAATTGCACAACAGATGATGTCATTCCAGTGCTTGACACTGGAATGGCTTTGTTGCATCGCTAGCTATGATGGATTAAAGATAAAAAAGATAGGGAATATCAGTAGCTTATTATTCTGGTATTTATAACAAGAACGGTCAGTG-------------------------------------------------------------------------------------------------------------------------------------------------------------------------------------------------------------------------------------CA--------------------------------------------------------------------------------------------------------------------------------------------------------------------------------TGTCTTCCCATGGAGATTGCTCTCAAATCATAATGCTCATGCAGTTGCATGCTCGACTAATTAACAGAAAAATCTATAATTCAGTTTACGTATTTTCTTATCTCAGCCAAAATCTTATCAGATTGACTTTCGTCTGAATTTAAATCAGCTGCAAAGTGTGTAACATATTTTCCTCCAGGGCCAATAAGGTACATTATTGAAGAATGGTTGATTTCTTCTTCTCCACCAACTTTGCTAGCATATACTTTATACTTTGCAATTACTTCGTCTATTTTTTCTCTTTTACCAGTTAACATTTGTATTCTGTGGTCAAATTGCTGCTGAAATTCTTTAAGTCTTTCCGTGCTATCGCGCTCAGGATCGACTGTGATGAAGAATGTTTGTAGCTTGTTGTTAGTTTTCTCATCTAACTTTGCAAGTGTTTCTGAAATTATTCCAAGGTTCATAGGGCAAATTCTTTTGCATGAGGAAAACCCAAAGAAAATCATCATGTATTTATCTTTAAAATCACTACTGCGCAAGATCTGTCCGTCCTGATTAATTAAAGAAAAATCTCCGCCTATCTTAACTTCTGCGTTGTGAATCGCTGCTGGGGCAAATATGCCTTTTTTAGTGAAATAA
			CAATAACCTAAAAAAACAACTGCTAATGCTGCTAGCACATTAGATAATAATCTTATAAACCTTCCCATTAGAATGCTCTCAGTAAAATTGAATTGTATCTTTATTGGTTAACCTATTCAATATATTTATTCCAAAGTGTATTGTTAATTTTGTCTAACAGTTTCTTATGTTCATCAATTTCTTCACTATTTGGTAAATGTTCTCTGGGAGTTAGATTACGTACTTTATGCTGAACGAATGTGGAGTTACTGTCCTGATTGCATTCATTATCAAACAGAAAGGTTTGTAACCCTCCTGTAAGTTCAACATATACCTTTGCAAGCAATTGAGCATCAACTAGTGCTCCGTGCAATTCTCTATTCTCTAGCGATATATCAAAACGCTTACATAATGCATTCAAAGAAGCAGGTGATCCTGCGAATTTTTTCCTCGCAAGAGGTAATGTATCTAGCACTCTGTCTGAGGAAATTAACCTAGCATTCAGCTTGCTTAACTCCATGTTAAGGAACTTAACATCGAATTCAGCGTTGTGAATTACCAAAATATCATTAGATATAAAGTCAAGAAATTCAAGTGCAACATCTGAAAATAATGGTTTATCTTCTAAAAATTCTTCACTAATACCGTGAATCTTAAACGAGTGATAAGGTATATCTCTTTCTGGGTTAAGGTACCGATGGAATACTTTACCTGTTGGAATGCGGTTAATTAATTCCACACACCCTATTTCAATAATTCGATGACCAGATTCAGTGTCAAGACCTGTCGTTTCAGTGTCAAGTACTATTTCGCGTAGCTTGCTTTCCATTTCAAATAAAACTCATCTTACTTATCATTTGTCTTATCGTTACTTGTCTTTTTATAGTGAATAGAAACAAGCAACCAGCTTGGGTCTGATGAATTAACATTTTTTTTGAATTGCCATACATCCTCAACTTTATTAATAGTGGATGTACTACCTGATATTGTATCTCCTTCATTGTTCTTAACGAAGTTAATTTGCTCTGAAAGGAAATATACTGCAATAAACACTGCGTTTTTTACTAGCTTTATTTCTAAAATCTTTTGTGAAACGATAGAAACAATTATAGACTCGTGCACCTCTTTACGATGTTTAATCTTCTCTGCAAAATTATCATATAAGTCTTTATCGAGAAGTGGTTTTAACTGAGACAAATTTCCTTGATTGAAACATTTTATTATTAATTCAAAAGCTATGCTTGAACCTTCTATAAAGTGGGAAATAGAAAAATCTTTGTTTTTTTTTAATATTTGTTTATAAGTAACTTTTATTGAATTTTCATCATTGCTATCAATGTAACCCTCAATGTTTTCTACTACATCTTCTCCACTTCGGCTTACATCCAGTACATTAGTTAGCTTTTTTAGGTTGAGGTTGGCTGACCTTCCTAAAGAATTATACAAACGTGAAAAAATGAACGCCGCTAATAAAGCATATATTACAAGCTCTATCATAGTAACTCAACTCCTTGGCATATAAAGTATCCGAACATTATTAATTATTAATGAAAATATGTTTTTCATATCAACTTATAATCAGGTTTGCTATTCGTTTGTAAATGAATATATTATATAAGAAAGTATTAAATATCTCAACTTAATTAAAGGAGACGTAAGAAATGCCACAACAAAAAATGAGAATTCACGGTCAATATGTTAAAGATCTATCATTTGAGAATCCGAATTCGCCATTCCTTTCTTCTAGTAAAGCTCCAGATATTAATGTAATGGTTAATATCAATTCAGCAAAATTAGAAGGGACGAAAAACAAAGAAGAAGTGAATGAAGAAAAATCTTTTCATGAAATTACTTTGCATATAGAAGTCAAAGCAACGGTAAAAGATGAAGGCATAAAAGATGGTGTAGCTTTCATTTGTGAGACGAAATATTGTGGCATTTTTTCAATAGAAAATTTAAAAGAGTTGAGTGAGGAAGAGGTAAGACAAGCTTTGTTTATTGGCGGACCTACTTTTCTTTTC
			CCTTTTGCAAGAGAAATAATTGCAAGAGTTACAAGTAGTGGTGGATTTCCCCCACTGATGCTAGATCCTATAGATTTTGAAACTATGTATGAGCAGCAAGGTCAACAACAAAAAAGTAACGGTAGTAATTCCAATTTTAACTAATATAGTGTGATAGGATGAACAATTCTTTAAATGCAAAAACGACTTTAAACATTGACGGGAAGTCATACAACTATTTTAGCCTAAGTAGTGCTAGTGAATTTTTAGGAATAGATGTGACTAAATTGCCTTGCTCACTTAAGGTTCTGCTTGAAAGTTTATTGCGCAATGAAGATGGAGTAAACGTAAAGCTAGATGACATAAGAGTACTAGCAGACTGCGTTAATAAACACACTAATCACGAAATTAGCTATAAACCAGCAAGGGTGTTGATGCAAGATTTTACAGGGGTTCCTGCTGTTGTTGATCTAGCTTCAATGCGGGACTATGTTAAGAAAAATGGAGGAAACCCAAGCAATATAAATCCGTCTGTACCGGTTGATCTTGTGATTGACCATTCTGTTCAAGTAGATAGTTATGGAAGTGTTTCCGCATTCAGTAAGAATGTTGAGTTAGAAGTAAAAAGAAATTTGGAGAGATATCAATTTTTAAAGTGGGGAGAATCGTCCTTCACAAATTTTAGAGTAGTGCCGCCTGGCACAGGGATTTGCCACCAAGTGAACCTTGAATATTTAGCGCAAGTTGTGTGTAATAATGATGGAGTCATATATCCTGATACTTTAGTTGGTACTGACAGCCATACTACAATGGTTAACGGGTTATCAGTTCTTGGTTGGGGTGTTGGAGGCATAGAAGCTGAGTCTGTGATGCTTGGTCAACCAATTAGTATGGTGATTCCAGAAGTGGTTGGATTTAAATTAATTGGCAGACTGCCGGAAGGAGTAACTGCGACTGATTTAGTGCTGACGGTTACCAATATCCTAAGAACAAAAGGCGTTGTTGGTAAGTTTGTAGAATTTTATGGTGATGGTTTAGATTATTTATCTTTGGCAGATAGAGCCACTATGGCAAACATGGCCCCAGAGTATGGTGCAACTTGTGGGTTTTTTCCAATTGATCAGAAAACACTCGATTATTTACATTTAACAGGGCGACCAGAAAAGCTGATTAAGTTAGTTGAGGCTTATGCGAAAGAGCAAGGATTGTGGCGTGGCAATAATGAGTTAGCATTTTTTGACGCACTAGAACTTGATTTATCGAGCGTGAAGCCAGTAATGGCTGGGCCTAAAAGACCACAAGATAAGGTTTTTCTTTCACAAGTGGCAGAGTCTTTTTCTAAATCATTTTCAGTTAATGAGTCAAAGGAAAGCGATAAACTCCAAGATGGAAGTGTAGTTATTGCAGCAATAACAAGCTGCACTAATACTTCAAATCCAAGTGTGATGATTGCTGCAGGTCTTGTAGCTCGTAATGCAATTAAACTTGGATTAAAATCAAAGCCTTGGGTTAAAACTTCTCTTGCTCCAGGGTCACAAGTTGTAACAGAATATTTAGAAAAGTCTGGATTGCAGGTAGATCTAAATGCTTTGGGTTTTAATCTAGTTGGATATGGTTGCACAACTTGCATTGGGAATTCTGGTCCACTTAATAAAGATATAGAAGATGGCATTAAAAACAAAAACTTAACCGTTGCTGCAGTTTTATCTGGCAATCGTAACTTTGAAGGAAGAATTCATCCGTTAGTCAAAGCTAATTACTTGGCATCTCCGCCACTTGTTGTTGCATATGCACTTGCTGGTACTGTGCAAATTGATCTGACAAAAGATTCAATATGCAAAGATAAGAATGGAAATGATGTCTATCTCAAAGATATATGGCCAACAAACAATGAAATCGAAGATTGTGTTAAAAGTGTGGTAACACGTGAGATGTTTATACAAAAGTATAAGGATGTTTTTTCTGGTGATGAACATTGGCGGAAGATAAAGTGTGAAAAAAGTGAAATCTATAATTGGGAT
			GCAAACAGTACTTACATACAAAATCCGCCTTATTTTGATAACTTATCACCTAAAAATAATAAAATCGATATAAAGGGTGCACAAATATTAGCAATGTTTGGCGATAGCATAACTACTGATCATATTTCCCCTGCGGGAAATATTGCCTCGAGTAGTCCTGCCGGTCTATATTTAAAAGGGCTTGGAATTGAACCACGGGATTTCAATTCATACGGGTCTCGCCGTGGTAATCACAATGTAATGATGCGTGGGACTTTTGCTAACATTAGAATAAAAAATGAAATGGTTAGCACCGAAGGTGGATATACAAAATATATTCCTTCTCAAGAAACTATGCCAATTTTTGATGCGGCGATGCGCTACAAGGAAGCTCTCATCATTGTGGCAGGAAAGGAGTATGGCACAGGTTCAAGTAGGGATTGGGCAGCAAAGGGTACTTTATTGTTGGGGATTAAAGTTGTAATTGCAGAAAGCTTTGAGCGTATACATAGGTCCAACTTAGTTGGTATGGGTGTTCTTCCACTTATATTCCAAAATGGAATAACCAGAAAGATATTTGATGGTAGTAAGGTAATAAGCATAAAAGGTGAAATAGTGCCAGGTGGAAATCTAGAATGTATCATCAAAGGAAAGGATAATTCTGAACAATCAATTCAACTCAAATGCTGTGTACAAACCGCAACTGAGACTAAATACTTGATGTGTGGTGGAGTGTTGAGCTACATACTTGCACAATCTTTTTGATTTAGTGAAGTTATTGCATGGACTTCTTTTAGCCAGCCCTGATCCCTTTGTAAATAGCAATTTGCTCTGCGCAAAGTTATGATATAATTTCACCATACATATGGTGTCGGAGTATTTTTTGGAGATAATTATATATGATAAGCTCTATACAAGAACCTAATGAACTCAGAAAACGTTTACAAGGATTTTATCGTACTGATGAAAAGAGTTATATACGTTATCTTGTAGAAAAAGCAGAGCTTTTGGCTGATTCAAAAAATAGAATTTATAATATTGCAAAACAAGTTATTGAAAAAATCAAACACAATAAATTAAGTATTGTAGATTCCTTTATGCAGCAATACTCGCTTTCCAATGATGAAGGAATAGCATTGATGTGCCTTGCTGAATCACTACTTAGAATACCAGATGATTATACAATAGACGAAATAATCAAAGATAAAATTGCCAATCAGGAATGGAATAAATATTTAGGGCACTCTTCTTCGTTGTTTGTCAATACTTCCACATGGAGCTTGATGATAGGTAGCAGTATATTGAGAGATAATGAAGGCGATTCGAAGTTCTATTACGCAATTTCTAAGTTACTTAAGAATTTAGGAGAACCGATCATTCGCAAAGCAGTAAAACAAGCAATGTCTATGCTTGGTAATCATTTTGTTGTTGGAGAAACCATAGAAGAAGCTTTAAGGTATGCAAAACTAGATGACAATAGTAAGTTTTTATACTCTTTTGATATGCTTGGCGAAACTGCTCACACAGCTGAAGATGCAGAAGAGTATTTTAATTCATACATGCACTCAATAAAAGCTATAGGTGAATCCACTGAAATAAATGATTGTTTTAAATCGCATGGAGTTTCAATCAAATTGTCTGCGTTACATCCACGTTATGAATTTGGTCAATTCGATAATATAGCTGAAGAGTTGAGAGCTAAACTGCTAGAGCTTTGTCATGAAGCAAAAAAATACAACATTTCATTATGCATAGATGCAGAAGAAACAGAAAGGCTTGAAATGTCCTTAATCTTGTTTGAACAATTACGGCTTGATGAATCACTTTCTGAGTGGGAAGGGCTTGGCTTGGCTGTGCAAGCATATCAAAAGCGCGCTTTATCTGTTCTTGACTTTGTTGAAGATGTTGCTATCCGATCAAAGCACAAAATTATGGTGAGGCTTGTAAAAGGTGCATATTGGGATTCAGAAATCAAGCGTACGCAAGAATTGGGATTAAATGATTACTCAGTATTTACAAGA
			AAAAGCTATACTGACGTATCTTACTTCGTGTGCGCACAGAAACTTTTGAGTAAACCAAACAGCTTTTACCCATGCTTTGGAACTCATAACGTCTATACTTTTGCTTCTATCATGGAACTTGCTGATAAAAACCACCCTGGATTTGAATTTCAACGCTTACATGGAATGGCAAAAGACTTATATGATTATGCAATGTCAGAGCTTGCAACAAATGTTAGCTGTCGTGTCTACGCACCCGTTGGGGAACATAGTGACTTGTTGCCTTATCTTATAAGACGCCTTCTTGAAAATGGAGCTAATAGTTCGTTTGTTAATCAAATAAGTGATCCTAACGTTAAAATCGATGAGTTAATTTCAGATCCACTGGAAAAAGCTATAAATTTTAATTATGAACCTCATCCAGGCATTCCATTACCACAAGATATTTTGGGACCAGAAAGAAAAAATTCCTTGGGGATGGATATTAGTGATTCTGTGATAGTCTCACAAATTGCAGATGATATAAAGGGTTTTAGTGAAAAAAAGTGGCAAATTGGACCAATAATTGATGGAAAAGCACTATTTGATAATGCTGAATTTATCGAAGTAGTGAATCCTGCACATTTGGAAAATGTAATTGGAGAAGTGTCAAGTGCAACAAGCGATCAAGCTTTAAACGCTCTTGAAATAGCACACAGTGCTTTTGCTAAGTGGCAGAATGTTTCAGCAGAAGAGCGCGCTAAATGCCTTGAAAAAGCTGCAGATTTGCTTGAGGAAAGGATGAAAGAGTTAATTTACATTCTGATTGTGGAAGCAGGAAAAATTTTATCCGATGCAATAGCAGAAGTAAGAGAGGCAATCGACTTTCTGCGTTATTATGCAATGATAGCAAAAAATGAACTGAGCGACTGGAAAAAATTGCCGGGCCCAACAGGTGAAGATAACTTCATCTTTTTTGAAGGCAGAGGAGTTTTCTTATGCATATCACCGTGGAATTTTTCGCTCGCTATCTTCATTGGGCAGGTCTCAGCTGCACTTGCAGCAGGTAATGCAGTGCTGGCAAAACCGGCAGAGCAAACGCCGATTATTGCCTACGAAGCTGTTAAGATACTACATGAAGCTGGGATACCAAAGAATGTGTTACACCTCATTCCTGGGGATGGTGGATATTTAGGCAAAATATTAGTTCCAGACAATAGAATTGCCGGAGTAGCTTTTACTGGCTCAACACAAACTGCTCAAATAATCAATAAAATGCTTGCAAATAGGGATGGTCCTATTGTGCCACTTATTGCTGAAACAGGAGGGCTCAATGCTATGATAGTTGATAGCTCTGCTCTTTTAGAGCAAGTGGCTATGGATGCTTTGCTTTCTGCGTTTCGTAGCAGTGGTCAACGCTGTTCTGCACTTAGAGTGCTGTTTATTCAAGAGGACATAGCAGAGAAGCAGATAAAAATGATATGCGGTGCAGCGCAAGAACTCAAGATTGGTGACCCAATACAACTTAGTACTGATATTGGTCCAATAATTGACAAAGCATCTATCGATATGCTAACTCAACATACGCAAAAAATGTCAGAGGACGAAGATTCAAATCTGTTATTTAAAGTACCCATGGATACAAATTCTCATAATGGTTATTTCTTTCCTCCATATATTTATGAGATACAAAAAATTTCGCAATTAAAGCAAGAAGTATTTGGTCCTATTTTACATATCATACGTTTTAACAAGTCACAATTAAATGAAGTTATAAGTGATATAAATAGTACTGGATATGGGCTTACGTTTTCTTTGCAGAGTCGTATACAAAGTCAAATTGACACTATAAGTAAAAAAATATCAGTTGGAAATGTCTACATCAACCGTAACCAGATAGGTGCAGCAGTTGGGATACAACCATTTGGTGGTAGAGGACTATCTGGCACTGGGCCAAAAGCTGGTGGTCCTCATTATTTACAGCGTTTTTCTACAGAAAAAGTTGTAAGTGTTAACACTACAGCATTTGGTGGTAACACTAC
			ACTTATGTGTTTGGATTAATTTGCGGGCCCTAATTTTTCTTACCCCTAAACTAGACGTTCGTGCAGTTATGTACACAGCGCTAAAACCCGAAAAGGACCAGCTCATGCACTGAAATAAATCGTATCCGTTCAGCCAATGGCGTCAACTTAAGAACTTTCATTAGCAAACTCTCCTAAAGACATGATGGCGTTTAGGCTTATCTACTTTATTGCGGCTGT----------------------------------------------------------------------------------------------------------------------------------------------------------------------------------------------------------------------------------------------------------------------------------------------------------------------------------------------------------------------------------------------------------------------------------------------------------------------------------------------------------------------------------------------------------------------------------------------------------------------------------------------------------------------------------------------------------------------------------------------------------------------------------------------------------------------------------------------------------------------------------------------------------------------------------------------------------------------------------------------------------------------------------------------------------------------------------------------------------------------------------------------------TTAGACTTCTTTGTTGAAATAAAACAGAAACAAAAGTGCTGTCCCTTGCACTCTTTGGATAATTTAATGATAAAAAATTTGGAGAGAAATTTTATACACAATCTCTGACATTTTTCCTTAAGTTGACGCCATTGTGGGAACGGTTACGGTTTCCCGTCTTCACCATGCTATATAGAAAAAAGTCTGGATTCCAATTTGCATGACAATATGGAGTATCTGCTTCTTTCATCCCAGTGGGATCTTTTATTCCATTTTATCAACAGTTTGTTTTGCAGTATCAAACAATTTTAATCCTATAATCCCGAATGTAACTAAAATAAAGCATATTACTTCGAATAAATTAACTGGTTCATCAAATAGGTAAACTCCAAGTATCGAAGCTCCTATAGCGCCCACTCCAGTCCAAATTGCATAGCATTCTCCGATAGGTATAGAACGTGTAGCGAGCGAAAGTAAATATGTACTAAGAGCCATGGAGAGTATGCTAATTATTGATGGTACGGGATGAGTAAATCCATAACTATGCTTAAGTGTTATGACCCAGAACACTTCAATTAGTGACGATAAGAGTAAATATATCCAATTCATGCATAAATTTTTAGGTTTAAATAGAGAGCTTTAGCCCTATGCTTCCTATTACAATTAAAACGATACATAAAACTTGAGATAAATT
			AATATTCTCTGTGAAAGTGGTTGCACCAATTATAGTTATTCCAATTGTGCATATTCCAGAGGAAACTGCATAGCATACCCTAATAGGTAGAAAGCATGCTGCAAGAGATAAAAAGTAAATGCTAATGATCATAATTACCAATGTTGCAATCGAAGGCACAACTTTAGTAAAACTGTTACTAAACTTTAGCGTTACAGCCCACAGTATCTCTAGGATACTAGACAGCAACAAATACAACCAGCACATTTTCGTAACATTTCAATCTTGTATTGTAACAGAAATTGTTAGTTAAAACTACACTAAAGTGCAATAGATCTCTCTTTCGGAATTGCTTTAATATCAAACTTAAAACAACATCCTAAAAAACTTTTCTACGAAATTCAATTCCTGCACGTCATTTGCTGCATAAAGTGGTGTAGTTTGTTGCTCAATACCTGGTATTTCTACAAAAACTTTGCCCACTTCTTGACCTTTTTTAATGGGTGCAGGTATCATATCTTTATATTCAATACGCACCTTAATTTGGTCATGCAATTTGCGGTTGTAAGTTATGGTAACATCGTTTGCAACTGTAATAGGCACTTTTCTATCTTTTCCATAGAGAACATTTACTTCCTCAACTACGCTGTCTTTAACGAATATTTTCTTAGTGTTAAAATGATTTAAGGAGTATTGTATCAATCTTTTTGCTTCTTCTATTCGCTCTTTCTCAGTGTTTAAACCATTTACGACAGCAAAAATTCTCCTATCATTTCGTTTTGCAGATGCTACAATGCCGTAACCACCAGCATTTGTATAACCGGTTTTTAAGCCATCAACCCCAATATCGTGAAAAAGTAGAAGATTTTTATTCTTTTGTACAATTTCATTATATGTCAAATATTGTTCGGAAAATAAATCATAATATTCAGGAAAATCGGTGAAAATCCTTTTTGCCAGCATTACCAAGTCTTTTGCGTTCATAAAATGATCTTCATCTGGCCACCCGCTTGAGTTGACAAAATGACTGTCATTCAGATTCAAATTTTGTGCAACTTCATTCATTTCAGCTACAAAATTCTCTTCTGATCCTGCAATGCCCTCGGCTAGTGTTATGCAGGCATCATTGCCTGAGACTATTGTAATTCCTTCAAGTAATTCCCTCACCGTAACGGATTGACCTTCTTTCAAAAACATAGAAGAGCCTCTCCTTTCCCACGCTTTTCTACTTACTCGAAATTTATCCTCCATGTGTATTATTCCAGCTTTTAGATAATCGAAGGCTATATATAAAGTCATTAGCTTGCTCATTGAAGATGGGGCCATTTTTTCATCAGAATTATGGTCAAAAATGAATGAGTCTGAAGCTAAATCTAAGACTACTGCTTGCTTTGCTTTGGTTCTAAACTGGTATGAGTATGAAGAAAAAGGAAGTATAAAAACTAATAGCAAAATTACCAATCTGCTTAACATATCTATAATTTTAAATTTATAGTGTACTAATTAATAGTATAATTTTACAGGGGCATTTCAATAGATCTCTTGCAT-----------------------------------------------------------------------------------------------------------------------TTTTGCACTATGTGCACCTTATGTCTTTATCAAA-------TTTCTAGCT-ATACAAGCTAAAATGCGCTTATAAAGCATTTAAAACATCAAAAAACGCCAACTTAAAAAATGGATAGTGAGTAATTAGCTACCCTAGGTTTTC-TTTGCCTTTTTTTCTGTTTAGTAAATTTCTT-AATGTTTAT-AATTTAGATTAGTTGCGCTTAAAAGCAG-------------------------------------------------------------------------------------------------------------------------------------------
			-----------GCTACTTGTTAGCGGGATCTA-------------------------------------------------------------------------------------------------------------------ATCCCGCTACGTGTTAGCGGGATCTATGTTAAGGTATGGCGGTTAAATAAGGGATCTATGTTAAGAGATACCGCGAATGAATCGCGGTATGACGGTTCGCGGCGGGATTCCAGTGTCTGGGCACTGGGATGACAGGAAAAGGGGCTACTTGGATTACAGCAGATCACCTCTTCACAAAGATTTTATCAGTAATACGCATATCAATAATACTCCAATCGCTGAAAGTAAAATCAGTTGTATTGTGTAAGTGGTTTAAATAGTCCCATGCACTATAAGGGTTATCTTCAGGCAGTTTTACTGTGGAATCGTTATCAAGTATGATATTCCATCTTCTATTCCCTATATAAGCAAAAGAAGAAATGTGGTCACTTAATTGAGTTTTACTCTCTAACACATCTTTAACAAATTCTAGGTTTGATAATGAGTTTTGTCCTGTAATTACAACAAGATCATCTACTAGATAGTCATCTACGATCACTTTACCTTCAAAATCAATTACCGAGGTTTTGTTATTATCTTTCCAGAGAGCAAACGGTTTATGCTCATCTATATTAATGTGTAGAGTATTGGGCAAAATTCTGTGAACTCTTACGTGTTTTATCCATCTGCTTACGGATTGTATGTTACCGGCAAGTTTTGAAAGTGATATATACAGGATAGGTTGCGTTCTATCTGTCAAACTTAGAATATCCTTTTTGTTTGTAAATTTATTGCCGCTCACGACTACTTCGTCGATTGAAAATCCACTACTGAGTAATAAACTAGATAGGCAGTCATTGTACCAAGTAAAGTAGTAATTAAATCGATTTATTATTTTATCAAGTGAGCTGTAAAGTATTAGCGTAAGAAAAAGTGCTGTGATAACAACCAAGGCACACTTACGCAAAAAACTCCTTTGGCTTCTAGTAATACTGCTCAACATGACTTAAATCCCTAATATTTTTGTGCTGCAAACTATCTTCAATAATAATTTTAACTAATTCATTAAAATTGATTCCTTTTGCCAATTTTGCAATTTCTGGCACTAACGATAACTCAGTAAAGCCAGGATGTGTATTAATCTCAAGCATTTTTAAAGTGTTATTTTTGGGATTATAACGGAAATCTGAGCGGGAAATAGTTTTGCATCCTAAAAATTGATGTATTTTCAGTGCGTGTTCCAAGGTCATTTTATATATATTGTCAGGAATTTTAGCAGGAAATATATGTTCTGCAAATCCATCTGTATACTTTGCTTCATAATCATAGAATTTATTTTTTGGTCGTACTTCTATAGTGCCAATTGCTTCATCCAGCAATACAGCAGTATGTAACTCTATGCCCGGTATGTATTCTTCTACGATCATCTTTTCCATTATAGTAGAACTATTATTTTTCAGTTCTAAGTAATCCTCGTGCGAGAAAATTATGTACTCTCCAATACTTGAACCTTCATTAATTGGTTTTAAGACGTACGGATAATCGATTTTAATATTATTTTTTAGTACATCTTCTCGGCTAATTACATAACCTTTTGGAGTGTCGATATTAAGGGATCGAAATATATGCTTTGACATCACTTTATTTATAGCACCGGCAGAAGCCATAACTCCTGAGTGTGTATATTTTATACCTAAGATTTCCAATAAACCTTGAATGCAGCCATCTTCACCATAAGGTCCATGCAGAGCGATAAAAGCAAGGCCCGGATTAATTTTTTTAAGCTTTTCAGCAATATTGCTGTCAACATCTATTTCTATTGCATTATATGAAAGGCTATCGAGCGCCTTCTTCACTGCTTTTCCGCTCATAAGCGATATTTCTCTCTCACAAGAAAATCCACCACTTAAAATTGCTATAGTTGGAATCATAAG
			CATTCTATGTTTTGCTATATAGCATACATAATGGTTACATTAAGCTTATTAAATACCTACTTTGGCTAACTATAAACTTTCTTCAAGCACTTTTTTTATCCACTTCAAATAGCGTGCTCTGCAACGGTAGTGGCGTGTTTGCTGCACCTTTATACTGTTCACAGATAAGCTTTTCTAAATCCTCAGCAGATTGTTCTTTTGCTTCTTCTTTTTTCACTACTCCACTAGTTACTAAATCAATTAAGGCTGTAGTGTGTATTATCATTCGATTATTTAGCTCAAATATCTTTTTTGTATCAAGTGAAGAGTTTCTAATTAAGGCAGATAGTGCATGCATATATTTGTCTATATCAGAAAGACTTTTGCTTATATCATAGTTGCTAACTAACATATATTCCTTCAAACGCTCAATTTCTTCTGGAGTAAACTTGTAAACTTCATCAAGTTTCCTTATTAAAGATATAGTAAGTATTCTACTTAGAACTCTCAATTCTCTAATAAATTGTACTCCTTCTCCTTCAGGATAAGACATTTCTTCTTTTTTATATTTCTTAAATAATTCTTGATCATAAGACTTTCTGAGATCTGACGTCATTGCCAATGCTAACTCTTTTGAACCTAGCTTAAAAACTTCGTTGAAGCTGCTTGCGTTGGCATCTTGTGCACTGCCTGCAGTAATTCCACAACTCCAAGAAATCTTTTCAAACAAGCTATGATACTCTTTTATCATCTCTTCCAGCAATATTTTAATATCATCTTCGGTTAACTCTACTGTTGATAATAGATCACATGCTTTTTCAAGATTACCGTTCGCTTGAAAAAGTAACCCTTCAATCTTTTTAATGGTTTCTCTTTTATTTATACTCATAACTTACCCCCAAGATTTAATGCTAACAGCTAGTTTTATAATCAAATATTTCAAAAGTCAATAAGCCTTTTTCCTTAATCCTTAAATTAATCGATACTAATTTATCAGCATAACAACTTAGATAACGCAACTATTTTCAGCAACCAAAAACAACAACCCTGAAATACAAAAAGTTTCTTTTCCTTCAGTAGCATTATTCTAAATTTTCATCAAAATAAGCTGTTTTATCCTTTTTTTCCTTATACTCTTCTGCAGTATAGAGGGGTTGCTTTTTAGCTGTGATATTTGGCCACTTTTGTGAGTATTCTACATTTATATCGTAAAATAACTTGAAAGTTTTTTGTTCGCTGCTCAGCAACTCTTCATCTAGTTCTAAAATATCTTTTATGGAATCATCAGTTACAATTGCATCTACTGGACACTCAGGTATGCACCCTCCGCAATCAATACATTCATCTGGGTTAATCACGAGCATGTTTTTGCCTTCATAGAAGCAGTCAACGGGACATACTTCCACGCAGTCTGTATATTTACATTTTATGCATTTATCTGTAACAAAATGCGTCATAAAACACTGTATATTTGCATTATCTTGGGTACACTAAATTGATAAGAAATTCAAGCTTTTTATGAAGATAAATAAATTGAACAACAAAGAATTAGAAGTATGGTTAAGCCTGGCTAGAACCATAGGACCAATAAAGTTTTTTAGTATACTAAGAACACACGGATCGCTAGATGAGGTGCTAAAATATCTCAATAGGGTGGCTAATGATAAGGTGTATGGCATTCAAGATGCACGAGAAGAAATCAATAATGCAGAAAGAATTGGAGCTAAAATTATACCCGCATGTGACCCAGATTACCCTGATCTTTTAAGAAATATCCCTAGTTGTCCTCCTGTAATAACTGCGCTTGGTGATATATCATTATTAAGCCGTGAGATAATTGCAATAATCGGTGGGCGTAACTCTTCAATGAATGGAAGAATTTTGCCAATAAGTTGGCACTTGATTTAAGCGAAGCTGGTTTTATTATCGTTTCTGGACTTGCAAGAGGAATTGATACTGCAGCAAACAGTGTAATATACAAAAATCATCCCACTATTGCTGTTACAGCAAGCGGAATTGAT
			GTGGTGTATCCAAAAGAGAATTTTGATCTATACAAAAAAATCACTGGGAACGGTGGGTTAGTAATTACTGAGCTTCCATTTGCTACTAAACCAAAGCCTCAGTATTTTCCTCAAAGGAATCGAATTATATCTGGCCTATCGCTAGGTGTTGCAGTGATTGAAGCATCGAAACGTTCTGGCTCTCTAATAACAGCAGATTTTGCTTTAAATCAAGGGAGAGAGGTGTTTGCAGTTTCTGGTTTCCCTTTAGATTCACGCTGTAGTGGTAGTAATTATTTAATTAAAAACGGTGCTAAGCTTATCGAATCCGCTGATGACATAATAGAGAGTATTAGGTTTAGTTTACCTCCGCAGCAAAAAAACCTATTTGATGTTGAGCACCATTTTGTTAACCAAAAACAAGAAAAATTACAACAGGCAAAATCTGTTATAGTTGATCATATTAACTCTGTACCTGTTGATATAGATGAACTTATATTAGCAAGCGGACTTTCTACCAACATAGCTCTAATGGCTCTTTTAGAACTAGAGTTGGAAAACAAAATAGAGCGTTCACCGGGGAATAAAATATCGTTAATTTTCTAGATTACTTTAGCTATACTAGATGCTCGTACAGACATATGCTTGACACTGAAATGATGCCATTTGTTATAGGATTCTTAGTTGCTGATTTTAGAATTGATAAGAGAAAACTTTTTTTCAACTTGTTGTATAATTTTATAAAAGTGATCGAAATCTAAGCTTGCACTGCCAATTAAAACTCCTGATAAATTTGAGATACTGAGCAAATTTTCTATATTTTCTGAACTGACTGAACCACCATATATAATGTGTTTTTTACTAGTACACAATTTTATTACCTCTATCACCTTAGCAATTGCATCATTATTTGGCACATGACCTGTGCCTATTGCCCATATTGGCTCATATGCTACGGTATATTCACCGTGTGTTGGCAAACGGTTTTTGCATTGATATTCTATTACTTCTTTTGTTTTTTCATTCTTATAATCTTCTGAATTTTCACCCACACAGATAATTGGGTGTAAGCCTGATTCTATTGCTATTTCCGACTTAAGTTTTATTTCACTATCTTTTTCATTAGCCCTTTCAGAATGCCCAAGTATTACGTAAGTACACCCTAGTTCTTTTAACATTTCTGCACTAATTTCACCTGTGTAAGAACCGAACTTTTTATGATGGCAATTCTGTGCTCCTATATTAATATTATTGTTCAACTCTATACTGCTTGGAAATGACGTAAAAGGAGGGCAAATCACTAGCTTAGAGGTAATTTCGTTGCTCTTGTTGTTAAGTTTGCCTATAAAGTCAACAAATGAAGAACGCATTCCATTCATTTTCCAATTTGCTACTATTAAAAAGGACATCAACTTTACTTATATGGGCGAGAGTGCCGGCTGTCGGACTTGAACTGACAACCTACTGATTACAAGTCAGTTGCTCTACCAATTGAGCTAAGCCGGCGTTAAACACATTAATAATATACAATTATCAATGAATTTTCGTCAACTAATTTTTAAAATACTGTATAATGAAAATAATATGAAAAAATTTTTACTGAAGCCAAAAAAGAGTCTAGGGCAAAATTTTATTTTATCGAGTGAGATAACAAAAAAAATCGTCGCTTTAGCTGGTAGTCTGGAAAATTTTAATGTCATTGAAATTGGTCCTGGATATGGTGCATTAACAAGAGAAATATTGGTGCATAATCCAAAGTCTCTACTTTCTATAGAAAAAGATAGAGATTTAGTAAAACACCATGACCAACTGCTAAATGAGCATCAAGGAAAGTATAGAATTATAGAAGCGGATGCACTGCATATTATAGAAGAAGAGCTGATAGAGCGCCCAGTTAAAGTTATTGCTAACTTGCCTTACAATATCTCGGTAGCGTTATTTTTAAAGTGGTTAGATAGTATAAAATTTTTTACGAGTTTGACATTAATGTTTCAAAAAGAGGGAGCAGATCGCATTACAGC
			AAGACCCAATTCTAAAGATTATGGTCCTCTATCAGTGCTAAGCCAGTTACTATGCGATATAAAAAAGGAATTTGATATTGAACCTAAAGAGTTTTTTCCAAGACCAAAAATACATTCTTCAGTAATTACAGTAAATCCTTTGCCTACCCCAAAGTTTGTAGTAAACTTGGAAACCTTAATAAAATTAATACGTGCTGTTTTTGCTCAAAGAAGAAAGATGCTGAGAAATAGCTTGCAAAATATAACGAACCACGCTGAAACTGTCCTTGAAAACGCTAAATTGAGTGGAAATGAACGTCCAGAAAACTTAACTATTGAGCAGTTCTGTTTGCTGGCAAATAATGTAGAATGCTTATTGTGCAATAAAATGTATTAGCAACTATATAGCTTTTCTATCTCCTAAAAACAGTTAGAGCTATACAATTAAAGGCTCCTAGCTAATTTTGCCTATTGCAATTTAATTAATTGGCGTATAAGCTTTAAATAAAGCCTATGAAAAAAATGGAAGCTTGTTATTCGTTTGACGATATACTTCTTTTGCCAGCCTATTCTAATATATTGCCTTGCGATGCAGATACAAAAACTTATTTAACAAATAGTATAGAACTAAATATCCCTCTCATATCCTCTGCAATGGATACTGTTACTGAATCGGGCTTTGCAATAGCTATTGCCCAACATGGAGGGATAGGTTGCATACATAAGAATTTATCAATAGATGAACAAGTTTTAGAAGTGAGAAGGGTGAAAAAATATGAAAGTTGGATCGTGTATAACCCAATTACGATTTCACCGGATAAAACAGTTGCGGAAGCAATTTCATTAATGAGAGAGCACAATTATTCTGGCATTCCTGTAGTCGATCAACGCAAGTTAGTTGGAATTTTAACTAACCGAGATGTGAGATTTATTGAAGACCAGAACATGAATGTAAAAGTTTCCGAAGTGATGACAAAAGATAAGTTAGTGACAGTGCGGGAGCAGGGAGTGAATAGTGCCTCAGCAATGAAATTGTTGCATGAAAATAGAATAGAAAAGCTTTTGGTCGTAGATGAAAATTCTTGTTGTATAGGTTTAATTACGGTTAAAGACATTGAAAAATACAATAGATACCCAAATTCATGTAAAGACAGTAAAGGGCGTCTCAGAGTTGCCGCTGCAATTGGCACTGGTAAAAAAGATGGTATAGACAGATGTGAAGCTTTGATCGGAGAAGAAGTTGATGTAGTTGTTGTGGATACTGCTCACGGTCATTCCGAAAACGTTATCAATACCATTAGGGAAATAAAAAAGATGTATCCTAATACGCAATTAATTGGCGGAAACATTGCAACAAAGGAGGCTGCTGAAGCGTTGATTGATGCGGGTGTTGATGCAGTGAAGGTTGGAATAGGACCAGGATCAATCTGTACAACCAGAATAGTTACAGGTGTTGGTGTGCCACAATTCTCTGCAATCAAGAATGTTGCAGAGGCGTGTAGAGCAAGAAACGTCAGACTAATTGCTGATGGTGGGGTAAAATACTCAGGAGATGTTGCAAAAGCTATTGCAGCTGGTGCTGACTCTGTGATGATTGGTTCGATTTTTGCTGGCACTGACGAAAGCCCAGGTGAGATTATTATGTATAAGGGCAGAGCATATAAAGGCTATCGAGGAATGGGATCTATTAGTGCAATGAAACGAGGTTCAGCTAGCCGTTATTTTCAAGATAAAGATTCAAAACTCAAATTAGTTCCACAAGGAGTGGAAGGAAGAGTTCCATTCAAAGGTCCAGCTTCAGGAGTAATCCATCAATTGATTGGCGGATTGCAAGCTGCAATGGGGTATACTGGTAATAGGAATATAGAAGAGATGAAAAAAAATTGTAAATTTGTTACTATTACTTCATCAGGATTAAGAGAGAGTCACGCTCATGATATAGTCATTACACAAGAAGCTCCAAATTATGCTTATCAAACGTCCAATTTGTCAACCGATTCGGAGTAGT-------------
			--------------------------------------------------------------------------------------TAGAAGCTGTTAAGCTGGTTAAAGAAACAGGTCAAGCAAGTACAAAAATAGCAAAAGATCTAGGTATAGATGGCAGTATGTTAAGTAAGAAAATATAATGGAAAAATGTCTGGAGCATACGCATTTCCAGGCAAAGGCTCCTTATGACAAAGAAAGATTTGATCTAAAAAAAGAGCTAATAAGAGAAAGAGACATCTTAAAAAAAGCCCTGGGCAAAGAAAAAGAGTAAAGTATTCTTTTATATAGAAATTGCTATAAAACACAGGAACTATGTAGGGTTTTGTACTGGTGGTATGGGTTGCTAAGGAAAAAAGCAGTAAAGAATTAGCAAAAGAAGGGCTTCTAGCAGATATTCAAAAAATACATCAAGCTTCTAAATGCAGATATGGAGCCCCTAAAATTCACGCTGAATTAAAAGCTTTAGGCAAAAATTAAAACAGTACAAAGTGTTATGCAAGAAAATGGCATTAAAGCCAAGTTTAGACGAAGGTTCAAAAATAAAAAACAGCAAATAAGCAACCGAGTTGTGGCTCCGAACACATTGGATCAAAATTTTACTACTGATCAGCCAAATAAAGTTTGGGATTACCTACATAAAAACTAAAGAAGGTTGTTGGCGGCAATAATTGACCTATATTCACGCATGGTGGTTAATGAGTAACATGATAATTAGTTATAGATTCTTTATTGATGGCCGTTGATAAACGCAAACCCGATAAAAATCTGCTGTTACATAGCGATCAAGGGTCACAGTATACCTCTCAAAATTACCAATTTCTATTGAATACAAAAAACATCATTTCCAGCATGAGCCATAAGGGCTGTTGTTACGATAACTCTGTTGCAGAAAAGTTCACTTAAAA----------------------------------------------------------------------------------------------------------------------------------------------------------------------------------ATAGAGAATTTTACAAAAATCTATTTTTAACTTACAATCAATTATTACAATTTTAAACCTACAACTTATGTATAACAGACTTATAGTCAAATCTTTTTCAGTATTATGCATCTGTTTATTTGCTTTATACATAACACTGCCAAATTTCTTTGATAATAAGCTTTTTATTTCGAAAAAAAGAATAAACTTAGGCCTTGACCTGAAAGGAGGGGCATCTTTGCTTTTAAACATAGACTTAGACTTCTATTTTAAGGAAAAGCTAAGCATGCTAGCTAACGAAATAAAAGAGACATTGCTAACAAAAAATATTGAATCTAACGTACAAAATAGCGTTATAACTTTAAATAGTATTGATGATTATAAAAAAGCATCTGTGTTGATTAATGCGATAAGTCCAAATTTAGAGCTAAATAGAAAAGATTCTTCGATTCTCATTTCGTATAAACCACATTATAAAAATTCTTTGATCAGTGAAGTAGCTGCAGAATCAATAAACAATGTCCAGCGCCGTTTGGACAAACTTGGCACAAAGGAAGTCAGCGTTCAAAAACAAGGGCAGAATAAAATATTAGTGCAGGTGCCTGGAGTAGAAGATACCAAGCAGATAAAATCTCTGCTTGGCAAAACTGCTAAGCTAGCTTTTCATTTGGCAAACACTAACATAGCCAAGGTGCAGGATATAGACCATGAAACCACTGTCATGCTCAAGGATTCTTTAGGTAATTCTTATCCAATATTCCGCAAAACTGAAATAGGTGGTGATTCGCTGGTTAACGCATCAGTTAGATTCGGCAATTTAGGTAAACCGACAGTGCATTTTAAATTTGACAGTATAGCGAGTAAAAGATTCGCGAAAATCACTAAAGAAAATGT
			AGGAAAGCCTTTTGCAATTGTTCTGGATAACACAGTTTTAACAGTACCTACAATACGTGAGCCAATTTTAAATGGAGAGGGAGAAATTAGCGGTAATTTCACTGAAAAACAAGCAAGCGAACTTGCAATACTTTTAAAATCTGGAGCACTGCCAGCACCACTTAAAATAATTGAAGAAAAAAACATTGGCCCAAGTCTTGGAGAAGAATCAATAAAGGCAGGGGAAATGGCAGCAACAATCTCTATTATAGCCGTGGCTTTATTTATAATCATCACTTACGGCAAATTAGGTGTATTGGCCTCTGTTGCACTTTTTTCTAATGTAGTTCTTATATTATCAATTCTCACTCTGCTTGAAGCAACTCTAACTTTACCTGGAATTGCCGGTATTGCACTTACTGTTGGTATGGCGGTGGATGCAAATGTTTTAATATTTGAGCGAATTCGTGAGGAAATCAAATCTGGCAAGAGAGTGGAACGTGCTATTGAAGAAGGGTTTAAAAACGCTATAAAGACAATACTGGATTCAAATATCACTACATTAATTGCTGCAGGAATAATGTTCATTATTGGCAGTGGAGCAATAAGAGGCTTTTCTGTCACTCTATCAATAGGAATTTTATGTTCGATGTTTTCTGCAATCACAGTCACAAAACTCCTGATAGAGTTGTGTATGAACCCGAAGGAACTAGCGCTTTGAATTAAGGATTTAGATCTCAGTCAACCACCTTCATTCCCACAACGTTATATCCTGAATCAACGTGCAAAATTTCTCCAGTAGTGCCACTACTTAAGTCGCTTAATAAGTATAACGCTGCCTTGCCAACATCCTCTATTGTAACATTGCGTCTGAGCGGAGAGTTATTTCTATTCCATTCTGATATGGAGTGAAAATCGCTTATTCCAGAAGATGCTAAAGTTCTGATTGGACCAGCGGAAATTGCATTTACTCTGATATTTTGTGGCCCGAGATCACATGCTATATATTTTACACTTGCTTCAAGTGCCGCTTTACATAAACCCATAACGTTATAATTTGGCATAACTTTTTCAGCGCCATAATAAGATAAAGTAAGTAAACTACCACCATTTGACATCATTTTTTCAGCCCTTTGCGCTAAAGCAGTAAAAGAATAGCACGATATATGCATTGCATTGAGGAAGTTATCCAGTGAAGTATTGACATATTTACCATCTAACTCATTTTTATCGGAGAATGCTATTGCATGCACCAAAAAGTCAAGAGTACCCCATTTTTTCTCTATTATTTCGAAAGCGTTATCTATGATTTTTTCATTTGAAACGTCGCAGTGTAATATTAGCTCCACATTTAGTTCATCTGCTATTGGTGATAGTTTTTCTTTTATTATTTCATTCTGGTAGGTGATTGCAAGTTCTGCTCCGTGCTCTGAGAGAGTTTTTGCTATACCGTATGCTATTGATCTCTTATTTATTATTCCGGTTATTAATCCCTTTTTGCCTTGTAATAGACTTGTCGTCATAGAACTATCTGTTTTTTTATAATTTGGAATATTAACTAGGTAAAGTCAAGATATCACTATGTTTTAAAATATTTTTTGCAGTAACTTGAAGTCTATAAACAGTAATCTTGATTCTTCTACAACAAAGCCATTCCATATGACATTCTGCCTATACCCAATTAAGCATATTAATAAGTAAGTAAATCTTAATATAATCTTATTATACTTATAAATACGCTGTATAGAATGAAAGTATGGATGATTTCATAACTGCAAGAAGAAAAGATGATGCTGTGGTATCTGTTTGTCAGGATAATAAGAAAAAAAACGTGTTAATTTTAGGGCTCAATCAAGTTGCAAGGGATTTGTTAAAATATGAAGAGAAGAATTTGCTTAATAAGCCATTAATTAATATCTTAAGCACAAGAGCAGCTGACAACGTGAAGAATTATTTAGAGTATACCGAAAATGGACACGATTTACTTGATATACTACCTAAAGTGATAGATTTTTCCTTAA
			TTGATGCTAAGGGAGAAGATATCAGGACAAAAGTAAAAGTTTTCCGCACTGCACAATTTGCCAGTAATAAAATAAATTATGAGCTATTAATACGTGATATCAGTTTGTCCCATAAACTAGGAATCTTTAGAGATAAATATCTAATGGGTAAAAAATATAAAAACCATGACTTATTCGATATACCGGGCAATGAGTCCACTATTCTAGAGTTATACGTTATATTAAATTTTGCCTTTCAACATCAAATTAATGCAGCTATAGGAGTGATTGGCTTAAATAGTAGCTGTAGTGAGACAAATAATGCACTGAAAGTTATCATAGAACATTTTTATAAAAATTGCCGTAGTGATGATTTTCTAGGGTATATTGATGAGAATAAAGTGCTTTTTGTTTTGATTAACTGCGATGTAAAAAGTATATCTAAAATAATTAATCGTATACATTCTGCCATTAATAAGCAGTTATTAAAGCGAAAATTACCAAGTGTATCAATAATTTATGGGAATATAGCTCAAAAACAGGCAGCAAAATCTACCAGCGGTGCCTTCTGAAAAGTTGTTTTTTATTTATATTGAGTTTAAACTTAAATTTTTATAAAGATTTAAGTTTATTTATGAAGTTAAAGTACTACCTGGTAGCACTGCTTTCATCATTGTTTTTGCAGAATAGTGCTAGCTCTAAAACAATTTTGGATAAGGAAATATTTTATGCAGAACTAGACGGAAAAATAGATTTGAGATTCGGCTACGCCTTCAACAGAGATTCTTTCAATGCTAAGCCTAAGGATAAAACTTCAAGTTATTCATACTTGCGCTTTCTTTATTTACAGCAAGTTTATCCAAATACTCAAATGGGGGTTAATGTTAAGGCAGGGGTTTCTGGTATTGCAAACCTAAAAGCGTTAGACATAGAAAAGTTAGACATGGAGGAATGGTATTTTATCATAAAAAACCAGGAACTTGGATCAATTGAATATGGTAAAAGAAGTTTAGTTGGTCAGAGCATGTTAATTAACACTTCAAAAATTTATGCAGCTGCTGGAGGAGTAAATGGTCATTGGACAAACTATGCAAATTTGCGCGGTGATCATAAAAAAGATGGTGACCCTGGATATAATCAAGACAAGGTGTTCTGGGTCAAGCCCAATATTTATAGCGATTATAATGAACTCGAACTAGGGTTAAAACAATCATCAATTAACTACATCTCCCCTGAAATCTATAACTTTCAACTCGGATTCAGTTATGTTCCAGGAAAAAATAACTTACAGTACAGCAATTTAATTGCTGCTGGCCTTTCCTATAAAAACAGCTTGTCAAATGATATAGGTTTTACTACTGCTTTGACTGGTGAATTTGCAAGAGAAAATTTAACTGGTTGCTCAGATGGAACTTCTAAAAATTATGAATGTCGCAATCAATTACTGCACTGGAATTTTGGTTTGAAGCTAAAATTGTTCGATCTTGATTGCATTTTTTCCTATGGTAATGGTGGTGAATCTGGTGAGAGGCGTAATCCTGAAATAAATAATACGTATTATATGAATGCAGGTATCGCTTACCATTCTGATTCTTACAAATCAAGCTTAACATATTTTAGTAGTGGTAGGGATATTGCAGGCGAAGGTACAAACGAGTTAACATCATATGCTTTAAGCCTTGAAAATTCTCTTTTTTTAGGTGCTTCATACTATTTCGATATTGTAAAATTTAGTACCAAAGAACCTAAAATAGAAAATAACAACTCTGGTTATGTGCTCTTGGCTGGACTGAAATTAAGTTTTTAATATTGCCTCCTTCCAACACTCTTTTCTGTCATCCAAGGTAACCGTTCACACTTAATTTTTCAATCTCACTCATGGAGAGGCCAGTAAACTGACCTTACCCAGAAAAAGTGGAGAGAAAGAAAAGAGTTTTTTTGGGTAAAATAAAATTTTGGAGGATTAGAAATGGTAAGAGAATATACGGCAGAA----------------------------
			------------------------------------------------------------------------------------------------------------------------------------------------------------------------------------------------------------------------------------------------------------------------------------------------------------------------------------------------------------------------------------------------------------------------------------------------------------------------------------------------------------------------------------------------------------------------------------------------------------------------------------------------------------------------------------------------------------------------------------------------------------------------------------------------------------------------------------------------------------------------------------------------------------------------------------------------------------------------------------------------------------------------------------------------------------------------------------------------------------------CATTGCACCCTATATTGTCCATTCCATTAGCTTTACTACGCTCGTTACCTCACGCAGCATAATGGTCTGTTCTAGGCTGTTGGCTAGACTTTGCCTAAGTTGGATTTTCACCAACTGTATTCTAAACGCTTACTTGGCGCACCCATAACAAAAATGCCTGAAAAACGTTAATAATTATATACTATTATTAATAATTATTCAACCATATTTTAAGCTTACAATTTTGAGCTTAACTGACGCTTATGGATAGGGGCAACTCTATCACCCTGTGTTATGTTTATTTTCTAACGGACGCTGATTTTTGTATCGTAATTTCTTGCTATAAATTGGTTATATAAGAGCTGGCTTCTAAAATTTTATAACCCTAATTTGAATTAACAGACAGTAGAATCGAAAGATTATTACAAGGAGCAATCTACACAGATCGACCCTTTTGTGAATCTGCGTTTCTGCTTTCTTCAACTTGTTTTGCAAAAGATGTTTCCGGTTTCTGAAGTGGCTTAGCAATTTCACGCACAACGGCAATAACTGCTGTTAAAAACGTTTTTAACAATGCACCTAAAGCTCCACCAACTGCTTCCCTGCCATATATATGAGCTTGCTTTTCGTTACCGTCAGCAGTTTCCCCTGCCCTCCTTCTTGGATCCATCCTATGAGCAATCACCGAAAACAACACTCCCCTGATTGAAGACTTCACTTTTTCCTTTGCTTCGTGGACATCCCCATCTTTTGCTGTTTCATGTCCATGACTTAAGTGTTTAGCGTTCATTAGCTCCTTTTGTTGCTGGGCAAACATGCTACTTAATACTTCTTCTATCACTTGCTTTCTTCTCTTCTCTCTAACTCTTTTCATAGATTCTGATTTATCGCGAGTGTGTTTGGTAGTTTCAAATTCTGCATCAATATCTTCGGACGCAGCCTGACTA
			TATAAAGTCTCTATGAGCCTGTCTATGCTTCGCTTTATTTGCATAGTCCTTTCGTAACTATCCGAATTATCAATTCCTTCGTCGATCTGATTTAGAATATCCTCAAAAACTTTCAAATAGTCTTGAATATACTGTATTATGTATTGCTTATCTTCCTCTTTGTGTTGTTCTTCTTGATTTTGCTGATTTTCATTTTCTAAACTTCTCTCTCTTTTATCATCGTTATTTTCTTCAATATTATCACCGTCTTCCTCGAAAAGGTTTTCGTCATTCATGATTTTTTTTAATTTAGTTAAAATTCTCACCAGTTATTATTGTATATGAAAAAATTAAATTAACATTAATGAAAAGCGTTTACAACTTCAGCACTATTTAAAACTACAGTAAAGCTGTCAAAAGTAACAGGATCATAATACCTCTCATACAATTCAACTGAACACCTAAGCCTTATCTTTTCCTTAGCATTAAAACTAATTTCATAATCATTATTAGAGTTTAGCATAGCAGAATTACGTAATAATTCATCAGCTAATACAGAGTCTAAAATTCCATTAATTTTTATCGTAATGTGTCTGCTTCCAGCACAATCGAGCACTTTCCTCCAGCCAAAAGAAGAAATATCTTTCACCTCTTCTCTGTTATTACGCAAAGTAAACCTTAGGTTTCTTATATTATTTAACACAATAAAATTATTGTCATGATCTTTAATTTTTAGCTGTAATTTGCTCATTATCACCTCCTTTTATTAAAATATCAAAATTAATTGTTGAATGTAAAATTTCATCGTGCTGATCCATAGCACAATTACTTTCTAAAATGGCCTCATTATTAAAACCTTCAATGCTCTTAAGTATCAAGTTAATATGCCTTATAATGGCAAACATACTGTCTATATGATAAGTATATATGTCGCATGAAAATCTTGCCTTTGTAGCAAAATTGGACAGCATATGCAGGTTATTATAATTCACTACACACAATCTCAGGTAAGGAATGGTGACCTGTTTAGGTAAGTAGTCATAAATGTTAGTAACATATTTCCTTAAATCAGAGTTTGCTTTTAGTGCTTCATAAATGCTACTGTACAACTCGTTTATAGCTTGAATTTTTTTCATAATTAACCCTCGAAAGATATATAGAAACTCGTCATCCCGCTGCTTGTTAGCGGGATCTATGTTAAGAGATACCGCGAATGAATCGCGGTATGACGATAAGGTTTATACCTCGTCATCCCGCTACTTGTTAGCGGGATCTATCCGTGACGGTATGACGTAGGACTGCTGTCATTCCGCTACGTGTTAGCGGCTGAGATACCGCGGCGGTATGACGATAAGGTTTATACCTCGTCATCCCGCTGCTTGTTAGCGAGATCTATCCGTAACGGTATGACGTAGTAGCCCAGTTTGAATGACCAGAAAGAGCTACAAAACAACCTTTGGTTCGCGAAATGGAGAATATACCTTCTTCACTTCAGATAAATGGCTACTTACCTCCGATTCACGATTTTTGTAAAGAGCAGAAACATGCCGCATAATACCTAGTTTTATCTGCTCAGGAACATTGTCATAACCAGCTTCGTATACAACATCAACTCTTATTGCATTCAAACAATTGAAAAACTCAACATAGCCCCCTACATCACTAAAATAATACTTAAGTGTACTCTTCTCTTGATTTTTAGACATCATTGCAGTAGCCAATACTATCTTACTCACAGGGCCATAGCTTAAATAGATCCTACGAGGTACATAATCTTCATATGAAACTTGCCATGTTTGTTTCACCAATGACTTTTCCATATGCCATTCAGCGTAATCAGTTGCCATAAAAATTAGATCTGAAATCAACTTATCATCCTGGTCGTTCTCAATGCGTAAAAAAGATTTAACCTCTTCTAAAGTAACTGGAAAAGATTCAGGCTTAGATTTACGTTGCACAGATATTCTTGGTGAAGTAGATCTTATTGACATAATACCCCTCCTTTTTGATATAGCTAGAAT
			AAGTAAGGTTTACCTCGTGACAGCGTGGGGCAAATCTTACTTACTTTAGCTATGCAGCTTGCATGCAACATTAAGTTAAATTGGCGCAGCAACAACTCTGAGTGCTTTATCGTATGAATATATTAAGAAGAGAACGTATTAAAGCTGTTTCTCCTTTTTTGTTGATAAAATTTGAACTTATAGCATATTCAACTAGGCTGGATTTTAGTAGATTGACATTTTGAGAATGAATATTATTGAAGGTGGAGTTTAACTCTTTAGCAAGCAGACTGCGAAATTTTTGCACACTGTCATATGCGATATTTTCAAGTTCATGTGCAAATTTATCTTGAGCTATAGTTGTTATATCTTCAATTTCCTTATTAAACTCCTCTAGCTTTTTTTCGTTATTTTTAAAATTTTTCGTAAAAGTTTTCATATCAATTAAACTCAACTATTATTATGACTATAATGACAATGAAAAACTACCGAAGTAAAAAATTCACACTACTGTGTAACTTACAAATACTTTTTACTACATTCCAGCGTCACGCGCTGGAATCTATAGCAAGTGTACAAATTAAATTTTACAAACACCGTTGTGCTGAATCTTGAATATTCACTTCTTTCAATTCAGTGGTAGGTTTTGGTTCAGCGATGGGTTTTGATATTGTGTATGTAATGCCACCAGCTATCAGTGCAGATACCACAGAAGCTGCAACTATTAATAGAGCAGACAATCCGGAAGCAATACTAAGAGCAGCACCTACTGCTAACATAGCTGCAAGGCTCGCATAGGCAACTTTTGGGGAAAATTGTCTTTTTCCTACTTTTTCTAGTGACACTTCATTTGTTTTAGTTTTGCCCAGTTCACCATCAAGTGGTGTGTTTTCATTCTCCAGACTTCTTATTTTTTGTGTTAGTGATTCATTCTCTTTATTGAATTCTTTCAACTTAGTCTCATGTCCAACTATGCAACTTTTTGATTCTGCTAGTTCCTTTTGCGCTTTTTCTAACAACACTTTTGTTTTAGAATGCTTATTTTCGTTTTCTTCTAATTCGCTATTAAGTGTTGTATTTTTACTTTCTAGATCTTGTATTTTTTGTTCTAGTGATTCATTCTCTTCATTGAGTTTCTCCAGTACTTCCAATTTAGTCTCATGTTCAGTGACACAATTTCTCAATTCTGTTAGTTCCTTTTGCGCTTTTTCTAATGGTACTTCGTTTTTTTTAGTTTTTGTTTTTTCTAATTCACCCTTAAGTGTTGTGTTTTCATTTTTTAGATTTTTTATTTCTTGTCTTAGTGATTCATTCTCTTCATTGAGTTTCTCCAGTGTGTCCAGCCTAGCTCCATGTCCAGTGATATAACTTTTCAATTCTGTTAGTTCCTTTTGCGCTTTTTCTAATGGTACTTCGTCTGTTTTAGTTTTTGTTTTTTCTAATTCACTATTAAGCGTTGTGTTTTTACTTTCTAGATCTTGTATTTTTTGTTTTAGCAATTCATTCTTTTTCTGCTCATCCTTTAGCTGAGTACGTAATTCTTTTAACTTAGCTTTACGTTTTTCAACCTTTTCTGCTTTTTCTGGAGTTTCCGTTGCGTTGTGTGTTTTGGAATGAGAAAAGGTACTAGGTACAACCTCAGATGGCTGATCACACATACTGTTTAGTCTATCTATTAGGTCTTCATCCTTTATCAATGAGCGATCTGCTCCATGCTTTATCAAAAGCTTTGCTAATTTTTTATTGTCATTTGCAAGAGCATAATATAAGGGAGTATGCTCAACTTTATCTTGTGCATTAACGTTTGCTCCACCTTCTACTAGATATTCTGCAATCTCTACACAACCATATGCAGCAGCATAATGTAAAGGGGTCAGTCCACCTTTATCCTGTACATCAACTTTTGCTCCACATTTTACCAAAAGTTCCACTGATTCTTTATTGTTATCTGCAATAGCCCAATGTAAATGGGTCACGCCATCTTTATCTTGTGCATTAATATCTTCTCCATTTTCTAATAT
			AGATTGGCCTAAAGCTTCAGATTCATCTGCATCAAAATATATTCCACTATCGCCACTATTACTTTTATTTAAAAAGGTCTGTTCCCCATTATATGTAGTATACTGCTCTGGATGTTGACTGTGCAAGTCATTATGTTCTATGCGCTTCTGATTATTGGCAAGTCTTTGTTCTGCCTCTTGCAACTTTTGCGCCATAGCATCTCTTTCTCTTATAGCCTGTTCTTTTTCTAATGTATCATCTACTTTGTCTGTATTGTTTTCATTAACGATTGAGTTTGAAGAAGTCTGTTCATCCTCATCTTGTACATAGACTTTTTTGTTGTTTGGTGTAATTCTACTATTCTCTTCCTGATGTTTTGCACCCCATGCTTGTACTGCAGCAGTTACGTTATTTCCGTTCAAAGCTAAATTTCCTGGAGTTTTATTATTAGGCTGCAGTAAAGTGCCTTGTCTATAAGGTTGTCTTCTCGTAGCTCTTGTCTCAGCATAACGTTGTTCTCCTTCCTCTAACATTTTTATTATAGCCTTTTTGCCTTCTACATCGCCGACAATATCCCTTGGAGTTCGGCCTTGACTATCTTTTAGTAAAGGATTTGCGTCATTATTCAATAAAAGCTGAACTATCTCTTGATGACCATGCAAAGCAGCAATGTGCAAAGCAGTTAGCTTAGACTTAGCTTCATCAAGTTCATATATTGGTTCATTAACTTTTGCTTCCTTTGCTAGTAGGAGTTTTACTATTGGTACACTGTTACATTCCACAGCAAGATGTACCAACATATAATTTACAATTTTGTCTGAATCTAATATACTGAACATCTTATCTATCTTCAAATTGTTATAAGTGCTATATACTATTGAGTCTGCATCTTTTAGCTTATTCCCTATTCTTTCAAGTAAATTATTCTCATTTAAACCTTCACTCTTGCTTACCTCATTTATTATTTCAAAAAACTTTTTCTTTTCCATTGCCGTAACCTTTCCTCTCAATTTATTTATTATTGCTGAACCATCTCACAAAAAAGTTAAGTTTGTCGAAATTCCATGTTTGATCTAAAAATTAGTCATAAACATTTTCTATGCAAGTAGCTGACACTGGTTCATTCTATAATGGTGTCACAGCAGTCCTACATCATGCCACCGCGAACCGTCATACCACGATTCATTCGCGGTATCTCATCCGCTAACTGTTCTCCCTCATCATACCGTCACGGGATCTCCAGATCCCGCTAACAAGTAGCGGGATGACGATTGTCAGGGTGTCATCCCAGCGCCCCTATGATGTCATCCGAGTAGCCGACACTGGTTCCTTTATGATGGCAGTGCCCCT----------------------------------------------------------------------------------------------------------------------------------------------GATATAAACCTTATCGTCATGCCGTCGCGAAC------------------------------------------------------------------------------------------------------------------------------------------------------------------------------------------------------------------------------------------------------------------------------------------------------------------------------------------------------------------------------------------------------------------------------CGATACATTAAGTAATCCTTACCTTTTAATCTGCAGATTGGCGAAAGCAAATACAATAGCTTCAGTTTCATGATAAGGGGGC
			TGGCGAGGTTTGTCAAGCAAGTTTTTTGTTTCTGCGGACTACCTAGATTAATATTATATAGAAGTTTTGCTGCCAATAAAGCCTAAACTTACCAAATACATTTCTGTAGATTCAGATCTACTTGACTTTGGTTTAAAGTATTTTACTGTTTTAAACATTTTTTTTAGCTCGTTACAAAAATCTTTGTCAGATTCTCCTTGGAAAATTTTTACTACAAACGTGCCCCCATGACTCAAGAAATGCTTTGCAAAATTGAGCGCTGCTTCGCATAAAAGCATAATTCTGATATGATCCAACGATTTTAAACCACAAGATTCGGGCGCCATGTCAGATAAAATTACATCAAATTTTTGATCCTTGAATTTTTCTCTTAAAATTTCAAACTCATTGATAATATCACATTGTATAAACTCTACTCCATTAATTGCGTTCATTGGTTTTATGTCAAGAGCAACCACATTTGCACCTTTCTGAGATGCAACTTGTGACCATCCACCAGGAGAAGCACCAAGATCAATAATTTTTTGCCCTTCTTGGAATAATTTAAATTTGTTATCCATTTCTACCAGCTTATATGCTGAGCGTGACCTATAACCATCCTTGCTAGTTTTTTGCACATACTGATCATTCAAATGACGATGTAGCCACCTTGTTGAAGATAGTTTTCTGCCTCTAGCCGTCTTTACTCTAGTTTTTATTGCTAATACCCTACTTATTATTGATTATATCTTTAAGCTCTTTTTCAACTACTTCTTTTACCAGTGCATGTAGATATTTATTCAGCCATTCTGAGAGCTGAGGTTTTAAAAGAGATGTAACTAATTCTTCAACAGTAAGGTTCGCTTTTTTTTGTTGTTTATGCTGTAATTCGTTTTGCATTTTTCCAAGCAACGCTTTGATCTCTTCCATATTCTCTTTTAAAATTAGATGATCGTTATTTTGCGCTTGTAAGCCGCTATTACTCGCTTTGTTATTACTCATTTGGATATTATCGTACAAATAAATATCTTTTTTTTCTTCTGAATTGTAGCTATGGCCATTAAATTGGTTATTGTTGCAAGCCATTTCCTCACTTTGGTCATCATTATCAATGTCCTCTTTTTCATTATTTTCTTTTTTGCCATCTTCTTCTATTTCTTCTGGATACTCTTCCTCAAGGTATAGCACATCATCATTTTCATCCTTTATTTCTGCTTTATCGTTACTCGCGTTTTTACCCGATATAGCTTTTTTTATATCTTCTAGGATATCTTTTACAGATTGATTACCTTGTTCATCATGCATAGTGCTAATACCATTAAATTTAGAGGTTTATACTATTTATCATAAAAAGCAAGTTGTAAACACTAATCACATAATTGCTTTTTGCTTCAACTAAGTCTGAACGTGCTTTAAATAATGCATCTTCAGTGTCCAAAAGGTCAGATGTACTCTTTAAATTTAAGTTTACTTCTTGCTCAACTCCTTCCAATGCTAGAGCTGCTGCTTTTTCCGCTTCTTGACTTGCTTTGATAATGGCCTTTGCTGTCAACACATTATTCCAAGCATTTACAACTGCTTGTTCTATATTTTTTACCGTTTCATAATAATCGTAGGTAGATTTTTTTGCATCCATTTTAGCTTTACTGACACCAAAAGCATTAACTCCTCTCTTAAAGATTGGAACATCAAGAGTAAAAACTACATGAACATTTTCTAATAGTTTGTCTACCTTCATACCATCCTCCCCAAAATTTTTGCTTGCACTTAGATTTAAAGAAGGAAGCCACTTGGAGCTTTCAGCAATCACTTCCATTCCGGCTGCTCTTTTTTGATAAACTGCTGCTTTTAGAGATAAATTATTGGTTTTTGCTAACTGTAAACATTCATTTAGCTCTGGAACAGAAGGTAGTTTATCATTAGCTTCAGAAAGGTCATCAGCATCTTCGCCAATCAAATGATAATAAGCAATATTTACCAACTTTAATTTACCTTCAGCATCAACTCTTTCGGATATAGAA
			GACGAAAATTTTGCTTTTGCTAACAAAACTTCAGCATTGGTTACCTCTCCAAGGGAAAAGCGTTTTTTCATAGCTGACAAATGTTCCAAAGAAACGCGTTCTTTATGTTCTCTGAGCTTTAATATTTCTGTCTTTTGTAAAACATTAACATATGCTTTCACAGCATTAAGTGCAAGCTCTTGTTTTAATTGCTGAAATCGCATCTTTTCTGCTTTGAGAAGATGGCTTGATCGACTGAATGTGGCAAAGGTACCACCGCCATCGATTAATTTCTGGCGCAATGTAAGTTTTTTTTCAGATGTATCAAGATTAAAGTTACTATCGAAATTGTATTGCAAATTAATGTCAGGTAAAAATCCAGCTAACCCAGAAGATTTATAGTGTTTTTCTGCGCTTTTATATTGGTAAAATTGAGACTTTATTTTTGAGCTATTTTTGATGGCTTTGCTTATCACTTCTCCCACATCGGTTGCATAGCAACTTATAGTATTAAAAATGATCGCAAGTGTGATAATCAATCGAAACATTCTAATTCCTATGCATATTGGTTGCGCAGCTCAATTACTAACATAAATTACTTTAATAATCAATAACTAATATTGTTGACACTATTGAGAAATTAAGTATATCATAGCTTACTATTGTTGGATCAAATAATGAAGACTTTTTTTTTAAAGGAGAAACAAATCAATAAAAAGTGGTTTGTCATAGATGCAGAAGGATTAGTGGTAGGGAGGCTTGCAGCATTTGTAGCGACACTATTACGTGGAAAGCATAAACCTGAGTATACACCTCATATGGATTGTGGCGATAATGTAATTATTATCAACGCAGAAAAGGTGCATTTCACCGGAAAGAAGCTTAAAGATAAAATTTACTATAAGCATACAGGTTATTCTGGTGGTTTGAAGAAAACTACTCCAGATAATATTTTAAATGGCAAATTTCCTGAGCGTGTAATAGAAATGGCAGTGAAAAGGATGCTTGATGATGGGCCTATGGCACGTAGACGCTTTGAAAATTTGTATGTTTATTCTGGTTCAGAGCATAAGCATCAAGGACAGCAACCTGAAAAGATAGATTTTGCCTCTTTGAATCGTAAAAATAAAAAGTAATGGAGTAAAAATGAAGAGTTCTACAATAAATAACAATGATTGGTCAGAAAAGACAATTAAATCAGCAGTTGATTCGCTTGGTCGTTTATATGCTACAGGCCGAAGAAAAGAATCTGTAGCAAGAGTATGGATAAAGCCGGGGAGTGGAAAATTTAGTGTTAACAAAAAAGGCGATCTAATTTCTTATTTTAAAAGAGAGTCAGTGTGCCAAATAGTAAAAATGCCATTTGTTGCAACTTCCACATTGGATAAATACGATGTATTTGCAACTGTAAAAGGTGGAGGGCTATCTGGTCAAGCAGGTGCTCTAGCTCATGGAATAAGCAGAGCTTTAAGTAGTGTAAGCCAAGATTTGCATTCTATACTACGTAATAGTGAGTTCTTAACTAGAGATTCACGTGTTGTTGAACGTAAGAAATATGGTCAACATAAAGCTCGGAAAAAGTGTCAATTTTCTAAGAGATAGTTATTTTATAGGGGTGTTTTTTTGTAAGTATTATACAAATATTTGCAAAAATGTATGATATCCTCTATTTTTGTGATGAATTTAGTTGACTATCGGTGTCAACATAATATGCTATTTATGTGATTTTTTCAATATTAAGGTAATTTATGAGTAAAGAAGATATAATAAAACAATTAAAGGAAGATTGTTCTAGTCAGAATATAGATATAACAAAATCTGATTTGAGCAAGATTCATGATGCGTTTATTAAAATAATAAAGAATGAGCTGCATGGGAAAGGTGAAATACGTTTGCATGGAATAGGAACATTTTCTACTGCTATCAGTCAGGAAAAACAATGTCGTAACCCCCAAAGTGGTCAGATCATGACTGTTCCTAAAAAGACAAGGGTAAAATTTAAAGCAAGCCAAACTCTTTTA
			AGTATTTTAAATGAGAAGGAAAAAGCAGCAGTTAGTTAGACATTGTCATTTTCATTGTTTTTACTACGCTGTGTAAGCCGTAAAATACAGCTTCGCTAATTAAATAGTGGCCTATGTTAAGAGCTGAGATGTGAGGTATTCTTGTCATCTTCTTAGCGTGTTTATAAGTTATGCCATGTCCTGCGTGGCATTCTATTCCTAATTTATTGACGTACTCTGCAGCATTAGTAATTAACTGTAACTTTTTTTCTGATGGATTATCACAGTAATCCCCTGTGTGAATTTCTATTATGTCAGGTTTTGTCCCTAGCTTTTCAAGATATTTTAGTTGATCAATATTTGGATCGATAAACAGTGAGACTTTTATGCTAGAGCTATGCATTTCCTCTATTATACTAGAAAGTTTACTGTGCATATTCACGATATCCAGGCCACCTTCGGTTGTTAATTCTTCTCTTTTTTCTGGTACTATACTAATCGAATAGGGTTTTACCTTTTTTGCTATTTCAAGCATTTCTTCCGTGGCTGCAATTTCAAGATTTAGCTCAGTGCTAATGCTTTTTTTTAGGTTAAATACGTCTTCATCTCTAATATGCCTTCTATCTTCTCGTAAGTGTACAGTAATAAAGTCTGCTCCAGCGTCAATGGCTATTTCTGCTGCTTTCAATGGATCTGGATAAGAAGTTCCACGTGCGTTGCGGAGGGTTGCAACGTGATCGATATTAACACCTAGTTTCACAATCTACCTCAGAAATTATCTATAGATTATACATGTTATTAGGTTTTTTGCATAGTCATTGTTTGACCTTACCCAGAAAAAGTGGAGAGAAAGAAAAGAGTTTTTTTGGGTAAAATAAAATTTTGGAGGATTAGAAATGGTAAGAGAATATACGGCAGAATT--------------------------------------------------------------------------------------------------------------------------------------------------------------------------------------------------------------------------------------------------------------------------------------------------------------------------------------------------------------------------------------------------------------------------------------------------------------------------------------------------------------------------------------------------------------------------------------------------------------------------------------------------------------------------------------------------------------------------------------------------------------------------------------------------------------------------------------------------------------------------------------------------------------------------------------------------------------------------------------------------------------------------------------GTCACTATTAACTATTGCATTCCAGAACAATTTGATGCATCATTCTTTTTGTAAAAAACATTCCACACTTTCTCTCCACTTTTTCTGGGTAAGGTCACTGA
			CTCAATACCCAGTCAATATCCTTTCCACCAGTTCTTTTACTGCCGGTACGTAGCCATTCTCATAAAATGGATCTTGCTTAAATTTGTACACATTGTGCCCGGAAAACATGAGTTCGTTCTCAATATCACCATCGTGTATAACGTTTTGCAGTGTTTTTTGTATGCAAAAACTACGCGGATCTGGCTTTCGTCCTGTTGAATGGTCACCATGATCTTTCCAATTGCTAAACAAACAATGGCTCAAACATCCCATACAATTGATTTGATCTTCTCTTATTTGTTTAAATTTATCTGGCGTCACAAAAATAACAGTTGAATCTGGGGTTTTCATTGCTTCTGTGTACCCTGCTTTAGTCCATGTATTTGCCAGTTCTTTGTCTTTTGCAGTAAGGTAGATCTTCCTACCTCTGCTACCCATTGCAAATTCACTATTGGATTCTTCGCTGGCATTTTCTGAAAAATTTACTTGATGTAATTTTCGTTCCTGTAACTCACGTATAAAATTATTCCTCACCGCAGATGAGTAAAACCCTGTTGGACTGAATTTATTTAAAAATACATCACCTTCTTCTAAAGTGAGTAGCTTCTTTTTCCACTCTGCAGAAATTGGGCTTTCTTTCGTCAAAAGTGGACGAGTGCCAAACTGAAAAGCTATTGGTCCAATTTGCAGATTGTCAAACCAATGTTCCCAATCTTTCAAATGCCACACTCCTCCTGCCATAACAATTGGTGTTTCTGAAAGACCGATCTCGTTCATGAAAGATCTAAGCTCTGCAACTCTTTCAAATGGAGCCTGTGGTAGCTCTGGGTCTTCACTGTTACTCAGTCCATTGTGCCCTCCAGCAAGCCATGGATCTTCATACACTACTCCACCAAGCAAATAGGAAGATATTCTTTGGTAAGCACGCTTCCATAATGCTTTAAAAGCACGCACCGATGAGATAATAGGGTAATAATAAACCTGATATTTAGCTGCAATTTCTCCAAGCCTATAAGGCATACCAGCACCGCAGGTAATACCATGAATCAAACCTTTCGCTCCTTCTAATATGCCATGAAGTACGCGTTCTGCTGCTCCCATCTCCCAAAGTACATTCATGTGTATTCTTCCATGACCTTTTGATATTTCATTTGCTATTCTTGCCTGACTAATTCCAGCTTCAATACTATACTCAATCAATTCACTATGCTTTTCATTTCTTGTTTTGCCTTTATAAATTAGTGGCACTAACTCGCCATTATCATCAATAAGCTTAGCATTTGCACCAGAAAATGTACCCACAGTATCTGCTGCAGCAAATGCTCCGCTTGATCTCCCATCACTAACTGCAATGCCTTTACCACCTTCGATGATTGGCCACACTTCCTTTCCTGAAATTACTATCTTTTTTATCTTATTTTTCAAAACTTCCTCGCAATCTTTCACTCTATTTTACTTAATTACTAAAAAAATGATAGCTGTTTATTTTTTCTTGTATCATTAAAGCTTCTGTAGCTACTCATGCTGTTGTAGTTTGAGAGCAGTTCCCATCGGAAGGGTGTCATTCCAGTGCTTGACACTGGAATCCAGTTTTTGATCAAAAATGTTGCTATAGTGCACAATCAATTTTCCTGGATCCAAGTAGTCTGGGCTACTTGGATGACACCATAGGGGGCTACTTGGATGACAGGGGAGGGAGGCTGCTGGGATCCTGACAACCGTCATCCCGCTGCTTGTTAGCGGGATCTAGAGATACCGCGGCGGTATGACGTAGAGCTACGTGTTTAGGTTTAATGAATCCACTATATCTTTTACTTGAGAAAAAACATTCTTTTTGCTTACACTGGTATCGATAATAAAGTCACTCATCTTCCTTTTCTCCTCAATAGATAACTGAACATCGGAGATTAGATTAAGCTTTTCTTTATCTATGTTGCGTTCGTTAAGTCTTTGAGCTTGCACAACGCTATCTGCATGAACAAAAACAATAAGGTCGCAATATAAATAAAATTTTGTTTCT
			AATAGAAGTGGCACATCTAAAACTAAAAGTTTTCTATCGATCTTTTTTTCCTTGGCAATAAAAAATTCTAATTCACGCAGCACAGCAGAGTGAACCAAAGATTGAAATTGTTTCCAATTTTCATCGTAGGCTAAGAAATATTTAGACAGTACTGTTCTATCTATTTCACCATTTACTACCACTCCAGGAAAATTTTTCTCTGCATAACTTATTATGCTTTTATCCACTTTATAAAGTTGGTGTACAACAGAATCAGCATCAAATACAACAGCACCAAACTCTTGAAAGCAATTAGCTACAAAGCTCTTTCCTACCCCAATTCCGCCTGTTAGACTTATAATCATATAACAAAATACATTCGACTTCTTTTGAAACTATAGCTAAGGTTTCTCTATATATATTAACTAGATTTTCTAGATCTCAGTGTCAAGCACATAACTATACGAACATTGCAATTTGTAGGTGGTGTTATTCCAGTCTGGAATCTAGCTTTTATGTTGTATAGTGCACAATCAATTTTCCTGGATCCAAGTAGTCAGGGCTACTTGGATAACACCCTACTTAACCGTCATACCGCCGCGGTATCTCTTAGCCACTAACACGTAGCGGGATGACGATTGTCGATAAATCTAAGTTACTTTAGCAACAGTTATTCTCCACTAAATTACTCTGAATTTTGGTTATATTATTTGCGGATTTCACTGCTGAAATCTCAAATTTTGAGCTTGTGTTCAAAAATGATTCAACTGACCTGCCAAAAAAATCATATCTCCATCCCTTGAATAATTTATCTGTCTGTCCAGATATTGACCCGGTTAACTCATCTTTTGAAGAAACTAATTTCCTTGATATGTTACTTTCTTTACATTTACTATCTAAAATAATTGAGAGTATATCAAGTACAGATTTGTCATAATTACTCGATAAGGTGTTGTTTTGCTGCATCCAATTTCTCTCATTTTCATTAAAAATATTCACAAACTCTAGTAAATCCGCATCTTTTATATTTTTTGTATTCCTCTTGAGATCATCTAAAATCTCATCAACATGCTCTACATTTTTTTCAATAAAATCAGCTATTACAGCATTATTGATTATTTTATTACGGTTCATATTATAGCGCTGTGCTAAGGTTTCTTGCCACTCACTAACTGCTTTAACAGTTAGTATCAATCTTGGATTTACTTCATAATTAAATTTAATCCTCTTCCATGCATCTTTTGGGCTATGTAAATACTTATTTATATCAACTATTGATTCCATCTCTTCTTGAAACCAACCCATCCTATTATTTTCTTCAAGTTTATTGCACAATATTTGGTATAGGTCATATAGGTGTACCACGTCGTTTACTGCATAATCTAACTGATCTTCGGACAACGGACGCCTTAACCAATCTGAATTTTTAGCTTTAATTTTATCCAGTGCTATTCCTTGATATTGCTCCACTACTTTTGAGTAACCAATAAAGTCATGATAATAATGACAAAACATAGCAGCAACTTGGGTATCAAAAATGGGAGTGGGAATACATTTAAACACAGTGAGTAAGGATTCTATATCCTGCCGGCAGCTATGAAACACTTTGGTTATCCCCTGATTTAGCATTATTTTCTTAATGAATGATAAATCAATTTCTGGCACTAATGCGTCTACAATAAAACTCTTCTCTCCGTAAGAAATTTGAATTAACGATAATTTTGGGTAGTAGATTAAATTATTTCTAATGAACTCCGTGTCAACTGCTATAAATTTCGGCTTTTTTGCTATTAACTCTTCACATGTATTCTCCAGTTCTGATGTTGTACTAATTAGCATATATTTTTTATTCAGTGGATTTATTTTATAATTTATATTAAATTTTTGCAATTAATGACTTCTTGCAGAACTTTCTATCATTCATTGGCATCACACAAATAGCCTTTTCCATCCCAATCCCAGTGCTTCCTTCTCC----------------------------------------------
			-----------------------------------------------------TGCAAAATAGATCCCAG-----------------------------------GCAGTCCTACGTCATACCGCCGCGGTATCTCTAGATCCCGCTAACAAGCAGCGGGATGACGA--------------------------------------------------------------------------------------------------------------------------------------------------------------------------------------------------------------------------------------------------------------------------------------------------------------------------------------------------------------------------------------------AAGTAATCCTTACCTTTTAATCTGCAGATTGGCGAAAGCAAATACAATAGCTTCACTATCATGATAAGGGCGCTGGCGAAGGGTGTCAAGTAAGTTTTTCGTTTCTATAGCTACTACCACGATTGTATAGGTAATTCTTCACTTATAATAATGATTCAAGCCTTCAGCTCCTCAAACACTTCACTTGCTCTATTTAAAACAGAATCAGGAAAACCAGCAAGTTTTGCTACATGTATTCCATATGACTCATCTGCAATGCCTTCAATTACTTCATGTAGAAAAATAACCTCTCCGTTCCACTCTCTTATTTTTACACAAAAACATTTCACGTTCTTCAAGTATTTGCTTACTTTAGTTAATTCATGATAATGAGTTGCAAAAATGGCGCGGCACTTATTTACATTGTGAATATGTTCAATCACCGCCTGTGCAATAGATAATCCATCATACACCCCTGTGCCCCTACCAATTTCATCAAGTATCACCAAGGAACGGTCCGTTGCCTGATTTACTATCGTTGCTGTTTCGATCATCTCTACCATGAAGGTAGAATAACCAGCTGTTATATTATCCGTTGCGCCAACCCTGCTGAATATCTTGTCAATCACTCCAATATGTGCACTCTCTGCTGGCACAAATGACCCCATGTGAGCTAAAATTGCAATGAGAGCGTTTTGCCTCAAGAAAGTGCTTTTTCCAGCCATATTAGGACCAGTAATTAGATGTATACCAGCTAAATTGATGCTATTTGCAATGAATTTATCGTTAACTTCAACCACTGGATGTCTTCCGCTACAGATATTGAACTCTTTGCTGTCATCAATAATGGGTTTTACGTAATTATTTTGCACTGCAAGCTCTGCAAATGCGGTTCTAATATCAAGTTTTGCCAAAGCATTTGCAGCAAGAGCAATTTTTTCAGATTCTTTAGCGACTTCACTACACAGTTCACTAAAAATTTTCATTTCTAAGCCGATTGCAGCATCACGTGCCGTAAGAATTTTATTTTCTAGTTCTTTCAATTCATTAGTAGTGTAGCGCATGCTATTTGCTAAGCTTTGCCTATGAATAAATATATCCGAAGTTATTTTGTGATTTGCCGACACTTCAACGTAATAACCAAGTATGTTGTTGTGTAATATTTTGAGTGCGGCAATGCCAGTAAGATCGCGATAAGATTCACGGAGCTTAGTTACCAACTTGTTACTGTTGTTCAATATATAAGATAACTCAGATAATTCTGAGTTGTATTTTGAGTGAATAAATCCTCCTTCTTTCACGGAACTGAGGTTATTATCGAGTATAGCACTATTTAACAGTTCAAATAGGTCTTTATGATTGCCAAGGCTTTTATGTATTGTGCTTAGTTCACTCTCGTCTGATTTTACTGTTATTCCAGCGCGTGACGCTGGCTGGATCTCAGTTTGGATGACATATTGTTGTGGGAGAGATC
			CATTTTCACCTGATTCAATTTTACATAAGAACTCAGACAATTCTAAAGTCTTTCCTAGGCCTATTTTCAATAGGTTCATATCCTTTGGTGAACCACGCCCTAGTATTAAGCGCGATAAAGACCTTTCAATATCCGGAATGTTAGATAATATCTCTCGTATTTTTCTGCGTGAATCATGATTATTTACAAAAAATTGAGCGGTGCTGAGCCTCAAATTGATTGCCTTGGAGCAAGCAAGGGGTGAAGCGAGCATTTGTTTGAGCAGGCGTCCACCAGAAGCTGTAACTGTATGATCAATAACTGAAATTAGTGAACCTTTCTTTTCACCAAATTGAGTTGAAAACAACTCAAGATTTCTCCTTGCTGAAGCATCAATAAGCATGAAATTTTGTTGCTTATAGGTTTTTGGGAATTCAAGCCTTGGAATAGAGCCCCTTTGTGTTACTCTGACATATTCAAGCAGTGCACCACACGCCATGATTTCTACTTTGCTGAAATTTCCTATACTCCCAAGTTCCCTGATTTTATAAAACTCGCATAATGTTCTGTGAGATTTACTATACTCAAAAAAGCTCTGTGCGTGTTGCGTAATTGATATTTTATAATTTTTTAAAATCGATCTAATTTTTTCATCCTCAGTGAATTTTTCAGAAATTAATAATTCTCTTGGTGATATACGCAATAAATCACTATCTAGAGCTTTCAAACTCGTTAAAGTGTGAAAAAATTTTCCCGTCGATAATTCAAGCCAACTAATAGCATATTCGTCATTTTGTTCAACTATGGATGCGAGATAATTATTGCTTTTATCCTCCAGTAGTGAATCTTCTATAATTGTACCTGGAGTTACAACTCGCACTACATCACGTTTTACTATGGATTTATAGCCCCTCTTTTTTGCTTCATCAGCAGTTTCTAATTGATCACAGATTGCTACTTTGAATCCTAAATCTATTAGCTTGTGCAGGTAAGATTCACTACTGTGTGCTGGCACTCCACACATTGGTATTTCTTGCCCACACGAATTACCTCTCTTAGTGAGCACTATATTCAGCAATTTCGCAGCTTTAATAGCATCATCGAAAAACAATTCATAAAAATCTCCTAGCCTATAAAATAGCAGATGATCTTTGTATTGAGCTTTCAGGTTCAAATACTGCTCCATCACAGGGGTGTTTTTTTCTTTTACGAAGCTCATAATATTTTTTAATATATTGTATTGATAAACGTTATTATAGATTATATTGCACATGTGAATAACATAAATTTTAAATAGGTGTATAGAGGGGAAAATTTAAAACAATTAAATTTCTTGGATCCAAGTAGTCAGGACACTTGGATGACATAAAGAGTAGGAGTATTTGATGACAAAAAAACAAAAACACAGTTGTCATTCCAGCGCGTGACGCTGGAATCCAGAATATCCTAATTACAAGGTTTATTATTTAGTTTGAAAAATACTATAGCTTTTTCTATGTAAGTTGTGGCTCCTTTTTACCATTTGCGACAGTTGTATCATCAACAGATATTTCAGAGCTAACAGTGCTAATAGTTTTTTCTATCGCTTTAGCCTGTTCATAGTCTTGACTCAAAAAATACATGGCCAGTCCAATAGCTATACTAGCAACAAGAGAAGATGCTATCATTACACCTAGTATCATACCACCAGAAAGACTTACTGCAACACACACACCAGCTCCAAGTACAACACCAAGAAAACCACCAATTATTACGCCAGGCACCAAACTGCCTACCATAGCGCTTTCTTTTTTCGTATTAGCTTGTTTTTTCATACTTTTAATAAGCACTTCTTTTGTTTTTCCTTGAGCTAAATCTGAAGGAACTTTATTATCCGCGTTTTGTATCAAAGGATTTGCACTATATGTAACAAGCAGGGTGGTTATTTCTTCAGTTTTATTACCTATAACTGCATGATGTAGTAATGTATTTCCCTCTTCATCTTTAAAGTTTATATGAGTACGAAATTCTTCATCTAGATT
			TCTTATTGGGTTGTTTTTTGCATATATCCTAGATTGTATTGCTCCATCTAAGTATTGTATTACTTGTTCTAGTGATTGCTCGCCAGGATTTTGTATAAAATGAAGCAGAATTTCGTGTACTATCGCTTCCTTTGTAGTTTGTGGGCATTGTAAAGCGTAATTAAATGTCTGTGTAGTAATAACTTCTTCTTTTCTTTTTTTAAGAACAACCCTTAAATCTTCAATCGCCTTTTCACCATCTTTTATTCCAAGAATTATTGAATCCAAATTATTTATCATGCTATCCTCCTTGGTTTGATTGCATTACTCATTAATAAATAATATAATAAATCCTGCTAAAAGTCAAGCAATTAATTAATAAGTTAATATAATCCTCCAAAAGGAGCTCCTTACTTTTTGTTCAGCATGTCCATTGGATCAGACTCTTTAAGCTTGCTGTTTGCTGAATTTATTCATCACAATAGCTACAATGTGCTATCGAAGTTCTCTGTAATCTTAGTTGGTTCTTCTAGAATATTCAAAATATCAGTTGCACAATAAACCCGATCTCTCTTTCCTTGAGAAGTTTGTGAAACGATGCCTAAATCTTCAAGCTTTACGATTGCTCTTTGGGCTGTTGTAAATACGACACCTAAGTTTTCAACCACTTTCCTTATAGTAAAGTAAGGGTTTAAAGACTATTCACTAAATCATTGTCCCATTCAAATTTTGGTGGCAAGGGGCTTGGTATAAATGCCTGATAACCAGGGAATACTTTGCCTGATGGTGATCCTTTAATATACATTCATTCAACCTAGCACACTATTTTTATAGTATATATTATTTTCAAATAAAGTCAAAAATGAAAATAAGGCTTTATCTTATTTGCGTGCATGAAAATAAGAAACTCTCTTATTATTGATTTTGCTCAAAAACGAAAATAGAAGAAGCTGCTGAACTTTATATATCCTGTTTTTCTGGAGAACTGCTATAAAACTTCTGAGTGAAGTCACTTAATTTTTACACATCTATTGTAGAGTAAGAAGAACCGAATTTGAAACAAAAATGCTAACTGATGCTTGGACTTTACTGACACTTACACTACTTGAAACTATACTTAGTGTAGACAATTTAATCTTTATTTCTCTAGCAATAGATAAGGTACCAAATGCGCTGAGAGAAAGAGTGCGCCTTATGGGCCTTGGATTAGCACTATTAATGCGTTTTGTAATACTATTTTTTACATCATCTATATTATCAATGCAAAAACCTATATTTCACACTGCATCAGCAAGGGATTTACTTATGATCGCAGGGGGATTATTCCTTATTGTTAAGAGCTCTATGGAGTTACGGGATGACATCTTTGTATGTAAGAAAAATAAAAAGAAAGCAAACGTTAAATCAAAATTTTTTTTAGTTGTGCTACAAATTATATTAATAGATTTAGTTTTTTCGGTTGATTCGATATTAACTGCTATAGCACTAACTTATAACATGGTAATAATTGCTACAGCATTTACATTTTCCATGCTAGCAATGCTGTTTTTATCAAGTTATACCGCCCAGTTAATCAAATCTAACCCAGGGTTAAAAATAATCGCCATTTTATTTGTTTTACTTGTCGGTGTGTACCTCATACTTCATGGATTTCATATAGAATTACCAAAAGGATATTTGTATTCTTCATTTATGTTTGCACTGCTTGTGGAAATTATAAGCAAAATAAAGAAAATTAACCGTCATACCGCGATTCATTCGCGGTATCTCTAGATCCAGCTAACAAGCAGCGGGATCTTTTTGATTTACTCCCACTCAATAGTTGCGGGTGGTTTAGAAGTGATATCATAAACAACTCTATTTACTCCGGGAACATTATTAACAATTATACTGCCGACATTGCGTAAAAAATCCCAAAATACTAGCAAGTGTTGATCCTTATCTTCAAATGGAAATGCATCGGCTGTCATACCATCAGATGATGTTACAGCCCTTAAAGCACAAACATATCCATACGTACG
			ACCATCTCCCATAACGCCTACAGTTTTTATTGGTAATAATACAGCAAAAGCTTGCCATATCTTATCATATAGATCGTAATTTTTCATCGTATTAATATATATTTCATCTACTTCTTGCAATATTTGCACCTTTTCTTTATCGACTTCACTTATAATCCTCACTGCAAGTCCGGGTCCAGGAAATGGATGTTGAAATATTATCTCGTCTGAAAGCCCAATTTCTTTTCCAAGTAGCCTTACCTCATCTTTAAAGAGGTAACGTAAAGGCTCCACTAACTTCAGATTCATCTTTTCTGGCAACCCACCAACATTATGGTGAGACTTAATTGTACTAGTGTTGTCTGAGGCATGCCCTGACTCAACTACATCAGAGTAGATGGTACCTTGCATCAAAAAATCCACATCACCTATTTTTTTTGCTTCTTCTTCAAACACTTCAATAAAAGTGTTACCGATAATTTTTCGCTTTTCTTCTGGATCAGTTATTCCCTTCAACCTACTCAAAAATAAATTTGATTTATCAACGTAATTTATCGGAATCTCTTTCAACATAGCGATGGTTTGGTTCTTGCGTAACAACCCAGTATCGATAAAAATACAGTTCAATTGTTTTCCTATAGCTTTATGTGTGAGAGCCGCTGCAACGCTTGAATCAACCCCACCACTTACTGCAGCGATTACTTTTTTCTCTCCTACTACATTTTTGATTTTTTCCTTTTGCTCCTCAATAAACGACTTCATTGTCCAGTCTCTTTTGCAATTTGCAATATCCAAGAAGTTAGAGAGCAATTTACTGCCATTTGTTGTGGGCTTAACCTCAGGATGGAACTGAGTACAGTAAATCTTCCGCTGTTCGTTGACAATCATTGCAATTGTTTGATTTATCACACCTGATGCGATAACAGTAAATCCCTGTGGTATAGTATCAACACTGTCCGCATGGTTCATTAATACATCCACTTCAGAATTAACATCCCAGGTATCCTTTACAATGGGGGATTCTTTTAGTATCTTGATTTTAGTTCTACCAAACTCCTGTTTGAAACTCTCTTTTACTTTTGCTCCAAAATAATGACAAATGAGTTGCTGTCCATAGCATATTCCAAGTATAGGAACGCTTGTTGCCTCATTAAGTTTTATAATTTCATGTACTACTCTACTTGTTTCAGAACAATCATCATTTACAGATTGTGGTCCTCCAGAGAGAATAAACCCATTGAATTTTGATATTGTTTCAAAACTGATGTTGCTTGGAAATATCTCACAATAAACACCCATTCCTCTTACTTGTCTTGCGATAAGCTGTGTAAACTGTGAACCAAAATCAATAATGGCAATTGCTGACAATTTGCTCCTCCATATTATTTAAAATGATATCTGATAATAAAGAAAATAATGGAGTAAGTAAACCAAGACCTGTTTAAAAGCTTTAACGCGTGGTACAAGTTAGCTATATAGCTAATTTTCCTACACCATACCGCTGCGGCGCTAACTAGTAGCGGAATGACAGCAATCTACGTCATACCGCCGCAGTATCTCAGCCGCTAACAAGAGATCCCGCTAACAAGCAGCGGGATGACGAGGTATAAACTTTATCGTCATGCCACCGCGAACCGTCATACCGCGATTCATTCGCGGTATCTCGGCCGCTAACAAGTAGCGGGATGACGATTGTCGTTTAGCCATAAATACTTAAGAAATTTACCAAATAAAAAAAAGGCAAAAGAAGCCCCGTAGTTGGCTAATTACTTACATTATACTTTCAAGTATGGCGTTTTTTTATTCTAAACGCTTAATAACCGCGACTCAG----------------------------------------------------------------------------------------------------------------------------------------------------------------------------------------------
			-----------------------------ACGCCAGATACGTGAGTTTTTTTGTCATTTAATCTGTACAGAGAAGATAAATAAATAGCTTCAGTGTTTATGATAAGGGGGCTGGCGGAGTTTGTCAAGGAAGTTTTTTCGTTTCTATTCCCAATAAAAGTGCGTTATATGGTTATGCAAGAAGTCTATTTACCCATTTGCTTAACTTTCTCTCTACTTTTTCTGAGTAAGGCCGCTATTGGCATGACAGACATTCATCGTAGTCAATATCTGTTTTTTGTTGCAATATTTCACTTTTTTTGAATATGTCATGCGAGACCTTATCGGCTCTCTGCATTGATTGTGATCTGCAGTAATATAAGCTCTTCAATCCTTTTTTCCAAGCAAGCATGTGTATTTTGTGCAAGTAACGTTTATGTACGTTGGCAGGTAAGAACAGATTTACTGATTGAGATTGACAAATATACGAAGTTCTATCACTTGCATGTTCTATAATCCATCTTTGGTCAAGCTCGTACGCTGTTTTAAATGTCAATTTTTCATGCTCACTAAGAAAATCTAAATGCTGAACGGAACCCTCGTTTGTTGAAATTGAAGACCATATTTTATCATTGTCTTGATTTTTTTCTGCTAATAGTTTTTGCAAGAATTTATTTCGCACTACAAATGAGCCTGTAAGTGTCTTTTGTATGAATACGTTTGCTGCGTATGGTTCTATTCCAGGGGAGGTATTACCTGCAATAATGGAGATCGAGGCAGTAGGAGCAATAGCGAGTTTGTGTGTAAACCTTTCCATTAGATCAACTTCTTTGGCATCAGAACATGCTCCCTTTTCTTCTGCTAATTTTTTAGAAACTATATCTGCTTGCTCGCGTAAATACTTAAATATTTTTTTATTCCATTGTTGTGCTGTTACTGATTCAAAAGGAACCATTTTGCTTTGTAAAAATGAGTGAAAGCCCATCACACCAAGACCAATACTGCGTTCTCTGGCTGCAGAATATTTTGCTCGCTGCATTTCATTCGGTGCTTTATTTATGAAATCTTCCAATACATTATCAAGAAAGCGCATTATATCTTCTATGAAGAGTTTATTGTCTTTCCATTCTTCGTAGTACTCAAGGTTTACGGATGATAGACAACACACAGCAGTGCGTGACTTATTCAGGTGATCATAACCTGTGGTTAAAGTTATTTCACTGCATAGATTTGACATCTTGATGTCTAAGTTGAGCTTTTTGTAAGATTCTGGCTTATTGTTATTTGTTGCATCAAGGAAAATAATGTAAGGTTCTCCAGTTTCAACTCTTGCTGTTAATATTTTGATCCATATATCCCGCGCTTTTACAGTTGAAATAACCTTATTGTTGTGAGGGCTTATTAAATTCCATTCTTGATCATTCTCAACAGCCTGCATAAATTTATCTGTTACTATTACAGCATGATGTATATTTAACGCTTTGCGATTTGGGTCACCGCCTGTTGGCTTGCGTAAATCTAGAAACTCTTCTATCTCCGGATGAGATACAGGAAGGTAGACTGCTGAACTTCCTCGCCTTAGGGATCCCTGACTAATTGCAAGTGTTAGAGCATTTTGCACTACAATAAATGGAACAATTCCTGATGTTTTGCCGCTACCCTTTACGCTTTCGCCTATTGAGCGTAAATTTCCCCAATAACTACCTATGCCTCCTCCACGTGCAGCAAGCCAAACATTTTCGTTCCATAGATCAACTATTCCCTGCAAGCTGTCTTCGGTTTCATTAAGAAAGCAAGAGATAGGTAACCCTCTCTTAGTGCCACCATTGCTGAGTATTGGTGTTGAAGGCATGAACCACAAGTTGCTCATGTAGTCATAAAGACGCTGCGCATGTTCTTTATTATCAGAATAGTAATTAGCAATACGTGCAAAGAGGTCTTGATAACTTTCATTTTCTATTAAATACCTGTCTGATAGAACTGCTTTTCCAAAGTCGGTTAATTTGCTGTCCTTTGCGTAAT
			TAATGGTAATGTTATTCATAAAGTTCCTTTTATTCTTTTATTATATATAGGTACTTAAAAGTCATTTTGAGCGATTTTTAAGTTAGGTTTTTCGGATTTTTTTGTTGATGCTGTAATGCAAACAAGATACCGTCAACCTGACTGCCATATATTTTACAGTAACTCATATAACTTATTTGCATATTTATTTCTTTTGCAACATGTTGAACATAACTTTCTGAGTGACGAAAATAGTCTCCTTTGTTTACAAAGTCAATACCTTCACCTTCCTTTCTTCTTATTAAACATACAATAACTCCTTTTTTGCTCGTAGATCTTTTTGCTAATTCCAACTCTTCTTGAAAGTCATGTAGATAATGTAGCACTTCAGCAAAGATAATTACATCATACTGCTGGTTTTTCTCTTGTTTAAGAAACTCTTTCATTTCCATATGTATTAATTCATTGTAAACAGGCTTACCTTTTATAAAGCATCCTCTTGCGATATTTAGCATTCTACTTGAAATGTCAATTCCTGTTATATGGTTTCCAATACTATTTATTTTCAAGAAATGACCACATATTCCAGTTCCACAACCAAGGTCGAGTATATTGAGCTCAGAAGTGGAGTTGTTGAAGATTTTTGTAATTATCATGTGTACAAGTTCATGCCCTCTATATTGTTTGGCAATCAACCAATGCTCAACAAAATATTCACCTGTGTAATCAAAATATTGTCTTATGAGGTTTTTTGGCAATTCTGTAATAGGCGCTGAGTTTGTCATTTTTTTTATATAGTAAGACGCCTCCTCGTGGTCATTATCTAATTTTAGTGCCCTTGTTAAATAATTATAAGCTTTGTTAGTATTCCCTACCGCAAAATGACACCTTCCGATGTTATACCAGACTATAGGTAAATGGGGGTAAAATATGCTAATTAACCAAAATCGTAACTTTGCATCTGATATGCTACCTTTATAAAAGTGATATAAACCGATTTCAATGTTGGTGTTTAACAGGTTCTTAGATTTTTTAAGAAGCACTGTCATTTCTTTATGAAGAGTATTATATTTATTCACAATGAAGTGTTTTACTTTCTTAATATTTAATACGCCAATGAGCTTAGACATACAATTTAAAGCAACGTTTTTTATAAAAGAGAGATTACTTTTCATACGTTAGAAATACTCCGAATGTTTATTATCATTTTTAGGCAATTGATTTTAACACATTTTATCTTACAAAATATCTTTTTTATTAATTTTTACTGTATATATAAGTTTACCACATATTTCTCAGATTATACTGTTTAGGATTGCTAGTATATTGTTGTTGATAATATAAGTAAATGTTTTGTGCAAAAAGGCGTTGACATATTATTTATTAGGTTATAACATATAAAAGATTAATTTAGTTTTTAGATGTTTGACAAGTTTTATGGTAGAGATTAATTTAATCTCAATTCAATTTTAATAATATTTAACTCTGCATATTCTGCATATAGTCGGATAAATAAATTATTAAGAGCACTTGATGGATGCCTTGGCGTTAAGAGGCGATGAAGGACGTGGCAGGCTGCGATAAGCTGTGGGGAATTGTCAACAAATTTTGATCCGCAGATTTCCGAATGGGGAAACCCAACTAGTTTAGCTAGTTATTACGTACTAAGTATGTAAAGCAAACTTGGTGAACTGAAATATCTAAGTAGCCAAAGGAAAAGAAATCAACCGAGATTCTGTTAGTAGTGACGAGCGAAAGCGGAAAAGGCTAGTGATTTAAGAATAAGAATTAGAATACTCTGGAAATAGTAACCATAGAAGGTGATAGTCCTGTATAAGTAGAGAGTTTTTAAATCCTTGAGTAGAGCGGGGCACGTGAAATCCTGTTTGAATATGGGGGGACCATCCTCCAAGCCTAAATACTCCTTAACGACCGATAGTGAACAAGTACCGTGAGGGAAAGGTGAAAAGAACCCCGGGAGGGGAGTGAAATAGAATCTGAAATCAAGTGCTTACAAACAG
			TTGGAGCTCTATATCAATTTATTGATATTTAGAGTGACAGCGTACCTTTTGCATAATGGGTCAGCGAGTTAATCTATGAAGCAAGCTTAAGCCGTTAGGTGTAGGCGTAGCGAAAGCAAGTCTGAATAGGGCGTTTTAGTTTTATGGATTAGACCCGAAACCAAGTGATCTAGTCATGACCAGATTGAAGGTGTGGTAAAACACACTGGAGGATCGAACCAGTTAATGTTGCAACATTATTGGATGAGTTGTGATTAGGGGTGAAAGGCCAATCAAACTTGGAAATAGCTGGTTCTCCGCGAAATCTATTTAGGTAGAGCGTTGTATGTATGTTGTTGGGGGTAGAGCACTGGATAGACTAGGGGGATTCACCGTCTTACCAAATCTAACTAAACTCCGAATACCAACAATTAATTATACAGCAGGCACACTACGGGTGCTAAGTCCGTGGTGAAGAGGGAAACAACCCAGATCACTATCTAAGGTCCCAAAATTACAGCTAAGTGGGGAAGGAAGTAGAAAAACCATTACAGCTAGGAGGTTGGCTTGGAAGCAGCCATCCTTTAAAGAAAGCGTAACAGCTCACTTGTCTAAATAAGTTTTTCTGCGCCGAAAATGTACCGGGGCTAAAGCTGTATACCGAAGATGTGAGTGCTTATTGATTTCGATCAATAGGCGCGGTAGCGGAGCGTTCCGTAAGTCTGTGAAGGTGGTTTGTGAAAACTGCTGGAGATATCGGAAGTGAGAATGCTGACATAAGTAGCGTAAAAGAGTGTGAAAAACACTCTCACCAAAAATCTAAGGGTTCCTACGTTAAGTTAATCTGCGTAGGGTTAGTCGGTTCCTAAGGCGAGTCCGTAAAGGAGTAGTCGATGGCAATTAGGTTAATATTCCTAAACCTCTTAAGTGTGACGGGTTTCGTATTTGTATAGATCTTATTGGATTGATCTATGCTTAAAAGAAGC---------------------------------------------------------------------------------------------------------------------------------------------------------------------------------------------------------------------------------------------------------------------------------------------------------------------------------------------------------------------------------------------------------------------------------------------------------------------------------------------------------------------------------------------------------------------------------------------------------------------------------------------------------------------------------------------------------------------------------------------------------------------------------------------------------------------------------------------------------------------------------------------------------------------------------------------------------------------------------------------------------------------------------------------------------------------------
			-------------------------------------------------------------------------------------------------------------------------------------------------------------------------------------------------------------------------------------------AGCCTGATTGATTTATTTGCTTTCTATATGTGTGTATGCAGTGTTAAATATTAAGTTAAAATTGTTAAGTTAGAAATTTTTATTGACTTGGTGGCTATAGCAAAAATGAACCACCCGATCTCATCTCGAACTCGGAAGTGAAACTTTTTAGCGCTGATGGTACTTGAAAAGGGAGAGTAGGTCGCCGCCGAGTTTATAAAAATTTCTTTGTTAATTAGACAGTAGGTATACTTATATTTTAACTTTCTTGTTTTGTTACTATTCTTTAAGTTTTTACTTTAACTACGATATCTTTTTTTTCTTATATGTTCTTGGTCATTTTCTACATTATTTAGCATTGTTCCTACTTCCCCTAATTGATTCCCTTTTGAAGGAGGATTACTGACTTCTGGTAATATTACATTACCTCCCACTTTTTTAAATAATTCTTCTTGTTGGCGAAATGCTGACCTCCAATCTGTTCCTGTTCCTTTAGGAAGAAATAAGAATTGATACATCTGACCAAAGCCTGTGTTATTTACCTCTTTTATATGCTCTACCATTCACCACACCCATTAACTATTTTTAAAAATTTTACCTATATTATCATAAAAAATATAGTTGTAAATACCTTAATTGAGATTTTTTTTATTTTATCTTTTTTAAGCAAATAGTTAGATCTTTTTGTAAATTTTTATAACTTGCTTGCATAATGTTTCTATGAGTTAGTATTATGTAGTAGTGCCCTATATTACTTATATTTAAAATGCTAATTTTAGCAAGCATTCGTAGTTGCCTTTTTATTTTATTTCTTTTTGCTGCTTTTCCGGTTTTTTTACTGATAGCCAGACCTACTCTAATAGTATGAATGTACTTTTCAGGTTCTCTTTCTTTTATAGCGTACAGTGATATATAAAGCCCACGATAAAAAAGACTGTTGAGTGCTAACTTATTTTTGAAAGCAGAAGAAAAATCTTTTTTTTTATACTTACTATGCGCATAATTTGTTACACCCTAATGAACGGCGCCTATTAAGGATTTTTCTTCCAGCTCTTGTTGCCATACGTGAACGAAATCCGTGTCTGCGCTTTCTTATCAAATTTTTTGGTTGAAATGTTCTCTTCATTGTTTTTATATTAATATAATTATTTATTTTAAATTGTTTTACTTTATTGTCAAATAATGGTGAACTTGTATGACATTTTCGTAGAATAAAATTTGATGCATGGAAGAATGAATTCGGTGATAGTCATACCTGTCTTACTAATCCTTTTATTTTGTTTTAGTAGGTTTCAAGAAGTAAATAAGGTTAAATCTTATCTATATCTTAGTTGTGTATGGATGCTAACTTGGTTGTTAGTATTCTATAATAATTGTTTTGTAACTTTTATTTCTATAGCGTTACTTTTTTTCATGCTTGCTTTTATCTTTAAAAATAAAAGAAATAAGATAATAAAACTTTCGTTATTTGTGGCTTTGGCCATATCATTTTTTATCACTTTATTTATAATGCTGTCTATTTTTATTCAATCCATTAGTTTTTTTAATAAAGTAGCTATTTCAGAATTCTTGTTTTGCTTGAAATGGGGCCACAATGTAGTCACTATCAATGAAGAGAAGATAGGATGTTTTGGTGTAGCGCCGCTTTTAGTTGGTACATTACTTATAACTATTATAGCAATGTTAGTTGTCGTTCCGCTTGGTTTATTTTCTGCAATATATATTAGTGAATATGCGAGTGAGAAAGTGCGTTATATTGTTAATACAACTTTGCAAGTTTTGTCTG
			CTATTCCTACGGTTGTATATGGATATTTCGCGGTTGTGTTTTTGTCTTTCTTTATAAAGCAGGTAGCAAATTTTTTTGGTTTAAGTATACACTCAGAAAGTGCCTTAGTTGCCGGTTTATCGATTGGGATAATGATTCTTCCTTTTATTATTTCTTTCCTCGAAGATGCCATAAGATCTGTTCCAAAAAGCTTGCGTTATGGCTTCATGGCACTTGGTGCAACTCCAGCGGAAACTATATGGCATATAACAATACCTTATGCAATGCCTACAATTTTAAGTGCAATTTTATTGTCAATTTCAAGAGTGATAGGTGAAACAATGATTGTGCTAATGGCTGTGGGAATCAACGCAAATTTGACTTTTAACCCTCTTAATTCAGTTACTACCATTACCGTGCAGATCTCTACATTACTTACCGGAGATCAGGATTTCAATAGTGTACAAACTCTTGCTGCTTATGCGCTTAGTTTAGTATTGTTTATTATTACTTGGCTATTAAATGCATTTGCATTGTTTGTAATGAAGCGTAACTAGTAAGCGTTTTAATGTTGCAAAATTTCTATTAATAATATAAAATTTATTTTCTTTAGAAGTTCTTTTATGGAATTATAGTGTTAGGTGATAAAAATAAAGAGATGAATATAGGTAGAGCGATTAAGGTAACTCAAGCAGTTGTTGATATAAAATTTGAAGGTGAATTGCCTAAAATATTTAATGCTTTAAAAAGCAAACTAAAATATAAGGATAAGGAGCTGGTTTTAGAAGTTTCGCAGCATATAGGTGACAATATAGTTCGTTGTATTGCTATGGATAGCACAGATGGCATGTCAAGGGGGGATGAATTTGTTGATACAGGTGCACCAATATCGGTGCCAATTGGGCGTTCAACTTTAGGAAGGATTTTTAATGTTGTTGGAGAGCTTATAGATGAGTGTGGTCCACTGAAGGGAAAGTATAACTTAGAGCCTATACACAGAGCACCTCCAAGTTTTACTGAACAGAGAATACAGGAAGAAGTTTTAGTTACGGGAATAAAAGTTATAGATCTTCTTGCACCTTATCTTAAAGGAGGAAAAATTGGCTTATTTGGTGGAGCCGGTGTTGGTAAAACAGTCCTAATAATGGAATTAATTAATAATATAGCAAAAGCTCATAAAGGATTTTCTGTGTTTGCCGGGGTAGGGGAGAGAACGCGTGAAGGTAACGATCTTTATCACGAGATGATCACTTCAAATGTAATAAATATAAATGAGCATGAAAAATCTCAAGCTGTTTTGGTTTATGGTCAGATGAATGAGCCTCCTGGAGCAAGGGCTAGAGTTGCTTTAACAGCACTTACTATGGCAGAGTATTTTCGTGACCGTGAAAACCAAGATGTTCTATTTTTTGTGGATAATATCTTTAGATTTACACAAGCTGGTTCTGAAATTTCTGCTTTACTTGGAAGAATACCGTCAGCTGTTGGTTATCAGCCAACCCTTGCAACTGATATGGGTGCAATGCAAGAAAGAATAGCTTCAACAACTTCTGGCTCTATTACTTCTGTGCAAGCTATATATGTTCCTGCGGACGATTTGACTGATCCAGCCCCAGCAACTACATTCTCTCACCTTGATGCAACCACAGTGTTGTCAAGGCAAATAGCTGAAATGGGAATATACCCTGCTGTTGATCCACTTGATTCAACTTCTCAGTCTTTATCTGCTGAAATCATTGGTGAAGAACATTATAATGTAGCTTCTGAGGTGAAACGTATATTGCAAACTTATAAATCACTGCAAGATATTATCGCAATACTTGGTATGGATGAGCTATCTGATGAAGATAAAATTATTGTTGATAGGGCTCGGAAGATTCAGAAATTTCTTTCTCAACCTTTTCACGTTGCAGAAATATTTACTGGCATGCCTGGTAAATTTGTTTCACTTTCTGATACTGTTTCCAGTTTTAAAGGGATTGTTGAAGGCAAATATGATCACTTACCAGAGGCTGCTTTTT
			ATATGGTGGGGAATATAGATGAAGCAATAAAAAAGGCTGAATTAATACAAGCTGAAGCTAAATAAAAGTTAAAGATTATGAATACTTTTAAAGTGCAATTTTTCTCTCCTGATGATCAAATTTCATTCAGTGGAGTGGTTTCTCTTTCAGTAACTGGGCTCGAAGGGGAGCTTATGATTTTAGCTCACCATGCTCCTTACTTAATTTATTTATTGCCTGGTATGATTACTGTTAAAATGAGTAACCAAACAGAAAAGAAGGTTGTAATTGATAGTGGCGTATTAGAAGTTGCAAATAATAATTGTAGCATTATAACAAGTCAAATTCAGGTTTTTGATCGTGCAATTCATGATGAGAAATCGTTTAAAAATAAGAGAATTAGTATATATTTAAGTTATCTTGATGAGAAGTTTCTTTCTTAGTTATTTTAGGCAAAAAGTCAATTATCATTCAAGTGGCTATAAGATTTTTGCTCAGGGGGCTCTTTTTTGTCATCCCAGAAACCCCGGGGTGTCATCCCAGTGTCGGAGTACTTTAGGTGTATGATCCCAGAGTGTGATGGTATGGGACCATACACCTAATCAAATAAAAATTAAAGAAGGAGAGTTGGTTGTAACGGTTGGAGATAACGACTTTGTTTTACCTGGAATTTACGTTGGATAAACTACAAAAAATAACAGGTAAAAATCAACGTAAATTTAAGATAAATCGATTTTATTAGTATTATTAAATCAAAATCTGTTTTTAATTAATCAATAATACTTTTTTACATATTTTCATCCCCTTTCATGGATTTTTTAATTTTATAGATGATATCTAATATTATTAGAAGCATTGTAAAATATCTTATGAGAAAAGTTATAAAATATATTAGCATTATTGGTATTGCATGTTTAGTATTGTTATTTTTTATATCTAATGTGGAAACACGCGTAAAAACACAGGAAGAACAATTATTCCTAGCTGTAGAAGATGGTAATGCACAAGAAGTAAAACTATTACTCAAAAATGGTGCAGACCC-------------------------------------------------------------------------------------------------------------------------------------------------------------------------------------TTTTAAGTGAACTTTTCTGCAACAGAGTTATCGTAACAACAGCCCTTATGGCTCATGCTGGAAATGATGTTTTTTGTATTCAATAGAAATTGGTAATTTTGAGAGGTATACTGTGACCCTTGATCGCTATGTAACAGCAGATTTTTATCGGGTTTGCGTTTATCAACGGCCATCAATAAAGAATCTATAACTAATTATCATGTTACTCATTAACCACCATGCGTGAATATAGGTCAATTATTGCCGCCAACAACCTTCTTTAGTTTTTATGTAGGTAATCCCAAACTTTATTTGGCTGATCAGTAGTAAAATTTTGATCCAATGTGTTCGGAGCCACAACTCGGTTGCTTATTTGCTGTTTTTTATTTTTGAACCTTCGTCTAAACTTGGCTTTAATGCCATTTTCTTGCATAACACTTTGTACTGTTTTAATTTTTGCCTAAAGCTTTTAATTCAGCGTGAATTTTAGGGGCTCCATATCTGCATTTAGAAGCTTGATGTATTTTTTGAATATCTGCTAGAAGCCCTTCTTTTGCTAATTCTTTACTGCTTTTTTCCTTAGCAACCCATACCACCAGTACAAAACCCTACATAGTTCCTGTGTTTTATAGCAATTTCTATATAAAAGAATACTTTACTCTTTTTCTTTGCCCAGGGCTTTTTTTAAGATGTCTCTTTCTCTTATTAGCTCTTTTTTTAGATCAAATCTTTCTTTGTCATAAGGAGCCTTTGCCTGGAAATGCGTATGCTCCAGACATTTTTCCATTATATTTTCTTACTTAACATACTGCCATCTAT
			ACCTAGATCTTTTGCTATTTTTGTACTTGCTTGACCTGTTTCTTTAACCAGCTTAACAGCTTCTA------------------------------------------------------------------------------------------------------------ATTTACCGCCGCGGCGCTAACTAGTAGCGGGATGACGGGTTACCAAATTGTAGAAGTTGCTTTAGCTATAAATTCAAGTTTTATCAATGTCTTGTGTTGTTACCCAAATAATGGTTGTGCAAGCGCTTAATTTTTTGATCAAAAAGGAACAAGTTTAGTAAAAAATAATGATATTATTAGTGGAACATAAAACAGTCCCACTGCAGTACTGATTAGAAGCAACAGAGTAGCTTTATCTGGTTGATAATTCAAAATATTAGCAAGTATTATACTGGACCCAGAAACTGGAATAATAGCCAGCAACATCAGTGCTTTATATATGCTCTCATCGTATATACCTATAACATGCTTGTCTAAAAGGACAATTCCTAAAACAAACAGTGGCCAGAATACGTACTTTGCTGTAATAGTGATCAAAGCAAGCTTCCAATCTATTTTAAAGCTTGCAATATTCGCAATGCTCACTCCAAGTAGCACCATTCCTAATGTGACAAATGTACTTCTAATATTCATCATAACATCTGTTAAAAAAGTAGGTATTTGTATATCGTATATACTTAAAAAGAAGCCCAGAACCATCGCATAAAGCGAAGGAAGTTTGAACAACTTTAATATGCATTCTTTTGCGGTATAAATACCATTTGCAGCTATGTAAAATCCTAAGCTGTTTTCAAATAGCGCCATTCCTATATAACAAACAACATATACAGATACTGAATCTTCATCAAATAAAGCCATGGCAATCGGCAGGCCAAAATAACCCATACTTGTGCTGCCCGAGCTAAATGCTAATATGTTTCTTGTGTTATCCTTAAATAAAAAAGAAGAAAGATAATACACTGATAAGGACATAGTGCTACCTATAAACCATATCAAAATCGGCAGAGAAATTACTTTTAAGTTAACTTCTGTATGAGAGACTCCATATAAAATCACTATTGGATTAGCTATATAAAAAAGTATTTGAGATATAGTGTTTCTATCAATTTTAAGATATTTTCCTGCTAAGTAACCAATAAATATTGTAATATAAATAGGTAATATTTTGAGAAAAAGAGTAAGGAACATACTAGCCTATTGTAATATTTTTGATTGATAAAGTGACATTAGATCTTAAGGTGTTGTAAAAGTAAACAAAATTTATTTTCCAATTTATCCAGCTCATAGTTAATTAAATTAGTGCCAAAATTTGTTTTTACATAGGACTTAAGAATGACATTTGTATGATAAAATTATGTTAAGTTTCTGTAAAGCTTCTTGCATATTTTTGAATAATGACATATTTACTAAAAATTAAACTGCTTGTAGTAATTTAGACGGACTGTTGAAAAAGTAAGAGGAAATAAGTAAAGTTAGGACAGAGAGTAAGAGCTTTAACATAGTTGTCATATTTTTCTTTAATTAACCCTAGTGTCCAATTTATCCACCATTCCTTCACATGAGGTGTTTCTAACCATTTTAATAACAGTAAAAAATGTTTTCTTTCAACGCTTTAAATGTGATATTTTTATTCATTAATTAAAAATCTCAAATGTTACTACCATTTCTGTTAATCCTGTCTCTCATTGCCAAGTTCATTGAAATTGACATTTCCGTACCTAGTTTTCCTGATATGGTGCACCATTTTAACGTACCGGAAGGCATAATTCAATTAACTATTGCTTATAATTTCCTAGGCTTTTGCATAGGAGGGTTGTTTTTTGGTCCATTGTCTGAATGCTATGGCAGAAGGAGAATTATGATCATAGGTAACACTTTGTTATTAATCGGCGCTGTTGGTTGTGTTTTTGCACCGTCGATTTTTTGGCTTTTAATCTCTCGCTTTGT
			TCAGGGCATTGGTGTTAGCACATCTGTAGTTGTGTTTGCAATCGTTGCAGACAGCTACAAAGGCGACGAAGCGGTGAAATTTATTGGAATCATGAATTCTGTTCTTACAGTTGTCATGGCAATTGCGCCAGTGTTAGGCAGTTTCATCAATGAAATTGTAGGATGGCGTGGTAATTATGCAACTGTTGCAATACTTTGTTTGATCTCTTGGGTTTTGCTGCTTTTAGCGTTACCAGAAACAAAAAAGAACCGCGATATTTTCAGTTTGAAAAAAACGATGAAAGATTACAGAAAACTACTATCTAATCCGAGGTTTGTTACGTTGTCTTTGATGTCAAGCCTCTTTTCTGCTGCGTATATGTCATTCATTACTTGTGGACCTTTTCTGTATATGAAGACTTTTGGTTTATCTAGCACTATTTATGCACTACATCAAGGTGCAATAGTTGGGTGCTTCTCACTCATCAGTCTATTTGCTGGCAAAATCTTGCAGAAACTTGGAGCAATAAAGTGTGTAATTTCTGGTACGAGCGTGGGTGCTATTGGGTCTCTATTGCTTGTAATATTCAGTATAATTGTACCCCACTCTTTCTACTTAGTAACACTGTCTATGATTATTTTTTCTATCGGTTGTGCAATTTTCCAGCCAGTGATTTTTAATGCATCAATAAATGTTTTCCCTGAAATTAAAGGCACAGCTTCTTCTGCAGTCTCGTTCATTAGAGCTTTTATCATGGCTATTTTTATCGGCTTAACAAGCTACATTTACAATGGTCAAACAATTAGTGTAGCTGTTCTTGTTTTATCCGCGATAGTACTAGAACTTGTTTTTACTGTCTATCTATTGCGTTTAAAAGATCCTATGTAATTAATAAAGATATTCCATTGTAGGCTGCTAACTTTCCCCTGCCAATCTTTCTGCTTCATTACGTGAGATTAATGCCTCAATAAATTCATCTAGTTCGCCTTCTTTTATAATCTGCTCTAGCCGATGTGAAGTTAGATTAATTCTGTGGTCTGTTATTCTTGATTGTGGGAAATTATATGTTCTTATGCGCTCGGAACGATCACCAGAGCCAATCTGACTTTTCCTCATTGTTGACCTTTCCATTTCTTTTTTTTGTCTTTCAATTTCGTATAGCCTTGCCCTCAATACTTTGAGCGCTTTAGCTTTATTTTTATGCTGCGATTTTTCATCTTGCTGTATCACAACTATCCCTGTTGGCAAGTGGGTGACCCTTACTGCGCTGTCAGTTGTATTCACTGATTGCCCTCCAGGACCACTGGATCTATAAACATCTATTCGTAAGTCTTTTTCTTCTATTTTAAAGTCAACTTCTTCTACTTCAGGTAATATCGCAACAGTAGCGGCAGAGGGATGCAACCTTCCTGAAGATTCAGTTTCTGGCACTCTCTGTACTCTGTGCACTCCTGATTCAAATTTCAACCTTGCAAAAACTTCTGTTCCATTAATGAGTGCAGAAGCTTCCTTATATCCACCTATACCTGTATTAGAAATGCTTATTGGCTCGAACTTCCAATTTCTTCTTTCTGCATATTTTTGATACATACGAAATAACATTGCTGCAAATAATGCTGCTTCTTCTCCGCCTGTACCTGCTCTAATTTCTAATATTGCATTTCTTGAGTCATCTTCATCTTTGGGCAATAATGCTAACTTTAATTTTGCTTTTATTTTTGGTAATAATACCTTGTGCTTTTCGAAAAATTCTTCTTTTGCTAACTCTTTTATATCACCTTCGCTGTTTTCATCTTTCATTATTTCTTCTAAGTCTGAAATTTCCTCTTTCAGCGTGTTATATTCATCAATTATCTTGATTATTGGCCTGAGCTCAGAGTATTCCTTTGAAAGGGTAATGAATTCTTTTTGACTTAAATTGGTAGGATTTTCCAAATTCCTCTCTATATCATTAAATTTTTTCTTTAAGTCTTGTAAATTATTTTCCATATCCATATAGCACAGATCTAGCTAAGTAATA
			TATACTGAAATAAAAAATTTCTTATATCAAGCAATAACACTATAATATACCTACTACCTTCTAGTTGAATATAATGGCAAAACAGATAACATCAAACTGCAATTTCATATTTGGAGCTTCGGATATAAAATCATTACCAAATGAGTCGGCTCCAGAGATTGCGTTTGCTGGTAGATCAAATGTAGGAAAATCCAGTCTGATCAACTTACTGATAAACAGCAAAAAAGCTGCCAGAGTTTCCTCTAAACCTGGATGCACTAGACAAATAAATTTTTACTCTATGTACGATGATAAGTTCAGACTTGTTGATCTACCAGGGTATGGCTACTCTCATGCAGGCAAGGAGGAAATTATACAATATTTAAACTTAATTGAGTATTATCTAATTCAAAGAGAAAATCTAAGAAGAGTGTTTGTGTTGATAGATAGCAAGGTAGGATTAAAAGAAATAGACAAAGACTTCATTTATTGGTTAATATATAATAACATTAACTTTAACATTGTGCTAACAAAAATAGATAAAGTAAGTCAAAAAAGCTTAGGTGCTGTTATAGAAGATATTCAAAAATGGATTAATAATGAGAATGTGTCAATTCATCAAATGAGCATCCGTGTTAAGCATAAAATAACCAAGGTAAGAGATGAGTTTTTCAAGTTTACAAGATAAAAAAATGAAGAGTAGTGAATTTTTAAAGGGTGAGGTATCATTTGAACAAAAAGCAGAAATATTACTTGAAGTGCTATCTAACATACCTAGCTTTGTAGGCGAGACTTTTGTCATTAAATGCGGTGGTACAATAATCTTAGATGAAACACTATTTAATACTTTTGTGCATAATGTTGTCTTGTTGAAGCAGCTTGGTATAAATCCGGTAATAATTCATGACGGAGAATATGAAATTAACTCAGTGTTAAAAATGCTGGATATGAACAGTAAGTTTGTGAATGGTATCAGACTTACAGACAAAGACACTATGAAAATCATTGAAATGGCACTGTGTGGTTCAGTTAATAAAAAAATTGTTCAGTATATAAATTCTGCTGGTGGTTCAGCTATTGGATTATGTGGAAAAGATGGTAACTTAATTAAAGCCGAAAAAATAACCGCTACGCTTAGAGAAGATAGATCAAATAATATCGAAAAGATATTAGACATGGGGTTCATCGGTAGACCCACTGAAATCAATCCTGATATATTATTTTTTATTGAAGAATCAGATTTTATACCAGTTATTGCACCAATTGGTCATGGAAAAGATGGGGAAACATATCATATTGATGCCGATAGCACTGCAAGCGCAATCGCAATCGCAGTTTCTGCATCTAAAATGATAATCTTGAGTGACACAGATGAAGAAATAGATAAAATTGGTGGCAGGAAGATATCTGTTAAAAATTTAAATGCATCGATTGATTGTGGGAAAATTAAAGGGGAAAAATTTATTGAAAGGCTTATGGCATACGTTAAAATGGCGGAGGAATGTGCTGGAGTTGTTCACATAGTTGATGGTAGAATATCTAACATTATGCTTGATTTATTTACTGAGAGTAATTCAAGCATATCGATTGTGAGTGATTTATAGCTATACTGCTTGCAACTACACGAATACCAAGAGGGTGTCATTCAAGTAGCTGACACTGGAATGACAACAATCTA------------------------------------------------------------------------------------------------------------------------------GACTTAATTTCAACCAAGTGGCTGCATAATAAGGACTAGATTCCAGACTGGAATGACATCATAGAGGCACTGGGATGACAAAAAAAGGAGCACTGAACTTGTCAAGGAATTTTATGGCCTAGCGTCACGCGCTGGAATGACATCATTTACATTTATCACTTTTGCAGATACAATTTACATGCTATAATTGAGTCTTCATAGATGGTAAATTGGAGTG
			CAAAGAAGTAAAATTAAAGTAGAAATAAAAAGATTATCACACGGAGAAGACTTGTCTCTTCCATGTTATGCAACTACGCAGAGTGCTGGCATGGATCTTTATGCTGCATTGAATGATTCTGCTGTTTTAAATCCACTTGAAAGATTACTTGTTCCAACTGGAATTGTGATTGCAATACCAAACGGTTTTGAGGGGCAAATCCGCCCACGTTCTGGTCTTGCTGCAAAACATGGAATCACTGTCTTAAATTCTCCGGGCACTATAGACTCTGATTATCGAGGTGAAGTTAAAATTTGTCTAATTAATCTAAGTAATCAGCCATACGAAATAAAAAGAGGAGATAGAATCGCACAAATCCTTATTTCTCCTGTATCTCAGGTAATTTGGGATGACAGAGAAGAATTCTGCGCAGAAGAAACCGGTCGCAATGCAGGGGGCTTTGGCTCAAGCGGCAGGTAGCTTACGAAAAAGCTTGACTATGACAGTTTTTTTATTTAAGCATATTAATATTTGAGGTCGTTTATGCTAACTTTCAAAAATCACTGTGGTCAATTCCACAAAACAAATACTGCACTTGTTGCACTTACTTCTTTGTATGTCATAGGCGCAGCAGTAGCACTTTCAGCACCATATTGGGTGTCTTCAACTTGCACGCTTGCTCCACTTGCAGCTTTTGCAGCTACACCACTTGGAATCGGTATATTAGCAATTGTTGCTGTTGCACTGGTTAGTTCAGCAATATACGCTATCAGCAAAAACAATGAAATATCTGAGTTGAGAGCTCCGAAGATTGTTGTTAATAACGATAGAAAAAACGGTAAAGAAACAGCATTGCTAGTAACAAAAGACACATTTAAGGAAATGGCAAGGAATAACCAAGTTAAAGATGAAGAAGGTAAGGTAGAAAAGGGTAAACATTATATAGCCTTCAGCTTAGAAGGCAAGAACTACCGTATTATTGTTGATATTAATCAGCTTACCAATACGCTAGGCAATACTTTACTCTTCGAGATAGGTTCACTAAAAGAGAAAAACGATGAAGGTAAGTTCGAGGCAGTAAATGAAACAAAGTGGAATAAAACATTAGGTTTAGACAAAGATGGTGCTAAAGGGGTTAACACTTATTTAGGCTCACTTATTGTTGAACAAGTTGCTTCTCAACAACAGACAGTATAGCCAAGTGAAATAAAAGAGGTAGATTAAGTCTGCCTCTTTGTTTTTTTTGATTTTTAGTGTTACGCGCATAGCTGCATGGATGTTGCGATTCTCAAGGCAACGTATCTGTTTAGATGCATGGCTAATGCTGAAACAAAAATTCCAGTGTTCCCTTTCTTGTCATCCCAGTGCTTGACACATAACTGTACAAACATTCATTTTTGAAGGTAAATTGCACAACAGATAATGTCATTCCAGTGCTTCCTTTCTTGTCATCCAAGTAGCTGACACTGGGATGGCTTTGTTGCATCACACTTTATGAGATGGTGATTTATGGTAAATTCATGTAACTATCTCAAATT---------------------------------------------------------------------------------------------------------------------------------------------------------------------------------------------------------------------------------------------------------------------------------------------------------------------------------------------------------------------------------------------------------------------------------------------------------------------------------------------------
			--------------------------------------------------------------------------------------------------------------------------------------------------------------------------------------------------------------------------------------------------------------------------------------------------------------------------------------------------------------------------------------------------------------------------------------------TTTTGTGGCATATTTTTTCTTTCAAGGTTAAATGGCTATTTTATAATGAATTTTGTCAGTAGCCACCAGATTTTTTCAGTTGCTATGCAACAAAGCCATTCCAGTGTCAAGCACTGGGATCTGGTAGACAATGTTCATACAGCAGCTACTCGGATGACACCTTGTGCTTGCTGGCTATAATTGCTAAGGATTTTTATTTAATTTAACTGCATCTTTTGCCTTATCCAATAACCCATTAATAAAACCAATTTCGCTTGGTTTATCAAGTAAATCAGATGCAATGTTAGTATATTCATTAATGACAACTGGAACTGGCGTATCACAATTAGCTAACTCACATATTGCAACACGCAAAATAGATAAGCTTATAAGATTTAACCGTGAAAGGGACCAACTTGGGTGTAAATAAGACTCTATTATTTTATCATATTCTTCACTGCTTTTTATAACCTTATATAACAAGTTTTCTAAGAACTGATGTTCAAATTCTTCACATTCAAATATATCTTTCAACTTATTTATGTAGTCCTTAAGCTCACAATTTTCCAGTTTAAAAGTGCTTTTGTTGTAACCTACGAAAATATTTGAATAAGCAATTTGTACAGCAAGAAATCTTGCCGTGCTTCTTTTTATGCGCCACTTTTTATCTACTGGTTTTTCCTCCATTATTTTAATTTATTGTGTAAATCTATCATACGCAAAACAGTTGAGGCTGCATGGCCACCAACGTTCTTTTTGTTTTTATCAGCTCTAACTAGTGCTTTATCTTTGCTGTCAGCGGTAATTACACCCATACCAAGGGGTATTGCATAATGCATAACAACCTCATTTAAGCCTTCAATTACTCCTTTACAAACATATTGATAATGATCGGTTTCACCGCGAATTACGCACCCAAGAGCTAAATAACCATCATAATTAGTATGCCCACTCTTGACTGCAAAAAGAATTGTAGCTGGTATCTCAAATGTACCAGGAACCTCAACTACATCGTAACTGGCATTACTGCCTTTTAATTTATCAATTGCACCTTCAAGCAAAAGGTTCGCTATTTCAGTATAATAAATCGAATTAACTATTAGTATTCTCGACATTTACTACCACTTTTTTTGTTAAAAACAACTTTATTAATGACTGTTGAATTAGAGTTATAATATTACTAAATATCCAATATATTACCAGGCCGGCAGGAAAAGAAGAAAAAATAAAGACAGAAATGTAAGGGAAAAACTTCATAACATTTACTTGAATATCATCTTTACTGGTTTGATCTTTCTCACTTAGCTTCTGCTGAATTATCATGGTGGCACCGAAAATTATAGGTAAAATGCCTATAGAAATAGGAAAGTTATAATTAAACAACCCAAATAATGTAAAGATGTTCGTTGGGTCAGGAGCTGAAAGATCCTTAATCCATAAAAAAAAAGGAGCATGCCTCATCTCTATAGTAACAAATAATACTTTATATAGAGCAAAAAATACCGGTATTTGTATTAGCATGGGAAAAATGCTCGACATTGGATTTACGTTGTTTCTCTTAAACAATGCAATTGTCTCTTTATGCTGCTTTAA
			GCTGTCATTTTTATACAACTCTTTTATACGAGTTAATTCAGGCTGCAGGCTTTTTACCTTAAACATCGAAATATATGATCTATTAAATAAGGAAAGCATCAAAAGTTTGATTACTAAAGTCAGCAATAATATTGCTAAGCCAAAATTTTTTAAAACGAAGTTAAAATATTCAAGCAGTAAAAACACTGGTTTAGTTATAAAGTAAAGAACACCAAAATCTACAGCTTTATCAAACAGGGGTATATTGAGAGTGTCCTTATAAGAATCCAGTAAATTCAACTTTTTTGCTCCAGCAAAAAAATAATTCACATTAGAAACGCTTGCACCAGGAAGTATGCTCTTGTAAGGTTTGACAAAATCTACTTGGAATTTATCAGTATTATTAACGTTTGTGTGTTTAATGCTTACATTTATTTTATCAGATTTTTCAGGTATGATGGCTGTGAGCCAGTATTTATCAGCAAAACCAAACCAATTTTTTTCACTCGTGCTTGCTTTTATTAAATGTTTTTTGGAAATATCCTTATATGTCCACTCCTCTAGTTTATTATCAAATGCACCCAGTACTCCTTCATGGGATATCCAATAAGATTCGTTGATATTGTCACGTTTACGGTTAATTTTACCATAAGGAACCAAAACTACATTATCCTTTGTATTATTTTCAACAACTTGCTCAACTTTAAACATGTAATTATCGTCGAGGTTAATTTTCATTCTAAATAAAATGCCATTCTCATTGTCCCAAGATAAATTGACCTCTTTTTGATTAAGTTTATCTGCTCGCCAGACTGCTTTAGAATCTGGAACTTTAATCTTGTTACTCGGATCGAGCCACCCAAATTCTGCAAAATATACATCTTTTGATTCTGCAGGTGACAGTAACACCACTTGTGGAGAAGAAGAACTCGGTTCTAAGTGGTAATTAGTTAAAATTAAGTCATCAAACCTTGCACCTTTCAGAGAAATTGATCCTTTAATCATGTTATTGGTTAAACTAACCCTCTGTTCTCGAGTAGAATTAATAATTTCAGAACGATTTTGGTATATTATAGGAGCAAGGTCGTTAAAAGATTCGATATGTTCAATATTTTCAATCAATGGCTGGTTTTGGTTTGTACTAAAAAAATTATCATAAATAATACGCCAAGACACCATGATTAACATGGAAAGGATAGCTGCCAAAATTAAACTTTTTGCTTCTGACATGAAATTAAATCAAACATATCTTCTTAAAGTGTATACTAAATATTGTACTAAAACAATGAAATTTACTTATTTTTAATAATAACTTTTAACGCTGATCTTTAAAATTTATTTTAATAGCTTCAAATTTTAACAATATGAACGCGGTGAAAAATCTAGTTATTTGGTTGCTAATAATAGCCACTACTGCAATGCTTATTGATTCACAAAGGGACAAACTAAGCGACAGATTTCTCAGTACTTTTTTACCATATAAAGGAAGAATTCAAAATAGCGGTCAGAATAGTGGAAGTATTGAATTTACGAAGTCATATGATGGACACTTTTATATTCAGGCTCAAGTCAATGATCGCAATATAACGTTTTTGCTTGATACTGGAGCAACCGATATTGTTCTATCACAAAAAGACGCATTACATGTTGGTATTAACTTACAAAATGTTCAGGATTTTAAAATATATGAAACTGCGAAAGGTCAAATAAAAGCTGGAGTGGTTCAAATACCTCAAGTTAAAATAGGAAATTTTTTGATTAATGATGTACAGGCAAGCGTTAACACTCATTCTATGTCTCATTCACTACTTGGAATGAGCTTTTTAAGGTATTTTCATTTCACTATAAGAGATAATAAGTTGATATTATACCGCGACTAAACACTTCTACAATCTACTTATCAAAGCTCTGTAGGTCAATATAGGAGCAGAAATAAATATTGCAGAACAAGTGCCAATCAAAATACCAAAAAAAATGATCAAGCTGAAGTCTCTCACTGCATCTGTGCAGATTAATACCAA
			AGGAAGAGCAGCAAGAAGGGTTGTACCAGAAGTTAATATAGTGCGAAATAATGTAGCGTTGATACTTGCATCTACTACCTCACTCATCCGCCCACTTTTACCACTCCTGCGATACTCTCGAATCCGATCATATATAATTACTGAGTTATTGATTGAATAACCAATGACAGTAAGGAGAGCTGCAACTGATGAAATATTAAACTCAATGCCAGTTAGGCTAATAAAACCAACAGTTAAAATCACGTCATGAATCAGTGCTGTTATTCCACTGAATCCACATTGCCAATTAAATCTAAACCAAACGTAAAAAAATATTCCAACAATCGCGATCAACATGGATAACATTCCTTCAAATATTTGTGTTGAGCTTATTTGTGGGCCAACATAGTCTATTTTACGATAGCTTATTGAGCTCCCCAGCTTTTCTTCTAGTATGCTTTTTATCTTTTTGATTTTATCTTCATCTCCTTCATCTTTAAAACGCATGACTAAATTATCACCCGCTTTTGAACTCTGCACTGTAAAACCATTTTCTTTTAATGCATCGAGAATAGAGTGATTCTCATCTGAAGATTTTATCTCTATCAAAATTCCGCCTGCAAAGTCTATGCCTAAGTTCGCTCCACGCAGCACAACAGTGAATATTGAAAAGATGATAAGAATAATGCTAATTAATGCAGTCAAATCCCTATATTTACTAAACTTGATATCGAGGTTGTCTGGAATGAGTCTAAGTGCCATGCTATTTACTTAAACTTGAATTTTATATACTTTTCAAAAAATTCACTAGTTTATTCTGTGATTGTTTGATTATGTCAATTTTTCCATCAGTTAATTCTTGTCTGTCAATTAAGTTCTATCTAGCTTGCATACTACCATTTTGAAGTACATTACAAAAGCGAAATACTGCCAATTTGGCCCATCATTTTATCTCTGCAAGCTTATCCCCCCCCCTTGCTATGTTAGCAACGCAACCTAAGCTAGGTTCCTTCATAGCAGTGTTAGGTACACTGCCATATCTTTCAAAACTTTCATGCTCTATAGCTTCCTCAACACTTTTTCCTCCTAAAAGACAGTTTTCCCCTAAACTTTTTCCCCTATTTTTTAACTCATTAAGCCTTGCTCTGTTTTCCCCATCAATCTCCACTTTTATTTTATTGCTGCCTTTCTCACTAGGACTTAGATAAATACTTATCTCTCCTACCTCAGTAGTAAAAGACATTTCAATACCACCTTTTGAGACATCCATGTAATTTCTTTTTCCCCCTATTTCTTCTACATTTTCAACTCTTACTATACTTTCTCCAATTTTGAGTATGCCAACTCTTGAATTTAAGTCTTTGGCTTTTTCATTGTTTAGGATTTCTGCAACTTCAACAATACTATCTTGCGAGTACTCTATACAAAAATATCTATTATCCTTGTCTACACCTAATACATTTTGAGTCTGCTTGCTTTTGTTTACAATACTTTCATATGCTAAACCTTTTAGCTTGCTTTCAATTTCCTTACATTTCTCAGAAAGACCATCATCAAATCCATTACAAGTAACTATCTGCTCAAACTCATTCCCATCGAAAAAATTATGGCGTTTTACTTTCCCACCTTCTAACAATAAATTACTAACAATGCTTTTGATAATGTCCTCTTCGGACACTTCATTTTTTTTGTTACAGTTTTGATCTTCACTTTCTTTATTACAGTTTTGATCTTCACTTTCTTTGTTACAGTTTTGACCTTTACTTTCTTTGTTACAGTTTTTATCTTTACTTTGATAGGGAAAGTTATCAAATACAAAAGTGTTACTTCTGTTACTTATATGACTACCACTAGTAAGATCTTTTATTTCTTCAAATACTGTATTTGTTACAGTTTTGTTACAACAACTACATTTTAAATTTAACATTACTTCTTTTTCTAAGTATTTAGCTACTATGCACTTAATACTTTCTGGAGTATTTTTTATATCTTTTTGTTCATTTTGTTCTGTTATACCTCTC
			ACCTCCCCACAGCATTTATCAATCAGATCCTGTTTACTTTGAGTTAACGACATTTTTAGTTTCATAAAAAGTGAGTCTTTTAGAAAAGGATTATCATCTTCTAGGTCCCGATCATTTTCTGAATCCAAATCATCTGTTAACTCCATTGAATCAAGATTACCTGAACTATAGTACGAACCCTTTTTTGAGTCCGAACTATCTTCTGAGTTCCCATCACTATCTGACCAATTGTCAACTTTCGGAAATTCTGAGCTTTTCTGTTCACCTTCAAAAGTCTGATTACTACCACCAGCGCCCTTTGTCAAATTTTCTTTATTTTCACAAGAACCACCTAAAGAATAGCCTTGACCCTCTTCTTGATCTGAAGCACTTAATTTACTATAAGTTGCTTGACTATAACCATTGAAGTTATAACCTAAACCATTACTACCATGCTGTAAAGAATCGCTTTCAAAAGTTTGTGGATTATCACTTTCACCTAACAAACCACCATTTGTTGGATTACATACATTTTCTGTATATTTTTGATTATTTTGTGCTTCTATTTTCCTCTTCTTGTACAACGGTTCAAACTGATCAATTTCAATCGATCGTACTCGTTTCCTTGAAGGAAAGTCCTCTGGAATCTGATCCTCATCGTCAGAATTGTGACCTGAATCACAAATTACATGATCATTGCAGGTAGAATTATGCTCTTGACTAATCAAGGAAAGCTGAATTAGATTGCTAAAAACAATATTATCTAGCTGTACTGAATCAGTACTTTCAAAAATTTGTGGATTATTACTCACGTCTGGCAAATCACCTGATAAACCAGTCTGATGATTATTTTCACCTACCCAACCATCAGTTGGTGTTGGAATGCATATTCCTGTATATCTTTGGCTATCAAGAGAATCATTAGTTAATTGTACTGCTGTATAAGTTGTCCGGTCATCCTCATCATCGGAACTAATACCTGAATCATGGCCATCACCTTCTTCAATCTTTTGAGTTTCTATATCGTGTTCATTTATTTCGCTCGACGAATCATAGTTGGAAGGGTTATACTGTTGATTAGGACGTTTAAAAATTTGACGCCAATCGCTGTAAGGCTCCTTAAAATCGAAAGGAGTGCGTATAACTTTTTCCTTGCCTGATACCCCACCATTCATATTGTATAACCATTACTCACTAATCCCTTAGTGAATATCGTAATATATAGGTCTGTCAATAAAAAAATATAACTTTCTTTGGTTCTAACCTTTGCAAATCAGTATCTATAGCTCGGTAATTTCTCATACGTTGCACTCTGGACCTAGGAGCGTTGTTAATAAATCCACGACAGCTAGACAATCCTTGCTCGTCCACTAAAAGGAAAAGCAGCAAGGAGCGAACCAAAAGCGATAAGAAAGGATCCAAGCCAGATTATAGACATTCCAGGTTTATAGTGCACTTTGGCTGCGATTTTGCTCTTACTCTTATCAATCTCTCCAATTACAACATAAATATCAGAAAGCAAATTGTGGTAGATACTGCTTTCAACATTTTTCTGACCTTCCGCAAGGTAAAATCTATATTCAGGAGTTACTTCACCTAATATCTTATTATTCAGCAAATTCCTGATATCCATTGTACCCCTCACTGCATGGAAATTTTTTTCTTTTATTAGCTCAATATTGCGTAAAGTAACTTTAAATTTATTGACTGTTATGCTATCCCCTATTTTTAAGTAATTTTCTTTTTTCTCCTGCCAACCAACTGAATAAGCTATACCAAGCACTAGAATTGCCACTCCAGCATGAGCAAGCATCATTGCATAGTAGGACTTAGAAACTCTTCTTGCTAATAAAATTGATTCACCAAATGCTACCTTAAATAAACGAATTCTTTTACTGTATGCTTCTAAAACAAAGATTAATAATGCTATGGAGATAGTAATTGATAGCACAATTATTAGCTCCATGTGAAAGATAAACGGCAAAATAGCTGCAGCACTGCAGAATGAAAATCTATATTCA
			CGGAATATTGGCAATAGACTATTTCCCTGCCAACTGCAGTATTGCCCGATCATGGTGAGCACTAGAATAGCTAGTGCAATAGAGTTAAATAAAGAATTGTAATATGGTGCTCCAACTGAAATTAATTCACCGGTTAAATACTCAAGCACTGTAGGGGATAAAGTGCCAACGAACACGATGAAAAAGGCAGTGATGAATAATAAATTGTTCATCAGTATCATCGTAAAGCGTGAAAAGAATCTTCTACCCTCTGTCACTTGAGTAGCAAGTTTCTTTCTGGATTCCAGTGTCAAGCATTGGAATGACATCGCAGGCGTGTGATTTTTTCTCGTAAATACTACAAATATTACTAAGCTACTGACTGTAATTACACCAAGTAGAGCTAATATATATAGTCCATATCTTGGGTCATCTGCAAACGTGTGCACTGAGGTAAGTATTCCTGAGCGGACTAGAAATGTTCCAGTCACACTCAATATAAAAGTTGTAAGCGTAAGTAAAATAGCAAAGTTCCTTAAAACATTGAAATTCCGTACCACGAGCAACAAATGTGTCAGCGCTACTGCAATTAGCCACGGCATCAAAGAAACGTTTTCCACTGGATCCCAAAACCAAAATCCACCCCACCCAAGTTCGCGATATGCCCACCAGCTACCCAAGCTGATGCCCAAAGTGAGCAGCGACCAAGAAATAAGTACCCAAGGCCTGACAATTTTAGCCCAAACATTTCCTTCAGTATTTAAAATTAATCCAGCTATAGAGAGCGAAAAAGGAACGCTAAATCCAAGGTACCCCAAATATAATATCGGTGGATGAATAGCAAGGCCTATATCCTGCAATATCGGATTAAAACCCAATCCATCTGTTTCAATGCCTGGCATTTTAGTGAAGGGGCTGGATTCAATTAAAGTGAACAGCAAAAAACAAAAGCAAATCAGCCCATGAGTGATAAGAGATATTTTTTTTAATTTACTACCATTAGTTCGTTCTGGTGTCATTCCAGTGCTTGACACTGGAATCCAGTTTTTATTACACTGCCATTTGATGTACTCATTTGCAATTAAATTGTCTGGATCCCAGTGTCTGGGCACTGGGATGACAGAAGAAGAGACTGGGATGACAGAGGGGGAAACTGGGATGACAGAAGGTATATAAATATCCATTAGTAATAAATACATGACAAGCACTAAGGTCCAAAGCAACATGGACCCTTCTTTGTTTCCCCAAACACCACAAATCTTGTAGATCAAAGGTTTTGTTGTGTGTGAGTGGTAGTATACGTTTTCAAGTGAAAAATCATTTGTAATGTGGCAGTAGATCAAAATAGCCATTGACGCTGATACACAAAAAAATATGGCAGTGGTAATAAACCGACAAGAACTAAGCGGTAAAAACAAATATGTCAAAGACAATAAGCAGGCTAGCAATAGCAATATATTCCCAAGTTCAGGCATAAAAAATTATAGTTTTTATATAAACAATATTACTGATGACAAGTTAGAAGTTAAAGTGTTAATTGATGCTAGCATAATGCTCCCGTAGTTAGCTGTGCTAGTATTAATTAAAAATTAAATATTAAATCTTTATACTTTTATAGATAGCGTTAATATTGAGGTAATATTGTGGGTACAACTAAGATTAGTAAATTTCCATTCAATATAAAAGGTAAAGTGGCAAAACAACATGCCGAACCAATAATCGAAAAAAATCTCTATACTATTTTAGGATTCAAAGATATAGAAGATTTTGAAAATAAGACAAGTAAACTTGTTAATAAAAAAGTTTGGCAATCATTTGTTGACTGCTTTGCAAAAGAAATAGATTATGCAGCAACCGAAGAAGTTGTAAAAAACATCGTTTGTAACATTGCAAAGAGTGATCAAGGTAATGCTTTTACCAAAACTGAACATCTCATATTAAATGAAAAGCAAGATAATAAAAAGAGAGAAAAAGCGATTAGAAAAGCTATTAGTATTTTGAGAAAAATCAATCCAGAAAAA
			GCCTTTAATGAACTTTCAGTAATAAAAAAACAAGCTGAAGATTTTTTACAAACCGATTTTTGTAAAGCACAGAGTAAATCACTTCAAGGATTTGCTCCCTCTGGTGGACAGCTCTTTGCGGAAACTCTGAAATATATAGAAACACTAGAAAGATTATCCGAAGTAAAAAAAGAAGGGCTAGTTAGAGATTTCTTGTTAAATCATGTTAGTTTATTGAATAAAAAGTATCCTAAATCACAAGGTAAAAGGGAAGATGCTATAACAATACTATCAAGTGATGAGTTGAAGAATTTTTACAATAAAGGTGTAAAAGAAGGAATGTTACAACCAATGGCATCTTACAAAGGATGCAGAAACCTGTATGACAAAATGAACCAGATAAAAAATGAATCCAAAAGTATAATTAAAAGAGAAGAACGGGAAGAAAATTTAAAGAAAATAGATAAGTCGATAATCAGCGCAATTAATGACATAAAAAAACATAGAGAAGCAATCCTTAACTGTAAAGACTTTCAAAGTTCTTACATAAAAGAGAAAAAAGAACATCCATTTAGAGGCAACGCATGTCAAAAAATGATTGATATATATCAAGAGAGAATTGTTGGATATCAGGAGAAAATTCGTCAAAACTTAAACCAAATAAAAGCGATATTAAAAAGTGCGCCGCAAGAAATGGATGATGTGGAAGAATTCGAGGAAATAATTGATGATATACATGAAGCAAAGCAGTGTGATGAAATTTTTGATTCAGCTTTAATTTGTTTATCGAACATACAGAATGAGCTAGATATTCAGCTGGAAAATCCTTCAACAGAACTCAGAGCTTCACACATTAACGTTAAAACTGAGCTAACTAGGTTATAAGAACCAAATCTTTAGGGTAATGAAAGCACTTTAATTCAAGACAGCTCTTAGTCTGTGTTTTAATTTGGTTGTGTTTTATTAAAAAAACTTTAGATTTATTTTATAATCGATACTCAAATATAATGACTCAAACTTGGGATTTGTTGCAAACAGGGCAAAAGGAAGGCTATAAAATTGCGTATACTAATGCTCGTATTATCGACCCGGAAACTAAACTTGATATAAAAGGTTCATTATTGACTGAAGGGGATAAAATTGTTGACTTTGGTGAATCATTATTTTCAACAAGTGGAGTTGATGAAACAATAGACTGTAAAGGGCTTGTTCTAATGCCAGGCCTTATTGACATTCACGTACATTTTCGTGAACCAGGCCAGGAACATAAAGAAACTATATATACAGGCAGCAAATCTGCAGCTGCGGGGGGAGTTACAACTGTAGTTTGTCAGCCAAACACTGTTCCAGCAATTGATAGCGTTATTTTGGCTAAATATTTGAAATATAGAGCACTTGAAACTTCACATGTAAACGTTGAATTTTACGCTAAAATCACCACTTCGGAAGAACACCTGACTGAAATGGCACTTTTAAAGGAAGCAGGTGCGGTTGGGTTCACCGATGATGGCATGCCAGTTATGAACCCAATGATTATGAGACAGGCGCTGCTTTATTCAAGTATGCTGAATGTTCCTATTGCTCAACATGCAGAAGATTTAAATTTATCTGCTGGTGGCGCAATCAACGAAGGTAAAATTTCTGAAGAATTGGGAGTAAAGGGGATCTTGAGTGCGTCAGAATCGGTTATGGTAAATCGTGATATACTGCTAATGAAGGATATGGAAAATGTGCACTACCATATTCTACATGTCTCTTCAAAAGATTCACTTGATGCTATTAAACGTGCAAAAGATTTGGGATTAAATGTTACGTGCGAAGTAACCCCTCATCACTTCACTTTGACTGAAGATATAGTAAAACAACATGGAGCAATTGCAAAAATGAATCCGCCGCTTCGCACTGAAGAAGATCGTTTAGCTATGGTTGAAGGTTTAAAGACAGGTGTGATTGATTGCATTGCAACTGATCACGCTCCGCATGATCGTAGTTCTAAAGATCTACCACTTGAAAATGCTGCA
			TTTGGTATTGTTGGTCTTGAAACAATGCTGCCCCTTTCACTTGAACTCTATCACAGTGGGCAAATGGGTCTACTTGATGTGCTTGCAAAATTGACATATAAGCCTGCAGATATAATACACATACCACGTGGTCGTATACAAAAAAACCTTGCTGCAGACTTAATTTTAGTTGACCTCAATCATGAATGGGAAATTAAAACTGACAACTTTGCTAGTAAATCAAAGAATTCTCCTTTCGATGGTCGCAAAGTAAAAGGACACGTAGTACGTACTGTTGTGTCCGGCAAAACTATATACTCGCAGAAGAGTTAGTTATCATATCTTATCTATTCCAATTTGTTATCACCAGAATGGGCTAAGTGCACCTAAATTTAAATTAAGAAATCTTACACTGTCTCCGAATAAACACATCCTCTTATCTTTCCCTAATCTGTAAAGTTATTTTGTCTATTAATCTGATTCCAAAACAGCAAAATTATTGTATAATGTTACTTTGAAGTTTTATTTTCAATGCACAAGTTTGCAATACTTTTTTCTATACTGCTTGCAATAGTTGCTTACTACCTAAACAATGAAATCATATTTGAAATAGCAAAGCTATTTAGTGATATCTTTATCAGCTTGCTCAAATTAATAAGCTTACCTCTGGTTTTTTTATCCATAGTTTCCACAATTTCCGGGCTCAAAGACTCAATTGAAATCAAAGTCTTAGTTAAGAAAACACTATTTTATACTCTGCTTACAACTATTATAGCTGCGTTTGTTGCATTATCGTTTTATTTGTTAATAGATCCAGCAAGAAAAAATTTCATAAGTAATACAATAGGGAGTATTAACAGCAATAACCACAGTTATTTTTCATATTTAAAATCACTCATTCCTTCTAATTTTGTGCAAGTTTTTCTTGAAAATAATATGATTGGTAGCATATTAATCGCTTTTTTGATGGGTGGAGCTATTGTTTCACTTTCAAAAGAAAAGCAGGATATATTATATCAAGTATTCTCTGCACTTTTTGATACGCTACTTAAAATTGCTCAAGGGTTATTAAAATTTATTCCGCTTGCTGTTTGGTCTTTTATTACATGTTTTTTGCATGAATTAAAAGGCGGTAGTGAGTTCTACAATCTTTTATGGTATTTTGTTTGCATAATGTCTGCAAATTTTGTGCAGGCATTTCTGATTTTACCGCTATTTATGTGGTATAAAGGCATATCACCAATTCAAATGCTGAAAGGGGTTATGCCAGCACTCACACTTGCGTTTTTTTCTAAATCATCCAGTGCAACATTGCCAACAACTATAGAATGTGTGCAGAACAAGCTAAAGGTGCCAAAGAAATTATCGTCTTTTATTTTACCAATATGCACAACAATTAACATGAATGCATGTGCTGCATTTATACTAATCACTGTAATGTTTGTTGCAGAAATGAACGGATACGTATTTTCCTTAAGCGAAATGTTGATATGGATTTTTTTAGCTACAGGGGCTGCAATTGGTAACGCTGGAGTGCCGATGGGGTGCTATTTTATGGCAACCAGTTATCTCATGTCGATGAATGTTCCTCTGCATATTATGGGACTGATTTTGCCTATTTATACAATCATCGATATGTTTGAAACTGCAATAAATGTGTGGTCTGATGTTTGTATCACTCAGATAATTAATAAAGAATGTAATAGTGAAACTTAAAAAATGATATTAGACGAAAATAACCTAATAATAAAAGAATTTAAAGAAGCAGAAGCAATTTTGCATGGGCATTTTGTTTTATCATCCGGGCTGCGTAGTGACACATACATACAGTGTGCGAAGATTTTTGAAAATCCAAGCAGAGCCATGAAAGTTTGCGCATTATTAGCAGATAAAATAAAAAAAGAATTAAATAGCTCCATAGATTTAATATTATCTCCTGCAATTGGTGGAATAATTGTGGGTTATGAGATTGGCAGGCAGCTTGGAATAAAGACAATGTTTTGCGAGCGCGTTAATGGTAA
			GTTTGAATTACGCCGTGGATTTAAGATCAAAAAGGGTGAGAAAATATTGCTCATTGAAGATGTAATAACCACAGGTAAATCTTCACTTGAAGCAGTGGAATGTGCAGAAGGGGAAGGAGGTAAAGTTGTTGCTGAAGCTTCTTTGATAAAGAGAAATAGTGAAACGAAACTGCCTTTTCCTGTCATATCTTTGATTGAACTGAACATCAAAAACTACAGCGAGGAAGAACTTCCAAGTGAATTAAAACAACTACCCATAACAAAACCTGGGAGTAGGAAATATTTAACAAAGTAATCCTATAATATCTTGGAAACACAGCATTTATACACAGCTTTAGTTATTTACTCCAAGTGTATTTTATGTATACTTATTACTAAATTAATTTTGAAATGATAGAAAATGAACGAATTTAAATCGATCCGAAATATAGCAATAATCGCACACGTTGACCACGGTAAAACTACTTTACTTGATAACATGTTAAAACAAAGTGGCACATTCCGCGAGAATCAAGAAGTTCAAGAACGAGTGATGGATAGTGGTGATCAAGAGCGTGAACGCGGAATTACAATACTTGCAAAATGTACATCAATAATGTGGGGCGATGAAAAGATCAATATTATTGACACGCCAGGGCACGCGGACTTTGGTGGGGAAGTGGAAAGGGTATTGTGCATGGCAGATGGTGTGTTGCTGCTGGTTGACGCTGCAGAAGGTCCCATGCCACAAACAAAATTTGTGCTCTCAAAAGCACTAAAAGCAAATTTGAAGCCAATTGTGATAATCAATAAGGTCGACCGACCAGATAGCAGAATTGATGAAGTATTAAATGAAATATATGAGTTATTTTTTAACCTTGATGCAACCAACGAGCAGCTAGATTTTCCAGTGTTGTATGCTTCAGGTAGAAATGGCTGGTGTGCTAAGGAGCTTTCTGATGAAAGAAAAGATTTAAGCCCATTATTTTCAACGGTTATAGATTATATAAAACCTTCTGTTTATAATCAAAATGCACCTTTTGCTATGTTGGTCACTCTACTTGAGTCTGATAAGTTTCTTGGCAGAATATTGACAGGAAAGGTTTATCAGGGCATTGCAAAAGTCAATTCAGATCTTAAGGTGCTTGACCTCGATGGCAAAGTAATTGAACGAGGAAGATTAACTAAGTTGCTCTCATTTTCTGGCTTGAAACGCATTCCAGTAGAACAAGCTGTGGCGGGAGACATAATTGCAATTGCAGGACTTGAGGAAGCTTCGGTTTCAGATACTATAGCAGCACCAGAAGTTACAACTGCAGTAAGCTCAACTCCAGTTGATCCGCCAACAATGGCGATTACTCTGAGCGTTAATGATTCACCTTTTGCTGGGCAAGAAGGTACAAAGCTTACTTCAACTGCTATAAAGGATCGTTTATATGCGGAAGCAGAAACAAATGTTGCAATTACTGTGACTTTGGCACCAAGCGGTGAAGCATTTGAAGTAGGTGGGCGTGGTGAGTTACAGCTTGGAGTGTTAATTGAAAATATGAGGAGAGAAGGTTTTGAGCTTTCGGTATCACGCCCTCGCGTGTTATTTAAAGAAGAAGGCGGTAAAAAACTTGAACCTATAGAGGAAGTAGTAATTGATGTAGATGATGAATATAGTGGAATCATCATGGAAAAACTCAGCTTCCGTAAAGGTGAAGTAACTGACATGAGACCTTCTGGTAATGGCAGGACAAGATTAACGTTTTTAGTGCCATCAAGAGGATTAATCGGTTATCAAGGAGAGTTTTTAACTGATTCTCGTGGCACAGGCATAATTAACCGTTTATTTCACAGTTATGCTCCACATAGAGGTCCAATTTCTGGAAGGCGCAATGGAGTTTTAATTTCTACAGATAAGGGTGAGGCTGTGGCATATGCAATTTTCAATTTGCAAGACAGGGGAATTATGTTTATTAAGCCACAGGATAAGGTATATTGTGGCATGGTTGTCGGCCAGCATAGCCGTGACAATG
			ATTTGGAGATAAATGTGTTAAAGGGTAAGCAATTAACAAACGTAAGAGCTTCAGGTAGTGATGAAGCTATAAAGCTCACTCCACCAAAGATAATGACACTGGAGGATATGATAGCGTATATAGATGATGATGAATTGGTGGAAGTAACTCCAAAATCTATACGTTTACGCAAGAAATTCCTTGATCCAAATGAACGTAAGCGTGCAGGAAGGGCAAAGAATAAGGAGTAATCAGAGGTTGAACATTTGCGAAAAATAGTGTATAATTATTCGTCTCCTAATTGTATTTAATTATGGCCTTTTCGAAATTTCTCGATCCAAAAAACAATTTCGCGTTCAAGAGAATATTTGGCACTGAGAAAAATAAAGATATTCTCATTCACTTTCTCAATGATATATTGGGCTTCGCTGGCAAAGATGAAATAGAAGAAATAGAATTTCTCAGCACTATCATGGATGCTGAGATTGCCTCTAAAAAACAAAGTATTGTTGATGTGTTCTGTACTGATTCTGCTGGAACCCAGCTAATTATTGAAATGGTGCGACCTGAAAGTCTTCGGTCATATTGTTTAAAAGGAGAGGAATTCCTTCAGAAAGAAACTAAAAGAGTTCTAAAACTTATTAAACCAGATGTTTTGCCATCTGAGTCTATGCATCAGTGCGAATCGGGTAACCGGTTGGTGCCAAGCGATGCGGACAATGAACCTCCTCTTGAAAAAGAAGATGCTCAATCGTGAAAGGAGCATAAACTACAAGCATCATGTGGTTGGAGAGCTAGGCTTAGTGGTATGGTGAACGTAAGTGAAGCTTCATAAGTAT-----------------------------------------------------GACATTTTTCATTTCTGGATGTACGCAAATCACCGGTATAGAGAAGTCACCTAACCCACTGTTGTATGACAGAAGGAACAGGGTAAGCCTGTATTTCCGCCTATATGGCAAGCAAACCGCAAGGAACGCTGATGAAAATGCAGGTAAAGGATAATGGAGAAAGCGAATGCCATTTTGTAACGAAATGTATAGAATTTGTAACATTAATTCGCGTGAAAACGAGCAGATTTCCATTTGGTCCCTCGTGACAAGAAACTTTGTTAACCACTTGAGGTAGAGAAGCAGATGACCTTACCCACAGAAATGATGAAGAAATTAGGAATATTTTTTACAAAAAGGACAATACTAACAAAAGAACTTTATTCTATTTAAAATATAAAGTTACAATAAATTTTCCTGTCATCTCCAAATAAATTACATTAACTTAGTATTGTATATTGTTAATAACTTAAATAATACAACCATTTTCAGCAACAAAAACCAAAGGTCTTGAGATACAAGATATTTGTATGGTTACTATGATAGTTCCTTTTTTAAGAAAGTTTTAAATTTCATACCTAACAATAAACAACTTTAGGTTTAAATTTATGAAATCAGTTGTTATATACATCAGCAAATACGAATTTAACTGGTGTTATGGACTTAAATAAATTTACCGAAAAAGCAAAAAGTCTAATTCAAAGTGCTCAAATGAAAGCGTTGGGAGCTGGGCATCAGATTTTTATGCCTGAGCATTTACTAAAAGTGATGCTTGAAGATGAATCAGGTTTAGTTCAGGATTTGATAAACGCTTGTGGTGGAAATGTGCAGAGTATTTCCGATGCTGTGGATAGTGCAATAAAAAAGTTGCCAGTAATTGAAGGTCCAGGAAGTGGTGGCCTTCAACTTTCAAGAGAAATAGCAAAAGTTTTTGAAGATTCAATTGGTATTGCAAAGAGAAATAAAGATTCATTTGTTGCTGTCGAGCGTTTACTGCAGGGCCTCACTGCACAAAAAGATGATACTGTAGGCAAAATTCTGGCAGAGAATGGTGTGACTCCACAAAAACTGAACTCAGTTGTTGCAGAAATGAGAAAGGGCAGCAGTGCGGACTCGCCAAACAGTGAGGAAAAATTAAATGCGGCAAAGA
			AATATACAAAAGATGTTACAGAGCTTGCTATGCAAGGAAAGCTTGATCCTGTAATTGGTCGTGATGAAGAGATCAGAAGAACTATGCAGGTATCACTGAGGCGGACAAAAAATAATCCAGTGCTGATCGGTGAACCTGGTGTTGGAAAAACTGCAATAGTTGAGGGGCTTGCAAATAGAATTGTTGCAAACGATGTACCACTTGGTTTGCATGATGCAAAGGTCTTAGCTTTGGATCTTGGAGCACTAATTGCTGGCACTAAGTTTAGAGGAGAATTTGAAGAAAGGTTAAAAGCAGTTATTAATGAGCTTTCGAGAGCGGAGGGAAAAGTTATCTTGTTTATAGATGAGCTTCATACTTTAGTTGGAGCAGGAGCAACAAGTGGTGCAATGGATGCCTCGAATCTGGTGAAGCCTGCTCTTGCGCGTGGAGAAATTCGCTGTATAGGAGCCACAACTTTAGATGAATATCGTCAGCATATAGAAAAAGATCCTGCACTTGCAAGGCGTTTTCAGCCTGTGTTTATCTCTCAACCAACTGAAACTGATACCATTTCAATACTCAGGGGTTTGAAGGAAAGATATGAGGTGCATCATGGTATAAGAATTACAGACGGTGCAATAATTGCTGCTGCAACGTTATCCAATAGATATATAACAGATAGGTTTTTACCTGATAAAGCAATTGATTTGATTGATGAAGCAGCAAGTAGGGTGAGAATTGAAATGGATAGCAAGCCTGAAGTTATTGATGAACTTGAGAGAAAGGTTATACAGCTAAAGATTGAAGCAGAGGCTCTAAAAAAAGAAAGTGATGAAAATTCTAAACAGCGTTTAAAAAAGATAAATGAAGAGATCGAAAATCTAAACAGTAAATTTGCTGACTTGAACAGCAAATGGCAGATGGAAAAGAATAAAATAGCTAGAATACAAGAAACAGCCGAAAAATTAGATAACGCTAGAAAAGAGTTGGAATTAGTTCAGCGTAGTGGGAATTTGGGAAGGGCAGGAGAGCTGATGTATGGTGTGATCCCTCAGCTTGAGAATGAATTAAAAAATCAGGAAAAGGTTACTGATAGTTTCTTAAAGAAAGAAGTGACTGGAGATGATATTGCAAACATTGTTTCAAAGTGGACGGGAATTCCAGTTGATAATATGATGCATAGTGAAAAGGAAAAACTCCTTAACATGGAGAATGAAATAGGAAGAAGAGTAATAGGGCAGAAAGATGCAATAGAAGCGATAAGTAATGCAGTTAGACGCTCCCGCTCTGGGGTGCAAGATACCAATAAGCCTTTTGGTTCATTTTTATTTTTAGGTCCAACTGGAGTTGGTAAAACCGAACTTGCGAAAGCCTTAGCTGAATTTCTGTTTGACGATCAATCAGCGCTTTTGCGTTTTGATATGTCAGAATATATGGAAAAACATTCTGTTTCAAAGTTAATTGGCGCGCCTCCAGGGTATGTTGGCTATGAACAAGGTGGCAGATTAACTGAAGCGGTAAGAAGAAGGCCATATCAGGTTATTCTGTTTGATGAAATCGAGAAAGCAAATCCAGATATATTTAATCTATTGCTGCAAATCTTGGATGAGGGTAGACTCACTGATAGTCATGGTAAATTAATTGATTTTCGCAACACCATACTGATTTTAACTTCTAACCTTGGCGCTGAGATAATGCTAAAAGGGAATGTTGATTCTGTAAGAAATGAAGTGATGCAAATAGTTAAATCAGCATTTCGTCCAGAATTTTTAAACAGGCTGGATGAAATTATTATATTCCACAGTTTAACCAGAGATGACATCTATAAAATTATAGATGTTCAATTTTCTTATTTACAAAAAACACTTGCTAAGCGTAAACTGAGTATAAGTTTGTTGCAGGAAGCTAAAGAACTAATAGCACAAACTGGCTATGACCCTGAATATGGAGCAAGGCCCTTAAAAAGGGTTATACAAGAGTGTATTCAAAATAATTTAGCTAAATTAGTTTTATCAGGG
			GAAGTAGTAGAAAATGATGAGCTAATAGTGTACGCTCTTGATAATGAAATCTTAGTTAAAAAGGTTTAAGTTCACTGTGTATTTTTGTTAAAAAAAATGTGTATAGATCATAATGTTGACACTGAGTCTTTATTTAAGTTAGCTGATCAAGAAAATCAGCAAGATAAAGAAAAAATTAAAAAATTTATTAAGTATTTTTATAGTTTTGTTTATAAAAGCGACCTAAAAGCCAATGATAAGTTTTTGCTATATATTGTAAACGATGCTTACAATTTTGTTTCTCAAAAAGAGAAAGATGAAAGTAAGTTAGTAGTAAGCAATATAGATGATATACCAGGAATAGAAGGCGATTTTACCACGATTAAGATAACAAACGATGATATGCCATTTTTGGTTGACTCCGTTATTGCAACTATTAAGTCGCACGATTTAACCATATGCTATTACAGCAACAGCATAATTAACATTAAAAGAAAAGATGGCCTAATAGATGAGATTTACTCTTTGGAAGAAAGCAATGGAGTCAAAGAGTCAGTCATATATGTAATTATCAAAGGTATAAGTGACAGCTTTGTTGATACATTAAAAGAATCTCTACAGAAAACGCTGAAAGCGGTTAATTGCGTTGTGAAAGATTGGCACTTAATGCTCAAGAAACTTGATGAGGCAAGTCTTTCTGTCATCCCAGCTGGGATCCAGGAAAAGGACACGTGGATTCCAGTGTCACGCACTGGAATGACACCAGACCGAAATCAAGAGCAAAAAGATTTTCTAGTTTGGTTAAAGAATAATAACTTCGTATTTCTAGGTTATCAAGAATATATTGCTGGTAAAGATGAAAAACTCGTCTGTGACAGCAAAAAGGACCTTGGCCTGATGAGAGTAGGTCAAAGTACGTTGATTCCTTCTGCAAACCTTGATTCCCTATACATATTGAGATCAGATCTAATCTCAATAGTCCATCGGCGTACATACATGAATTGTATAGGAGTAAAAGAATTTGATGACCAGGGTAATGTGGTAAAGGAACGGCGTTTTTTCGGGCTATTTACTTCTGTAGCGGAGGTCCAAGATATTAGAACTATTCCAATAATAAGAGATAAAGTTAAAGTTATAGAAAAAAATGCAGGGTTTGTAACCGGGGGCCACAATAACAAAGCTTTGATTTCTATTTTGCAAGTGTTCTCTTGTGATGAATTATTCCAATCAAATGAAGACGAATTATTTAAAATTTGCATTTCGATCATGTCTCTTGCGATTAGGCCAAGGGTCAGATTATTTTTAAGAAGAGTCGGGGATTTTATTAGTTGCATAGTGCTGATACCGATGCGTTATGCTAGCGCTAGGCTAATGTTCAAGATACGTGACATATTGAAGGATGAGACAAGTGCAGGAAGTTCAGATATTTATAACAATCACATTATCAATGAATATGATTTGATGAAATTGCATGTAGTGCTAAAGACCAAAAATGCTAGCGTTCTTGATGATGAAGTTTTGCATATCGAAAACAAATTAAGAAACATTACAGAAAAGTGGGAAGATCGTTTTATAGACAATTTATACAATACTTTTAGCACTGTTGAGGATATATTCATCCGTTATTGCAAGGCATTTCCAATAAGCTATCAAGAGAGTTTCGAACCTCATGACGCATATTACGATATGAAAAAATTGGAGATAGTGAGGAAGAAAGGAGTTAGCGAGGTCGATTTAAGACTTACTCGTGATAATCTTAATTATCAATTAAAGGTTTATACTCCAAACAATGGAGGCCTTGAATTATCGAAGATATTAAGGATCACTAAGAATTTGGGAGCTAAAATTCTATCTCATAATGGCTATTACATAGAAATTAACGGTGGAATATGGATACACCATTTTGTGTTGTCAAGAGTCGATGAATTAATAGACAACATTACTCTAAAAGAGCAATTTGAAATAACACTTGCGAAAGTGTTTAGCAAGGAAATTAAAAATGACTATTTCAATAGTTTGAT
			CATTATTGCTGGGCTCAAGTGGAAAGAAGTGCTTCTGGTTAGAGCGTTAAGTGCTTACCTAAAGCAGACGTCATTTAACTACAATCCAGAATATATCCAAAAGGTAGTCTCAGAGCATCCAAAAATAGTAAAGTATTTGATACAACTATTTCATGCAAGATTTGATCCTAACATAGACATTGATAGAGCAGAAACTACGGACATTGTCAGGGAAAAAATTGAGGAACTTCTAAAAGAGATCAGCAATGTTTCACATGATTACGTTTTGCGCTCGATATTTAACTTGATAATGGCTATTTTAAGGACCAGTTATTATCAAGACGATAAACCATATTTATCTACAAAATTTGACTCAAGTAAAATAAATGGTTTACCTGATCCTCGTCCGTATCGTGAATTGTATATTTATTCAAACCTTTTTGAGGGAATACATCTAAGAGGAGGGAAATTAGCCCGTGGTGGCTTAAGGTGGTCGGATAGGACGGAAGATTTTCGCACTGAAGTTTTGGGGCTCATGAAAGCTCAGATGACAAAAAATGCGGTTATTGTCCCTGTTGGTGCAAAGGGTGGGTTTGTAATAAAGCAAGCTTATAAAGATAAGAATATTTTAAGAGAGAAAAGTGTTGAGTGCTATAAGAGTTTTATCAGAGGAATGCTTGATATTACTGATAACGTGGTTGATGGTAAAATAATTCCACCAGAGAATGTGATTAGGTATGATGAAGATGATCCATATCTCGTGGTTGCTGCTGATAAAGGAACTGCTTCATTTTCTGATTATGCCAACCAGATAGCCTCTGAATATAACTTTTGGCTTGGCGATGCATTTGCATCTGGTGGATCAGTAGGTTACGACCATAAGAAAATGGGTATTACAGCAAGAGGTGCATGGATTGCAGCACAGAGGCATTTTTGGAAAATGAATAAGGATATTTACCAGGATGCAACTGTTATTGGAATTGGGGATATGGCTGGCGATCTATTTGGAAACGGTATGCTGCTTTCAAAAAATATACATTTAATCGGCGCATTTAACCATATGCATATTTTTATTGATCCAAATCCTGATGCAGAAAAGAGTTTCACAGAACGTAAACGTCTCTTTAAGTTACCATTTTCAACCTGGATGGATTATAACAAAGATTTGATCTCTCAGGGTGGCGGGGTATTTGAGCGTAGCAGCAAGCAAGTAAATCTTTCTCAAGAAATGAAAAAATGCTTTGACATAACGGAAGATACGTTATCTCCAAGTGATTTGATTAGATATCTACTCAAAGCAGAAGTGGACTTCATATGGAACGGAGGAATCGGCACGTTTGTTAAGGCAAAGAGTGAAAGTCATAGCATGGTCGGTGACAAAGCAAACGATGAATTAAGAGTAAACGGTAAGGATATTAGAGCTTCTATGTTTATAGAGGGTGGAAATCTTGGTTGTACACAGCTTGGGAGAATAGAATATGCTGAAAGAGGTGGATATATCAATGCAGATTTTGTTGATAATTCAGCCGGAGTGATATGTTCGGACCTTGAAGTTAACATTAAGATTGCATTTGTTTCAGCTATGAAAGCAGGGGGTATTTCTTTAGAAAAAAGGAATGAAATACTGGCAAGTATGGTGGATGAAGTTGCATCCAAGGTGCTTGAGAACCACAACAGAATTGAAACAAAAGCATTACTTCTTGAGTGTTTGCAAGCTAAAGAGAGATTGGAGCAGGACCACAGGTTACTGCTCAGTTTAGAAAAATCTGGGCTGTTAAACCGAAGCGTAGAATTTCTTCCAGCTGACGAAGAGGTAGCAAGGATGTTAACCGGTGCAGAAGGTTTCAGTTCTCCTCAGCTTTCTATTCTAATATCTTATGCTAGAACAGCAATAAAAAATAAAATTATACATTCCGATCTGCCTGAAAAAGATCTTATATCTAATGACTACTTGCTAGGTTATTTTCCTAAAAAGATGTTAACAGAGTTTAAGGATTTCATATTAAAACACCAACTTCGTA
			GAGAAATTATCTCCACTTGCATTGCAAATGATGTTGTAAATAGGATGGGCTGTATATTTATTAATAATTTAGTTGAGAATACTGGAATTAAGGTACACGAAGCAGTTAACATATATATCGTTGTTAACCACCTATATGATTTAAATAACCTGTGGCAGAAAATTGATGAATTGGATGGAAAAATTGATATTAACTCATACTTGCAAATAGTGAGAAATGTGCAGAAATTTATTGGCAGAGTATCGTTTTGGTTAGTAAAAAATCTTAGCTTTGTAGAATTGGATGATGTTACAAAATTTAAAGATGCAATTGAAACTTTAGGCCATGATGTTTTAGATGAACACCTGTTAAAGGTCTATAATCATGGATACACTTCTTTAGTGGAACTTAATATAGATAAAGATCTAGCAAAAAAAATTGCTGACCTGTGCGTTCTTACTTATGCACTGGATATTATATCTGTTGCTGAACAGACATCTTTGTCCATTCTTGATGCTGGTAAAATATACTTTGAGTTAAAGTCGCTGTTAAGATTCGATCTGATTAGGACAATTGCCATCAAGATGAAAAGCCGCTCTTCTTATTGGGATCGCAGCTTAGTTAATGATTTATTGGACGATTTAAGCAATTACCATCACAAGCTAGCTGTTAAAGTCATAAAAGCTACTGATAACCCTGAAGATAAGGTTCAAACCTGGGCTTGTAATGATAAGGACTACATAGAACGTTATAATAGTTTTTTAGATGAGATGGTTGCTTCTAAACTTGATTTAAGCAAATTAATATTTATAATCAGAAGGATTAAAGTACTTGCTTCATAGGAAAATGTTCAATATAGGTCTTTCAGAAATTTTAGTTGTAGCTTTAGTGAGCATAATTGTTCTTGATAAAAATAAGGTACCTGTATTTATTGATTTTATTAAGACTATATATAGGTATTTTACAATTGTAAGGTTAAAAGCCAGAAGGTTATTGAAGGATGCCGGAATTGAAGACTTATATAAAGAGTGTAATACTGAGAAAGTAAATTACATAGTTGGTAAAAATGGTAAGCTTTATCCTACTTACGATATAGATAATACATCTAAAGATAATGACAGCGAAGATTCTGGTAGTAGATGATGTACTATCTAATGTCAAGCTTTTAGAAGCTCGACTAAAAGCAGAGTACTATACGGTTATCGTAGCTCATGATGGGGAAGAAGCTATAGATTTAGTAGCAAAGCAGCAGCCTGATATTATATTACTTGATATCATGATGCCAAAGATGAATGGCTTTGAAGTTTGTAAGGAGCTAAAGAGTGATCCCTTGACAACCCATATTCCAATAATTATGGTAACTGCGCTGCATGATACTCATGATAGAGTGCAAGGTATTAATGCTGGCGCGGATGATTTTCTGACTAAACCAATAAACGAAACTGCTTTATCTTCACGAATTAAGTCTCTCACACGCTTAAAGATGATTATCGATGAATTGCGTTTGAGAGGAGAAACTAACGCTGAGATTGGTGGAGTCGCAGGAAACAGTATTATGGATTATTCCAATCAGATTTTTGATGCTAACGTACTTGTTATAGATGAGGATGTTCATCAAGCAGAGCAGATATATAATATATTAAAGCAACGCTTTAGGTCAATTAAAATACTGAGTGATCCAATGGAAGCATTGAAGGTTGGTATTGAGAATGGTTACGACCTGATCATTTCTGATATGCAATTTTCAAAAACTGACGGCTTGCGTTTGTGTTCTGAGTTTCGTAGTAAGGTGGAAACACGTTATACACCAATTCTGATTCTTTCTGAGGATTATGATAAAAACAATTTAGTAAAAGCACTTGATGTAGGTGCTAATGATTATTTAACAGTACCTTTGGATGAGGGTGAGCTAATAGCAAGGGTTAATTCGCAAGTAAAACGCAAAAGATATCAAGATGCCTTGAGAATGAATTTATTTAATAATGCGGAAATGTCTATAAAGGACCCATTAACTAACTGTT
			ATAATAGAAGATATTTTGATGCACACTTAAGAAACATTGTTAAGGACTCTGTGGAAAAGGATAGAAGGTTGTCTCTTATGATACTTGATATAGACTATTTTAAGATAGTGAATGACAGTTTTGGGCATAGTGCTGGAGATGAACTTTTAAAGCAAATACAGAAAAGAATTTCTGAAAATATCAGAGTGACAGATTTACTAGCTAGGTTTGGTGGTGAGGAGTTTGTTGTTGTAATGCCAGATACCAATGTATCAGATGCGTATACTATTGCGGAGAGAATACGAAAAATTATTGCTAAAAAACCTTTTATACTTGCGGATAAAAATACAACCCACGATGTAACTGTGAGCATTGGAATTGCAGAAATGCAAGAATCTGACCTTGACAATATTAAAGAATTTATAGTACGTGCCGACAAATATTTATATAAAGCAAAAAACAGTGGTAGAAATAGAGTGGTTACTGGCTATAGCTAAAGTGGCTTAAGTTTGCCGACAACCGTCATTCCGCTACTAGTTAGCGGAATCTATGCTGAGATACCGCGAATGAATCGCGGTATGACGGTTCGCGGCAGCATGACGATAAGGTTTATACCTTGTC-------------------------------------------------------------------------------------------------------------------------------------------------------------------------------------------------------------------------------------GTTCGCGGTGGCATGACGATAAGTTCGTCATCCCGCTACTTGTTAGCTGGATCTATGCTAAGAGATACCGCGAATGAATCGCGGTATGACGTAGGACTGCTAAGATTAAAGCGACAACATGAGGTTTCTCAGCTCTGGAAATTTCACGTTTAACTGCAAAAATAGATACTTATTTAAAAAATATCCTGTGACTTTCAGTCCTAACTGAAATTCTTGGAATGAGTAGCTGTTTTGTAGGTTATTATTGTATACATCATGTAACATTTGTGGAAAAGGTAGGAGTTTATCTGCATAATAATCTCCTACTTTTTTTGACACTGCTCTACCAGTTTTTGGAGAAATAAATTGTAAATTTTCCTTAACACCTGTTACAGCGCATTTGGATAAGTCTAACTTGAATCCCAATTGCGTAAGAAGCAGAAGCTCTAAGTTAAGATAATGGCTTTGCCAAGACTGATTGTTGTGTTTAATTACATCGATGAAATATCGAAAATTGTCATACAGCATGGCACAGGGTTCACTTTCTGGAAGCACTTTTTCTAAAATAGAGGAGAAAGAAACAATAGTAATGCTTTTTAACCTATCTTGAAAGAAATGATGGAATGGAGATTCGTTTAATTCGCACTTAAAAAAACCTAGATTTTCAGGTAACTTAGCACTCCATTCTGCATGTAATAGATTACTTATCTGAAACTTATAATTGCTATTGTTTGTTAGCTTAGTTAATCCCCTGCGCTTTCCATGATTTTTTGTAAACAGAGAAAGAATTAAGTTTTTATCGCCGTATTTTTTAGCAGCTATAATGATGCCTTCATCTTTCCATCTCATTTAGAGTGTATTGACCGTATGATATATAGGATAGTGCACCTAGAGCGTGTAATCCATAAAAATCACTTACTCCGTTACTGTTTGCTTCCAAAGTTTCAAGGCTATGAGAGAGTAAGTTATTGGCTGCCACTCTTCTTCCTGAGCCTGATGCATTTCATACTGAGCTTTTGGTTTGCTAAATAATTGTTTGAATGATTTTAGTAACATTACTTTTCCTCGTCTGAAATTTTGGATAATTCAGCTTCTAATTCTTCTATCGTCGGTAAAGCTGTTTTTATGTTCTCTGGTAGATTTTCAGTTATTCGATATTCTGCTAGCCCTATTGGCTTGTTCATGTCTCGGA
			GTGTATATTTAGCAAGTACATCGTCTTTAGATTTACATAAGATTAACCCTATAGAAGGTTGATCTGTCGAGTGCTTCAGTAAATCATCAACTGCAGAAAGATAAAAATTCATTTTACCAGCATATTCCGGCTTAAAATCCTTATCTTTTAGTTCAATCACTACGAAGCAACGTAACTTTAAATGATAGAATAATAAATCAATATAAAAGTCTTTATTACCAACATCTAAATGAAATTGTCTACCAACAAATGCAAATCCTTCACCGAGTTCTAACAGAAATTTTTCCATATGCCCTACGAGTCCTTTTTCTACTTCTCTTTCATGAGCATCCTTACCTATACTTAAAAAATCAAAAATATACGGATCTTTTAATGTGTAATGTGCTAGATCGGATTGTGGAGATGGTAATTTTTCTTTAAAATTAGTTATTGCTTTTCCTTGACGTTTATGTAGTCCAAGTTCTATCTGCATCACCATAATGTTACGTGACCAGCCATGTTCAATAGCTTTTTTTACATAAAATAATCTTATTTCATGACTTTCTATTTTTTCCAAAAGAGTGATATTGTGATACCAAGTTAATTGTGCAAGAGGCTCCTGCACAAATTCAACATCAGGATATTCTTCGGCAAACTTACGCATATACTTCAGATTTCTCATGCTAAAGCCTTTCATTTCTGGAAATGTACTTCTCAAATCCTTACTTAATTGATCAATTACCTTAGCTCCCCAGGTATGTTCTTTTTGGCGTTTTAGGATCTCTGTACCAATATGGTGGTAAAGCAAAATAAGCTTACTATTTACTGCAAGTGCTGCTTTATAACGGTTTGTTGCAATATGATCCTTCAATTGCTCTAAAAATTCTGTATATTCTTTTGCTATAATTTTTGTCATACGGTTCCTTTTAATCCATTATACAATTCCTTTGTCTGTCGAGAAGACAATCTTCCGCTTGCCTTCAGCTTTGAAGGGATTCCTTATTGACTTCAAACTCGTCCATCAACTAAAATATATTGACTTTACGTGCAATATTAGCTTTAAACCAGTAAAACAAGCTGCTTAACATATGCGTTTTTTCTATTCGAATTATATTCTTTTTTTGTCTTTATGTTGTTTTTTGCTTTTTTCGTTATCTTCAACAAAAGCCCAAACGAATGATACGTTAGCTGTTCCTATACCACAAAGGAAAAAAGAAATAGTTGAGCACACTGTTGTAGCACAACCGAGGCAAATTATCGAAATGCAAGAAGAAGTCATTATTAACGAGGGTAAAGAATTCATTCCAATTCCAAAAAGAAAAAAAAGTGTAGAGAAAAAACTAAGAAGGGATGTTAGAGGGGCAAAAAATGAAATAGGAAACGAAAAAAGCGTTGAGAGCAAAAAGGATGAATTAGTTGTAACAGAAATTATTAACTCTATAAGAGACAAGCTCACAAAATGCTGGAGCATTCCTGAAAGCATAGCTTACAAAGAAAATTTTAATATAAAAATTAACTTATTGTTATCCAGTCAAGGCGAGATAATTATGGCGGATGTAGCAGACAGTGATTCCTATCGAAATAATCCACTTTTCAGGTCGATAGCAGATAATGCAATGCGTGCAGTATATAAATGTAGCCCATTGACCGGCTTGCCTACTCAGCACCACCACATTTGGCGTGAAGTAACACTAGATTTTATTCTATAGCTAAAGTAATTCTATAATTTAATAAGCCCAC---------------------------------------------------------------------------------------------GGCTTTGTTGCATCGCTACTTATGAAAGGCTAACTATAGTTAGGATTATAAGCAACCTATTGAAAATCTTGT--------------------------------------------------------------------------------------------------------------------
			----------------------------------------------------TTGTTATAAATACCAGAATAATAAGCTACTGATATTCCCTATCTTTTTTATCTTTAATCCATCATAGCTAGCGATGCAACAAAGCCCACTGGGATCCAGTTTTCTTTACAAATTCACCGAAAGTGCTTCATTCTATAACGCAAAACCCATACTTACCAAACCCAATGCATTACTTGAAATTAAGTTTCCTGGATCCAAGTAGTCTGGGCACTGCCGTCATAAAGGAACTAGTGTCAGCTACTTTCATGACACCCTTCTGGTAGGCCCAAATCGCAATGTTCGTACAGTTATGGAATGAACCGCGGTATGACGTAGGAAGATCTGAGCAAACTTTCAATCAGAAACAGCCAAAGATCTCTCTAAGATGTCAGTTTCTTTTGTATCTTCAACTTTACCGTCCTGGTCGAATGAAATTTGCAGAGACTTACTACTATACTTCCTTTTTCCTAAAAAATTGGCTTGTTTAATTTTATATGAGACATAGTACCAAACATTGTCATCGAACTTTGATACTAATGTTGGTGATCCTAAAGTGTGAACCACTTTTTCTTTATCGTCACCTACTTTTATCTTTCTCCACAATTCAACACTAATGCCAGGAGCTCCGTGATTGTGAATAGTGTGAGTGCAGCTCACTGTAAATAATAAAATAAAAGATATTAATACTCGCATTTCTGTTGATAAATTACTTGAAGCTATAATACACTAATAAATTATCTGCCGTCAAATTTCAAAAAAGTTAAATTGACTGATTCTCAATATCACTTAATATAATATTTACTTTAGAAAATAATAGGTGTCTTATGTCATTGTTAGAAGCAGATCCAATATACAAACCTTTTAATTCCCCTTGGGCGTATGATGCGTGGCTGCAGCAACAAAGAATCCATTGGATACCTGAAGAAGTTCCGCTCGCTGATGACGTGAAGGATTGGAAAACTAAACTTTCAAGTGTAGAAAAAAATCTACTAACCCAGATCTTTAGATTTTTTACTCAGGCAGACATTGAAGTAAATAACTGCTACATGAGGCATTATTCAAATATATTTAAGCCAACAGAAATATGCATGATGCTTGCAAGCTTTTCCAATATGGAAACCATACACATTGCAGCTTATTCTTATCTTTTAGACACAATTGGCATGCCAGAAAGTGAGTATCAAGCATTTTTAAAGTATGATGCTATGAGAAAGAAATATGAATATATGTTGGAATTCGAGGAAAGCAAAAAACACGATAAAAAACATGTAGCTAAAACTCTAGCAGTGTTTGGTGCATTCACTGAAGGGTTGCAGTTATTTGCATCATTTGCAATTTTGCTCAATTTCCAACGTTTTGGAAAAATGAAAGGAATGGGGCAGATAATCGCCTGGTCAGCCCGTGATGAAACTTTGCACACCAATTCAATTATCATGTTATTTAATACATTTATTAAAGAGAATAATGAAATTTGGGACAACGAGTTTAAAGAGGAATTATATTCTGCATGTCGCACCATCGTTGAACTTGAGGACGAATTCATAAAGCTTGCCTTTGATTTAGGAGATGTTGAAGGACTATCCGCAGAAGAAGTGCGCAATTACATACGCTACGTAGCAAACAGACGGTTAATGCAATTAGGTCTTGAGTCCATATATGATGTCAATGATAATCCTACTCCGTGGCTTGATGAAATACTAAATGGCGTTGAACATACGAATTTCTTTGAAAATAGAGTAACAGAGTATAGCCGCGCAGCAACTCAAGGCACGTGGGAAGAAGCTTTTACTGAAAATGACACGAATAATAAGTGAATGCTAATTTCACTCTTTTTTGTCATTCCACTTTCATTACACCATTTGCTGTGCAGTTTAGACAGTTTTGCTTTACTTAACAACTAACTTACCATATATATGTCCATAGGACATTGGTATATAAGAACGTGCTACAACTATTAATCTTACTCACG
			GTCATCACTTCAGCTGCATTCTTTGGTCATTTAGTTCCAATGGAAGTAAAAACCTTCTTGTACTCAACGAGCCTTAGTATAAAAGAGGTTTTGCTATTTATAATGCCTTTTATTATTTTTGCGTTAATCTTTAGCAGTGTTAACAATCTTAAGCAGTCAGCTATAAAGTTCATATTGTTACTTATTATAATGATCTTCTTATCGAATCTGGCTTCAAGTTTAATAGCTTATTCTGTTGGGCATTTTATCATACAAAACACTTATTCAATACAAGATATAACGTATGAAGAAACAATTGTTCCCTTATGGTCGTTTAGACTGCCTGCATTGCTTTCTAATTTTTATGCCCTTGCTTGTGGATTTGTGTCCAGCATAGTAGTGTCCACACTGCTACCCAAAAAAAGCAGAGAGCTTTCGAACAAAATGTTAGATTTAACTCTCTTTATTTTGAAGACGTTTTTGACGCCGATTATTCCAATATTTGTACTTGGGCTTGCTTTAAAAATACAGCATGATCAAGTTTTATCTATAATATTTAAGGATTACTCAATAATTTTCATTATTATAGCATCTGCAACCTACCTTTATGTTTTCCTCTTATATGGAGCAGCAAATTCATTCAAGATCACAAGCTGGATAGCTAGTATAGGCAATATGATACCGGCATTTATTACTGCAATGAGCACAATGTCTAGTAATGCAACTATGCCGCTTACTCTTGAAGGAAGCAAAAAAAATGTAAAGCAACCTGACATAGCATCGTCTGTTGTGCCAATAACTGCTAGCTTTCATTTAGTAGGTGATTGCTTTTTTATTATAATATTATCAATGATAATTGCCTCCGGTTATTCATTGTGCACAACAGACTATGTAACTTTCCTTCTCTATTTTTTGTTATTTAAGTTTGCTATCGTGGCAGTTCCGGCAGGAGGAATTATGGTAATGCTACCTATTCTTGAGAAATACCTCAAATTTTCTCCAGAAATGCTTTCGTTAATCACAGCACTGTATATAGTGTTTGATCCAATAATCACTTCAGCAAACGTTATGGGTAATGGTGCCTTTGCTATAATGTTTACAAAACTCTATGATAAGCTTAAGTAATGTCTATTTTAGCGATTGATACTGTAGGTATTGGTAGTTCAATAGCAATAGTTGATTATGATGGTAGCTGTTTTGTAGAGCACAATTCCGCCAGCAACAATCATGCAGAATCATTTTTTCAAATTCTGAATACTTTGTTTGATAAGCACAACTATAATTATGATAAAATAGATCATTTAGTGGTAGTAGTTGGACCAGGAAGTTTCACTAGAATTAGAGTTGGTATATCAGCTGCACAAGGTATAAATCTTGCTACAAATAAGCCATTATACGGAGTTAGTGCGCTGGAAGTTCAAGCCTACGCAATATCTTTGCTTTGTACGAATAACAAAAAAAATATCAGAGCTATAGTCAAAAATGCTCAAGGGTTTTATACGCAGTTATTTGATTTCAATTTATTGCCACTATCTGCACCTGGATCCCAGTGTCACGCTACAAGCAGTACACATATGGATTGCAATTTAAATGCTAGCCATGCAGGGCTATTAGTCCGTGATAGATTAGAGAACAAGCAAAAATTAAATGAAGTTGAAGCTCTATATTTAAATGAGCCTCAGTATATGAAATCATTATAGACTATTCTTTCGCGTACATGCAATGTTACTAAGCTTGTGCATCTGGTTTACTATCTCTTGAGCTACTTCTTTTATACTCATATCTGAATTTTCTATCTCTATGGCACTTGGTGGTATAAATAAATCGTCAGTCCTAAATTTCTCTACAATGCTATTTAGATTAATCCCCTTCCTATTTTTTCTTTGCCTTTTTAATGCAATACGCTTTTGTAATGTCGGTAGATCACACCTAAGTACCACAGGAAGGATTTCTGTGTTCATTTTTTTACTAAGCCTTACTATTGAATCATACATCCTCATGTTCTGGTCATTATTTTCCAT
			CAACTCATCAATAAATATGTAATTTTTTGAGTGAATCGGATAATTTTCTATTACCTGAAGCATAATTTGCATAATGCCATATATTCTATCTTGAACTTCTTTAGGTATTTGATCACGTTCAAAGACACCATCGTATATAGAGCAAGCTTGAACATTGTTATAGAACTTACTATTTACAATTAATGCGTTTATCATATTAGATAATTCTATTGCTGTGGAAAGTTTACCACTTCCCGAAAGACCAGAGAGATATATGAAAAATCCTGCTGGCTGTTTTTTTGTGTTAATATTTACCATATTATTTTCAATCTTGAAACTTACATTTATAATAACATAAAAATGAAGCTTTAAAACATATGAAATATTATATAGAAAATTACTTTTGTAGTTAAGATATTATGTAATTTAAAAACATAAATTCTGTATATAAACTCTATAATAACGATAACTATTTTTAAGCAAGCTACAACACAAAAGTGTTTGGTATTCAGAAAGCAAGACAGAGTGGCATAGACTTATTAGTTTACTACAAGTCTCTTTTCGCGTATAAACCTTCAGAAGATTCTAACAGAGGATTGTGTTGTTAACAAAGAGCAGAGTAAAAAGGGATCTAGTCTATGCCTATCAGATTTTGTCCTACCTTAAGTTCGATGATCACACATATACTCACCTTTCAGTGCGTTCTGAAGATCAAAAGTCGTTTTATATTTATCCGTTTGGTATGCGTTTTGATGAAGTAGATGAACGTTCGTTAATGAAAGTATCATTTGATGGAGATGTAATTGAAGGCAAAGAATATCAATATAATAGAACTGGCTATATAATTCATGGTTTTGTTTATCAAGCAAGGAAAGATATTCAAGCAATTTTTCACTTGCATACACCTTCTATTGTAGCGGTTTCTTCTCTCAAAGATGGGCTGCTTCCTATAAGTCAATGGGCACTGCACTTTTACAATAAAATCTCTTACCATAATTATAATTCCCTAGCACTTAGCGATACAGAAGGAAAGAGGTTAATAGCTGATCTGAAAGAAAATTTTGTCATGTTAATGCGTAATCATGGATCTATAACGTGTGGTCGGACTATACAAGAAGCAATGTTTTACTCGTATCATTTAGAACAAGCGTGCAAAACTCAATGTTTAACGTTAGCAATGAATAAGGAGTTATCAATTCCAAGTGAAGAAATTTGCTCAAAAGCTGTAAAGGATCTCCTATCTTTTGAAAGCAATCTTGGTGAGAGGGATTGGCACGCATGGGTTAGACTAATTAAAAGTAAGTTGTAAGAGACTTTCGCACTACTATCTGTCATCCAAGTAG------------------------------------------------------------------------------------------------------------------------------------------------------------------------------------------------------------------------------------------------------------------------------------------------------------------------------------------------------------------------------------------------------------------------------------------------------------------------------------------------------------------------------------------------------------------------------------------------------------------------------------------------------------------------------------------------------
			-----------------------------------------------------------------------------------------------------------------------------------------------------------------------------------------------------------------------------------------------------------------------------------------------------------------------------------------------------------------------------------TAACGTAGACATTCTACTATTGACTATTGCATTCCTGCACAATTTATTCTCATGATAAAAACGTCTTAACTTTCTCTCTACTTTTTCTGGGTAAGGTCACCTCTTTAGGTGCTCCTTTTTTCTTTCTTATACACACAAAAATCATATAGAATTGTAAATACAGCTTTTTTATTCTGATGCTTTTCAATTCTATAGCTCTGGTTGTCTCTCTATTACTATTTTTCTACATTATCGTAAAAAAACTGAGCGAAAAGAAAGCAAACCTTGAGGGTAATTTATGTAAATTAGAGCAAGAACTTCAAGAAACAAAGCAAACTTTGCTTACGAAGAATGAAGAAATAGTTGATTTAAGGGTCAAAAAAGCAGAACTTGAAGTAACTCTGCAAAAAGAACGTGAGGAAAAGAAAAAGGAAATAGAATTACTAACAAAAGCAGAGGAGAGATTAACAAACACTTTTAAAGCGCTCTCTCTTGATGCTTTGCAGACAAATAACAATAATTTTCTGAACTTAGCAAAGGAAGTAATCGATAGTAAATTAAAAGAAACGGAAAGCGATTTCAAAAAAAGACAAGCAACGATCAACGAAGTTGTAACTCCAATAAAAGAAAAATTAGAAAAATTTGATAATGAAATACGCGAGCTGGAAAAAGAGAGGGTAGGGGCCTATGAAGGTTTAAAGGAGCAAATTGGAGCGCTGATGAACCAAACTTCCAGCCTTGCTAATGCCTTGAGAAAGCCTCACATCAGAGGAAAGTGGGGTGAAATGCAACTCAAAAGGGTGGTAGAAATGGCGGGAATGATTGAATATTGCGATTTTTTTACTCAGCCGTCAGTGGTTGATAAAAACGAGGATAATTTATTGCGTCCTGATTTAATAATCAAAATGCCATCTGGAAAGCAAATAATAATAGATGCTAAAGTGCCGCTTGATTCTTACATGGATGCTATATCACAAAATGATTTGCAAATACAAAAGGAGAAATTAAAGAATCATTCCCTGGCAATAAAAAAACACATAAATGATTTGGGTAAAAAAGAGTATTGGAATCAATTTGAAAATACGCCAGAACTTGTGGTGCTTTTCTTAACAGGGGAGGGGGTTTTTAGCGCAGCACTGGAATATGAGCCTGCTTTGATAGAGATTGGAGTGGAAAAAAAAGTGATCATTGCAACACCGATCACTCTAATTGCGTTGCTGAGAGCAATAGCGTATGGATGGAAGCAAGAGATGATAGCTGAAAACGCAAAGAAAATCAGTGAACTAGGTCATATTTTATATGAGCGCATTTGCACAATGGGTGAAAACTTTGATAATTTGCGCAGGAGCTTAAAAAGTGCTGTTGATCATTATAATAAAACTGCTGGCTCTCTTGAAGCAAGGGTGTTTCCTGCTGCTCGAGAATTCAATAAGCTTGGTATACATGCAAAAAATAAAAGTTTAAGTGCTGCAAAGGAATTAGAGTCTTTACCACGCAGTTTACATACTGAGGAGCTGAAAGTAGATTAGGCATCTTAACAGGGAATGTTCAAAAAAGCATACGCGTCAAGTTAAGGAAATAAAGGTATGAAAGAGATAGAATAATAAGGTATAAGTTCTCCCAGAAATACTTTTAGTGA-----------
			----------------------------------------------------------------------------------------------------------------------------------------------------------------------------------------------------------------------------------------------------------------------------------------------------------------------------------------------------------------------------------------------------------------------------------------------------------------------------------------------------------------------------------------------------------------------------------------------------------------------------------------------------------------------------------------------------------------------------------------------------------------------------------------------------------------------------------------------------------------------------------------------------------------------------------------------------------------------------------------------------------------------------------------------------------------------------------------------------------------------------------------------------------------------------------------------------------------------------------------------------------------------------------------------------------------------------------------------------------ATTTACTTACAATCTCTTAACTTGACGCGTATGGTTCAAAAAAGTGTGTCAAACCGAAAAAAAAGTAATAAATTGATATAAAAAAAATGGAGGTTTGACAATGAGTCAGAAAATAGTAAACAGAACTAACGGTTTGGTAGATTACAAAGAACTGGAAGCAAATATACTGTCATCAATAAGGGAAGGCAGACCATTAACAGGAAGGGATGGAGCATTTACACCATTTATAAAAAAGCTGCTGGAGGCAAGTTTGGAAGGTGAAATAGAAAATCACTTATTAGCTGAAAGTGAAGAGAGGGTTTGGTTGGAAGAAGTGGAGTAGCGAATGGATATACAAAACGCTGGGTCTATATTCAGACTATAGAATAAGGTATTACAAACCGAAAGCATCACCAGCACAATATGTTATAAACTTTGGTAAAGAATCTGCTAGGAAAGCGTAGTGCGGATGCTGCGTTTGACGAGGCGGGAGCTGGAAACGTTAACATGGGAATTTGGATTGAGGCCTATTGTGAAAACAATGGATCAGCCACCAAACCCTAAAGTAGGCGCGCCAGTTCTTGACCCTACATATTTTTTTGAAGGTTAAATCCAGCTTAGGGTCGAGAAACTTAGATAAAGCCATAGCCAAAGTGTTTAAAATATTAATAATTATACACACAATTATTCAACCATATTTTTGAAGATAGCTATG
			CCGCCGCGGTATCTCTTAGCCGCTAACAAGTAGCGGGATGACGATTGTTGGTAAATCTAAGTCAGTTTAGCTATAGGCAGCAATTTTCTGTATTTATTTTAAATTGAAGGAAGCTCAAATGAAAGATCATGTTTTGCTAAAAATCACAGAATGCAGTCTAACAGTGAACGGTTACGCTTTTGATCAAAAATGTTGTATAGTACACAATCAATTTTTCTGGATCCAAGTAGTCAAGGCACTGCCTTTGTGTTTGAGGCAAAATCGGCTATAACACTTAACATACTGCCTTTGCAAACAAATGTTCGTACAGTTATGTGTCAGCTACTTGCATGACGCCATTGCCTGAACGGGTACCAATGATTACCTATCAATCTCACCAAAAACTATATCGAGTGAGCCAATAATTGCTGCAACGTCAGCAAGCATGTGTCCTTTTGCCATAAAGTCTAAGGCTTGTAAATGCGCAAAGCCAGGTGCTCTTATTCGGCACCTATAAGGTCTATTGGTACCATCTGAAACTATATACACTCCAAACTCACCTTTTGGTGCCTCAACAACTGCGTAAGCCTCACCTTCTGGTACGTGATATCCTTCTGAATAGAGCTTAAAATGGTGAATCAGAGCTTCCATAGATTTTTTCATCTCTGCTCTTGACGGTGGAGAAATTTTTCTATCTTCAGTTTTTATTTGCCCTTCAGGCATTTTCTCTATGCACTGCTTCACCAAACTGATAGATTGCCTAATCTCTGCCATTCTAACTAGATAACGGTCATAACAGTCGCCATTTTGGCCGATCGGTATATCAAAATCTAGTTGATCATATATCTCATATGGCTGGCTTTTTCGCAAATCCCAAGCAAGCCCAGCAGCGCGCAACATTGGGCCACTAAAGCCCCAATCAAGTGCCTGTTTAATTGATATTTCACTAATTCCTACAGTGCGTTGCTTCCATATCCTATTTTCTGTTAAAAGTTCATCAACATCGTCTATATATTTTGGAAATTGCTCTATAAACTTTGCAATATCCTCAATCAAATCTTCTGGAACATCTGCTGCAATTCCACCTGGCCTGATGTAAGCTGCGTGAAACCTTGCACCTGAAGCTCTTTCGTAAAATTCCAGTATTTTTTCTCTTTCTTCAAAGAGCCATAAAAGAGGGGTCATTGCTCCAACATCAAGTGCTTGAGAAGAAACGTTCAGTAAATGATTTAGTATTCTCGTCAGTTCACAAAACAAGACACGTAAATACTTTGCCCTAATTGGCACTTCACATTGCAACAATTTCTCCACACAAAGTGAATATGCATGCTCTTGTGACATTGGTGATACGTAATCAAGGCGATCAAAATAAGGCAAAGCTTGAAGATACGTTTTATGTTCTATTAATTTTTCAGTACCGCGGTGCAAAAGCCCAATATGGGGATCTGCCCTCTCGATCACTTCACCATCCATCTCTAAAACAAGACGCAACACTCCATGTGCAGCTGGGTGCTGAGGTCCAAAATTTAACATCATTGTCTTTAGATCGGGCATGTCCAGTAGTTTAAGATATTAAAATTGTATAGGCTAAAGTGCGCTCAAAGTCAATAAACTTCTTGCATAGGCTACAACTATCATTCAATAGAAACAAAAACTTTTACAATGGCTAATAAGTGTTGATAAAACCAAGTCACTTTAGCTATAGAATGACAAAAAAGGTTTGCATTAGCCAAATTTTTAGTTGAAGTAGCATAAGAGGTTAAAGGAAAAGCTTTGTGTTAATGGATTCATTTCAGGTATAGTATAGATAATACCACAATACTTATAAAATGGATCATGTTGTTAATGCGTATAATAGACTTGACACTCCTATAGTCAGGGGAGAAGGGGCATATCTTTTTGATAAAGATGGTAAAAAATATTTAGATTTTGCTGCAGGTATTTCTACAACTTCTTTAGGGCATTGTCATCCATACATTACAGATAAGCTGAAAGAGCAATCGAGCTCATTATGGCACTGC
			TCTAACATTTTCACTATTCCCGAGCAAGAAAGGCTTGCCGAGCGTTTAACAACCCTTACTTTTGCAGATAAAGTTTTTTTCTGCTCAAGTGGGCTTGAAGCAACAGAAGCTGCAATTAAGTTTATTCGTCGTTACTTTTATTCAAAAGGGCAAGCAAAACGTAATCGTATTATTACAATTGAAGGAGGCTTTCATGGCCGCAGTATTGCTGCAATTTCTGCTGGAGGCAATGAAAAATCACGCGAAGGTTTTGCTCCGCTCCTTTCTGGTTTTGATAAAGTGCCAAGAAATGACATTAAAGCATTAGAAGAAAAAATCAACAATGAAATAGCTGCTGTATTTTTAGAGCCCATACAAAGCGAAGGTGGAGTATATCCACTAGACGTAGAATATCTTCAAAAAGTAAGGGAAATAACAAAAGCTCAAGGAATAATTTTGTGCTTTGATGAAGTGCAGTGCGGATATGGACGCATCGGTTCTTTATTTCATTATCAAAATGTCGGCATTGAACCTGATATGCTAACCTGTGCGAAGGCTATGGGTAACGGTTTTCCTGTAGCTGCATGTTTAGTGAAAGATTATATAGCAGAAGCAATTACTCCAGGAACTCATGGATCAACCTATGGTGGCAATCCACTTGCCATGACTGTTGGTAATGCAGTGCTCGATATAATGCTAAAAGAAGGCTTTTTTGATCATGTTAAAAGAATTAGTAAATATTTAAAAGAAAAGCTGTTGCTTTTAGCTAAAGAATTTCCTGAGATGATTTTAGAAGTTCGTGGAGAAGGGTTACTAATGGGAATAGAACTAGCAACTCTTGTAGCTGATAAAATTATTAGTCGATCTCTTGATAAAGGTTTAATAATAACTAGGGTTTTAAACAACAAAGTAGTAAGGGTAACCCCACCACTTATCATTGAGGATGAGCATGTGAACGCAGCGTGTAATATGCTTTATGATTTGTTTTTTAAGATTAAAGGTATATAAAATTCGGCAATATAAATTCAGGCTTGCAAATGCCTCTCATAACATGTAAAATTAATTTTATTTTTTATCACAATAACATCGTACTTTAATGGATTGGTTATTGGTCTTAGTATCATCAGCAATTTTTGTTTTGTTAGTTTTATCGTTTTTGTTCTCAGGAGCAGAAATAGGCTTAACCTCAATTAGCCGTTCTCGAGTTAATAAGCTAAAGCTAGACGGTAACAAAAAAGCCGGGGTAATAGATCGCTTATTAAATAGGAAAGAATTGACAATAGGAACGGTATTGCTCGGCAATACAATTATTAATATTACTTGCTCTGCTTTATTTACAGCAATATTTATCAATCTTTTTGGAAATGAGGGCATTCTCCTATCAACAATTATAATGACATTTTGTATTTTATTGTTCTGCGAAGTTCTACCAAAAACTTATGCTATTCAAAATCCTGAAAAATTTGCATCATTTTCTGCTTATTTTGTATTGTTTTTTGTAAAGATTTTTTCTCCATTGACACTAGGTATTCAATTTATTGTTAACCTCATCCTAAAATTATGTGGGCTGCATAAAGATAAGGAAGTGATATCTGCAGCAGATGCAATGCGTAATATGATTACTCTTCACCGCAGTGAAGGAACTATGTTGCAACAGGATTTAGATATGCTAAGCAGCATACTTGATTTGGCTGAGACAGAGATATCACAAATTATGACCCATAGAAGAAACCTATTTTCTCTTGATATAGATCGGAATAAAGAAGAGTTAATAAGAGAGATTTTAACCAGCAGTCACAGTAGAGTACCTTTATGGCAGAAGGAACCAGATAACATTGTAGGTGTAATTCACGTGAAAGCTCTAATAAATGCTTTGCGTGAAAAGAATAATAAAGCGGAAGAAGTTGACATTACCCAAGTTATGTCAAGGCCTTGGTTCATACCAGAAAGTACACCGCTCAGCGTGCAACTTCACAACTTCCGTAAGAACAGGAAACACCTTGCATTTGTTATTGATGAGT
			ATGGAGCACTGCAGGGAATTGTAACTCTTGAGGATATACTGGAAGAAATAGTTGGAGAAATTTCGGATGAACATGATTTGATTACGGAGAATTTTATAAAGAAAATATCTGATAATATGTATCACATAGAAGGAAAATCTACTATTAGGGACATTAACAGGCAGTTATACTGGAATCTCCCTGATGAAGAAGCTACAACTCTAGCAGGTATGATTGTGAATGAAATAGAGCGCATTCCTGACGAAGGCGAGGAGTTTTCCATGTATGGTTTTCGCTTTAAGATTTTAAAAAAAGATAAAAATATTATTACTGTTGTTGAAGTGCAAGTAAAAATTGGTAATATTAGTGGCAGCAATTAATTAGTGGAGTTTCATGGAAGATACAGTAAAAATAACGGCTGAAGAGTTGAAGGGTTACATAGAGAGAATCGAAAAACTTGAACAAGAAAAGAGGGATGTGCAAGATCACATTCGTGATGTATATGCAAAAGCCGCAGATGAAGGTTGGGATATAAAAGTGATGAAACAAATTATTAGGCTGAGGAAGATGGATGATGATGACAGAGAGGAACAAGAAATATTGCTTGATACCTATAAACGTGCATTGGGAATGAGCTACGAAGAAGAGTTAAGTGAATAGCAGAATTGTAATTGGAATAAGTGGAGCATCTGGTTCTATTTACGGTGTGCGTATTTTAGAAGCGTTGAAAGACGTCGATTATGAAACTCATTTAGTGATAAGTCGTGCTGGGAAAGTAACTTTAGCTCACGAGATTAAAGAAAAACTTGAAGATATTACATCACTTGCAGATTTTTACTATTCTGAAGAAAAGATTGGAGAAAAAATAGCAAGCGGCTCATTTAAAACCTCAGGGATGATTGTAGCACCATGCTCTATGAAGACAATGTCTGAAATCGCATCAGGTGTTACTTCCAATCTATTGACAAGGGCTGCAGATGTAACGCTAAAAGAAAGAAGAAAGTTAGTTCTTATGGTGCGAGAGTCACCACTGCATCTTGGGCATTTACAAAATATGTTAAAATTAACGGAGATGGGAGCAATTATTGCTCCACCAGTGCCTGCTTTTTATATTAAACCGAAATCGTTGGATGATATTATTAATCATTCTGTTGGCAAAGTATTGGATTTATTTGATATCAAATTACCCGACTTTAAGGAGTGGCAAGGAAGTGACAATTATTATTGATGGTAAAAAAATAGCAAACGACCTATGTGAGAGGCTATCACAAAAAATTGATATTTTAAAGAGAGAGTATAACATTTTTCCTTGCCTGAAAGTAATTCTCATAGGTAGCAATCCAGCAAGTCAGGTTTATGTTCGCAACAAACAGAAAAAAGCAGAATCAATAGGCATAAGTTCTGAGACCATTGTTTTGCCTAATAATATTTTAGAAGATGAATTAATTGAAAAAATCAATGAATTAAATGAAGATCCATCTGTGCATGGCATTTTAGTGCAATTGCCTTTACCAAATCATATTAGTGCAAGCAGAGTAATTAATACAGTAAGTGTTGAAAAAGATGTAGATGGCTTTCATGATGAAAACGTTGGCAAATTAGTTAAAGGTGAAAAAAACTGCCTTATACCTTGCACTCCTAAAGGTTCTTTGCATTTAATTAAGTCAATTGAAGAGAACCTTTCCGGTAAAAACGCAGTGGTAATTGGTAGGTCAAATATCGTGGGCAAGCCAATGTTTTACCTGCTATTGCAAGAAAACTGCACTGTCACCATCTTGCATTCACAAAGCAAGGATTTAGCTGAATATTGCTCTAAAGCGGATATAGTAGTTGCAGCAGTCGGAAAGCCAAATTTTGTTCAAGCAGACTGGATAAAGAAAGGTGCAATAGTGATCGATGTTGGCATAAATAGCGTTAACGTAGGAAAGCTTGTAGGTGATGTTGACTTTGAAGGAATAAAAGGGAAAGCCAAAGCTATGACCCCAGTACCCGGGGGCGTTGGCCCAATGACCATTGCATTT
			CTAATGATGAACACTGTTATTGCTGCTTGCTTGCAAAAGGGAGTTGATGCTTCTGATTTCATTAGTTGAGGTATGAAGAGGAAAGCTATATGAAGATAGAATGTACCATATCACAATTAATAAAAAATTGAGATTTTTGAAATTCCTCAGTAGTCAAATTTATTAAATATTTAGGATCATCATCTATTCTTTTTTCTCTACAAG---------------------------------------------------------------------------------------------------ATGACGTAGAAAAACCTTTCTTGGGTT-----------------------------------------------------------------------------------------------------------------------------------------------------------------------------------------------------------------------------------------------------------------------------------------------------------------------------------------------------------------------------------------------------------------------------------------------------------------------------------------------------------------------------------------------------------------------------------------------------------------------------------------------------------------------------------------------------------------------------------------------------------------------------------------------------------------------------------------------------------------------------------------------------------------------------------------------------------------------------------------------------------------------------------------------------------------------------------------------------------------------------------------------------------------------------------------------------------------------------------------------------TTATTCCTAGATCTCTTGCTACTTTTGCAACTGGTTGACCTACCTTTCTTTGTTCATTTGCCAGCTTAACAGCTTCCAATTTG-----------------------------------------------------------------------------------------------------ATACCAGTGCCGAAAATAGTTGACAAAGATTGTGTATACTTATTACAATTGTTTGGGTACCAGAAGTTTTTACGGCAACAAAGTATGCACTAACTATAAGTAAGGAAGACTTTAAGCAGGCAATAAAAAAAATGAAGTAACGTTTAAAAGAGATTGAAGGAGAGAAGAAAAAGGTAAAAGGGAATACGGCAGAAAATGAATCTTATTACAAATAGCATAAAGGGCTTTTATTCTAGTGTTAAATCGGACCTAGATTGGCAAGCCAAACGTAGTCTTATTAG
			AACATTAGTAAAAGAAGTCAACATTGATCTTGATAAAGTAGATGTAGTATTTAAGATCAAAGAACTTGAAAACCCCGCCCAGAATGGACAAAATCAAAAGATGGTACATTGTCTAAGGGGTCTGGGCACTGGGATGACATCTTTTTTCTTGGTACAAATTACTCTTATGTCTCAATATTTGTACAGTTGTGTTATCGGCTGTTTGATGTTTACAACGCAGAAAGTTCATAAGGTTGTAAGTCAAGCGGTAGGATGACAAGATTTTGCAAGGGTATTTTTTTTATAGGAGATTAATATGGAAATTTTTCTTGATAGCGTTGATTTAAATGAAATTAAAGGACTAAAGGAGTTCATTGGCGGCATAACAACTAATCCTTCTTTAATAGCAAAGTCCGGGCGTAAAGATAAATACGAGGATTTAGTGCGTGAAATATGCTCTATTATAAAAGGGCCTGTTAGTGTTGAAGTTGTTGCAGATAGCCATGAAGAGATGATCACAGAAGGTCTGAATTTAGCAAAAATTGCTGATAATGTTGTGATCAAATTACCTCTTACACATGAAGGATTAATTTCTTGTAAAAAGTTATGGACAGAGCATAAAATACCTGTTAACATCACATTATGTTTTTCTCCTGGACAAGCACTGCTTGCCGCTAAGGTCGGTGCTTGTTTTATTTCCCCCTTTGTTGGTCGCCTTGATGATATAAGCTATGATGGCTTATCGCTAATAGAAGATATATGTACTATATATTCTAATTACGGTTTTGATACTAAAGTTCTTGTTGCATCAGTGAGAAGCCCAGCGCATGTAATAGAAGCTGCAAGGCTTGGTGCTGATTCAATTACTGTGCCAGCAAAAGTACTTAGACAATTAATTCATCACCCACTTACTGACCAAGGGCTAGCAATATTTGAAAAAGACTGGGGTGTAAAATAATAGACGGTTACAAATGAACATAAAAATTGGCGTATCCGTTCAGGCAATGGCGTCAACTTAAGAGCCTTCATTAGCAAACTCTCCTAAAGACATGATGGCGTTTGCTACCTTATTGCGGCTGCCCTGGTCGAATTTTAACTTTATAGCTAACCCAAGAAAGGTTTCCCTACATCATACCGCCGCGGCGCTAACGAGTAGCGGAATGACGAATTTGTTGTTTTTCAAATTGTAGGTAAACCTAAAGCTATAGAAAAAAAGAAGAACCAGTTTCTTAGTTCTTCATTGACATAATCCACTTCATATGCCTTAGAGGTTGTCCGGAAACAAGTAAATTCAAGCATATTCCCTCTTTAACATAACCCTACTCATAGCTAGGTATATGAAATTCTCAGTGGATGTTGTGAG----------------------------------------------------------------------------------------------------------------------------------------------------------------------------------------------------------------------------------------------------------------------------------------------------------------------------------------------------------------------------------------------------------------------------------------------------------------------------------------------------------------------------------------------------------------------------------------------------------------------------------------------------------------------------------
			-------------------------------------------------------------------CCTTTCGCTTAGATCTGTTGGATACTTTTTTCTCATCTTTACCCCGTACTAAAATTTCAGATATTATAGCCTTTTACTTGTTTCCGGACAACCTCTAAGGACTGATAAAGAGAATAACCAAGCAGCCAGAAACGTTTATGATCAAATCAAAAAATCTAAAACTAATGAAGATAAATTAAGTAATTTATTGAACTTTAAAAAACAGCTAAAAGCTTTCCTAAAAAATCAAGATGATTGTAGTATTGTGTTAAATGCGATTGACTCTGCAAGTGTTATCCCTGTTATTGAAGTTAATGGTGTGCATCCAAAAGATAGTGAGATCAAAAAGTTAAAAAAAGCTCAACCTCTCACCTCTAACAGACAAGACTTTGAAGAAGCTCTAGGATACATAGAATCACAAGAAAAAGTTATGGGGATTACATTAGAGGAAATTATGGAATACAAGCAACACTCTGTTAAGATTTTTCTACTGAACCGTGTTCATTCATGCAAAAATGGGCATTCTCAATTGCATCCTGATGTAAAAGAAGCTATAGCAATATTATCAAATGATAAGCTGAGAGCTTTCTACGATGAAGAAGTAAAGAAGAAGACGCTACAACCAATATTGTCCTACAAAGAATGTGAACAATTATATGATAAAATTAACTATGAAAAAAATGAATCTCGTATTATAATCGAAAGAGAAGAACTTGGAGAGAATGTTAGGAGGGTAATGGGAGTGAAGCGCTTTACGAATGAAAGCAGTAGAGAAGATCAGAAAAATGGTACTAGTCCAACAGGAACTTCTACAAATTATAGACAAGAGCAAGTTGCCTCTAGTGGTGATAGAACACTTTCTAACCTAGTTACCACTGGTGAGAATTATACTAGTAATGCAGATCTGAGTGATGAATTGAACGTAAGTGAAGTAACTAAAATTGTTGAACGAATGGAGCTATTATCCAATAGTTTAAAAAAAATCCAAGAAATTGTGGAAAAGCTGGGTAATACTACACTAAGTGAAGAAGTGATAGTTCATGAGAGACATTTCAAAAAGTTTATGGATTTTGTAGGAGAAATTCTCGTAGATATTGGTACAAGATTACCACAAAGTGATTCTAAAAGCATGTATCTTGAACAAAAATTGAAGGGATTTGAAAAGATGAATGAATCCTTAGATAATAGTGTTCAAGAGTTAGAGAAAAAAGTAGATAAACTTGAAAAAGAGAATAAAGATTTTCTAGCAGAAAATGATGAACTTAAGGAAAAACTTGCTACAGCGAAAGAAGAAAAGGAATTGCTATTTAATAAAAAAGAAAAGATGCAGGAAGTTATAAATGGGCTGAATGAGAGCAATCAACGATTAATGCAAAAAATAAATGGGTTAGAAGATGATTATGAGTATTTGTTAGGAGCGGAAAAGACAAAAAGAGAAACCGAAGATTTGTGTATACAAGTGGAGGATGCAGATATACCGGAAGGAAAAGCTGAGTTATGTAAAGACTATGAAATTAAACTAGTAAAGCTGGAACAAGAGATAGATGCAAAAGGGAAACAATGTGAGGAATTGCTATTAGAAAATAGTATATTACGAGGAAATATAGAACGATTAAAGGAAGAGAATAAACGATTAGAAGGCATTGAAGAAAGCTTTAGTATCGATCCCTCACATTTTTGCTCTGTAAAAAATTTGCATGATGAGCTTATTCTAGCTAATGAACAGCCGGAAAATATTGATATATCAATCCAGGATGAGATGGATTCAAAAGTTGCCACTGAGTCTGTGGGTGTTAATGTAAAACAAGGTTATAGTAAAAGGACTAGCAACCTATCTCGAGTCTCTGAACAAAGTTCAGCAGTAAAATCTCAATTCTCAGAAGCAAGAGCTCAGAGTAGAAAGCAAATAATTTATGCCTCTGCTTCTCTTATATTATCTGGAGTATTTGCTGTT
			GGCACAAGTTTAACAATGTCTCATTTAGGAATATCTATTTCACTTGCTTTGACTGCATTAACTTTCCTTACATTGGGATGTTATTGTTCATATAAGGCAAGTACAACGCTTAGGAATATTGAACTTGATCGAACTTTTAAAATGGCTGATCATGAAGCTGTTTTTATGGTTCCCAGCTTATAACTATGTGGAAAAATATATTGTTTTACTCACCCCAAGAAAAGAGATAATGGGAAAGATAAAAAGGTCTATCAGTTCTCGGTGCGGCAGATTAATTTCTGACGGTGATATAGAGCATTACTTATTTCTCTAGAGAATAGGGAATTGGCGAATAGAGTTCTAGGTGTAGAAGGAGATATAGATGAAGAAAAGACCAGATTTAGTAGAAAAATATAAGGGCTTCTTTGTAAATGATAGTAAGGGAACAGCAAAGTAGTTATATTAAGGGACTGGTTTTATGTTCTGAACTCAGATTTTCGTTAGGTTATAAAAGAAGTAATATCGAGACCTTACTTTGAAATTCCAGATTATCAGAGTACTTTGCTCTTCTGAAGTGAGTGATGTTGGAATACCTCTGGATCGCAGTACTAATAACCAAAATTAAAGAGTAAATAGTTTATAATTTAAGTATTTATAATAGAGAAATTAGCATGTATCTAAATTTGAGCAGCAAATACCTTGAAATTACCATCAATTCAGTAAAATTGAAGAGTTTTAATGGTTTAATCATGTAAAGTATTCAATAAACTGCCGTTTTTAAATTTTATCAGACTCAGTTAAAAGAGTGGAGATTTTAATGATTTACCTCAAATCTAATTAAGAGTTAAAGTGAGAAGATGTTTTAGTTTTTATGCACCTTCCTCTCTACTAATTAAGGCGTTCTTTTTATTTGCGGCTTTTCAGACGTACGATTCTGCTTAGCAACCAATCCGGTACTTCTCTACCCTTTTCCCACTTAGCAAACCTCATCTTTTCTTTTAGGTAGTACTCTCTGTAAGCTTTTACTGAATGACTAGACTTATATTGATCTGGTAACGCCTGTACAAAAGGCTTTATATCGGTTGATTGAAAAACAAGCAAATTCTTATTACTATCACACCAATCTATAACTTCTTCTGATCTATGTTTTCTTTTATATCGCCAAGTATACTCTTTGCACAGCTCCCTTCCGTATTTTATTAACCAGAAAAAGTTCCCTTTGGATTGTCTAGCCCATAGAGAACAAGGGTGGTTTTTGTGAGTAAGTTTATATGGAACTTCTATATTCTGGTCTGTGATGCTGACTAAAGGATTTGGCACTTTTAATGCTATTGAAAAAACATTACTCAGTAACTGAGCAGTTTCTAATAGCATTTTTACTATATGCTTATCACATAACATTTTTGCCGCAATCTCTGGGTTTTCATCTAGTACAAAGATGTTCATCTAAATATCCAAAGAGCTTAAGTCTTTAATTTCATTAGCTGTAAGACCAGTAGTTTGAGCTATGATATCAATAGAAACTCCTGCTTTAAGTAGATTCTTTGCAACTTCAATTTCCCTCTCTTTTCTGCCTTTTTCATGTCCGATGAGGATGCCTTTTGCAGTAGCATCATCGAGTTTTTGAGCAAGGATAGCCTTTTCATCAAGAATACGTTTTATTTCCTGTTCATAAGCGATAAATTCTTTTTCAGACCAGTTGAATCTATTTAGTTCTTCATATGCTCTTTTGATTATTAGATCACTTCCTATTATTCTTTCTAGCTCTTCTTCACTAGTTTCATCTGCATATCTAAAGAAGTAGACCCATTTCTCAACAATACTTGAAAGCTGATCTTCTTTGGTTTTTGGAAATTTAGGCAACTCAATAAATATAAAGTAAAAATCTTTTAGATCATGTTCATTAGTATCTTCATCGCGAATAGTATGCTTTGATTTGTACTCGGACTTATCAGGAAATAGGATACAATCTGCTATAGCAATAAAGATAATTTCCTTAAGATCATGATATTGATCACCTT
			TATCAGCCTGTCTTGAGTAAGTCTTAGCAGCATAGTATTGGGCACGTTTTTCAAAGCCCTTAGTTTTAGCGACCTGCATCTCGCAAACGTACTGAACACCTGAAGAATCTCTACAGAGGACATCAACAATACTTTGTTTTTTAGAGGCAATATCAGGATCTTGAATAGTACTTAAAAACTCTATATCCTGTATTGCGTTTTTGCCAGTAAAGCTCAGAATATCATTGAGGAAATGAATGAGGATATCTTTATTCTTTTCAGTACCAAAGATACGCCGAAACGCAACATCATTTTTTGGATCGAGAAACTTCGAAAGAGCCATGAGAAAGTAAGATAAAAAGAACTAATAATTATACACAATTGTGAAGAAAGATTCAACTAAAATGCAAACATTTTGTATATCTTTATTTGATAGTATTAACCTGTATAATATTTATGGCAAATATCTCGATAAGGTACAAAATAGCACAAAAAGTAAGGAGCTGGAGGTTAAAGCGAGGT---------------------------------------------------------------------------------------------------GCTATAGCGGAAGCATTGTCAGTAAGTATTGTGGATCTCATTCCTGTATCAAATGAGAAAATCTATCTTGAAAATAAAGAAGAAGAGATACTAAATTTAATAAGAGAATATAAAAAGATTAGCGGTCAGGAGTTACGTAAGGTATTTTGCTTATTAACCAAATTTGCCCGAGTTGGTGAAGAAAATAGTAAAAAAACAGAGAGAATAAAAATTGCAAAGGGTCTAGTTAAAGAAGGAATTTCTATCGATATTGTCTCGAAAACAATAGGTCTCTCTGCTGATGAGTGTGTTGAAGAAAAGGTTGGTTCTATATACTGCAAAATAGGAAAGAAGATAAAAGAGTGGAGGATAGTGAGAGGGTATACTCAAAAAGATTTAGCAGAGAAAATGAGTACAACACGTGACGAAATAAGCAACTATGAACAAGGACGTGTGGCTATTCCACTGGAAAAATTGTATGCAATAGCGGAAACATTATCGATTAATATCATGGACCTACTTGAACTAACAGAGGATGCAGATGATAAAGTGGAAAATGAATTACCGAATTTAATTGAAGAATACAAAGAAATTGAGAGTCAAGAATTACGGTATGTGCTAATAAAATCTCTGCTTGAAGGCATACAAATTTACGAAGAGAAAGTGAAAAGAGCAGAAAAGATGAAAATTGCAAAAGATTTAGTTAAAAAAGGAATTTCTACCGATATTATTTTGCAAATAACAGGCCTCTCTTTGGACGAAATTCAACAAGTTTAAAATAAAAAATCATTATACATTAATATCTTCACTTTTTGATGAAAAAATAAGTAAAAAAGATTTAAAAATTGATTTGACTTCACGCAAAAGCTATGGCTTTATGCCAATGCTGATAAGAAAACAGCAGTAAATATCTAAAAAAAGTTTGTTGTTAGTGAAGGGTAAATTATATGAATAAAAGTAAAGAAGAAATAGAATTCAGAATATTAGAAAGCAAAGGCAAAGCTCTACTTGATCGTGAAATAATGGAAACATTTCTAAGTGCAGTACATGAAAGGCCACAAGCTCAAGAAATTGCTAAAAATCTGGTGCATACTTATGCAGGAGTAGGAAGGATCTTAGGTAGAGAAATGGATGATCTGAAAGTTATAGAAGGAGTAACTGATTCTGCAGTAGCAATGATTATGTGTGTTAAGGAAACACTAGAAAGGGTACTGAGAGAAAAGCTCAAGGGAGAGCCAATAATGGACTTACAAGGGCTAGTAGAGTACTTGAACGTAAGTATAGGCCACTCAGAAAGGGAATGTGTAAAAATACTGTACTTGAATAAAAGGCGCCAATTAGTTGGAGAAGAATCCTATATTGGTGAAATGGAAAAAGCACCGGTGTACATAAAGGAGATTATAAGAAAAGCATTAATAAAA
			AATGCAACATTAATAATAATGTCACACAACCACCCTGGAGGAAGTTTAGAGCCGTCAGAAGAAGATCAAGCAGTAACAAAGAGCCTAGCAGCAGCGTGTAGTACTGTAAGCGTTAAATTGTTTGACCACATTATCATCACAAGTGGGGGCTATTTTAGTTTTAAGGAAAGTGGATTGTTATAGCAGAAAATATTTGCAAATCTACTCACTATAATTTATAATAAGTAATATAGTGTATAACAACTGAGTAATAAAGTTCGTTATACACTTAGAAAGTATATTTAATAGCGGAGGCTAATATGGTTAATAAAATAATTGTACCTTTTGGTGATAAGGAAGGAGGCATCTATGAGTTAAACGTTGATCTTGATAAATTATCAAAAGGTGAGATGTTAAATGCTATTGTAGGAATTGGTCGTACTAGCCAGCAACTCACTTCTACAAGCGATAAGTCGGGAATATTAAGTGGTCTTAGTTGTAATAGCTTTGTAAGCAAAATTAATAAGGCTAAAAAGCTTGGAGAGGTGCCTTTTCCTAGCAAAAACGTTCGCGAAAACAAAATCAACTACGGAAAAGGACTTGATTACATATATGGCACAAAACCTGTGAGCGATCAAGCAGATTATCCGGAAATGTTAAACCCATTTGCTTCATCTTTGCAAAAAATAAAGCCAAGTGCAAGCGAAAGTGAAAAGTTGAGCTGGTTTAAGAGTGCTGTGGTAGAGGCAAAGAACATAAATGAATTGCACAAAACTATAGACCAAGTACTAGCCTCTGGAGCAAGAATAAATGCATATAACGATGGGGAATGGAGCATTGCAGAGTATGTAGTATTGGGTACACATTTTCATAAATTTGATAAGACTGATCGAAAAAAGATAATGCGTAAATTAATGCTAAGTGGTGCAGATTTTCATGATACTTTATTGCAGAATAAACTAATAGGTGAAATCTATAATGAGCTACAGCCAGAAGTTCAGCCACAGATAGATAAGAGACTAGAAGAACTAGAGAAGGCTGGTGAAAGTGCTGTGCAAGAAGGAGAATTAATAGATGTTGAGATAGATAATACAACATCGTATATAGAATTTTCTGATGATAGCAAGGTAGAGGTAGCCAAAATACTGAGAGAATTAGGAAGTAATATTTTAAAAATTGGCAATGATGCAGTTGAGGTTAAAAGTGAGAAGGAAGGTATAAGAAACTATATCGATATGTCAGATGAAAGCTCTATTATATTAGAATTTCCTACAAGCATTGGTAAGCTAAATATTATATTGTACCACGATGTAAAAAAATATGATCAAGTACAATTGAGAGTAGAAAACAAGGAAATGTGGGCTGAATTACAAAAAATAGGAGAAGAAATAGGAAAAAACTGTCTCTTTGGAGGAGTAAAACTTAAAGAAGCAGTAGAGAGAGGAAGTTTCACTAGATGTGGCATATGGAGTGAAAAGTATGCTATAAAAGAAGTTAGCAATGATGAAGTATTGTCTCCGTCTTCGTGGGTGAATAGGATACGTGAAGGTAGTAAAGAAACCTTTAGAGAACTTTAATGCGTCTACAGCCAGCTTTAAGGTTCCAGAGGTTTTTTCTTACCGTTATATCTGGAGCCTTTGAGCTATAGTAGAAAATATTATATGTATGGTTCTTTGCGTGGAAAAAATTTTAGACTATGAAGTAGGGGAAAAAGTGAAAAGTTGGAGGTTAGAGAGGGGGTATACTCAGAAAGATTTAGCTGAGAAAATTGGTGTAAAATACTGGGTAATACTGCAATATGAGAAAGGGAATCGTAGAATTTCAATCGAAAGGTTGTACGCTATAGCAGGTGCATTGTCAGTAAGTATTACCGATCTCATTACTGCATCAAAGGAGAAAATCGGCTTTAAAAATGAGGAAGGAGAAATATTAAATCTAGTAAGAGAATATAAAAAGATTAATGATCAGGAGTTACGTAGGATGTTTTGTTTATTAACTAAATTTGTCAAAGTTAGTGAAAA
			AAGTAGTAAAAAATCAGAAAAAATAAAAATTGCAAAGGGTTTGGTTAAAGCAGGAGTTTCTGTTGATATTGTTGCAAAAACAATTGGTCTGCCTGCTGATGAATGTATTGAAGAAAAAGTTGGTTCTATATACTGCCAAGTAGGAAAAAAGATAAAAGAATGGAGGCTAGTGAGAGAGTATACTCAAAAGGATTTAGCAGAGAAAATGAATACAACACGTGACGAAATAAGCAACTATGAACAAGGACGCGTAGCTACTCCACTGGGAAAATTATATGAGATAGCAGAAGCATTATCGATTAGTATTACAGATCTACTAACAGAGGAAGATGAAGGTAGTAGAGTGGAAAATGAGCTACCTGATTTAATTAAAGAATACAAAGAAATTGAGAGCCAAGAACTACGGCATGCACTAATAAAGTCTTTGTTTGAAGGGATACGGATTTGTGAGGAGAAAGTGAGAGAGATAGAAAGGATTAAAGTTGCAAAGGATTTAGTAAAAGGGGGAATTTCTATTGGTATTATTTTGCAAATAATCGGTTTATCCGTTGATCAAATTGCATGAAAATTTATTTCTAAGTAAGGTATATATGTTTGTTTCTGTAAGCGATATTAGTTCTATAAGCTACAAAATAGGACAAAAAATAGAAGATAGCAGGTTAATGCGAGGGCATACTCAAGTAGAATTGGCAAGTGAAATAGGTTTAACATACCAAGAAGTAAACAGCTATGAAAATGGGTATATTCCTATTCCAATTGAAGTACTATATGTAATAGCAAGAGTATTGTCAGTTAATGCTATAAGATTTATTACCCGAACCAGTAATAGTAAGGGAAGACAGCTATGAAGACGAGGAAATACTCTATCTAACGAAAATATATGAGAATCAAAAGTTAGGCAAAATAGTACCTTCATTAGTCAGGTTTGTTCATATTAGCGAAAAAATTAATCAAGAAGAGGCAAGATTAGAGGTAGCAAAAAATCTAGTTAAAGAAGGAGTTTCAGTTGACATAATTTCCCAGGCAACCGGCTTATCTATTTACGAGTATGATAATACAGAGAGAGAAATCTGCACTGATTCTATATA--TTACAGAATAGGGCAAAGAATAAGAGAATGGAGGTTAATAAGAAGGTATACTCAAAAAGATTTAGCGGATAAAGTTGGCGTAACACTCAAGGAAATACATGAATATGAAAGAGGTTATACTACCATACTATTTGATAAATTATATGAAATAGCAGAAGGATTATCAGTGAATATTAAAGTTCTGCTGCCTAAAACAAATGAAGATAGTGAACTACTTAATTTACTAAGAAAAACTGAAGAGCAAGAATTAGTGAAGAAATTTTTATCTAGGGATATGAAGAATAGCAAAGAGAAAGTAAAAAAAACAGAAAAGATCAAGGTTGCGAAAAATCTAGTGAAGGCGGGTGTTTCTACTGATGTTATTTTGCGAGCAAGTGGCCTAACTGCTGATGAGTGTGAAAATTGAATTGTGTTAAAGACGGTACTGAGAAATATTACATTAAGATATAAGTAAAGATGGTTACGTATTTAATACATCTATTCTGAAAATTTGTTTAGCTGACTCAACTGAAGCATTTTCGTAAAGTTTTGCTGCTAATTTGCTTGTTTGATAACTTTCTTTAACGTCTTCACAGCTAACACTGAAAACACATATTGCTAATGCTAGCAGAGAAGCTAGTTGGCACAGCCGTCAGTACTCCCGATTACTTTTCCTGATAATGTGATAGTATTCGCAAGTATTATCATATATTACAAAAAAATCAGTTAGAGGTTGTCCGGAAACAAGTAAATTCAAGCATATTCCCTCTTTAACATAACCCTACTCATAGCTAGGTATATGAAATTCTCAGTGGATGTTGTGAG----------------------------------------------------------------------------------------------------------
			---------------------------------------------------------------------------------------------------------------------------------------------------------------------------------------------------------------------------------------------------------------------------------------------------------------------------------------------------------------------------------------------------------------------------------------------------------------------------------------------------------------------------------------------------------------------------------------------------------------------------------------------------------------------------------------------------------------------------------------------GCATTTCTGTTTATTAAAATTATACAATAAAGCTGCACTTTATATAATACTTCTCAAATCATTTCTACTAAATATTTATGAATATGGTTAAACAGTAGATAGAGGAAAACTTGTCTAGTATTGATCTTTTTTATAGTAAAGTTATCTCATAAAATATTAAATTGGGAGTTTTATGGATCACAGATTAAGAGCTTATTTGCTTGGAGTTACCTGGTTTATACTCAGTTTACTTAGTAGTGTAGCTAATGATACTATATCAAAATATCTAAGTTTACATCTCCAAAGTTTTGAAGTAATCTTTTTCCGCTTTTTATTTAGCACTATTACCCTTGTACCTTTTATGCTTTACTATGGAAGAGAAGCTTTTAAAACAAGTCAAATATCTATTCAGATAACTAGAGGAGTATTGTTATTTGTTGGAATAACCTTGTGGACCTATGGGTGAGCTATTTTTCCCATAGTAACTGCAACAATTATAAGTTTTTCTATACCATTATTTGTTATACTTCTTGCAATCCCTTTACTAAATGAAAATATAATTTGGCAAAGATGGTCAGTAACTGTTATTGGCTTTGTTGGTATTGCTATTACTACCAAAGCTTATAGTGAAGACTTTAATCCTAAAATTCTTATTTTTATTGTATCTACATTAATCTTTGCTATATTAGACATACTTAATAAGAAACTCGCAATAAAAGAGTCCGTAATAAGTATGTTATTTTATTCAGCTCTAACAACAACTATTTTTTCCACTGTGCCTTTGCTGTTTTATTGGCATTTGCCTTCCTTGTTAGAATTAGTATTACTACTGATTTTGGGAATTAATTCAAATCTAATTCTGTTCTTCACATTAAAAGCTTTTGCTCTTACTGATGCCACTGCACTTGCACCGTATAG-------------------------------------------------------------------------------------------------------------------------------------------------------------------------------------------------------CTAAACTATATTTTTAAGGATTAGGAGTAGTATCTGGTACAATGTAAGCGTTTGACATAAATACTAAGAACTTTTGAAATCAGGGAAAATTCCCTTATATGAACCTGGATGGCTTTGTTGCATAGCACTGATAGGCATGTAAATCACAGTGAATTTATGCAGCTAATTTAAATTTAGCCATACCTAT
			ATCAGTAAATTTGTTCAATAAGTAGCACTTAATTAACAGCTCTTTTTCACGATTTACCTCTGATTTATTTTTCAAGCCAAACCCAAATATTTGCTTCAACCTATAGAAAAAGACTTCAATATAAGACCGTGTTAACTTTTTTCTTCCATGCATTAATGCCATCTTCATAATTCTCATATGACCTAATTCTACTAATATACTTGTTTCTTTCTGATAAGTAGTCAGCTAAACAAATTTTAGTATCCTTCCTAGGGCGAATAATAGGCACAATATTGTATTTTCTGCATTCTTTATACACACTTTTTATATCATAAGCCGCATCTGCTCGAATAGAACAAATGTTATATTTATCACTGACTTCTTCTAACATATCGCAGACCGGCAAATAGTCTACAGCAACACCACTAGTGTAGTTCATGCTTATTGCTTTCTTATCATTTATGTTTAAAATAACATGTAATTTTCTTACTTGACCATAACCACTGTATTTTCTTTTTCGAGTTACTATGCCACCGTTATTATTGTAGATACTAACTCTAGTGCTATCTACGGCAATTTCAACATTTTCCAGATCATCTTTATTGCTTCTATGGTCATCAATCTTCAAATTAAGCTTTTTAAATCTTCTGGAAGCTTGTGTATAGCTGATAATCTTAAGTTTTTTGCCTATTTGTACCATATAACCTTTTACAAAACCTACAGCTTGTCTCAAGCCAATTCTAAAAAGATGAACTATTATGTGTATTAAAATTACAACTTTATCACTATAAGTGTTATTGCCACCTGCAACTTTTGGACTATTTTCATACCAATTTTCTATGGCTTGATTAACAAAATGAAAAACATTTCCTCTTTTTTTGAGAAACTCGTTATATTCTCTTTGGTTACTTACTCTCATTTTTTGTGGCATAAGTTGTACTTGTTTGAAAAATGCCTATTTTACAACAAAATGCGTTAGTAGCCATATATTAAAAAGCTTTTCTTCTTACAATAACCTCAACCAACACTAGCTATGCAACAAAGCCAACCTGGATTAGCAGACATTGACTTTTTAGCTAACAGTATGGCCATAATCTTGAATTTCTGCTGGATTTTTCAGTTCAGCTTCTTTAGATTTTGCTGCTAATTTGCGTTAACTTCTTTAATGTTTTTAAAATTGATGCTGATGGTTAGTACTGGCTAAATTGAACGCTGGTGTGGCAACTGTCAGTAAAAATGCTAATCTCTTGCTCCCTATATTGGATTTAATTTTTTTATTTTTCTTTTCAGTTTTTTGAAGCCATTTTTGAAGTAGTATTTTTGGCTTAGCTTCTTAAAACATTTTTTTGGAGAAGAGATATCCATTGCTACAGAATTTTTTTGGCATTTCTACGTATCAAGATAAAATATCACAGAATTTCTCTATCACTTTCTGATTATCCTCTATCATTTCATTTGCCTCTTGCTGAAGAGATTTGATATTTTTTGATGTAATATTATCCATATCAGGTGATGCTACTTTTAATTGCGATTGTATTCGTATATATTTATCAGCTATTACTTGATCAAGTTGATAGTTTACTGCATCTAAACTTGAAGCAAACATCACATGTAATAGTGGTTTTATCCAGCCTATTTTTCCAAATCTCCTCGAGTTAGAATACCTTATACTTCTATCTGTTCTGCCGGTACCTATCGATAACAGTAGAATATCATCATTTGGAAATAACCTCTTAGCACTTGCATATGCACAAGCCGCTGGATTATTAGCAAACACTCCGCCATCCACTAATACTCTGTTTATCTGGTTAATTTTTAGATGTTTTGGTATGAAATAAGTAGGTGCAGCCGTTGCAGCTCTGAGTGCATCTTTCAGCTTAATATTACCTTCTTTCCAGCTTTTGAAGAAAAATGGGCAATTATTGTAAATGTCGTAACTCGTAATCAACACATTACTTAAAGTGTTTTTAAGGATATCATCGCCAAAATATTTATCCAGTACAAATTCAATATTTTTATGT
			GGGTATTGTGCGCAATTAAGCCAAGAAAATATTGATCTTCTCAAAAATGAAGATTTAAAAATATATGACCCGTATTTTTGGTAAAGCTCGACTAAATCATTGGCTGAATATTGAGGTTTATCTTTTTTACATAATCCAGCTACAACAATTCCACCGGTTGAGGTCCCTGCCATAAGATCAAAGATTTCAGCTATCGGTTTTCTTGCTCTCTTTTCTATTTCTGCTAGAATAATGGCTGGTATTATGCCCCTTATGCCTCCTCCGTCAACTGAAAGGATGTATTTTTTCATGATTAGATATTTATTAATTCTGTTAACTTGCTCACTTTTATCAGGTTGTGTTACCTGTCCAAAAACTACAGTCTGTTTTACACCTAGGGAAAATTGTGCCGAACAAATAACCAATGCTATAGATCAAGCTCAAAAATCCATATTAATTCAGGCATATCAATTTACTTCAAAGCCTATTGCACAATCTTTAATTAGAGCAAAAAAACGTGGTATTGATATTAGGGTTATCCTAGATGAATCACAGGTCAGCTCAAAATACAGTGTCATCAATGAATTATTTAGGCAAAAAATACCGATATACATAGACTATAAACCTGCAATTTCACACAGCAAAATTATGATTATTGATGAGCAAAAAATCATAACCGGATCATTTAACTTTTCAGATACCGCTCAGCAAAGAAATGCTGAAAACCTATTGATTATAACAGGAGATCCTCCACTAGTTGAGCAATACATCGAAAACTGGAAGGATCGTAAATCTCAATCTGATCCTTATACACCAAAAGTAGAAGAATAATTACTTAAAATCAGCTTTAAGCTCATCCAATTCCTCAGAAAGATTTTTTACCCTTTCCTCAAGTACTAATACTTTTTCCATTAAACCATATTCAATAAGTTTATCGTGAAATTGTACCCTTGAGTCTAACTTGGATAACCACCATATAAATGCTACTGTTTGTATTAATAACGTGATAATTACTGTAATTGGGATTTTTTGATTTTGCATGTTTCTCCTAACTGTGTAATCTTTCAACTACTTCTTGTTTCCGGTTACGAAATATTACTGCTCAGATTCATGTTCTTTTTCAGCATTATAGAGCAAGTGTATAATTTCATCGTATGGTTTATCTTTATTGTGCCGTGATCTTAGCACAGCTACATCTCTTAGGTTTTTCCCATCTGTGTCTCTAATGTTAGGATCTGCACCTTTATCTAATAAAAACTTAATAACTTCTAGGTGTCCTTCACCTGCAGCGTGATGTAAAGCTATTCTTTTAAATGCATTTCTATCAAGTGCGTTTATATTTACTTTTTCCTCTTCTATTAAAAATCTGATAATGTCTAAACATCCTTTTCTTGCTGCACAATGTAACGTTGTTCCACTCAAGTTTGGAGCCATATCCTTTACTAAAAGTTTTACTATTCCTAAGTTGCAATTACTAGTAGCCACTTGTAATGTTTTGTTATAATTATCTGTAGCTTTAGATTTTTGATAGCAATAAGTAATAACAACGCATACTATTAATAGTATGAACCATACGAAATGTAGTTTATCTCTTTCATTATACTTTATTTTTTTCATATTTGGCACACAGTTTCTTAATATTAAATAGATCATTACTCATTTTTTTCTTAACATTACTTACTCAAAGATGCTGACAACATAGTAAGGTAACCCGAGCTATTTAAAGTATGCTCCGCTCTATTAATTATCCATTCACCATCTAACGCTTGATTAAAACCTAGAAGATTAAGTTTAGCTTCTGCAAAAATTTGAGGATTACCAGGCATAGTTACATCTAAAGTTTCATTGTTACGCTTCAATTGTTTCAACTTGGCATTTGCTGCACTTAGTGCTGACTCTGCATTTGAGTAAAGTTCCAGCATAATATAACTTGGCTCACCGCTACCAACTGTTTCTTTAATAGTTTCGCCCTTTTCATAGCTATGCCACTTTGCCACTACTGAATTATACTTATCACGTAC
			GGTAAAATGCACTTTCCAGTTAATTGTATCTTGAGGTCTAATAGTCGTTGTTCCTAAAGCTTTTCCTGTGGCTGATTTTGCCATGTTTTTTGAAATAAATAATATATACCCACCAGCTAATTTTGCCATTGCTTCACGCTCTGTTGCGATCTTTGTTAACAGACTTATATCACTTTCATCTGCCTGATTAATATGGGGTATCAATACATCCTTAAATTCCTCAGCGACTTTGTATCCATATCCATGTTTTTGGGCTATTTCTTTTACTAAGTTTTCTATGGTAATTTGGCGCCATTCTTTTGATACTTTTGCCTTCAAAGATATTCTTAAATTTGTTGCATGAGCTTTGATTAGTAGAGTCTTAGGTGGACCCTGTATAGTCACTTCGTTGACTGTATATATACCCATTGGAAAGATTCCAAATTCCTTATAACCTAGTGCTATGTTCAATTCATTCGGAATATCTATGTCTTCATCCCTGTAATCAACACACACTTCAACTACATCATCTATTATTCCTGATTCATCTGTAAGGTGCAATGATATAACTCTATCTTTAATTGATTCACATTTATCTATTATAAAATCTGGCTGCATTTATTCCCAGACCTTTAATTTTGACTTTTGTACTATTTTCTTAATAGTAGGAAGCTTTATCTTTAATCCTGCGGGCAAAAAGCTTCCGTATTCTGCCAAACCCAAGTTCTCTGCTAGTACTAATTCCACTACTCCATCAGTAAATCCGTAATGTTTCCAGCAAATCAGATCTAACATCTCATTTTCTTTACTCACATAGTATATAGTCATCTATAGCTTTTTAAACTCAAACTAAATTCAATTTTTCTCGGTAGTCCATTAGGTAAAAAATACATCTGCTTTTCTTCTAACCTAGTAATTACGAATTGTCCTAAAATATTACCTAAACTATCTACTAAAATATGTGGTTTTTCAGTTTCTTTCACACTCTTTAATTGATTTAGCACGTTGAGATTATGCAGATAAATCATTCCTTCTAAATCTATATTTTCTACACCTTGACCGATATTTTGTAATAGTGGCATATTTTCAATACACTCAATCGTGCTCCAACGATTTTCTCTGCTATACTTTAAACTTGTGGGAGCAAACTTATACGGACCAAGAGATAGCATCAATAAAATGTCTCTACCGTATCAAATAAAACATCACGTGACTTTTCTCTTATCCTTTTTATTACTTCATCTGCAAGACTACGAACATCTTGGTTAGGTTCTGCTTTAATGCTGATAGTGTAATTATTAGTGATGTTCTGAGTTTTATTTTGTTCTTTATTTTCAAACTTACTCCTTGCAAATATCTTATCGCTCTCTGTAAACTTTTTCTCCTCAATAAGGCTTTTGACTCTGAAGCTATTTTTATTTCTCTTTGAAAATTCTTTAATTATACTGTTACCTAGCACAGGATTTCCACTGTTGAGAATATTACTTTTTAGGGGAGTGTGCACTGCTTTTACTTCAGTTTTTCTTTTTTCAAACTCTTTCAGTGGGCTATTTCCCAATACTTTTCCAAATATACTTTCACCTATCCATGAAAAAGCTTCTTCTATGGGTTTTATTATCGATTTCCAAAAGCTAGAGAAAAAGTCTTTTACCTTTTGCCAGTTAGTTATAACAAGTGCTGCGCCAGTGACAAGTCCAGTAATTAAAAGTCCTATAGGGTTACTCATTATAGCGAGTGTTACTGCTCTTAGTCCTGTTACTACTGCAGGAAAAACTGTAGCTGATAAAAATGAAAATACTCCAAGTAGGTTTGCTTTCAGACTAAAAATCGTACTTCCTAGCAATGTAAATCCGTATCCTAGTCCCACTGCTACAACTTTTAAACTTATCAAGGCTGCTACAGTACCCATGATTGCTTTGGTTAAAGTTGGATATTTTTCTGCAAATAACGCTATGCTTCTAGTTTTTTCTTGTAAAAATTCAGCTATAGATTTTAAAGTAGGCAGCATCACTGAACCCAGG
			TTCATACCAACTTCAGCTATTGCGTTGCGAAGAAGTCGTAATTTACTGGCTGTGGTGTCTACACGGTTTTGAAATTCTTTCTGCAACGAGCTCTTGTACTCTTCTGTGTCAGATAGTAACCTTATAGCATCTTCGTATTTGTTAAAACTTCCAGCTAATAATGCAATATCATCTTGATATTCCTGACCGAAAAGTTTCATAAGGATTGTAGAACGTTCCTGGTTATCCATTTTCTTTAGAGCTTGAAAAAAGTAGAGTAATGCTTCTTCGCCGTTTTCGCTTATTCTTTGTACTATTTCTTCTGCAGTTATGCCCATTTGCTCTAATGCTGCTTTAAAATCCCCTCCTTGTTCTTCAGCAGTCTGAAGTTTACTAAGTAGAGCATTTATAGCAGTTGCAGCTTTTGCTGGTTGTTTACCTAAACTAACGAAGGCATTTACTAAACTACTTGTTTCCTTGATGTCAAGACCAAATTGTTTTGCAGTACCACCAACTATTGCTAGAGCTTCAACCATATCTTTTGCTTTGGCAGCAGTGTTATCTGATAAGTGATTGATTACATTACCAACGTATTCCATTTTACTAACATCAATTCCATAAACGTTAGAGAGTTTAGCTATAGAATCACCTGCTTGCTCTGCAGACATATCAAATGCTGTAGACATTTTTGCCACTGTTTCTGTAAACATAAAAAGATCTTCTTTCTTGATACCAAGTTGACCACCACTTGCAGCTATTTGTGCCAGTTCTGCGGCTGATAATGGTATAGTACGTGACATCTCTTTTAACTTCTTTGCAAATTTAGTTGCTTCATCCGTTCCTTTTTTAAAATCTACCACTTTTGTAACATCAGCCATAGCACTTTCAAAGTCAATTGCAACTTTAACTGGAGCTGCAAGCGTTAGCCCTAGCCCAATAGTCTCTATAATTTGTGACTTAAAATGTGCTTTGCTTGCTAAAAAACTTTGGTGACTACGTATTGCAGATCCAAGCTTACCATACTTACCTTTTAATACTTCAATAGAAGAGCCAAGTTTATGTTGGTCACTTACTAAGTACTTAATATTTCTTCCACTTTTTCTTACTTCTTCATTAAATGAATGCAAAGCATCTCTCTTTTTCAAATATGCTTCTTTTGCTTTTATTGCAGAGGTTTTGGCCTTGTCAAATTCTGCTTTTAAAGTTTTGCTCGGTTTCTCTATTGCCTTCATTTGTTTAGCTAAAGATTTTACTTGATCTTCAAAGCCTTTCCATGACCTCTTGCTAGTCAAAACATCATGGCCTAACTGCTTAAACTTTGATACTGATTTTAAAGATGAGTCAAGCTTTCTTATATTCTCACCAAGATGAGTAAGTTGACTGCTACTTCCTTTTATTACAGTACTGAAACTGCCATCTAAAACTGCTCCGATTTTTATAGATAATGTTGACATTGTACCTTCCTCGCTGCTTTATGCCATAAGATAAATTCATTAATCTCCATATCAAGTATTTGTTCAACCCCGCCTCCTACAACAGAGCTGAACATTAATACTTCTAATCTCAAGTTTTTTGGATAATCGGTGAAAAAAAATCCTTTAATACCTCTTGAATTTTCACATAATCAGCAATATCTAACTCTTCAATTGCTTTTTTGCAACTGATGTCAAATTGGCAGTCAAAGTTACTTCTTTACTAAGGTCACTACCATTTAAGCGTTCAATTGCAAGATAGTCTCTAACTTTTGGACGTCTAACAGTAAGTTCTGAGACAGAAATTCCATCAACTGTTATTGGGTTATTAAGTGTTATAGCTTGCATGTTCCTCCTTAAAAAGTTAATTAAATAAAAGGCTATATCGGCTTTTACATAACTAATTTCTTTGTATGGTGCTATAAATAGGATTAGCTTTGATAAGAATCTTTTCTGTGTTCAATTGAAGTAATAACTACTGTATGTTCTGGTACATCTATATAATAAAGTATACGATAGGTACTCACCCGTAGACTACGTTGTCCACTT
			AAGTTATGCTTTAATGGCTTTCCAAGTCCAATTGGATCAACTGTTAGACGCTCCATTATTGCCTTCTTAATCATTAACTTTACTTTTGCTGGAAGAGCCGGAATGTCTTTCTTTATAACAGATTCTGAATAGTCTATATTGTAAGGCTTAATCCCAGAAGGCATCTTGATGTTTAACCCTCTTTTCTTTATAGCGTTCGTCAGCAATCTTAGATAATTCCATATCTTCAATTTCTTCTTCCATTAATTCAGTTAATAACTTTAAAACGGACTTGTCTTGAGATTGTGCTACACTAACAAGTAAACCAGTTAGCTGCTCTATGGAATTTGTATGAGCTTTAGAATCCATATTAACTATATACCTACAACTTCTTATATTTTAACATTTTTATGTAATTTTGTCAACCATATTAGATCCCTAGAATCGTTTGTAGCAAGGCCATTTGATCAACGCCATTTATCTTTCTAATCATATTTTCAGCATCGATCTCTATTAATTCATTACCACCTATAGTAAGTTTATAATAATGGGCAGCTACAGTGCATTTAAGCGTTGCTTTTTCAGCAGGTTTCCAGTTGCCAAAGTCAAACTCTTTAAAAATGCCTCTTAAATTGATTATTACTGCTTCAATATCATTACCTTGCATTCCTCCACGGAGCGTTAAAGATACTGAGGTTCCATCTATCAAGCCAAAAAGTCTAAATAGTTCTGAATCATACTCAGCAAAAGTAAAGTCTGCTTCAAGCTTTTCCATGCCCATGTCAATATTTATTGGAATATCCATACCACCAGCTCTGTACTCTTCGGTTTTTATGGTAAGCTTCGGCAAGGTTATTTCATCTATTTTTCCTGCATAACCACGACCATCTACAAATACGTTAAAATTTCTCAGTATTTTGGGTAACACTTCGCTTTCTCCTAACTTATTACACTATTATTTACAAGATGGGATCTGAATATTATTTGCTCAGCTGGATATGGCGGTGTAAACTCAAAATCAAAAGACACTTTTCCGCTTGCAATATTTGTTGGTGTATTGAGTTCTGGAGTTGCATAACATTTTCCACTGATAATCGCCCCTTGTGCTTTTAAACTTGCTAGGTAGGAATTCACCCCCTCAATCACATCATCTATATAAGTTTTGGTGATATTGCGATCAACTGCCCATAAGTGAGCCCGAAGCAGACTATCATTGATTAGATCTGCAGTATGCCTTACTGATAGAAAAGCCCATTTCGAGTCATTTGAACATGTTCTATTTCCCCAAAGCCTATAGCCATTTTGATGAATTATCGTTGTTACTTCATTTTCATTTAAATGGTTTGCTCTACAATTTGTATCACCTAGAGTAAAATCAATAGGCCTGCTTGTTCCAACAATACCATTTATTTCTTTATTTGAAGGTGAATGCCAGAAGCCTTGCTCGCTGTCTATCTTAGCTATTAAACCAGCTACAAATGAACTTGGAGGCAAGATTTCTTCTTTTCCTTCGATAAGTACCTTAACCCATGGATCAACCACGTAAACTCTTGAGCTGCCTACACTTTTTCTCCACTTTATTGCTTCTTCATCATTGGTATTTGGACCATCTGCTACTATTATGCTTCTCAGTTTTTCTGCTACAGAAATTAATGCTGCAACTACTGGATTTTTGCCATCTTCTGGGAGTTGGTGAGTAAATTGAGGTGCAATGAGTATTCTTGGCGCAACATGAACTATACTTTCACTGCTTAAGAACGCTTGAATGCCTTGATAATCCCCGGTTTCTTTATCAACACCGCCAATTACATTTCTCAGCGTTTCTTCTTTTTTTAATTTTGGATCGCTGTTTTCACTTTCTTCAACTCGAATAACTACTACTGTTGCACCAATCTGGGAAAATATTCCATTTACTGCAGAAGGTAGTGTTCCACTTTTCCCAAGTTTTGCTGCTTCCTTTAAACTTCCTGCTATTAATATTGGTTTATTCAGTGGAAACTTTTGCCCGTCAGCATCAGGTG
			CAGTACCAATTACGCCAATTACCGATGATTTAGCTGTTTGTACTGTCCTCGCTCCTGAGGTAACCTCGATAACATTTACTCCATGTAGAAACTGTTCTGTCATCTTTTGCCCCTTTTTAGCTCTCTTTGCATTTTTTGTTTACAATCATCTAGCAAAGTTTGCAGCTCTTCTTTATTCTTGGCTCCCTCAATTTTTCTCTTGGCTACATCTTCAAGTTCTTCACATTTGATTATTGCTTTTTCTGCTTTTTTGGCTTTTTCCTCGATTATTCTTGCCATTTCAATAACTGTAATACCACGTACTTTTGCTAAAGGCTCTATAATTTCTGCATCCTTTTCATTCATAGATTCTGGTGCTGCTAGAATGCTTTTTGCGGCTTTTTCTTGTATTTGATACGATTTAGCTTTTTGGTGAGAATTTCCAGCGTATTCGTTAGTATAGTTATTAAAATAAACGCGAAGATTAGAAAGTACAGAAAGTTTCGCATTTTCAAGTAACTCCAACTCAATGTCTTCCTTATTCCTCTCAACAATTTCTTCTCCCTCTGTTAACTGATAACTCTTTTGCCATTCAAAGTTTTCTGGCGCTTCATACCAATCATTTCCAGTTGGCTTACTTTCAAGCGTTGTTGTTTCTACTTGTTTGTGATTTTCAAATCTAATGTAAATAGACATTGTTTGTTACCTCCAGAGCTCATATGTGTTAGATAATCCAGGACATTGCCAAGCTTTTAGCGTCCTCTCTACATCTATCTCAAGCCCTGTGGTGAGAAAATTGCTACGTATGTTATAAATTCCCCACTGTATAAATTGACCATAGATTGTGCTATACGCATGCTCACTTGCAAAGAACTCAGGTGTCTCACCAACTCTTTCACCTTCTGAGTGAAGATTAGATGACGTATAAAGTAACACTGTAACAGTTTTTCCTGCTGGAATGACTATGTTACCTGATCCAATAAATTCAGAACTGCTAATTTCATGCTGGTAAATACGTGTCCAAGTAATTCTCGAAATCTCTGACTTCCTTGTATTAGTTTTATCAGGTGTACCTATAAATAATCCTGCTCCTCCATAATTAACTTCATCTTTATACCACATTGCAGATCCAACAAAGTTTATAGTTTTACTTATATCTACATTGCTTGTGTTTTTTACGAATATTACTCCCAATGCAGCATAAGGGTATTTCAGCATATTGAATTGCTCAGAAAATCCATCATACATGAATCTTGGGTATGATTCTCCATAGATAAATGTACCTTTGCTTCCCTCTAAAAAGCACAATTGTCTTGGCCGATAAAAACTAACATAGCTTGTATCATATGTGTGAGTACCTGCTAGTAGTTGTAGCATATAGTCTGTTTTTGTTATATCACTACTCCACTGACCAAGCTCAGTTGTAAAAGTTCCGTGACCAAAGTAATTATTTTTTCTACTTAGTACACCAAATAAAAAAGGTAATGCTCCAGGTTCAATCATGTGACGATTTCTTACTTCTTTCATGATTGATGAGCCGCTTGGTACATCATTTATAGAGTTAAGCTTAGTTGTTAGTTGATTTTCTCTGCTCCTTATCTCCCTCATAATCGATGAACCGCTTGGCACATCATTAACAGTACGGAAGTTATTCACTAAACCTTTAAGACCATCTTTATGACTGTTACTAATGCTATTTATTGCTGCAATATTGGCATTCTTTCTCGTATCAAGTAGCGATAAATTTGTTGTTCCTTTTTCATCAATTCTCTTTAATAACTGCTTCTCTGATTCAGAGATCACTGCTAAAGAACTAGCTTTTTTATTATCCAGATCAGTTAAGTGTTTTTTTGCACTATCAAGAAGTTCTTTTAACTTACCATCTGTCATCTGTACAATTTCAGAAACTGCACTTTTGTCGACTATTGATTCCAATGCTTTAGCAAGATATGCTAATTGATCTGGAGTACTGTTTACTGCTAAATCCTTAAGCCTCTTTTGTAGTGCATCAATTATCTCTT
			TTACCTCAGTCATCTGCACAATGTCAGCAATAGCTTTTTTATCTGCTATCAACTCCAGCGATTTTGCAAGATATGCCAGTTGATCAGGTGTGCTGTTTGCTGCTAAATCCTTTATCCTTTGGTATATTGCTTCTTTCATTCCCAAAAATTCAAAAAAGTTTCAAATCTAAATCGTTTAAAATTATTTTTTAGTTGATTATGCTCATCTTCTCTTTCGGTAATATCTTCATCTATTTTCTCAATTGTGGTACGAATACGAACAACACCTTGCACAGCAATATTCTCTGGATGCGGTAGTGAATATCCTCTACTTGTTTTATCATCTGACATTCTGCTAAGTGATAATGATTCGTAGATTTTTGACTTTAGGACGATAGACAACTGTTCCACTTAAAACTAATTTTATCCTTGTCTCATTGCCATTAAAATTTGATAGCACATGAGTTCTCTCTACCCAATTTTCTCCAATTGGTTTCCCTGATGTTAAATTTACTAATTGCCATTCTTCTCTTTCAACATTTTTTTGAACATATGCTTTAACATCTGCAGTGCCAGGTATTAGCGCATCATATGTTATGGTAATCTTAGTGTTAGCTCCTGCTGTAATGCTTCTTGTAACATAATCTCCTTTTTCCCCTATATTACCCATAACTAACTGTAACCCAGGATAAAGAACCGGACTTTTTTCTTTTGACCCTTTTAAATTTGCCTTTACTGTTAGCTCTCCAGATAATCTTTCACGCAGTGCAAGCGGCAAATTATCAGACAAAAAGTTTTCTTTTCCCTCTTCATCTGTTAGAATAAATTCTACATTAGTATCAAATGCTACTTTTTCGACGTTTGTCAAAACTATTAAATCTGAAGTATTGTTTGCTGTCACTTTTCCCAGATCAATAACATGAGAAACTTCGCTAAATTTTGCAGCTAGTAGTCGAAACGTTAAATCTAAATTTTGATGTGGTGTCCAGGTACTTGCATTGCTTGATGATAGTAATACTCCTACTTGATATGGCTGACTCGTTACCCACCTACTATTTACTGCATCATACTTGCCAAGTTCTGCTATTTTTACTGCAGTATCTGCATCATCGGTTAGAAAAACTATTGCATACTCTTGTCCTGCATGGCAAAACACTGGTGACCACTCTATACGTGTTGCTGTGCCATCTATCTTTATATCTTTTGGCTCAATATAGCTTTCAGCGATAAAAGTTTGTGAGGGCACTCCCACTGCTGTTTCTCTAATCTGCACAACAACACGTTTTTTGCCGCTATTTACAAACCATAACTCCACACCTCCTATGTGTCTGCTTTCATTTAAAGTAAATGTTTGTGCTAAAGGATCAACTCTTCTTGCTGCGATAACTCTTCTTCTTTCTTCTATGGTAATAGTTTTTTTACCAGTATACGTTGCTTCTCCATAGCTTCCTTTATCGCCATAAAACTGTACTAATTTAGTACCCGCTGGAATATTTGCCGGCACTTTCACCTTTCCCTTTAATTTCCCCTGGTTGTTAGCTGTTAACATATTTCTTATGCCATAGGTTGAATGCTCATACCGTCAAATTTTATCTCCTTGAGCTTTTCATTTGGCTCAAAACCTTCAATTTCAAAATTCTGTACTGCTTCTCTCATAAATTCAGCTTCGTATGAGGTACTTGACAGCAGCTCTGTTGTTTCTTTAACATTAAATACTCTGGTTACTGGACTTTTCCAATTCGTGGTAACCTCTGTCCAGTGATCTATATTTTTATTTAGAGTAATTTGTGCCGGGACTGGATCAAAAGCTTGATATGGATTGATCTTTTCTCCTTTGGTCTGTAAAAGCTGCTCCAGTACCGGTTCAAGTTCATACGGCAACAAATAAGTTTTTTCTCCTCCATCAATATCAGCAATCGTTACATCTATTGGTAAAATTAATTCCTTGTTTACTATCGCTGCAGACTGCGAAATTCCTTGATCACGCATATCATCATCGAAGAACGAATCAACAAATACTC
			CTTTTTTGGTGGTAGGTTCTCTTGAATTTGCATCACTGCGTAGACGTTCCTCTGCAACCAGCGCATAAAGATCATTTATTCCTTTTTTCATTGCTTCAAGCTCATTCATCGGTACAGCATGAATAGCATTATTCACTATTTTTACCCCTTCTCCGTTTTTCCATGTTTGGTGAATGTGGCAGAGCAAAAGTTGTCCACTAGGCGCTCTAGGCATTGATGGTCTCCAGGGATGGGCAATTCCCTTGATTCTTCTCACCACTCCTTTTGCATCTATAGTGATTAAATCAAAGCGGGGCATTTTCCAGGTATAATCTATCAAAACCAAGCTGTTATCAACTGCTCCTTTTACTTTACACCCCTTTTCACTTATATCTTCAGGGCTTACGTGGGTACGGCAACGATAAGTTATTTGATAACTACTTCCAGGTGCAGGTTCTTTGCCTGGTAATGACCAATCAACGTTTCCTGCGTTTAGTTTATAATCTACACTATTTTCATAAATAACATTGCCTTGTTTAATTTGAATAATCTCAAGTACTGCAGAGTCAGGTATTGGATCAATGGCTCCTGAATATGAACCATGAGTAATGGTAATAGTTTTCTGAACAGTTATATCTACTTTTTTAATTTCACTTATTGGGAAATCATTAACTTTAAGCTCCATTACCCTTTGGCTATTTGGCTGAAAAGTATGTGGTTCTGATTCAACTGATTTTATATCTGGATCTTCATCAAAAGAAATGCGAATACTGTGAGGTAACTCAATCTCATAGCCATCAACATGAGCTTTTCCCTCATTAATCACAAATATTTTTTTTCCTCCTTCCCCCTCTTCCTTTTGCAGGAACATTACTTCAAGGCCATTTACGACATAGGAACCATTTGCTTCTTTGTCATAACGAGCAAGAGCAGTAGTTACTATATTTGCTTGTGGTGGCGGTGAATGTTCTATCAATACTCCATTTTCAATGTTATAAATTGGATAAAATTCTCCTGAAGCATTAGTAGTCACACCCTCAGCTTGATAACTCCAAGTGGTGGAAACTTTAAGCCTTGCAGCTCCTACTTCCTGATAATTTCTTGTACCAATAGCAGGATCACGAAGGTTTTCATCCTCAAGTTCTGTAATCGTAGATTCTACATAATAAACACCTATGCGAACTGTGGTACTCAGTGGAATAACAAATTCTTCTTTTTCAACTTTTCTAACTGCACCGCGCAGATAGATTTTTCCTCCCTCAAGTGTAACTTTACCAGTTTCTCTATCTATAATACAATTGCTTCCTGTTATAACATCACCATCACGAAATATTGCATCGCCTATGCCTTTAATCTTAGAGAGAGCATACTCCTGAGTCTCGTTTAGTTCTGCAGACTGTAGACCTCTTCCTGCTAGAAACAAGCTTTTTTCGTATTCTTTGTCAGGATTAAAGCGGTTATAATAGGCGTTTAAAGTCATTTAATGCTAGAAAAATTCAAAAAGTTACAACAAATGAAAAAGTTTCCCTGGTTGCTGCAGTTCTGATAAGTGGTACGGTGTGTTCTAAAACTAACAAGATTCCAGGATTTTCTATATCTTGAGGTTCAAAATATCTCTGTCCAGGAGGTGCTTTCTCCTTTACTTTTGTACCAACCATAACCCCTAATTCCCGTATAACTTGATTTGCTGCATCCGTGAAATCGAAAGTAAATTTAAGGTACAAGTTATTGGTTGGTACATTTGAGGGCCTAAACCTTCCAGAAGGAGTTATAAGTTCGCCGTTTTCATCACCTGTGCAGAATAGCACTTCATCTGCAGTACGTCTGCCAAGCTCATTCAAGAGCTTTATAGAATTTATAGGTTCAGGTGGTGTGCTTTCAGTATACTCTACAGTAACTTTATCACTTGCTGGAATAGAGCTATTTTCCGTACGTATAATTACACCAGTACTGCTATCAACTGTGTAATCTATACTTGGCTGATAAGTTGTTTGCCCTGTAAAAACCTTCACATCTTTAAT
			AGGTTGATGATCAAGTTTTATTTCACCCTTAACGAAAGTTTTTTCTACTTTGTGGCTACTTCCAGAGCTTCCATCACCACTGCCCCAAGCAAGATGTAAGGGTTGTTCTTTTATGCTGGCGGCTATTGCTGCTCGACCTGATTGTGTGAGTATTGACATTTTCCCCCTATATTATATATGTACGGTGAGTTCAAAATTCGTCCGCAAAAATCAAAATATTTTTTTATATCAGAAAAATTTTTTAGGAGAATAGCTCAGCTCCACAGCTAAACTTTCCAACGCCGCGAGCAAATGGTCCGCTAGGAATGTCAAGCCATTTATCTTCTTTTGAACCAGTAGCCATTCCCTTAACCAGCTTCCGTGTTTGTAACAGCTCTTGAACTATACGCTCCATTCTATCTCTTCCTATACTGTGAAACTCCTCAGGTAGTCTATGCCGCTGTTTATACACTCCTGTACTTCCTGTATGGGAATGGATGTCCAGAAATTGCTGCTCGTGTAATTGCAGTTATAAGATGCTGCTTTGAATCTTTTTCGTTCATATTTTTTATTCTTAATCTTTCAGTTATGTCCTCTAACAATCCTGTTTCTTCATTTCTTAAATAAGTGCGTAAAGTGCGATCAGCCAACCCGTTTGCTTTAACAATTGCTCCATAAAATAATGCGTTCTGTCTTACAGATTCTCCTATTGATTTAAAAATTGTCGGTTTAGCTGCATCTTCCACAGACCAAAAAGCGTATGAACACCTAACACCATTAACAAGAGCAGATGTCCCTCTAATGGCATCACGTGCTTGCTCAACAGTCGATATAGGTTTTTCACTTTTTGGCTTTCTCATATGATGAGCAGTAATTATTGATGCTCCAGTGCTACCTGCTAAATCAGATAATAAAGACATCAAATAATCGCCTACGGCTGGGTCAGTATTTAAATCAGCGTGCACAAATGATGCAAGTGGATCAAATACGATTAATTTTAAGTTTTTTATTTTATTAAGTTGTTTTGTTATCAATTCAAATTCAGGAGAAGTCTCTATAACTTTACCTGAAACACTCTTTATGATTGTAAGTGATCCACTAACATTTGGTAATGGTACAATAAAGAGCCTATCCTTATATTTTAATCTCTCGCATTGTGAGTCAAGACGCTCTAAACGACGATGTATTTCACTCATATCATCTTCTGCAGAGAATATTACAACAGATCCATGTTCAGTAACTAAAGGACCAAAACCACATGGCTGATCTTTTCTACTCGCAACTTTCAGTGCTAAATCAAGCAGAAGCATACCTTTACCAGTATCTCCCATTGCAGCTAGAATAGATGTCACTCCTAAAGGAAATAACCCTTCAACAAGAAACTTTTGCTCCGGTACTGGACCTATAAAACGTTCTACGCTCCATTCTTGAATATTAAGCAATTGCTTAACGATGATTTTTTTCGAGTTATTTTCAATGAATTCAGGAATATTCATCTTTTCTTCTATACCATCAGCTGAATCCCATCCCTTTGGTTTATTCTCCGGTATTTCAAGAAGAGTAAGTGATAAAACACCAAGAAAAGTAAGCTTTTTCACAACTTTCTCAGCATATTGTTTACCTGGTTCATCATTGTCTGGCCAAATAATAACATGCTTGCCCTTAAGTGGTGACCAGTCTGTTTTTTCTATTGGTGCATTTGCTCCTAACATTGCAGTGTGGCAGTCATACCTTGCTCTATCAGAGCATCTGCACACTTTTCACCTTCAACTAAAATCACCTTATCAGATTTCACGATACCTGGAATATTATATAAAGGCCTGGTCTCTGGTAGAGTAAAACTAGACCTTTTTACATCAAAAGGAAGATATCTTTTTCCTGAATCAGTGTTATAACGATAAACTGTAACAATCACTTGATCACTTTCATCGTAATAGTTCCATGATGCCGTTGGTTGCCCCAGAGTGTTATTTTTTTCCGAATAACCAATCCACTTAGCAATATCTTCTATCGTATCAGTA
			AATTGATTTTTTCCAGTAACAGCAGCCCAAAGATCAAAAATATCTCCTCCTTCTTCGGTAGAAAAATCATGCCATAATCCGGCTTTACTGCCAGTTAACTCCATTATCATACTTTGTCCTTTATTGCCTTGTAGATCACCTACATAGAACTTATCACCACGAAAAGTTCCTCTTGGCAGTAAATAAGAAAGACATGACCTTATATTTGATAGGAGTTGAGTTCTTAATTGTTCTTTCTTCCCTAATAATTTATAATGTCCATTTCTTTGTGAACAATAAATATCCATACCTACCTGAAGAATTTTTATGTTCTAGCTATAACGTTAGCAGTTTTCCAACATCCATTAATCTTATTGATGAATTTTGTTGGTATAGATCTACCGTTTCTAAGTTCATATACTACTTGTAAGATATTTGTATGTTTATTGGGTTGAAATATTACTATTCCAGATGTATAAAAACTTCTTAAAGCGTTAGCACCAACGAGAGCTTGAAATGGATTCTTTTCCAATGTAGAGGTAGATACTTTTTTGGTGTGATTTATGATGATTATTCCAGCCATAGGATTAATCTTGGAACGTAGTTTTTCTATTGCGTGCTGCAGACCATAGTTAACGGAATTATAAGGAGAATCAATCACAACTAAATCAAACTTTTCCTCTACCATATTTTTTATTTTTTCTATACCTTCTTCATTTAAGGTCAAATTCATCTTGTTCGTCACAACTAAGTTTTCTGTTGCTAAATGAGGAAGTTTGTTGAGTTGTTGTATACGTTCTCTAATGTAATCATATTCCATTTCGTTTTGTAGATAGAATATTTTTAGTGGTCTTGTAGGCTTCATGCCAAGAAATGATCTTCCTGCTGCCAGATGTACTAATAGAGAAAGAAGAAAATGACTTTTGCCAATCTTTGGAGTACCACCTATGACCAAAAGACCACCTGGTGTCAAAATTCTTGGGCCTATTATATCTTTTGGCATTGGTGATTTATCGTTTAAGTAATGGTTTACAGAAAATGCTTTTTCTTCGTTTTGTTTTTCTTGTAATATGGAACTTCTTTCATCTTTACCGTTCAACCATGTTTCAGCAGAATCTATATTACCTTTAACTAAAGTCCAAAGGTCTATTATATTTCCTTTCTTTTCTTCGATCAGGTTGTACCAATTTCCTGCATTTTCTCCTTCCATTTCAACTATTATCTTATTTCCATTTCTACTGCCAATATAGAATTTATCTTGGTAAGATTTGCCTTCAGGTAACAAATAAGATAAACAATCTTTGATGTTATTAATTAATAATGATTTTATTTTCAAAGCATTTTTAGATGAAAAATCCATAAAATTCTCCTTGTTTATTCCAAATTTGTTCAACATATTTTTTAGACGTTTAAAGTCAAGATTAGCCAGCTCACAAACAGTTTCAAAAGATCGTGAGCGAATCCATTGACAAGCCTCTTTTTTAAGTTTAGGGTTTTTTCCTGCTGCATCCTGAATAGCTCTAGTAATAACAGCAGCCCACAACTTTCCTTCGTCATACTTCAAAATGGCAACCAATCATCTTGAAAACTTTTTTGTAATTCTGGAGTAATAACTGTAGTAATCCTATTTCTATCTCCGTATGTATTATTAGTTTCAACGCCTACTTTTGCTGTAAACTCTAAATCGTTGAAATCAGCTATAGAGTTTATTCTTCTAGCAGTCACTGCTTTCTCTGAAGTGTCATTTGCATGAATATTTCTGGATGATTCCAAAATACTACGCAGCATAGAACGTCCAGATTCTCCCCAGATGTCTTCTTCACCTTCTGCTTTGCCATTTTTGATACCTATAATCTGAAAAATCTTGCGTTTTGCATATGAGCCTTCAGTGACGGTAAATTCTACATTTAAATAGATACTGCCAGTAGTGTAGTTTTTAGTGAACCAATTTTCATAACCTCCAGGCTTTATTGCCATTTTTACCTTGACTATTGTACCTTTCGGTATTAAACTGTTCTGCA
			GTTTTGCATTATTAAAATCAGTTAAAAAATCTTGTAGCATACGCTCTCCTATAAGTTGACTTTAAAGTGAAAGTTAGCTATTCCATTAGCTGCCAATGACCATTTATCTTATCGACAAGTTTGTTTGGCACGCGTTCACCATTGCGAAGCTCAAATACTATCTGGCGTGCACTGCTTTCTTCATCATGAGCAAACATCACCATACCAGTACTGTAAAATCCACGTAAAGATCCAGCACCACTTAGGCCTTGAAATGGATCTTCTTCGAGCATCTTTTTCGATAATTTTTTTGTATGATGAGTGAGTACAATACAAGCATCTGGATTGACAGCACTGCGTAGCTTCTCAAGAGTCTTTTGCAGAAAGAACAGCATAGCACTATTATCATTTTCATTCCCATATTCACTGCTAAAGATGTTACGTAATGGATCTATGGCCAAAACATCAGGTTTAAAGCGTTCATTTACAATCTCCTTAATTTCACTTATTTCATCATGATTAAATGATAAGTGCACTTTTGGCGTAATGATTAAGTTGTTAGCAGCTACATTCAAAAGTTCATTATCAAGTTGTTGCAAACGTTCTTTCATATATTCATATTCAATTTCAGTTTGCATGTAGAAAATTTTTAAAGGTCTATTTGAAGCCATACCAAGAAAAGAAACACCTGCAGCCATATGAACGAGCCATGAAATCAAAAAGTCGCTTTTGCCGATTTTAGGTAGGCCACCCAGTACCAATAAGCCTCTTTTTGTTAAAATTCTTGGTGAGATTATATCCTCTGGTGTTGGCGATCGATCGTCCAAGTATTCTTTCACACTGAAAAAAGGAATTTTTTGACCAATAGTTAAAAAGTTTTGTAGCATATAATAACCTCCTATATGTTGGGCGTGACAGGTTGAATTGCAAAAGCTTTAGTTTTAATTTTTGTAAGAAGTTTTCCTAGATGCGGTTCTTCAACCATATTAAGGCAACCACTTCGATCTTTAGCAGGATATCCCCAAGAATTAATCGTCTGACAGACAAATGAACGAACCTCTGTACCATCATCTTTCTTGATTCCAACCATACTAATTACTTCGTCAACTATCCCAGGAATTTCACTTGCAGTTTTAGCTCCTTCACATTGAGGTAGCCAAGTCGAGCGATTGAAATCATCGAGGTATTGTCCAAGAGTTCCAACTGTAATGATGTCTTTATTTGGAATATGTTGAAACTGATTGAGCCAAGCCATCATCTCTTGAGCAAGTAACCCGTAAGCAGCTCTCATATCTTGTTTTCCTGATCTTTCAGAAAAAGCTTCAGGTTGCATTTTTGCCCATAATAGACATAAACGAGAGGCTACTGTAATACTATCGATAAAAACACATCGATACTTGAGAAACTCTGAAGAAAGCTCTTTGTATTTACTGGATACATGCTCATAGTGTCTTTGGCTATACGCTGAGTCAGATTTTAACGCAGGATTAGGACCACCTATGAGACATGCAATATCTCTTGCCTCATTCCAAGTACGAATACTTACAGAATCCCCTTGCCAATCTTGAACAGCAAGTAAACCTGCCTCAAAATCAAGACAAAGTGTTGGTTCATTTATGGTCTTTAAGAGACTAGTTTTACCTATACCATAAGGACCAAAGATGACCATTTTTATACCTGTTTGAACTTTTAGCCGTTCATTGCTGTTCATTATTTTCATTTTTCTCCCAGTACCTAAATATATATGTACGATGACCTAGGCAATTCGTCCGCAATTTGCAAAAAAAAAAATTTTGAGCAAATATAATCGAGAGCTTATAACTTCTCTAAAACTGAGAATTTATTGCGTATTCGTTCTAGTGTGCGATAGATAGTTGTCTTTGGTATTTTTGGTTATTACAGAAACTTCAGTAATAGTAAATACCTTAAGTAATTGACATAAATTACTATCTTTTTCAGACAAAGTTGAAATTATATTATTTATATCAGTGCGAATTATCGCTTCGATTTCCGAGTTCCTA
			TGATCTGGAATATCGTCGTTTATATCATCAAAAGTTATATTACGTTTTAGACATAACTGATTGCGTAACATATTGCGAGCACAATAATTAGCTAATCTAGCAACGAAAGTACTAAAACTACTTCTTTTCTCATCGTGCCGGTTAAGATATTGCCAAACCTGACAAAAAAGCTCTTGTTCTATATCTTCAAGACTTTCGTTAATAAAACAGCTTTTGGATTTAAGGCGCGAAGCTTGAAATCTCACATGTTTAACAATTGTAGAATCGATTCCTTGATAAGAATTCTTCATAAAAACTCCAAAAGTTTCATGAATAGAGATTTTTACCAAGACTTTGTATGACTAATTTATTATAAAAAAGTAGTAATAATTTTTTTATCTAAAAGAATAAAATCTTTAAAAATTAAAATAAGATTTAAACGTTTTGATGCACTACTGAAGCTACTTTTTCATAGGTAAAAAACTACCAATTTCGTACCTAATTTCTGAATTACTAATTAATATTTCAGAAAGCAGTAATCGTTAAGTTATTGATAATATTGTCTTTTTTATGTTCTATTCCTAAAAGCCGTTTCTAAAGTTAAGTGGCTAAAATCGGCCAGTGAAGAGGATTTACGGATTACTGAAGTCTTATATATATTATATATATATTTAAATACAGGTAAAATATAATATATGATAATATAATAATATAAATATTGGCGTAATATAAGTTATGTAAAATAGTTATTAAGATAAGTAAAAACTCAAATGGCAGGATATGAAATTTTTTTTAATTTTTTTTCAAAATTGCGGACGAATTTGCGAGTCATCGTACATATATATTATACAGGGCATTGAACTTTAATTACACAAAGGAGTTTTTGTACGTCAATCTTAACGCTAGATCTCGGCAAGCAAACAGGCTGGGCAATTCTAACAGATGGAATAATTGAAAGTGGGAGCAAAAGCTTTCATGGTAGTCGTTTCAGCGGAGGTGGAATGTGTTTCTTAAACTTTTGCAATTGGCTCAATTCTTTGAAAGACATTTCTGCAGTGTACTTTGAGGAGGTGAGAAGACATTTAGGAACTGATGCAGCCCATTGCTACGGTGGGTTTCTTGCAGTGCTGTCTGCTTGGTGTGAAGAGAACAATATTCCCTACCAAGGTGTTAATGTTAAAACTATAAAACGCTTTATAGCAGGCAAAGGCAATGCAAGTAAGAGTGAAGTTATTGAAGCGATACGTGAAAAAAGTTTTTCACCTAGAGATGATAATGAGGCCGATGCTTTGGCATTAATGTTCTATATTAGTAAAGATATTAATAAGACGAAAAATCCATAAAAAGTGGGTCCTTTCAGCCAGAATGGCGGATTTGGTGGGTTCAACCCCAGGCCTTCTTTAGCGTCAGAGATATTTTGAATATTAACTTTTTAATTATTAAGGATTTAAATT---------------------------------------------------------------------------------------------------------------------------------------------------------------------------------------------------------------------------------------------------------------------------------------------------------------------------------------------------------------------------------------------------------------------------------------------------------------------------------------------------------------------------------------------------------------------------------------
			-------------------------------------------------------------------------------------------------------------------------------------------------------------------------------------------------------------------------------------------------------------------------------------------------------------------------------------------------------------------------------------------------------------------------------------------------------------------------------------------------------------------------------------------------------------------------------------------------------------------------------------------------------------------------------------------------------------------------------------------------------------------------------------------------------------------------------------------------------------------------------------------------------------------------------------------------------------------------------------------------------------------------------------------------------------------------------------------------------------------------------------ATGGCGCTAACCGAAGAGATTACAAACTCATTACAAGAATTATCTAATATTAAGTTTTAAATAATGTCTGCTAACTTAAGTTTAGAATTAATAAAGTGTCTTATTAATCAACCAGGAGTGGATGTAAATGTTAGAGGATTAAATGGGAAAACCCCACTACATTATGCAGTAGAAATTAACGAGCTTAGTATGGTTGCTCTCTTACTAAATAGGAAAAATATTAATCCACTGATCACTGATGATAATGGTAAAAGTGCGCTGGATTGTGCAAGAGAAGAGATATTACAAGCACTAATCAATCACAAATATGGATTGGAGAAAGATAGCTTACTTCACTTAGCTGCGATGTTGAATGAAGCAAATGCTGTAAGGTTTTTACTCGACAAAGGGACTAATGTTAATGAGCAGAATGCTTTACTACATACACCGTTACACTTAGCGGCAGGAGCTGGGCATGAACAAATAGTAGAAATTTTAATTAGAGAAGGAAATGCGGACAAAGATGTTCTTGATGCGAGAAATCATGCAGCAATTCATTATGCAGTAAACAACAAGAAGCTAGGAGTAGTAAAATTACTTTCAAATCTTGGTGCGAATGTTAATGTAGTTGGCAGCGGCAGAAATGCAATGAAATTATCTTCTTTGCACGTAGCTATAAGTAGTAGTAATTACGACGAAAGGGACTTATGTTTAGATATTGTAAGATGCTTAATAAATGTTCCTAATGCTGGGGTTAACTTACAAGATTATGAAAATAAAACGCCACTACATTATGCTGAAAGGCTGAAAACAATAGAAGTTTTACTAACGCGAGAAGATATAGATCCTTTAATTAAGGATGATAATGGCAAGACACCATTTTGTTATGCAAAAGAAGCAAATAGATTAGATATAGTAAAGATTTTAG
			CAAGTAATAGATACGGAGCTGATAAAAACAGTTTGCTTCATTTAGCTGCCAGAAAAGGATATGAAGACCTAATAGACGGTATTCTTGGTGAAGGAGTTGAAATAGATGCTGTAGATGAGAGTGGAAAAACGGGAATTTATGTTGCTGTAAAGCATGGTCACTTTAACGTAGTAAAGTTGTTGCTAAAGAGAGGAGCAGATGCCACGGATGTTTTTCAGTATGCAATAATAACGAACAACGCAAAATTAATAAAATTACTGAGCAAAGAGAAGGAAATAGTGTTATTTGGAAGACAGAAGAACTTTCCAACATTTCATTTATTGAGCAATAAATATTTTGAAGAAAGGAAAATAGCAGACAAAAAAATAAAGAAATATATCAATATCGTCTGTGTTTCTATAACAGTATGTGCAATAGTGATAGTGGGAATTTACCCTAACATTATAGCTGCGGTAATGGTGGGAATAGGTGCGCTCATAGCTGCAATAGCAATGAGTAATTTAACTCAGAAGTACATAGAAGAAGCACTTGAAAAGAAAATGTTTATTGAACTCGAAAGTGAGAAAACAAGTGAGTGCAGTTCTATTTTAAGTGATGTTGAGGTATCATCTAATGATGGTGAAGAGCTAGCGATATGATATATGCTACATCTTTTTCTGA--------------------------------------------------------------------------------------------------------------------------------------------------------------------------------------------------------------------------------------------------------------------------------------------------------------------------------------------------------------------------------------------------------------------------------------------------------------------------------------------------------------------------------------------------------------------------------------------------------------------------------------------------------------------------------------------------------------------------------------------------------------------------------------------------------------------------------------------------------------------------------------------------------------------------------------------------------------------------------------------------------------------------------------------------------------------------------------------------------------------------------------------------------------------------------------------------------------------------------------------------------------------------------------------------------------------------------------------------------------------------------------------
			-----------------------------------------------------------------------------------------------------------------------------------------------------------------------------------------------------------------------------------------------------------------------------------------------------------------------------------------------------------------------------------------------------------------------------------CCTAAAAAAGTAAGACAGAGTAAGTGGTTGGAGAATGTATAACGAAGAGTATTTGTTTCAAGTCGAAGAAGCGATAAAGAAGCTTCAGAGTGGCGAAAGAGTAGTATCAATTGCATATGGTGACCATGTGGTGAGATATGCTGAAGTTCAGATAAATGACTTACTGAATCTACGGCAACGTATTAAGGCTGAATTGAAAATTGCAGGTATGAAGCCAAAGAGAAAAATTGTTTTTTCAACAAATAAAGGGGTTGACAAAATTATGTAAAAATGTTATAGTTTAGAGTTGATATCTTACAGTGAATAATATGGATCAAAGTCAAGGAAGGCTTAATGTTAATGTAAATTTTGAGGGGGAATTTGCTCAGTATCTTACAGAAATGGCAAAAGTTCAAAATAGAACTATTGAAGAAATTGTAAAAGATCTAGTAGAAGAAGAACTTGAGGTAAGTAAACTATTTGAAGGTGACGAAATGGATGAAGGAGAAATAGCTCTACTTGAACTTGCTGCTAAACGTAATGTTCCTGGAGCAAAAATAATTAGACATGAAGATATCAAGTGGGAATAATTTACCAAATTGGTTATTTAGAAGGTGTAGATACCGAAGATCTTCCTTCTCTTCCGAAAACAATACGGTTAAGGGTGCAAAAAGCTATAGAAAAACGTCTCACAATTATTCCTGATAAAGTAGGTGAGGCTTTATCGCATAAATGGGTAGGCTACTTTAGGTTGCGTGTTGGCGATTATCGAGTCATATACTTAATAGATAACTCAGAGCACATGGTCAAAATTGCAGCAATAGGACATCGAAAAGAAATTTATAAACGTAGTCCAGAGTAATGACTCTCTACATACAATCTGTTGACCAAATTCTCTAGCAACTTGCTATAATTTTTCAATGTCAAATTGTGCAACAACTTGTTGCATAATCAAAGAGGCA----------------------------------------------------------------------------------------------------------------------------------------------------------------------------------------------------------------------------------------------------------------------------------------------------------------------------------------------------------------------------------------------------------------------------------------------------------------------------------------------------------------------------------------------------------------------------------------------------------------------------------------------------------------
			------------------------------------------------------------------------------------------------------------------------------------------------------------------------------------------------------------------------------------------------------------------------------------------------------------------------------------------------------------------------------------------------------------------------------------------------------------------------------------------------------------------------------------------------------------------------------------------------------------------------------------------------------------------------------------------------------------------------------------------------------------------------------------------------------------------------------------------------------------------------------------------------------------------------------------------------------------------------------------------------------------------------------------------------------------------------------------------------------------------------------------------------------------------------------------------------------------------------------------------------------------------------------------------------------------------------------------------------------------------------------------------------------------------------------------------------------------------------------------------------------------------------------------------------------------------GAATTACAATTCTTTCAGAGTTTAAATCTATTAATAAAAAAGGGGATATTACTATGAATGAAAAAACTACAAATGACCTAGAAACTGACAATTTAACTAAGTATCGTACTGAAGTTCTTGAATTAATACGTTTATGTAACTTATCACGAATGCCAGAAAAGATAGGAGAATTTATTGAGCAAAGCGTAAGTGTTGAGCAAGCCAGGGAAGTTTTAATGGAGTTACTTGCAGAGCGAACGAAGAAGACAGAAATACTAAGTGCAATACCACAGAATTCAGGAGAAGAGTTGATGATGCAGGTAGCGAAAAGTCGTGCGCAATCAAACATTTAAAGTATGTGTATAACCGCCGTGTATAACAACCACAAATATGGCGGTAAAAAAATAAAAAAAGGAGAGAAAAAGACATGATAAGTATAACTGAAGGAAATAATTTAGGCGATCTTCTGAAATATGAAGTGTCCAACCTATATTCAAGAGATCAAATAACAGTAG
			CCAAGGGACAAAATCTAAAGCTGGGAAAAGTAGTTGGTTATGATACTAAAGATGGTTTTATTAAAGCTTTAAATCCAACTGCCACAGATGGGACACAAACGGCTATAGGAGTGATAGCAAGCGATGTAAACGCAAAGGAAAATAGTAAAGGAGTAATTATTGCTCGTGGTGCAATACTAGCAGATCATGCAGTTGTATGGCCAGCAAATATCATTGAAGAGCAGAAAACTGCAGCAATAAAGCACCTTGAAGGACGAGGGATCATTATCCGCAAGGGAGCTTAAAAAAACTATTAAAAATACAAAAGGGGGAAAAGAAAAAATGCAAAATCCATTTACAAATACAGCATTTAGCATGACGGCACTAACAAATGCGATAAATATATTGCCGATAAATTATGGACGAGTTGAAAATTTAAATTTGTTTCCAAGTAGGTCAGTAAGATTTAGACATATTACTATAGAGGAGCAAAATGGAGTATTAAGTTTACTACCAACGCAGTTACCAGGAGCACCAGCAACAGTAGGAAAACGTGGAAAACGAAAAATAAGAACTTTTACCATTCCACATATACCACATGATGACGTAGTGTTGCCTGAGGAAGTACAGGGAATAAGGGCATTTGGGTCAGAAAGTGAACTGAAAGCATTGGCAGATGTAATAACTGATCATTTGCAGCTAATGAGAAATAAACACGCAATAACGTTAGAACATTTGAGAATGGGAGCGCTGAAGGGAATCATTCTTGATGCTGATGGGTCGGAGTTATTAAACCTTTACAACGAATTTGAAATTACACCAAAAGTAGTAAATTTTGCATTGGGGACTGCGACAACCGATGTAAAGCGTAAGGGTCTGGAAGTATTGCGCCATGTTGAGGACAATTTAAGTGGTGAATATATGACGGGGATTCATGCACTGGTAAGTCCAGAGTTTTTTGATGCACTAATTTCGCATAGTAAAGTGAAAGAGGCATATGAAAGATGGCAAGAAGGAGCAGCGCTGAGGAATGACATGAGATCAGGATTTACGTTCTGTGGAATAACATTTGAAGAGTATAGAGGGCAAGCAACCGACCCTGAAGGAACCGTAAGAAGATTTATAGAAAGAGAAAGTGGAAACTGTTTTCCACTAGGAACAGCGAGCACATTTACAACGTATTTTGCACCAGCAGACTTTAATGAGACAGTAAATACTCTTGGACAGCCACTTTACGCGAAACAAGAGCCAAGAAGATTTGATAGAGGGACCGATTTACATACTCAGTCAAATTCTCTGCCAATGTGCCATAGACCGGGAGTATTAGTAAAAGTCGTTGTAACATAACAACACAGGTAGAGCAACTATAAAGTGGTGAGGCAGAAGAATGCTTTACCTGTGTGCCCCTTCTTAGCATGTAAAGGTTAGTATATAGCAGAAAAATATGCAAGAAA---------------------------------------------------------------------------------------------------------------------------------------------------------------------------------------------------GAGATACTTTTTCCATAGGTAGTTGTAGATACAGAGTACACACACCACCACTTAGAGATAATTCAGGAATGGTATGGAAAATTCAAGCATCGGGGGTGTAAAATGTCTATTAATATAGAAGTTACCGATAATATTAATAAGGTAATTGAAAATGTAAATGCTGAAAGGAAAAAAGTGGAAAAAGCAGCGGTGAGGGCATTGAACAAAACAGCACTATGGTTAAAAACGCAAGCAGCTAAGGAAATTAGTGAGGAAAAGAAGATAAAATTAACGGTAATGAGAAAAAGGCTAAGAATTTTTAAGGCTAAGACAAGTAGGTTAGATGTATTAATGAGAGCAAATTTATATGATATTAGGGTATCAGCAATTGGC
			AAGATGAGACAAACAAGAAAAGGAGCGAAAGTAGGAAAACATAAGTTTATAGGAGGATTTATGGCAACAATGCCAAGAGGAAATAGTGGTGTTTTTAGGCGTGAAGGAAGAACAGCTTTGCCAATACAAGAGGTAAAATTAGGACTGGAACCAGAAGCATCAAAAATAATAAAGGAGCTAGTTAATTATGAAACAGAAGGGATATTTGAGAAATATTTTGAGCGTGAATTAAACTATATTGTAAAAGTATGATTTTAATTGAGTTGCACAAAGCAATTTGCAGAATGTTGAAGAAAGAAATACCAGCGATACAGACATGTGAAATATATCCAATGATAAGAAGGGAAATAGTAGCACCAGCGGTATTTGTGGAATTGTCAAGTTTAGAGCAAGGAAAAGATTCAGGAACAGAAGAATTAGCCCTGAAAGCAAGATTTGAGGCACGAATTGTGATTGATAGCACAATAGAGAATGCAGCTATTATTGTCAGAGAATTAGCTGCTGAGGTTGCGAGAGTAGTAAATAAAAATACTTGGAACGTAAAAAATGTTTCGCCAGGTGAATTTATATCAGCAGAAATTGACGGATTTAGGCCAGAATTAGACGCGTATTTAGTGTGGATGGTAGACTGGGTGCATGAAGTACACTTGGGTCGATCTATTTGGGAAGAGGGAAAATTTATGCCACACAAAATAGAAATCGGTGAAATAAATGTTGGAAAGTAATTTTGCTATTTCAGAGTTGCAAAGAAAGTTAGCTAACATTGTACGTATTGGGCTTGTGAAAGAAGTAGATTATGAAAAAGCGAGAGTAAAAGTGCAAATAGGGGAATTTTTAACAGATTGGTTGCCATGGATAACAAGTAAAGCAGGAAAAGATAGAAATTGGTCTCCTCCAGATATCGATGAACAGGTTATTATACTTTCTGCGCTAGGAGAACTATCATTAGGGGTGGTATTAGCAGGAATATATCAGGAAAAATACCCTGCACCAGAGAATAAAAAAGAAATAAATAGTGTAAAAATTCAAGATGGGACAAGATTGTTATATGATAAAGAGAAGCATCATTTAGAGATTGAAGTAGTGGACAAAATAACATTGAAAGCTGGGGAATCAAGTATAGAGATGACAAGGAGCGAAATAAAACTGAAAGCAGATAGAATAGAACTTAATTAATTGGAAAATGAATAAATCAGTTGTGCGAGTAGGAGATTATTGTGGAGAAGCAACACCACATTTTTGCATTAGCGGCAGTAATAATGTTTTTGTAAATGATTTCCCAGTCTGTAGGAAAGGAGACAATTTTAACGAAGGAAAAGTAATGATTCAAGGATCAAAAACAGTGTTTGCAAATGGTCATGGTGTAGGAAGAGTAGGGGATTCAGTATCTTGTGGGTTAAAAGTAATAAAAGGCAGTAAAAGCGTCTTTGCAAAATAGAAATGAAGGGTATGGATGGTAAAACAGGAAAAGCGTTAGAAGGAATAGAGCACT----------------------------------------------------------------------------------------------------------------------------------------------------------------------------------------------------------------------------------------------------------------------------------------------------------------------------------------------------------------------------------------------------------------------------------------------------------------------------------------------------------------------------
			-----------------------------------------------------------------------------------------------------------------------------------------------------------------------------------------------------------------------------------------------------------------------------------------------------------------------------------------------------------------------------------------------------------------------------------------------------------------------------------------------------------------------------CATAGTTGTGAAAGGAAATGAGTGCGCTTTCTTAAAAAGTTTAAATGTTGAGTTAAATTAATGCTATTACCGCCAAACGCAACAAAAAAGGAAAAAGCGCTGGTTGATGCAATAGATTACAAAGTAGATCCTGGTTGTATCAGAGGGTTTAAATTTAGCCAAGGGGAAAAAGTGTTGCCA----------------------------------------------------------------------------------------------------------------------------------------------------------------------------------------------------------------------------------------------------------------------------------------------------------------------------------------------------------------------------------------------------------------------------------------------------------------------------------------------------------------------------------------------------------------------------------------------------------------------------------------------------------------------------------------------------------------------------------------------------------------------------------------------------------------------------------------------------------------------------------------------------------------------------------------------------------------------------------------------------------------------------------------------------------------------------------------------------------------------TAGTTAAAAAGGTGTACTACGCGAAAAAAGACTTGCCTTTTTATGCCAAAACGCACATAACTTGAATAGCAGCAGGTAAATATAAGAAATTTGTCTGGCGCTAGAAAAGATAATTTTGTGAGGTATGAAATGGGGTTCAGCGAAGAAAAGAAAGAATCTTTTAACAAGTTTTTTAAAGAAGTATCAAGGAATGGATTTAAAAATATTAATAAAAGGGATGAAAAAGGAGAAAC
			AGTATTGCACCATGCAGTAGAAAATTCCGATCACAAAACAGTCAGGGTATTAATAGAAAAAGGAGCGGAGATCGATGCAAGAGATAAAAATGGTTATACGCCACTGCACTGTGCAGTATTCGCAAAAAGTTTAGAAAATGTAAAAGTACTGCTAAGGTCAGGAGCGGAAATAAATGCCACTCAATATGTCAGTGGATGTACGCCACTGCACTCTGCATGTAAAATAGGAGGAGCAGGAGTTGAAATAATAAAAGAGCTAGTAAAAGCAGGATCTGAAGTTAATCAACTGAATAAGTATGGTTCAACACCAATGTATTACATATGGGAAAGTGAAAAGTATTGTCTATGTGATAGGGAAGAGAGTGAAAAGGCAAGTAAATTTTTGAGAGCAAAAGGTGGAGTAACAAAAAGTAGAAAACTGACGTGCTATGGAATAGAGGGGCTAGTGGGAGAAATAGCAGACAAGTTGGATAGGAGCTATATGCCAGAGCTAAAAATAATGGAGATCGAAGAAATAAGGAAGAGAGACAAATCATTAATAAAGAAAGAATGTCAAAATTTAGCAACCAAGATAATGTGCCAAGTAAACGAAATGATAGATGAGGTGGTGAGAATTAAAAAAGGGACTTAAATTTAAAGAAAAGGTGAGGTAGGTTATGAGTAAAAAAGAAAAAGAGGATGCACTAAAAGAATTATTAGAGAACTCAGGTAAAAATATTAAGGGGACAAAAAAGGAACTGCATTATGCAGTAGACGGAAAAACAGTGAGCTTATTAGTTGAAAAAGGAGCGAATGTGAATGCAGCGGATGTAGAAGGATATACAGCACTGCACCTAGCGATAACGGAGAAACGTCTAGAAACAGTTAGAGAATTGATAAAATCAGGAGGGAATGTAAATGCTGAAGAGTATGGCAGTAAATGCACACCGCTGCACCTTGGCATGTATGGTGGGGAAAGTGGAAATAGTGGAGGAGCTAGTAAAAGCAGGGGCTGAAATAGAACAAGCAGATAAATTTGGGATGACAGCGATGGATTATGCGAAAAATAGTAAAGAGGTAACTGAAGTATTGAAGAAAGAAACAGACAGAATAGAAAAGTTATTTGAGAAATTATGAGAGGCTGAAAATATGGAAAGAAA---------------------------------------------------------------------------------------------------------------------------------------------------------------------------------------------------------------------------------------------------------------------------------------------------------------------------------------------------------------------------------------------------------------------------------------------------------------------------------------------------------------------------------------------------------------------------------------------------------------------------------------------------------------------------------------------------------------------------------------------------------------------------------------------------------------------------------------------------------------------------------------------
			-----------------------------------------------------------------------------------------------------------------------------------------------------------------------------------------------------------------------------------------------------------------------------------------------------------------------------------------------------------------------------------------------------------------------------------------------------------------------------------------------------------------------------------------------------------------------------------------------------------------------------------------------------------------------------------------------------------------------------------------------------------------------------------------------------------------------------------------------------------------------------------------------------------------------------------------------------------------------------------------------------------------------------------------------------CTATGGTCTTGATTTATAAAAGCAACAGAAAAGGGCCACACAAAAAGATGTTGAAATTGATATAGAAAAGTAAGTCAATGTTACAGAATCAATTATGCGAAAATATCAATATAAATAATGAAGATTTTAGCATATCAGATGCAATAGTGATAAAAAATGTATCCAACTTTAACTGCATATTTTAATAGTAGATTTGGAGGAAAATTCTGTAAACATCAAAAAAAGCAATACTCTAAACTTCAGCACACAACTCCAGGAAATAGTACATGTCGAGCAATCTATAGCCCCTTTTGAATCTGAGAGTGTACTTGAAAATCCATAAACATTAAGTAAACTTTTTAAATAAAATAGTTTCTTTTTCAACTTACTAAATAAACTTCTCCCATCATTGCTGTGTAACAAATCATATACAAAGCTATGGTCTACTTACAAGCAGTGCCTTCTGTTGATGAGATGCTTTTTCTATCTTTAACTCATCCATACTAGAGCTTGGCAAGCTTGAATAGCATAAGGAATCTTTTTGTTCTTGCGTTTGTTTTGCCAAGGCCTTATTTCTATAAAGTAGGGGTTGAAAATGATCATGGCCTCCATTTACCATATGTAAGACACTATTGTGACTATAATCTATCTTACCTGCTTTTGATCCTGAGCTATCTATTAACTGATGCAAGAACGGATCTTGTTGCTTATCAATAGTGTGCAATGGGTTACTTTCTGCAACATGCAATTTCACACCATACTTATCACAAAGTATTCTGCCCTCGATATCGGAACGTCCCCAAAATTCATTCTTTCCAATGCTATTGATATATTGGTTACACGTAATTCCACGATTTACGAACTCACCTTCAACCTCATCAAAGTCATTGCCAATTTTACTTATAAACCACTCTGGAGGATTGTCTTGTGCAAATCTCTTACACTCATTCCTTAACTGCTTTACAGTAACTTTGATTCCCTTCTGTTGTTCCAGATTTTGCCTGAATG
			AATCAAAAAAACAGCTTCCATTATTGATTGCGTGCCCTAAATAGAAGTCATCAGGTATGTTTGATTTTTGCTCTTTGTCACCTTGTTTTTCTGCCTTTTCAATAATTTCTTCCTCTAAACCAAAAATCTTACTCCAGTTGTATTTACCTTCTAACTCCAATTTTTTACTTTCCTTTTCTGCTGCTTTAGCTAAGTCTGTTTTAGAAATATCCCCTTTTTCTTCATAGAACCTAGATAAAATTTTAAAGATATCTATCAGGTAAGTTTTTACGTCAAAATTCTTCTCCTTTTTTACAATATTAGACTCAATATTGCGTAAATCTTGTAATAACTTATGCCTTCTAGCAATTTCCTCCATAGAATCCTTTCTTAACTCTTCACGTTCTGTCCATTTGTTGTTAGACTCGCTTATTACTTCAGGATGCATTAATTTTCCAGACCTTTCAAAATATCCCTGTTCAATAGCATAGTAGATATCATAATCACCAAGTGCACAATCCTCGCCTAATTCTTCTTCATGACCTTTGAATTTTTCCAATACTTCCTCTTTATTACTCACTTTTACTATAATTTTGCTTTTATCTTGTACGTCAGGATACAGTCTAACGTCTATATTTCCCAAACTGGTATAGAAAGTTAATACTATATCGCTGCCTTCTGTAAGATCTGTGTAATTCCTTATGCCATCTTGGGTTATAATTTCCACCTCACTTTTGCCAATTTTTATTACACTCCTTCCATATCCTTTTTCTCCTTGAGGTATTCCTAAATTCCTTGTTCTATCTGTGATTTTTGCAACATCTATTATACTATCCTCTGAGTATTCTAAGTAAGATACACTGTTATCGATTTTTCCATCACACAGTTGACCACTGGTAGCATCCTTTGCAACTCTAAAAAATTCTTCAGCATAATTAATGTACTCTACATGAGCCTTGATTACATTAGCTTTATGATCTTTAAACTCTCGTTCTATTGTATCAATGACTTTTAAACTATCTGAGTTTTTTAACTTTGCTCCTCTCGATATTAATGCACATACTATATCACTGGCAATTCCATAGCTTCCTTCTAACTTAGCAATTTTTTCTAGTACGTGATCTGCAAAGTAATAATCTTTGTCTTTAGCAAAATTTAATCTCATTCCAGAAGCTATAATCTCATTTACAACTTCCTGTAGTTCAATCATGCTTTTAGCTTTTACTACCTTACTCAAAAACTTATTTAGCTTAGCAAGTTGATTTGTTTGATACATCTCTGACAAGAGACTATCACATTTTTCACAATTATCTTGCTTATTACCTACAAAGTCAGTTGCTCCTGCTTTTAAGAGTAAAGCTTTTACATCAGGAAATTGACAAAACGGCCAAATTGAACTATCACCCTTAACATTTAAAACTATCTTTAAATCTTGGTTATTTTTATGTTTATCTAAAAATTTTTTCAGATCTTCAACACCTGGACCATAAGGATTATCCCAATCTTCATCAGAATCTGTAGCTTTAACCATTTTACGTAGTTGGTCTCTTAACTTTTTTTGGTTGTCAGTTAAAAAACACTCTATAATATTGTTGCTATCAATTGCAACTTGCAGTGGAGTTTTTCCATCGTTATTTTTTATGCTTAAATCAGCTCCTTTGCTTATGAGCAAATCCATAGTTTTTCTGCTTTGATCACTACACTTAGCAGCATAATAGTGTAAAGGTGTGTTACCTTTTTCATCTTGTATATTTGGATCAGCTTTTGCATCTAAGAGATACCCAAGATCTTCATATCCACTAGAATAAATAGCAGTATCATGCAAAAGTGTTTTACCTTTATTATCCTGCATACTTAGATCAGCACCAGCTTTGAGAAGAGAAGGAATAATTTCGTCGTATTCGAGAAACACGTTCAATATTGTTGTTCCTAGATGCCCTCTTTTTAGATTAAGAACGTACTTCAGGTCTTTATTTTTCTCGTTACTTTCTAAAAACTGCTTAAGATTTGAAAATGAGTCA
			TAATTTCCCATATTAAAATCTTTTATAATACTATTGAGTAATTTTTGATTTAACTTTTTTTGACTCTCTTCCAGTCCTAAGTTAGGTGCATGAATAAGCCACTCATCTATTAAATCCTCTAAGTATTTTTTATCATCTATCAAACTTCTATCAGCCGAAAATAAATCTCGCTTAATGAATTCATAATAACTATCTACTGGTAATCCAGTTGCTTCTGTTTTTGGGCTACCTATTTCTGAAAACTCTTGTCCAGCACTTAGGTCACACTTCAGTTTTTGCTCATCAGCGTGTTTGCTTTGTTCACTGATAGGTTCTGCAATATATTTTACTGACCCTGTATCCATATTACCTCCTAGCTCTAGATATAGAATATATTATATAGAATGTGTAGTATGTGTCAAGTTAATTTCAACATAATCTTTTTACTACTCATATTTTTGTTAAGTTTTTATGGTGAGTACTGCTAGGTTAAAAGTTGTTTATTACTGGAAGTTTTAGCCAATTTTACTATAGATCAACAAAATTGAGAACACCAGCTATATTTAATATATAGGAATATGATGCTTTAAAGGAGTACAAAAACTGCTGAAGCTTATACAGTAACCTGCGGAGCCACTTCAGCAGAATAAACAAACATATGCTAGTATTAGTAGAGAATTATTTATAAGTCAACTAACTTTTTAAAAAAATATTTTAGTGAAGATACCATGCTAGCTAGTGTTATAAGGAATTGAATTATTGACTCTTCCTAAGATTGCAAAAAAGGTCGTATATTTGTGAGAACAAGCCGCGTAAAAATAAGGTTATAAAAATAGAAGATTTAAATTATTTCAATAAGCTTAGGCAAAAAAGTTCGTATGTAGATATGGATGAAATGGGCTAATATAGCTAGTTTTAGCGTATAGTTAAATTGTTATATTAAAAAGTTCGTATGGTACATATGGTAGACCAACCGATTCCAAGAAAAATTGTTCTCACGCTTGCTGGTTTTGGGTGCTGGAAATGGTTATATTGTTTAGGTTTTTAACAGTATATATTGCTAAATTAGTAGCAATATATTAAAGACTTTCATCAAAAATTATTCCATAAAAAATTTCTAAATAGGGGTTGATAAGTTTTAAAAATGGAGTATTGTACTGAGTAGGAAAATAGTTTTTTTTATATAGTTTATGAAAGATCAAACGAGCCTTACAACGGATTTTACGCATGCTATAGAAAATGACGACTTTAAACGGTTGGAGGAATATATTGATCAACATATTGATAAATATAATGTTAATCGTGAACTTTTAGATAAGTTGCCTTTGCTGTCCTGGGCTGCCTGTAAAAATAGTGTAAATGTAGCTCAACTTCTTCTTAGTATTGGTGCTGATATTGACATTAGATGTGACCAAAATTGGACACCTCTACACTATGCTGTTAGTGCAGGTCAATACGATATGGTTAGATTTCTTGTTGATCAAGGTGCCAGCATTTTAGCTAAGGATAATAATGTTAAGACACCTTTACGCATAGTAAATGAGCTTGGTAACACGGAAGTAGCAAACTTTTTGAGAGCAAAGCTAGATAAATATTTATTTTCTGCTATAGAAAGAAAAGATATTAGAAAGGTTAGTGATTTTCTTGATGGAGGTGCTAATATTGAGGCTAAAGGTATAAACAATCAAACGCCTTTGTGTGTAGCTTCTTGTAAGGGTAATTTGTATGTCCTTAAACTTCTTCTCAGTAGAAATGCTAAGGTTAACGTTCAAGATGATAGTAGAAAAACACCTTTACATTATGCTGCTAGGGAAGGTCATTCAGATGTAGCTGAACTTCTTCTTGGCCGTGGTACTATGATTGATGCTGAAGACTGTTTTGGTATGGCTCCTCTACACTATGCTGCTTACCACAATAGAAAAAATATGGTTAGCTTTCTTATAAAACAAGATGCCAAAATTGAGGCCGTGGATAAAGAAGCTAAAACACCTTTACATTATGCTGCTGGGAAAGGTCATTTA
			GATGTAGCTGAACTTCTTCTTGACCGTGGTGCTATAATTGATGCTGAAGACCGTTTTGGTATGGCTCCTCTACACTATGCTGCTTGCTACAATAGAGAGGATGTGGTTAGCTTTCTTATAAGCCGAGATGCTAAAGTTGAGGCCATGGATGAAGAAGATAAAACACCTTTACATTATGCTGCTGGGGAAGGTCATTTAGATGCAGCTAAACTTCTTCTTGACCATGATTCTATAATTAATGCTAAAGACCGTTTGGGTATAGCTCCTCTACACTATGCTGCTTACTACAATAGAGAGGGTATGGTTAGCTTTCTTATAAGCCAAGGTGCTAAAGTTGAGGCCATGGATGAAAAAGCTAGAACACCTTTACATTATGCTGCTAGGGAAGGTCATTTAGATGTAGCTAAACTTCTTCTTGAATGTGATGCTATAATTGATGCTAAGGACTGTTATGATCGGGATCCTTTATATTATGCTGATTCGTATAATAAATTAGATGTAGTTAGACTGCTTGAAGGTAGGAATGGTGTGAACACTTGTAACCTTCTTACTAATTTTTTAAGTGCATGTATCCATTCCCCTATTGCTCGTTACTTCGGAAGTGTTTGCGTAGAAGGAGCGCCAATTTTATACAGAAGGCAACGTGCCTCTGCAATTGATCACAATGCTTTGGAAGGTAGTTTACGACTCTTCAGTATCTGTAAAGGAGGAAGAGAAGGTATAGATAAAACACGTTTCAATAAAGAGATTAGTTATCTACATGAAAATGCTTATTTGTATGATGTTTTACTGTTACAAGATGAGGAAAATCAAAACACACTTTTGCATGTGGTTATTAAAGAAAATCAGGTTGATCTTGTAAAAGAACTTTTGTGTATTCTTAAGGAGCCATATCGTTCGAATAAGGTGTATAAGTGCAAGTATTTTGAAGATAAGCAAGAAAATGAAAAGCCGCTTTCTAAAGTTATTAATTCTAAGGATAAAGACGGAAAAGATGCAATTACTCTGGCTATTGAAGGGAATGACCCAGAATGTATTTCGGCTCTTTTCAAGTATTTAACTTATGAAAATATTAACAGAAGGAAAGATGTTAAAAGCGATTACACACCTCTACATGAAGCTGTGCGTTCTAGAAGTAGTAACGCAATTAGTGCGCTTCTAAAATCAGAGCATGTAAACGTTGAGCTCATAGATGGAAGATCTTACAGAGCATGGAAATATGTTAATAATGAAGAAACAAAACAATTGTTTATTAGGTATTATAGTGATAAAATTAATGATTTGCGTAAAGAATTAGCACATTGCAATGAAAAATTAGCGCAAGTCGAGTATTTCCTGTGCAGAACAAAACTTGCTTTTGTATGCTCTGCAGCTTTTGGCTCTTGTCTTAATATGTATAAAAATTTTCATGATGCAAGAAGTGGAGATATGCCAGGTGTTACCATTCATCCTCTCTTGTTGTTATTTTCTAGTGCTACAGGTCTAATAGTGTTGTGTAATCATTTTATCGATTTAACACTTTCAAAGTATAAAGAAGAAAGTGTTAGCTTGCAAAAAAATTGGACAGTTTTAGAGAAGCAAGAGATAAGTTGGAAAATAAATTACTTCATTTTCAAGAAGGTACATCTCAGGGTATTAGGACGAATTCAATTTCTACGCAACTATCTGATTATGATGACGTACCTGGAACATTAGAATCACCTACCTCTATAAAGAGCTTTGAAAGCTCAGCAAAGGTATCCGTTTATAACCTGCCTAAGGAATTTAAGTAGCCTAATTTAGTAAGTACATAGAAGTAATCATATTAAAGAAGATATTGGTTTTTGAAGTAAGAGGAGAAAGCTCACAATCTTTGCTCATGTGTCTAAATTGGAGAACCAAGAGAAAGTTTGTTCCACAATAGAGATGTTCAAAAAAGTGTGTCAAATCAAAAAGAAAGTAATAAATTGATATAAAAAGGTGAAATAGAAAACCACTTATTGGCTGAAAGTGAAGAAAAT
			AATAGAAAAAATGGGAGAAATGCAAAGGCTTTACGTACAAGTGCAGATTCATTTGAACTTTTAACACCAAGAGATAGAGAAGGAACCCCAAATAGTCAAAAAAAGGCAAATAAATTTACATCCAGGGCTTGAAACGAAGATTTTAAGCATATTTGCAAGACCAATCGATTTCCAAAAAAATCTTCTCATGCTAGCTGGTTTTTATTGCTGAAAGTGGTTGTATTATTTAGGTTCTTAGTAATATTTAATATTAAATTAATAGTAATTCATTAAAAATTTTCATCAAAAATTATTTCAAAAAAATTTTAAATTAGGGGTTGACAAGTTTTAAAAGTGGAGTACTATTCCTGAAATACATTAGATTACTAATTTTTTATGGTATGCAAGTGTGTGATGGCTAAGGTAATTTTACTTTTGTGAGCGGGCTATGTTATGTGAGGGCATTCCAGAATTCTTGTTTGAGGGAAGATGGTCCTTTCTGTGTTGCTTGAGGAAAGAAAAAAGCTCAGGGTAAGAGTGGCTTGTTATAGTGTGATTGCTTAGTTAAGTTAGGTAAGTTTTTATAAATGTGGAGGGACAAATGACTTTAAACAATGATGATTTATTAGTTAGTGCTGCAGGAGTAGGACGCCTTAGTGACGTTAGAGAACTTCTTGAGAAAGGGGCTAATATTGAAGCTAGAGATAGTGATGGTTACACATCTTTGCATAGGGCTGCTGAAGGAGGTCATTTAGAGATAATTAGATTTCTTATAGATAAGGGGGCTAATATTGGAGCTAAAAATAAGGATGGTGGAAAACCTTTAGATGTAGCAAATACCTCTCGTCAGTCAGAAGTAGTAAACTTTTTAGGACCAAAGCAAAGTGAGTATGATAGACTTTTATTTGCTGCTGTAGAAAGTGGGAATGTTAGTGAAGTTACAAATCTTCTCAATATTGGAGCTAGTATTGAAGTTAAAGGTGTAGAAAATGCGGAGTTTAGGTTAGCCCGTTATGTAAAAAGAATTATGGAGATGAGTAATTACCATAATGTTCATTCGGAAAAAAATCTGAGCTTGAAAGGATAAAAGGAGAATTACCAGAGTCAGTAAAGAATGCAGTATTTTCATCGGAGGTATGTATTAAAAGTGTTTACTATAGTAATGAGTATTTATATCCTGCTAGTGATTATCTTAGCCATGATAGGGATAGAAGGAGAGTATTTACTTGGAGGTCAGGGGCAAAGATAGTCCATGTCAATGGAAAATTGAGGATTGTGGATCTACTCGCAAGAAGCGTGATGTACAATATAGTATTACAAAAGAAGCTAAGTGTGATCTATCTTATGATAATGCATCAGACAATTCATCGCAAAGTGACGAAATAGGCTATAACAAAATAGGAGCTACAAGCGGAGCAAGTAAGCCGTCTTCATGGATAGATGCTGTTAAAGGTGTTTTTCAGTTTATCTCTTCCCCTTTAAGGGCTGCGTTGCCTTCATTTTCAGAAAATAGCTCTAGCCGTTCTGGTACAGCAGGAAGTAGCTCCAATCATTCTGATACAGTAAGAAACCCAAATATCCAATATACTAGCCAATTTAGTCGTGAAGTTTGTGCGAGTAATAATGCTAGCTTGATGTTTTTCTTGTTACAAGCTTTTCTAGATAAAAAGTGTCCTCTTCCTAAGTTTTCTGATGTTAATCCTGTAAAGGCTCTTTTTTACACATCGGATATTATAAAGTCGTTCAAGGAAGTATTAGAGAAGCAAGCTGAATCGAAAGGTGGTATAAAAATGCACCGCTTAGATATTAATTTGAGAAATTATTTGAGAAGATTAATGAAAAAATTAGGAGTGGTGAATTTAATGAAATTTCAGGGATTTTAAAATCATACGCAGAGGAAGCATTGCCTGGTAGAGAACCCGGAGATCCCGGTAGATTAAGTCCGAAAAAGTTTGATAAGTTTATGGCTGAATTTAATAGAAGAATAGACCCAGTAATAAATCAATTAATGCAACAAATGT
			TAAGCAGATTAGAAGTGAGTGACGTAAAAGAACAACAAATAAGCTTGGAGCCTAAAAGTTATCTAAATAATACTTCTGTTCAATGTCATTTAACTCAAGCTAGAGGTCAAGGTAAAGTATTAATTCCTTAATTTTTGAATTTCATCTATCGAAAGGCCGGTAATTTGAGCGATAACATCAATAGAGACACCGGCCTTAAGTGAGTTCTTTGCCACTTCGATTTTCTCTGCTTTTCTGCCTTTTTCATGTCCGATTTGGATGCCTTCTTCTTTACCTTCTTCTCTACCTTTTTCAGTAGCATCATCAAGTTTTTGAGCGAGGACAGCCTGTTCATCAAGAATACGTTTTATTTCCTGTTCATAGGCAATAAATTCTTTTTCTGACCAGTTGAATCTATTTAGCTCTTCATAGGCCTTTTTAATTATTACATCACTACCTATTATTTTTTCCAGCTCTTCTTCACTAGTCTCATCTGCATATCGAAAAAAATAAACCCATTTTTCAACTATATTTTCCAACTGATCTTCCTTATTCTTTGGAAATTTTGGCAACTCAATAAATATAAAATAGAAATCTTTTAGATCATGCTCATTAGTGTCTTCATCTCGAATAGTATGCTTTGATTTGTACTCAGATTTATTAGGAAACAGTACACAATCTGCTATAGCAATGAAGATAATTTCCTTAAGGTTATGATACTGGTCACCTTTATCAGCTTGCCTTGAGTAAGCTTTAGCAGCATAGTATTGGGCACGTTTTTCAAAGCCTTTAGTTTTAGCGACCTGCATTTCGCAAATGTATTGAGCACCTGTAGAATCTCTACAGAGAACATCAACAATACTTTGCTTTTTAGCGGCGATATCGGGGTCTTGAATAGTACTTAAAAACTCTATATCCTTTATTTCATTTTTACCAGTAAAGCCAAGAATATCATTGAGGAAGTGAATAAGGATATCTCTATTTTTTTCAGTACCGAAGATACGCTTAAACGATACATCATTTTTGGGATCAAGAAACTTAGAAAAAGTCATAAGAAAGAACCTTAAAAAGCATTAATAATTATACATAATTCTGAAGAAATGTTCAAGTTTTTTATTTTTTTAAGTTTTGAATGCGTTGATGAAAAAAATGTCTCCCATAGATGGCTTTAGAATGCTATTACGCACCTTAGACGTCCTTTTGTACATCTTTTAATTAACCCTTCTATAAAGCGCCTTAAAAGGCCGGCAAATGGATGCTATGAGTTTGGAGCTGTAGGAGACATCAAAGATACCCTTTTTGGTGTATAAAAATACGAATCTACGACAACATCGTTTAAAGAAATTAGCAGCTATTAATATCTTCTACCTTTTCATAAAAAAATAAACAAAAAAAAAATTGAAAATTTGATTTGACTTCACCCAAAAGCTATGGCTTTATGCCAATACTGCTAAGAAAATAACAGTAAACATTTAAAAATAATTTATTATTAGTGAAGGGTATATTATATGAACAATAAGAATAAAAGTAAAGATCGTAAAAAAGAAATAGAGTTCCGA-----------------------------------------------------------------------------------------------------CAAATTGGAAGCTGTTAAGCTGGCAAATGAACAAAGAAAGGTAGGTCAACCAGTTGCAAAAGTAGCAAGAGATCTAGGAATAAGGGATAGT------------------------------------------------------------------------------------------------------------------------------------------------------------------------------------------------------------------------------------------------------------------------------
			------------------------------------------------------------------------------------------------------------------------------------------------------------------------------------------------------------------------------------------------------------------------------------------------------------------------------------------------------------------------------------------------------------------------------------------------------------------------------------------------------------------------------------------------------------------------------------------------------------------------------------------------------------------TAACAAACAACGTCACTATTAACTATTGCATTCCTGAGCATTTTGATTCATCATTCTCTTTGTGAAAAACATTCCAAACTTTCTCTCCACTTTTTCTGGATAAGGTCAAAAAAAACGCCGATATTTTAGTACATAGTAAATAGCCAACCACCACG-----------------------------------------------------------------------------------------------------------------------------------AAGTAAGGGATCTATGCTAAGAGATGCCAAAGACCTTCATGAAACTTTGCCCATTTGGCTTCTCTAAAGATTTCGTTGTATAATGAAATAAAGAAACTTGTAAGACTTTGATCTTACAGATTATAAACTTGTCATAAAGTTTAATAGTGTCTGTTACTGCTTTTAGGTGTGAGGCTAGAGGGTTATTAGCAGTAACAGACACTATTAAACTTATTATAGAATTTACTTAAAGTAAATACTTAATTTAAAATATTATAATATTTTTACTTACAATAGATTTATGTAAATGCTTTTTTCCTCAATTAGTATTGTACTATTATACTTGTTGAATGCTAAAAAATTATTAACCATCACTAATCTCTATTTGCATAGTAAGTTTATATATACTATTATACAGTATATCACTTAGTTTTATAGCAAACAAACAAAAGATATGGTGAAGTTATTTGCACTATTGATAATATTTTACTCAAATATATCTGTTGCCTCTGCTCCTACTTCCTGGCAATTTGGATTTCCTGCTCCTGCAACTGAAGTAATGGAGGCTGTAGTTAGGTCACATTCGTTTGTGATGCTTGTGATGGTTACAATAATGCTTTTTGTGTGGGCGCTGCTTGCTTATATAGCGTTTCGCTTTCGTAAAAGCAAAGTAACAAACATAAGTAAAACTACCCATAGTGTTCCTTTAGAAATTATTTGGTTTGTTATACCAACTATCATTGTTGGAATATTAGCCTTTGAAAACGCTAAATTACTGAAGCTACAGGAAGAAATACCGAAAGCTGATATAACACTGAAAGTTATTGGCCATCAATGGTATTGGAGTTACCAATATCCAGAATATCAAGGTGTGTCATTTGATAGTTATATTAAGGGAAAAGAAGACTTTATCGAAGGAGATTTAAAGCTATTCTCTGTTGATAACAACATCATTTTACCCGTTAATACTAACGTTCGTTTACAAGTTACAGCAGGAGATGTGATACACAGTTGGGGAGTACCGGCTTTCGGTGTAAAAATTGATGCGATACCAGGTAGGCTGAATGAGGCGTGGTTTAATATCAAAAAGCCT
			GGTGTTTATTATGGGCAGTGCTACGAATTGTGTGGTCAAGGCCATGGATTTATGCCAATTGTTGTTGAAGCAGTAAGCAAAGAAGATTTTAATCAGTGGATTGAAAATAGAAAATTAGTGAGTTAAATTTGGAGTATAGATATGAGTGACGTACCAAAGGGCATAAAGCGTTGGTTGTTTTCCACCAATCATAAAGATATAGGGACACTGTACATTATTTTTTCCATATTAGCTGGAATTATTGGTGGATTATTATCGGTGATTATTCGCACTCAGCTAATGCACATTAATATACTTAACAATAACTATCAATTATATAACGTAATGGTTACAGGGCATGCGTTGATAATGGTGTTTTTTATGATAATGCCAGCCCTCATGGGAGGATTTGGTAACTGGTTTGTACCTCTCATGATTGGCGCACCAGATATGGCATTTCCTCGTATGAATAATTTAAGTTTTTGGTTATTAGTGTCATCTTTTATTTTGCTCATTCTCTCAGTGTTTATTGGTGAAGGTCCAGGTACAGGTTGGACTTTATATCCACCTCTATCACAGGTAATGTCCCATCCAAGTGCAGGAGTTGACATTGCTATACTTGCACTTCATGTTGCTGGTATGTCGTCAATTGTTGGGGCGATCAACTTTATAGTTACTATATTTAACATGCGCACAAAAGGAATGTCATTAACTAAGATGCCACTGTTTGTTTGGTCTGTCTTGCTAACAGCATTTATGTTGATTGTTGCCTTACCAGTGCTTGCCGGTGCTATAACTATGCTTCTTACTGATCGCAATATTGGTACTTCCTTTTTTGATCCTGCCGGTGGCGGCGATCCTGTGTTATTTCAACATCTATTTTGGTTTTTTGGTCATCCAGAAGTTTACGTAATTATTTTTCCTGCATTTGGCATCATAAGTCAGGTTGTATCAACTTTTTCTCACAGACCTGTATTTGGTTACATAGGGATGGTTTATGCAATGATAGGTATAGCAGTATTTGGCTTTATGGTTTGGGCTCACCATATGTTCACTGTTGGGCTTAGTGCTGACGCTGCTGCATTTTTTAGCACTACCACAATTTTTATCGGTGTTATAACTGGTGTAAAAGTCTTTAGCTGGATTGCAACTATGTGGGGTGGAGCAATTGAGTTTAAGACCCCTATGCTATTTGCACTAGGTTTTATTTTCATGTTTGTTGGCGGTGGCATAACGGGAATAATTCTTTCTCATGGTGGAATAGATAAGCTCCTGCACGACACCTATTATGTTGTTGCTCACTTCCATTATGTCATGTCACTTGCTGCATTATTTGGAGCTTTTGCTGGCTTTTATTATTGGATTGGTAAGATGTCGGGTAAACAATATAATGAGCGCTTAGGTCAAATCCACTTTTGGCTTACTTTTATTAGCACCAATATCACTTTTTTACCTCAACATTTCTTAGGATTAGCTGGTATGCCAAGGCGTATACCTGATTATCCTGATGCGTTTATCCCTTGGAATTATATATCCTCAATTGGTTCGTATATGTCCTTTGTTTCAGTTATGTTTTTTGTGTTTATAGTTATACATCTTTTTAAATGGCGCAAGAAAGCTGGAGATAATCCTTGGGAAGGTGACACCTTGGAATGGACGGTATCTTCACCACCGCCTTTTCATACTTTCGAAAAGCCACCAGTGGTAAAATAGAATGTACACAAGTGTTTTGCTAAATGTTGAATCAACAATACTGGATTTTTGGCGTTTGCTGAAGCCAAGGATAATGTATCTTGTGGTATTTACTGCAGTTGCTAGTATGGTTACTGCACCAGGTAGTATGCACCCTTTTCTAGCACTAATATCTCTTATATGTGTTGCTCTTGGCTCAGGATCTGCAGGTGCTATAAATATGTGGTATGACAGAGACATAGATCTGCTCATGGAAAGGACAAAAAACCGCCCTATACCCTCAGGTAGAGTTTCTGCAGAAAGTGCGCTTGAATTTGGTATAACTCTTG
			GAATATTGTCAGTATTTATCATGGCAATAGCAGTAAACTATATTTCTGCTGCTTTGCTTGCTGTTAGCATATTATTTTACGTTTTCATATATACAATTTGGCTAAAAAGGCGTACTCCGCAGAATATCGTTATCGGTGGTGCAGCAGGTGCTTTCCCTCCAATGATTGGCTGGGCAGCTGTGACTAATTCTGTCAGTTGGGAAAGTTTCATTTTATTTTTAGTAATTTTTATGTGGACTCCACCACACTTTTGGGCCCTATCTTTAAATAAGTCTGAAGACTATGCAAAGGCATCGATTCCAATGTTCAATATTGTTTATGGTCCGGAAAAAACAAGAAAATATATATTAATTTATAGTGTTTTGCTGGTGCTAACTAGCTTGCTTCCGGCTCTATTTTTGAAAAAGGCTTTACTTTATCTAAGCATGGCAACCTTTGAAGGTTGCGTTTTTATTTGGTACGCTGTATCTGTTATGAAGTTCAAGAATCACAGCTCACAGAAAAAAATGTTTTCTTATTCAATTTCTTATCTATTTTCCCTATTCGCCAGTATTATTTTTTGTTCTATTGATTTATTTTAGTTATGAAAGAACGGCAGAAGCATAAAAACTATTTTTTACTTTTCCTTTTGGTAATGCTCGTTGTCACACTTTTTTTTGTTTCTATAATAAAATTTAAAGGTGCAGCTTAAACTACCTTTAGAAATTGTGCTTTCATAAAAGCAACTATATACTTTGTTAACCGATATAAACAAAGATGAGTAAAAAAGAAGTGATAATATATACGGATGGGGCGTGTTCTGGTAATCCTGGAGCGGGAGGATGGGCAGCTATCATATTATTTCAAGATTACAGAAAAGACATTTATGGTAGAGAAGAAAATACCACAAACAATAAAATGGAGTTAACAGCGGTGATCAATGGGCTGAAGGTATTGAAATTTTCTTGTAATATTAATTTATATACGGATAGTCTTTATGTTAAGCATGGCATAACAGAATGGATAAATAAGTGGAAAATGAATGGCTGGAAAACAAGTAATAAAAAATCAGTAAAAAATATGGAATTGTGGAAAGAGCTAGACAACGTTGCTTCACAACACGAAATTGATTGGAAGTGGGTTAAAGCACACAGTGGCGATAAGTATAATGAGGAGGCTGATAGTTTAGCAAGAAAAGCAATAATCGATGCTTAAAAAAATTACTATATTATTTTCCGTAGCTTTATTATTCATATTGTGCTTCTTTATTTTTTTTAAGCCTTTAGAAATCAATATTAATTATATTGATTTTTATGTTAAACATAAAATATCAAAAATATTTGTTGGCTCAAGCGTTAATATGGAGAATACCTCAGTTGTTTGGCAGAAAGATGGCAAAGATCCGTATTTAGTCATTACGGATTTGGCAATAGCAAACCCTAATTTTACTATAAAAGTTCCTGAGCTTTTTGTACATTTTAAGTTAAGTTCCTTATTTAAAGCTAGCACAAATCTCTCTCAGGTTTCAGCTGATAATGTGCATGTATGTATCAAGAGAGAAGAAACTAATGTTAATCCGCAAAACTCATTAGACCTTTTGGATAATCATTATTTAAGTAGTAACCGCCTTCCTTCGGTGTCATTCCAGCGCGTGACGCTGGAATCTAGAAAAAAAGAAACAAGTAGTCAAGCTACTTGGATGACAAGGACGAGTGCTGGGATGACAGGAAAAAAAGATACTGGGATGACAGGGAAGAATTTCAAGATGACAGAAAGTAGTGCAAAAAATCTATTAAAAACAATAAGGGAATTTTTTTTTGACTTAAATGCGGATTCAAAAATTGAATTTACTAACATCGCTATTGATAAAAGCACAGAAGATGAATTTTTTATTGATAAATTATATATAGGGAAGGGGGAAGATTTTAATGTTTTAGATATTCATGTGAATACAAAAGATGGAAAGGGATTTTTGGATGATTTATCAATTACGATAAAAAATCGCAACAATTTGCTAAATG
			TGTACGGGACATTTTATGATCTAAAATTGGGACTATTGAGCAAGTTTTCTACATTAGTTAAAAGCTACAATTTGGACAAAAATATAGGATTCAAAGGAAGCTTCTCAGTGAAAATTAATAAAAAGGATGAAATTGTAGATGGAAATATATACGTATTGAATACAGAAAATTATTTGAACAAAAATTTGGCCTTAACTAATGTAAATATAAATTTAACATATAGTGATGGAATTATTAGTGTAAAAAACTTCCATTTTAAGTTAAATGACACGTATCTCTCTTTGATAGGCAAAATGAACTTTAGTACAAGTCATGCTTTGCTTAGAATTAATATTAGTAAGTTTGCTGCAAAGGATTTATGTACTTATATACCAGATAGTGTAGTAAATAGTAAATTTAAAAGCTGGTATTGTGATAATATTGATGGGGATGTTTTAAATACCATTGTAAGTTTCAATGGCAAAATTAACAATTTGGTTGATGACGATCTGTCAGACATTGTAATTGTTGCTGATATAGAAAACGGTAGCGTAAAATTTGATGAAGATTTTGAGCAAGTAAAGGAATTAAAGGGTGATTTGATCATCAAGAATAACGATCTTGAAATTACTGTAAATAGCGCTAAGTTTCAGAATTTCACTGTTAATGGTGGTGATATTGAAATGAAATCTCTAAATAAGGAAGATTCAGTTCTAACCATTAATGGCAAAGCTGTAAGTGATGCGTATGGTTTATATGAGCCTATAAGATTTAAGCTGGATGATGTGGTGAAGGTTGAAAGGGATAAAGTAAGTGGAATGGCAAAATCCGTATTTAATTTTCGCATTTTTAATCTAAATGCTGATGACAAAAAAGTAGACTTCTCAGCAAATTTTCATTCTGAAATTGACAATTTGGCCGTCTATAATGCAAGTCTTGGTAAATATGATATTAAGCTTAGTTTTGGCAGTGACTTTATAGATTTAAATGGTAGTGGTATGGTGAATAACACACAGCTATTATTTGACCTGAAAAGTAGCAATAGGAATGAAAGTTTCGCCTGGAATTTGACCGGAGATTTACCCGCTCAAATATTTAATTTTGATAGTGGCTATGTCAGTGCAAATTTAGAGTCAGTGATAAATCAAGATAAGACGGGGTATGTTAATGGTGATATAGATTTATCAGAATTTGAATCACATTCAAGCTACTTAGGGTGGAAAAATCGCTTTGAAGATCACAATAAAATTTTGTTTTCTACAAGGTTAAAAGGAGCAGGTGAATTGTTAGTAGATAAATTAGACATTGTAGGAAATGACCTAGATATAAAATTCAGCGGAAGAGTAGAAAATGGAAATTTATATTTAAATTCTAGTAGCTTTAAATTGCCTGATAATGATTTTAGTATAGAAATTGAATCAGGTAAGGAGAAAAATGCCATAACTATTTATGGTGAGGAAATTAACTTAAGTGATATTTTAGGCTTGCTTGGCAAAAACAGTAATGGATTAAATAAAGATATAGAGATTAGTATGAATGTTGACAATGTAATTATGAAAGAAGGCATCGTTATCAAAAATGCTAAGCTGAATGTAACCTGTACTAAAGGTAATTGCAATGGAAGTCAATTTACAGGGCAGTTTCTGGAAGATAGCAGCAACATACTAGCAGAATACAGTGGAATAGGGCTCGAAATATATGCGGATAATTCAGGTATGCTTTTGCGTTCCTTAGGCATTAGTAAATCAATTAAAAACGGCAAATTGTCTTTTTATCTCTCTCCTCAGAGAGAAAGTGGAGAACATTATGGTACGTTATCCATTAGCAATTTCTACATCAAAGATGCTCCACTACTTACTACTTTATTGTCGATGTCTTCATTGCCTGGCATTGTAAATGCCATAAAAAATGAAGGTGTATACTTTTACAAATGTAATGCACCTTTTTCATACAAAGATGGCACTATTGAAATTGAAGAATCTTGGCTTGAAGGGGCGGAGTTAGGTATTAGCACTGGTGGT
			AAGCTCGATATTAGAAATTATAAATTCCAGGTTGCAGGACAAGTAATACCAGCATATTTAATTAATAAATCTTTGTTAAAAATTCCTATAATTGGAAAACTTCTTACTGGTGGGAAAAGTAGGGGAATCGTTTCAATAGACTATAAAGCAAGTGGTGATGACAAAAACAATAACGTATCTGTTGATCTTATCTCTTCGCTAACTCCAAACCTATTAAAGAGGTTATTGGGAGTGTTTGATCGCATTATGACAAAAACTAACGAAAGTGGCTTAAAAGGTGGTGTGAAAAAGAAATTTGGTTCGATATGACCAAAAGGGAAGTTATTTAACAAAATTATGGACAAAAATGCAAGAATTTCAGAATGATCTACCTGGTTTTTTATTTAGTTGTTTAAGTAATACCACTCCCTTTAACCTCTCTATATTTGCTGAACAACTAAAAAGGGTAGGGGGGTGGTTGTAAAT-----------------------------------------------------------------------------------------TTTCCATCCAAAAGGGTGTCATTCCAGTGTCAGCTACTTTCATGACATCGTTTACTATGTGCCATATTGTAATGTTCGTACAGTTGTGGAATGAATCGCGGTATGACGTGTTGCTTGGGTCAGCTATAGTATAAATATACTAGGGGTTATAGTTTTCTTATGCTGCCTTTTTGTTATTAGACAACCACAATATAAAGGAGTGAAACGGATGCAAACAGTAGTGCATTTCTGCACCAAACGTATTACCTTTAACGAATAGTAAAATGTGAGATTTTTTGGAACTACCGTGGAGCAATTGCTCCACGGTTTCATTCTACTTAGAATCCACCCATGCCACTCATTTCTCCTGCACCCATAGGAGATGAAGCATTTTCTTTGCTTGGTACATCAACTATCATAGATTCAGTAGTTATCAGCACACTCGCAACAGATACCGCTGTTTCAAAAGCAATACGCACCACTTTTGCTGGATCAATCACACCAGCTGTAAATGCATTAGCGTAATTCATAGCCTCAACGTTGTATATAAGCTCTTTATCATTCTGCTTAATCAAATAGTCAATTATAACAGCAGATTCAAGACCAGCATTTTTGACTAACCTTCTAATTGGAGCACTGAGAACTTTCTTAATAATGTTTATGCCTATTTGTTCCTCGTCACTTGCACCTTTTAATTTGTCGAGAACAGATGAAGCATAAAGAAGCGCAACCCCACCACCTGGAACTATACCTTCTTCAATTGCAGCTCTTGTTGCATGCAGCGCATCTTCGACTCTATCTCTACGTTCTTTAACTTCCACTTCAGTTGCTCCACCAACTTTGAGCACAGCAACGCCACCTGATAATTTCGCTAAACGTTCTCTTAGCTTTTCTTTATCATAATCAGAAGTTGAAGTTTCAATTTGAGATTTAATCTGCTCGATTCTAGCTTTCACACTGTCAGAATCGCTATTTTCGCTGACAACTGTGGTATTATTTTTAGTAATTTTAACATTTTTAGCCGTACCAAGATCATCAAGCGTGAGATCTTCCATCTTGATTCCAAGTTCATCTTTTATGACGTACTTAGCACCAGTTAAAGTTGCTATGTCTTCGAGCATCTCCTTTCTTCTGTCACCAAAACCTGGAGCTTTTACTGCAGCAACTTTTAAACCACCACGCAATTTATTGATAACTAAAGTGCTTAATGCTTCACCTTCGATATCCTCTGCAATAATAACCAAAGGTTTACCAGATTTAACAATAGCTTCAAGAATAGGAAGTAAAGGTTGAATAATATTTAATTTTTTCTCTGTAATTAATAGATAAGGATTATCAAGCTCCACGATCATTTTTTCATTATTTGTAATAAAATACGGAGAGAGATAACCGCGATCAAATTGCATGCCAGTAGTCAGCTCAACTTCTAACTCTTTTGAACCTTTACTCTCTTCAACAGTTATTACA
			CCCTCTTTTCCAACTTTTTTCACGGAATCAGCGATACTGTTACCTATATCCTTATCGCCATTTGCAGAGATTATTGCAACTTGTGCCACTTCGTCTATTTTCTCTAGAGAAATTGTACGAGACATTGACGCAATTTCCTTTAATATTACATCTTTTGCCTTCTGTATTCCGTTTTTAATACCAACACGATCGTTTCCAGCAGCAATTGATTTTGAAGCTTCCATTATCATGTTGCTAGTTAGTATTGAGCACGTTGTTGTACCATCACCAACTTTATCGTTACATTGAGAACAACTCTGTGCAAAGATGCTTGCTATCGCAGCGTTTAATGGTTTTTCAGGCTTGATACCCTTCATCACCTTATAACCATCTTTTGTAATTTCTGGTGCTCCATAGGGCTTATTAATCCCTACTGTTTTTCCTCTAGGTCCTGCAGTTATTGCTACCGTTGAATCCACTATTGCTGCAACTTCACGAAAGGCTTCTTGCAACTGCTCACCTGATACTACTACATTAGTCATTTTTATCACCTCTTGTTAATAAAAAATTTAGAAAACTATAATAAAATCATTTACAATGCGCTATGTTGCGCTTTGTTTCAGTTTAGTAAAATAAAGACTGCTACTTAATGACAGAAAGTATATCGGACTCTTTCATCACGATAAGCTTCTCATTATTATGTTCTATTTCTGTACCAGCCCATTGGCGATAGAACACTTTATCACCAGCTTTCACAGTTAAAGCTACGCGTTCGCCACTTGAATTGCGTGAACCTTCACCAATTGCTATAACTTCACCTTTAGTAGGTTTCTTTTCAGCACTTGATGGAAGCACAATTCCACCTTGCTTTTCTTCGCTAATAGGCTTGATCAGCACGCTATCATCTAATACATTTAAACTTATACTTGACATTTGTTTTTCCTCATCAACAAATTAACTTATGAGTTTATATATATATACTCGTAAGTTAGATTTCAAGGGCTGGAGCTTGTAAAATATGCACGCCATTATAAAATATGCACGCCAAAAGCAGTTTCTAAAAGAGCCTAATGTTATATAATAAAATTTAGATTTATTTATAGAGATTTCATGAGTTATATACCATTTTTAAGTCGTGGTGTGATAGTGCTATATGGGCCTGACAATAGAGATTTTCTGCAGGGTATTATAACCAATGATATTAATAAGTTGGATAGCCAAAAAGCCATTTACTCTTTATTGCTTAGCCCTCAGGGAAAATATCTATATGATTTTTTTCTTATTGAATATGGTAAATACACCCTCTTGGAGTGCGAAAACATGCACTTGCAGCAAATAATCGAGAAACTAGATTTACTTAAAACTTATTTGAGGGTAAAGATTAAAGACGTTAGTGCACTATATAAGGTTGGGGTTTTGTTTAATACTAAGTTGGCGGAGTGTAGTAGTAAGTCACAAGTTATTTTTCAAGATCCAAGGCACAAGCTGCTAGGAATGAGGATCATACATAAAGATGAAATGAAAGAGCCGGTTGGGGATTTTACTCAGTATGAAAAAGTCAGAATTCAAAATCTCGTTCCAGATGGAGCGAAAGATATGGTGCAGAATTCATCGTTTCCGCTGCAATTTTTAATCGATAAAGTAAACGGTATAAGCTTTAATAAGGGGTGTTATATAGGTCAGGAAGTTGTAAATCGAATGAGCAGACAAGAAATATTCAGAAGAAAACTTTACCTTGTTGAGGGGGATAACGCACTTCCAGATATTGGCACTAAAGTGACAAATGAAAACAATGAGGAAATAGGGGAACTGCGCTCTAGTGTAGACAACATTGGATTTGCATTGCTTAATACTGGAAAGAGCCATGCAAATTTATATGCTGGTGGGGTCAAGTGCGTTAAGACGTTGAAGTCTTAAGGTAGCCCATATAGAAACGAAAAACTTGCTTGACAAACTCCGCCAGCCCCCTTATCATGGTATTGAAGGTATTCAGTTATCTTCATCTGTGCAGATTAAACAGC
			AGGAAAACAACGTAGTTGGCGTCTTATTTTTAATTTTTTGCACTATGTGCACCTTATGTCTTCACAACAT-------------------------------CGCTTATAAGTCGTTTAAGACAGTATAGTACGCCAATTTGCAGGATTAGAGAGTGACA------------------------------------------------------------------------------------------------------------------------------------------------------------------------------------------------------------------------------------------------TTAGCGCCGCGGCGGTATGACGGTTCGTGGCGGCGTGACGATAAGCTCGTCATCCCGCTGCTTGTTAGCGGGATCTAGAGATACCGCGAATGAATCGCGGTATGACGGTTCGCAGTGGCATGACGATAAGCTCGTCATCCCGCTACTTGTTAGCGGCTAAGAGATACCGCGAATGAATCGCGGTATGACGGTTAAGTAGGGTGTCATCCCAGTGTCACGCACTGGGATGACATTATAGGAGCACTGGGATGACACCCTCTTGGATGGAAATCAGTGTCAGATAATTTCATGACACCAGTTGTTGTAAACTCACTTTTTCTCGATTTTTTGGTTTATCTTGTCTACCTATTTTGCCACTCTGCTGAACAGATACACTCAACTTATGGTCAATACATCTTCTATTAAAAATTGTACAAATTCATTGCCATTCCAGTAATTCATAGAGATTTTACCCAAAATAGCTTTAACATTACCCTGCATGATAGCAGAGCCAAGATGAGTATTTGCAGAACGAAATGCAATAGCTCTTACCATAACATTATCATCAGCAATAAAACATTTTATATGGTCAACTCCTATAACTTCAGGCTTTCTTATCTTTGCTCCTTGGATAATAAACCTTGGTTCAGGATTTCCAACTCCAAATGGTCCCAAGCGTTGCAGTTGGTTCCACAGAGATAAGTTTATTGCTTTAGCAGTTACTATACTATCAGCTTTTAAAGTTTTCTCATTTATAGAGTTTGAAAATCTTTCAGTAAAAAAATCATGCAAATCATTTATTTTGTCTTCTTTAATTGAAAATCCTGCCGCCATACTATGGCCACCACCTTCAATAATCAAATTTATGAACTTTGCGGAAAGGACTGCAGCACCGATATCAACTCCCAAAATTGATCTACAGCTTGCTTTTCCTATTCCATTATTTAAAGATATCACTACTGTTGGCAAGTGAAACTGCTCCTTTAGCCTTGATGCAATTATACCAATTATTCCCTGGTGCCAATTGCCACTTATCATTATAAAATTCGCACCTGATTGGGCAGACTTTTCCGCTTGTGCTGTAGCTTCCAAGAGAGCCTCATTTTCTAACACTTTTCTTGCATTATTCAAATCTATTAATTTTAGCGCGATTGAATGTGCCTCTTCATCATCATCGGTGGAAAGCAACCTTGCACCAAGCGATGCTTCTCCAATTCTTCCTCCAGCATTTATGCATGGCCCAATACTAAACCCTAATCGAGAAACACTTGGTTTTTCAAGGATTCCCAAAGCATCAAATAAAACACGCAAGCCAACGTTTTTTCTTGTTGACATAACTTTTAATCCTTGTGAGACAAGTGCTCTATTGAGGCCTGTGATCTGCATAACATCACAGACAGTTCCCAGGGCAACCAAATCCAACAGATCAAATAAATCTGGTTCTTTTTTGTTGGTAAAAAATCCTTGCTCACGTAGGCTTTTATTAAGAGCAACAATTAGCAGAAATGACACTCCAACTGCTGCTAGGTTATTATAAGGAGAGCTCTCATCAAGGCGGTTTGGATTCACAACTGCTACGGCGCTTGGTAATTTTTCCGTACCAAGGTGATGGTCAACAACTA
			TAATATCAAGACCAAAAGCCTTTGCATCTTCTATTGGTTGATATGCAAGCGTACCACAATCAACGGAAATACATAAATCAATTCCATTCTTTTTAAGTTGTAATAAAGCATCTGTGTTTAATCCATAACCCTCATCAACACGATCTGGAATGTAGATTATAGAGTGTATATCGATTGCTCTCAGGTACCTGTTAATCAATGCTGACGACGTTGCACCATCAACATCATAGTCACCAAATATTGCAAGGTTTTCATCATTTTTTATTGCCCGTATTATACGAGAAACAGCTTTATCCATATCAAGAAGGTGAAAGGGATCTGGTAATAGCGATCTGATTAGTGGATATAAGAAGTCGCTTGCATTTTCTATGTTAACACCACGAGTAACCAATATTCTTGCTAATATTTCTGGTAACTCAAATCTCTGTGTAAGAGTTAAGATTTGCCTTTGATCTGCTTCTTGCAACTTCCACAATGCATTTGTTATGCTGCGCTTTTCAATTTCAAGTAGCATATTCTTTCTTTGTAAATAAAACTACTTTACCAGAATTTTTAAGCTTGTTCTATAATTGTATTAGACTTCTGCATAACCTAAACTAAGTAGAAAAAAGGTATCATCTAAGTAGCTGACACTGGTCTCCATCCAAGAGGGCAGTAGCCCCTTCGGTGTCATTCCAGCGCGTGACCAGGTCTTTTTAGCTATCATAGGATGACAGAAGCAGACACTCCACTTTGTCGTTCCAGTGCCTCCTTTTTTTGTCATTCCAGTGCCTTGACTATTTGGATCCAGGAAAAAGAATGGTGTCATCCCAGTGCCCCTATGATGTCATCCAAGTAGCCTCCCTCTCC--------------------------------------------------------------------------------------------------------------------------------------------------------------------------------------------------------------------TCATCCTTTTTTTGGGGTTCCAGCGTCACGCGCTACCTTCCGTAT--------------------------------------------------------------------------------------------------------------------------AGCTGCTTTTAAGCTGCAACTAATCTAAATTATAAACATTAAGAAATTTACTAAACAGAAAAAAAGGCAAAAGAAACCCTAGGGTAGCTAATTATTCACTATCCATTTTTTAAGTTGGCGTTTTTTAATGTTTTAAATGCTTTATAAGCGTATTTCAGCTTGT-GTAGGTAAAAACCCAGAAATTTGATAAAGACATAGAGTGCACATAGTGCAAAAAATTAAACATGA---------------------------------------------------------------------------------------------------GAAGTTTTTTTTGTTTCTATGGGTCAGTTGGTACGCGCTTTGCCTTTTAACAGATGTAAAAGCACAATTATTACGAACAACATTCCACCAACAACTGATATAGCGCCACCTATAATGAAGCACGTGCGTGCTAACATTGACGAAATACTTGGCAGATCTGCAACCTTCCTTAAAGCACCATATCCACCAAGCCACACAAGGCCAGTGATATGGAGAAAATGCCCTATACTGTAGGCATAAATCTGTAATCTTACCATGGAACTTTTTATCTCTTTAAAGTTTAATTTAGGTAACATCCAGTAGACAAAATTCATAAAAGCTATAGTGATACCAACTACAGAACCGTGATAATGAGCAGGAATCGTGACATTACCTTCAATAGTCAACACTCCGAGCACATCTCCATAAGTGAACAACAAAAATGAATGTAATAAATAGTTGCTT
			TTATCATTAATAAAAGTTCTGATGTTGTAGCACACTAATATTATCAAAAAGCACGGCAAAACTGCTCCAGCAATCCTCATATGCCAAGTAAAAAACTGTATTAACTTGGCACTATCAACTGGATAAACAAAATATACAAACGGTGCGCCTACAGCTAAAATCGTGTTTATAAATAGTGGTAAAATAGTAATTTTATTGTTTGAAGCTAAACTAATATCATTGGAACTTAGCATTATTAAATAGACTAAAAACATTCCTTGAGTAAAAGCAAACTGCAATAAATGTCCGCCTCCCCAAAAGAGATATTCGTAAAATAAATTATTATCTGAGTGATATAGACCTGGAGGCATATTATTATATGCTAAAACAAAGCAAAGAAATGACGATACAAGTATAATAACTAGCCCAATTTGCCCAACAGAGAGAAATGAAACCTCTTTTTTTGATGTGTATGCTAGCATTGTATTTACTAATATACTGGCAATAAATAAACTGAGTCCAAGTAAAAATAATTTGTTTTGTAATACGGGAATATAGTTACTTTTGATAACTTCAGTGTTTGGAACGAATGCGGATATAAACATGAGCAGCATCGAAAGGGTTGATAGAACCCATGAAAAGTTAAACCAACTATTGGTATTTTGTAGGTTTATGATAAAGAGCAGAGATATTATAGAGCACATCCACACTAAAATTGACAAGTTCACGTGTATTACCAGCGCATTATCAAAAATATATTGTGCAGAAGGAACAAGAGAGGAGATAAAAGGCAATCGTAGAAAAATAACAATTATTGACAGTAACCCAGAGCAAGCAAGAGCACATACTGCCAAGAACATCCATTTTCTACAGAGCGGAGCGTTGTCTTGTATATTAAGCACAATCTTTTTTCTCAATTTTGTTCAATACAATATATAACACTGCAATAATACCTAAAACATAGCAATAGTATACGTGTGGCACGACTGCCAAAGGTGAAACTCCAGCAATAGTGCTAGCCAAAAGCAATTGAGCGCCATACGGTATTAATCCTTGAAATACACAAGAAAATATGCCTAGCCATGCTGCACTATAGTGAGGCGGTATTTCATATTTCTTAGCAATATCTCTAGCAATTTCACCACTAAAAATTATAGCGATGGTGTTATTTGCAAGTAAAATATCAAATATGCTGACTATTTTTGCAATAAATAATTGCGCAGTTTTTTGTCCACCACGTTGTATCATAACCCAAGATGAAAGTTTATCTGCAAGCTCCTTAGAATTTTTACCTACCAGTCCTGAAAGCCCGCCAACCATCAATGACAGTAGCATAATTTCATGCATACTCATAAACCCTTTGGTGATGTTTTGGCTTAAAAACAATAAACCATGATTGTTGTTATTTATAAATCCAATGATTCCAGCAAAAGTTATGCTTAAAACCAATGCTGTAAATACATTTATTCCAAAGTTTGCAAGCAATATAAGTATTATGTAAGGAGTCACAAGCAATAAAGAATACTCCTTAACTGAAATAGCAGCACTATTGCTTGAGCTATAAAATAATATAATTATTGTGAATATAGAAGCAATTAGTGCCACTTTTGCATTCAGTTTTAATTTTTTCTTTATATCAGCCTTTTGAGACATCACAGATGCAATTGTAGTATCAGAGATAATAGATAAATTGTCGCCAAACATTGCTCCTCCTACAACGGTTGCAACTCCTAAGGAAGGAGAAATCCCAGCTTGTGTCAGTTCAACTGCAATAGGAGCAATTGTTGCAATGGTGCCCATTGATGTACCAATAACAGTGGAGATGAAAGCTGCTACAAAAAATAATCCTATGAGTAAAAATTGTGTTGGTATAAATAAAAGAGCCAAATTAACTGTGGCATCAGCACTACCGATTGCTTTAGTTACTTCACTGAATGCACCTGCAAGTAAGAAAATGATACACATAGTGATAATATTACGATCTCTTACCCCATCTAGAAAGGCATACATTTTTTCTTCAG
			TATTGCCCTTGTATAAAACCCAACCCAGAGCTATGGCAGGAACAATGGCTACCAGTGGAGATAACTGATAAAAAGCATTTGACACGCCAAGAATAGTAAAATATATACCACTTCCTACAAAAAGAAATAGGAACAGTAAAATAGGCAAAAAATTTGTAAGATAAAACATACCTCTACTCCAGCTCTGATAAACGCAAATCAACTATGATATGATTTATATTATTATAAACCACAGTTAGCACCTTGACCAAGGTTTTTCTAGAAAGCAATCTACCAGAAAAGGTTTCCATGAAAAGGACTATTATAATATATCATCTACTTGAATAAAACTGGGAGATAGAATAAGTAAAAAATATGAATGACATAACAACAAAGCAAGTCATATCCTTATGGAATGCACAAGCTGGTAGATTCTTGCCGGATAAAAGAGAAATGGAGATTGATAATATTTTCTTAATCTAATGCTTCAATGTTTCCGATATAGGAAAAGTATCATCTTTATTTTCTATAGAGGAAGGCACACTATTTTGATTATCATCACCATTAATTGGAGTAGTAGGGTGCATTAAAGCAACTTTCATAACTTCATCAATATTCTTAGCAAAAACTACGTTGATCCCTTCTTTGATGCTTGCCGGAATTTCTTGCATATCTTTCTCATTTTCACTTGGTATAATCACAGTTTTGATTGATCCTCTGAGCGCTGCAAGCAATTTTTCTCTCAAGCCCCCGATAGCTAAAACTCTACCACGCAATGTCACTTCGCCTGTCATAGCAACATTTTTGTTAACTGGTATATTTGTCATAAGAGAAACAATAGACGTACATACCGCGCCGCCAGCAGAAGGGCCATCTTTTGGTACAGCACCCTCAGGTACATGCAAATGTATATCATTATTTTGGAATTTTTCGGGCTTTATACCAAAAAACAAACAATTTGATCGAATATAACTATACGCAGCTTTTATAGATTCTTGCATAACCTCTCCAAGCTTTCCTGTGTATTTTATTTCTCCCTTGCCCGGAATTAGGACTGATTCTATCATCAAAATATCACCACCTGTTTCAGTATAGGCGAGCCCAGTTACTATTCCTACTAAACTCTCATTTTCCGCAATGCCAAAGGTATATTTACGTACCCCTAAATAATCTTGTAAATTGTCAACCCCTACGGATATTTTCTTATTTTTATCAGTCAATATTTCTTTAACTGCCTTTCTCATGAGCTTTGCAAGCTCCCTTTCCATACTCCGCACACCACTTTCACGTGTATATAAACGTATCAACTCGTATAACGCCTCATTAGTTATGTCCCATTCCTTCTGATACAAACCATGCTCCTTCTTTAACTTCGGAATAAGGTGGTGTGTAGCAATACTGATTTTTTCATCTTCAGTATACCCGGACAATTGTATAATTTCCATCCTATCACGCAAAGGATGTGGTAAATTTAAGCTGTTTGCCGTAGCTACAAACATTACACTTGAAAGATCAAACTCAACTTCCAAGTAATGATCCGTAAAGTGTTTATTGTGCTCAGTATCTAAAACCTCAAGTAATGCAGACGCAGGATCGCCACGCGAATCAGAACCCATCTTATCTATTTCATCAAGCAGAAAAAGCGGGTTGCATGAATTAGCTTTTTTCATGTGTTGAATGATTTTACCAGGCATTGAGCCAATATAAGTTTTCCTATGCCCTCGTATCTCAGACTCATCACGCACACCACCAAGAGCTATGCGAACAAAATCTCTTCCTACTGCTCTTGCCATAGACTTAGCTAAAGAAGTTTTACCAACACCTGGCGGTCCAACTAAGCAAAGTATAGGACCTTTTATCTCTTTTACTCTTTTTAATACCGCTAAAAATTCTATTATTCTATCTTTTACTTTCTCTATGCCATAATGATTTTCATCTAAGATTTTCTTAGCTGCATTTAAGTTAATTTTTGCATCTTTGTACTTTCCCCATGGCAACTCAAGCAACCAATGCAAGTAACT
			AGATATAACTGTAGCTTCAGGAGAAATGGGATTCATTTTCTTGTATCTCTTCAAATCAGTTATAGCTTTCTCTCTTGCTTCCTGAGAAAGCTTTGTTTCATTTATCTTTTTTTCAAATTCATTGAGTATATTCCCTTCATCACCATTCTCAAATTCGCCTAATTCTTTCTGTATAGCTTTCAATTGCTCGTTAAGGTAGTAAACTTTCTGAGTGCTTTCAACTTGCGATTTAATTGTCTTATATAAACGGTTTTGTGCGTTCAAAATACTCATTTCTCTCTCAATAAAAGCAAAAGCTTTTTTTAAACGCTCTTCTGGGTCATAAGCCTCAAGTATACTTTGTTTATCTGATACTTTTATATTTAAATGTGAAGCTACCGTGTCTACAAGTTGATCAACTTCTTTGATTTGATCAATGGAGTTAATGGCAACCTCGGGTTGATTTTTCTTGTTTAGCTTACACCAGCTATCGAACGCGTCTACAACAGACCGCCTTAAAGCTTCTAAATCAATATTGTCTTCATCTTCTTTATAATAATTGTCTAACTCTACCCTGGCTTGTAATAAAGTATGAGAGCTAATATATTCTACAACTCTTCCCCTTCTTATCCCCCGGATTATAACTTTTACTGCATTGTCAGGTAATTTTATTAACGGTTGTACAATGCTTGCTAACACACCTACTTCATAAAGATCTTCAGGCTCTGGATTATCAACAGAGCCATCTTTCTGTGCTACAAGAAAAACCTCATTTTGGTGATTACTACTACTTATTGCATACTCTAGTGCATTAACAGATTTTTCTCTGCCTATGAATAAAGGCACCATTATATTTGGAAAAATTACTACATCTCTTAAAGGTAATACTGGCAATGCAGTAAAACTAGAGCTTACAGCACGTTCAATGTTCATAATATATGCCTCAAATTAATCATTAACCGTTATAACATTGCCATTGTTATTATGATTAACCGTTGCTTTTCCTAATTCTACCATTTTCTTAGTGATTACTATAGTGCTACCTTCAAAGCCTCCGTTTCCAGATGTATACATAATGTCAAGCAAAAGTGACTCCAAGATAGCACGTAACATTCTTGCACCTGTTTTGTAGCTTATAGCCTTTTTAGCAATAGCTGATATTGCTTCATCTGAAAACTCAAGGTTTACTTTGCTAAACGCAAGCAATGCTTTGTACTGTTTTATTAGTGCATTCCTTGGCTCTGTCAACACATGTATTAAATCTTCATGATCCAGCTCATCTAAAACAGCAGTTATTGGAACCCGCCCTACAAATTCGGGTATTAAACCGAATTTGATTAAATCTTCAGGTTGAACATCATGTAAAGCATTCTTTTTCTTTTGCTCTTTAGACTGACTTATATCTGCTCCAAAGCCACCTGACGTTCCCTTTTTTCTCGCTTCAATAATTTTATCGAGGTCTTCAAAAGCTCCTCCACAAATAAACAGTATGTTACTAGTATCCACTTGTATAAACTCTTGTTGTGGGTGTTTTCGCCCTCCTTGTGGCGGAACATAAGCAACTGTACCCTCCATAATCTTAAGCAGAGCTTGCTGGACCCCTTCACCTGAAACGTCACGGGTTATTGAAGTGCTTTCAGATTTTCTTGTAATTTTGTCTATTTCATCTATAAACACTATACCACGCTGTGCTTTTACAACGTCATAATTTGCAGCTTGTAATAAACGCGACAACACGCTTTCTACATCATCACCCACATAACCTGCCTCAGTTAAAGTTGTCGCATCAGCCATAGCAAATGGCACATCTGAAACTTTAGCAAGTGTTTTGGCTAGCAAAGTCTTACCAGAACCAGTGGGACCAATAAGCATTATATTTGACTTCTCGATTTCAATATCACTTATAGCATGAAATTGTACCATGGATTGACAATGGTTATACATAGCTACAGATAAAACGTGTTGCGCGTGTTCTTGACCTACAACATGCTTGCTGAGAAAGTTTTTTATATCCTCAGGTT
			TCTTTAGTAATAGCTTCATATCAGATATACGATCTGAATTAAAAGATCTATCTTTCTTTTGACTTATTGCTTTATGGGATAATTCTATGCACTCATTACAAATAAACACCTTTAAACCATCCGAAGAGTTAGTAATCAATTTATCTACTTCATCTTGCGCCTTGTTGCAAAAAGAACAGTAGTGTAAATCATTATTGTTATCCATTAACCCACCTTTTGTTTAACTTTAATATTTTCAATTTCAATATCTGTACGCTCAGCTATCACCCTGTCAATTAAGCCAATTTTCCTTGCTTCTTCAGGATCCATGAATTTATCTCTTTCCATCATTCCTTCAATTTTCTTCAGTGAATTTCCAGTATGTTTTTCATAAATTTGATTTAGTTTTTTCTTAACCCGCAAAATTTCATTAGCATGTATTTCTATATCAGTTGCTTGACCATGATAACCACCAGATGGCTGATGTATCATAATTCTTGAATGAGGTAGAGAGTAGCGCTTACCTTTTGTACCAGCTGCAAGCAATAAAGAACCCATAGACGCAGCTTGACCTATACATAAAGTTGAAACGTCTGGGTTTATATACTGCATTGTATCGTAGATCGACAAACCAGCAGTTACAACACCACCTGGTGAGTTGATGTACATACAAATGTCTTTATCGGGATTTTCCGATTCTAAAAATAAAAGCTGTGCTACTATTACACTGGCCATATTGTCTTCAATAGGACCTGTTACAAAAATTATTCTTTCTTTCACTAGTCTTGAATATATGTCATAAGCGCGCTCACCGCGACTAGTTTGTTCAATTACAATTGGTATAAGAGTCATACCTTTCCCTATTAAATATTATCAAATAATTCCTTTAATTCTTTCACAGAAACAATCTGCTCTTCTTTACTAACTTTTTCTATTATATAATCTGTCACTTTATACTCAAGCGCTTGCCCTCTAACTAATTCTTGAAATTGTTTATTTGATTCAAAATGCTTAAGTACTCTGTCAAATTGCACATCTTTACTGACATATTGATTTACAATAACACTCAAAACATCATTTTGAGTTAATGATATTTTATGTTCTGCACTAAATTTCATAAATAACATAGCAAGCTTTACACGTTTTTCAGCTTCTTTACGAGAATCATTTTGAGCACCCAATTCTCCTTCCATTCTTTGTTGCTCCTGTTTTACTATGTCTGTGGGTAAATCAAAACTATAATTAGCATCCAAATAATCAAACAGCTCCTTTTTAATTAAGAGATTTCTCATTTCGGTGCACTGATCACCAATCATTTTTTTTGCATGATTTATTAGCAAAGAATAATCTTTAAACCCAATACTCTTAGCTATTTCATCATCATTTTCAAAATCTTTGGCAATTTGAATCTCATTAACTCGCACAGAAAAATCAGCTTCCTGTCCTGCAAGGGAAATGGCTTGGTAATTTTCAGGAAATTTCAACTTAAAGTTCTTTGTTTCTCCCTTTTTCATACCAGTTAATTGATCTTCAAAACCATTAATAAATGTGCCAGACCCTAAATTAACGGCGAAATTTTTGCTACTTCCACCTTGAAAGAGCTTATTCCTAATCCGCCCTTCAAAATCAATTATCAATTTATCCCCATCTTTCGCTTGATAAGAAGCATCATCAACAGAGGCGAAATTGGGGAACTTTGTTTTAATAGAATCAATAAATTCTTTTATATCTTCCTCTTCAATCTTTGCTTCAATTTTCTTTAAGTTTATTTTGTCAAGATCTATCACTGGTACTTCAGGCATCGACTCAAAAGATAGCTTGTATACAAAATTGCCCTCCTCATTTTCTTTGCCCAGATCTGGTAATGATATAACATCAACCTTAGGATAAATGTGAGACTTGACTTCAATTTTTTTCATCAAATCACTTGAGCAATAATCAATTGTATTATTTATCACATATTCCAAAGCCTCGTTTTTATAATTTGCAACAACAAGGTCATAGGGCATCTTTCCAGCCCT
			AAATCCAGGTGATTTTGCATTTTCTGCTATCTCTTGCAACCTGGAATTTACCTTTTGTTTTATATAATCACTACCAACTGTGATTTCATACTCATACTTTAGTTTATCTATACTAAGCTCTTTGTAGGTATATACGCTACTTACTTCGACTGTATTTTGAGGTATATTATTAGACATCATAATTCATTTATTAACATTTTAATTCATATCTTAATAGAGTCATTTTACCAGAATTTAAGTTAAACACAATCCTTAAGAACAGGTTTTTACACAAACAAAAGTGTATTTAGTGATTATAAATTTTCCCTTAAAACCTAAGTTACATGACTTTAAAGTGCGGATAGAGGGACTTGAACCCCCACGAGCAAGCTCACCAGGACCTAAACCTGGCACGTCTACCAATTCCGCCATATCCGCAAGAAATTTTTAGTACCCTATTATAGGTATTCCATTAAAAATATTCAAGGTTTAAAGTCTTACTTAATTTATGGTATTTACACAATCAAAAAAGCTTATTAACATTTCTTAATGAAAGCTCTAAACCCTGAAAATCAATAATGAGATTAATAACAAGCTTCTTACTCGCAATTTTTTTGATTACACAAAGTGGTTGCACAACCCTTATAATAGGTGGTGTGGTGGCTACAGCGGCAGCAACAGCAATAACAATGCAGGACAAATCCTTGGGAAATATCATTGATGATACGACTATGGTCATCAGAATTAATAAGGGGCTCTTAAAACATGGGCTATTTTCATCCATAAAGGTTAAAGTAAGTGAAGGAAGAGTATTGCTCATTGGAAGTGTTGACACTCCTGAAAAACAACTTACAGCAGAAAAAATAGCTTGGCAGCAAAAAGAAATTAAAGAAGTGATAAATGAAATAAGAGTAATACCAATTCAAATGGCTTCCATGCTAGACACCACTGTAGATGGCATGATAACAGCGGAAATAAGAACAAGACTCCTGGGAAAAAGAAATATTAAGTCAATTAATTATAGCGTTAATACGGTTGATAGAGTTGTTTATTTGATGGGTATAGCCCAAAATAAAGCGGAATTAAAAGCTGTAATAGCAATTGCAAGAAAAGTAAAGGGAGTAAAACAAGTTGTAAGTTATGTACGATACAGGTACAGTAAGTTACGCCATTAGGCAAAAATCGCTTTCAAATTATAACATTTGTACAGTTGTGACAATAGGTAGAGAACATAAATGAAAATTGCCTTTCAGATGGATGAAAATATAAATTTTGAAACTGATACTACATTTGCGCTAATAAAAGAAGCACAAAGGAGGGGGTATGAAATTTTTGTTTATACTCCTGATAATTTAGCACTAAAGCTAAACTATCCAATTGCTTTTGCTCAGAAAGTCAGCGTTGATGATTTTAGTTTTATCTCCAAAAAAGATGTAGCTATCAACTTGAATGAAATGAACATCATATTTATCAGACAGGATCCACCTTTTGATATGCGTTACATTACAACAACATATATCTTAGAAAAAACTAGCGCATTGGTAATTAACAATCCAACAGAAATAAGAAATTGTCCTGAAAAATTGATAACTTCATTATTTCCAGAACTAATTCCGCCAACTTTGATTACTGAAAATATATCAATGATTAGAGATTTCTACTACAACTATCAAGATATTATTCTGAAGCCATTGTATAGTTATGGAGGAAACGATGTGATAAGAATACAAGATGAGAATAGTATTCAAGTAGTAGTGGATCTCATGATAGCAAAATACGAATGCCCTGTGATTGCACAATCATTTTGTAAAAACATAGATAAAGATAAAAGAATATTGCTACTTTATGGCCAACCAATTGGTGTAATGAAACGAATTCCAAAAATCAGTGGAGAGATCAGAACAAACATGCGACTTGGAGCAAGTTTTGAGCCCGCTCAAATGAACGATAGAAACAATGAAATATGTAACAAAATTGGTCCTGAATTAAAGAAAAGAGGGCTAATATTTGTTGGTATTGAT
			ATTATAGATGACTTCCTGCTCGAAATTAACACAACTTCACCCACGGGAGTAGTTTATATCAATAAATTGTATAATATATCGCTAGAAAAGGATCTTTGGGACGTGTTTGAAGAAAAAGCAAGCAGCCATCAACTAAACCTGTGAACAATCACCTTAACAAACTCAGTAGTCCCATTCTTTATCCCTGTTTTTTCTGTACTATTGGTCATATCACGCAATTTTTGAGAATTATTTAATAGATCAAATAGTACCTCTGTTAGATTTTTTTTTGCTTCACTATTTTGCTTAACTATTATAGCTGCTCTCGAGTCTTCAATATATTTTGCGTTATAAAATTGGTGATTATCTTTTGAGTAAGGGTAAGGAATATATATAGCAGAACGCCTAGCAAGAGTGATCTCTGCTATTGAAGTTGCTCCTGCTCTGCTAATTACCAAGTGAGCATTGGCCAGTCTATTCTCCATATCATCAAAAAATTCACTCAATTCACAATCGATCTTTTCACTTTTGTATAGACTTTTGACCTTGTTTACATTTTTCTTCGTACATTGCTGCGTCACTCTAATTTTCTTTTTCATTTTAATAGGTAAATCACAAATTACGCTGCTTACTACATCATCAAAAAAATTCGCACCTTGGCTGCCTGCTATGACCAATATATTTAGGATTTTCTCAGTGCTAGAATGGCTCTGTGCTTTTATATCAACAAAATTTCCTGTAAAAATACATTTATTGCCCTCTGCATATTTAGTCTCCGGAAAGCTGGTTGCAATTAATTTTGCACTCTTGAAAAAGAATCTATTTACTCTCCCTAAAACTGTGTTTTGTTCATGTAAAATTATAGGTATAGAAAGAACTCTTGCTGCAAGAAGAGTTGGAAAAGAAGCATAGCTACCAAAACCAATGACCGATTTTGGTTTTAATTTTCTTACTTGATACAGTGCTAACATAGAGCTGTATATCAAGAAAAGGAAAAACTTAAATTTGTTGCTGCTTGGTCTACGTAATGGTAAGGTGTAGCTTTCTATGTCGGTATTTTTATTTGTTTTTTTATCAGTGAATAATATGCAATTGTATCCTTGTGTCTTTAGTGCTTTTGCTAAAGCTATGGCCGGAAAGATATGCCCACCTGTGCCACCTGTTGCTAAAATAATATCCATCTGTAAATAATAAATCCTAGATTGTTAACTGTTATTTAACAATTTGCACGTAGAATTTTATTAAGCGTTATGATAGTTGAGTTAAAAATGCCTAAAAGTAATAGTAAAAAAGAACCTAATGAGAAAAATAAACCTCAAGAACAAAGAGAAGGCAGAAGCGGAGGTTTTTTAGAACTGCTAAAAAATATAATAAAAATTCTTTTCAATTCGGTCGTTGACCTACCTGAGCACGAGCAGCATAATAAAATGAAAAGCACTAATCTACAACAAGGTTTGGATACTAAAGGAAAAGGCCCAGAAGATCTTCATCCAAAGGCAAAGCTTGAAGTTAAAGAAGCAGCTAAGGGATTGAAAGAAGAGTTACAGAATTCTGATGCTGGTGGTAATCAATCTATTGAAACTAAAGTGCCTAATCAAACTACTACTCAAGACATTGACAACTCTAAAACGATGGAACGTTAGTTCAACTATTTAACATCTGCAGCAAGCACTGATTCATGTATCATCTCTGAAATGGTTGGATGAGGAAAAATCGTAGATTTTATGTCGAAGTCTGTTCCTTCTAGTTGCTTTGCAAGAGCAAAATTGCTAATTAACTCCGTTACTTCTGCACCTATCATGTGGCTACCCAGAATTTCTCCGGTTTTTTTATCTATAATCGTTTTCACTAACCCTTCAGTTTCACTGAGTGCAACAGATTTACCATTAAAGTTAGAGTGAAATTTTCCTATTTTTATATCATACCCACCTTTTATTGCCTGTTCCTCAGTAAGGCCGATGCTCGCTATTTGTGGATGAGAATAAGTGCAATTTGGTATGCATTCTTTTTTTAACGCATGA
			GCATTTTTACCAGCAATCTTTTCAATGCAGATCACGGCTTCATGGCTCGCTTTATGTGCTAAACATGGTGGGCCAGCTACATCACCTATTGCATACACATTTGATTCACTAGTTTCATACCATTCATTCGTTTCAATAAAGCCAGAAGGGCTTAATTTAATTTTTGTATTTTCTAAACCTATATTTTCAATATTTGCTTGAATTCCAACCGCAACAATCACCCTCTCAAATTCTTTGCTCTCACCACTACTTAGTAGCACTTGAGCAGAGTCTTTACTTTTAGTAAGAGCTTTTACGCTACTGTTTGTATATATTTTTATCCCCTGTTTTGTGAATATTTCTTGTGCTAAATCTGAAATGTCCTTATCCTCCAGCGGCAAAATAGTGCTCTTTATCTCTATGATTGTTACATCAACCCCCAAAGTACTATAAAAACTTGCAAATTCTATTCCAATTGCACCAGACCCTATAATTAGTAGCGATTTTGGTAATCTCTCTGGAGTCATAGCGTGCTGCGCATTCCATATTAAATCTCCATCTGCCTCTATTCCAGGCAGATTCCGCGCCCTCACGCCTGTTGCTAAAATGATATGCTTGGAAACAATTTCTTGTTCTTCCTTATCGCTAACGACTTTTATAGTACCATTGCCTGCAAGTTTACCAAAACCTTGATGAACTTTGATATTATTTTTTTTCATCAAATATGCAACACCGCTTGACAATTTATCAACAACGTTTCTTGAGTATTTCACTATTGATTGTATATCAAAATTCGCTCCCTTTACTTCTATACCAAACTCTTTTGATCTTTTTATTAGCCTATAAACCTCAGATGCTCTAAGCAGTGATTTTGTTGGTATACATCCCCAATTTAAGCATATACCGCCTAAATTTTTTTCTTTTTCCACAATTGCAGTTTTAAACCCAAGCTGTGCCGCCCTAATTGCCGCTATATAACCACCAGGACCGCTACCTATAACCGTAATATCATACTCATTCATCAGTTTTCTTCGTATTCAAAAAGATTATATATAACAGATGGAACCCATACAATCAATGGTCTGTCATCTACCGTCTTAAGAGTCAAGATAAAAGTTGTTATTTTTTATCATGGCATTTAAATAAACGATAATTTTTCTCATGACAGCAACTAATGCAACCTTAGCAGCTTTGCCAGAATCAACCAAACGCTGATAAAACGCTTTCATTTTTCTGTTGTGGCGCATAGCAACAAGAGCTGACATGTATAGTGCTTTCCTTGCATAAAACCTGCCTCCTTTGATTTGAGCTTTGCCAACTTTTCTTCCACTTTCACTAGTTTTAGGTGCAACTCCAACTAAGCATGCAATTTCTCTATTCTCTAATCTACCAAGCTCAGGCACCTCTGTCAGTAGAACGCTCGCCGTCTTTGATCCAATACCTTTATAGCTGATTAAAAGCTCATTTTTTCCTTTCAATTCAGCTATTGCGTCTTCTATGTCTTGCCTAATTTCTTTCAATTGTTTTTCAGCAAACCCTATCTGTCTTTCTATGTATTCTCTAGCTTTTCCCGTCGCACTTTGCAGGCGACACTTGTTTGCATGAATTGCATCATTTAAATTACGCTCAACTGCCCCCAGCTCCTTTAATTCCTCTTGCTTTTGTGAAATTATATATCCTTTTACTTCACCGTCTTTACTGACAAATTCAGCGTATTTTTCCAGTAATTTAGCATCTAACTTGTCAGTTTTTGCAAAATGATTGCAAGCTTTGGCAAATGCATATACCCGATTCGGGTGAGCTTTATGGACAGTTATCTTGCAACAATTTTATAATGAGCTTTTCATAGCCACCAGCTTACACATAACTTGATGGGTAAATCGACTATATTTGTTTCTATAAACTTAGATATAGCATCACTCACGTTTGCTATGCGCTTATGCTTGCCATTAATTGAGATGTCCAATGCTTCCTTGGAAACATCTACTCCCATGAAAATTATTCTAGCCATTTTTGTACCT
			ATAAATATAATCAAACAATAATGCAAAATGCTGTATACAGGATTGTAATTCGATCTTTTAGATCCACCTACCGTTCGTACTACATTTTGCTTTAAGCCTTACTATTACCCACAAATAAAAACATAGTATTGTATTTACTCAAATAATTTAATTTTATTAACCTGAAAGCTTATTAGATTAAAATTATTAAACTAAGAGTTATAATTTTAGCAACTAAAAGCTGTAAATTGCACCATATAAACAGTTATTTCAAGCAAAAGTTATGCCATTAAGAGCTATGCAACAAACATTTATATTTGTGGGTAATAGTAAGATCTAAATCCGATAGAGCATTGTTGGCACACCATCAAAAGTCGCCTCAGACCTCTAATGCATCAATGTACAAACTTACACCTTTTAGTTGGTAATACCATTTTAGACGTTTATCATTCGTTTTAGAAAATACTATAGGAGGTTGTCCGGAAACAAGTAAATTCAAGCATATTCCCTCTTTAACATAACCCTACTCATAGCTAGGTATATGAAATTCTCAGTGGATGTTGTGAGTAA------------------------------------------------------------------------------------------------------------------------------------------------------------------------------------------------------------------------------------------------------------------------------------------------------------------------------------------------------------------------------------------------------------------------------------------------------------------------------------------------------------------------------------------------------------------------------------------------------------------------------------------------------------------------------------------------------------------------------------------------TCCCTTTCGCTTAGATCTGTTGGATACTTTTTTCTCATCTTTACCCCGTACTAAAATTTCAGATATTATAGCCTTTTACTTGTTTCCGGACAACCTCTAGTAGCGGAATGACGAATTTTTGTTTTTCAAATTGTCAGTAAATCTAAGTCAGTTTAGCTATATAAAACATAGTATAAAAAGAGCTATTTTAGCAAAATTTTAAACAAATAAAGTTAATTACTTCACAATTGATACCTTACGAGAAAAGCACATTTGATACAGATTTAAAATACAAGTTAACGAATTATTATGATTTTTACCAAGATAATAATATAGTAAGGTTTGGTAGTGAGGTATCAAAATGGAAAAATACACCAACGCATGGTTTAATAAGAAAGATAATCATGATTGTGCAAATGATGGCACTTGCGGGCAATCTATAAAGGATTTTAGGATTGGTAATTCTGATATTTCTTTTTTTGATAGTAACAAAAACTTAATTGCCAAAGTACCTAAACTACCAAAGTATTAGGGATAAATATGGGCATCAATTGTATAAGGAAGCTGAGTCAAAGCAGTTCAATTATTTTTCCACAAATATACATGATGTTTTGTCTAACAGCTTTACCGTTAAATACGGGTATATAAATTGTACTATAAAATACGACAACTTATCTGAGCAGGAACAAAACCAAATAGAAACAGACATTAAAACTGCCTATGAAGCATTTAAAGAAAAGTTTTGCTTGAAA
			AATAGTAATGCAAGTTACAATATAACGGTTCACATTTTTAATAATAGAAGCGATTATACAAAGTATAACAATCTTCTCGGCTTAGATGAAGATGGTGGTCCAGGGTATATTACACGAGGAGTAACAGATTGTCAGAATATTCTGACATATAAGCAAAGTGCCATGGATTTTGTTCTAGGTCATGAGCTAGGCCACATATTTCAATTGTGTTTTTCACCATCGGCAACAGTCCAAACTTTGAGTATTCTGGATACTGAACTCATAGCAAATGTTGTTGGACGAGAAGTAGAAGAAAAAAGTTATAAAGCTATTTGCAAGCAGATGGGTGTAGATGAATATAAATACGATGGATGGAGTTTTATTTTTAAATACATAGGTACAACTGGTAGTATATACCGCCTAAACCTTTCAGAAGAAGAGAAATTTCAAATTATACAACGTGTCAAGAGTTCTGGACTAGATGAATATGAAGACCATGGATGGATGTTTAAATTTAAATATAAAGATACAACTGGTAGTATATACCTCAAGGACCTTTCAGAAGCAGAGAAATTTCAAATTATACAACGTGTCAAGAATTCTGGACTAGATGAATATGAAGATCGTGAATCAATGTTTAGTTTTAAATACAAAGGCACCACTTATAGAGCAGAACACAGAGATTATCTTTCAGCAGAAGAAGAAAAACTTCAATTTATCAAAGACATTAAGAACTCTCATGAATCGCTCGTTAGTGAATGTGATGGATTGGGGAATGAGAATACAACTTTAGTGATTTACGTTGATGAAAATAAGGAGATAAGTCAAATGTATTTTCATAATCTAGACAAGAATATATTCAAATGGTTAGATAAGACACTTATAAGCAGAAGTAAACCTGAAGAAGATGTGGATGACACAGCAGGAAAAGAGCCTGAACCAGAATCAGCCGAAGAGGATACTCAGCAACCCAGTAATTTCTTATCCAATATTTTTTCAACAATTAAATCCATTATTGATTCTATCTCATCACTCTTTTCATGGTTATTTGGGTCGAAAGAGAAAGAGTCTAATCAACAATCTGATGATAATCCTTCTTTGTTTAAGCTCGATGCTAATGAGTTAGATCACGAAGTTAAGCCTGATGCCAATGAGTTAGGTCACGATGTTAGAGATCACTTATCAGACAATTATAACCATTACAACTCATCTGATGGGCTAATGTAATATAGCTAATTTACAGTATCTGTTCAGATGCATGGCTAATGTACAAATATGAAACAAAAATTCCAGTGCCCCTGTGATGTCATTCCAGTGCTTGACACTGGAATCCAGCTTTTAATCGAAAATGTTGTATAGTACACAATCAAATTT-----------------------------------------------------------------------------------------------------------------ATGAGGGTCAGTAA---CCATGAATATAACAAATTTCTAGAAAAAAGAGGAAATATTTTTCATTATATCAA-------------------------------------------------------------------------------------------------------------------------------------------------------------------------------------------------------------------------------------------------------------------------------------------------------------------------------------------------------------------------------------------------------------------------------------------------------------------------------
			-------------------------------------------------------------------------------------------------------------------------------------------------------------------------------------------------------------------------------------------------------------------------TAGGAATAAATCTGAGATAAATCGAGAAAAAGAACTAAATGCTACTTGCTTAATAA------------------------------------------------------------------------------------------------------------------------CCTTATGGGCCAAAATCACAATGTTCGTACAGTTGTG-----------------------------------------------------------------------------------------------GCATAATGCTATATTAATAAATAATCTATATAATACTATTAAATATAATAATTAAAATCTAAATTACTTTCTCTATAAAAGGAGAAATTTACCTTAATGAAAATATATATATATTTAATATTATTTTTATTTTTTTCTTGCGCTCAACTATATGCTGACGAGGAAATTGCAAAATTTGATTTACTTATTGGCGAGATAAATGAAGCAAGCTTCACTCTTAAAGGTGCAATAAAGGTTACAGTAGAACCAGGCTGGCACATATATTATAAAGATCCTGGAGATTTTGGCCTTCCCACGTCTATTAGTTACAAAGGTAATGCATCAGATATAAATATTCACTGGCCTATTCCAAAGGAACATAAAGATAAAGTAGGGAGAGAGACGTTTGTAAGTAACGTATATGAGGATATGGTATTATTTCCCTTTAAGATGAATATATTTTTAAATCAAGGGTATATTGACCTTAACTTCCATATAAATTATGCGATATGTAAAGATAGGTGCATCCCTAAAAATGTTGAGATAAAAATCAGGCAACCATTAAAGGATTTTATAGATTCTGATATCAATAAACTTATAAATGAGTGGTATGAAAAATAGAGTTCTCATGGGGTAGGTGTCATTCCAGCGCGTGACACTGGAATCTCATTTACTTTTTTGTTCACTATGTGAGGAACTTGGGCCTACAAGTATATAAACATAATGGTTTCGCATAAAAAATTTAGATCCCAGATACTGTCTCTGCTGTCAAACAAATTATCCAACAAAATTACAATTAAATGGTTGATTATTTTTAAGAATACCAAAAAAGACATGCATTAAT----------------------------------------------------------------------------------------------------------------------------------------------------------------------------------------------------------------------------------------------------------------------------------------------------------------------------------------------------------------------------------------------------------------------------------------------------------------------------------------------------------------------------------------------------------------------------------------------------------------------------
			-----------------------------------------------------------------------------------------------------------------------------------------------------------------------------------------------------------------------------------------------------------------------------------------------------------------------------------------------------------------------------------------------------------------------------------------------------------------------------------------------------------------------------------------------------------------------------------------------------------------------------------------------------------------------------------------------------------------------------------------------------------------------------------------------------------------------------------------------------------------------------------------------------------------------------------------------------------------------------------------------------------------------------------------------------------------------------------------------------------------------------------------------------------------------------------------------------------------------------------------------------------------------------------------------------------------------------------------------------------------------------------------------------------------------------------------------------------------------------------------------------------------------------------GCTTCGTTGATATAATGAAAAATATTTCCTCTTTTTTCTAGAAATTTGTTATATTCGCTATGGTTACTGACCCTCATTTTTTGTGGCATATTTTTTCTTCAACAGTTAAATCGCTATTTATAATGAATTTTGTCAGTAATCACTAATTTTTCTGCTGCTATGCAACAAAGCTCACTGGGATCCAGATTGGACACTAAGTTGGTGAGTATAAAAGTAGCTAACCTTATGTTAAAACACAATATTTTTGGTGAGGGGTTGCATTAAAAGCTGGATTCCAGTGTCAAGCACTGGAATGACATCGTCTTAACATTGTACCATATTACAATGTTCGTACAGTTATGTGTCACGCTACTTGGATGACAAGAAAAGGTTTCTAGAATGACGGAAACGAAGTCATACATAGAAAATAGGTTAGGTATTTTCAATTTTTGTTGTATACTCAAATAAAAATCTCACTTTTACAGATGGATACAGTAAAGTTTGTTTTATTACTGCCAACAATATTACTCATGCTAGTTGCTGGTG
			TTTACCTATCGATTAAACTAAAATGGCTACAGGTATTTAGATTACCATACGCCCTTTCACTCCTTGGAGCTAAAAAAGGAGAAAATAAATTTTCTTCTATAGCCGCTCTGTTTACAATTTTAGGGGGAAATTTAGGAGTAGGAAATATTTCAGGAACTGCTGTTGCTCTAAAAACCGGAGGACCGGGCTCTATTTTATGGATGGCAATAATTATTGTTATCACTTCTGTGATAAAATATGTCACTTGTTATCTAAGTATAAAAACCAGAAAGGAAAAGAACGAACGGTTTATAGGTGGCCCTGTAGCCTACATGACTGATGCGTTTAACTCTAGGAAGGCCACAATTGTCTTTCTAGTTATCATGATGATGGTTTCAATAACAGTTGGTAACCTTGTTCAGGTAAATTCTCTATCAATACCACTTAATATGATAGATGTGCCTGTAGTTGTTGGTGGCATTGTAATGGCCATAATATTTTTTGTTGTTGCAGCTCTCAGCTTAAAAAAAATTAAAATTTTTATATCGGCTATGATACCGATAATGACGGTAAGTTACCTCACACTTTGCGGTATCATATTATTTAAATTTAGTGAAAATATTCTTCCTTCTCTAAAACTAATAACAAGCAGTTTTTTTACAACTAGTAGCTTTAACTCTGGTTTATCTCTAGGTTTGATTTTAGAAATGTTGACTATTATTCAAGTTGGAACTTTGCGAGGTATTTTTGCAACAGATATAGGGCTTGGCCTCGAAGGAATCGTACATTCTTCAATTGTTCCTAAGAAAAATAATAATAAATTTATTATTGAACAGAGCCTAATCACAATAATATCGCCTTTTATAGTTGCATTCATAGTGTTTATTACAACAATGGTACTGCTTGTCACAGATTCTTGGGTCACTGATTTAGAGAGTACTAACATGTGCATATTTGCTTTTAGAAAAGCTATGAATTGGCCCTATATTGACTATTTAATTATGGCCATAATGTTTTGTTTTGCCTTTACTACTATTTTCACTTGGTTTTTTTGCTCAAAACAGACAATACGCTATGTGTCTATGGATAATAAATACACTAAAATCTGGATTGTAATTTTTACCATGATCATTCCGCTTGGTGCGATAGGTAAAGTCCGGTTGCTATGGGATGTTGCTGATATCTCGATTGCTGCTTTGTTGTTTATCAACATACTCGCTATACTCAAGCTAACCTCTCAAGATCCAGAAGTGTTTACTATGAGTAGCAGATATTTGAAGTTGCAAAAACAGAGCTATAGCTAAAGCAATTTAGGCTATGCAGCTGTTGTGATATAAGAGTGATTTCCGCCAAGAAGGATGTCATCCCAGTGCCCAGACACTGGGATCCAGGAATCTTGATTGGCACTAAGTTAGTGAGCATAAAAGTAGCTAATCTTATGTTAAAACCCAACATTTTTGATGGGGTTCGTGAAAGGCTGGATTCCAGACTGGAATGACAACTTAAATCGTTTGATGTTACCATAAAATAGCTTGTGTCATCACATTAGTAACACAACCTTCCTTAATAAAAATTCAACCAATGCTTGTGATAATTATATTAGCTAGTATTAGCTAGAACTAAAGGCAGAGGGTTATTAGTGAGGGATATATGGGCACTAACGATACACAACAAGAACACATTTATAATGAGCGCATTCAAGAAATTTTTCCTTTATTTGATAAAATAAAAAAGGAAGACGACCCAATTTATAATGCTAGAGTTGATTTTAACACAGTAAAGTTTTTAACAAAACACGCCAACTGGAATTGGGACGAAGAAGAAAACAAAGATAAAGCATATGGAGTTATTCTTCAGAAATGCGACAAGACAAAGAAAGCTGGACAAGACCTTGAAAGTGAAGTTAAAGAAAGGTTGAAAGAGTATGTTGATGATGTTGCAGGAGTTTCAATATACGGTAATCACGCAAGTATTACGCTGGGAAATAACAAAAAAGAGTTTAAAATCAGCGAATTTTTAAA
			CAGTGATTTTTGTGAGAAGAATGAAATCTCGGGATTTTCAACATTGCATAGTGATGGAAAGAGCGGAATGCATGGTTTTGTTGCCGAGGAAGAAGGGAAAAAAATAAGACATTATGTCGTAACTGATGGTTCATATGAAATGACTTTAAAGTGGTATGCGGAGGGGAAGGAATGTAAGATCAAAATTAAGATTGATGCTAACGGTGTAGACCTTGTTAAAGGTGATGATTTTTCTCTAGAACGGTTAGAAGTAAACAGAGATGTAAAAATAGGTGGTTTATTCTTGCATGAAATACAATTCAGGGAGAAAGGACAAGGAAAAGCGAATGAGATGCAACATAATAAAGACAGTAACGAGCTATCATCTGAAACTACAACAAGAATTGATGTTAATAGAGGTGTTAGCGTTCAAGCTACTGATATAACTCAAAAAAAAGAAGACCACCATTCACATTTTGGACTACAATCTAACAGCAGAAGGCAGTCTTACGATAGCGGAATTGGAAAAGATTTTGACGATAAAATTAATTCTCAGGAGGCTAAAGAAAAGCGTGAGCTTAGACAAGCAGCACGAGAAGCAAATTCGGGAGGTCAAGTTTATAACCTACAATCGCTTTTTGAGGAGAATCCTCAGAACAAAAAAACTCCTCCGCCACTTCCACCTAGAACTAGTTCACTACCACCTAAAAAAGGTGTTTTCGATGAGCAAGGGGGAGCCAAATCTGGAAGCCAAAAACCAGATGACTTGCGCGAAAATGAGCAAACACCTAATAATCAGCAAAAAGGTGCAACTTCTGATTCTTCAGATAGTTCTACTTTCACCAAGTCTGTAAGCCACAATCAAGATAATAGGCAAGAAGATGAACGGTATGACAATCCTACATTTGGACATGCTGTACCTGGAAGCCAAAAACCAGATAGAAGTGAGCAAACACCTAATGATCAGCAACAACCTAAAACCCAGCAACAAGAAGGAAATAGCAAAGGCGATCTGTTACAAGACATCAGAAATTTCAAGAAAAACAACTTACGGCACATTGATGTTGATGATAGAAAAGCATCAATTGCAGGAAGTAGAAAAAATAACCCATCACCGTTAGAGACATTAAAGGACATAATTCCTTATTCATCTTCTCCAGATAACAGTGATAACCAAGATGCTAGTGATGCTAAGTGGAAAGAAAGTGAACAGCCGCTCTCTGCTACAGCACTCAATAATAAAAGTGACTCGGGCTATTCATCTCCAACTCATGACAATAATGAACAATCTCAAGTAAATCCTGAACAGTTAAAGAAGAGCTTAGAGAACATTGAACAAAGTGATCAAACTCCACCTGAAAATCTTCTTAAAGAAATCAGAGATAGATCACAGCAGGATAATAGAGGATTAAGGCAAGTTGATCCTACTGATAAACTGTCACAAGATAAAGAAGATGGATTGCAAAAAGACGATTTAGCAGATGTAAAAATAGTGGAAGGTCCAACTATTAGTGTCTCTGCTTCAACACCAAATAGTATAAGTGATTCAGGCTATATATCTCCAACTAATAGTGATAGTAAATCTCAAACAGATTTAAAACAGGTAGGAAGGAAATTAGAAGAACATATTAGACAAAGTAATCTAACTCTATTTGAAGAACTTAAAAATACATTAGGTCAAGAAAATCTCGGGTTAAAATCAGCTGATCAGAGTCAGATTAGCGAAGAAACTAAAAAACGCTTGAGAGAAGTTGGGTTGCTAAAAGACAGCTCAACAGACATAAAAGCAAACGATTCGGGCTATTCATCTCCAACTCATGACAATAATGAACAATCTCAAGTAAATCCTGAACAGTTAAAGAAGAGCTTAGAAAACATTGAACCAAAAGAAATCGGAGATACGAGTGAGTTAAAAGGAGCATTGGGAAACCCGGATAAAGGGTTAAGAGAACCGGCACAACAGGCTACTAAAGAAAATATTCCTAAAGATTCATTCTCAGAAAACATTTTAGAAAAGATAG
			GAGAAGGTAAACAATATGACCCTATACGTAAGTGGTTAGAAAAAACAGTGGCAGAACGAGAAAATAATGACACTAATCCAACTGTAGATAAAAATAGCGAACTATATAAATTACTAGAGAAAGATGAAGCACAACTGAAAGCTGGAGTAATAGAAGAAGAAAGAGGAGATACTTTAACAGAACACACTGATGGTTATGATCGCAATAGAATTGCATTAGCTAACAGAAATAAAAGACCACTAGATTGGGCTAAACAGGTTGCTGAGTCACAACAAAAAAAAGATACTAATAAAGGTATTTCAATATAAATTGAAGTTAAAATAATTGCTTAGCAAACAATAGGTTTCATGTAATGGTAACCCTATAACGGAAGAGTAGGAGCCGCGTAAGAACAATACGAACACTCCAGCTAGGCCTTGTATATTGCATCCCCCCGCCCTATTTTTCCACTCTTCTGATGCTAAATAATACTTAATTTCTTGTTCACTGAGACGTTTAAATTTCACTATTGTAACCACAGTCCTGATATGTTGTTTAGATTGATCGGGAGTTAATAGACATACACTGGTGTATACTCTATGCCTTCTTCCTGATAACAAGCGGATACATTTTTCTGCTTGCTCAACGTTTTCAGCTTTGAGCAATATCCTTCTACCACAAGCAACAACTGTATCAACACCAAGCACAAAATAATTTGGATTTAAACTTTGTATTTTCTCAGCTTTACTTTTTGCCATACGGATTGAGTAATCCTTCGGAAGTTCCTTTTTTAAAGGGGCTTCATCTATATCTGCTGGCAAAATTAAACCTGGCTCAATGTTTATTTGTTTTAGTAAAGCTATACGCCTTTTCGATGATGAAGCAAGAATAAGATTATTTAGAGATCGTTCTGTCACTTGTACCTTTAAGCCTTCTAATGATCCTACCCTTTCTCGCATTCCTATCGTAAATGCTCATCTCAACTAACACCCTATCCCCTATAATGATGCGTATTTTACTTCTTCTCACTTTCCCTGATACATGACAGATAATCTCATGTTCATTGTCCAGTTTCACTCTAAATTCTGCTGCAGGTAGTAAAGCAGTTACTGCCCCTTCCACTTCAAAAATTGTTTTCGATTTCTCGTCTTTTATCATATGTTATATTATAATTTAATAATCTTTTTTAGTCTACTATAGATTTTAAATTATTATCAACACAAAAGACCTTTTGCGCCCCACTTAAGTTGCAACTTAACCCCAACCATCTTCACAATGATACCCTACCTACGTTTCTACTCTCTGCCACCTTCTCAATAGAACTTATAGGACTTATGTTGAAAGATAAATCATTATCACAATTTTCTTCATCGCTATCAAGTCCACTATCAACGCTTAAAGATCTGAGTAATGTTGTCTTCTCTCTCAGTGGAACATAAGACTCATTATCAACGCTTGAAGATTTGGATAACCTTTTCTTCTGTCGTGGAGCATTACCAGACTCATTAGAAATTTCTCCCGTTAATTGATTGTTGAAGCTCCTTTGTTCATCAGCACGAATTTTTTCTTCCAGTCCATCAAGCATTCCTACCAATTCATCACCCCATTCATTTTCTTCTTCTAATAATTGTTTACACTTTTCTTTCTCACGCTCTAGCTCGTTTCTTAACTCTTCGACTTTATCTTCATCTTTAGTGAGTTCAAGTGTAAGCACCTTATCTCCTGGAAATTCCTCGTACTCGTTTTCTAGTTCTTCAATGTTGAGTTTTAGTCTCTCTTCTCCAAGTGTATCTTGTAAATCGCTATCCTGCCTATCTGATTCTTTAATCTTTTGCTCAATTTCTACTTGTACCTTATATTCCTGATCTAATTCTCTTAGCTGATCTTTCAAGCGCTCTTTCTGCTGGCGTCGTTCAACCATTATCTGTTCCGCATCTTCTCGTGCTTGATTTAGCTCTTTTTCCAAATTCTTCTTTCCTGCATTAACAATTTTCAGCTCTTCCTTTAGCTTTCTTTTTTCT
			TCATATACACCTTTAAGTTCTTGTGCTTTCCCTTGTAGCTCTTTTAACACACCTGCTAATTCTTCATTTTTTTGTGCCAGTTCAGTTTGCAATTCCGTGTTTTTTTGCTCCTCTTTTTCAAACCTGTCTTGTAAATTGCTATTCTGCTTCTCTAACTTTACAATTGTTTGATTAGCTTCTGCTTGGGTTGTTTCTAGTTTCTCCTGTAGTCGCTGATTTTCTTGTATTAATTCATGGTGCTTTTTATTTATCACTTGCAACCCTGCTTCTATTTTTTGCTTCAATTCAACAGCTTCTTTTTTCAAATTTGACATTTCTTGCTTCAATTCAACGTTTTTTTCGGACAGCATCTGATTATTTAAAATCAATTCATCCATTTGTTGTGAAGCAAATTCTGTCTGAGTTCCAGTGTGCTGTAAATTGACTTCCGTTTTAGTTTCGATTTGTTGTGAAGCAACTTCTGTTTGAGTTTTAGTGTGTTGTAAATTGACTTCCGTTTGAGTTGATGCATTGCTATTAATAGAAGGAGGAAGGCTATTGTCAGCATCAACTTTAGGGTCTAATTCCCCCTCTGGTTCCTCGCGATAGGCCGCTATAGACTCATTTTGAAAATTATTATTAGCAGTAGGTACAACATCAGCAGCCTTACCTTTTTCTAGTACAGCATCATATAAGGAGAGACCTTGAATATATAATTCATCGTTTTGCTTTATTAATTCTAAGATCTCATCCGATAGCACAAAATCTTCATCATTAAATTTTAGTACTTCAGTTATGCCATCGCTACTCACATTCATAATCATGGTACACATTTCGGATCCATCCTTTACAGGCCAAGTGCTTTTCATTTCATAATATGCGCCCTCTTTAAATTCATAATATCTTTCCTTACCTTTCCGATGAGAGTGTATTTCATGTTTTTTATTGCAATAGATATTCAGCTCTTTAATATCTTTCTCTTGCTGTAAAATGTCACTAATCCTGGTTTGCTCACTTCTATTGTAATTAATAAGATTGATATTCAAAACTCTATGAGTGTTATCAGTTTCTGTGTAATAAGCTCGAAACTCTACGCCTTTCTCTCCAAGATATTTACTTGCAGCTTCTTTTCCCTGCTCTGCCAACTTTATGCATTTATCTATATCTTCCTTAAAGCTCTTATTAGCAGACTCTGTTACTGCTTTATCTATGTACGTTTTTTTAAAATCTCCATCATTTATTAGGTCATAAAAACTCCACTTATCCCCAAAAGCCCTCTGCACGTAAGTGAAATTCTTTTTTTCCTTTAGTTTTCCTAAGAACCATACCTTTTCTTTCAGATTTTTTAGTTGAAAGCTTACCCTTGCCTTTACACTAGAGTTTTTGGCAGGAATACTAACTTCTTCTAATTCTTTAAGTAATTTGTTATTTTTTATAATTGAGGAGCAAAACTTTACAATAGCAGAATTTGCAAACGAAGGATCTTTTTTTATATCTTCATCAATAATTTCTTTAAAACGTGCAAATTGAGGTAGAACATAAAAATTGATTATTTCTTTTTCTGATCTTGTTTTATTAGCATAAGAGATATCACCTAATTGTGAATATAACTCTTTTAATGTATAGTAGATAAGCGTAGAGTAATAAACCTCCCTATTCAGTGAAGTTGGTCCAATACACTTTTCAAGTTGATCACCTGTTTTTCCTGCCTCTGCTGTTTTTTCTTCTTTAGCCAAACTTCCAATCATAATACACCTCCTTAACTATATTTATATTATACCAATTAACATATATTAAAAGAAATCAAACTGTATAACCTCGCCCTACACTAACTTTTATGATTACTTAATTGTGTAAAAATAACTGCAAGTGTTAAACTTGAGCTTTTATTTTTCATTATACATTTCTTACTACATGTTTATACTGTTGTCTTGCATAATAGACTATTCGAAGTTACACAAGTATTTTTTTTATTAGATAAGAGTTAGTAAGAGCCTGTTCATAATTTTTTCAGAAGTAAG
			GCAGTGAAAGCCAGAACTACCATTTGTAGGCTAGTATTGAGTTTTCGCTCACAATTTTTCCACAATCTTCTACATTTTTCTAACCAAGCAAAAGATCGCTCCACAACCCATCTTTTGGGCAATACAACAAAGGAACGTAATTCATTTCTTTTGATCACTTCAACGGTTGCACCAATAATCGTTTTTATTTGAGTTACAAAATTCTCTCCAGTATAGCCTGCATCAACCAGTACATTTTTAACTCCCGAGAGGTTTTCTTTTGCATTTTCGACCATTCTCACAGCACTGCTACGGTCAGTTATCTCTGCTGTTGTTGTATAAATTGCATGCTTGCGTATCTACTGCAATACGGCCCTGAAATCTTCTTGCCTGCATCATAGCTTCAGCAGTATCTGCATTTTTTATACTCTGTGCATCAATTATGCAGAAGCTTTTCCGACCATTGTTTTGTCGCAATTATTTTTTTTTAATACCAGCTCCAGAACACTTTCTTTATTTACATCTGGTTTTTCACTCCACTTCTTAAAATAGTCGTAACAATTGCGCCATTTTGGGAACTCTTTTGATACCATTCTCCACTGGCAACCACTTTTTAACACGTATAACACTCCACAAAATATATCATGTAAATCAAGTGTTCTTGGTTTTGTCTTCTTTCTGCAAGATTCCAGATCTGCTACAATAATCTCAAACTTTTCTCGACTTATGTCACTTGGTTATAAACTTCGCATATCCTACTTTATATACTTTATCCTCTCACTTTATCTCTTTTTTGAGATTACGTACAGGCTCTAAGATACAAAGACGTTTTCAGAAATCTTTAAGCTTAATAACATCCTCTCTCTTTGGACTAGTTGAGATTAGATGAATTGGTACACCTATTAATTTTTCTAACCCTTCTATATATTTTATTAAATTGATAGGCAATGTTTCAATCGACCTTTTACCTTGAGTGTTTTCTTTCCAGCCAGGAAACTCTTCATATATTGGCTCTAATTCCCCTTGTATTGAATGCGATGCGGGTAAATAATCATACATTTTTCCGCTATACTTGTAACCAGTGCATATTTTAATTGTATCAAAAGAATTAAGCACATCTAATTTGGTTAATACAATGCTTGAAACTCCAGAGAGTTGTACGGCCTGGCGCACTAAAACTGCATCGAACCATCCGCAACGCCTTCTTCTATTGCTCACTGTTCCAAGTTCCTTACCTATAGTAAACAAGCTATCTCCTACTTCATTTTTCTGCTCAGTAGGAAATGGGCCATTGCCCACTCTTGTTGTATAAGCTTTTACCACACCAATAATGTAAGCATTGGAGGATAACCCTGAGCCTGTTATTGCTTGCGATGCTACAGTATTACTTGAAGTAACAAAAGGGTAAGTTCCGTGGTCGATATCTAAAAATGCGCCTTGGGCACCTTCAAATATTATTTTCTTACCTTCTTTCATCAAGTCATTTAATATCTTCCACACAGGTTTTTTATATGAAAGAATTTTTTCTGAAATCTCTTGAATTTCCTTTAATATTTCTTCTTTTTTAACCACCTGGTAGTTAAGGCCTTTCCTGATAGCATTGTGGTAATTCAAAAGAGTATCCACTCTTTTATTGAGCTCATCTGCGTTTTCTAAGTCACAAAGGCGTATAGCTCTCCTTCCAACTTTATCTTCATAACATGGCCCTATCCCTTTGTTTGTTGTACCAATTTTGTGATTTCCATTTAAATCTTCAAATAGCTTTTCCTTGTCCTTATGTATGCTAAGTATTAATGGACAGCTCTCGGATACCATCAAGTTGTTATAGTTTACGTCTACTCCTTTAACTTTCAATGACTCTATTTCTGAGATTAGAGCGTGTGGATCAAGAGCAACGCCATTTCCTATGATAGATATTTTGCCTGGCCTCAAAACAGCAGAGGGCAGTAAATTTAATTTATAAACCTCATCATCTACTACTATAGTGTGCCCTGCATTATTTCCTCCCTGAAATCTCACAA
			CTACATCTGCATTCTCAGAAAGATAATCTACTATTTTACCCTTGCCTTCGTCACCCCATTGCAGACCAACAATTACAATGTTATTCATCATTATTTTCTAGATTAATACATAAATATTAATGCAGTACGCTACAAATGGAAAGAGAAATCTACGCCTTTCCTACACCCCTTAAATAAAGAAATATACTGTCGATTTTCTTAATATATTACCAAATTATTCATCATTATATGATATAACTTACAGCATATTTACAGTAAGGTGTTATTTATGAAAGAGACAAAAGGAAAAAATAATAAGAGTCCAGTAGTTAGATTAAAGGCCACAGCTAAAGAGTTCAATTTTAGTAAATTAAGAGCAGATCAAGATAATAAATTAGCGAATTCCGGTGAAACAATGTTCTTAGATTTTCAAAGGATGAATTTTATTATTAACGGAAAAGAAATAGATAAAAATCTTATTATTGCATTTAAGGAAGGAGCTAAGCACCGCAAAAGCGAACTTTTTAATAGTGATGATATATATAATGACGAAATATTGAACAAAAAAGGAACAAGAGAAATAGATACGGATCATGGCAAAGCTTTTGTTGCTTCAGTACTCGAAGATATTGAGAAAGAGTTTGTAAGTAATGCATTGGGTGAGCTATGGAAAAATCACTGTGAAAATTCCAAAACTGCCAATCATCAAAAAACCGATTCATATAAGAAAGAATTTGAAGAATTTTACAATGCTGGCCAAAGGTATATCCATCTATTACCAACAGAGAAAGATGAAAACAAGGATTACCGTTCCTTTGCAAAAGAAGTTTTCAAAAAAATGTTCAGATACGCTGGGGCAGAAGTTCCAAGTGATGCTATTTTAGAAGAGCTAGTTACCAATTGTAATCAAGCAGGGTATGAGGCTGCTCCATTTATACAAACCCAACTTGCACTTGGACAGTCGTTCATAGTAGAAAATCCTAAAAAAGTAATAAATATTGATTGTGCTAACCAAAATAATGTGAGAATTAGATCTGATATGAGGCTACCAATACTCTCTGTTAAAAATCAAGTTATGCATGGCGATAAGATATGTAATCTGTCTAGTTCATTGGAATTTACAATTGAATCTCACAATGGTGAAGACTTTGTAACATACAGAGATGGTAAATTGTCACTTACTATTCCTAAAGAGTTAAAAAATTATAAAGATAATGGCAAGAGCTTGTTTGACATTATTAAAGAATATTTTCAGAAATTCTGTGCAAAATTAGGATTTAAACCTGAGACAAAAATACAAATAGAGCATGGCTTCGGTGCTCAAAGTAACTATTTAGATGGTACAATATCAACCACAGGATCAGATGCAAATGAAGAATTTATCAATCTTTTAAGCGAAAATCTCAGAGAGAGGTTATTGGGGTCAGGAGTTGCTCTAGAAGATGAAGATGTTGATGATGTTGTTGAAGTCAGAGTATCTACCGTTATAGATCTATTGAGTGATTATGCTAAATTGGAAGATAATAAAGAACACAGAGAGTTATTAATAAGTAAAGTAGCAGATAATTTAGGACTTTCCACTCAAGATAAAACAGCACCAGAAGTATTGATGGAATTAGGCTCTTTACCTTCTTTGACAAAAGGTCAGGTTAATCATAATCAAGTGCAGTCTGTTGTAAATACTTTTATTAAGTTAATTATTGAAGGGAAAAGCGAAGTATACAAAAAAGGAGGTGCAATTGATGCAATTCATAAGGAGATAGATAAGGCAATTGTTGAGCAAGAAAAAAAAGCAACCAACAAACAAGATATAGAAAATGATAAATGGACAGATAGAATCAAAAAACAGAATTATTCTGCGGAATCACATGAACATTTACCTTAAAGATATTAGTAGGCTCTTTAAATATTTTAGAGTTCATGGTTACAACGGTTGCTATTTTACAGTGCATCTCACAACACTTTCTTCAAAAATATACATGTTAACATACCCTGGACGTACAAGATCACACTTATACCCA
			AGCTTTTCATAAAATACTTTCGCTTTTTGAAAATTCATGGTTGCAACGGTTGCTATTTTACAGTGCATCTCACGACCATAATCATGAACTTCTTCCATTAGCTGCTTTCCCATACCTTTTCTTCTATAATCAGAGTGCACCCAAAGCAAGTCAGTGTAAATTGAACCATAGATAACAAAACCGCTACAACCTACAATAATTTGTTCAGTATCATCGCGAATAAAAAAAGCAAATGGGTTACACGTACCTTTATCAACGGTTTCTTCATTAATCTTTTTGAGTAGGAATTCAATGTCTTTGCTACTTGGTGATGTGGTGTGTTCTATTTTCATCTCTCGGCCTAATACCGCATACTGATTTCTCTCTTTATCTTATATAAATTAATTAAGTAAAGTGAATACAGTATCCACACTACTAAAAAAAATGTGGCACAAAACATAAACATTGCAACCAGTGGCAACAGCAGGGAACTTTCTATTGCTATTCCACCTTTTCTCAAAATGCTTGCTGGCTGATGGAGAGTGGACCATAAATTCACGGAAAATTTTACTATAGGAATATTTATAGCACTAAAGATGGCAAATACTGCTGCTGATTTTTCTGCCCTCGCTTCATTATCAAAAGCGCTCCACAATGAAAGGTAGCCAACATATAGGAAAAATAAAATCAGCATTGAAGTAAGCCTTGCATCCCATACCCACCAAGTGCCCCAGGTTCCTTTTCCCCAGATGCTGCCTGTGATTAAGCATATTGCCGAAAAGACTGTCCCTGCAGGAGCAGCAGCATGTGCCAAGACACTAGCAATGCTATTGTTCCATACCAATGAAATGAAACCAAGTGATGCAATTAATCCATATATTCCAAGAGCAAGCCATGCAGAAGGCACATGAATGTACATGATTCGTACAATTTCTCCTTGTTTATAATCTTCTGGAGAGAAGAATAACGCCAAAGACATTCCAATTAAAAAACATGCGAAACAAATAACCCCAAGCCAAGGTAGAGCTTTCTTAGAAAAATAAGAGAAATTTGTAGGCTTTAATAAAAACATTCGTTTTGAGAATAATTGTGTTAAGAATTTACCAATTAGTTTGAGTTTTATCAACAGGATAGTTTTTCTATATTTACGTAGGTCAACAAATTAGCATAATTTCAGTAGCAGATTGCTAGCTATTATTTTTAGTATATGACCCTTAAAAAGCTTAATCTACACTTAGTATCAGATTCAAGTGGTGAAACTGTTATATCAGTTGCAAAATCAGCTCTGAAACACTTTCGTTCTGTAGAAACGATCGAATATGTTTGGTCTTTTGTAAAAGGAGAAGAGCAGATTGACAAAATTCTGGAGGAAATTAATAGGAAAAGTGATGAGCATAATTTTGTTATATGCACTATTACTGATGATGAGCTAAGAAAATATCTAAAAGATAACTGTATAAAGTTGAAAATTCCCTATAGAGCAATATTATCACATATTATTAGAGAAATTTCGTCTTATCTTGAAATTGAAAAAGACGAAAAGCTTGACTTGCATACTGAGATAAATAACGAATATTTTCAGCGCATTGAGGCAATAAACTACACTATTAATCATGATGATGGACAAAATATTCAAGATATTGATAAAGCAGATATAATTTTGGTTGGAGTTTCACGTACATCAAAATCTCCCACCAGTACGTATTTAGCTTACCGAGGCTATAAAGTTGCAAATATTCCTTTTGTTAGTGGAGTACCCTTTTATGTTGACTTGGCAAAATTAAAAAATAAACTAACGATAGGGGTAACAATAGACGTAAGTAGGCTAATAGAAATACGCAAAAATAGACTTACTTCAATTAACAACGAAGATAATAATATATATGCTAACCCTGAGAAAGTAGAAAAGGAAATTAAAGAAGCAGAGGAGCTCTTTAAACAGAATAACTGGCCAATTATCGATGTCACGCAAAAGTCGATCGAAGAAGTATCAGCAACAATTATACAATATTTTAATAAAA
			TGTTATCAATTGACTAACTCTTGATAAGTGATTATAATGTAAAGTAATTTAATTCTTACTATAGATATGAAAGTCAAAGGGTCGCTAAAATCTCATCGTAACAGAGATAAAAATTGTAAAGTTGTGAAAAGGGGTGGTAAGATTTACATTATAAATAAGGTAAAGCCAAGGTGTAAAGCGCGTCAAGGTTCTTAGCTTTTTGTTCACCTTTTCATGTTATATATTTTTTATATGTGAAAGTACGGTGCTTATATCTAAAAAGAAGCAAAAATTACTGTGTTTAAGCGCAGCCTTACTCATTTCTTCCCTTACATTATATTTCAGCATTAGCACAATTACAGGTAAACGTGGCTTATTGACGTTAATCGATTTAAAAAAAGAAATCGAGTACAATAAACTTTTGCTAAAGGATGTCTCTTCTGAAAAGGAAAAGTTGGACAACAAAGTATTTGGCTTATATGAAAAAAGCTTAGATTTAGATCTGCTTGATGAGCAAGCAAAAAATGCTTTAGGTTATGTGAACCCTAATGAACTTATGGTTGTTCTTGACGTGGAATAGCAGTAGTGACCTTACCCAGAAAAAGTGGAGAGAAAGAAAAGAGTTTTTTTGGGTAAAATAAAATTTTGGAGGATTAGAAATGGTAAGAGAATATACGGCAGA---------------------------------------------------------------------------------------------------------------------------------------------------------------------------------------------------------------------------------------------------------------------------------------------------------------------------------------------------------------------------------------------------------------------------------------------------------------------------------------------------------------------------------------------------------------------------------------------------------------------------------------------------------------------------------------------------------------------------------------------------------------------------------------------------------------------------------------------------------------------------------------------------------------------------------------------------------------------------------------------------------------------------------------ACGTCACTATTAACTATTGCATTCCAGAACAATTTGATGCATCATTCTTTTTGTAAAAAACATTCCACACTTTCTCTCCACTTTTTCTGGGTAAGGTCAAAGGATCTTATGTCTTAAACCTTATCACCAGGCTTAACAAATAGGTGGCCCAATACTATTAACTTTATGGGTTTATCTTCGTTATTTGCTACTATCCAAACCCCATCGCTCTCATGATCAACAATTTCTATTGGTGCAAATACTACATAATTATTGTCATCAACAATCTTTATTCCAAGAGCACCCTCGTCACTTAAGCTCAGGGCTGAAGAAGGAACTTTATATGCAAATCTTTCGCCTG
			AAGGTAGCCTTACGTTGGCAGTTAGTCCCTGCAAGGTATTATTAGTTACCTTTACTTCTACCCTATAAGACCCAGTTTTAGGCTCAGCAATTTTACTAATAAAACTTACTTCACCTGCCAATTCTTTTCCGTCCAGCAAATTAATTTGAGCTGTGCTGCCTAGCTCTATTTTATTTACTTCATTTTCCGAAACGTATAACACTACAAGAATTTGATCGAAATTAACCACGTCAGCTATTTTTTGCCCAGCATTAACAAAATCCCCTTCGTTTGCATTGATTTTATCAATATAACCATCTATAGGAGATGTGACTGCAGTATTTTCTAAATCCAATTCTAGCCTTTTTAGGTCAGCTTTTGCACTTTGTAACGCAGTAAAAGCTGCTTCTACTTGTATTTGTGCCCCATAGCCTTTTTTATTCAGTTTGTGAGAGGAATCATACTCAATTTCACGCTGCTTTAATAAAGCTTTGGCTTTCTGAGCTTGCTCAATCCTGTCATAATCTTCTATCTTTAACACTACATCATCTCTTTTTACCTTTTCACCATCAGGTAAATAAATAGCAATAATCTTACCACTTATTTTTGAGACAAGGCTAGCTCTATGTAAGGGATTTACTGTACCAGAAAAATTTAAATATATAGTGCGGTTTTGCGGCGCACATTCTTGAGTTTTTACTGAAAAGCTACTAGTTGCATTATCGCTATGAACCGCCTGATCTTTTTTTAAAAATGCACTGCTGATAAAAAACAGTAGAATAAAAGCAATACTGGAAATGATGATTACTTTATTTCTCATCTTTAAACAATAGAATTTGTTGATCAATCTTGTTAGAAACAACTGCATAAATTTTCGAATCAGAAATGTAAGTATAATACATGTACCATTGTCACTCCATAAATAGTTTTATATGAGAACAAACACAAGATTTTCCTACAATAAGTAAGTTTTTTATTGCTAAAATGCAATTTTTAATCGAATAAAATTGCAAACAAAGTTGTGCATAAGACTGGATTTAAAAAAATCTCGAAAAACATACTAAAACTTTTAAATAATAACTTTATATCTAGTGGCTTTGCCTTCTCCAAGACGCTGTAAGTATTTCATCCCTAGCAGTTTCTTTGTAATTGCCTCTACTGTTCTTGGAGGAAATCCTAGAGCTTCTATAGCATCTTTTCTACTAAATTCTTTATCTGCAAGGCTAAGTGCCCATTCCCAGAAGAACAATTGTTTTCTTGATAATAAATATTCAGTATTCTCCCTCTCAAGAATATAATGCGCCTCATTTGCTTGCGTTTTGAGTACATTAAGAAAAAATATTAACCACGGGGAAATATCTTCTTTGCCACTTTTCCAGCTACTTTGTGTTTTATTAAGCGCTAAATAGTAATCAAGTTTGTTAGTTTCAATTATCTTTTCATGTGATACAATAGATACAAAATCATAACCCTGCTGCAACAGCATTAAATTAGTCATCAATCTACTAGTTCTGCCATTCCCATCTTGAAAAGGGTGTATTGCCAGATACTCAAAAACAAAGTTAGCAATAATAATAAGAGGATGCTTAAATTTATTATTTAAGGACCAGTGATACCAATCAATAAGCTCTTGTACTTCCTTTCTAACAAGGTAAGGTGGTGTGGGATCAAAAATTATACCAACAACTTTTCCATTCTGATCTTTTGCCTCAACTCTATTAGAACTTGCTTTGTATTTTCCTCTATGATACAAATCTTTTTCACTATAAAGTAGCATCTGGTTGTTAATGTGCAATATTGATGACTCACTAATTGGAATATCCGTATAATCATGAAATATTAGTGTAAGCATTTCTAAGTAGCCAGCAATTTCTTGCTCATCTCTATTTTTAAATTTTTTGACACGTAGGTTTTTATATAGATCCTCAACTTCTTTATCGGTTAGACGATTTCCTTCAATACGGTTAGAAGCGCCAGAAGATGTAACAATAACTGAATGAGTTAATCTTTCAATTGTTTGT
			GGTAGTAGTTTTTTCGTTATCTGCCAGCTATTTTTAACACTATCAACTGCAGTAATTAACTCGTACACTTGCTCAATTACAGGCCCTTCTAGGTTGAGACGCGTACTAAGACGAAAATTCTTCCAGTTCATATTCTTCTCACATGCATATTATGTGAGATAATGTGAGATAATGTGATAAAAGTCAATAGTAAACTTTATATGCACAGCAGAGCTAACTACAAAAATTATACATTTTCAAGTGATCCTAACCATATCAAAAACTACAGGGCAAAGCTGTTAGAGGAAGGCTTAATTAGTTAAAAATTTCAATCTTATGTAAAATATTGTCTTATTTTGTAATTTTCTTGTTGACTAACGAGACGATATCTACTTTTCAATAAACTCCATTTGCATTTCTTGTATACTGCTTTCTATTTGCTTTATTTGTTCTATCAACCTTTCCTCTAAGTCAAGATTACCGCTCAGCCTCGCTTCGGTTCTTTCTTTTCGTAATGCATTTAACTCTTTTAGTAACACTATATTATTCCACACAATTTCTGCAGATTTTCTCTCGTTCAGTTGGCTATTTAGTACACTAGTTTTTTCAAATACATACTTTATAACGTTAAACTGTTTCAATTCTTGTAACAAAGCCTCTTTATCGAGGTTGCTTTTGTTACTTATTACATCAATTATACGCTGTTGTAATCTTTTCATCTCATTAGTAAATTCAAAATGAGAAAATTGCTCAAAAAATATAGGACGGTTCAAGATTTCAGGAAATTCTACGGCTATACGCAAAATTACGGCCTGATTTTGCTCTGCTTCAATTAGCTCTGGAGACTTGTTATGAAGATACTCACCTTTTGTTGCTCTAGTTTTACTATTAAAAATCTGTTTTTTGAAGCTACTTCTTAGTTCACTAGCCTTATTGTAAAAATAATCTCTGTAATACCTTCTAATACTGCTGTTGCTAATAGTATTTACATATTCCATGAACTTGTGCTCAAGAATTGAATATTTTTCCGGAGCAAGTTTTTCATAATTTTGCAAATTGCTATCGATTATGTGATGCCATAAATATTCAGAATGCAGTTTTGTTGAATGGTCAAGAGCAGTCAACACGTCTTCTTTCTTGTATTCCAGTTCGTTACATATATCGTATGGATCTTTATTACTCGGCAAAGTCACAAACTTTAACGTGTATCCAGGCTCTAATATTAGCAGAGCAAGTTCTGCAACTCGAGTAGCAGCATGACGTCCAGCACTATCGCCATCCATACAGATGGAGATTTCTTTAGCAAATCTCCATAGATTTTTTATCTGTTCTGCAGAAATTGCGGTACCAAGCGGAGCAACTGCATTACTAATTCCCGCTTGATGTAGCGCTATAGCGTCCATATATCCTTCAACAACGAGTATGTGCTGTTTTTTACGTATTTCGCTTAAAGCAAAGTTTAATCCGTATAAATTCTCCCTCTTCTTGAAGAGCTGACTCTCTGGACTGTTTAAATATTTCGGCTGTTGCTCAGAACTTAGCGCACGTCCGCCAAAACCAATAACTCTCCCTGCAATGCTCTGTATAGGAAATATCAGCCGGTCATAAAAATAATCATGAAAATTTTTGTTTACTAATCCAATATCAATTAAAATTTTGTCTTCAATACCTGAAGAGTTTAAATACTCTTTCAAACCAGAGCTTGGTGCATAACCTATCTTAAATTTATCTATGATTTTAGGTAAAATCTTACGCTGCTTTAAATAATCTACAACACCTTGATTTTTTTGTGCAAACCAATTTGCAGCTAAATCAAGCGCTAAAAATAGTTTATTGTCCTCTTTTGTAATACTAAGATTTTTGGGCAGTTCAACACCTGTAACCGATGCTAATTTTTCCAATGCTTCTTTAAAGCTTAATCCTTCAGTTTGTGAAATAAATTCAAATGCATCACCACTAGCCAAGCAACCAAAACAGTAATATAACCCCTTAGTATTGCTCACCGAAAAAGATGGGGTTTT
			TTCGTTATGAAATGGACAGAGCCCAACAAAACTATCTCCTCTTTTTATTAATCTGACTTTTTTACCTACTAGGTCGGATAATAATAATTTTGATTTTATAATATCTATATGATCCATCTTGTTAAATTAGTAGTAGGATAAAAATTATATAGAATTTATACACATCTGACTCGAAATTTATTTCTATAACTAAAGCAATTTGGATTTACCGACAATGTAGCTATACAAATTCAAGAGCAATCCTGTCATCCAGGTAGCCCACAGAAACAAAAAACTTCCTTGACAAACCTCGCCAGCGCCCTTATCATGAAACTGAAGCTATTTATTTATCTTCTCTGTACAGATTAAATGACAAAAAAACTCAACGTATCTGGCGTCTCATGTTTAAT------------------------------------------------------------------------------------------------------------------------------------------------------------------------------------------------------------------------------------------TTTAGAATAAAAAAACGCCATACTTGAAAGTATAATGTAAGTAATTAGCCAACCACGGGGCTTCTTTTGCCTTTTTTTTCGTTTGGTAAATTTCTTAATATTTATACAGAAGGTGTCATTCCAGTGCTTGACACTGGAATCCAGTTCTTATTATACAGCTATCTGGTGTACTTATTTAAAATTAAGTTTTCTGGATCTCAGTGCCAAAGCACTGGGATGACACCCTTCCTGGCGGAGATTATTCTCAAATCACAATGTTCGTACAGTTGTGGAATGAATTGCGGTATGACGTAGGAAAACCTTAGCTATAGCTTTAGAACTCCCAAAAGGTCAGAAGCATTGAATGACTTGACAGAAAGTTCAAACCCATATAAAATGTCCTTATTTCTTATATGTTAGGTATAGTATCAATTGCCTCAGATCATGCTGGTTATGAATTAAAATCAGAAATAAAACCTTACCTGGAAGCCCTAGGTTACAGAGTAGTAGATCAAGGCTGCACTGCTAAGCAAAAGTGTGTAGATTACCCAAACTATGCTGTTAAAGTTGTAGAAGATATAACAAGCAAAAAAGCAAATTATGGGATATTAATTTGTGGTACAGGTTTGGGCATGAGTACTGTGGCAAATCGTTTTGAAGGAATCTACGCTGCTTTATGTAACAGTGTTGAGATCGCAAAATTAGCTCGCGAGCATGGCAACGCAAATGTACTGTGTCTTGGTGCAGGATTTACTGCGAGGGGATTAGCAAAAGACATAGTCAAACAATTCCTCGAAACAGAATTTTCAAAAGAAAGCAGACATAAAAAACGCCTTGATAAACTCAGCAATATAACCTCTAAGAAAAAAAAAACAAAAACTTATAACGAAGATGAAATATCAAAATTCGCTAAAATGGCAGGCCAGTGGTGGGATGAGAACGGCAAATTCAAACCATTGCACATAATGAATCCTGTTAGAGTATCTTACATTATTGAGAAAATAAAAGAGTTAAAAAAATGCAATTTGAAAGAATTATCATTGCTTGATGTTGGATGCGGTGGTGGCATTTTGTCAGAGTCAATGGCACGCGTTGGCATTAACGTTGTGGGAATAGATGTATGTGAAGAAAACATAAAAGTAGCGCATTCACATGCAAAAAAAGTAGGGTTAAATATAGAATATATACACACCAGCATTGAAGAGCTAAGCAATGACAAGAAGTACGACGTGGTTCTGCTGATGGAAGTAGTTGAACATGTGGATAATTTAGAGCTTTTCATGAAAAAAGTGATAGAACTGCTAAAACCGGAGGGGTTAATCTTTATATCCACAATAAATAGAACTATTAAATCCTTTTGTCTTGCAATAATTGGTGCAGAGTACATATTAAATTGGC
			TGCCAAAAGGTACACATAACTGGAATAAATTTCTCAAGCCGTCAGAAATTGCAAATCACTTAAGAGAAAATAATGTAACGCTGCAAAACATGGCTGGCATGGAGTACAACGTAATAAAGCGTGAGTGGAATCTAACTAAAGGCGTGGATGTTAATTATATACTCTGCGGTTTGTTAGATTTAACTCTATAAAAGCACCATTTTCACTTCCAATACTTTGAAGGATCTTGGCCAGCTTTTATACAGTAGCCTTTATTAGTTAGCGCCCAACCGGAACGACAAGCATAACCTGTACCTACACGTTCATATCCAGGAGCAGCAACACACTTTCCATTCTCCAAGGTTTGACCTTTAAAAAGACAACAAACTTCTTTTTCTGTTACCTTTGTTACAATTTGAGGAGCACCAAAAAACACAGCAACAAACATACCCAGTGCGAAAAGTGCAGGCCAAGGCATTCTGCCAAATATTGCAAGTAAGCTTGAACCAATTATTACCACTGTAATCATTGGTCCACCTATTCCATGAACGTAACCTATTACATTACACATTACATCTGTTGCTCCATCAGCGTGTGCATCAAATGCATAGAAAACTATAAATAGAATTACAAGAAAATTTCTCATTGTTCTTTCAATAATCATGCCTGATTGTTTCTTATTTTAATAAAATTTCAGTAAATAGCTTTTTTCAAAAATTATGCTTAACCCAATCAATATTTATTTATTACTGCCTTTTTAATACTATAATTAACTCAGTTGATTTTTATCAAAATGCTAAACCATGGAACAATTCGAGAACTTTTACATCACCACGCCAGTATATTACGTAAACGATAAGCCGCATATTGGTCATGCATACACTTCTCTCTTGTGTGACGTGGTGGCAAGGTTCATGAAACTAGCTGGGAAAAATGTCAAATTTACCACTGGTACAGATGAACATGGACAAAAAATAGAAAAAGCAGCTAAAGCAAAGGAAATGCAGCCAAAAGAATTTACAGATGAAGTGAGCGTTTCATTTAAAGAATTGGCTAAGTTCATGAATTTTGAGTATGACGATTTTATTCGCACTACGGAGGAACGTCACAAAAAAGCAGTTATAGCTTTATGGAATAGACTTGAAGAGAGAGGGCAAATATATTTGGATTCCTATTCGGGTTGGTATTCAGTTCGTGATGAAGCATTTTATCAGGAGTCAGAGCTGATAGATGGCAAAGCACCAACAGGGGCTGAGGTCCAGTGGATAAAAGAAGAGAGTTACTTTTTTCGCTTATCAAACTGGCAAGAAAAATTACTGGAACTCTATAAAAATCAGCCAAGTTTTATCTTTCCTGAGAGCAGAAGAAATGAAGTGATATCGTTTGTAAAATCAGGGCTCATTGACCTTTCAATCTCTCGCACTAGTTTTAACTGGGGAATAAAAGTACCAGGTAATGACAAACACGTAATCTATGTCTGGATAGATGCATTAACCAATTATCTTACATCAATAGGTTTCCCTAGTACTGAAGGTGAGGAATATAAGAGGTTTTGGGCAGAACCAGAAACACAGATTCCAGTGTCAAGCACTGGAATGACACCAAACCAAGGGAAAACGCAGATTCCAGTGTCAAGCGCTGCAAACCTAGCTGACAACTCTTTCAACGTTCATGTAATCGGTAAAGACATATTGCGCTTTCATGCTGTATATTGGCCAGCGATTCTCCTTGCAGCAGACCTGCCACTGCCAAAACAAATTGCAGTTCATGGTTGGTGGTTGAACGAGGGAGAGAAAATATCCAAGTCCCTTGGTAATGTCATAGATCCAATTGGCCTCGCTCAAGAGTTTGGTGTTGATCAGCTACGCTATTTTCTCCTCAGGGAAGCAAGCTTCGGCCAAGATGGCAACTTTAGTAAGAAAAATATGATCAGCCGGATAAATTCAGAACTGGCAAACAACATAGGCAATTTAGTACAAAGAACAATTTCATTTTTACACAAGCAATGTTCTGGAATTGTA
			CCAACAATCGATCAAAGCCTACTTAAAGGTGAAGAAAGTCTTCCAGGTTGCAAAGCTATACTCGATCAAGTGATGAATCACCTATCAAAGTATGAATTTAACCATATCATACTTCTAATCATCAACATCTCTTCTGAAGCAAATGCCTACATAGACAAAAGTGCACCCTGGACACTAAGCAAAACTGACAGAGAGCGCATGAATTTAGTAATTTACAAGTTACTGGAATATATCAGGATAATAGGCATTTTATTGCAGCCAATCGTTCCCAAGTCAGCAGAGATGATACTAAATCAACTGCAAATTCCGAAAGAACAACGAGATTTAAAATCTTTGTGCGACGCGTGCGTAAGTTCAGGCATAACATTGCCTAAACCTACGCCGGTTTTTTTGAGGGTTGATGCTAAAGAGGAGAAATAGTGTAAAAACTATTTCTCCTGGATGGGATTATCTTTAGTTAACGACGGTGCACACCGCTGTCTACATATTCAAGTTAGGTGGCAAGTGCCTTAGTTACTTTAGCACAATATGGTTTAGTAACATCAGCACCTATCACTACTACTTCAGTAATTGCCGACTTAACCTTTCCTAGGCTCCATGCAAACCAGCCTTGACCATTTTCTTCTTTAGTTGGCTGACTTTCTGGGCTAGAAATCTCAGTACCTTTTTCATCACCAGATTCTGCATCATAAAATACATCCTGATCCTCAGAAAGACTCATTAAATAACTTTTAGCAGCATCAACATTTAAATGATCAGGTTGCTTAGGAACGTTATCAATATTTAAATAATCCAAACTATTAGCTCGTTGCTTTTGCTCACTGGAAAGAACCTCAAGATTTAAATAATCCAAACGAGTTAGTTCTTGCATGCTAGGTTTAGATCCATCTTCACGCTTAAACTGCTCTTCCGGACTAGAAACCTTAGTACCATAAATCCTACTGTACAAGCTGCTTCCAACGCTGTTAAGTGCTCCTCTTACAGATGCAATTGACGCATCATAAGTATTTTTCAAGCCACCTCCAATACCACTAAGTGTTCCTTTTGTAGACTCAGTTGATGGCACATAATTATCGTAAGCATATTTGCCAGAATACAAGACACCATTAACTGCTTCTTTTGCAAACCAAACAGCGCTATTAACTGTTCCTTTTGCAAGCTGAACAGTGCCATCAGCAATTGCCACTTTTAATTTGTCTTCTTCTATCTTTTTATTTTTTTCAGCTAGTTGAGTTTTTTGCTCAGAACTTTTCTGCTTTTGAGTGCGTACTTGATCTTTTAACTTAGAATTTTCTTCCTCTTGAGCTTCTACTTTATTTTTTAACTTAGAATTTTCTTCCTCTTTAGCTTTTACTTCCGCTTCTTTTTTAGCTAGTTGAGTTTTTTGCCCAGAAATTGTTTGCTCTTGAGCTTTCATTTTATTTTTTAACTCAGAATTTGTTTTGTTCTCACTAATTGCTTGATACGAAAGTGCAATAGCTACAGCAGAAAATACAGCACCACCAATAATAAATGGAAGGCCAACACTTAATGCTGCAACTGGAGCTAAGAAACCAATATAAGGAGCTGCAGCAAACACTCCAGATGCTAATAAAGTTAAAGCAGCCAGAGTTCCAGCTATATAATAGGGTACATTGTTTTTATTCATCATCTCACGTATTATAAAATATAATACCATTATAAAAGGATTTTTAAGAAGTTGTCAAGCTATCTTTACATAAAAAAATAATTAATAAACTTGGGAACAAGAAGATTGCTGTCAAGCTATGAACTATGCCTTTCCGTGTAATCTTTAAATGCACCTCTGTTAGAGTCAAAATATAGCTTCACACTGCCAATTGGCCCGTTCCTCTGCTTTGCAATAACAAGCTCTGCAATATTTCTAATTTTCTCCATTTTCTCTTGCCATTCCCGATGTTTATTGTTTCCTTCACTTGGTTGCTTTCTCAATTCGTAGTATTCTTCTCTATAGAGAAACATTACTATATCTGCGTCTTGCT
			CTATGCTCCCTGAATCACGTAAATCAGAAAGTTGTGGTTTTTTATCATCCCTCTGCTCAACAGAACGAGAGAGCTGAGATAGTGCAACAATGGGAATATTTAGCTCCTTTGCAATTGCTTTCAAACCCTGCGTCACTTCCGAGATTTCTTGCACTCTATTTTCATTACTCCTTTTTGTTGTTCCTCTGATTAGCTGCAAATAATCAATGAATACCACTTCTACATTATATAATTGATACAGCAAGCGTATTCTGGTGCGAAGGGCACTAATTGATAGCGCAGGGGTGTCATCTATGATGAAAGGCAGTTCAGATAATTCTGTACTAGTATTGATAAATTCATGCAATTCAAAATCACTAATTCTCCCGGTTAATGCCTTATAATAACTAATCCCTGAATCTATAGTGATCAGCCTTGCAGTTAATTGCTCTGCTGACATTTCAAGCGAGAAAAACGCTATATAGTGTTGCTTATCTGCTCTTTTTTGCAACATCTTACAAGCATTAAGTGCGATGTTTAGCGCCAATGCTGTTTTACCCATAGAAGGCCTTGCAGCTAAAATTAATAAATCAGATTTTTGTAGACCACCAAGAAGCTGATTTAGATCTTGAAGTCCGGTTGTAACGCCTAGCGCTTCTGGATTATTTTTCAGTGTGCTGATCTTCTCAACTACATCTTTAATTGAACTTGCAAGTTTTATATATGTTTTCTCACCTTGTTTTTTTACTGCCAAATTGAACAATTTTGTCATTGCTTGTTCAATTTGCGCCTGTGCAGGATTTTCAATATCGTAGTTGTAGCTATCACCAACTATTTCTTGCCCGAGCTTGATTAAACATCTCCTTAAGTAAGTATCACGGATTATTCTAGTCAAACTATAAATATCAAGTGCAATACTTGCCTTCGCTGCAAGCTTTGCTAAGTACTCTACCCCGCCACACTCGGTAAACGCTTGGTCGTTCTCAAAAAACATTTTGAGGCTCAGTTCATTGGCAACTATACCGTGTTTCCTGGTTTTAGATATTTGCGTAAAAATACTTTGATGCAGTGGATCATAGAAATTTTCTGCTGTAATTGTGTCTTCAACTGCATCACAGATTCTATTATCACGAATCATTGCACCAATAAGCATCTGTTCAGCTTCTAAATTATGCGGTAATTTACATATTTCCTTATCTACACTTCTTGAACTGAGGAGATTGGCTAATTCATTCATTTTAAGTTTTGAGAGTAACTGTTGATTATTGTAGAATATTTAGTCCTCATTTGAAAGATGTAAAGGCAAAAAAATTTGACTAATTCCGTGTTGCCTATAGCATTAAAACTTAATGCCCCTGTGGTGGAATGGTAGACACGGCAGACTCAAAATCTGTTGCTTGCAAAAGCATGCTGGTTCAAGTCCGGCCAGGGGCACGTTAAATATTGGAAAGTATATATATGTTACATAAATTTTTTAATCGTTTATTTTCTATTTTTTCTTCTATAAATGTTATTCAAAAGGTAAAGAAAGATGAAAATGGGATATGTTATGTAACGGGCCTCAGGCGCTATATATCAGTATTGCTTGATTTAATTATTATCGTTTTGTTCTTGCAGTTTTGCAGCCAAGCCTTTAATCAGCTCTTTACAAACTCAGAGGATAGCAAAATATTCAGCCAAGTTGCTGCAAAATCCCCAATACAAGTGCCACTTTCTATAGAAGAAAAGGCAATGCAGAGTAGACTTGTAAAATTAATGATTCTAAATCAAATAGTCCAGTTTATTATGCTCTTTTGCTATGTAATATATATGTGGGTAAAGTTTGCTACTACACCTGGAAAACTATTATTTGGGCTTAGAGTTGTGGATGCACAAACTTTCGAAAAGATGACCCTAAAACAAGCAACAAAGAGATTTTTTTCCTTTATATTGTCAGTTGCACCATTGTTCTTGGGCTTTTTATGGTCAAATTTCAACAAACGCTGTCAAACTTGGCACGATAAGATCGCAGGCACAGTGGT
			TGTCACGAGTAAAAGCCTTAGAAGGCAGAGCT----------------------------------------------------------------------------------------------------------------------------------------------------------TTCTGGGTTTTTACCTATATAAGCTGAAACGCGCTTATAAGTCGTTTAAGACAGTATAGTACGCCAATTTGCAGGATTAGAGAGTGACAACTAGCTAACGCGGGGTTTCTTTTGCCTTTTTTTCTGCTTAGTAAATTTCTTAAACATTTAAACTAAGGTGAGTTGCGTTTAAAAGCAGCTAAATTGCAGTGTTTAAGATTTAAAAAACGCCAAATACTGAAAATAGACAATGACTAGGGCTTCTTTTGCCTTTTTTTTCATTTGGTAAATTTCTTAATGTTTGTAGCTAAACGACAACCGTCATCCCTGTAAAGATCAAGTATCCCGCTACTTGTTAGCGGGACCTAGAGATACCGCGAATGAATCGCGGTATGACGGTTCACGGTGGCATGACGGTTAAGTAATTCGTCATCCCGCTACTTGTTAGCGGGATCTCTTGTTAGCGGATGAGATACCGCGAATGAATCGCGGTATGACGGTCTGCGGCGGTATGATGGTCTGCGGCGGTATGACGTAGAGCTCGCGTCAGCTACTTTCATGACACCATTTGCTGTCTTTAAAAATGAATGTTCTTACAATTGTGCGTCATGCGCTTTATTAAATATTTTACTTAAAAATCTAATTTCTTATTATACAAGAGATAAGCAATTCATTGATGATGAAAAATTACAAAAAGGGGCATAGAAAGCGCCTAAGAGAGAAAATTATTTTAGATAATGGACAATCATTACTTGATTATGAAGTTTTAGAGCACATTTTATATTCAGCATATAGTAGAATTGATGTAAAACCGGTGGCAAAGAGTTTGATAGAAAGTTTTGGCAGCTTAAATAAAGTTTTTAATGCTGACCTGGAAGCGCTGCAAAACGTTGATGATGTCAGCAATGCAGCGATATCTGCCATCTTTTGTGTAAAACAAGCCTTTGTTCGTTCTGCAAGAGAAGAAATAAAAAACCTGCCTGTAATCGATAACTGGGAAAAATTGCTTGATTATTTAAGAATAAGTATAGGAAGCCTCAATAAGGAAAATTTTCGTGTCATCTATATGAATAAAAAGTATCGTCTAATAGCGGAAGACTTGCAAAATATTGGTACAGTAGATCAAACTCCTCTTTATGTCAGAGAGATCATCAAGCGCGCACTTTTGATTGGTTCAACATCCATTGTAATATCTCACAATCATCCAAGCGGAGATACACAACCTTCAAATAGCGATATATCTCTCACTAGACAACTAGCAGAAGCTTGCCAAAGTATAGGAATAGAATTAATAGATCACATTATTATTACATTCAGTAGCTATTTTAGTTTCAAGGAAAATAGGTTGTTGTGAAAGCCTTTATAGCTACAGTAACTTAGATTTACCGACAATCGTCATTCCGCTACGTGTTAACGGCTAAGAGATACCGCGAATGAATCGCGGTATGACGTAGATTGCTGTCATCCCGCTGCTTGTTAGCGGCTGAGATACCGCCGCGGTATAGTAACTCGTCATCCCGCTACGTGTTAGCGGGATCTATCTGCGGCGGCATGACGGTAAGTTTTATTGTGGTATGATGGTGTAGTATAATGTTGGTAAACCTCAGTTACTTTAGCTATAAACGATTAAGATGAAGTTATCATATATCTATATACTTACAAATAAAGCTAATAGCACATTATATATTGGTGTAACTGCAAATTTGATCAAGAGGATTTGGGAACACAAAAACAAAATTGTTTCAGGTTTTACATCAAGATATAATGTAAATAAACTTGTATATTTTGAAGAGTTTGAAGATATAAGTTTAGCTATTGCAAGAGAAAGGCGCCTG
			AAAGAATGGCCAAGGCAGTGGAAAATTAATTTGATCAATCAAAAGAATCCTAGCTGGATTGACTTATATTACTTAGCTTTAAGATAGCTATGCTGAGATCCCGCTAACACGTAGCGGGATGACGAGAAAGGAGCAGCAGGATAACGGTTGAGTAATTCGTCATCCCGCTACTTGTTAGTGGCTGAGATACCGCGGCGGTATGACGGTTTGCGGTGGTATGACAGTTAAGTAATTCGTCATCCCGCTACTTGTTAGCGGGATCTATCCGCAGCGGTATGACGTAGGACTGCTGTCATTCCGCTACGTGTTAGCGGATGAGATACCGCGAATGAATCGCGGTATGACGGTCTGCGGCGGTATGACGGTTCGCGGTGGTATGACGTAGTAGCTATTTCTTGCAATCAAGTTTCGTTAAAAGTCAGATTGAATGGTTAAATCTTCCACCCAAATAACCACGCACTCTACTTGCTTGTTTGGATATATTTCTTGTACTAAGGTTTTATAGATTAACATCTGTTTTTTTATTTCATTTAATAAGGAAACAGAAACGTTACGGTGTGATTTGTAGTCAATTATGATTGCTTTATCTTGCGTTATGCATAGCCTATCTAGTCGTACTAATACTGACTTGCCATCAATTGTTCCACTCAGTGTAATCTCTGATTTGCCTTCCAAGTCAAACAAATAGCCATATTTTTCATTAAAGGCTAATATTTTACTGTAAATTTCATCCTTATCTTCGCTGATGTTATCAAGGTATTTTCTGACCCAATTTTTTCTCCTTTCTTTTTCTATCTTGGGCATATACTGCAATATGCTGTGAATAATCAGGCCTCTTGCATAACCATCTGTCATCCAAGTAGCTGACACTGGGATCCATTCTGCTCCTTCTTTTTCACTGGATTCCAGCGTCACGCGCTGGGATGACACCGAAGAGTGGGCTAAAGCTGGTGGAAGGGAAATGACCGGAACGTCAAAATAATCACGTTTTTTATAAATGTAAGGGTAGTTTGCATTCACGCATAATACTTCAACTTTTTCTTTAAATATTGGCTGTAAATCCCTTTGTTTCTTTTCATATGGCTCTCCGTACTTAGTGATTAGATCATACCAAGAGCCCTTTTGCACTGGCTCTTTACTTAAGATGTATAACTCATCTTCAGCACGCGTGAGTGCTACGTATAATAAACGCAAATATTCATTATAATCCTCTAGTTTTTTCTCTCTTTTTACTTGATCGCAATAAGCGTTGTTGTTTTTTCCACACCAAAATGGCACTTCTGTTCCATCAAAGATAATGCTTTCACTGTTTCTTGGCACTGTGTTTGTATCAACCAAAAATACTATGGGAGCTTGCAGACCTTTTGATTTGTGAATTGTCATTATTCGCACAGCATTGCGTTCTGATTGCATATCATTCTTAATCTCCGGATTATTCTCCTTGATCCATTGAACAAACGCTTGAAGAGATGGGTTTTCAAATTGCAACACGAGGTTCATAAATTCGTCTAGAACCTCAAAGTACTCAAGACCTAGCCTTGCAGCAAATTTCTTCTTACCTGTACGCAATATATGTGTAAATAGTGCAAGAGGAGACTCTATGCGAGATAAGTTAATGAGATAGTTTAATTCACTATAGATAACCACAGAATAATCCTGAATTCTTTCCCATAGTGAATGCTCTTTACGGTCGTATGCAATGTTAAATAAATCATCCTCGGTGAAATTAAATAGCGGTGATTTTAAAGCATTTGCAAGAGCTAAATCATTTGCCTGGAGGAGTAAAAATTCGGCCAAAGCTATTAAGTCCTGCACGGCTATATAGTCCATAATTCTAAAATAATCCCGGCCTACAACTGGCACGTTTGCTTTTTTAAGTTCGCTTATTATGTAATCAACTAATACGTTTCGTTGCCGTACCAAAATCATAATGTCTCTTGGCTCTATATGGCGATCTTTAGCGACTAAAATTCGCCCTTCATTTAACCAATTGTGAATTC
			TGTTGGCTATTGTTTGAGCAAGTAATCGGTCTGCTATTATATAATTTTCCCTGCATGTCAGAGGAATTTGTAAAGCTTGCTGTTCTTTCTCTTTGCGCCTTGGTAACGCTGGCCAAATTTCAATATATCCTTGGTCATTTTCTCTATGTGGAACATGTTTTATTTCATTATCATTAAAAGATATTTCTGCGCGGAAGTTATTAAATATTCTATCTACAAGCATCAAAACTTCTGGAGTTGAGCGAAATGACTTTTCAAGTTGGCATGATATCCAATCTCTACCACCAGTTTTCGTATGAAAGTATTGTTGCATATAGTTGAATAGATGGGGATTTGCTCCTTGAAATCTGTATATGGATTGTTTTACGTCACCAACAACAAATAAGGTTCGCTTTTCATCATTACCGGCAAAAAATTCATCGCAGAGATTTGTTATAATTTTCCACTGGCTGATGCTATTGTCTTGTGCCTCGTCAACAAGGATGTGATCTATTTTTTGATCCAAGTTAAACAATATCCAATCTTTATAATTTGGATTGCTAAGAAGATTTGTTGCTAAGTTGATTATATCATTGTAGTCAAGCAGTGCATTTTTTGATTTTTCACTATTATACAAATCAACATATACTTTAAATACACCAAGTAAGCTACTGGTTCTCTTGAATATTTGATAAGAGTTCATGTCTCTTATATGGGTAAATACTACATTCTGAACGCTCTCTATTATTTGCTCTGCATCTTTGAATTTCTCCAAAATACTTTTTGTTGCAATGGATGATATGCTCTTTTTTTCGTGCGATTCTGATTTTAAAAAGACCTTGGCTAGGTTTTCTACTTTAGTGTCATTCCAGCGCGTGACGCTGGTTCTTTTCTTCTGGATCCCAGCTGGGATGACAGTAGAATAAAGTATTTCACTATAACTCTGATCTCTTTTACTGCCTTCACTTAATATCTCGGCTAGTCTTTCCACGTGCTCAATTGTTTCCCTCTGTAAGTCATGAATTTCATCTGGGGCGCTCAATTTATCTTTGATATATTTCGAATCATTTGCTGACGCTGATCTTTTTACACATAAAGTATAAAGCAAATCGCGTAGTTTATTTTCATCAATTTCAGTTGCAATAAGGTTGATATCATCCTGCACAGTTTCGTTATGAAGCACTTTATTGAATATGATGGAATGTAATTCTTTGCATTCGCTCAGCGTGCAATTTGGAGCAATGCCAGCTTCTATAGGAAAGCTGGAGATTGATTTGTAACAGAAAGCGTGTATGGTTTGTATAGTTAGACCAAGATTTTCCAGTTCAGAGAAAAGCCTTCTTGCTCTTGTTAAATAATCTTTATTTTTTCTGGATCCCAGTGTCACGCACTGGGATGACAAGTAGGGGTGCTGAGATCCCAGTGTCACGCACTGGGATGACATTGGAAAGAAATCTAGTTGTTCTAGATCTGCTGCCAACACACTATCTGAACATATTGCCCACTTACTGAGTATGCTGTGAATGCGATTCTCCATTTCGTTTGCTGCAGCATTGGTGAATGTTAAGCAAAGAATATTTCTTTTGTTTTCTAATAAAAGTCTCAATACTCTGTCTATTAAGATTTTTGTTTTGCCTGTACCAGCGGACGCATTTACCCACACAGAGAAATTAGGATTTATGGCATTTGATCTCATCAGAAGTGCGAGAACCTTATAAAAGTTGACTAGAATAGCATTATACATATAATGTAAAAATAGTGTTAGTGAAGATATATAATGAAAAGTTTTTGTGTAAAGGCGCCTGCAAAAATCAATCTTTTTTTGCATGTTGTAGACAAAAAAGAAACAGGGTATCACTTGATTGAAGGTTTATTTGTCTTTGCTAATCTCTCTAATTTTTTGGAAATAAAAGTAGGTGAGAAGGATTCTAGATACGATAACTCTACAGTTGAATTTATAAACTCCGAGTCTAAAATAAATAACCAATATAACACTGTAATGAAAGCGGTTAATCTGCTGC
			TTAGGCATGCTCCTGTACGCACTAAAGTCACTGTAAAGGTTGTAAAAAACATACCAATTGCTGCAGGACTTGGTAGCGGATCCTCAGATGCTGGAGCTGTGGTACGTACGCTAGGGAAGCTGTGGGAGATTGATAGGACGATTTTAAATGAAATAGCCTTAAACGTTGGTGCTGATGTTCCCGCAAGCGTAGATAGCAAGCCAGTTTTTGTTAGAGGTATTGGCGAAGAATTATGCCACATTAAAAAATTCTCTTTACCTACAAATGTGGTGCTTGTGAAACCGAAAAAAAGGTTTTTGAGTACACCAGAGGTATTTTCCAAACATGAAGGAAAATTTTCTGAGCCAATTAAATGGAGCGATGACGCTGAAAAGGATTTGTTGAAGTTTCTTAAAGAGACGAGAAACGATCTTCAAGAAATAGCAATAAGCTTTGTACCTGAAATTAAGGATGTGATATCAACACTTAAGTCACAAGAAGGCTCTATACTTTCTCGCATGTCAGGCAGTGGTGTATCATGCTTTGGAATATTCGATAGTGAGGAAAATGCAAAAGCTGCTGCAGTTAATATCGGAAAAAAGCAACCAGAATGGTGGGTATGCAACACTCAATTAATAGTTTGACTTATGGATATAACTCCCTTAATTTCCGAGAATAAAAATCTTATAAATGGTTACAGGGAAGGAAAATTTTTGGTAAACAATCAAGAATATTGCGGCTCAATTATAATTTTTCCTGAAAAGGTGATAAAATTGAAAGAAAGTGATATAAACAGCAAGGAGTATTTTGAATCTTTTTTAACAGAGGAAATAGAAATTTTGTTAATAGGTACTGGTAAAACACGCAATATACTAAGTTCTTCAGTGAAGTCCTATCTTATGGAACAAAAAGGTTTAAATTTTGAATTTATGACAACAGGTTCTGCATGCAGAACCCATAATATTCTGATATCCGAAGATAGATTTGTTGTCAGTTATCTAATAGCCATATAGCATGCTTACCCAGGACTTTTTCATCAACAGTCTAGTTGCAGTAGTTGTAATTAGCCTAGTAACAGGCGCTTTAGGATCGTTTATGATATGGCAAAGGTTATCTTATCTTGGTGATAGTTTGTCCCATTCTTCGTTGCTTGGTGTTGCACTTGCTTTAATCTTTAAGATTAGCCCATCGCTTAGCATAATGCTCATTGCAATTACATTTGCTATACTACTTTCTCTTAATTTTAACAGATTATATTCTGCTGATACGATATTGAACATTGTTACCAATGTAGTTTTATCATCGAGTTTAATACTTATGTCTTTTCTTCCATCTGGCAATAATAGTATTATTAGCTCACTGTTTGGTGATATATTAACGCTCGATCAAAGTGATATAGTATTGATTTTTTTAACCTCTGCAGTAGTTACTTTGATATTAATATTTAGATGGCGTTATTGGTTAATGATTTCAATTAATCAAGATTTAGCAGTAGTTGAAAAAATTAATGTTACCTTTGTTAGACTAGAATTTTTAATCACTCTTGCTATATTTATAGCAATTGCTGCCCAACTAATAGGAATATTACTCATTGCTGCATTTTTGCTAATACCAGCAGCATCTGCAAGGCTCATTTCGAAAACTCCAATGCAGATGATTATTGTTGCAACAGTTTTTTCTGTGATCTCTGGGATATCAGGTCTCATGTTATCTGCAAGTTTTGATTTGTTAACTGGACCTGCAATTATACTTGTTGCAGCGGTATATTTAATTATCGCTTATTTTATAAGGCTAGTATTAAGCAGGTTGGCTTAATTTTGATCTCGAATGTTAATAATTTTGTAATATACTCATTATAAAACATCACTATCTTAGCACAAAATAGTTTTTGCTATACTATTATTTATATGCTAATGATAAGTTGTTAATTTTATGGAGTAAGCAATATGAGCGAAGAAGGATTTTTTTCCAAATATATATCTCAACCTGTGAAAAAATTTTATAATTATATTACAGGAAAA
			ACAGAAGAGTCAGATGATGTAGCAGGTGATGTGCATAATATTGCACAAGGAGACTCAGAGTCTTTGGATACTCATGTACAGTCAAATGAGAATGATATCATATAGATAGCATGAGGGTCACACCATCCAAAGTTAAAAAATTCCTAGAGAAACCTGATGCTTTACGTGGTGTGTTAATTCATGGAAGTGATAACAGTAGGGTTGATTTTTATGTACAAGAAATAATTGCTAATTTGGGTGAGTATTCAGTTCAGGTGATGGATTTTGCAATAGTGAATAAGTCACCCAGTTTACTGTTTTCTGAATTGGCAAACGCTTCGATGTTTACCAGCAAAAAATTAATTAAGCTGATAAATGTGAGTGGAGGTATATCCAAGGAGTTAAAAAATGTATTGGATTATAACGCAAGTGGTCATTATGTAATGATGGTAGCAAATGATCTTCCATATAATTCTGCGACTAAAAGTTATATGGAGAGTTCAAAAATTTTTGGTGTGATTGCTTGCTATAAGGACAGCAACAGCAATCTTTATGACATTATATCAAGTTACTTAAAACAAAATGATATAAAATGCACAAATGAGATAATCTACCATTTGCAATCTTACTTTAATCATAGCAAGCTGCCTATATGTTCAGAACTTGAGAAGTTAGTTTTATACTTAGGGGAGAGAAAAGACCTAAAACTTACTGATATAGAATTATGCTTTTCAACTTCCGGCAACGACTATGCTACACTTGATGATCTATGCTCTGCCATAGCAAGTAAAGATATGTCGCGTTTCATTAGAATTTCTGATGCATTGATATCGCAAGAAAATTTTTCACCGATAGCACTAATTCGCATTATATCAAATTATTTCCTACGCCTTGAAAACGTTTTGCTGTCAGTGCAAGGTGGAATGAGTGAGCAGGCTGCGATTGATCAGCTAAGCCCTCCATTGTTTTTTAAACAATTGCAGAGTTTTAAATCTCATTTGAAAAGTTTGCAACTTTCAGAACTTAAGAAGATCTTGGAAAAATTGATAAGCTTAGAAGTTACCTGTAAAAAAACTGATTTAGATCATAAAATGATTTTTCAACATGCACTGACAGGTAGCTGACTACTCGGATCCAGCCTTTCTTATAATTTCATCAAAATGTTGTATTTTAACATAAAATAGCTGCTTTTATGCCTACCAAAATTCATTCTTTAGTGTGTGTCTCATAAGTATTCTTTGCTAATAGGATATTTTCGAATATAATTGAATATAACTAGATAAAAATACAGATATGTTTGACATTTCAAAAATTGTAATAACACCTGAAATGTTAAAATTAGTTGCTGAAATTGATGAATTTAAAGGAGCATGGCAATTGTTTGGTAATTTAGCTCCAGAACGTTTACAAATGCTCAAGAAAATTGCAACAATTGAAAGTATTGGTTCTTCTACTCGTATTGAAGGGGCAAGATTATCAGACCGTGAAGTTGAGCAATTACTATCCAAACTTGATACACGCTCATTTCGTTCTCTAGATGAACGAGAAATAGCCGGATATGCGTATGTGTGTGAAGAAGTATTTCAAAACTTTAACAAGATGCCATTTACAGAAAACACTATAAAACAGTTTCACATCTGGCTTTTACAATTTTCATATAAAGATCAAAGGCACATGGGAGAATATAAAAAATTCCCCAATCATGTTGAAGCGTTTGATGAATCTGGAAAAAGCTTGGGCATAGTTTTTGAAACAGCTTCTCCATTTGAGACAGCAACACAAATGCAAGAACTTATTTATTGGACTAGCCAGCAATTAGAGGTGAAATCGTTACACCCTCTATTAATTATTGGCATTTTTATAGTTACTTTTTTAGCTATTCATCCCTTCCAGGATGGAAATGGCAGATTATCACGCATTCTCACAACTTTCTTGTTACTAAAGTTAGGGTATATCTATGTACCTTACAGTTCCCTTGAAAGTATAATTGAAAGTAATAAGGAGAGTTACTACTTAGCTTT
			GCGTCGTACTCAACAATCCTTGAAGACGAGCAGCTATGATTTTAATCCATGGCTTATATTATTTTTAAGGTCACTACAAAAGCAAAAATTTCATCTTGAACAAAAGGTGTCACATGAAAAAGTGTTAAATCTCTATTTACCACCACTTTCTGCTAAAGTATTAGCACTACTCAGCAAACATGGACGTCTTACAATTAAGGATTTGGAAAATATTACTAAAGCAAACTGCAATACCTTAAAGAAGCACGTATCTAATCTCGTAAAGAGTAATCACATCACTCAGCATGGAAAAGGCAAAGCAACCTGGTATGTAATATAGAGCTCAATAGGATATGTATTCATTTTGAATTGTTAAATTATTCAGCTATAGAATATAGATCACAGCTGTACAAACATTGTAGTTTGAGCCCACTAGATCCCAGTGCCCTATTCTTGTCATCCCAGTGCCCAGACACTGGGATCTCATTTTACTTTATAATGATGTCATGAAAGTAGCTGACACTGGGATCCAGAAAACTTAATTTCAACCAAATAATAAAGGCTAGATCCCAGTGTCACGCACTGGGATGACAAAAAAAGGAGCACTGGAATGACAGTAGTCCTACGTCATACCGCGATTCATTCGCGGTATCTTTTAGCATAGATCCCGCTAACAAGTAGCGGGATGACGGTTGTCAGGGTGTCATCCCAGTGCCCAGACACTGGGATCCAGAAAAGTTTGCTTGTAAGCAAGCAAACTAGCATAGAAAAACGTTTTCGATGAGATTGCAGAAAGGCTAGATTCCAGACTGGAATGACATCGTTCACTATGTACCATATTGCAATAGTTGTGGTCAAGGCACTGGGATCTGAAATTGCAGTGTTCGTACAGCTATAGAATATAGATCAGAAGTGACAGAGCTTAAAAAAAGGCCTAACATTCTTAATAAACGTAAAAAGCTTTATGAAAATCAGAGTTGGAGAAATAGGCTGCTTAGGCAGAATGGGCAAAAAAATATTCAATGAATTAATTACAAATACCAAAGTGGAAATAGCAGGTGCTGTTGCCCGTTCAGGTAGTAAGTACATAGATTCAGATATTGGACCAATTATAGCCAATCTAGGAATTAAAGTTACAAGTTCTATTAGTGGCATATTTGAGTCATCTGACGTTGTAATAGATTTTACAACTAAAGAATGTATGTTAGACTGCCTTAAAGCAGCTGTAAAATTTAAAACACCGCTGGTTAGTGGCACAACTGGAATAGAAGGTGTCGATTTGAAAGAATATGCTGCTGAAGTTCCAATATTATGGTCAGCAAATATGAGTGTTGGGGTTAATGTGTTGCTGAAATTGGTAAAAAAAGCTGCTGAGCTTTTAGGTAATGAATATGACGTTGAGATTTGGGAAATGCATCATAACTTAAAAAAGGATTCACCATCTGGAACAGCTATAGAACTTGGCAAAACAATTGCTAACGCTTCAAAAGTGGATTTTCAGTCCAATCAATATTTACATAGTGGTTCAAACATAAGGAAAAAGGGGGGAATAGGTTTTGCAGTATCTCGTGGAGGTGGAGTAATAGGAGATCACAGCGTGATGTTTGTTAATTCTGATGAACGGATAGAACTAAACCACAAAGCAATTGATCGCACAACATTTGCTAGAGGAGCTGTTCAAGCAGCAGTATGGCTATACGAAAATAAAAGAGAAATTCCGGGGCTCTATTCAATGCAGGATGTGATATGAGCAATACACGTGCCTCTGTTAAAGATTTAAATCTCTGGTACGGCTCTAAGCAAGTTTTATTCGATATAAATTTGAATATTTATAAAAGAAAAGTTACTACTTTTATCGGACCATCCGGGTGCGGTAAATCAACATTTTTGCGTTGTTTTAATCGTATGAATGACTATGTACCAGGTTGCAAAACTGTTGGTGAATTAGATATCGATGGGCTGGGTGATATATATTCACGCGATATGGATGTTGTACTACTTAGAGCAAAAGTTGGTATGGT
			ATTTCAAAAGCCAAATCCTTTTCCAAAATCAATATATGATAATGTTGCTTGTGGGCCAAAATTGCATGGTATGGCGAAGGATAAGCAAAAATTGAATGAGATGGTGGAAAATAGTTTAACCAAGGTTGGTTTATGGGAAGAATTGAAGGACAGATTGCAAGATAGCGCACTCAATTTATCCGGTGGCCAACAACAGAGGCTATGCATCGCTCGCGCAATTGCAGTGAAGCCAACTATTTTATTAATGGATGAACCGTGCTCTGCTCTTGATCCAATGGCAACCAATGCAATCGAAAATCTTATACAAGAGCTAAAATTAAGATTTACTATAATTATGGTGACTCATTCAATGAAGCAAGCTAAAAAGTTATCTGATAGTGTAATTTTCTTTCATAATGGCAGAATTGTTGAGTCTGGAAGCACTCAAGAAATATTCGAAAATGCTCAATCTCCCTTAACAAAGGAGTATATCCTGGATCATTAAATTTCTGACCTTACCCAGAAAAAGTGGAGAGAAAGAAAAGAGTTTTTTTGGGTAAAATAAAATTTTGGAGGATTAGAAATGGTAAGAGAATATACGGCAGAAT---------------------------------------------------------------------------------------------------------------------------------------------------------------------------------------------------------------------------------------------------------------------------------------------------------------------------------------------------------------------------------------------------------------------------------------------------------------------------------------------------------------------------------------------------------------------------------------------------------------------------------------------------------------------------------------------------------------------------------------------------------------------------------------------------------------------------------------------------------------------------------------------------------------------------------------------------------------------------------------------------------------------------------------GTCACTATTAACTATTGCATTCCAGAACAATTTGATGCATCATTCTTTTTGTAAAAAACATTCCACACTTTCTCTCCACTTTTTCTGGGTAAGGTCACTTTTCCACTGATCATATTTAATCGCCATAACTTTACTCCTACTTTAACAATATTTTAATTATCATATATTATGGCAAGAAAGTCAACCCTACCTAATTTTGCTTAGTAAGCACACTAACTATGAAACAATCTATATTACCATCAAAAACAGAATTTATATTGCCCACTTCATGTCCGGTTCTTAAATCCTTCACCATTTGATATGGATGCATAACGTACGATCTGATCTGATTGCCCCAGCCTATATCGCATTTTTTACCATATTCTTCAGCCATTTTCTGTTCTTTTTTTTCCAGTTCAATTTGGTATAAACGTC
			CTTTAAGTAATTTTAACGCCTCATCTTTATTTCTGTGTTGAGAACGACCATTTTGGCATTGAACTACAACACCAGTTGGAATATGCGTAATGCGTACCGCACTTTCAGTCTTGTTCACATGCTGACCGCCTGCTCCGGAAGCACGATAGGTGTCGATCTTTAGATCCTTTTCATCCACAGCAATATCAATTGAATCTTCTATCACTGGAGTTACTCCTACACTTGCAAAACTGGTATGACGTTTACCATTTGCATCAAATGGCGATATTCTAACCAGCCTGTGAATTCCACTTTCACTTTTTGCCCACCCATAAGCTTTTTCTCCAACGATTTTTATCATTGCAGACTTTATACCAACTGACTCTCCTTCTAATTTTTCTACAACTTCAACTTTAAAGTTGTGATAAATTTCTGCCCACCTTATATACATGCGCATCAGCATTTCAGCCCAATCATTGCTCTCGGTTCCGCCAGCTCCTGAGTGGATTTCTAAAAAGCAGTTATTATTATCTGCTTCACCAGTAAATAAGGACTCTGTTTCTTTATACTTGATTAATTTCTCTAGCTTAGCTAATTCATTTTCAACTTCAGAGAAAAATTCTTCATCATTTTCATCAATAGCAGACTTCATTAAGCTGATGGCATCGTTGTAATCGCTTTCCAGCTTTAAAAACGACTCTACGTCATTCTTAATTTTAGAACGTTCTTTTAAAACTTCTTGTGCTTTTTGGTTATCTTGCCATAGGTCATCATTCGACGCTTGGGAGTCAAGCTCTTCAAGACGCAACTTTAATTTTTCTATGTCAAAGACACCTCCTGATAAGAGAAATACTTTTATTTAAGCTTTGAAAGTGTTCAAGAATTTCTGGATAAGTTTTCATTATACTTTAGATTTTAATATATTTACTATCAATAACAATAACAGTAAACAAAATAGAAATTTAACCATATGATAGTTAATTTAAATAATTTCATTATACTTTAATGTTTAAGGAAATCAAGCGCGTATATTTATTAAAAAACAAGGTAAAGTAATGAATATTGAAATAAGTTCCCATTATGGTTTAGACAAAAAGGCTATTGATGACTTAATAGAGTCACTTGATAACGAGGAGCTAGAGAATGTTCGTAATATTGTAAAAACGATAGACAGTGTTCAGTTAGCTTATTTTTTATCTACTTCGATCAGTGATCACAGGGAGAAATTAGTTAATATCCTCGATCAACATTTGTTAAGTGATGCCCTAGTGCATGTAGTGCCAGATTTACAAATAGAGATCATAGAAACATTGGGAATAGAAAATACAGCAAAGTTACTAATGCTCCTTGATGTAGAAGATATAGTAACCATAGTGAAAGATTTAGATAGAAAGTCTGTAGAAAATATACTTTACTATTTGCCCAGCAAAACTCAGAAATCGGTAGAGGAGTTGCTATCATATCCAGAAGAAAGTGCAGGAAGGTTAATACATAAAGATATGGTTATAGCTCCATATTATTGGACAATAAATCAACTGACAGAATTTGTGTGCAACTATAAAAAAATACCAGAAAAATTTCACCAGATATTCATTATCAACTCAAAATTAGAGCCTATAGGCAGTGTTAATTTAAATAAGGTAATATCTCACTCAGGGGACACAATAATAAAAGAGATAATGGATCATGACATAAAAATCATTAAAACTGGAATAGACCAAGAGGAAGTAGCAAGAATATTTAAAGATTACTCTCTATTATCGGCTCCGGTAGTAAATAAGAATGGTAAAATTATTGGTGTGATCTTAATTGAAGATGTGATAAAAGTTGTTCAACAAGAAACAGAAGAGGATGTACTCAAAATAAGCGGTGTATCTTCTAAAGCCGATATAAATGCCCCTATACATAAAACTATAATTAAAAGGCTACCTTGGTTACTGTTTAACCTCTTAGCTGCAACAATGTGTTCCATAGTAGTTGGCTTTTTCGATGATGTAATAAAAAGTTTTATAGTGCTGCCA
			ATAATCATGCCGATAATTGCATCAATGAGCGGAAATGCAGGATCCCAAACAGTAACGCTAACCATCCGGGCAATCGCAACAAAATATCTAACTGAGCAAAATGCAAAAAGAATACTGATGAAAGAATTTTTAATAGGTCTTATAAACGGGGGGATCTTATCTACTATTTCATTAGTAGTGTTAGCAATAAGGTTTCACAACTTCAAAGTGGAGATGATTTTTGTGGTCTCCATGATTATGATGTCAATTATTGCAACGTTCATCGGAACTTTCATTCCTATAATGCTTCATCGCTTAAAGTCTGACCCTGCCGTTTCTTCTTCAATCCTAACATCGGCAACAACTGATATTCTCTCAGCTTTTATATTTCTTGGTTTAGCTACGATCTTTTTATTAAATAGCTAATACTATCTATAGCTATACCGCCGCGAACCGTCATGCCGCGATTCATTCGCGGTATCTCTTAGCATAGATCCCGCTAACAAGTAGCGGGATGACGAGAAAGGGGCTACTTGGATGACATTCTTCTTGGTGTGCCCAAATCACAATGTTCGTACATCTGTGGATTTATTCGCGGTATAGATATCGCTAACGAGTAGCGGAATGACGGTTTTTCAAATTGTCGTAAGTCAGTTTAGCTATAATATCAAGTTTCACCAACTATTTCTCTCTATTAAATAAGAATAAATTACCTATACAAAAATAGATTGGCAATATTTCAAGTCTGCCAAGCAGCATTAAAAACGATAGAAATAATTTTACTTCATTACTGAAAGAAGAATAGTTACCTGAAGGACCTATTAAGTTGCTGAACCCTGGACCAGAGTTTGTAAGCGTTGCAGAGACTGAACTGACGCTAGTTATAAAGTCTGCATTGCTTAAGTAAGACATCACTATTGATGAAATGGTAAACGTTAACATGAAAATTGCAAAAAATATAAAGACAGAGTGAATTTCATCATTCTCCAGGGTTTTTCCATTGAATTTTACTCCATTGTCTGCATCAGGGTTTAATAAAAGGTAAAAGTAATTTCTTATAGACCTTAAAAGAACAATCAAGCGGAAGATTTTGACACCACCACTTGAAGAACCACTACATCCACCAACAAAGGTGAGAAAAAAAGCTAAGACTGAAATGAAACTCCAATCTATATGATTACAGATTGCATAACCAGTTGACGTAATCAAGGAAGTGATGGTAAATGTGCTGCATCTAAATGATAATGACACTCCTAAATCAACATTTTTATACAACCAAAAACAAGCAAATAAAGATGAGATAGTAGCTATCTTAACAAAGTAAGAGACCTGTTCATCATAGCAAATGTCTAACCGTCTTATAATTTTTAAATAGCTAAGAAAAGGCAGAGAACCCAAAATCATAAAAATGATCGTTATGACTTCTAACATAGGGTTATTATAGTGCCCTATAGAATCATTATAGTTAGCAAATCCACCAGTTGATACAGAGGACATTCCGTGGCATATTGCATCAAACAGTGGCATACCAGCTAGATAATAGGAAAATATACATAACAAAATTAAGCCATAATATATTGCCGTAACATGAATCACTACGCTTCGCGTATTCGGCAACTTCCTTTTGGTAGCATCTGAATACTCAGAATAAAGTAAATTATTTAGGCTGAGAACCTTAAACATAGGAAAAACTGCAATTCCTAAAGTGATTACACCAAAACCCCCCATGCCATGTAGCATTGCTCTCCATAGCAGTATTCCTGGAGATTGTTTTTCAATATCATTAAATATAGTTGCTCCTGTGGTTGTGATGCCAGATATCGTTTCAAACAATGCATCAACATAGCTCAGATTATCAAAATAGAAAGGAATAGCTGCAAACAGAGACAAGGCAATCCAGGTGCAACTAGTAATCGCAAAAATTGCTGGCATTCCATGCAATCTACTTAATTTACCGAGTAAAATAAAAATTGCGCCAGATGTGCAGGTAATTATGAATCCAGCGAGGAAATTTTTCCATT
			TGTAGCTGAGACATTTATTAGTAATAGCAGGAATAAGCATTGCTAAGCTAAACAGCAATAGGAATATTCCCACAATAAATACAATTGAACGCAAATTTTGTAAACGTTGATGATTTTTCATAGAATTACTTCCTCGCTATACAAAGCCATAAAAGCTACTCTAACGTCAAGCATTTTGTTGGCCTTTATTAACAGTTATTAACAATATACTTGATTTACTTGTAAATATGTGTGATAATTAAATTTTTATTAGAGGTAAGATATGGTTGAATTAACTGATATACAAAAAAAATTCGAGCTTCATTAATTATAGCAATTAGCAATAACTACCCTCAAAAGGTCCAGGGCATATTCGACAATAATGAATGTGATAATATACAAGCAGTTTTGAACCACGAGGGGATTGGGGCTGGTTACAAAGATAATTTTTTAGATTTTGCTATTATTGGTCTTGACGCTGGAGTTAAAGTTCAAGGAGAAATTGGAGAAAACGTAGAGATCATTAAACAAATTTGGAAAGTTGCTAATCAGAAAACTCGTGATTTTGTGTGTTGTCGTGCAATAGAGAGTTTTCGAGGATTTGGCCTTTATAACATACCTGCTCTTAAAACAGTTATTCAAGAAATAGAAGAGCACAAGAGGGTAATGGATCTTGATATGGCACTAAGGCGTGCAATAAGAAGTCTTAATGTTGATCAAGTTAAAACAGCACTAGAGAATTGCGGTGAAGATGTAGAAAGTGTTTTGACGCGAAATGTATATTGGAGTGATGCTACTGATATTGATTGCTTGTTAATTTATCCTCTGATGGTTGACTATGAAAGAAATCTTGGCAAAGAAGAATTTGAAAAGATAAAAGAGATCACTAAACTTCTTTGGGATAAAGCTTCCCCTGATGTTCGTAACTTCTGGCTTGAAGACCACATGGTTAATAGAGAAGGTCAAAATACAGAAGATAACTATATAATAGGTTCTCTTGAAAAGCAACAAAAAGAGTATGCTAATATAGCTGGTGAGGGATGGCTTGAAGACTTTATTCAAGAAGTTAAGGGTTATAAAAAGGACAGAGAAATAAAGCTTAATGAATACAAAGGGAAGATCGCTCTAGGCGTTGTTGGACTATGCGTAGTTGGTGCTATTGCAGCCTATGTGCTGGCATATCCTGTAGTTGCATTAGTTTTAGAAGTTTCAGCAGTTTCAGCATTGGCTGTACTAGCTTATATTGGAGGAGTTTGTGAGAAATCAGAAAGTCCAAATACGAAAAGTTTGAACCCGGTTGTTTCTGGGTGTTGCAACAACGCAGAACTGCCTAATCAGTAATCCATTGTCATCCCAGCGCGCCGCGCTGGGTCTGACTACGCTAGAACAAAGAATATAAAAGAAACGGTGCCGTCACGTTATATCATAAACCTTTGCTGAAGCTTTCTTTATATCTTCACTTGAAAGTGGAATTAGACCAAGCCTAGATAGGTACCCATCTTCAATGCCGATCGAATCTATAATTTCTTTTACGAATTCTCTTAATCCATCAACAGTATCCAAGTGTTCCCTCTTTATGTAAAGGTATAGAGGTCTTGCTAATATATATTTTCCCGATGATATATTTTCGTAAGTTGGCTCAACTCCTGCAATTGTGCTCCCTTGTATTTTATCTTGATTCCTCATTAAAAAGCTGAAACTAAATATCCCTAAGGCGTTCTTGTTACTTTTCAATTTTTGTATTATTATATTTTCATTAATTCCAACTTCTATATACCTTCCGTCATCCCTTATATTACCACATGCTTTCTTTCTTTCTTCCTGATCTTTATAATTCTCTTTGAAAATTCTCGAGTTCATGCATGAATATTGATCAAGCATAATAGAATTAACCAAAGTTTCGTATGTACCTGTATTTTGATGTGGACCATAAATTTCAATTTCTGTTTTTGGTAAGGCTTGATTGACATTAGACCAAAACTTCTTATTATTTTTTACTAATTTATCATTTTCTTGAGAAT
[truncated: 14,864,086 more chars]
