# Supplementary material for: Large scale genome reconstructions illuminate Wolbachia evolution
Source: Nat Commun. 2020 Oct 16;11:5235. doi: 10.1038/s41467-020-19016-0 (PMC7568565; doi:10.1038/s41467-020-19016-0)
Supplement: Supplementary file 6 — Supplementary Data 2 [file 41467_2020_19016_MOESM6_ESM.zip › Scholz2020_trees and xml/Drosophila_ananassae.selected_gtrg.CONS.TRE]

#NEXUS

Begin taxa;
	Dimensions ntax=20;
	Taxlabels
		'Drosophila_ananassae_fruitfly_SRR2126857.fna'
		'Drosophila_ananassae_fruitfly_SRR2126916.fna'
		'Drosophila_ananassae_fruitfly_SRR2127151.fna'
		'Drosophila_ananassae_fruitfly_SRR2127152.fna'
		'Drosophila_ananassae_fruitfly_SRR2127153.fna'
		'Drosophila_ananassae_fruitfly_SRR2127154.fna'
		'Drosophila_ananassae_fruitfly_SRR2127156.fna'
		'Drosophila_ananassae_fruitfly_SRR2127161.fna'
		'Drosophila_ananassae_fruitfly_SRR2127162.fna'
		'Drosophila_ananassae_fruitfly_SRR2127163.fna'
		'Drosophila_ananassae_fruitfly_SRR2127164.fna'
		'Drosophila_ananassae_fruitfly_SRR2127219.fna'
		'Drosophila_ananassae_fruitfly_SRR2135637.fna'
		'Drosophila_ananassae_fruitfly_SRR2135638.fna'
		'Drosophila_ananassae_fruitfly_SRR2135639.fna'
		'Drosophila_ananassae_fruitfly_SRR2135641.fna'
		'Drosophila_ananassae_fruitfly_SRR2135642.fna'
		'Drosophila_ananassae_fruitfly_SRR2135644.fna'
		'Drosophila_ananassae_fruitfly_SRR491409.fna'
		'REF_Drosophila_ananassae_fruitfly_SRR2135600.fna'
		;
End;

Begin trees;
	Translate
		1 'Drosophila_ananassae_fruitfly_SRR2126857.fna',
		2 'Drosophila_ananassae_fruitfly_SRR2126916.fna',
		3 'Drosophila_ananassae_fruitfly_SRR2127151.fna',
		4 'Drosophila_ananassae_fruitfly_SRR2127152.fna',
		5 'Drosophila_ananassae_fruitfly_SRR2127153.fna',
		6 'Drosophila_ananassae_fruitfly_SRR2127154.fna',
		7 'Drosophila_ananassae_fruitfly_SRR2127156.fna',
		8 'Drosophila_ananassae_fruitfly_SRR2127161.fna',
		9 'Drosophila_ananassae_fruitfly_SRR2127162.fna',
		10 'Drosophila_ananassae_fruitfly_SRR2127163.fna',
		11 'Drosophila_ananassae_fruitfly_SRR2127164.fna',
		12 'Drosophila_ananassae_fruitfly_SRR2127219.fna',
		13 'Drosophila_ananassae_fruitfly_SRR2135637.fna',
		14 'Drosophila_ananassae_fruitfly_SRR2135638.fna',
		15 'Drosophila_ananassae_fruitfly_SRR2135639.fna',
		16 'Drosophila_ananassae_fruitfly_SRR2135641.fna',
		17 'Drosophila_ananassae_fruitfly_SRR2135642.fna',
		18 'Drosophila_ananassae_fruitfly_SRR2135644.fna',
		19 'Drosophila_ananassae_fruitfly_SRR491409.fna',
		20 'REF_Drosophila_ananassae_fruitfly_SRR2135600.fna'
		;
tree TREE1 = [&R] (11[&length_range={0.001157763307128824,0.0013059783516498039},height_95%_HPD={0.0,2.1684043449710089E-19},length_95%_HPD={0.0011885803755547532,0.0012657715725622098},rate=1.0,length=0.0012290987067590606,length_median=0.0012289763948598509,height_median=2.1684043449710089E-19,height_range={0.0,4.3368086899420177E-19},height=1.2343491586761276E-19]:0.0012289763948598509,(12[&length_range={0.0010108775779668656,0.0011373646778624017},height_95%_HPD={0.0,2.1684043449710089E-19},length_95%_HPD={0.0010379825680631263,0.0011010924257069384},rate=1.0,length=0.0010694170731225733,length_median=0.001069271129653686,height_median=2.1684043449710089E-19,height_range={0.0,4.3368086899420177E-19},height=1.2343491586761276E-19]:0.001069271129653686,(((1[&length_range={2.0986541104895838E-4,3.3668033630933635E-4},height_95%_HPD={0.0,2.1684043449710089E-19},length_95%_HPD={2.241389886415596E-4,2.849901423867728E-4},rate=1.0,length=2.5424607489960075E-4,length_median=2.534478618921074E-4,height_median=2.1684043449710089E-19,height_range={0.0,4.3368086899420177E-19},height=1.2456237338124634E-19]:2.5308812451651467E-4,19[&length_range={2.0986541104895838E-4,4.0478211942091637E-4},height_95%_HPD={0.0,2.1684043449710089E-19},length_95%_HPD={2.2362770186375096E-4,2.8549508806310377E-4},rate=1.0,length=2.557905935772972E-4,length_median=2.534478618921074E-4,height_median=2.1684043449710089E-19,height_range={0.0,4.3368086899420177E-19},height=1.2456237338124634E-19]:2.5308812451651467E-4)[&length_range={6.047977755801006E-5,1.9129108540834477E-4},height_95%_HPD={2.2585168762239826E-4,2.806942245678465E-4},length_95%_HPD={8.928389652053045E-5,1.6360404168986822E-4},rate=1.0,length=1.2578290257377257E-4,posterior=0.9773022697730227,length_median=1.254732525525176E-4,height_median=2.530881245165149E-4,height_range={2.0986541104895838E-4,3.109180646070711E-4},height=2.5317907006730116E-4]:1.2570448678015712E-4,((4[&length_range={8.008281957231337E-5,1.4406605859100627E-4},height_95%_HPD={0.0,4.3368086899420177E-19},length_95%_HPD={9.451402467981669E-5,1.2677380464240327E-4},rate=1.0,length=1.1055828291033162E-4,length_median=1.1053082122438588E-4,height_median=0.0,height_range={0.0,6.505213034913027E-19},height=1.235433252439237E-19]:1.1053082122438598E-4,15[&length_range={8.008281957231337E-5,1.4406605859100627E-4},height_95%_HPD={0.0,4.3368086899420177E-19},length_95%_HPD={9.451402467981669E-5,1.2677380464240327E-4},rate=1.0,length=1.1055828291033162E-4,length_median=1.1053082122438588E-4,height_median=0.0,height_range={0.0,6.505213034913027E-19},height=1.235433252439237E-19]:1.1053082122438598E-4)[&length_range={4.6944287594824274E-5,1.3801357812772368E-4},height_95%_HPD={9.451402467981719E-5,1.2677380464240322E-4},length_95%_HPD={7.136553083904163E-5,1.170795666441853E-4},rate=1.0,length=9.274180704148309E-5,posterior=1.0,length_median=9.244383935547843E-5,height_median=1.1053082122438598E-4,height_range={8.008281957231343E-5,1.440660585910066E-4},height=1.1055828291033177E-4]:9.276757658912378E-5,10[&length_range={1.637019215621717E-4,2.497216006660226E-4},height_95%_HPD={0.0,2.1684043449710089E-19},length_95%_HPD={1.8360829656869179E-4,2.2429757213396343E-4},rate=1.0,length=2.033000899518146E-4,length_median=2.0329839781350973E-4,height_median=2.1684043449710089E-19,height_range={0.0,6.505213034913027E-19},height=1.2499601088649002E-19]:2.0329839781350954E-4)[&length_range={8.421043092132166E-5,2.3045477597571595E-4},height_95%_HPD={1.8360829656869217E-4,2.2429757213396372E-4},length_95%_HPD={1.4314358563585528E-4,2.1121799332407375E-4},rate=1.0,length=1.738739011317744E-4,posterior=1.0,length_median=1.7450706750088047E-4,height_median=2.0329839781350976E-4,height_range={1.6370192156217188E-4,2.497216006660226E-4},height=2.0330008995181472E-4]:1.7549421348316224E-4)[&length_range={5.169406029814484E-4,6.556966960929438E-4},height_95%_HPD={3.505313221306714E-4,4.0725122609682396E-4},length_95%_HPD={5.463361558745239E-4,6.232504729408623E-4},rate=1.0,length=5.853334952484071E-4,posterior=1.0,length_median=5.854018082266574E-4,height_median=3.78792611296672E-4,height_range={3.240369832926105E-4,4.3275969388702966E-4},height=3.787185097612858E-4]:5.851814482910027E-4,((((7[&length_range={1.2537956044931863E-4,1.9752366444842771E-4},height_95%_HPD={0.0,4.3368086899420177E-19},length_95%_HPD={1.4536233732594523E-4,1.7699011123359395E-4},rate=1.0,length=1.6137455003979758E-4,length_median=1.6124401870535904E-4,height_median=2.1684043449710089E-19,height_range={0.0,6.505213034913027E-19},height=1.2549469401752024E-19]:1.6124401870535893E-4,20[&length_range={1.2537956044931863E-4,1.9752366444842771E-4},height_95%_HPD={0.0,4.3368086899420177E-19},length_95%_HPD={1.4536233732594523E-4,1.7699011123359395E-4},rate=1.0,length=1.6137455003979758E-4,length_median=1.6124401870535904E-4,height_median=2.1684043449710089E-19,height_range={0.0,6.505213034913027E-19},height=1.2549469401752024E-19]:1.6124401870535893E-4)[&length_range={2.8878600065035517E-4,3.8937166233851786E-4},height_95%_HPD={1.4536233732594518E-4,1.7699011123359387E-4},length_95%_HPD={3.104333951361653E-4,3.604709850741584E-4},rate=1.0,length=3.3581186832910956E-4,posterior=1.0,length_median=3.35737548449053E-4,height_median=1.6124401870535915E-4,height_range={1.253795604493188E-4,1.9752366444842793E-4},height=1.6137455003979774E-4]:3.359519435180571E-4,9[&length_range={4.5347346196672646E-4,5.438600921880975E-4},height_95%_HPD={0.0,2.1684043449710089E-19},length_95%_HPD={4.744894685956779E-4,5.200881014629343E-4},rate=1.0,length=4.971864183689058E-4,length_median=4.971959622234163E-4,height_median=2.1684043449710089E-19,height_range={0.0,4.3368086899420177E-19},height=1.2343491586761276E-19]:4.97195962223416E-4)[&length_range={1.1846319708858348E-4,2.2080152065384444E-4},height_95%_HPD={4.7448946859567813E-4,5.200881014629346E-4},length_95%_HPD={1.3713554266545113E-4,1.8331248027257598E-4},rate=1.0,length=1.601103833329165E-4,posterior=1.0,length_median=1.6003913805056453E-4,height_median=4.971959622234163E-4,height_range={4.534734619667264E-4,5.438600921880975E-4},height=4.971864183689061E-4]:1.6019120791972632E-4,8[&length_range={6.131582736482917E-4,7.120791061724795E-4},height_95%_HPD={0.0,2.1684043449710089E-19},length_95%_HPD={6.315566611858978E-4,6.834900326225613E-4},rate=1.0,length=6.572968017018231E-4,length_median=6.573871701431424E-4,height_median=2.1684043449710089E-19,height_range={0.0,4.3368086899420177E-19},height=1.2343491586761276E-19]:6.573871701431424E-4)[&length_range={7.153683814401521E-5,1.640606570032729E-4},height_95%_HPD={6.315566611858978E-4,6.834900326225613E-4},length_95%_HPD={8.778025206317337E-5,1.362791482862019E-4},rate=1.0,length=1.1249119802874572E-4,posterior=1.0,length_median=1.1215290632433114E-4,height_median=6.573871701431426E-4,height_range={6.131582736482919E-4,7.120791061724797E-4},height=6.572968017018232E-4]:1.1220918263305033E-4,((3[&length_range={1.8913601434975507E-4,2.7050796654070556E-4},height_95%_HPD={0.0,2.1684043449710089E-19},length_95%_HPD={2.0216145307661287E-4,2.452385648517414E-4},rate=1.0,length=2.2349028962002592E-4,length_median=2.23447651570368E-4,height_median=2.1684043449710089E-19,height_range={0.0,4.3368086899420177E-19},height=1.2297959648710692E-19]:2.2344765157036785E-4,(14[&length_range={8.107514090773092E-5,1.421662087855767E-4},height_95%_HPD={0.0,4.3368086899420177E-19},length_95%_HPD={9.50497752480249E-5,1.27496241369442E-4},rate=1.0,length=1.1105265383356012E-4,length_median=1.1079627948875248E-4,height_median=2.1684043449710089E-19,height_range={0.0,6.505213034913027E-19},height=1.2310968773868002E-19]:1.107962794887527E-4,5[&length_range={8.107514090773092E-5,1.421662087855767E-4},height_95%_HPD={0.0,4.3368086899420177E-19},length_95%_HPD={9.50497752480249E-5,1.27496241369442E-4},rate=1.0,length=1.1105265383356012E-4,length_median=1.1079627948875248E-4,height_median=2.1684043449710089E-19,height_range={0.0,6.505213034913027E-19},height=1.2310968773868002E-19]:1.107962794887527E-4)[&length_range={6.760742553226572E-5,1.5973913092804921E-4},height_95%_HPD={9.504977524802489E-5,1.2749624136944217E-4},length_95%_HPD={8.905635711993132E-5,1.373413574813573E-4},rate=1.0,length=1.1243763578646547E-4,posterior=1.0,length_median=1.1238120963931785E-4,height_median=1.1079627948875292E-4,height_range={8.107514090773091E-5,1.4216620878557693E-4},height=1.1105265383356026E-4]:1.1265137208161516E-4)[&length_range={1.7795367988941035E-4,2.96249547902772E-4},height_95%_HPD={2.0216145307661308E-4,2.452385648517414E-4},length_95%_HPD={2.0672564919626058E-4,2.6605466397046406E-4},rate=1.0,length=2.3675253503422858E-4,posterior=1.0,length_median=2.3671752897637407E-4,height_median=2.2344765157036807E-4,height_range={1.8913601434975523E-4,2.7050796654070567E-4},height=2.2349028962002598E-4]:2.3676890879467845E-4,((17[&length_range={1.26687614992689E-4,2.1333887778072767E-4},height_95%_HPD={0.0,2.1684043449710089E-19},length_95%_HPD={1.4372495392611545E-4,1.862495178690893E-4},rate=1.0,length=1.6466239311490477E-4,length_median=1.6441457383307683E-4,height_median=2.1684043449710089E-19,height_range={0.0,4.3368086899420177E-19},height=1.2300127836236909E-19]:1.6441457383307664E-4,6[&length_range={1.26687614992689E-4,2.1333887778072767E-4},height_95%_HPD={0.0,2.1684043449710089E-19},length_95%_HPD={1.4372495392611545E-4,1.862495178690893E-4},rate=1.0,length=1.6466239311490477E-4,length_median=1.6441457383307683E-4,height_median=2.1684043449710089E-19,height_range={0.0,4.3368086899420177E-19},height=1.2300127836236909E-19]:1.6441457383307664E-4)[&length_range={8.334379614048445E-5,1.854492863209565E-4},height_95%_HPD={1.4372495392611585E-4,1.8624951786908928E-4},length_95%_HPD={1.0696542387587525E-4,1.6307058448976358E-4},rate=1.0,length=1.353082308831935E-4,posterior=1.0,length_median=1.3523151440446234E-4,height_median=1.6441457383307686E-4,height_range={1.2668761499268926E-4,2.1333887778072786E-4},height=1.6466239311490485E-4]:1.3542264760373567E-4,(13[&length_range={1.950120364400993E-4,2.6452364641068335E-4},height_95%_HPD={0.0,2.1684043449710089E-19},length_95%_HPD={2.1100914126363698E-4,2.454079594289114E-4},rate=1.0,length=2.2806589894581872E-4,length_median=2.2805956308959266E-4,height_median=2.1684043449710089E-19,height_range={0.0,4.3368086899420177E-19},height=1.2289286898605817E-19]:2.280595630895926E-4,((16[&length_range={7.816700601280154E-5,1.1994954837912352E-4},height_95%_HPD={0.0,4.3368086899420177E-19},length_95%_HPD={8.608220599564247E-5,1.0978000576896065E-4},rate=1.0,length=9.786840999223327E-5,length_median=9.786031316907733E-5,height_median=0.0,height_range={0.0,6.505213034913027E-19},height=1.2118000084034565E-19]:9.786031316907744E-5,18[&length_range={7.816700601280154E-5,1.1994954837912352E-4},height_95%_HPD={0.0,4.3368086899420177E-19},length_95%_HPD={8.608220599564247E-5,1.0978000576896065E-4},rate=1.0,length=9.786840999223327E-5,length_median=9.786031316907733E-5,height_median=0.0,height_range={0.0,6.505213034913027E-19},height=1.2118000084034565E-19]:9.786031316907744E-5)[&length_range={1.0216122885197106E-5,4.792161147410455E-5},height_95%_HPD={8.608220599564255E-5,1.0978000576896069E-4},length_95%_HPD={1.5118694881467227E-5,3.6288744481985665E-5},rate=1.0,length=2.5781454813752445E-5,posterior=1.0,length_median=2.5469664931819183E-5,height_median=9.786031316907744E-5,height_range={7.816700601280166E-5,1.1994954837912363E-4},height=9.786840999223339E-5]:2.570964690563611E-5,2[&length_range={1.0219322659506085E-4,1.53490486389421E-4},height_95%_HPD={0.0,4.3368086899420177E-19},length_95%_HPD={1.1148073319327806E-4,1.3573111886191368E-4},rate=1.0,length=1.2364986480598567E-4,length_median=1.235699600747135E-4,height_median=2.1684043449710089E-19,height_range={0.0,4.3368086899420177E-19},height=1.226977321086985E-19]:1.2356996007471333E-4)[&length_range={7.191404045869476E-5,1.3781976359104203E-4},height_95%_HPD={1.1148073319327818E-4,1.3573111886191385E-4},length_95%_HPD={8.867973086442769E-5,1.2128678071406617E-4},rate=1.0,length=1.0441603413983303E-4,posterior=1.0,length_median=1.0420499518662544E-4,height_median=1.2356996007471355E-4,height_range={1.0219322659506085E-4,1.5349048638942098E-4},height=1.2364986480598578E-4]:1.0448960301487928E-4)[&length_range={3.828043505862749E-5,1.0738750965430088E-4},height_95%_HPD={2.1100914126363692E-4,2.454079594289113E-4},length_95%_HPD={5.395139733032627E-5,9.051323783844167E-5},rate=1.0,length=7.190472505227974E-5,posterior=1.0,length_median=7.148006410428594E-5,height_median=2.2805956308959282E-4,height_range={1.9501203644009925E-4,2.6452364641068346E-4},height=2.2806589894581894E-4]:7.17776583472197E-5)[&length_range={1.1283897654869139E-4,2.1229979083710147E-4},height_95%_HPD={2.789845001706583E-4,3.194824773325364E-4},length_95%_HPD={1.3271532448580454E-4,1.8844672883415426E-4},rate=1.0,length=1.6027220065615636E-4,posterior=1.0,length_median=1.5998008448757622E-4,height_median=2.998372214368125E-4,height_range={2.607411228314944E-4,3.3780826197042657E-4},height=2.999706239981004E-4]:1.60379338928234E-4)[&length_range={2.495672976311884E-4,3.7361720719947315E-4},height_95%_HPD={4.349261138034714E-4,4.8600789234054336E-4},length_95%_HPD={2.779844938550643E-4,3.410645849234731E-4},rate=1.0,length=3.095451750763157E-4,posterior=1.0,length_median=3.0939135798501165E-4,height_median=4.602165603650465E-4,height_range={4.158631161797744E-4,5.089122883001095E-4},height=4.6024282465425664E-4]:3.093797924111464E-4)[&length_range={1.429559181311676E-4,2.420620134739325E-4},height_95%_HPD={7.456974732769564E-4,7.946807923470624E-4},length_95%_HPD={1.7126738211881902E-4,2.1703543130577665E-4},rate=1.0,length=1.9426400527912114E-4,posterior=1.0,length_median=1.9403996083131915E-4,height_median=7.695963527761929E-4,height_range={7.18265664415034E-4,8.230677530035022E-4},height=7.69787999730569E-4]:1.9437770681148177E-4)[&length_range={6.276738714636534E-5,1.5109413590065385E-4},height_95%_HPD={9.359895696993165E-4,9.923508099292644E-4},length_95%_HPD={8.188653774909426E-5,1.3030817551234683E-4},rate=1.0,length=1.0536506811288367E-4,posterior=1.0,length_median=1.0500927468367032E-4,height_median=9.639740595876747E-4,height_range={9.14874078287006E-4,0.0010169245043261598},height=9.64052005009692E-4]:1.0529707006601144E-4)[&length_range={8.632383777926081E-5,2.4333867267136182E-4},height_95%_HPD={0.0010379825680631265,0.0011010924257069384},length_95%_HPD={1.2014314536529735E-4,1.994493424035688E-4},rate=1.0,length=1.5968163363648275E-4,posterior=1.0,length_median=1.5939983594401405E-4,height_median=0.0010692711296536861,height_range={0.0010108775779668659,0.0011373646778624017},height=0.0010694170731225736]:1.5970526520616497E-4)[&height_95%_HPD={0.0011885803755547534,0.0012657715725622098},length=0.0,posterior=1.0,height_median=0.001228976394859851,height_range={0.001157763307128824,0.001305978351649804},height=0.0012290987067590606];
End;
