# Supplementary material for: Large scale genome reconstructions illuminate Wolbachia evolution
Source: Nat Commun. 2020 Oct 16;11:5235. doi: 10.1038/s41467-020-19016-0 (PMC7568565; doi:10.1038/s41467-020-19016-0)
Supplement: Supplementary file 6 — Supplementary Data 2 [file 41467_2020_19016_MOESM6_ESM.zip › Scholz2020_trees and xml/Drosophila_ananassae.selected_gtrg.xml]

<?xml version="1.0" standalone="yes"?>

<!-- Generated by BEAUTi v1.8.2                                              -->
<!--       by Alexei J. Drummond, Andrew Rambaut and Marc A. Suchard         -->
<!--       Department of Computer Science, University of Auckland and        -->
<!--       Institute of Evolutionary Biology, University of Edinburgh        -->
<!--       David Geffen School of Medicine, University of California, Los Angeles-->
<!--       http://beast.bio.ed.ac.uk/                                        -->
<beast>

	<!-- The list of taxa to be analysed (can also include dates/ages).          -->
	<!-- ntax=20                                                                 -->
	<taxa id="taxa">
		<taxon id="REF_Drosophila_ananassae_fruitfly_SRR2135600.fna"/>
		<taxon id="Drosophila_ananassae_fruitfly_SRR2127156.fna"/>
		<taxon id="Drosophila_ananassae_fruitfly_SRR2127162.fna"/>
		<taxon id="Drosophila_ananassae_fruitfly_SRR2127161.fna"/>
		<taxon id="Drosophila_ananassae_fruitfly_SRR2127163.fna"/>
		<taxon id="Drosophila_ananassae_fruitfly_SRR491409.fna"/>
		<taxon id="Drosophila_ananassae_fruitfly_SRR2127219.fna"/>
		<taxon id="Drosophila_ananassae_fruitfly_SRR2127164.fna"/>
		<taxon id="Drosophila_ananassae_fruitfly_SRR2135639.fna"/>
		<taxon id="Drosophila_ananassae_fruitfly_SRR2135637.fna"/>
		<taxon id="Drosophila_ananassae_fruitfly_SRR2135638.fna"/>
		<taxon id="Drosophila_ananassae_fruitfly_SRR2127152.fna"/>
		<taxon id="Drosophila_ananassae_fruitfly_SRR2135642.fna"/>
		<taxon id="Drosophila_ananassae_fruitfly_SRR2135641.fna"/>
		<taxon id="Drosophila_ananassae_fruitfly_SRR2126857.fna"/>
		<taxon id="Drosophila_ananassae_fruitfly_SRR2126916.fna"/>
		<taxon id="Drosophila_ananassae_fruitfly_SRR2135644.fna"/>
		<taxon id="Drosophila_ananassae_fruitfly_SRR2127154.fna"/>
		<taxon id="Drosophila_ananassae_fruitfly_SRR2127153.fna"/>
		<taxon id="Drosophila_ananassae_fruitfly_SRR2127151.fna"/>
	</taxa>

	<!-- The sequence alignment (each sequence refers to a taxon above).         -->
	<!-- ntax=20 nchar=1319487                                                   -->
	<alignment id="alignment" dataType="nucleotide">
		<sequence>
			<taxon idref="REF_Drosophila_ananassae_fruitfly_SRR2135600.fna"/>
			A--------------------------------------------------------------------------------------------------------------------------------TATTTCTAGCGGTTGTTGCCAAAAACTATACAAGAAGTCTATTGAAATTACGTATATCAATCGTTGTAAAATCACACAATTGCTCTGTAGAGCTATGCCCTGTAATAATTACTATACCATTTTGCTCAGAGCGTATTGAGATTAAGTTCAGCACTAATTCACACGTTGCACTATCAAGATTACAAAATGGTTCATCTATCAGCCAAACGTTTGCATTAGAAATCAAGAGGCGAGCAAGCGCAACTCTCCTTTTCCAGCCTGCAGAAAGTTCGCCATATCTAATATTAAGTACAGGTTGCAACTGCAAGCAACAAATAGCTGCCACAATCAATTCTCTAGTATTTCGTATTCCTGCCCAGAATTCTACGTTTTGAGCAACAGTTAAGCTATCTTTACAGGCATTCTTATGGCCTATATAGACCATAGAAGATATATAGGATTTTGGATCATCATATATATCTTTTCCACAGTGCCTTATATTGCCTGATACCGGTGGTAAAAGTCCAGATAAACTTCTAATTAAGCTGGTTTTACCACTACCATTTGGACCAGTGATTAGAATCTTTGATTTTAGCTCAGCTTTAAAACTGAGATTCTTAAATAGTACCTTATTATTACGAGTGCAGGATAAATTTTCACATTCAAGCATGGATTATCTGCCCTTTCCCTTATGTTTACCTTGAGTTGAAGCCTGAGCTTTTACAAACAGCTCCCAAAATCCTTTCTGTCCGCCTTCTCTATGTATCAATTGTGCAAAACGCTGCATTAAACCATTACCCATCATAACCATCTTTGTCCATTTACCTACCGGTTTTGCTATGTCAACTATTTCTGGATCTTCTTTATAAACTTGCACATCTTTTTGTTTCTCGCGTAGCGTTTCTTGTTGTTTCATCAACTCTTTTTGCTTATTTTTTTGATATAATTCATTGAATTTTCTGTCTTCTTCCCACTCTTCTTTAAAAACTTTTCTAGGAAGTATGATTTTTCTAATGCGATTTTTGTATATTTTTCTCAAAAAGAGAAATACTGCAGCTACAGCAAGTAATGTTACGCTATATAATATGATCTGTGTAAGTGGCATTTCCTGTATCTAATTCATTAAAAATACCCTTGCTATTATACCATAATTATAGAAATTGTGCAATTTTTTTGCGGGTAAAGACAATATAAAAGCAGTACTGCTCTATTTCGAAAATTGCGCAAATATCTGACGAACGGGCTTGTATGTAATAAGGTTTATTTCTATACTTCTTAAAGAATTTAGAAGTAAAACAAATATGAACTGCTATAAAACTCATACGTGCAATGAACTGAGGAAGAACGACGTAGAAAAGGAAGTTACCCTTTCTGGATGGTTATACCGTAAGCGTGATCACGGCAACCTAATCTTTGTTGATCTAAGAGACTTCTATGGAATCACTCAACTAGTATTTAATAATGACAAAGACTTTTTTGATGAGATATCAAATTTAAAATTGGAGAGTGTAATTACTGTTACAGGAATAGTTGAAGCTAGAACTGAAGATACGGTAAACAGCTCTATTTCTACCGGAGAAATCGAGGTGATAGTCAACAATTTGCGCGTTGAGTCGGAAGTTGAGTTCCACTTTGATGAAGAAATAGCAAAAGAAGAAAGAAGTATATTGGCAAGCATTACCGGCGAGCAAGAATACCCAGAAAACATGAGATTTAAATATCGATTTCTTGACTTAAGACGTGAAAAAGTCCGCAACAATATTATTTTGCGCTCACAAATTATTGCAGAGCTCCGCAAGCTCATGATAGAGCGAGGATTTTTAGAGATTCAAACTCCAATACTCACTGCTTCCTCTCCTGAAGGAGCACGCGACTACCTAGTGCCAAGCAGG
			CTAAATCCTGGCAAGTTCTATGCATTGCCACAAGCTCCGCAGATTTTCAAACAGTTGCTCATGGTTTCAGGGTTTGATAAATATTTCCAAATTGCACCGTGTTTTCGTGATGAAGACGCAAGGGCTGACCGTTCTCCGGGAGAGTTTTATCAGCTAGATCTTGAAATGTCTTTTGTAACTCAAGAAGACATCTTTCAGATTATTGAGTCTACCTTATATAGAGTGTTTGCTAAATTTTCTCGTAAGTCTGTTGATAAAGATTTTCCACGTATTACATATAAAGAAGCAATGCTTAAATATGGTTCTGATAAGCCAGATCTGCGCAATCCACTATTAATCAGCGATGTTACAGAAATTTTTCGTGATTCAGGGTTCAATATTTTCAAAAGCAATATTGAGCGTGGTATGGTAGTGAGAGCCATCCCTGCACCTAAAACAGCAGAGGAACCACGCAGCTTCTTTGATAAAAAGATAGAACATGCGCAAAAAGAATTCGGTGCTAAGGGTCTCGGATATATAACGTTTGATAAAGATGGAACTGCGAAAGGCCCAATTGCTAAATTTCTTGATGAAAATAGGCTAAACCACATAAGAGAAGCAACAAACATAGAGCCAGGAGATAGTGTATTTTTTGCTTCTGACAAAGAGAATGAGGCGGCAAACATTGCAGGAAAAGTACGCACTCTTTTAGGGTCAGAACTCAGTCTTATAGATGATAATATCTTCAAGTTTTGTTGGATCATTGATTTTCCATATTTTGTATATGACGATAAAAGTAAAAAAATCGATTTCTTTCATAACCCATTCTCCATGCCACACGGTGGTCTGAAAGATTTAGAGGACAAAAATCCACTGGATATCCTTGCTTACCAATATGATCTTGTTTGCAATGGAATAGAACTGTCAAGTGGGGCGATTCGTAATAACAAACTGGATATCATGTATAAAGCTTTTGCCATTGCAGGTTATAGCCGGGGAGAAGTTGATACAAGATTCGGTGCACTTGTACGTGCATTCAGATTTGGTGTTCCTCCTCATGGTGGAATAGCACCAGGAGTTGATAGAATAGTTATGCTGCTTGCTGATGAGCCAAATATTCGTGAAGTAATCTGTTTTCCTATGAACCAGCAAGGTGAAGATGTTCTAATGGGTGCTCCTTCCAAGGTGGAGGATAAGCATTTACGTGAATTATCCTTGAAGGTTATTGAATGAAAAATTTTATAGCAAGGAGCACCGGTTAATGATATATTAGGTTATGTTAAATTGAAAGACCATGAATAATATCCAAAAAGCAATACTATCGGGCATGATCTGTAACATGATTGTGTGGTATGAACTCACTCTTTTTGGAGTATTAACAGATACAATCATCAACGTTTTTTTCCCATCAGAAGATCATTATTTGAGTACACTCAAATTCCTTGGTGTTTTTGCAATTGGTTTTGCGTTTAGACCAATTGGTGCAGTAATTTTTGGTTATATGGGAGATAAGTATGGCAGAAGAAAGACTTTACTTACTTCAGTAATATTAATTTCAATATCATCCACAATTATGGGAATTATACCTGGGTATAAAGAAATAGGGTTGCTTTCACCTGTATTGCTTGTGTTTTGTAGAATAGTGCAAGGAATAACTGCAGGAGGTGAAACAAGCATTAATACAGCATTTACGATAGAGCATTCAAAAGATAAAAAAAATCTAGGTTTCTTAGGAAGTATGAAGCCCTTTAGCGGAGCCCTTGGAACGCTCTTATGCATAACAATGATATTTATCTGCAAAAGAGTTACAGGTGAGAACTATGAAATATGGGGATGGAAGTTGCTTTTTTATTTTTGCTTTTTTTTGGGGACAATAGGTTTTTTAACTAGGTACATATTAAAAGAAAGCTTAGCATATAAAACTAATAAGTACGCTAATAATTTAGCACATTCACCATTGTTAGAACTAGTAAGAAACTATAAAAGACCGCTTATTATTTCAATCAATCTGGGAATTGCTC
			AGAATGCAATTGTCTACGCAGCAATAATGTTTTATAATATATCAATAAAAGAGCTAGTTATTTTATCCATTAGTGTTAAAGATTTAATGAGGATAGTAATACAGGTTGTATTTGCAGCATCTGCGGTACTTTTTGCAATTTTATCTGATAAAGTTGGAAGAAAACGCGTAATGATTCCTGTACTGATTATGCTATCTCTGATTGGTACATGTGTATTACCATTATTATCTTCCGTTAACCACTATGTCGTAATAATAACTTACTTATTGATTACTATACCAGTAGGTGCATCTTTTGGAATATATGGTTCTGTTATTTGTGAACTGTTTCCAACAAAAGTAAGATGCACTGGCGTAAGCTTAGCAAATAATATATCTGCAGGAATTTTTGGTGGCCTTTCTCCATACATATGCATGTGGCTTATAGAAAAAACCGAAACAAAACTTGCAGCAGGCATTTATCTTACTGCCTGCGCATTAATTAGCCTAATATCTGTGCTTCAAATTAAAGCCAAAGACAGAAAAGTTGATTGGTGAAATCGTTTCAGTCGAAAAATAGCGCTTCAATGGATTTTTCGATGTGTTTAGTGATAGGAGCGGTGATAGTGATTTCTTTATTGTTTGGCAGTTTTAGAGATAAAGAATGCGAATGAAGGTGAATTTTATTTGCTATCCCATCAATAAAAGCTTTTTTACCACCATATTTACCGTCACCAAGAATAGGGCAATTTATATGAGCTAAATGTGCACGTAACTGATGGGTTCTGCCGGTAATTGGTTGTAATTTTAAATAAGCAACATTGTGTTTGGATTTTGCTATAATTGAAAAATGCGTAGTGGCATTCTGAGGTGAATTTTCATCAACGACCACTTTTTCTTGACCTGAAACATATTTTTTCACCAATGGATAGTCTATTGTTCCACTATCCTTGCTCGGTATGCCAGAAGTTAATGCTAAATAAGTTTTTTTTACTCTTCGTCCTTTAAATTCTTCCATAAGGTATCTGGCAACATTAGCGTTGCGTGCGAATATTATCACTCCACTCGTATCTCTATCTAGCCTATGGACAATTTTAAATGTTTCTCCCTCTCTTATTTGGTCAAGCAAATCACTCATGCTAATCTTTACTTTTACGCCACCTTGAACGATGACCCCTGCGGGTTTGTTTATAGCTAGTATATATTCGTCTTCATATAATATGTTCTCTCTTAGTAGATTCACTAACTTTTCATTATATTTGCGATCAGAATTAGCGTTTTCAATATAATTCAAGTGCTTCAGCGTTATAGTTTGCCCAGAATTTACTCTATCACTGGACTTTGCTTTGCAATCATCAACTTTGATTAATCCTTTCCTTAAAGATTTTTCAATTACAGATTGCTTTAGATCAGGAAAGATTCTTCTGATGTACCTATCCAGCCTAACGTTATCGTCTTCTATTAATATGGTTTTTATACTTTGTAGCATTCCATTATTTATAATGAATATCTAGTGAAATGTCAATTATTGGTGTCATTCCAGTGTCAAGCACTGGAATGACACCGAAGGGGCTACTGCCGTCATAAAGGAACCAGTGTCAGCTACTCGGATGACAGGAGAAGGAGACTACTGAGATGACAGCTAGCCT---------------------------------------------------------------------CGCGGCGGCATGACGTAGAGCTTGCGTTAGCTATACTTTTATACTCACCAACTCAGCTGGATCCAAGTAGTCAGAGCACTGGGATGACAAAAAAAGGAGGGCACTTGGATGACGGGAGAAGGAGCTATTTAGATGACATCGTTTACTATACAATGTTTGTACAGTTCTGGATAAAAAAATTAGCTAACAAATTTATAAACATCAGTATACAGCTCATCAACGCTTGGTTCTTTACTATTTTTGGCAAAATCTTCCGACTTTTTTACTAAATCACGTATTTCCTTATCAATTATTTTGCACTCTT
			CTTCTGAAGCCATTTTATTATCTGTCATGTATTTCTTTAAAGTGCTTATAGGGTCATGATTTTGCTTCATATCTTCAACTTCTTCTTTTAAGCGATAAGTAGCAGGATCTGACATTGAGTGACCGCGATATCGATATGTCTTCATTTCAAGCAGGATAGGCCCTTTTCCGCTGCGTGTGTGTTCCGCTGCTTCGCTTGTAGCCTCATAAACAGAGAAAAAATCCATTCCATCAACTTGTTTTCCAGGAATACCAAAACTTTCTCCTCTTTTATATAACTCTGTTACTAAAGTTGACCTTTGCACGGAGGTTCCCATTGCGTATTCATTATTTTCTATGATGTAAACCACAGGCAACTCCCACAAAGATGCCATATTAAACGATTCATATACTTGTCCTTGATTTGCAGCACCGTCGCCAAAATATGTAAATACCACATTATCTTTTTTCTTATATTTATTAGCAAATGCTATTCCTGTGCCAATTGGAACTTGTGCTCCCACTATTCCATGCCCGCCGAAGAATTTTTTTTCAACGTCAAATACGTGCATCGAACCACCTTTACCTTTCGAGCATCCTGTTTCTTTGCCGGTAAGCTCTGCCATTACAACATTTGGATCAGAATCACATGCGAGCATTAAGCCATGGTCTCTATAACTTGTGATAAAAGCGTCACCTAATTTTGATGCAGCTTGAGTTCCAACTGCAACTGCTTCTTGTCCTATTGATAGGTGACAGAACCCGCCTATTAATCCCATCCCATATAATTGTCCTGCTTTTTCCTCAAATCTGCGTATGAGTAGCATTTTCCTGTAGAATCCAATTATCTGTTCTTTAGTGAAATTTTCTGCTTTCATATCGATTTCTTTTTCATTAAACTAACACAATACCAGGAATTTTAAATTTTTGCTAATGAACTATTACCACTGGCTTGAGGCTTTTCACGTTATCTCTGTTATCATGTGGATGGCAGGTATGCTTTATTTACCCAGGCTTTATGTCTACCATGCAACTGTAAAACCGGGATCGGAAAATGATAGCTTGCTTCAAACAATGGAAAAGAGGCTACTTAGATATATCATAAACCCTGCAATGCTTTTCTCACTTGGTCTTGGAATTACACTAATGGTTATTAGGGAAGCATATCGTGAAGGATGGTTTCATGTAAAAGCATTTGCAATACTTTTGATGTTAATTATTCATATGCTACTTGCAAAATATAGGAAAAATTTTGCAATGGGTTCGAATAAGAAGTCACATATTTATTTTCGCGTTTTAAATGAAGCAGTTACAGTATTGATAATAGTTATAGTTATTATGGTTGTTGTAAAACCTTTTTGACTGACCTTACCCAAAAAAAGCAGAAAGCTCGTATCTGTTCAGATGCATGGCTAATGTACAATACTGAAATAAAAATTCCAGTGCTCCCTTTCTTGTCATCCCAGTGCTTGACACTGGGATCCAGCTTTCTTTACAAATTCACCAAAAGTGCTTCATTCTATAACGCAAAACCCATACTCACCAAACTCAATGCATTACTTGCAATTAAGTTTCCTGGATGCCAGTGTCAAGCTACTCGGATGACACCATTCTTTTTCCTGGATCCCAGTGTTAGCTACTTGCATGACACCATTCTTTTTCCTGGATCCCAGTGTCAAGCACTGGGATGACAAGAAGAGGGCACTGCCCTCTTGGATGGAAGCCAGTGTTAGCTACTTTCATGACACCCTGACAACCGTCATCCCGCTACTTGTTAGCGGGATCTAGAGATACCGTGATGGTATGACGTAGGGGTTGCCGAGAACTTGTCATCCCAGTGCTTGACACTGGGATCCAGTTTTTCGTATAATTTTGTCAAAATCTATTGTGCTAGCAAGTTCACTAGCGTCACGCGCTGGTCTGTTAGACATTTACGTGTAGGGTGAAGAAATTTTGAAAAAGACATACCAAATATGAAAGGCCTATATATTAAAACTTACGGCTGTCAGATGAACGTTTATG
			ACTCCGTTTTAATGGAAAATGTAATTAAACCTTTGGGGTTCAACGTTGTTAGTGATGCAGGGAAAGCCGATTTAGTGATACTGAATACTTGTCACATTAGAGAGAAGGCAGCAGAAAAACTTTACTCAGAGCTTGGGAAGATTCATTCGTTACGAAAAGAAATGACTATAGTGGTGGCTGGGTGTGTAGCGCAAGCAGAGGGAGAAGAAGTTTTCAGAAGGGCTCCTTTTGTTGATATTGTTGTTGGTCCGCAGAGTATCGCTACCTTACCGGAACTGATAGTCAAAGCAAGCAGAAGTAAAGGTCATGTAATAAACACTGATTTTCCTGAAGTTGCAAAGTTTGATAAATTGCCAGATGAATGCTATGGCAATAGCCAGGGGTCTTCTGCGTTTCTTGCCATACAAGAGGGTTGTGATAAATTTTGTACGTTTTGTGTAGTGCCCTATACTCGTGGAGCTGAGTATTCACGGCCAGTGAATGAAATATTTCGTGAAGCATTGAAATTAGTTGCAAATGGGGCAAATGAGATCAATTTGCTTGGTCAGAACGTCAATGCTTACCATGGGGAGTGCGAAGGGGAAGTGTGGGATTTAGGAAAATTAATTAGTCATATTGCTAAAATTGAAAAGCTAGAGAGGATTCGTTATACAACTTCTCATCCAAGAGATATGCATGAATCTCTCTACTTGGCACATGCGGAAGAGCCAAAGCTCATGCCGTTTGTTCACCTGCCTGTGCAGTCTGGTTCAAATAAAATATTGCACGCGATGAACAGGAAACACACTGCAGAGGAGTATTTGGAAATAATAGACAGATTTCGCAAATTGAAACCTGAAATCGAATTTTCTTCTGATTTTATTGTTGGTTTTCCTGGAGAAACCGAAAAAGATTTTGAAGAAACTATGAAATTAGTAGAAAAAGTTAGATATGCTCAGGCTTATAGTTTTAAATACAGCCCAAGACCAGGCACACCGGGAGCGGAAAGAAAAGATCAAGTACCAGAAGAGGTTAAAACAGAGCGCCTTCTTCGTTTACAGAAATTAATTAGTAAGCAACAACTTGAGTTTAACCAGAGTATGGTAGGTAAAACTATACCTGTTCTATTTAGCGATAAAAAAGGTAAACACCAAAACCAAATTATTGGTAAAAGCCCATATATGCAATCAGTGTGCATTGATGATTCTGAAGATAAATACAGGGACAAAATAGTAAATGTGAAAGTGTTGGAAGCTCGGCAGAGTAGTTTGCTGGGGTGTGCATTTCACTGATTTTAAGCAGCGTTAAATATAAATCTTAAGCAAAGAGTATTGAAAAAATGCAATCATAATCTTTTTCAAAAGTTACAAAGTTTAATTGCTACCTCTGCTGAACGGGTACCTTAAACCTACAAATTTGAGCTTACCTATATCAATTTTTTGTACAAGATGAGTTAGTAACAACTTTATGTATAAAATTGAAGAAGAATAAAAATACAATAACGAGCATTAAATTAAATATTCCCACCTTTAAAAAACCCTCTTTATATATTTCTAAAGATTCTAAATAATTTATTTTACCATTTACTGAAGGAACTGACATAAATTTTGATATTGCAACTCCGGCTAGGTTAGAAAACGCTAATGACAGCATTACTATACCCATCACTACTCCTCTAAGGTTTTTGGGGGCTAGTGTAGTTGCTTGTTCTTGGACTAATGGAGCAATACATAATTCTCCCAGTCCCATAAAGGAGATAGCAATTATTAAATATAAGTATTCTACTTTACCTTCAATGTTAGAGTTTAAACATCCTATGTACAGTGTGAAAAAACACATAGCCATTGTCAGAAGGCCAAGGGTAAACATGGAAGTTGCATATTTTTGCTTAAACTTCATGTATGTTCCAAAAAGAAAGCCAAATATTATAATTGACAAAGGATTTATGGCTTGAGAAACTGAAGCTGGGATTGTTATACCTAATACATTGTTAATAACGTTTCTTTCGGTGAATAAGTTAA
			CCAAAGAGCCAAGCTGCATTTCTAAAGCAAAAAAACACAAGAAAAATACCACAAGAATAGATAATGCCACTAATTTTCGTCTTTGTTCTGCTGATAATTTAGATATTATATAAATAAATATGCCCAGAGCTGTTATTCCAATAAATATGAGCATATTAGTAAAAAATTCACTATGTATAAGCATTTTAGCAATTATTGATGATGACAGAAAGCTTCCTATCAATACTATACCAAAAATTTTAATCCCTAATATGCGCTTATTCATAAGCTCTGGATAAGGAGAAAGGCCGCTATCTCCTAAAAGATTCTGAAATTTGAGAAAAAAGATTAGCCCTATAGACATCCCAATACCAGCTAAACCAAAGCCGTAGTGCCAGCCAAACAAGTGGGCTACATAACCACATGAAATAGAAGCCAATATTGCTCCAATATTCACACCTACGTAAAATAAAGTAAAGCCTCTGCTACGTTCAGGATCGTCTTTGCCATAGCATGAACTAAGTAAGTTAGTTACGTTCCCTTTAAACATACCAGTACCTATGGCTATTAGAGATAAACCTAAATATAATAAACCTGGTTCAAACTTAACCAATGACATGCAAGCATGACCTGCTATCATCACTATCCCTCCAAGCAACACCATGTTGCGGAATCCCATCAACTTATCAGCTAAAAAACCTCCAAGTATTGGTATAGCATAACCTGTTGCAGCAAATAATGAGTAAATAGTAAAGGCCCTCTCATCAGTGAAACCTAAGTGAGAAGTCAAAAATAGGACCAAAAGTGCCCTCATTCCATAGTAAGAGAAACGTTCCCACATTTCAACAAAGCACAACATTTTTAAAAATTGTGGAAACTTATCTGTCTTCTGATCCATAAAATACCCCTAAAGCTTGGGTTAATGTTAAGTAAAACAATAAAAACTGCAAGTAAAACTTAAAAAAAGGTATTGGAAGCTCGGCAGAATAGTTTGTTGGGGTGTGAGCTACGGAAATATTTTTGAATTTGTAATTTTTCAGAAAGCCCTATATTCTTTAGTTTTACATAGCGAACATGAAGTCAAAGCATTATCCTGATACAGTAAGTAATCCTGATTTTTCGTCGTTAGAAAAGGAAATCATAAAATTTTGGCAGGAAAATAAAGTTTTTGAGCAGTCAGTTGAAGAACGTTCCAAGGATAATTGTTTTGTCTTTTACGATGGGCCTCCGTTTGCAAATGGACTTCCGCATTATGGACATTTACTCACTGGTTTCATCAAAGACGCATTTGCAAGATATCAAACTATGCTGCAAAAAAGAGTCGAACGTAGATTTGGCTGGGATTGCCATGGATTACCGGCTGAGATGGGTGCAGAAAAAGAACTTGGAATATCTGGTAGAACTGAAATAGAAAAATTTGGTATTGAAAAATTCAATAACCATTGCCGTACTTCTGTGATGAAATTTTCATCAGAATGGGAAAAATATGTCAATAGACAAGCAAGATGGGTGGATTTTCACAATGACTATAAGACTATGGATAAATCATTCATGGAGTCGGTCATGTGGGCATTTAAGCAGCTTTATGATAAGGGCTTAGTATATGAATCAGTACGCGTTGTTCCATATAGTTGGGCTTGCGAAACTCCATTATCCAATTTTGAAACAAGGCTTGATAACGCGTATAGAGAAAAGACTAGCAAAGCTGTAACTGTTGCATTTGAGCTTTTAGAAAACCCACAGCAATTTAAAAATATTGAACAAAAGTGCAAATTACTTGCTTGGACTACAACCCCATGGACGTTGCCGAGCAATTTAGCTTTGGCGATAGGAAAGGACATCAAGTATTGTGCAGTGTCAGTCCACTCTTTGGCAGCGCGTGAAGCTGGAATCCAGGAAGGTAATAAATGTTTGCATGCTGAAGTGACATCAAATCAACCTAATGAAATATATATCTTTGCTGAAAGTTACCTAGAGAAATTTATTAGCCACTCTGAACAAAACAATATTCCATATGAAAA
			CTGCAATATAAAACTTAAAGCGAATGATCTTGCAGGTCTTTCTTACAAACCACTGTTTGACTATTTTAAAGACACAAAAAATGCATTTCGCGTTTTTATTGCTGATTATGTTACAGGAGAAGACGGTACTGGCGTTGTGCATACTGCTCCTGGATTTGGTGAGGAAGATTTTTACCTTTGCCAAAGCCATGATATTCCAGTTATTTGTCCAATTGATAACAGTGGAAAATTTACTGCTGAAGTTTCAGATTTGGCAGGGGTTCATGTTTTTGATGCCAATGATACAGTAATAAAAAAATTGAAAGGGCAGGGGAGTTGGTTTAAGACTGAGCAATATATTCACAATTATCCACACTGCTGGAGAACTGATACTCCTTTGATCTATCGCACTATGCCTTCTTGGTATGTTGCTGTTACAAAATTCAAAAGCAGAATGGTAGAGCTAAATAAGAGAGTTAATTGGATACCAAACCACATTAGAGATGGTCAATTTGGAAAATGGCTTGAAGGGGCACACGACTGGTCAATTTCACGCAATCGATTCTGGGGTACACCAATCCCTGTATGGAAATCAGATGATGCGAGATATCCAAGAGTAGATGTATATGGTTCAATAGAAGAACTGGAAAGAGATTTTAATGTTAAAATAGACGACTTGCACAGACCATTTATCGATACTTTAACAAGACCAAATCCTGATGATCCAACAGGAAAATCAGTTATGCGCCGTGTACCTGACGTGTTTGACTGCTGGTTTGAATCTGGCTCGATGCCATTTGCGCAAATCCACTATCCGTTTGAAAATAAGGAGTGGTTTGAATCTGCGGATTTTATCACTGAATACATAGCGCAAACCAGGGGGTGGTTTTATACGCTCTTTGTATTGTCCACTGCTTTGTTTGATAGGGAACCATTTAAGAACTGCATATGCCACGGTGTTGTTTTGGATGTAAAAGGGCAAAAATTGTCCAAACGTTTGAATAACTATGCAGATCCAATGGAGGTTTTTGATAGATACGGTTCTGATGCACTGCGTTTTCTTATGCTTTCTGGATCTATTGTTTGTGGTGGTAATTTGCTACTCGATAAAGAAGGAAACTCAATACGAGATGTTCTGAAAAACGTAATAAAACCTATTTGGAATAGCTATCACTTTTTTACCATGTATGCAAATGCAGATGGGATTAAAGCTGAAGTTTGTAAGGATTATCAAAGCACTATTGATCGTTACATGATTTCCAAGTGTTTTGAAGCTGTAGAAGGTATCCAAGCTTCTATGAACAACTATAACTCCCAAGAGGCTTGCAAAATTTTAATGAACTTTTTTGAAGTGCTAAATAATTGGTATATTCGTCGCAGTCGCGAGCGTTTTTGGAAAAGTGATTTGGATCAGGATAAAACTGATGCTTATAATGTTCTATATACGGTTTTTTATTACATACTAAGAGCTGCAGCTCCTTTGTTGCCACTTATAACAGAGAATATATGGCAAGGGCTTAAGTATGAAGAAACATCTGTTCATTTGGCTAATTTTCCACAATTAGAGAAGTTTGATAGTCAGCTCATTGCCAAGATGGATTTGGTGAGAGAGATATGCAACTCTGCACTCTCTATTAGAAACACTTTTAACATACGTATCAGACAGCCACTTGGCAGTATGATCATTTATCATCAGTCTTCCTGTAGTTTTCTTGAAGGTGAGCCGTTTTCTGTCATCCCAGAGTTCTCTCCTGTTATCCAAGTAGCTGACACTGGGATCCAGTGTGCTGCAGATTCAAATGAGTACCAGGAGATGATAAAAGATGAGGTAAATGTAAAAAAACTGGAGTTAGTAAACAGACTTGAAGATATTGCATCACTAGAGTTAAAGCTAAGTTTTCCGCTGCTTGGAAAGAGAATACCAGATAAAATTAAGAAACTAGTTCAATATGTCAAAGAGGGAAAATGGAAGCAAGTTGAAAATGAGCAAGTTTTTTTAGGTAATGAGTCAGAAAATTACA
			TCATAGAAAAAGGCGAATATGAACTATTGTTAAAAGCAAATAGTGGATATTCTGCTGTGTTTGATAACAACAAAGGAGTTGTCATTCTAAATACTGAACTAAATGATGAATTAATTCTAGAAGGGTTAGCGAGAGATGTCGTGAGGCTCATTCAAGAAACCAGAAAACAAGCTGATTTTCATATATCAGATAGAATCAGAGTAATAATCAAAACAGAAGATGAGAAAATTAAGGAAGCAATAAATACGTGGTTTGAATATATAAAAGAGCAGACCCTTGCCTTATCTTTGGACATTAATACAGAAATTGGAACTAACTTCTATTCTAAGGAATATCAGGATTTAAGTGTTAGTATTGAGCGTTAAATTTTTAATAAAGTTGCAAGATTGTCAGTATTTATGCTATACTTAAGGTAATTGGATAAGGTTATAATATGAATAAAGCTGTTGCAGATGATTATGAAGAAGTTGTTAACAATAGTGGTGGTTTAGGTAAAGCAGAATCTGTTGTTACTTTGGAGGAGGAAGAAGAGTTTTTTGATGCTATGGAAGCTGTTTCTAATGTAGAAGAAGGGAATAATTTAGGTCTTGCTACTTCAGAAGAGGAAGAAGAATTTTTTGATGCTGTGGAAGAACAAGAGCCGTTAGCTAATTTTAACGTTCCACTCAGTATATTTCATTATAAAGATTATAACTCTGATTTTTTTACTTCCTGGTATAATATATCAAGCGAAATATTTAAGGAAATAAATAGAACTTGCCCAGAAAAGAAAATATTAAATTTAGCTCTGTCAGTTTTAATGCTTCCTTATATTGCTTTTACTGCACTGGGATTAGTCGTATGCAGTAGATTTCAAGCAAACAGCAAGACACAAGACAGTGTAGGGGAAGATAAGACAAAAAAGAGTGAAACTGGCGTGCCAAAAAGATTGGCATATGGTGTTCTTGCTGCAATAGCAATTTTTGTTAATATGGCTGTACTTGTAGCCTTAGTTGTTCCTGCAACAATTGCTTTGGCTACTTTTTATCTTTTAAATAGAGATTTATCTCACTCTTTAGTTACTGCTCTTAAAATAAGTATGGGGCGGTATTCTAATAAGCATCAAAATATTGAGGTGTCTTTTCATGAAAAGGAAGTTACTGGACCAAATATTGCGTGGGATATGGAAATAGAATTTCCACCGCAATTTAAACGATTGCTTAGAGATTTGTATGAAAATGAAAATAACAAGTGGTTTGATGTGACGCGGAATTCAGAGCATAGCATCGTACTGAAATTGTCAACTAACATCAATTTAAAAAATGGTCTTAAGCCCTTACGCAATGAAATCAAGGATGTGCTTGCAACTTCTATTCAGGAATTTGCGAAGACTATGGAAGAACTGATAAAGCTAGAAAAGAAAGAGATTACATATGATAAATTGAAGGAATTATTGAACGAATTCAAGTCGAAAGTGGTAGATAGTATAGGTCCTAATTTGACAAGTCACTTAATACAAAGTGCTTATCAAGTTGCCTTTATACAAGCAATTAAGTTTCAGCGAGATAGACGGGGAGAAGATTTTTCGCTGGAAGATGAGATAAAAAATTCTTTAGTGAGACAGGAATTAGAGAGTTTAAGAGGAATAGGTCAAACAAGGTGTAACGATATATATAAGAAATTAAAAGAAATACATGAAAACAGTAGCTTAACAAATGACACCTTAAAAAGGGGGTTAGAAGACCTTTTTAAATTCGAATATGATGATCAAGAGATTGAGCGCAGGCTGATAAAATCAGTAATGAAAAAAGTTCAAGGTAAGTTAAGTCAATCAGATATACCGGATAAGGAGAAGCAAAGCCTAAGGAAGCAGCTTGAAGATTTAGAAAAAAAAGTAAAGGTTCCATCGGATAAGGAAGCTTCAGCTAAAATAAATGACTTTATAGAAAAGATGTATTTAGAAATAAAAAAATATAAAGTGCAAAGGTTACTTCGAGAACAAAAAAAGGGTGTTTTACGTT
			TATGCAAGAAATTAAGAAAATATGGTGAATCAGGTCTAGCAGAAATAATTGAAGCTTTTCGCGTGCAAGATGAAGGACATTTAGAAAAATCTACATTAGAACAAACACTCAAAGATCAAAATAAGCGTTTACAAGCTGAACAAAATAACAGGGAAAAAGGGCATCCGGGTACAAGATCAATAGAAGTGCTCTTAAAAAGGAATGAAGAAATTCTGAAAGCATTAAAACAGTTAGAATTAGGCAAAAAAGAATTATTGATAAATGAAGAAACAAAAAATGATTATAAAGAAGAACTAACGTCTCGTGAAAAAATAAAATTTGCAGTAATAGAAGATGATTTACTGAAGGTATTCAAGCTTGAAACTTTTGATGAAAAAGAAATCAAGAAGTTATTAGAAAGAGCAGAACTGGAGTACTGTTTAGCAGAAAAACGCATCAAATATCCTGTAATTAAAACAAAAGATAATATCAAACATTTTAGTCAAAATTTATTGTCTCCTTTGATAGACAATTTGACAAAAAATATAATAAATAATATACCAGGAAATAGTGAAGGTTGTATACAGAAAGTTAAGAACTGGAGTAAAGTTATGTTTGGTGCAATAAAGATTGGAGCATCAAATGCTTATAAAGAGACTACAGAGAGAAAAGCGTTAAATGTGGCACATAATACTTATAAAGAAGGAGAGACATTTCTTCAATGTTTTCAGTCAAATTATGAAGGTATTGGAGCCTTTTTAGGTAATTTATTTTCTGATGATGGGGTAACATTTAAAAATGATGTGTGGCCTAAAATAGAAGAGCATTTGCATGGAATGTGGGATAGATTTTTCAAGGATATTGAATTCAATATTGGAAATAAATTGGATGAAGTAAGTGTGACACAGCAACGGCAGGAAACTATGATTGTGACTCAACGATAAGTTCTCAAAGTTCCTCCGGTATTTTCACATACTAAATTAACTATAGCACTTGATTCTTTTTGGATCTCTTTTTCAGTTAAAGTGTGGATTGGAGAGCAAAAAGTAACTGACAACGCTATAGACATCTTATTCGGTTCTATATTATTTCCATGGTATACATCGAATATCAAAACTTCTGTGATGAGCTCTGAGCTTTTTTTTATCACATTGATTATGTTACCTACTTCCACATCCTTATTTACTATAAATGCAAAATCACGTTTTACACTTTGGTATTTATAATCGATAAATTTCTTTCTACTTACAGGTAAATTTTCAATATTTTCTAGTATTACCTCAAAACCTACAACTTTTTGCTTGATATCAAAAAGATCTAATATATTAGGATGCAACTCTCCAAAATAACCTGCTACTTTATTCTTAAAAGAGAGAGTGCCTGACTTTCCTGGGTGGTAATGTTCTTTTTCTGCTTTCTCTATCGTTAAATTATCACAATTAACGTTAAAAAACTCCAAAGCTGCTATGCAATCAGCCTTTGCGTCAAAAACATCTACTTTCCTATCAGTATTATAATGGTTTCGCGGTAAATTATTTCCTGTTCTTATTCCACTTAAGACATGTTTAGACCGAGCTTCACCATCGTAAATCGGCCCAATTTCGAAGATTGCAAGATCAGATATTCCGTGGGCAATATTATCAGCAGTAACTTGCAATAAATTTGGCATAATACTTGGTCTCATTATATTAAAGTTATTGTTAAACGGATTATCGATGATAAATAACTTATTCGAGTAACCAAATTTTTCGGCTGTTGATTCACTCATAAACGACCAGGTTAGCACTTCATGAAACCCTCTGTTTGTCATCAAAATACGCAAATTGTCGTATGTACTATCTACTTCTTCAACATTATTTGGTAGTGGTTCTTCTTTTATTTTGTCATAGCCGTATATTCTTGTTACTTCTTCAATTAGGTCAGCCGGTATTGTCACGTCCGGTCTCCAGCTTGGTACTTGTACATTCCAATTGCCTTCGGTTTTTTTATCAATACTAAACCCTAGTTTCGTTAAGATATCA
			AGCACCTCATCAGGCGATACAGACACACTTCCAAACTTGTTCACATCCTGATAATCAAAGCTCACCTTGGTGTCAACACTATCTAAGCTGCCAGCAGACACTACGCTTGAGGTTTCTCCACCACATAAGTCCAGAATCATTTTAGCTGCAAGGTTGAGTCCATCAAAAGTAAATCCAGGATCAACTGAACGTGCAAATCTGTAACTAGCGTCTGTGGAGATGCCGAGCTGCCTTGAAGATTTAGTAATAGAGATGGGATCGAACCAAGCAGACTCTAAAAAGATATCAGTAGTTTCAAGAGTACATTCACTGCACTTACCACCTATAATTCCAGCAATTCCATGAATATTTTTATCACCTGCAATAACGCTTATGTCTTTGTTTAATAAGTATTCTTTACCGTTCAAACCAGCAAATTTTTCTCCGTCGTTTGCTTTGCGTACTGTGAGCTCTCCTTCTATTTTTTTTGCATCATACGCGTGCATTGGGCGGCTGAAAGATATCATAATATAGTTCGTGATATCAACTATTGCAGAAATGGAGCGCATTCCTATCGATTCCAGCCTATCTTTTAACCATTTTGGGCTTTCTTGATTTTTTACATTGGCGATGTATATTCCACTAATAAAACTTTCCCCGTCAGTAACTTCAACATCGATTGGTGAATTTATGAAGCTGGTAAGTTGTGGAATGCTTAAAGTCTTTAATGTCCCAATTCCAGTTGCAGCAAGGTCGCGAGCTATTCCATAAATGCCTAAGCAATCTCCACGGTTTGGGGTAACATTTATATCAATTACAGGGTCACAATTGAAAAATTTATCCCCTACTTTATAATCATCGGAAAGCTCGATTATTCCTTCACTTTCCTCTTGAACCAACGCAAGTTCAGAAGCAGAGCAGAGCATCCCTTCACTTAGCACTCCTCGTATTTTTGTAGGCTTGATTGTGAAATCACTTTCTGGCAATGTGCTACCAAGAGATGCAAGCACAGTTTTCATACCTTCTCTAACATTGTTTGCTCCGCAAACTATTTGTAGAATTTTACTTCCGTCATCTACTTTACATAATTTTAATTTATCAGCATTTGGATGCTGTATCACCTCTAATACTTCTGCAACAATAAAACCAGCTAATTTTGTATTGTCGATCACATCTTCTACTTCTAACCCTATGTGAGTTAATTTATCGGTAATTTCTTCTAAACTAGCATTGGTTTCTAAATACTCCAGTAACCAAGATAACGTGAATTTCATCGATCTAACAAGAAACAAAAAAGTTATTGTAATATAAAATGTAGTGCTTTTAAAGCTTGTTGTAGTGGAATACTTCTACATCATTGTTTATGATGTAGAAGCTTTTGTAACTTTATATCTTCTTGCGAAGAGAAAGAATTTTTTCTATATCACCTTTTAAATCTATCTCCAGAAAGAATTTAAGACTTTCATAATCCCAGGCATCCTCATCAATGTTACCATCAAAAAAGAAGTGTATTATTGCATTGTTGAGTCCTATGTAATAATCGCGAGTATCTTCGTCAAGGAAACAATCTACTGATTCGATGTATCCGTTACCAAATTCCTGCTCCAAATTTAAAGGATGATTAGTGTTAATAAAATCTATTTCGTTCATTATATACCTCACTAAAAATTAAATTATAATCAAAATAAGATATTAAGTCAAGATATTGAATAATTTAACAAGATTAGTAAATTTTAAAATACAGAGCTGACTGTAATTAACATTCTAATTACATATTTTGTTAATATGTTAATGTTATAATAATACAGAGCCTTATCTTAATTCTTGACTTTGTCCTATAAAATTCATACTTTATTTACTGTTTATAATTCAGATTAAAATGGCATTAAATCCGCTGGAACAGTTTAAAGTATATACGGTAATAGAGTTACCTAGGTTATTTGGGTATGACGTAAGCTTTACCAATTCATCTCTTTTCATGATGATTTCGGTGATATTGGTGATACTCTTTTTGCTTTTTG
			GAATAAAGAAGGGGGCAGTAATACCAGGATATTTGCAAGCTGCAGTTGAGTATGTATATGATTTTGTTATTTCAATAATAGAAAATAACACTGGAAGCAAAGGCTTGCAGCACATTCCATTGATATTTACAGTGTTTATTTTCATTTTATCATGTAATTTGGTTGGTGTTCTTCCTTATAGTTTCACGGTCACAAGTCATGTGATAGTCACCTTCGCTTTATCGATGGTGGTTTTTATTTATATAACGATTGTTGGATTTAAAGAAAGGGGAGTAGAATTTTTACGCATATTGCTACCAAAAGGAACTCCTTCGTGGCTTGCACCTATAATAATTATTATTAAGTTGTTTGCTTATTTAGTAAGGCCGGTTAGCCTATCAATAAGGCTTGCAGCAAATATGATTGCTGGTCATACAATCATCAAAGTGATAGCAGGGTTTATTGTAAATATGAACATATTTTTCACTCCTGCGCCGTTTTTGTTCATAATTGCATTGATAGGATTTGAAGTATTTGTTGCAATTTTACAAGCTTATATATTTACTATATTAACATGTGTATATTTGTCAGATGCAGTAAAGTAATTGACTTCCTTGTAGAATATTTTACAATTATATTATAAAGAAATAATTAAAGGTAATATATGGATTTAGTAGCTTTAAAGTTTATAGCAATTGGTTTAGCTGTGTTTGGAATGCTCGGTGCTGGTTTAGGTATAGCTAATATCTTCTCTGCTATGTTAAATGGGATTGCGAGAAACCCTGAATCAGAAGGTAAAATGAAAAGTTATGTTTATATTGGTGCTGCCATGGTTGAAATCATGGGATTGCTTGCGTTTGTACTTGCAATGTTATTAATATTTGCTGCTTAACAGATGCCACAGCTTGATGTTTCAACCTTCTTTTCTCAAGTTTTTTGGTTTTTAATTTTTTTCTCTTCACTTTTTTTCGTGGTAAGTTGTTTATTTTTACCAAAGTTAGATAAAATAATAAGCACTAGAAGTAAAGAAGTATTGGGTTCTTTTAATAGTTCTGTTCATCTTTTAAGACTCACGGAAGAGCAGATTGCCAAGTATAATGCCGCTTTAAACCAAGCTAGAATACAGGCAAAAAAAATCATAGATGATGCACTTGCTCAGGTAGAAGAAATGAGAGCTAATGTTAAGAATATATTAGAAGAGGAAGACAAAAAAATGAGCAAGCTTATTGAAGAAAAAGTGGCAGAATTTAAATCTGAATATACTGATCAGTTAAAACAAATGGCTACTAGTATTGCTTTAATTTATTATACTAAATTGACCAATTCTGAAATTGAAGAGGAATTTATTGCTGACTTGGTGTCCAAAGAATTTTAGGGGTTTTTATGTCTACATCACTGATTATCGGTCTTGCCTTCTTGGTAGGCTTTGTTCTTTCGTATAAATTGCTGAAGAAAGTGATAAAAAATGCGCTTAACAATAAGCGTAACAAAAGCAAATTTTCAAGTGAAGAAACTGAAAAATTCAGGAAAGATATGTTGGAGTATTACAAAAAATCTTCTGAAAAATACAAAAAATTAGATGCAGAAGTTAATGAAATGATGAATGAAGCACTTGATAAAGCTAATAGTATCATTAAGCACAATAGACAGCAGCTAGATCAGACATTAGATGACAATGCCCATTCTAACTTGAAGAAAGTCACTGACCAAGTTGAAAAAGCTCTTGGAGATTTACAGGCTAACACAGCGAGTATAGCTGCTGATGCTGTAAAAAAAATAATGCATGAACGTAAAGATGATAAGCGTAGTAGCGAGGTCATATCTTCATTTTCACGTGACTTAAATAAAAAATTGCATTAGGTTTAATGCCTATACTTCAAGCTGATAATGTAGAAAAAATTAAGTTTGATTCTAGTTTATGCAAAGAGCAAGAGAAACTTTTTTACTATAAATTTAATATAATTCCTTGGCAAAAATTAAATAATACTACTTTTTTTATGGTTGAAGACACAAGCCGAGAT
			ATCAACCGTTGGGTCGAAGCTCATTACGGTATTGACTATGTATTAATAAAAGTGGATAGCGAACAGATTTTAAATCTTCTTAACTCGCACTTTGGTATTTCAGAATTTGCAAGCAACTACTTATATTACAAGAATCCTAATTTTTCAGCTAAAAGCATTAAACTAAGCTCAATATTTTTTGCTTCTTTCTTTATTGTAACTTCAATTTTAACACTAACAGAGAAATATACATATTTTGCTTTGATGTTGATATTTATAATCGGATGTTCTAGTTATTTATTCAAGTTTATAGCTACAATTTTTAACTTATGTGAAACCTCTAATCAAAAAGTGGATTATAGTAAGCTGAATGAAGAAGATTTTCCTATATATACTATTTTATTGCCTGCTTTTAAAGAAAGTGCAGTGATAGAGCAATTGATCGAAAGCATTGAAAGTTTGGATTATCCAAAATCAAAATTAGATGTGAAGCTTCAGGTAGAAAGTGATGACCAAGAAACGCTAGCAGCTATAGAAAAGTACACTTTACCGCAGTATTTTGAAGTAATAAAAGTGCCTCATTCTTTGCCTAGAACAAAAGCCAAGTCATGCAATTATGCTATGAGCTTTGCTAGAGGAAAGTATGCAGTAATATATGATGCGGACGATAAACCAGACCCATTGCAGTTAAAAAAAGCACTGATTGAATTTAATAAGGGCGACGATAAGTTAGCCTGTGTACAGGCGAAATTAAATTACTATAATTGTGATTGTAATTTTCTCACAAAATCCTTTTCTCTGGAGTATATGAACTGGTTTCAATACTTATTGCCTGGATTCCAAAAAATGAACATGCCAATGCCTTTGGGTGGTAGCAGTAATCATTTTTCAGTAAAAATTCTAAGAAAAATGTTTTTCTGGGATGCTTATAGTGTTACCGAAGATGCTGACCTCGGTTTGAGACTTGCGCAAATGGGATATAAAACCAGGATGATTGACTCAGAAACATTGGAAGAGTCACCAATTGCTGTATTTGCTTGGATTAAGCAAAGAGCGCGCTGGATCAAAGGCTATATGCAAACTTATATTGTTCATTTAAAAAATATAAAGTCTCTTTATAAACACACTGGATTTAAGGGAATTTTGCTATTGAATCTTTTTGTTGGCTCTGCAGCTTTTTTATTTTTTACTACTCCATTTTTACTGCTTTCATTGATATTAACTAAAGTTTTAAATGAATTATTTTTGTACTACTTTGTAGTGGTATACGTTACTAACCTGATTCTTTTGGTAATAGCTGTCAAACAGCAAAAGATGCCTTTTTATTTTTATATAGTATCGATATTTTTTCCGGTCTATAGTCTGCTACATAGTGTTGCAGCTTTTCTTGCCTTATGGGAATTTATTCTTTACCCTGAGCGATGGAACAAAACTCAGCATGGTTTATGGAAGCAAAACCTGTAGCTATTTGGCTTTTTCTCTGCTCGGTCATGGTAATTCTCATGGTAGGAATTGGTGGATTTACCAGACTTTCAAAAGCAGGATTGTCAATCACGGAGTGGAAACCAATTACTGGAACATTACCACCACTGAGTGAACAAGACTGGCTACAAGAAAAATTAAAATACGAAGCTACACCTGAATATAAAGCACTTAACTATGGTATTAGTATGGAGGAGTTTCGCGCTATATACTTAATAGAATATATACACAGATTGGTTGCAAGACTAACAGGTTTAGTTTTTGTCCTGCCATTTATATATTTCATATTAAGAAGAAAAATATCTAAAAAGGTAGTAATAAAGCTATTTGTGGCATTATTATTTGGAGCTTTACAAGCTTTTGCTGGTTGGTATATGGTAAAAAGCGGCTTGGTAGCCAAGCCTCATGTTAGCCACTATAGGCTCGCACTTCACTTATTATTAGCATTAGTTATCTTTGCATTATTGTCATATCAATTTTTTGATTATCAGATAAGGCCACAACAAACAAAACTTAAGGTTAGTGGTAACACTATATAC
			TACGCAAGGATGATTTTGGTCCTAATTGTAATACAAATAATTTTCGGCGCATTTGTTGCGGGATTAAATGCTGGTTTGATTTACAATACCTTTCCACTAATGGACGGACAAATCGTTCCAGAAGATTTATTTTTCTTACAGCCTATATGGCTGAATATCTTTGAGAACAGAGCGACAGTGCAATTTATACATCGAGCACTGGCATTGCTAATACTAACTTTGGTAGTAATACTCACAGTAAAAAATGCTAGCATAAAACCGGTATATATTATGCTGCTCTCCGTCGTCATTCAGATCATTTTAGGTGTAATTACTCTATTATTGCACATACCGATAGCCATTGCCATAGCTCATCAAGTGTTTTCATTTATCTTGTTTGGGTCAAGTTTATACTTCTTGTGTTATTTAAGGAAGCAGACTACATCACCAATCTGCACATTTTTTCCTTCTTGAACGGGAATATTTTTTATCACCATTGCTGCTTCAGCACATATGATATTTTCCATTTTCATTGCCTCCACCACAAATAAAGGTTGTCCTATTTCCACCTGATCTCCTACATTTACGTGCAATTTAACTAATAAACCAGATATTGGGGATTTTACAGCATCTGCTGAAATCCCTTCTGTTTCATTATTTAGCATTAACTTACTTAATTCAGCTACATGAGGTTTTAATATACAACACTCAGCTTTCATACCTGCATGTCTTATGAAGTACTTGCTGCCTTGTCTTTCTATTTTAAGTGCTATATTGGTATCGTCATTAATTGTGATATATAGCAATCTATAACTTGATTTCCACTTGCCTATAACGGAGTATTTATTGTGATTATATACCGTTATTAATATATTATCTTGGTATTTTGCATTTACGGAGTACTCATTGTCATTTATATTCACTATGAATAAATCTCTTGCACGGTCACCTGCCATCCGAGTAGCTGATACTGGTGCCCCTTCTTTTTTACTAGATTCCAGTGTCACGCACTGGAATGACACCTGAGATGTTTCATTCACTGCTTTATGATGGTACCTTTCTTCATTTTCCAAATGAACATATAACGCAGTGAAAATAAATATTTTAATATACTCCTCTGTAACAAAATCGCCGTGAAACCCACTAGGGTAATGATCTGGAATGAATCTCGTATGGAGCTTTGCTGCGATAAAATTTGGGTGATGGAAGATGGATTCTAGAAATTCTATATTATTTGTTACTCCTTCTATATAGCATTCAGACAATGCTTTTTGCATTCTGCTGATCGCTTCTACTCTATCTTTTCCATATGTTATCACTTTGGCAATCATCGAATCATAGAACATGCTAATTTCTGAACCTGCAGCAACTCCATCATCTATTCTTACATAATCATTTTCACCCGGTTTATCGTAATATTTTATTCTTCCGCTGGAAGGGAAAAATTTCTTCGATGGGTCTTCAGCGCAAATTCTACTTTCTATTGCAGAACCAGTAAGTTTAATATCATCCTGATTGAATCTCAATTTCTCTCCACAGGAAGTTCTAATCATTTCTTCTACTATGTCTATTCCAGTTATAAATTCTGTTACTGGATGCTCAACTTGCAATCTCGTATTTACCTCAAGAAAATAGAAGTTTTGGTCTTTATCTACAACAAACTCAACAGTGCCTGCTGAAAAATAGCCAACTTGCTTTGCCAGAGAAACACATTGAACATACATTTTTTGTCTTACTTCTTCACTAATGAATGGACTTGGCGTTTCTTCTATTATTTTCTGATTATTCCTTTGTATCGAGCATTCTCTTTCTCCAAGACAAACTATATTGCCATATTTATCTGCTATGATTTGTATTTCAATATGTCTTGGCAACTCTATATATTTCTCTATAAAGATACTGCCATCCTTAAAACTTTTCTCTGCTTCATTTGTGGCTGATGTAAATGCTAGTTCAATTTCTTTTTTGGAATTTACAATTCGCATTCCTTTGCCACCACCGCCTGATGCAGCTTTAAGCAT
			AACGGGAAAACCGATCTCTTCAGCAACTTGAGCTGCATGGGCAGCATCGCTGATCTTACCCATATATCCTGGCACTACATTCACTCCAGCTTTTTTTGCCGCTTCTTTTGCTGTTATTTTGTTGGCTGTAACTTCTATTGTTTCTGCACTGGGGCCGATGAAGTCTATATTATGTTTTTGAAGAGCACGTGGAAAATCTGGATTTTCTGCTAAAAAACCATAGCCAGGATGAACTGCCTCAGCACCTGTTTCAACTGCTACTTCACATATTTTTTCAATGTTTAAATAACTGAGGCAAGAAGGCGAAGGGCCGATATATCTTGACTCATCTGCTTGCCTTACATGCACAGAATTTACATCTGCATCCGAGTATATGCACACACAAGATATACCCATCTTATGGGCAGTTCTGATAATCCTGCAGGCAATCTCTCCTCTGTTTGCTATTAAAATCTTACTGTACTTCTTTTCCGTCATCTTATCAGTATACTTTCTTAGCTTGAGAAAGTAAATTTCTATATCATTGCCTGCAATTTTTTGTTATATCCTTGCAAGATCCTCATTACTAAAAGTTTCTACTGGAGTGCTCACGTCATGCAAGTCATGTATCTCACTAAATACTTTGCCTGACAGATACGCAGCCCCACCAGAAATTATCCCAGCCATCGAAGCCAATGCAAGAGACTGAGAAACTAAAAATAAAAAGTATAAAGACAAACATAAAGCAGCAATACATGCTATCGCTCCTACTATATATAAGCATAGGCGAAACTTCTGGTTACATATAAAGCTGTCTTTTATGCCTGCGATTTCTTTTATTTCTTTTTTGACTGTCTTACTAACCCAGTCAAGAGGAGTCTTTTTAGATTGATCTAGCGCACATCTATTGCACAATGCCTCTTTAACATAATTTTTGACATTTTCTAATTTTTTCGGATCACAATTTGGGTTAGTTTTTTCAGACTCCAAATGCTTGAATATTCCTTTTACTACACTTGGTAATATCCCCACTTCTGCTGCTATATGAAATGGATTTTCATGATCTTTATTGTACTCTAACAAATGAACATTACTTTCAACACTTTTCTTGAAAATAGATAAAAACTTATCAACCTTTCCTGTTTTTGCAGCTAAATGCAGGAGATTATCTCCCCTAATTCTTTGTTTTGTTTTATCAAATGGGCCGGTGTAATGCCAATTGATATTAGCTTCATTATCTGAAAGCAATTTTGCTATATCTACAAGTTCATACATAACTCACCTCGCTATATTTAACCAACACTAAATTATACAACACGATTTATTAAAAATAAAGAAAATTTAATCTCTCAGGATAAATAAATTCTACATTGTTACAAACGTGGATTTTAGGTATCATAGCCTATACTTTACTGTAACAATAACATGCTAGACGTAGTCACGAGATTCGCTCCATCACCAACAGGGTTTTTGCACATTGGTGGGGCTCGTACTGCGTTATTTAATTGGCTCTATGCAAAGCATCATGGTGGCAGGTTTTTGCTAAGAATTGAGGACACCGACAGAAAACGTTCAACGAAAGAAGCAATTGATGCAATTATAGAAGGGCTAAGATGGCTCGGTGTGAGCTATGATGGGGAAATAGTATATCAGTCAAAAAGAATAGAGCGGCATAAAGAAGTAGCAAACCTTTTAGTTGAGAAGGGTAGGGCGTATCACTGTTATTGCCCTGAGGATGAAGTTGCAGAAAAGAAAATAAAAGCAAGAGAAGAGGGCAAGATATACAAGCATAAATGTACTACAAAACCTCCTTCTTGTCATCCAAGTAGCCGACACTGGGATCCAGAAGAAAATATGTGGTCACGCGCTGGAATGACATCGGGTGTGAGGTCAGTTATCCGTTTCAAAGTGCCAGACTCACAAGAGATCGTTATTGATGATAAAATATACGGCCAAATCAAAGTAAATAGCAACCAGCTTGATGATATAGTGATCTTACGCTCTGACAACACTCCAACATA
			TATTTTTGCTGTCGTAATTGACGATCATGATGCTGGAATAACTGATATAATACGCGGTTCTGACCATCTCACTAATACCTTTAAACATCTGCTAATATACCAGGCTCTTGATTTTGACATTCCACGCTTTGCACATGTGCCGCTTATCCATGGGGAAGATGGGAATAAGCTATCCAAAAGGCATGGTGCCACAAGCGTTTGCGATTATGAAAAGATGGGAATATTGCCAAAAGCGATGCGTAATTACTTGCTGAGACTTGGCTGGAGTCACGGCAACGATGAGATTATTAGCGATGAGCAAGCAATAGAGTGGTTTAATTTAGAAAGTATTGGTCGTTCACCTGCACGGCTCGATTTCAAAAAACTGGAGCATTTGAATAACCACTATATTAGTAATATGAGCAATGAAGATATTCTGACTCTAATGCTTAGAGAAAATACTCTAACTGACAAAAAAAAGGGCTATTTACTGCAGGGACTGACAGAGCTAAAAAAAAGAGCAAACTACCTGACCGAATTATTGGATTTAGCAAAATTTTATATTCAAGATCCGCCACTTGATTTAAGTGAAGAGGCTGAGCAAATTGTCAAATCTAACCTCGATATAATCAAGTTACTCGCGTCATTTCTGTCAGAGATCGGTGATGAAAATTGGAATAAGGGTTTTTTATCTTCTCAGATCAAGGAATGTGCAAAATTGCACGATATGAAAATAAGCGATGTATACCACTCATTACGCGCCCCTATAACTGGAGTAATGGATGCACCTGGAATCATTGATATCATGGTGATTCTTGGTAAAGATGAGTGTATAAGAAGGTTACAAGCAATTTAAATGAAATAAG------------------------------------------------------------------------------------------------------------------------------TGCAGTATATAGA----------------------------------------------------------------------------------------------------ACTTGTTGCATAATCAAAGAGGCAAA--------------------------------------------------------------------------------------------------------------------------------------------------------------------------------------------------------------------------------------------------------------------------------------------------------------------------------------------------------------------------------------------------------------------------------------------------------------------------------------------------------------------------------------------------------------------------------------------------------------------------------------------------------------------------------------------------------------------------------------------------------------------------------------------------------------------------------------------------------------------------------------------------------------------------
			---------------------------------------------------------------------------------------------------------------------------------------------------------------------------------------------------------------------------------------------------------------------------------------------------------------------------------------------------------------------------------------------------------------------------------------------------------------------------------------------------------------------------------------------------------------------------------------------------------------------------------------------------------------------------------------------------------------------------------------------------------------------------------------------------------------------------------------------------------------------------------------------------------------------------------------------------------------------------------------------------------------------------------------------------------------------------------------------------------------------------------------------------------CTAAAAAGCGAAGTGAATCGTTTATATGGAATGCTGGTTGAGCTAATAGCACGCAATAGAAACCTTTCTGTAGAGGCAATAAAATCAACAGAAGCAGGGCTATATTTTGGCGAGAAAGCAGTAGAAATAGGTCTTGCAGATGGAATTACAATTCTTTCAGAGTTTAAATCTATTAATAAAAAAGGGGATATTACTATGAATGAAAAAACTACAAATGACCTAGAAACTGACAATTTAACTAAGTATCGTACTGAAGTTCTTGAATTAATACGTTTATGTAACTTATCACGAATGCCAGAAAAGATAGGAGAATTTATTGAGCAAAGCGTAAGTGTTGAGCAAGCCAGGGAAGTTTTAATGGAGTTACTTGCAGAGCGAACGAAGAAGACAGAAATACTAAGTGCAATACCACAGAATTCAGGAGAAGAGTTGATGATGCAGGTAGCGAAAAGTCGTGCGCAATCAAACATTTAAAGTATGTGTATAACCGCCGTGTATAACAACCACAAATATGGCGGTAAAAAAATAAAAAAAGGAGAGAAAAAGACATGATAAGTATAACTGAAGGAAATAATTTAGGCGATCTTCTGAAATATGAAGTGTCCAACCTATATTCAAGAGATCAAATAACAGTAGCCAAGGGACAAAATCTAAAGCTGGGAAAAGTAGTTGGTTATGATACTAAAGATGGTTTTATTAAAGCTTTAAATCCAACTGCCACAGATGGGACACAAACGGCTATAGGAGTGATAGCAAGCGATGTAAACGCAAAGGAAAATAGTAAAGGAGTAATTATTGCTCGTGGTGCAATACTAGCAGATCATGCAGTTGTATGGCCAGCAAATATCATTGAAGAGCAGAAAACTGCAGCAATAAAGCACCTTGAA
			GGACGAGGGATCATTATCCGCAAGGGAGCTTAAAAAAACTATTAAAAATACAAAAGGGGGAAAA--------------------------------------------------------------------------------------------------------------------------------------------------------------------------------------------------------------------------------------------------------------------------------------------------------------------------------------------------------------------------------------------------------------------------------------------------------------------------------------------------------------------------------------------------------------------------------------------------------------------------------------------------------------------------------------------------------------------------------------------------------------------------------------------------------------------------------------------------------------------------------------------------------------------------------------------------------------------------------------------------------------TAGACCGGGAGTATTAGTAAAAGTCGTTGTAACATAACAACACAGGTAGAGCAACTATAAAGTGGTGAGGCAGAAGAATGCTTTACCTGTGTGCCCCTTCTTAGCATGTAAAGGTTAGTATATAGCAGAAAAATATGCAAGAAAATATTAAGAGATTATTGCAAGATTGTTTTGCCCATTTAGGAAAAGTAGCTTTGTATGAATCAAAGGATAAGTCATATATGGTACAAGTACTAAAGCAACAGCCAGATAAATTATACGAGATTGGTGAAGGACAATTTGTAGGAGAAATTTTATTGTTGGAAGTAAGTGTGTTTGATGTATTAAAGCCAATGGTAGGAGATACTTTTTCCATAGGTAGTTGTAGATACAGAGTACACACACCACCACTTAGAGATAATTCAGGAATGGTATGGAAAATTCAAGCATCGGGGGTGTAAAATGTCTATTAATATAGAAGTTACCGATAATATTAATAAGGTAATTGAAAATGTAAATGCTGAAAGGAAAAAAGTGGAAAAAGCAGCGGTGAGGGCATTGAACAAAACAGCACTATGGTTAAAAACGCAAGCAGCTAAGGAAATTAGTGAGGAAAAGAAGATAAAATTAACGGTAATGAGAAAAAGGCTAAGAATTTTTAAGGCTAAGACAAGTAGGTTAGATGTATTAATGAGAGCAAATTTATATGATATTAGGGTATCAGCAATTGGCAAGATGAGACAAACAAGAAAAGGAGCGAAAGTAGGAAAACATAAGTTTATAGGAGGATTTATGGCAACAATGCCAAGAGGAAATAGTGGTGTTTTTAGGCGTGAAGGAAGAACAGCTTTGCCAATACAAGAGGTAAAATTAGGACTGGAACCAGAAGCATCAAAAATAATAAAGGAGCTAGTTAATTATGAAACAGAAGGGATATTTGAGAAATATTTTGAGCGTGAATTAAACTATATTGTAAAAGTATG
			ATTTTAATTGAGTTGCACAAAGCAATTTGCAGAATGTTGAAGAAAGAAATACCAGCGATACAGACATGTGAAATATATCCAATGATAAGAAGGGAAATAGTAGCACCAGCGGTATTTGTGGAATTGTCAAGTTTAGAGCAAGGAAAAGATTCAGGAACAGAAGAATTAGCCCTGAAAGCAAGATTTGAGGCACGAATTGTGATTGATAGCACAATAGAGAATGCAGCTATTATTGTCAGAGAATTAGCTGCTGAGGTTGCGAGAGTAGTAAATAAAAATACTTGGAACGTAAAAAATGTTTCGCCAGGTGAATTTATATCAGCAGAAATTGACGGATTTAGGCCAGAATTAGACGCGTATTTAGTGTGGATGGTAGACTGGGTGCATGAAGTACACTTGGGTCGATCTATTTGGGAAGAGGGAAAATTTATGCCACACAAAATAGAAATCGGTGAAATAAATGTTGGAAAGTAATTTTGCTATTTCAGAGTTGCAAAGAAAGTTAGCTAACATTGTACGTATTGGGCTTGTGAAAGAAGTAGATTATGAAAAAGCGAGAGTAAAAGTGCAAATAGGGGAATTTTTAACAGATTGGTTGCCATGGATAACAAGTAAAGCAGGAAAAGATAGAAATTGGTCTCCTCCAGATATCGATGAACAGGTTATTATACTTTCTGCGCTAGGAGAACTATCATTAGGGGTGGTATTAGCAGGAATATATCAGGAAAAATACCCTGCACCAGAGAATAAAAAAGAAATAAATAGTGTAAAAATTCAAGATGGGACAAGATTGTTATATGATAAAGAGAAGCATCATTTAGAGATTGAAGTAGTGGACAAAATAACATTGAAAGCTGGGGAATCAAGTATAGAGATGACAAGGAGCGAAATAAAACTGAAAGCAGATAGAATAGAACTTAATTAATTGGAAAATGAATAAATCAGTTGTGCGAGTAGGAGATTATTGTGGAGAAGCAACACCACATTTTTGCATTAGCGGCAGTAATAATGTTTTTGTAAATGATTTCCCAGTCTGTAGGAAAGGAGACAATTTTAACGAAGGAAAAGTAATGATTCAAGGATCAAAAACAGTGTTTGCAAATGGTCATGGTGTAGGAAGAGTAGGGGATTCAGTATCTTGTGGGTTAAAAGTAATAAAAGGCAGTAAAAGCGTCTTTGCAAAATAGAAATGAAGGGTATGGATGGTAAAACAGGAAAAGCGTTAGAAGGAATAGAGCACTTAAAGCAATCAATAATTGATATACTTACGACTCCTATAGGATCACGAATTATGATGAGGAATTACGGGTCTAGGCTATTTGAATTATTGGATAAGCCAGTTAATCGTGATTTAACACTAGAAATTTACGCAGCAACTGCAGAAGCTTTGGAAAAATGGGAAAAAAGGTTTAAATTAGAAAAAGTAAAAATGACAGAAGTAAAAGAGGGAAAAGTAACGCTTGACCTGGAAGGGTTGTACGTACCAATGGGGAAAAAGATTCGCTTCGATGAGGTTGTAGTATAAAGATGCAGCAGACTAACATTATTGAGCCACTGAACTTCGAAGAAATCTTTTCACGTATGAAAGAAGAATTAATAAGTCGAGATGAAAGTTTTACGGCATTAGTAGAAAGTGACTCAGCGATGAAGGTATTAGAAGTAGCAGCCTGGAGAGAGCTTTTGCTGAGACAAAGGATAAACGAAGCAGTAAAGAGTAATTTACTTAAGTTTGCGACAGGAGAAGATCTTGATAATTTAGCTGAATTTTATGGAGTGGAGAGGCAGAAAGAAGAAGATGACGAACGTTTTAGAAAAATAATTAAAGCAAAGATAATAGGCTGGAGCACGGGAGGAAGTAAAGAACACTATCGATATCATGCACTGTCAGCAGATAGTAGAGTAAAGGATGCATTAGTAGAATCACCTATACCAGGGAAAGTACAAGTTTCAATCTTATCCACAGAATTATCCACACTGCAAGAAGAATTACTAGAAATTGT
			CAAAAATCAGCTAAACAGGGAGGATGTGAGGATTTTAACAGATACAGTTGAAGTGGTAAGTTGCAATATGATAGAAATAGATATCCACAGTAAAATTAGCATTAAAAGACCAGATATTATTGAAACGGTGAAGAAGAAATTTATCGAAAAATTTGGAACAACGAAAAGATTAGGATGGAAGGTAACAAGATCATGGATAATAGCCAATTTGTTTATGGAAGGAGTAGAAAACGTGGAATTAATAGAGCCAAGAGAAGACATAGTTGTGAAAGGAAATGAGTGCGCTTTCTTAAAAAGTTTAAATGTTGAGTTAAATTAATGCTATTACCGCCAAACGCAACAAAAAAGGAAAAAGCGCTGGTTGATGCAATAGATTACAAAGTAGATCCTGGTTGTATCAGAGGGTTTAAATTTAGCCAAGGGGAAAAAGTGTTGCCA----------------------------------------------------------------------------------------------------------------------------------------------------------------------------------------------------------------------------------------------------------------------------------------------------------------------------------------------------------------------------------------------------------------------------------------------------------------------------------------------------------------------------------------------------------------------------------------------------------------------------------------------------------------------------------------------------------------------------------------------------------------------------------------------------------------------------------------------------------------------------------------------------------------------------------------------------------------------------------------------------------------------------------------------------------------------------------------------------------------------------------------------------------------------------------------------------------------------------------------------------TGAAATGGGGTTCAGCGAAGAAAAGAAAGAATCTTTTAACAAGTTTTTTAAAGAAGTATCAAGGAATGGATTTAAAAATATTAATAAAAGGGATGAAAAAGGAGAAACAGTATTGCACCATGCAGTAGAAAATTCCGATCACAAAACAGTGAGGTTATTAATAGAAAAAGGAGCGGAGATCAATGCAAGAGATAAAAATGGTTATACGCCACTGCACTGTGCAGTATTCGCAAAAAGTTTAGAAAATGTAAAAGTACTGCTAAGGTCAGGAGCGGAAATAAATGCCACTCAATATGTCAGTGGATGTACGCCACTGCACTCTGCATGTAAAATAGGAGGAGCAGGAGTTGAAATAATA
			AAAGAGCTAGTAAAAGCAGGATCTGAAGTTAATCAACTGAATAAGTATGGTTCAACACCAATGTATTACATATGGGAAAGTGAAAAGTATTGTCTATGTGATAGGGAAGAGAGTGAAAAGGCAAGTAAATTTTTGAGAGCAAAAGGTGGAGTAACAAAAAGTAGAAAACTGACGTGCTATGGAATAGAGGGGCTAGTGGGAGAAATAGCAGACAAGTTGGATAGGAGCTATATGCCAGAGCTAAAAATAATGGAGATCGAAGAAATAAGGAAGAGAGACAAATCATTAATAAAGAAAGAATGTCAAAATTTAGCAACCAAGATAATGTGCCAAGTAAACGAAATGATAGATGAGGTGGTGAGAATTAAAAAAGGGACTTAAATTTAAAGAAAAGGTGAGGTAGGTTATGAGTAAAAAAGAAAAAGAGGATGCACTAAAAGAATTATTAGAGAACTCAGGTAAAAATATTAAGGGGACAAAAAAGGAACTGCATTATGCAGTAGACGGAAAAACAGTGAGCTTATTAGTTGAAAAAGGAGCGAATGTGAATGCAGCGGATGTAGAAGGATATACAGCACTGCACCTAGCGATAACGGAGAAACGTCTAGAAACAGTTAGAGAATTGATAAAATCAGGAGGGAATGTAAATGCTGAAGAGTATGGCAGTAAATGCACACCGCTGCACCTTGCATGTATGGTGGGGAAAGTGGAAATAGTGGAGGAGCTAGTAAAAGCAGGGGCTGAAATAGAACAAGCAGATAAATTTGGGATGACAGCGATGGATTATGCGAAAAATAGTAAAGAGGTAACTGAAGTATTGAAGAAAGAAACAGACAGAATAGAAAAGTTATTTGAGAAATTATGAGAGGCTGAAAATATGGAAAGAAAGGAAGAAATAGAAAAGAAAGTAATGAATTTAGAGAAAAAAGCGTTGGAAGAGGTGAGGAAAATATGGAAAAAGGTATATGGAGAAGGAGCGCCTAGATACTCAAAGAAATACCTGATACCAAGATTAGCTTATAGAATGCAGGAAAAAGCGTACGGAGAAATATCAAGAAAAGGGGCAAAAAGACTAGAATACCTGGCAGATCGACTAGAGAAGGGAAAAAGGATAAGTAGCGATAAACTGCCAGTAGAGGGAACAGAGCTAATATTAGAAAGAGGGGAAGAGACGCATGCGGTAATGGTAACAGATAAGGGTTTAATCTATAAAGAAGAGTTTTATACGTCATTATCAGCAGTAGCCGGCAAAATAATGGGAATGAGTTATAATGGACCGCTCCTATTTGGAATGAGAGATAAGGAGAAAGAATGCTGAAAGAGGTAAGATGCGCGATATATACGAGAAAATCAAATGAAGACGGGCTAGAACAAAAGTTTAATAGTTTAGATGCACAGCGAGTAGTATGTGAGAAGTATATAAAAAGCCGAGAAGGGTGGGTAGCATTGGCAAAAAAGTACGATGATGGAGGGTTCTCAGGGAGTAATTTGAATAGACCAGCGATAAAGGAATTGTTTGAAGATGTAAAGGTAGGAGAAGTCGACTGTGTAGTAGTATATACGCTAGATAGGTTATCAAGAGAAACAAAGGACTGCATAGAAGTAACATCATTTTTTAGAAGGCACCGGATAAGTTTTGTAGCAGTAACACAAATATTCGACAATAATACGCCAATGGGAAAATTTGTACAAACAGTGCTATCAGGGGCGGCACAACTAGAAAGAGAAATGATAGTAGAGAGAGTAAAAAATAAAATAGCAACATCGAAAGAACAAGGGTTATGGATGGGTGGAACTTTACCGCTTGGGTATGATGTAAAAGATAAAGAATTAATAATAAATGAAAAAGAAGCAAAGACAGTGAAGCATATATTTGAAAGGTATGTAGAGCTGAAGTCAATGGCAGAGTTGGCAAGGGAGTTGAACAGAGAAGGATATCGAACAAAAGCAAAATCAGATATTTTTAAAAAAGCAACAGTGAGAAGAATAATAACAAATCC
			AATATACATGGGAAAGATAAGACATTATGACAAACAGTATGAGGGAAAGCATGAGGCGATAATAGAAGAAGAAAAATGGCAAAAAGCGCAGGAATTGATAAGGAATCAACCATATAAAAAAGCAAAATATGAGGAAGCTTTGCTTAGGGGAATAATTAAGTGCAAGAGCTGTGATGTAAATATGACGCTGACGTATGCAAAAAAGGAAAATAAAAGGTATCGATACTACGTATGCAATAATCATTTAAGGGGAAAAAATTGTGAATCAGTGAATCGAACAATAGTAGCTGGAGAAGTGGAAAAAGAAGTAATGAGGAAGACAGAGCAGCTATATGAAAATTGGAAAGAAAAGACCGAAGAAGAGTGGAAAAATTTAAGTTTTGGAAAGCAGAAAGAAGTAGTGAAAAAGTTAATAAAAGGAGTAATGGTAAAAGGAGATGGAATAGAAGTGAGTTCAGAGGATAAGATAGAATTTATACCAATAAAGAAGAAAGGAAACAAATGTGTAGTAATGGAACCTGAAGGAAAAACGAACAATGCGTTACTGAAAGCAGTGGTAAGAGCCCATCTGTGGAAACGGCAACTAGAAGAGGGAAAATATGGAAGTATAAAAGAGCTGAGTGCCAAAATTAATATAGGTGCAAGACGTATACAGCAGATTTTAAGGTTGAATTATTTAGCACCAAAGATAAAAGAAGACATAGTAAATGGGAGGCAGCCAAGGGGTTTGAAGTTAGTTGATTTAAAAGAAATACCGATGCTGTGGAGTGAGCAAAGGGAGAAATTCTATGGTCTTGATTTATAAAAGCAACAGAAAAGGGCCACACAAAAAGATGTTGAAATTGATATAGAAAAGTAAGTCAATGTTACAGAATCAATTATGCGAAAATATCAATATAAATAATGAAGATTTTAGCATATCAGATGCAATAGTGATAAAAAATGTATCCAACTTTAACTGCATATTTTAATAGTAGATTTGGAGGAAAATTCTGTAAACATCAAAAAAAGCAATACTCTAAACTTCAGCACACAACTCCACGAAGTAGTACATGTCGAGCAATCTATAGCCTCTTTGAATCTGAAAGTGTACTTGAAAATTCATAAGCACTAAGTAAGTTTTTTAAGTAAAATAATTTCTTTTTTAACTTAATAAATAAACTTTCCCCTTCATTGTTGTGTCACAAGTCATATACAAAGCTATGGTCTACTTACAAGCAGTGCCTTATGTTGGCTTTTTCTATTTTTAACTCATCCATACTACAGCTTGGCAAGCTTGAATAGCATAAGGAATCTTTTTGTTCTTGCGTTTGTTTTGCCAAGGCCTTATTTCTATAAAGTAGGGGTTGAAAATGATCATGGCCTCCATTTACCATATGTAAGGCACTATTGTGACTATAATCTATCTTACCTGCTTTTGATCCTGAGCTATCTATTAACTGATGCAAGAACGGATCTTGTTGCTTATCAATAGTGTGCAATGGGTTACTTTCTGCAACATGCAATTTCACACCATACTTATCACAAAGTACTCTGCCCTCGATATCGGAACGTCCCCAAAATTCATTCTTTCCAATGCTATTGATATATTGGTTACACGTAATTCCACGATTTACGAGCTCACTTTCAACCTCATCAAAGTCATTGCCAATTTTACTTATAAACCACTCTGGAGGATTGTCTTGCGCAAATCTCTTACACTCATTCCTTAAC-----------------------------------------------------------------------------------------------------------------------------------------------------------------------------------------------------------------------------------------------------------------------------------------------
			-----------------------------------------------------------------------------------------------ACTTATGCCTTCTAGCAATTTCCTCCATAGAATCCCTTCTTAACTCTTCACGTTCTGTCCATTTGTTGTTAGACTCGCTTATTACTTCAGGACGCATTAATTTTCTAGACCTTTCAAAATATCCCTGTTCAATAGCATTGTAGACCGAGTAGCCACCGAGCGCGCAATCATTGCCTAACTCTTCTTCGCGACCTTTGAATTTTTCTAATATTTCTTCTCTATTACTCACTTCTACTATAATCTTGCTTTTATCCTGTATGTCAGGATACAGTCTAAGGTCTATATTTCCCAAACTAGTATAGAAAGTTAATACTATATCGCTGCCTTCTGTAAGATCTGTGTAATACCTTATGCCGTTTTCGGTTATAATTTCCATCTTACTTTTGCCAATTTTTATTATATCCCTTCTATATGATTCCTGAATTAGTTCCAGATTTCTTGTTCTATTTGTGATTCTTGCAACATCTATTATACTATCCTCTGAGTATTCTAAGTAAAATACATTATTATCGATTTTTCCATCATATAGTTGACCGCTGGTAGCAGCCTTTGCAATTCTAAAAAATTCCTCAGCATTACTAACATACTCTAAATGAGCACTGATCATATTAGCCTTATGAGCTTTGAACTTTAATTCTATTGTATCAATGACTTTTAAACTTTCTGACCTTTTTAACTTTGCTCCTCTTGATATTAATGTACATACTATATCACTGGCAATTCCATAGCTTCCTTCTATCTGAGCAATTTTTTCTAGTACGTGATCTGCAAAGTAATAATCTTTGTCTTTAGCAAAATTTAATCTCATTCCAGAAGCTATAATCTCATTTACAACTTCTTGTAATTCAATCATGCTTTTAGCTTTTACTACCTTACTTAAAAACTCATTGCGTTTAGCAAGGTAATTTATTTGATAAATCTCTGATAAAAAACTATCGCATTTTTCATAATTGTCTTGTTTTTTACCTATAAAATCAGCTGCTCCTGCTTTTAAGAGCAAGGCTTTTACATTAGGAAATTGACGAGATGGCGAATCAAGAAGTACTGAACTATCATCCTTAACATTTAAAACTATCTTTAAGTCGTTGTCATTTTCATATTGATTTAAAAACTTTCTTAGATTTTCAACCTCTGGATCATAAGCATTATCCCAATCTTCATCAGAACTTGTAGCGAGAAGCATTTTACCTAGTTGCTCTCTTAATTTTTTTTGACTATTAGTTAATAAACATCCTATAATGTTGTCATTATCAATTGCAACTTGCAGTGGAGTTTTTCCATCGTTATTTTTTATGCTTAAATCAGCTCCTTTGCTTATGAGCAAATCCATAGTTTTTCTGCTTTGATCACTACACTTAGCAGCATAATAGTGTAAAGGTGTGTTACCTTTTTCATCTTGTATATTTGGATCAGCTTTTGCATCTAAGAGATACCCAAGATCTTCATATCCACTAGAATAAATAGCAGTATCATGCAAAAGTGTTTTACCTTTATTATCCTGCATATTTAGATCAGCACCAGCTTTGAGAAGAGAAGGAATAATTTCGTCGTATTCGAGAAACACGTTCAATATTGTTGTTCCTAGATGCCCTCTTTTTAAATTAAGAACGTACTTCAGGTCTTTATTTTTCTCGTTACTTTCTAAAAACTGCTTAAGATTTGAAAATGAGTCATAATTTCCCATATTAAAATCTTTTATAATACTATTGAGTAATTTTTGATTTAACTTTTTTTGACTCTCTTCCAGTCCTAAGTTAGGTGCATGAATAAGCCACTCATCTATTAAATCCTCTAAGTATTTTTTATCATCTATCAAACTTCTATCAGCCGAAAATAAATCTCGCTTAATGAATTCATAATAACTATCTACTGGTAATCCAGTTGCTTCTGTTTTTGGGCTACCTA
			TTTCTGAAAACTCTTGTCCAGCACTTAGGTCACACTTCAGTTTTTGCTCATCAGTGTGTTTGCTTTGTTCACTGATAGGTTCTGCAATATATTTTACTGACCCTGTATCCATATTACCTCCTAGCTCTAGATATAGAATATATTATATAGAATGTGTAGTATGTGTCAAGTTAATTTCAACATAATTTTTTTACTACTCATATTTTTGTTAAGTTTTTATGGTGAGTACTGCTAGGTTAAAAGTTGTTTATTACTGGAAGTTTTAGCCAATTTTACTATAGATCAACAAAATTGAGAACACCAGCTATATTTAATATATAGGAATATGATGCTTTAAAGGAGTACAAAAACTGCTGAAGCTTATACAGTAACCTGCGGAGCCACTTCAGCAGAATAAACAAACATATGCTAGTATTAGTAGAGAATTATTTATAAGTCAACTAACTTTTTAAAAAAATATTTTAGTGAAGATACCATGCTAGCTAGTGTTATAAGGAATTGAATTATTGACTCTTCCTAAGATTGCAAAAAAGGTCGTATATTTGTGAGAACAAGCCGCGTAAAAATAAGGTTATAAAAATAGAAGATTTAAATTATTTCAATAAGCTTAGGCAAAAAAGTTCGTATGTAGATATGGATGAAATGGGCTAATATAGCTAGTTTTAGCGTATAGTTAAATTGTTATATTAAAAAGTTCGTATGGTACATATGGTAGACCATCCCATCCCAAAGAAAAATGTTCTCACGGGTAGCGTTTTTTGTTGCTGGAAATGGTTGGATTATTTAAGTTATTAGCAATATATAATACTAAATTAATAGTAATTCATTTGAGAACAAAAAGAAAAATTTATGATAATTTTACATTTCAAATGGATATTGTTCTTTTTATAAAAAATATTCCTACACTATGTAAGGTCAAGTTCTAATCACATCAATTTTTCTTCCAAATTAAATCTTATCTTTTACAGTGGATCTTACGTTTAAATTATTTTATATCCAAAATTAAGGAAGTTATTCTAAACGGTACACAACTTCAGCATCTAAAGCTAGCTGATTTTAAGAAAATATCGCTCTCATGAATGTGCTTTACGGACAAAAGCTTTATTAATATCTTCTATATTATTGTTAATAAACAACCCCCCAAAAAAAATATGCAGAAATAAATTAAAAGACCCATTACAACCAACGCGTAAATATGGAGTAAAGAAATACTTCATTCACCTATTAACCTCTACCTACTGCCTCTACCATTGCTATGATCATAAACTCTATTCACTCCATCAATTTCATCCAATACAGATTGCGGACCAAAATCAATTGATATCACTCTTTCTCCGCCTAATTGCAATGCTCCCCCACCTCCACGCTGTGGATATTGGAGTTCTAAAAATTGTAATAGTAATGGATCAATTTCATGTTGAATTCCTGGACGACCTTGAATCAATCTACCCCTAGGAGAAGATAGAGAATCATTTTGGAATAATTGTGAAATATTTCTTCTCCGATTTCTAAAGTATTGTTCATTTCTTTGAGGTTGTCTAGTGTCATTTCCAATTCCTGCACTAAGAAGACCACGTATATAACCTATAATACCTTCACCTTTCTCTCCAAAGTTACTATTTCCCTGTAAAGCTTGATCAATAGCTTGGTTAATATCCCTAGCATTTTCGTATGCCCATATGCCACAATTATGGCCATCTGTTTGCTGATGAACGGAAACATCATGGACATTATCATCGCTAATATCACATTCTCTTAAAGCTCCTCGAATATTATTGTCAATACGACTATCTGGACCAAGTGAATCAGCATAATACCCATAATAATTTCCATTTTGGTGGACAATAACTAATGTAACCCAATGACGATTACCTACATTAATAATAGCAGTTAATCTATCTTTTTCACCCGAATCTACTTTTTGTTTAAAGTTATCTATGTTACTACTTAATAAGTCCCTACCTGTTGGATCATTTTGATTTCCATCGACTCCTACTGAA
			GTTATTGCAAAATCATGACGATCATTAGTTGGATTAGATCGATCATCATGGAAAGTATATTGTCGTGCAGCGAAAAACATGTCATGAGTTTGTAGCCAATAACGGAAATTTTGATTTTCTGTTGCAAAGTCTAGTGCAAGTAGATTATGCACATCTTCTATTTCACGAGCGTTGTTTCTACGAAGGATAGTGTTTATTTGTTGTAATATTCCTTGTGCTGTAGAAGTACCACCTCCCCTTATTCTTGACCTTAATGTTTCTATTGCCTGTGCTCTAGTACCTTGCAAGTAACTAAATGGAACGTGCAGATTATCATCTATATCAAGCAAAAAAATCGAGTTCTGTCCTGGTCTTTTTTCCATGTAAAAGCGCCTGAAATTTTCACGAGTTTGATCTGACAATAGATTTTCTGGTGGATTTTCATCAATAACACTTTCAGGTCCCACTAATACTTCTGGTCTTGAGTCATGACCACGACGATCAAGTCTATGTACATACACTGCTTGTTGTGGAAGAGATATAAAGTCTTCTGCTCTCTGTGCACCTCTATTAAATACAGCATAAGACAAAACCACCTCATTTCCAGAAGTAATAGGCAAATATCCCCTTTGTTTGCTCATCAATTCTGTTATTTTGTACCTTGCCTCGTCTTGCTCCTGTTCTACTTCTTCTGCATTATCAGCAAATCCTAATACATATCCAATTGGGTGAGTATCTGCTGTAGGTTGTCTTAATAATAGAAGACCTAGTCTCTGTTCTGTAACTCTTGTAAGTATTACCCTTTCTCCTTCTTCTTCCTGCCACCTTTTTAAACTATATGTTTGACCAACTTTATACATAGCAAGCACTTTATAAGGATTATCACTAGCATAAAATGTACCATGTAGTATAGAGCGAAACTTATCTTTGCTATTTACATCTATTATCATATTGCCATGCGTATCTTCTGGCATTAATACTGCAGAAATGTTTCTAAATAATTCTTGATGCTGAAATCTATCTTGCCAGCCATCATTCATAACTTGATTTAAAGCATTATGCACATTTCCAGCATTAGGCACTTGCACAAGATTACCACCAAGAAAATTATTTGCATTATTATTTTGGTAATTGTGATATAAACCAAGGTTATCTGTATGAATATTAAGGCCAAGTTGATTATTAAGTGTGCATGAAACTTCCCGTACATGAACATTATTTCCGTCAACATTAAGATCTTGTAAATTGATGGCTCCTTGTTGTACAGCGTTGTTATCTCTAATATGAAGTATAACTATATCAGAACCTTGAGTATGGAAGACCATGGTTAAAGCATGATTCTCATCACCATATCTAAATATATACTTTCTTACACGTTGTTGAACTGCGTTTACTAATCTGAACTCTTCTAAAATACTATTCCCAAAAGCAAAACCAGTTATGCAATCAAATATTCTGTTATAATTCTCTGCATTTCTTGGTATTTCGTTAGGAAGATGTTGAAGCAAGAAATCTCTAATATTTTCTCTAATTCCTTCATCCTCCAAACACTCAAATAATCTTTGTACCAAAGGAAATCTATTCTCTAAAAACTCTACTGTATCAATACTAAAAGGATCTATATTCAGATTAAAATTTAATCCAATACAAACAGCATTTCTTGATTCAGTGTGAATAGATATAAATGAAGAAGCATGTAATCTTTTAGCATCAGCTCTAGCGCGGTTTAATGCAATATCAGACGATGTCCTCCATCTAGTAACATTAATAACGATAGGAATGTTTTCTCTCTCTGCCTGATGACATATAAGAAAAGCAACATATGAATTTCCAGGAGACAAGTCAAGGTCAATATCTATTGTGTAGAGATGAATAAAATTTGCCAACAAACCTAAGAAAAATCCGTGACTCTCAAACTTTTGACTGCGATTTTGAATGTCATTTTGTAGGCTGCCTAGGTAACTACGATAGATTCGAGTTATGTATGGCAAAATTCCTTCATTTATTCCACGTTCTATATT
			TATTCTTTGGTTACTTGCTAGCACTTCCATAAAACTGAAAATCCCTTGCTGACCCGGTGCAACTTGCACAAAATTGACCAAATGACCAAGCTGTACTCTCTGATCTTGATTGAGTCATATACTTCCTATTTCCTTAACTGTCAACAAACTGCGTGGCGCAGGCGCATTAATCCCATTAAGCCTATTGCGTTCTATATGCCTAAGAAGGCTAATCTCAGACGCTGAATATTTAGCAAATCTATCTCTACCTTGAGAATCTTTTTCACGAATCACCTCGAATACTGTTGCAATCGCCTCTCCCTGACTCTTGCCCTTTCCATGCATGCATACTTTGTATTGCTCAAAATTTAGGTCTTCTTCCCTTAAATTTGGATTTTGCCCTCTAATCTCTCGCACTAGAGCATTTCTTTCCCTTGTACTGAACCTTAACCCATCACTATTAAGACGATCAGAAATACTGTAGCATCTGACAACTTGCTGTCCGTCACGATAAACAGCGACTTTTAGGTTCCCTGTATTTCTATTTCTACCACCTGTATCAATACCATGATTATCAAAACGAAAATACACTCTCTCATTTGCTTTTAAGATATTAGCATCATGAGCAGTAGCAAACATACTGAAAAAGAATACAGGAAGGAAACGTCCTGTACTTACATGATACAAGAAAAATGGACATTGATCTAAAAAGGATTCAAACTCTTGTCTAAAACCATCAAGATCTCCATCCACTAAACTTCTTATTAAAGACACAAAGCACCTCTCTATTTGCTAAGACCAGAAAAACCACTCACATTAATGAGTAGACTAGATTCTTCTTTTCTTATGAGAACCAGAAATACCACTCACACTAGGAGCTTCAAACTCAGACTGTGGGCCATCACCAGAACCATCAAGTGGCAAAGATACCTTAGATTGAGACCGCAAATTATTCCAAGGACCATCACCTACAGAAGGTAAAGTTACTTTCTCTAACTGAAGAAATAACTCTTCTGCAAACTTGCCGTAATCTACACCTTTCCTCTTTCCTTCCCTACCACATATTCTAAGATTTTCTATCATGACTTCTTTAAAAAGGTCAAACTTTTCAGGAAAGCAACCTTTGGCAAATGAAATCATATCTAATATTTCTTCTTTCTCTATTTTCCTATCGGGCTTACAAACATCTTCTCGTTTCCAATTAATGATTAATCCCCCAAGTACACTCTTTATAGGAACTGTATAATTAGAAGTATTAACAGAGGTCTCTCTGTATTCAGCAAAGCGTTCACATTTCCAAATCTCCATAATAAGGGATCTAGCTTGAACACTTAACTCAGGATTTTTCAACATCACATTTGAAAGTGAATAAAGAAAAAGTTCATAGTCTTGCTGTGAGAATATCTTGTCCGAACAGTCTCCTCCTGCTGAAACGCCTTTATAACACCAGCACTGTACCAAATCATGAACCGTATCAAAAAAACATGACTCTATTAATTCAGCAAGAAGGGAATATACTCCCTTATCTTTCTGCAATAATTTCTGTAAAAGAGTATCTTTATCGCCTATATTCCTTACACAAAAATCTAAAATAGGAGCGTCTTTCTTAACAGATTGAGGACGAGAAAGAGCAACAATAGCTTCTGTAAGCTTCTTCTCCTTATCTTTTTCCTCTAACTGATTATAAAAATACTCTACCCCTTCGCTCCACTTAAGTTTTACAGCACTGTCAAAACCTTCTACTGCATCATACTTCTTTAATTCCCCAGATTCTCTATCGATCCAGAAATCAAACACAGGACCATTTCTCTTCATGGATGATAGCAGAATGTTTCTTACATATTGATCACTGATCGGATTACCTTGACTATCTACCTCTTCTGAAGTAAATTGACCTCTAGAGAGTACAAACTGTTTGTTGAAAAAATCACCTATCTTGCCCGTTATACAGTACCTAGATGCCATACCATACCTTGGTAGTGGGTTATCGATTTCTCCTATTTTCTCTTCAGTCAATTTCT
			GACCTAAAACAGTATTATTTAACCTTGTACCTAACCAACAACCTTCATCTCGAAAAACATTATATAAGAATTCCAGCTTATCATCCTTAAAAAGTTTGATATACTCTATATAGGTCTCGACCCACCTTTTAATAGCTAACTTTCTTCCAGCCGCAATGTCACGATCTGTATGTTTTATCACATCTTGTAGCTTTTTAAGCACTTCAGCCTGACGTTTTGTTTCTATTGGCATTTAAACCTCCCTATATCATGAAAACAACGCTATGGTACTAAATTTGTAACTAAGTTACAACACCTAATTACTCCAGAAAGACCTATTTGATACCCAAACGTTCTGGTCAGGCCTAGAGAAATCTGTCTGGAATTATTGAGTATTTTCTAGAAATCTTAATTTGACAGCTAACACCAGGTTTTCTGGAGACTATAGGTGATGCACTTTTTCTATTTATATTCCCAAGAATAAGGTCAGTAGATATGTTGTTTTCCAGAAGAATATTAGTAAGATTAATTGGAGAAGTGCTTATGACTTTAACTAAGTGTGTTTTAACTTCGCCCTTAAGTTCTGTTCAGCAGTATCTGTTAGTGTTAGGTAAGGTTATGGTTGTAAATACAAAATCCGATCAGCAGAGGGCTGAAGATGATCTATATACTGTTTTGAGATTCAAAGAAAAAGGAGATTTTGAAAGACGGATAAGAGAACTGCTTGTTAACGATTATAAGAAACTTAAAAAACCACTGAGCAAACTCCTTGGTAAGTTAGAAAGTAAAATAAGGACTGATAAAGAGAATAACCAAGCAGCCAGAAACGTTTATGATCAAATCAAAAAATCTAAAACTAATGAAGATAAATTAAGTAATTTATTGAACTTTAAAAAACAGCTAAAAGCTTTCCTAAAAAATCAAGATGATTGTAGTATTGTGTTAAATGCGATTGACTCTGCAAGTGTTATCCCTGTTATTGAAGTTAATGGTGTGCATCCAAAAGATAGTGAGATCAAAAAGTTAAAAAAAGCTCAACCTCTCACCTCTAACAGACAAGACTTTGAAGAAGCTCTAGGATACATAGAATCACAAGAAAAAGTTATGGGAATTACATTAGAGGAAATTATGGAATACAAGCAACACTCTGTTAAGATTTTTCTACTGAACCGTGTTCATTCATGCAAAAATGGGCATTCTCAATTGCATCCTGATGTAAAAGAAGCTATAGCAATATTATCAAATGATAAGCTGAGAGCTTTCTACGATGAAGAAGTAAAGAAGAAGACGCTACAACCAATATTGTCCTACAAAGAATGTGAACAATTATATGATAAAATTAACTATGAAAAAAATGAATCTCGTATTATAATCGAAAGAGAAGAACTTGGAGAGAATGTTAGGAGGGTAATGGGAGTGAAGCGCTTTACGAATGAAAGCAGTAGAGAAGATCAGAAAAATGGTACTAGTCCAACAGGAACTTCTACAAATTATAGACAAGAGCAAGTTGCCTCTAGTGGTGATAGAACACTTTATAATAGTGATATACCTTCACTAGGTAGATCGATTAAGAGCAGCCGAAGTGCACTGTTTATGCCATTTGGAGCTTCTGTTGATACGAGTACCCCGATTAAACCTGCCAATCCATCTAACCTAGTTACCACTGGTGAGAATTATACTAGTAATGCAGATCTGAGTGATGAATTGAACGTAAGTGAAGTAACTAAAATTGTTGAACGAATGGAGCTATTATCCAATAGTTTAAAAAAAATCCAAGAAATTGTGGAAAAGCTGGGTAATACTACACTAAGTGAAGAAGTGATAGTTCATGAGAGACATTTCAAAAAGTTTATGGATTTTGTAGGAGAAATTCTCGTAAATATTGGTACAAGATTACCACAAAGTGATTCTAAAAGCATGTATCTTGAACAAAAATTGAAGGGATTGGAAAAGATGAATGAATCCTTAAATAACAGTGTTCAAGAGTTAGAGAAAAAAGTAGATAAACTTGAAAAAGAGAA
			TAAAGATTTTCTAGCAGAAAATGATGAACTTAAGGAAAAACTTGCTACAGCGAAAGAAGAAAAGGAATTGCTATTTAATAAAAAAGAAAAGATGCAGGAAGTTATAAATGGGCTGAATGAGAACAATCAACGATTAATGCAAAAAATAAATGGGTTAGAAGATGATTATGAGTATTTGTTAAGAGCGGAAAAGACAAAAAGAGAAACCGAAGATTCGTGTATACAAGTGGAGGATGCAGATATACCGGAAGGAAAAGCTGAGTTATGTAAAGACTATGAAATTAAACTAGTAAAGCTGGAACAAGAGATAGATGCAAAAGGGAAACAATGTGAGGAATTGCTATTAGAAAATAGTATATTACGAGGAAATATAGAACGATTAAAGGAAGAGAATAAACGATTAGAAGGCATTGAAGAAAGCTTTAGTATCGATCCCTCACATTTTTGCTCTGTAAAAAATTTGCATGATGAGCTTATTCTAGCTAATGAACAGCCGGAAAATATTGATATATCAATCCAGGATGAGATGGATTCAAAAGTTGCCACTGAGTCTGTGGGTGTTAATGTAAAACAAGGTTATAGTAAAAGGACTAGCAACCTATCTCGAGTCTCTGAACAAAGTTCAGCAGTAAAATCTCAATTCTCAGAAGCAAGAGCTCAGAGTAGAAAGCAAATAATTTATGCCTCTGCTTCTCTTATATTATCTGGAGTATTTGCTGTTGGCACAAGTTTAACAATGTCTCATTTAGGAATATCTATTTCACTTGCTTTGACTGCATTAACTTTCCTTACATTGGGATGTTATTGTTCATATAAGGCAAGTACAACGCTTAGGAATATTGAACTTGATCGAACTTTTAAAATGGCTGATCATGAAGCTGTTTTTATGGTTCCCAGCTTATAACTATGTGGAAAAATATATTGTTTTACTCACCCCAAGAAAAGAGATAATGGGAAAGATAAAAAGGTCTATCAGTTCTCGGTGCGGCAGATTAATTTCTGACGGTGATATAGAGCATTACTTATTTCTCTAGAGAATAGGGAATTGGCGAATAGAGTTCTAGGTGTAGAAGGAGATATAGATGAAGAAAAGACCAGATTTAGTAGAAAAATATAAGGGCTTCTTTGTAAATGATAGTAAGGGAACAGCAAAGTAGTTATATTAAGGGACTGGTTTTATGTTCTGAACTCAGATTTTCGTTAGGTTATAAAAGAAGTAATATCGAGACCTTACTTTGAAATTCCAGATTATCAGAGTACTTTGCTCTTCTGAAGTGAGTGATGTTGGAATACCTCTGGATCGCAGTACTAATAACCAAAATTAAAGAGTAAATAGTTTATAATTTAAGTATTTATAATAGAGAAATTAGCATGTATCTAAATTTGAGCAGCAAATACCTTGAAATTACCATCAATTCAGTAAAATTGAAGAGTTTTAATGGTTTAATCATGTAAAGTATTCAATAAACTGCCGTTTTTAAATTTTATCAGACTCAGTTAAAAGAGTGGAGATTTTAATGATTTACCTCAAATCTAATTAAGAGTTAAAGTGAGAAGATGTTTTAGTTTTTTTGCACCTTCCTCTCTACTAATTAAGGCGTTCTTTTTATTTGCGGCTTTTCAGACGTACGATTCTGCTTAGCAA-------------------------------------------------------------------------------------------------------------------------------------------------------------------------------------------------------------------------------------------------------------------------------------------------------------------------------------------------------------------
			--------------------------------------------------------------------------------------------------------------------------------------------------------------------------------------------------------------------------------------------------------------------------------------------------------------------------------------------------------------------------------------------------------------------------------------------------------------------------------------------------------------------------------------------------------------------------------------------------------------------------------------------------------------------------------------------------------------------------------------------------------------------------------------------------------------------------------------------------------------------------------------------------------------------------------------------------------------------------------------------------------------------------ATAGCCTTTTACTTGTTTCCGGACAACCTCTTACTTCATTTCCTTGTTGAGCAGAAAGATGGAGAGGTGTTATATCACTTTTAACTGTAGAATTAACATCTGCATTATATTCTAAAAGAGCTTCAACAACTTTCGTATATCCTTTCTGAGCAGCAGCATGAAGCGTCGTAATACCATTTTTGGTTTGAGCATTTATATTAGCTCCCTTACTTAGAAGCAGTTTAGCAATTTCTCCCTTAATATTAATATCAGGATCTTCATTAGTAAGAAATCCAAAAAAACCTTCACTCTCACTTAAAGCAGTAAAATGCAATGCTGTTCTTCCATATTTATCACTAGCGTTAATATCAGTATCGTGTTGCAAAAGAGCTTCAACGATTTCTATGCATTCCTTCTTAACAGCAATATTCAATAGCTCAGGATTATCTTTTACATTAGCTCTATTAGTTAAAAGTAGCTTGGTAATTTTTAAATCGGCATTCTCAGTAGCATAAAATATTGGAGTTTTTCCAGTTTTGTCTTGAGCATTTATATCAGCTCCATAGCTTATCAATAATTTAGCTACTTCTTCCTGTTTGTTTTTGGCTGCACTATGTAAAGGTGTAAAACCTTCTTTAGATGTTGAATTGTGTAACGTATTAACATCAGCACCATACTTCAATAGGTCTTCAACAATTTTCAAATATCCTTTTTCAACAGCAGCATGTAATAACTTAGGATTATTTGCATCTTCGAGATTAACAATAAGACCATATTCTAGAAGAGCCTCAACAATCTTTTTATACTCTTCTCCATAGCCGTGCACTGCGATTTTAAGAGAGCTTCTGTTACTTTGATGATTAATATCAGGACAATACTTTAAAACATCCTCAACAATCATTAAATATCCTTTTTCAACAGCGAGGTGTAGTGTGGTTTTACCATCTTTGTCCTGATTATCAACTTTAGCTCCATGTTGTAAGAGCAGCTTTACAACTGTTTTACGTCCTGTTTTGGTAGCAATATGAAGTGGCG
			TTAAATTACTATTTGTGCTAGCATTAATATCAGCACCTTTATTCAAGAATAATTTCACAGCTTCTTCATTGCCTAGTTCAGAAGCAAAATGTAGTGGCGTATATCCTTCCTTCAATGTGAAAGAATGAGTACAAGCACCATGGTTTAGAAGATCTTCGGCAATATGCATATATCCTTTCTTAGCAGCAATATGAAGAGGGGTTATACTATCTTCCCCTTTAACATCAACATTAGCACCTCTACTTAAAAGCAACGTGATAACTTCTTTACTACCTTTTTCAACAGCAAAGTGCAGTGGTGCATAACCTTTTTTCCATGTTGAAGTACACACACAATTAACATAAGCTCCATATTTTAAAAGATGCTCAACAATCTGTAAATACTCTCTCTCAGCTGCAATATGAAGAGGAGTTATACCATCATTGCTTCTGACGTTAATGTTAGCTCCACGATTTAAAAGTAGTTCGGTAATTTCCATTTTCTTATTTTCAATCGCATTGTGAAGCGGAGTTCTGCCATACTGATTTTTAGCATCAATGTTAGCACCTCTGTCTAGAAGCATCTTAACAATTTCTATGTCACCATTTATAGCAGCAAAATGAAGTGGAGTATTAGAAGGTCTTTTGTTTTTGCTGTTAACTTTAGAACCGTTTGTTAAAAGTAGTTTAGTAACCGCTGTATGTTTATTCTCAATAGCATCACGAAGTAAAACATATCCTTCTGACCATGCTTGTGAATAAGATAGTCCAAAAGAATTAATTAACTCCCTTGCTCTTTCTAGTCTTCCTTCACGAACTGCAGAAATTAAACTGTAGCTTGTATTATCATTGCCTAGCATAACTACTTACCCTCCAGATTATAACATTTTCCTTATATTAATATAATCATAAATAGATGATATATTATCCACAGTATATAATATAAGTCAAACTAGTTTAAACATAATATTTTTACTATCTTGCAGTGTTTTAGTTTCTGTAATAAATCCAGGTGTTTACATATACTCTCCTTTAACGCAATAAATATGTCTAATAGAATAAAATGGTAAACTTGTAGCTGTGATGTGGAGTATAAAGTAGCCCATGTACCAAAAATTTGTACTTTTTTCTATATCTACTTTCCTTAATTTGACTCTATGGCTTGCTGAAACTCAGATATTGTAACTGATTTAAGTATAATATTAACTTAGGTTATATATAAATATTTCAATAGTATTATTCAAAGTTTCAAACTTTTAACTCCACTTTCTATATTGACGTCTTGTAAATTTTGATCTGGCTCCTTCAGCATTTTTAACAATTTAGTTGCAATATTCTTATGTTTATTGGCTATAGCAACTTGCAATAATGTATTCCCTTGATTATTACGAGCATTTGTTACAGCTATAAACTCATCAGGTTTTACTGCTTTAAGCTTGCTGATAATTTCAACATTACCTTTTTTTGCATCTCCAAACAATTCTTCAATTAATTTCAGTAGGTTAGTAACTTTTTGGTCCTTAGAAAGATCAATAGGTATTTTACCTTCTTTGTTCTCAATGTTATAAATTGCACCATGTTTTAATAAAGATTTTACAACTTCCAAGGAGCCACCTTTAGCTGCAACATGAAGTGATGTAGTACCACTAGAAGTAGTTTTAGCATTAACAAAGTCATTTAATTTATCACGACTGATATGTTGTAACAGAACCTCAACAATTTCTTTGTAACATTTGGAAGTAGCAGTGTGTAATGGTGTATTACCTTTATTAGTAACTTGACTAACATTAGCTCCATTTGTTAGTAAGATGTTTACAATATCTATGTGTCCATTGCTAACAGCGTAATGCAACGGTGTTCTTCCATCAATATCTTTATCGTTGGCATCAGCTCCATCTTTTAACAGACGCTGAACAGTTCGTATATCACCTTTACTAGCAGCAATGTTGATATCTTTCTGCAGATGCTGGAGAACCTCTGATGCTTCGCTACCCTCAAGCTTAAATCTAAAATTAATCATCT
			CTATCTTTTTTAAAATGTCTAAAACACTCGGATGACTTGGTCCAAAAACAGCTTTTCTTTGATCAAAACTTTCTCTGTAGACTTTAAGTGCGCTGATCCATTTCCCTTGAGCAAAAAGTACATTTGCTATGTTGTATTGAGTATTCAAGGCTTCTGGGTGATTTTGTTGTAAAGCTTTTTTCTGTATATTTAAAACCTCTTGAAAAGCTTTCAAGGCTTCATGATATTTATTTTGATTGAAGAGTACCCCAGCAATGTTATGTAACGTTCTCAAGGTATCAGCATGATTAATACCTAAAATTATTTTCTTCTTTTCAAAAACCTCTTTATAGATTTTTAAGGACTCTTCGTATTTACCTTGGTTAGCTAGTACCATTGCTATATTATTTTTGGCACTCACAGTGGCTAGATCATGTGTACCTAGTGTTTCTTTCCTCTTTTCAAAAACTGCCCTATTGATATTTAACGCTTCTTCATATTTTCCCTGTTTATCTAATACTAATGCCATGTGAAACTGAGTATTTAAGGTATCTGAATGATTTGACCCTAGTATTTCCTTTTGTCTCTGATAGACTTCTTGATAAATATTAAAAGCTTCTTCATCTTTCCCCTGTCTATGCAGCACTAAAGCGATTGTACTTCTTGTACTTAAAGTATCCTTATCGTTTGAACCCAGCATTTCTTTTTGTTTCTGAAAAATCTCTTCAAGCATATTTAAAGCTTCTTGGTAAATTCCTTGCTTATATAGCACTTTGGCTATATATGTCTGAATATCTAAAGTACCAGGATTGTCTGTTCCTAGTATTTCTTTTCTTCTTTCAAATGCGCTTCTGAAAATACTTAAGGCTTTTTGGTAATTGCCTTGATTCAAGAGCACTAAAGCTGTATCAATCTGAGCGGATACGTCACTTTGCGATATCTGCTTCAACTGCTCGACTTTTGAAAAGTTACTATGTACTGCAGCAACTACTAACGTTTTGTTCTCTCTATTACGAGCACTCATCACTGCTTTTACTGTATCAATATCCTTTATCTTATTTAGGTCATTAATAACTTGAGCATTACCATCTTTAACCTTTTTAAATGATTCACTGACTAGTTTAAATAAGCTAGTTATACTTTTATCCACAGTAAAATCTGATGGTGTTTTCCCACTGTCAGAGACAGCATTGTATACTGCACCATTAGATAATAGGGCCTTTACAACTTTTAAGTGAGAGAACTTAGCAGCATAATGCAGAGGAGTAAACCCCTTGTTACCAACCACATTAGGATTAGCTTTATTTTGTAATAGAATATTGACAACTCCATCATAGCCCTTCCATGCAGCATAATATAATGGTGTTACACTATCAGCATTTTTGGCATTAACAAACGCTCCTGCTTTAATGTAATTCTCAACCTCTGAAGAGCTATTACGTTTTACAGCCTCAAATAATTTCTCAGTTGATGCTAATAGATTGATAACGTCTTTATCGTTAGTCATTTCTAATGGTCTTCTACAAAGCTTGTCAACAGCGTTATAAACTGCACCATTTTTTAATAAAACTTCAATAACGTCTTTATAACCAAAATTAGCAGCAATATGCATAGGGGTTAAGCCATTAGTATCTTTAGCATTAACGTCAGCACCTTGTGCTATCAAATACTTTACAACTTCTAACCGACCTTTCATTGCAGCATAGTGTAGTAATGTCTGGTTAGCTGTACCAAGCTCATTAATACTCAACCCCTTGCTAAGGAAAAACTCTACGGTATCTTTATAACCTTCTCTAGCTGCAATGTGTATAGGCTTTGATCCAGAGGCATTTTTAGCATTAATATTAGACCCTTCATCTACTAGACATTTTACCATTTCCAAGTTACTTTCCTGTGAAGCAATGTGCAGTATAGTCCAATCATCATTGCCTTTAGCATTCATATCTACTTTTTTATACTGCAGTAACATTTTAACCACTTGCAAATGACCATGTGCAACTGCTAATTCTAAAGGTGTTCTG
			CTCTTATTATCCTTAACATTAACTTTTGCTCCATTACTTAATAGGACTTCAACAACATTAACATGGCCGTGTCCTGCAGCTATATGTAGTGGAGTACCTTCAACATTTACAAAGTTAACATTAGCCTTGTTTGCTATCAAAACTTCAGCAACTTCTTCATGGCCTTCTTGTGCCGCAAGATATAATGGTGTTATACTATTAATAGTCATAGCATCAACATTGGCTCCCCTTTCTATCAGAGCATTTACTATCCCCTTATGTCCTCTTTTAGCAGCCAAATGTAATAGTGTAGCATCTTCAGGACCTTTTATATCAATATGGGCCTTGTTTTTTAGCAAAATCTCTACAATATCCCTATAACCAGCGAGTACTGCTAATGATAAAGGTTCACCACCTTCTGCATTAACACTAGCTCCATTTTCTACAAGAACTTCAACGATCTCCTTATGATTATGCTTAATAGCAGAAAGCAATGGTGTTAGGTTGTTACTCTTAACATTAACACTGGCTCTATTTGCTACCAAAATTCCAACGATTTCCTTATGACCTCCTTCCACAGCTACATGTAATGGTGTACTACCTGCAATACCTTCTGTGTTAACTTTAGCTTTATTTTTTATTAAAAGATTCACAATATCTTTGTGACCTCCCACAATAGCTGCATGTAAAGGTGTAAGACCATAATTAGCACTAGTATTGACTTCAGCTTTACTTTTGATTAGAAAAGCAATAGCGTCTTTATGTCCACTTAGAGCAGCTACATGCAATGGCGTCATGCCATCATTAGTTCTAGCATCAACTTCAGCTTTATTTTTTATTAGAAGATCAATAATATCTTTGCTACCATTCATCGCAGCTGCATGTAATGGTGTACTAACCTTAATGCCTTGAGCTCTAACTTCAGCTTTATTTCTTATTAGGAGTTCAATAATATCTTTGTGACCTTTCAGAGCAGCTACATGTAATGGTGTTAGATTATTATTGGCTTTATCATTGATTTCTACTCCATTTTTTATTAAAAGCTCAGCAACTGCCTTATGACCACTCTCTGCTGCATAGTGTAATGGCGTAGCATTATTTTTATCTTTAGCGCGAATGTTAACCCCATGCTCGAGAAGAGCAACAACTATCTTCAAGTGGCCACTCTGCACTGCAAAATGTAGTGGGGTTATACCTTCCACAGTGGCAATACTAGCATTTGCCTTATTTGTCAGTAAAGCCTTAACAATTTTCTCATGTCCATCTTTTGCTGCGTAGTGCAAAGGTGTGTTATTATAGGTTTTGTCAACAACATTAACATTAGCTCCATGCTTCAATAAAATATTAGCTATCTTTTCATGACCGTTTTCTATTGCATAGTGTAATGGTGTACAACCATCTATAACTCTGGAGTTAACATCGGCTCCTTTGAGAATTAAAGCATTCACTACTTCTAGGTGGCCATTTAGTGCTGCTGTATGTAATGGTATTCCCTCCTTATCGTTTCTTGCATTAACATTTGCCTCATTTTTCAGTAAAAAATTAACTAGCCCTAGATAACCACTTTCTGCAGCTATATGTAGTGAAGTAAAGCCACCCATAGTTTCGTTGATGTCAACATTCGCTTCTTTTTCCAGCATAATCTTAGCAACATCAATATGATTGTTTTTTATTGCATAGTGTAAAGGTGAAAAACCAGCTATATCTTTGGTATTAGTATTAGCATTATTTTTTAGTAGAATTTCAACAGCATCTTTGTGACCATTTTTAGCTGCAATATGTAGTGATGTTTTGCCACTATTATCTAGATCATCAACATATACACCTGTTTTTCCTATAAAAAATTCCACAATATTTTTCCTTCCATATGCAGCAGCAATATGTAGTGGGCTTTGACCATTAATATCTTTAACATTAACGTCTAAATTTTGATTAAGAACAAATTTTATAATTTCAAGACTAGGTCCCTTAGCAGCAAAATGTAATGTAGTCCATGAGTTAATACTTCTAGCATTGATGTC
			TGCTCCTTTTTTGAGATAACTCTTTAAGTCTTCAAGATTTCCTTCTTCCAACGCAGCAAACATTTTTTCCTGATTAGTAATAGTGATAAGGTTTTGATCGTATTTATCTTTCAGCTTGGAAGGATCATCTCTTACCGACTTGCCAATTTTCTTCTTACTTTTTATTACATTTTCTGAAATAAGTTTTTTAGCATTCAAGATAACTGCTATTGAGGGATCAGATAACAATACATCAACTAAGGTATTATCGTGTGCTAAATGATTACGCAAACATTTTCCAGTTAATAAAGGAGTGTTATCATCTAAAAAAAGTAGATTGTTTTCTAGATGCTTCTCTGATCTACCTAAAATTGACATTATATCCAGAACAAGCATTTCTACTACTGCTTGCAACTCTTTATTCCTCTTGTAGGAAGGAAGCTTTTCAGTTAACTTGCCACTTAATGCGTTATTCCTCAAAATACTTTTCAGTTCAGATAACTTCAGTTCAAGCTGGTTATTGTATTTTTCTTCTGTTATGTTGTAAGCCTTCCTTTGTTTATGTATAGGAATAAACGAACCTTTCTCATTCAACTTGTTTCTTAATTCCTCAATCCATTTAAGGTCACCTGTTCCAAGTTCAGCAATGTAAAAAATCTCACAAGTTAATCTATTTACTTTATCAAGGTTGTCATCCTGTATTCTTGACCTAACACTATGAGAAATTTTCATTGATAGTTCGGCTATTTCTTTAAGATTGTGAGACTCTATTTGGGAAGGAATATTCTCTAGTGTTTTATTAGCAAAGAATTTTATTCCTCTAATAACATTATGGTCAATCTTATTGTCATTCAAACCAACATCTAAGCTCTTTAATGATATAAACGCCGTAACATAATCAGTTCTGATATTTTTTGATTTAGTTTTTGCAAAATTGATTATGTTATCAATTTTATTAAACAGCTCCTTTTCATAATTCGTCTTTTCAGTTATATTATTGCTTAATTCTTTTATGAGTTTTTCAAGCTTATAATGTTCCATCACTTTAAAACTCTCTGTAATCATTTCATCTAATTCAACGTTACTAAATATTCCAGCAACTTCTTTTATCTCGTCTAAGTTTTCACTACTGGTAATTTTCTTTAGCAACATTATGACTATTTTAATCTTGTTATTGTAAAGAATATCAGTAATTACATTATCGATTCTTTTAGTATCATTTTGAACACCAATAAAAAAGCTAACATCTGTATTTTCTTCAATCTCTGTTCTCTTAGAGAGCGAGTAAGCATGTGATAGTGAATTACGTAAATCTATAATGACTTCTCTTGTGTTCCTTGGTAATGATAGTAGAAGAAGCTCGCTTGTAGTGCTAGATAACTTAGGAGATTCTAGGGTGTTTTTTAAATATTCACCAATAACTTGTAAAACCCTTGTAATAATTAACTGCCCTTCCCTTTGTTTAGGATCAGCTGATAACGCCAACTTTATATAATCACTTATTTTCTCTAAAGAATGAATATCCCTAATTTGTTGATAATCGCTATACAACTCTCCAAATTGAGGATAATTTCTAACGATCTCTGCAACAACCCTCTCACGTTTTAACTTTGGGAGATCAGCAAATTTACCAATGTCCACACCTTCTATAATATCTTTTTCTTCTTTAAGTTTCTTTGCAAAATTTTCTAAGTGGTTTAGTATTTTACTTTTATTCAATGTGGCATTATAGAATAGATTCATTTCCTGTCGTTTTATGTGAGAAGAAACAAAACTGATCAAACAAAATTCCATTTCTTCCCAAGGTAGTCTATTGTAGGTTGATTTCAACTGCCGCTTTAATATATGAATATTTTGTGCAATAAACTTTGCTATGAATAAAAACTTTTCATCTACTTTTTCTGTGTTTGAATATTCTGCCTTTAACAGGCTAATATTTTGAAGTACTAACTCAATCCGCTCTCTGATGTTATTAAGATAACTCTTCACATTCTGATCTTGTCCAGAAGCACTAGAGAAAA
			AACGGAGGTTTATCAACTTATTTTCAACAAAAATTTCTATCTCTTCTGACAAGAATACGTTCTTTAGTTTTAATTCCTCATAAGATCGTGAAAGAATTTCATCTAATTCCCTGAAATGAACAGCAAAATAATTGCCTGGCCATTTATTAATGAGTGTATCAAGAAGTTCAACATTACCTGAACGTATAGCATAATAAAACGCATTATGGCATGTTTCATCCTCATCATCTGGTAATATAGTAGTTTCTCTGATGCCAACAGATAAATTACTGAGAATTTTACTATTATTGCCAAGTAGGTATTCTAAAATCTTTACCTTATTGTGTTTACAAGCTAAGATAACTAAGTTAGTACTCTTAACAGGGTTATTAGCATTATCATAATAGTCTCTCAAAGTTACTTGATCTTCTGCATCACTTATGTAATCAATAAAATTGCTTAATTTTTTTAAGCTATCGACATTACCATCTGATATTGCCTCTTCGAGTTCAGTTAAAACCAGGAGATAAAGTTCTTCAGCTTTTGCTTTTCTGCGGTAGAGCTTTTTATATTCTCTAATAAACTCCTCTTTTGATGTGTAAGAACGTGATAAAAACTGTTTATCTTCTTGATAAAAACTGGTTTGTTGTTTAGGTACATGCATAAACCCTCTCTGAGATATATTTACACCAGTATTAGAATAGCAAAGTTTACTTAATATGGCAAAATTTAAAATAGCATCTTTTGTTAATAAAATATTTTTGAGAGAATATCTACTAATCCTGCAATTTCAGGACGAAAAGCCTTCACAACATTTGGTTTTGGGTGTGGGAAATGTGTTGGTTGTTTAAATTTTTAGTAACACCTACTAATAATAACCCGTTTGAAAACAACAAAGAGAAATGATGATCAACTTACATAAAAAAGCACTAAGTTTAGTGTTTTGGCATTATAGCAATCTCTTATGTATCACCTCTCTGGAACCATACGACTAATTGTTGTTCATAAAAAACTCTAGTACTGACAAAAAATGTATTTATTCTAATCTTGCACGTTTGGTATCATTACTTATAGAAGTTTCATAAAGTCTTGTACCAGGCTCTACGAGATTATTTAAGGGACTTAAAGATTGAAAAGTACGTTTATTGGAATCATCAAACGCTACTATAAAGTTTAACAAGTTATCATTATATAGATATTCAGTTATATTATATGTAGAATCATGGTCCAGAATAATTTTCTTTTCTTTGGCATCTTGATCTGCCACATCTAATTTAGTATAAAATTGTATCTTACTTAACTTATTTAACAAATCTGCTCTTTCTAAAAAAGGTTTTACCTTATCTAATATGATATCATTATATATAGGATAGCGTATGGAATAATCAATTTTTGCTAGTCTTACAGATAATTGATTATTATATAGTACATGTATGTTGAAGTTATTTGTAACAAATTCATATAGTGGAAGGCTATCTTTTATTTCATCTGTTTTCATTTGAAGAATTTCACAAACACAGTCATCTAGATAACTTGATAATTTACTGTAATTACTGCATCCTTTATAAGGAGATAAGTCAATAATTTTTCCGTAATCCTTATTGAAGTTCCTTACTAAAGTAAATTTAATCAACAATTTAGTGCATGCTAGATCACTTACAGCGTTATCTAAAGATGTGGAACAATTATCATAAAGCCGTCGTTCACGATTTCTTATGTTAATATCAGCTCCATATTCTAATAGTTCTTTAACTACTCCCAGATTTTTACCACTTTTTTTTACAGCATGGTTCAGTGCAGTATTGCCTTTACGGTTTGTTGCATTTACATCAGCACCATGTTTCAGAAGTTCTCTAACTAATTCTAATTCCTTCCCCAGTGTTATAGCAGAATGTAGTGGAGTTTCACTATACATGTTTCTTGAATTGACTTCAGCACCACCTAACAAAAGCTCTTTAGTAATTTCTACACTACTAGTAGTATGAAGTAACGTATCTCTATTCCTTTCTACTCTAAGGTTA
			GCATTAGCACCTGCAGACAAAAGAGCTTTAACTTTTTCTAAGTTTCGTTCATAGACTGCTTTTTCTAATTCTTTGTTAATATTATTATTTAGCATATTTTTAAAATCCTCCTAAATTTCACTATTTTGTAACAAAATTTTTGTATATTTTCTAGATCTTGTCACCCTCATTAGAGTTTCATTTAAGAGAGCTATAACTTTAAACTCTTTACTCGATTTTCTACGCTGACATCTTGTAAACTCTGATCTGGACTTTTTAATATTTCTAATAATCTACTTGCAAGGTTTGAGTGTTTATTGATTACTGCAACCTGGACTAATGACTTGTCTTGATCATTACGAGCATTTGTTACAGCTACGCGCTCATCAGGTTTTATTGCTTTCAGCTTACTGATAATTTCAACATTACCATTTTTTGCATTCTCAAACAGCTCTTCTACTAATTTCAATAGGTTAGTAATATTCTGGTCTCGAGAAAGATCAAGTGGTATTTTACCTTCCTTATTCTTGATGTTATAAATTGCACCATGTTTCAACAAAGACTTTACAGCTTCAAAAAAGCTATTTTCAGTAGCAACATGCAACGATGCAGTGCCTTTAACTATTGTTTTAGCATTAATAAAATCACTCAATTTATTGTGGCTTACACGTTGTAACAAAGCTTCAATAATTTCTTTATGACCTTTGGAAGCAGCAGTGTGTAATGGTGTATTACCTTTGTTAGTAACTTTAGTAGCATCAGCTCCATTTGCTAGCAAGATATTTACAACTTTTATGTGCCCATTATTAACAGCATAATGTAATGGCGTTCTTCCATCCACGTTTTTCGAATCAATGATTGCTCCATCTCTAATGAAACTCTCAATTCCTAAATAATTATTATCTTCTATAGCCTTAAATAACTTCTCAACCAATTTTAGTAATTTTATGACTTCTGGGTTTCCTCTTCTTTCTGCAAAGTGTAATGGTAAAACATATCTACCTCCTTCAGCTCTAGCATTAAAGTATGCTCCGCTCATAAGTAGAGACCTAACTATATCTAAATTACCAATTTGTGCCCCTAAGTGTAAAGGCGTAGCATTTTTATCCATTTTTGCATTAACATCCGCTCCATTTATAATAAGAGTTTTAACTACCTTAGGATGACCATATTGAGCTGCAAGATGTAGGGCTGTGCCTTTATTTTGATTTTCTTTTACATTTACATCAGCACCATGTTTCAATAGAACGGTTGCTATCTGATCATAACCTTTTTCTGCTGCAAAATGTAAAGGAGTCCAATTTGTGTGATCTAAAGCATTAATATCTGCTTCCTTTTCTAAGAGCAATTCAACCACCTCTAAATGATCATGGTCTACTGCAAAGTGTAGAGGTGTAGTACTTTTAACTGTTTTAGCATTAATGTCTGCTCCTTTATCAAGCAAAGATTTAGCAACTTCTAAACTACCATCATATGCTGCACAATGTAGAGGAGTCCAACTTCTGTTATCTAGAGCATTAATATCTGCTCCATTTTCAATCAAGAAATTCATTATTTCCAAGTGATTATGTTCTGCTGCCAAATGTAGAGCTCTTCTACCATCATCCATCTTTGCATTTATATTTGCTCCTTTTGCAATTAAGCTCTCTACTATTTTTAAAGAAAAACCATTATATGCTGCATTATGTAAAGGAGTCCAATTCTGATCATCCACGGTGTTAATGTTTGCTCCATTTTTAATTAAAAAATCACTCACCTCGAAATGACTTTGCTGAATTGCTAGATGCAAAGGTGTAAAACCTTCGTTTTTTTTAGCATTAACATTGGCTTTTTTCTCTATTAGTAGCTTCACTACTTCTAAGTGACCATTCTGAGATCCTATATGTAAAGCTGTGGAATTATCGTGGCCTTTAGCATTAACATCAATTCCCTTTACGAGAAGAAGAGACTTAACTACTCCAAAGTGATTACGTTCTGCTGCTAAATGTAGAGGTGTAAGATTCTCATAATCCTTAGCATTA
			ACATTAGATTTTGCTTTTAGTAAAATGTCTACTAACTCTAAAAAGCCATTTTGAGACGCTAAATGTAGAGGTGTAATCTTATCATCTGTTTTTGCATTAACGTTTGCTCCAGCTTCAAGCAGAACTTTAACTATATCTAACCTACCAGTTTGTGTTCCCAGATGTAAGGGTGTAATGTTTGCATCAACTTTATGATTACCTATGCCTGAAGATCCAGCGTTAATATTAGACCCTTGTGAAATAAGAGCTTTAACTACTTCGAGGTTACCATTTTGTACTGCAGAATGCAAAGGTCTTGCTCGATCATTATTTACAGCATTAACATCTAACCCCTTTTCAATAAAAACATTTACTATATCTAGATGACCATTCTCTGCTGCTAGGTGTAAAGGTGTATTAAGTTTATCTGTTTTAGTACTAAGATCTGCTCCATTTGCAATCAAGGTGTTGACTATATCTAAATATCCTTGCTGGGATGCAAAACTTAAAGGTGTAAAGCCTAGAATGGCCCTATGGTTTACATCTGCTCCATGAGCAATAAGAAAGTTAACCATCTCTAAGCGATTTTTTGCAATTGCAAAATACAGTGGCGTAAAGCCATCGTACTTAATCTCTGAGTTAATATCTAAACCCTCTCCTAATAAAGTGTTGACTAAATCCAACTGACCATTTCCTGCTGCTAAATGTAGTGGTGTAAGACTAAGATGTTTCTGAGTTTCATAATTTTCATTTAAAAACTCTACAAAAAATTGTAGCTGATCCAGATTATTAGATATTCTATTAGTAAACATAAAGGCCTCGCATGAAGAATTTACGTAAAATATAGTATCTACAAGTTTTTAAGCAAGATAAATCTTCTTCTTAAAAAAGATACTGTAATCCAATCTGTGTGCTTATAACTTTTTTATTTGATCATGAGTGATCAGCTGTCTCAGCTGCAATAGAGACACCTTTCTTAAGTAGTTACATCAAATTTCTCTGTTTTTTGCCCTTTTTTTTCGCTGATGATGATGTCTTCATTCTTCTCAGTAGCCAACATTCTTTTTAAAGTATAATCGTTACGTGCACCAAAGCATTAATAATTATACACAATTGTGAAGAAATATTCAATCTTTTTATTGTTTTGAATGTGTTGATGAAAAAAACGTCTGTCAGAGATCATCTGAGAATTGCATTTTAGGCTTTAGATGTAGAAGGGTCTTATCGTCTTTTTATCAATACTCTAAAAATAGGCTTAAATCGCCAAGAGATGGATATCATGAATTTAGTAGCGTAAAAACATCAAAGATACCTCATATCATAAAGTTTAATGTCAACATTTGGTAGCAACATTCCCGATTTACAAAGCAGAGTCAATAAAGGTTGCAAATAATCTACGTATGTTGGACGTTTCTGTTGATGCTATTTCTAAAATAACAGATTTATCTATTGAGGAACTTGAAAATCACGCTTCCAAAACTTAACCTGAATTAAAAGCAACATTAGTTTACTGATTTCTATACAATATATTAAAATATCAACAAAGGTGATTACATAATTAATTATCTGCATTGCTGAATGAAATTCTTGTGCTTCTGTATTCAATATATAATATTAAAAAAATATTTTAGTAAATTTATTAAAGTAGATACTAGAAACTCGCTTATTTCGTTTTTCTAGCTCAGTTATAGTTTTGGATTTTGCTTGCAGAATTTGTCTATCACTTTCTGGTTATCCTCTATCATTTTACTTGCCTCTTGCTGAAGAAATTTGATATTTTTGAGTGTAATATTGTCCATCTCAGTCGATGCTACTTTCAATTGCGATTGTATTCTTATGTATTTATCATCTATTACTTGTTCTAGTTGATAATCAACGCAATCCAATCCAGAAGCAAACATCACATTCAGTAGTGGCTTGATCCACCCTATTTTGCCAAATCTCCTTGAGTTAGCATACTTTATACTTCTATTTGTTCCACCAGTGCCTATTGATAGCAGTATAATCTCATCATTTGGAAA
			TAACCTTTTACCACTTGCATATGCACAAGCCGCTGGATTATTGGCAAACACTCCGCCATCTATCAACACTCTCTCTGTTTGGCTAATTTTTAGACGTTTTGGTGTGAAGTACGTTGGAGCAGCTGTTGTAGCTCTGAGTGCATCTTTTAACTTAATGTTTTCTTCTTTCCAACTTTTGAAGAAAAATTCACAACTATTGTGAATGTCATAACTGGTGAGCAGTAGATTACTCGCAACATCGGCCATAGTGCTTTCGCCGAAGTATTTGTTGAGAATAAATTCCATATTTTTATATGAGTACTGAGAACCACTCAGCCAAGAAGCGATTGATTTTCTCCAAAGTGATGCTTGAAAGATATATGCTCCATACTCTTGGTAAAGTTCAACCAAATCATTGGCAGAGTATTGAAGTTTATTGCTTTCACAAAGTCCAGCAACAACAATTCCACCGGTTGAGGTTCCTGCCATTAAGTCAAAGATCTGGGAAATTGGCTTTTTTGTCCTAGATTCAATTTCTGCTAGAATAATGGCAGGAATTATTCCTCTAATTCCTCCTCCATCTACAGATAAAATGTACTTTGTCATTTGTTATAGTTATTTTTGTCTCTGCTCAAGCTCGTTAACTTCTTCAGCAAGGTTTTTGACCCTTTCTTCAAGACGATAGATGATTTCTGTAGTCCTTTGATTTTGCTCTATAAATTTATCATGCATATGAACTCTTAAGTCGAGCTTAGCTAGCCACCAGATCAATGCTATTGTTTGTATCACCATAGTAGCAATTACTGCTACAGGGATCTTTCCTGTGTTTGTCATCTTTTTTAAAGGAAAAGTTGTATATATACATATACAAGATTCATCAAAAATACGTCCAAAAAATCTTTTCTAAAATAAAGTTAATTAGTTGCACTAAACAAGCGATGTAAATAATATAATCAACATGAAATCTAGCCTTTTTTGGAAATTGTTAACAAGTTCAATAATACCAATAATATGCGTTATTGTTCTGTATCAGCACTTTAGTACAGACCAATTATCAAAAGATGTGCCAATAAAAAGTAAGGCAAGTGGCAATGATCTGGAAACATTATCTACTGCAGCTGAAAAATGTAATTTAGATACTGTAAGATCCTTAATAAAAAATGTAGTAGATATCAATGCTACTCATCATTTTGGTGCAACATCATTACACTATGCTACAAGCGGAGGCTGTTTAGAAGTCGTAAAATTTCTAATTGAAGAAGGCATTGATGTAAATACTACTGATGCTTTTAGCTGGACAGCTCTGCACTATGCTGCACGAAAAGGACATCTGGAAATTGCTAAATTTCTACTGAAAAATGGAGCAAATCCTTCTGCTAAAAACAAAGATAAAAAAACTCCTTTAGATCTTGCTGTAGAGGAATTAAACAATAATAAAGAAGATATCTATGAGGAAATTATCAATTTACTTTCCAACTATCAATTATTCCCGTAACAATAGTACGATAGCCAAGGTTATCAATTACATGCTCAGCCCTATTTATTATCCATTTACCATAAACTCCTTTGCGAAATCCAGAAAGATTAATCTTTGCTTCAGCAAATAATTCAGGATTTCCTGGCATTGTGACATTGAGTGTTGCTGCATTACTCATCAGCTGATTCAACTTCGCAGATGCTGCACTTTGTGCCAAATCACTACTTGCATAAATATCTCGCAAAATATAGCTTGGTTCTTGATCACCTACTTTTTCCGTTATTGTCTCTGCTTTTTCATAATCATACCAGTAAGCAATAACCGAGCCATATTGATTACGCTCATTAAATTTTACTTTCCAATTTGTAATATCTCTAGGTGTTAAAGTAACAGTGCTTAAAGTTTTTCCGGTAACTGATTTTGCTTTTCCTTTTGAAACAAACAGTAAATATCCTCCTGCAGGTTTTGCTATTGCTCCATAAATTTGAGCAAGCCTGGTTAAAAAATGCATATCGCTCTCTGCAGTTTGATCAATATGTGATAT
			CATGATATTTACAAACTCTGCAGCAATTTTAGCTTGATAGCCATGTTTGTCTGCAATCTTTTTTACCAAATCATTTAAGGTGATTTGATGCCACTCATTAAACACTTGTTCCTTTAATGACTCTTTTAGATCCGCTGCATGACTTTTAATCTTTAGTGATTGTGGCGGGCCTTGTAGCGTAATTTCATTTACTATATAATCTCCCATTGGCACAATGCCAGTTTCCTTATACCCGAGTAAAATATTTAGCTTTGCCCCAGTTCTAGGAATCTCAAATAATGAATCACGGTCATCAAGATGAATTACAGCAGTATCACTTATTACTCCTGCTTCATCAGTAATATGCATTGATACCAATCGACTTTTCACCAATTCAGTGATGGAAATGCCCTCTACTGAAATACTAAAGTCTGGTGTCATTTTAATCCCATAGTTTTACTACTTGCTTTTGCGTCTCTTTTTGAATAACAGGAAGTTTAATGATTAATCCTGCAGGAAGAAGTTCGTACTCTGCAAGCCCAGGATTAGCTCTTAACACAATCTCAACTGCTCCTGAGCTGAATCCATAGTAGTTCCAGCAGATTAAATCTAACATATCGTTTTCTTTAGTTTTGTAGTACATCATCATCAAGTTGTATATTGTCAACGGGATTATTTAGTGATCCGTCTGACAACACATTATCGTAGTGCTTCAAACTTAAGTGAAACTCAATCTTTCTTGGTTCACCATTTGGAAAAAAATATTTCTGCGTTTCTTCTATTTTCACGATAACAAAATGCCCTAAAATATTACCTTGGCCATCAATAAGTAAAAGAGGTTTCGATGAATTTCGCATATTATTTATTTGCTTCAGCCCTCCTGAATAGATTACTCCTGCAAGCTCAACAATGTCCTCTCCAGGACCAATACTTTGAAGCAATGGCTTTTCCCCAATACGCTCAAGTGCAGGCCAGCGATATTCACTTCTGCGTGTAAAGCCTTGCTCAATTAATGAAAATCTATATGGACCAAGAGATAACATAATTTAATTTATATCGTAAAGTGCGCCACTAAATTGCTCTCTAATTCGCTCCATTACTTCATCAGCAATGCTACGTGTATCTTGCCCAGGAGTTGAATGAATATTAATACTGAAGTGATTATTTTGAGTTTTATTCTCTATAGCTTTACTGTGTGCCGCAATGGGGTACTTAAGAGAATCACTTATAACGTTATTTACAGACTTAACTTCTAGTTTAGACTCATTTCTTTTATTCCACAGATTACTGATTGTTCTAAAGGGCTGAGTAATATTATTCCAAAATTTTCCTACCCAATCAGAAAAAGACTTCCATACAATTTTCACTGATTCCCAGATAGTAACAAAAAAGTTCTTTACTGCTTGCCATTTGGTAATTATCAAAGTTGCAGCAACAGCAATACCACCAATAATCAGCCCCATAGGGTTGCTCATCACAGCAATTGTTAATGCTTTAAATCCAGCAATAATTGCTGGAAAAACTGCAGAAGTAGAATAAAGACCTATTTTTACCAAAGTAATAACAGATCCAAACATTCTCCAAGTAGATAAAAGAGCGAATAAAGAACCTTTTACAAAAGTCCAAGCATAGCCAAGAGATATAGCTGCTATTTTAATGCTAATCAACGCTGTAGTAGTACTCATGATTACTGTAGTCAATACTGGATATTCCTTGGCATAAAGTGCTACCTGTGTAGTTGCTGACCTCAGAAGATTAACAGTAAAATTTAAAGGTGGTAATAATACATAACCAAGATTCATTCCTACTTCTGCTATTGAATTCTTAAGTAGCTGAAGATTATTTGCTGTAGTATTTGCTCTATTTTCAAACTCTCTTTGCATTGAGCCATGATATTCTTCGTTTATTAATCGCAAAGATTTTCTATATTCATCTAGACTACCAGTAAGTAGCGCTATATCATCCTGATATTCAAGACCAAAGAGGTCAAAGAGAACGCTAGAACGTTCTTGCTTATCTAA
			TTTTGCAACTGTTTCTAAAAACTTAAGTAATGTGCCTTGTGCATTCTTGCCAATTGCTTTTTCAAATTCCTTAGCATTTATTTTTAGCTGCTGAAAAGATTTTTGAAAATTGCCACCTTGCTTACTTGCTGTTTGCAACTTACTGAGCATCGCATTAATTGCTGTACCTGCTTTTTCGGGGGTCTTACCAAGACTAATGAAGCTACTTGCTAAAGCTCCCGCTTCTACTGCAGTTAAGCCAAATTGCCTTGCTGTACCACCGATTCTGTTTAATGCAGGAACAATGTCTTTAGCTTTTGCTGCAGTGTTATCAGAGATATGGTTTATTGCATCACCAATACCTTTCATTTCACCAATTTCAATTTGATAAATATTAGAAAGTTTAGCAATAGCGTCTCCTGCTTCTTCTGCTGACATATCAAATGCAGTTGCCATTTTGGCCACAGTGTCTGTAAAAGTCGTAAGATCTTTAGCTTTAATACCAAGTTGACCACCACTTGCAGTAATTTGCGCAAGTTCTGCCGCAGATAGCGGAATTGTACGCGACATTTCCTTTAATGTTTCCCCAAGTTTTGTTAAGCCATTTACATCTGTATCTTCAAACTTTACAACTTTCTTTACATCAGCCATGGCACTCTCAAAACTAATTGCAGCCTTAAGTGGTGCTGCAAGGGTGAGGCCAAGTGCCACGGTATCCATGATTTGAGCTCTAAAATTTGCTCTTTGCGCTAAAACTCCCTTACGTTTTTGCATTACGGAATTTAAAGCTGTATAGCTATTTTTAAGCTTTTCAATAGAAGAGCCAAGTTTAACTTGATCTCCAATAAGAGATTTTATATCTCTACCACTTTTACTGAACTCCGTGCGTAGTAAGTGGAGAGCACTTCTTTTTTGTAAATAAGCTGTTTTAGCTTTCAGTGCTGCAGCTTTAGATCTTGTAAATTCATTTTGTAGTTTCTTACTTGGTGCTTCTGTGTTTTTTATCTGTTTAGCCAGAGATTTTGTCTTTATTTCTAGCTCATCCCAAGAGCGCCGAGCAAGCAGAGCATCACGGCTAAGCTCTTTAAACTTAGACACTGATTTACTTGATGATTCAAGTTGTTTTATCGTACTACCAATACGAGAAAGCTGCTTCGTACTACCTGCTATCGTACTATTAAAACTGCTTTGTAGTGTTGCTCCAATTACTATAGAAATTGCCTTCATTTGTATAATTTTCTGCTACTTTCAAACCACGTAAAAAACTCTTCAATATCCATATCAAGCCACTGATTGATTCCACCACCAACTACTGAGCTAAGCGATAATATGCTCAGCCTCAACTCTTCTGCTGAGACAAAAAACCTTGTAACGCTTCTTGAATTTTGCTGTAGTCTGCAAGATCAAGTTCTTCTACTGCTTCTCTTGAAATACTTGCAAGATTTGCAATCAGTGCTACTTCTTTCTCTGCATCGTTATTACTCATACGTTCAACAGCTAAACGATCTCGTACTTTTGGGCGACGTAGAGTTATCTCTGAAACTAAAATTCCATCGATTTTTATTGGTTCAGTTAATTTAATTTTTTGCATTGTTTTACCCTTTTAGTTAAATTCCTAAGGCTGTACGCATAGAAGTCATTTGATCAACACCATCGATCTTGCGAATCATGTTTTCTGCATCAATTTCAATCAATTCTTTGCCATCAATAGTAAGCTTATAATAGTTGGCAGCTACAGTGCATTTTAGCATTGCTTTTTCAGCAGGTTTCCAGCTACCAAAATCAAGTTCTTTAAAGAGCCCTCTTAAGTTAATCACTACTGATTCTGTATCACTACTTCCCTGCAAACCTCCTCTTAAAGTAAGAGAAACTGCATTATTGTTTATCAATCCGAAAAGTCTAAAGAGCTCAGAGTCATATTCAGCAAAAGTGAGCTCTGCTTCAAGTTTCTCCATTCCCATATCAATATTTATTGGAATATCCATACCACCAGCTCTGTATTCTTCTGTTTTTATGGTAAG
			CTTTGGTAGCGTAATTTCATCTATTTTCCCTGCATAACCTCTACCATCAACGAATACGTTAAAATTCTTTAAAATCTTCGGTAACATTTTTTCCTCTTTTTTCCCTTTTTACAATATTGTACCACTCACGAGGTGTGACCTAAAAGTAATCTGCTCAGCTGGATATGGCGGTGTAAACTCAAAATCAAAAGACACTTTTCCGCTTGCAATATTTGCCGGTGTATTGAGTTCGGGAGTTGCATAACATTTTCCACTGATAATCGCTCCTTGTGCTTTTAAATTGGCCAAATAAGAATTTACCCCCTCAATCACATCATCTATATAGGTTTTGGTAATATTGCGATCAACTGCCCATAGATGAGCTCGAAGTAAACTATCGTTAATTAAATCTGCAGTACGCCTCACTGATAGAAAAGTCCATTTCGCATCGTTTGAACATGTCCTATTTCCCCAAAGCCTATAGCCATTTTGATGAATTATCGTTGTTACTTCATTTTCATTTAAGTGGTTTGCTCTACAATTTGTATTACCGAGCGTAAAATCAATAGGCCTGCTTGTTCCAATAATACCATTTATCTCTTTATTTGAAGGTGAGTGCCAAAATCCTTGCTCGCTATCTACTTTCGCTATTAAACCAGCTACAAATGAACTTGGAGGCAAAATTTCTTCTTTTCCTTCAATAAATACCTTAACCCAAGGATCAACTACGTAAACTCTTGAGCTGCCCACACTTTTTCTCCATTTTATTGCTTCTTCATCATTGGTATTTGGTCCATCTGCTACTATTATGCTTCTCAGCTTTTCTGCTATAGGAACTAATGCTGCAACCGCTGGATTTTTGCCATCTTCTGGTAGTTGGTGAGTAAACTGAGGTGCAATTAGTATTCTAGGTAGCACATGAACTATACTTTCACTGCTGAGAAATGCCTCGATTCCCTGATATTCTCCGGTTTCTTTATCAACACCGCCAATTATATTTTGAATAGTTTCACTTTCTTCAACTCGAATAACTACTACTGTTGCACCAATTTGGGAAAATATTCCGTTTATTGCAGAAGGTAGTGTTCCACTTTTCCCAAGCTTTGCTGCTTCCTTTAAGCTTCCTGCTATTAATACTGGACTATTGAGTGGAAATTTTTGCTCATCAGCTTCAGGGGCAGTACCAATTACACCTATCACTGATGATTTAGCTGTACGTACTGTCTTTGCTCCTGAGGTTACCTCAATAACATTTACTCCATGTAAAAATTCTTCAGCCATTTCTTTGCATCTTTTGTTTAAAATTGTTTAGTAAGTCCTCTAGCTCTTCTTCACTTTTGGCTTCTTCAATCTTTCTCTTGGCTAAATCTTCAAGCTCTTCACATTTAATTATTGCTTTTACTGCTTTTTCTGCCTTCTCTTCTATTATTTTTGCCATCTCCACTACTGAAATCCCTCTCACTCTTGCCAGTGGCTCTATAATTGCTGCATCCTTCTCATCTATAGATTCTTGTGTTGTTAAAATGTTCTCCGCGGTTTTTGCTTGAATCTCGTACGACTTAGCCTTTTGATGAGAGTGCCCTGAGAATCTACTAGTAAAGTTATTAAAATGAGTACGAATATTGTCAAATGCACAGAGCTTCGCATTATCCAGTAACTCCTTTTGTATATCTTCTTTAGTACGCTGAGCAATTTCTCCTCCTTCCGTTAGACAATAACTCTTTTGCCATTCAAAATTTTCTGGCGCTTCATACCAATCATTTCCAGCTGGTTTGCTTTTAAGCGTCGTTGTTTCTACTTGTTTGTTATGTTCAAATCTAATATAAATTGGCATTGGTTTTCTCCGTTTTAATTCCAGATTTTGTGGGTGGCATCTAATCCTGGGCATTGCCAAGCCCTGAGAGTCCTTTCCACATCTACTTCAAGTCCTGTAGTCAGAAAATTGCTACGTATGTTATATATTCCCCACTGGATAAATTGACCATAGTTGTATACATAATTTGATGCAAGCATACCTTGAC
			TGACTTGTGTTCTGGAACATAGGTAAGATGATGTGTAAAGTAATATTGCAACTGTTTTTCCTGCTGGAATCTCCACATTACCAGATCCAGCTAATTTGCTATCAGAACTCGTGTATTGGTAAACATTTTTCCATACTATTTTTGAAATACTTGATTTATTAGAATTAGTATTATCTGGTGTTCCCACAAATAGTCCTGCACCCCCATACTCCGTACTAGAGTATGATGATCCAATAAATTCTATTGTTTTATTTATGTTCACATTCGTTGTATTTTTTACAAATACTACTCCAAGTGCAGCATATGGGTAATAGTATATCTCATCATAACTACCCGAAAAGCTTTTTGTGCATAACTCTCCGTAAATAAATGTTCCCTTGCTTCCCTCTATAAAACTTAGTTGTCTTGGCCGATAAAAACTAACGTAATCTGTATTGTACGTATGGCTACCTGCTAGTAGTTGTAACATATAGTCAGTTTTTGTTATATCACTACTCCACTTTCCAAGCTCTGTCGTAAAAGTTCCGTGGCCAAAATAATTATTTTTTCTTCCAAGTACACCAAATAAGAAAGGTAATGACCCTGGTTCAGCCATATTACGCTTTCTTATTTCATTTATAAGAGACGCTTTTAACTGTTCATCCCGAGTTTTTACCTCATTTATCAGGGATGTTTTTAATTGGTTATCACGAGTTTCTATTTCCCTAATAATTGATGAGCCAGATGGTACATTATTAACAGCACGAAAATCTTCTACTAAACCTTTAAGACCATCTTTATGACTGTTACTAATGCTATTTATTGCTGCAATATTGGCATTCTTTCTCGTATCAAGTAGCGATATATGCGAATCTGATGATGCTTTTAAAGTGTTTAAGGAATTATCCCTAAGCTTGTTGATTTCATTAACAGACTCTGTTTTTACTGCAGTTATGGACGATATTGAGTTTGTTTTGTTGCTGTTTATGTCACTTAAGTGTTTTTTTGCACTATCAAGAAGTTCTTTTAACTTACCATCAGTCATTTGCACAATTTCAGAAACCGCACTTTTGTCGACTATTGATTCCAATGCTTTAGCAAGATATGCTAATTGATCTGGTGTACTGTTTGCTACTAAATCCTTAAGTCTTTTTTGTAGTGCATCAATTATTCCTTTTACTTCAGTCATCTGCACAACGTTGGAAATAGCTTTTTTATCTGCTATCAATTCCAGCGATTTTGCAAGATATGCCAGTTGATCAGCTGTGCTACTTACTGCTAAATCCTTTATCCTTTGGTATATTGCTTCTTTCATTCCCAAAAATTCAAAAAAGTTTCAAATCTAAATCGTTCAAAATTACTTTTCAGTTGATTATGTTTATTTTCTCCCTTACTCATATCCTCATCTATTTTCTCTATAGCTTTTCGAATACGTACTACATCTTCCACTGCAATATTTTCTGGATGAGGTAATGGATACTCTCTGCTTGTTTTATCATTTGGCATTTTTTTTATGTTATAACAATCCGCAAGTTTTTTACCTTTGGCCGATAAACAACCGTTCCACTTAAAACCAATTTTATC-------------------------------------------------------------------------------------------------------------------------------------------------------------------------------------------------------ATCTGGTTCAATAAGCTTTAGAATCCTTTCAGTTTCTTTCTGAATGAATTCCTCTCCTTTTAAACAATATGACCGAAGGCTTTCAGGTCGCACCATTTCGACTATCACTTGCAGCCCATTTTTATCTCTACAAAGAACATCAACAATGCTTTGTTTTTTAGAAGCAATATCAGGATCTTGAATAGTACTTAAAAACTCTATATCCTGTATTGCATTTGTTCCAGCAAAGCCGAGAATA
			TCATTAAGAAAGTGAATAAGGATATCTTTATTTTTTTCAGTACCAAAGATGCGCTTGAACGATATATCATTCTTGGGATCGAGAAACTTCGAAAGAGCCATAGGAAATCCACTTAAAAAGCATTAATAATTATACACAATTGTGAAGAAATATTCAACTAAAATTCAAACATAGAAAGAAGCATCCCTTTTGTATATCTTTATTTGGTAGTATTAACCTGTATAATATTTATGGCAAATATCTCGATAAGGTACAAAATAGCACAAAAAGTAAGGAGCTGGAGGTTAAAGCGAGGTTATACTCAAAAAGATTTAGCGGGAAAAATTGGCGTAACGTATCAAGTAGTACTACAATATGAAAAAGGAACACGTAAAATTTCGATTGAGAAATTGTATGCTATAGCAGAAGTGTTATCGGTTGGCATCATAGATCTTATTCCTGTATCAAGTGAAAAAATTTGCCTTAAAAACGAAGAAGAGGAAATATTAAATCTAGTAAGAAAATATAAAACGATTAATGATCAAGAGTTGCGCAAGGTGTTTTACTTGCTAACAAAATTTACCCGAGTTGGTGAGAAAAGTAGTAAAAAAGCAGAGAAGGTAAAAATTGCAAAGGGTATGGTTAAAGCAGGAATTTCTGTTGATATTGTTTCACAAGCAATTGGCCTCTCTGCTAATGAGTGTGTTGAAGAAAAAACAGGTTCTATCTACTACCAAATAGGAAAAAAGATAAAAGAATGGAGGCTAGTGAGAGAGTATACTCAAAAGGATTTGGCTGAGAAAATGGATACAACACGTGATGAAATAAGCAACTATGAGCAAGGACGTGTGGCCATTCCACTGGAAAAATTATATGCAATAGCAGAAACATTATCAATTAGCATTACAGATCTGCTCATAGAGGAAGATGAGATAGTAGAAAGTGAGCTACCTGATTTAATAAAAGAATACAAAAAAATTGAGAGTCAAGAATTACGCTATGCGCTAATAAAATCTCTGTTTGAAAGCATACAAATTTGCGAAGAAAAAGTGAAAAGAGCAGAAAAGATGAAAATTGCAAAGGATTTAGTGAAAGGAGGAATTTCTACCGATATTATTTTGCAAATAACAGGCCTCTCTTTAGGCGAAATTCAACAGATTTAAAATAAAAAATCAGTATATATTAATATCTTTACTCTTAGATGAAAAAATAAGTAAAAAAGATTGAGAAATTGATTTGACTTCACTCGAAAGCTATGGCTTTATGCCAATGCTGATAAAAAACAGCAGTAAATATCTAAAAAAAGTTTGTTGTTAGTGAAAGGTAAATTATATGAATAAAAGTAAAGAAGAAATCGAATTCAGAATATTAGAAAGCAAAGGCAAAGCACTACTTGATCGTGAAATAATGGAAACGTTTCTAAGTGCAGTACATGAAAGCCCACAGGCTCAAGAAATTGCTAAAAATTTGGTGAATACTTATACAGGAGTAGGAAGGATTTTAGGTAGAGAAATGGATGACCTGAAAGTTATAGAAGGAGTAACTGATTCTGCAGTAGCAATGATTATGTGTGTTAAGGAAACACTAGAAAGGGTACTGAAAGAAAAGCTTAAGAGTGAGCCAATCATGGACTTACAAGGGATAGTAGAGTACTTAAACGTAAGTATAGGCCACTCAGAAAGGGAATGTGTAAAAATACTGTACTTGAATAAAAGGCGTCAACTAATTGGAGAAGAATCCTATATTGGTGAAATGGAAAAAGCACCAGTATACATAAAGGAAATTACAAGAAAGGCATTAATGAAAAATGCAACATCAATAATAATGTCACATAACCATCCTGGAGGGAGCTTAGAGCCATCAGAAGAAGATCAAGCAGTAACGAAGAGCTTAGCAGCAGCATGTAGTACTGTAAGCGTAAAATTGTTTGACCATATTATCATCACAAGTGGAGGCTATTTCAGCTTTCGAGAAAATGGATTGTTATAGTAGAAAGTATTTGCAAATCTACTCATTATAAT
			TTATAATGAGTAGTAAGATGTATAAAGTTTATTGTACGCTTAAAAAGTATTTTTAATATGAGGTTTATATGACTAGTAAAGATCGGAATAAAAAGACTAATGTTAATCACAAGAAAATATTTGGTGCTCTTGAAGGCGTTGATATAAAGCAGTCTAAATTTGTGAGTAAAATTAATAACCAGAAGGAGATAAACCGGGAGGCCTCCCCTAGCAGAAACATTCGCGAAAACAAAATCAACTACGGGAAAAGCCTTGACTATGTTTATGGCACAAAACCTTTAAATGATCAAGCAGAAGATTTAAATCCATTTGCTTCAAATTTGCAAAAAATAAAACCAAGTGCAAGCGAAAGTGAAAAGTTGAGCTGGTTTAAGAGTGCTGTAGTAGAGACAAAAAACGTAAATGCATTGCATAAAGTTATAGAGCAAGTATTAGCCTCTGGAGCAAGAGTAAATGCATGTAATGATGGGGAGTGGAGCTTCGCAGAATACATGATATTGGGCACACACTTTCACAGATTAGAAAAAAGTGATCGAAAAAAGATAATGCGTAAGCTAATGCTAAGTGGTGCAGAGTTTCATGATACTCTACTACAGAATAAACTGATAGGTGAAATCTATAATGAGCTACAACCAGAAGTTCAGCCACAGATAGATGAGAGACTAGAAGAACTAGAGAAAGCTGGCGAAAGTGCTGTGCAAGAAGGAGAATTAATAGATGTTGAGATAGATAATACAACATCGTACATAGAGTTTTCTGGGAATAGCAAGGTAGAGGTAGCCAAAATACTGAGAGAGTTAGGGAGTAACATTTTAAAAATGGGTAATAATGCAGTTGAGATCAGAAGGGAGGAAGGAGGTGCAAGAAATTACGTTGATGTATCAGATGGTAGCTCCGTTGTGTTAGAATTTCCTACAAGCCTTGGTAAGCTAAATATTGTATTGTACCAGGACGTAAAAAACTGCAGTCAGGTACAAGTAAAAGTAGCGGATAAGGAAATGTGGGCTGAATTACAAAAAAGAGGAGAAGAAATTGGAAAAAATTGCCTTTTTGGGGGAGTGAAACTTAAGAAAGTGGTAGAAAGAGGTAATTTCACTAGGTGCGGCATATGGAGTGAAAAGCAGAAGGAAGTAAGTGAAAAATTGTTTTCATGGGCAGACAAAGTACGTGAAAATAGTAAAGAAACTTGTAGGGCACTTTAATTCATCAATTTAAAGGTTCCAGAGTCTGGCTATTATATCTGGAGCCTTTGAGCTATAGTATAAAATATTATATGTATGGTTCTTTTTGTGGAAAAAAGTCTAGATTATAAAGTGGGAGAAAAATTAAAAAGTTGGAGGTTAGAGAGAGGGTATACTCAGAAAGATTTAGCAGAGAAACTTGGTGTAAAGTACTGGGTAATACTTCAATATGAAAAAGGGAATCGTAGAATTTCAATTGAAAGGTTATATGCTATAACTGAGGCACTATCAATCAGTATTACGGATCTAATTCCTATATCAAAAAGCTGTCTTGAAGATGAGGGAGAAGAAATCTTAAATCTAGTAAGAGAATATAAAAAGATTAATGACCAGGAGTTACGTAAGATGTTTTGTTTACTAACCAATTTTGTCCAAGTTAGTGAAAAAAGTAGTAAAAAAGCAGAGAAAATAAAGATTGCAAAAGGTTTGGTTAAAGCAGGAGTTTCTGTTGATATTGTTGCAAAAACAATTGGCCTCTCTGCTGATGAATGCGTTGAAGAAAAAGGAGGTTCTATTTACTGCCAAATAGGAAAGAAGATAAAAGAATGGAGGCTAGTGAGAGAGTATACTCAAAAAGATTTAGTAGAAAAAATGAGTACAACACGTGACGAAATAAGCAACTATGAGCAAGGAAGGACTGCTGTTCCACTTGATAAATTATATGAAATGGCAGAAGCATTATCGATTAATATTACGGATCTACTAATAGAGGAAGGGAGTAAAGTGAAAAATGAGCTACCTGATTTGATTAAAGAATAC
			AAAGAAATTGAGAGCCAAGAACTACGGCATGCACTAATAAAGTCTTTGTTTGAAGGGATACGGATTTGTGAGGAGAAAGTGAGAGAGATAGAAAGGATTAAAGTTGCAAAGGATTTAGTAAAAGGGGGAATTTCTATTGATATTATTTTGCAAATAATCGGTTTATCCGTTGATCAAATTGCATGAAAATTTATTTCTAAGTAAGGTATATATGTTTGTTTCTGTAAGCGATATTAGTTCTATAAGCTACAAAATAGGACAAAAAATAGAAGATAGCAGGTTAATGCGAGGGCATACTCAAGTAGAATTGGCAAGTGAAATAGGTTTAACATACCAAGAAGTAAACAGCTATGAAAATGGGTATATTCCTATTCCAATTGAAGTACTATATGTAATAGCAAGAGTATTGTCAGTTAATGCTATAGATTTATTACCCGAACCAGTAATAGTAAGGGAAGACAGCTATGAAGACGAGGAAATACTCTATCTAACGAAAATATATGAGAATCAAAAGTTAGGCAAAATAGTACCTTCATTAGTCAGGTTTGTTCATATTAGCGAAAAAATTAATCAAGAAGAGGCAAGGTTGGAAATAGCAAAAAATCTAGTGAAAGAAGGAGTTTCAGTTGACATAATTTCCCAGGCAACCGGCTTATCTATTTACGAGTATGATAATACAGAGAGAGAAATCTGCACTGATTCTATATATTACAGAATAGGGCAAAGAATAAGAGAATGGAGGTTAATAAGAAGGTATACTCAAAAAGATTTAGCGGATAAAGTTGGCGTAACACTCAAGGAAATACATGAATATGAAAGAGGTTATACTACCATACTATTTGATAAATTATATGAAATAGCAGGAGCATTATCAGTAAATATTAAAGTCTTGCTACCTGAAACGAGAGAAAGTAAAAAGCTATTGAGTTTAATAAACGAGTACAGAGAACCGGAATCATTAGATGCGTTAGTCAAATCTCTATCTGAAGATATGAAAAGCGGCAAGGAAAAAGTTAAAAAAGCAGAGAAAATCAGGGTTGCGAAAAATCTAGCAAAGGCAGGTGTTGCAATTGATATTATTGTGCGAGCAAGTGGCCTAACTGCTGATGAGTGTGAAAATTGAATTGTGTTAAAGACGGTACTGAGAAACATTATATTAAGATATAAGTAAAGATGGTTACGTATTTAATACATCTATTCTGAAAATTTGTTTAGCTGACTCAACTGAAGCATTTTCGTAAAGTTTTGCTGCTAATTTGCTTGTTTGATAACTTTCTTTAACGTCTTCACAGCTAACACTGAAAACACATATTGCTAATGCTAGCAGAGAAGCTAGTTGGTAAAATTGCCACAGCCGTCAGTACTCCCGATTACTTTTCCTGATAATGTGATAGTATTCGCAAGTATTATCATATATTACAAAAAAATCAGTTAGCATTTCTGTTTATTAAAATTATACAATAAAGCTGCACTTTATATAATACTTCTCAAATCATTTCTACTAAATATTTATGAATATGGTTAAACAGTAGATAGAGGAAAACTTGTCTAGTATTGATCTTTTTTATAGTAAAGTTATCTCATAAAATATTAAATTGGGAGTTTTATGGATCACAGATTAAGAGCTTATTTGCTTGGAGTTACCTGGTTTATACTCAGTTTACTTAGTAGTGTAGCTAATGATACTATATCAAAATATCTAAGTTTACATCTCCAAAGTTTTGAAGTAATCTTTTTCCGCTTTTTATTTAGCACTATTACCCTTGTACCTTTTATGCTTTACTATGGAAGAGAAGCTTTTAAAACAAGTCAAATATCTATTCAGATAACTAGAGGAGTATTGTTATTTGTTGGAATAACCTTGTGGACCTATGGGTTAGCTATTTTTCCCATAGTAACTGCAACAATTATAAGTTTTTCTATACCATTATTTGTTATACTTCTTGCAATCCCTTTACTAAATGAAAATATAATTTGGCAAAGATGGTCAGTAACTGTTA
			TTGGCTTTGTTGGTATTGCTATTACTACCAAAGCTTATAGTGAAGACTTTAATCCTAAAATTCTTATTTTTATTGTATCTACATTAATCTTTGCTATATTAGACATACTTAATAAGAAACTCGCAATAAAAGAGTCCGTAATAAGTATGTTATTTTATTCAGCTCTAACAACAACTATTTTTTCCACTGTGCCTTTGCTGTTTTATTGGCATTTGCCTTCCTTGTTAGAATTAGTATTACTACTGATTTTGGGAATTAATTCAAATCTAATTCTGTTCTTCACATTAAAAGCTTTTACTCTTGCAGATGCTACTGCACTTGCACCATATAGATACATAGAGCTAATAATTTCTGCAATAGTAACATATGTTATGTTTAATGAGTTGCCTGATAAAAGTGCTTTGTATGGTATTTTAATATTAATACCATCGACTTTGTTTATAGTTTATTCAGAAAGTAAAGTAATTAAGAAAAATAATGTATGCAACGCTAGAGTAAAAATTTATGACTCTAATTGTTAATGATGTTCTTTTTAAATGTTTAAGCAGTTGAGCTACATTAGGATATTTTTAAGGTGATGACAAGATGTATATAACCATTATAGGAATAGGGTATGTAGGTTTAGTATCTTGTGCAATGTTATCAGAGCAGGGTCATAACGTTGATTGCATTGACATAAATACTAAGAAGATTGAGTTATTGAAATTAGGAAAAATTCCTATATATGAGCCTGGATTAGCAGACTATTTAGAGAATAATATAAAGTTACAAAGGATAAGATTCTTCGATTCGTATTCTCAAATAAATCCCAACACAGAAGTAGTGTTTGTAACTGTAGATACTCCATCAGACTCCCTAGGAAATGCAAATTTACAGAATGTATATAATGCAGTAAGTGAAGTTTCTGAGAGAGTTAATCAAGATTGCTTAATAGTGATAAAGTCAACTGTTCCTCCTGGTACTGCAGAAAATATATATAATTATTTATCTAATAAGGGCTATAACTTTGATTTGGGGGTTAATCCAGAGTTTCTCAAGCAAGGCTCTGCAGTATCAGATTTTTTATACCCAGATAGGATAATAATAGGAGTAAAAACTAAGCTAGCTAGAGCAAAACTAGAAGTTATATATAGATCATTTATAGATAAGAATATTCCGTTAATAGTCACTGATACAGTTACTGCTGAAATGATTAAATATGCTTCTAATGCTTTTCTAGCAACAAAGGTTGCTTTTATCAATGAGATGGCAGGTTTATGTGAGCTATTAGGAGCAGACATTGACCTTTTAGCTAACAGTATGGGAATGGACCATAGAATAGGTAAGGAATTTCTCAAAGCTGGTCCAGGATTTGGAGGATCATGTTTTCCTAAAGATTTGTCAGCTTTAATAAGGCTTGCTGAAGATCACAATGTCAAGCTACAAATTTTAAATTCAGTTAAGGAATCTAACTATAATCATATAACAAACATTGCTAAAAAGGTAGAATATGTATTAAATGGAGTCCAAAATAAAAAAATAGCAATATGGGGGCTAACTTTTAAGTCTGGTACTGATGATGTAAGAAATAGCCCAGCTATAGATATTGCACAATTGTTAGTGAATAACAAGGCTAAAATTACTGCATATGACCCAATGGGGATGGATAATGCTAGGCAAGTTCTAAAGGATATAGAATACGCGGACAATGCTATAGGGGCTGCAAGGGACGCGGAAGCCTTGTTATTGTTAACGGAGTGGAAAGAATTTAAAAATCAAGATTTTGCAAGTTTAAAGAGTATTATGGCTGCACCTAATGTTTTTGATTTCCGTAATTTATTAGATAGCGAGCTATTACTAAGATATGGTTACCATGTTTATTCCTTGGGTAAAAAATCTATCTACAAAGTTTAACTGTTGAGAAATTTTTTTTACACCGCTTTACTTAGTTTTTTTAGATCTTTGCTTGATAGTATGGAAAAGCAAACGAGTGCAACAACAGAGCAAATGGAAAAAAATGA
			AAACATAATACTGTTACCACAGTGCTTAACAAGTACTCCTAAGAGCACGCATGAAAATATTGAACTTGCAATATACCCAAATAATCCTGTTAAGCTTACAATTGCACATACATTATTTTGTGGAGCAATTTCTACAGCTATAACACCTGTCAGTACTTGCACTCCAAATATAAAGAATCCTGATAAGATTGCACAAAGGTTCATAAGAATTATGTTTTGACCAAAGTTCATTGCAATAAAAGTGAGTGCTATACCCAACATATAAAGTGATGCCAGCAAGCTTCTATTTTGAAAGAAGTACATATCACTAATTCTTCCTGTTATTAAAGTTCCAAGGATTCCACCTAAATCATATACGCCTGTTATTAGTGAGGATTGTACAAGAGAAATTTGTAATTTATTCTTTAAAATTATAGGAAACCAAAAGAAGATTCCCATTTTTATAATATAAGCACAAAAAGTAGCACAACATAGAAACCATATGGAACTTGTTACCTTGATACCTATTTGAGATTTCTGCACCTTATAATAGGTAGTAAAGTTGGCACTTTCTTTGTAATATGCCTTTAATATTATATAAATTCCAAAAAGTAAGCATAAGAAACCAGAGTACAAAAATGCACTTTTTGCATTATATATTTTAATTATACTTGGTAATACAATTAAAGTAATACAAGAACCAAGTTGCTGAGATGCGCTCATAACTCCCCATGATGATGCAATTGAAGAGATGCTAGAGTTTGTAACCATAAACTTGGTAATAGCTGGCCAACCTAACCCTTGTGTCCAAGCTAATAATATTAATGTTAACAGTAATAAAGTTAGATTATTATATGATAAAGTTATACCAATGGTTAATAATCCAGTTGCAATATTGCATAGCCCAAACATAAATAATGGATTATTTTTGGAGTCCATGATTATTCCATTAACAAATTTTGATACTCCATAAAAAAAAGAAAAGCAGGCAAAAAAATAGCTTAATTTTACATGGTCAGTATCTATTAACAGTGGTAGAGCAATTGGTATACTTTGTCTTGATAAATAAAGCAGCATATATCCACAGAAGAATAGTAAATATTGAAAGAAGACAAAGTTCACACCTATTCCCAAATAGCTCTATGCAGATGCTAGCATAATACTATATTGGTATAATATTGTTTGACAAGAAGTTTGCAAACAATTAGTGCAGAAAATTACTTAGTATCTTTCTTATAGCAGATACAGTAGTATTAATATCTTCATAGCTTATATCTCTATGTGTTATAGCTCTGATTTTACCTTTGATGTTAGCCATTCTAATTCCATAATTTGTCATTAGTACGTTTATTAATTCTTGAGTAGATATACAATTAGTACGTAATGAAAAATACGCTATATTAGTTTTATACAGGTCGATATCAATTATAACTTGATCTATGGAGTCTAGGCCTTCTATAAGGTGCTGCATTTTTTTATGATCTTCTTCTAAAGAATTTACATTATTACGTAGAGCATATAAACATGCAGCTGAAATAATGCCAGCTTGGTGCATACCTCCGCCAATTTGAAACTTATAGTACCAAGCTTTTTCAATAAAATCTTCACTTCCAAGCAATATTGCACCCATTGGAGCACCTAATCCTTTACTAAAATCAATGAATACCGAATCAAAATAACTTGCATACTCCTTTGGAGATATTTTAGTATGAGCACAAGCGTTGAACAGTCTTGCTCCATCTAAATGAGTGAATACGTCATTCTCTTTGCAGAGACTTGAGATCTCTTGAATATATTCTAAAGGCCACACAGCTCCACCACCAAAATTTGTCGTTTGTTCGATAGAAACAAGCCCAACTCTCGGAATATTTCTTAAACTAGGACGAGTAATAAACTCAACAATTTGTTCTCCAGTAAATATTCCTCTTGTACCTTTGATGGGCAAAGGAGTAGCATGTGCCTGGGCTGCGATCAAGCCAGATTGTACTATGAGTGGATGTGAAGTTTCATCAAGCAGCAAG
			TAATCACCAGGTCTTTGAATGTGTACTTTATAAGCAATTACATTGGACATCGTTCCTGAAATCAAAAAGATTCCTGCAGGTTTACCTAATATTTTACATGCGGTTGCCACTAATTCGTTCACAGTTGGATCTTCACATGCAGCTTCGTTTCCAACTTTTGCTTTAGCCATCGCTTCCCTCATTTTAGCTGAAGGGTCAGTGTTTGAATCGCTAAAGAAATCTATTTTTACTCTCATATTAAATTTAACACAACCTCCTTTATAATTTCAGCAGCTTTCATGATGTCTGTTTCCTTTGTGCCAAGATGGGTAACTGCTCTTATATGAGACTCGAGCCAAGGAAAAAGCAATAAACCATAAGCTTGGCACTTACTCAAGAAAACCTCATTAGTTACATTTAGTGCTTTTATACTAAAGCTTACTATATTAGTTTCTGGATAAGGTAGTACCAGTTTTATGTGTGGAATTTCCTTAATCTTGTCTGCAAACAGTTTGGCGAGTTTATTGTCTTCTTTAAGCCTAGAAATATTGTTCTGTAGTACATACTTTGCTGCATTAGCACAATACCCTATCTGATGATAACCACTACCTAGCCAAACCTGTAGCTTTTTAGCCCTTTCAATTATCTCTCTTTTACCCATAAGCATTGAACCAAAAGGAGCTCCAAGTCCTTTGGTAAAAGAAAAGCTCATTGTATCCACATATTTAGCATAATCTGCTAAAGCAATATTTGTTTCGACATGAGCATTAAATATTCTTGCACCGTCTAAATGAAGATTTACATTGTGAGCTTTTAAAAAGTGATATAACTCGACTTGTTTTTCAAAAGGATAAATTTTACCATTAAACCCGTTTATACTATTTTCTATAGAAACAAGACTCACCTGAGCAAAAATTTTGTACCTTGGCTTAGAATTAATAGCATATTCTACTTCAGCAACATCTAAGATTCCGCTATTATTTCTAATACAATTAAATACGATATTATTTACTTTTGCATTGCCTGCGCTATCGAAAAAATTAACGTGATAATTATAATGAGTTATTAGTTCATCACCAGGACTTGTTTGACTGGCAATGGCTAATCTATTTGCAAGCATACCGCTGGTTGCAAATAATGCTTCTTCTACTTTGAATAATTGTTTGCAATATTCTGATAAGTCATTACAGCTTTTGTCTTCACCATAAGCAAAATCTCCAACAGTTGCATTACTTATTGCATGTATAACGTTGGAGCTCTGCAGAGTTGTAGTGTCACTTCTCAGATCAATAATTTTTTCCATCTTATTTTTTGCCATTCAAACAACCAATTTGAGCATTCCAAAGTTCCTTGTAAAGACCTTGCTTAGAAACTAATTCAGCGTGTTTACCATCTTGGACAATTTTTCCTTTGTTAAATACTAGAATTCGGTCCATATGTAAAAGTGTAGAAATACGGTGTGCTATAGTAATGGTGGTTTTATTTTCCATCAACTTAAATAAACTCATTTGAATTGTTTTCTCTGTTATAGAATCTAACTGACTAGTTGGCTCATCGAAAAATAATATCGGAGCGTTTTTTAGAAATGCTCTCGCTATGATTATTCTTTGTCTTTCCCCTCCAGATAGCTTTATGCCTTTTTCTCCGACTACAGTTTCATATTGATCGGGTAGAGTCATAATGAAATCGTGAATACCAGCCAGCTTTGCAGCTCTTATTATTTCTTCGATAGTAGATTGAAGTTTACCATATATAATATTTGCTAAAATAGTATCATGAAACAACAATGGTTCTTGAGGTATTACAGATATTTGTTGCCTCAAAGAACTCTGTGTAACTTCCGATACTACTTGATTATCAATCTGTATATTACCTTTTTTAACATCAAATAGCCTTATGATTAAGTTTATAAAAGTAGATTTACCACCTCCAGAATAACCAACTAGACCTACCTTTTCGCAAGGATTAATGGTAACTGAAAAATCTTGAAATAATGACTTCTGACCCTCATAAGAAAAAGA
			AACATTATTAAACGTTATTCTTCCACTTAATAAATTTAATTTTTTAGCATTTTCCTTATCTTGAATTTCTGGTACGGTAGTCAAGATTGGCAATGCATCTGAAACTTTGCCGAAATGAGTAGAAAATTGGGTAAGATTCCTAGTTAGATGGTTAAGAAACTCTATAATCGATATATTAATTCCAAGTACAAGAGCAATATCTCCTATTGCAATCTTGTTCAATTGATAATCATGAATTAAAAAATACAAGTTTACTGCTTGGAGTATATCAAATGAATAGCCATATATAAACCAAAGCCAAAAGTATGCCCATTGTAATTTTCTTTCTGCAATAGTTTTTTTCTTGCATACTTGAAAAAATTTATGCCTCTCATGCGCTTGCCGAGAAAATAACCTTACTGATATAACATTTAAAATACTGTCGGCTATACCCGCTATTACTTGTGAACTTTGTTTAGAATGATCATCGGCTAATCCGGTAAGCACCCGAAAACTGAAAACCGAAATCAAAATAAAAATGTTCACCCAAATGAATGTAGCTATTGCAAACTTTATATTTACTAGTGATAAAGTATAAATAGCCAAGATTAATGCTATACTATAACTAAAGAAACAGTCTATAAGCAGTCTTATTAGCTCTATCACACTATCCATTAAGTTACTGACCTTATATACTAAACTTCCGGATAGGTTGTTTTGATAATAGGAATGGTCTTGCTGAAGCAGCCTGTAAAAAGACATATCAGCTATTTTTTGACGCATTGAGGTAAACATTCGAATGTCAACAAAATAGCCATAGAATCTAAAAGCAGTAGTAATAAGTAATGCCATACAAACATAAGCGCTTACAGGTAATAAAAGATTTTCAATTACATTACCTTCTTGATATTTTACAGCTGTATCTAAGATATTTTTTACTAAATACTTTCTAAAAGATAAATCAACAGCCACTACTAGGGCAACCAGGAACATTACAAGCACATTAAGCTTAAACTTGGATAAGATATTCAAAATGAACACCAATATATACTTGAAACTACCAACTCTACTTTTGTTCATTTATAATGCTAGCTCCACCACATTGACTTTTTTATTGAGAAATACAAGCAGTGAAAACCATAAATTTTTGTATATTTTTCCTGAAATGTCTCCAGCATCATGTAGTGCTGACGCTTGATTCAGAATAAGTAGCTTATATAAATCTCGCTTAGCTTCAGCAGTGTTGACCTCAGAAATATTTGTAGTTGTGTCTGTAATAAAGGCTAACCAGCTCTTAATAAGTTCTTCCATATTTTTTGTTTTTATACTTTCCTGGCGACGAAATAATGATAAGTATTCTCTCAGTATAAATTCTGTTAATGCACCACAGTTTAATATACCAAAAACTGAAGGCTGAGGTTTTGGCACACAAGGAAGACTTTTATCTTTTACAACCCATCTCGTAACATAAGCAAACCTATCTTTAGCATCTATATTCTTATCACTACCATGCCATAACCGTGAATCAAAAACTATCGCATCTCCTGCTGAAATAGGTAGTGACTTAATTTTATAATTTTCCCGGTTATCCGAGTATTGATCCAAAAAGTATGGATGCCAAAAATCAACTAGAGGCTGTATTTTCCAGTTGTGACTATCTTCTATAACTTGTAGTGCACCTGAAGTTTTATTGACATTATTCAAAGCTAGCCAAACAGAAAAATGATAAGGGTCATTAAAGCTATAAGAGATGTCCTGATGGAAGGGAACTGCATCTATTAAATCAGCAGTTTTACATATAACATTTGATTTTTTCTGCAGTATCTGGCATTGAAGTGACTTTTCAAGATAATTTTTAATAATTTTATCTAATACTTGAGATACAATTCTAGTTACCTGAGATGATGTACCCCATCTTCCAGTGCAGTTTAAATAGTCAGAAGTTGAAACACCTAATTCTTGAGATAACTTTGATATCTTGCTTATTATATCATTTAAAGACTGAGTTATTAACTCTAAAG
			GAACTAGATTTTTGATAATAAAAAAACCATTTTTTTGCAATGCTTTCATATATTAACACCTAATGTCAATAACTGATAAATAATCTGTTAAAGGTACAATACTAAAAATTTTAAGCCCTTTTACTTGTTTTAGTATTCTTTTCCAATCGCTCAATGTCCTTAGTTTACCCCCTGTTTCAACCATTACATTAATATCTACAGAACCTCCCACTGGGGAGTAGTAATCTAGGATAGTTTCTATCACTAAAACGCGTGGTATTCCTTTATTTTTTACCAATTTTAAATAAGACAATACCTTATTATCATCATAATGCTGCAGAAAGCGGCAAAAGACACCTAATTCATAATTTGTAGCTGATAATTCTTCTTGAGTTATGAGTTTAATTTTTAAATCTTCTACTGCCTGCCTAGGCACTTTATGTTCGTTGTAATAATATAAGCCTATAGAACCTTTATTGTGTATATCAGAATAAGCAAGAAATAAAGAGTGTACGCCAAATAGCAATATATTTTTAGCACCATCTATATTAACCCTAGAATTAAACTCTTTAGTGTCAAACCTGGAATATCCTAGCAATGCTTGGTAAAACGCTATTTTCCTGTCTTCTGATGTTTCTTTCTCCTTAAAAGATTCAAATGAAGATATTGACTCCTGCCTTAATATATCGGCAATTTTTAACCAATTCTTTTCAGCGGCAACCCTTGCCCACATTGCTGCTGCTTTAGGCAAAAATGGTATTTCCTTAAAACACTTACCTTTTGATGATAGTTGCCATAAGTCCTTGTTCTTATCGTAATCAATAAACCCTATTTCCCACAACGCCCTTAACAGCCTTTCTAGATTTGGAACGATAATATTTAACTTTTGAGATAAAACTGGCATAGTTGCAGGTAAGATATTTAACAAATCAAGTTCAATAGCAACATTTGCGAGGTAAGTTTTCCAAAAGGCTGAAAGTTCTGCAGAAATCTTATGCACTTGAGATTCTTTATCTAAATCAAAAATACTAAACTTTACGTTTCCGGTAATATCGATCTGTCCTAATACACCTTCAAAAGTTTCAACTTTTGCCATGCCATTATAGAATGCTTCTACCATTTTAAATCTTTGCCGGTAAACAGGATTGCCATTAATATCTATATGAAACCAGCCATGCTTATCTTCTGCAATAGCAAATCCTTTATGAAAAACATTAAGCTTTTTATACCATTTATTATGTACTAACTTTCCATGATTATTAATATGTGTAGCTTTACCATCTTTATGGACTACAGCGATACCATCCTTAAAATCCCCAACATAATTGTATTCTTGCTCATAAACTCTATTGCCGTTCAAATCAATATGAAAAAACTTATCATGCTTTCTAATCACACAAATATCTTCTTGGTAATTTCCAATCCATTGATACGAATGTTTGTATACTCTACATCCAGATGGATCAATATGGTAATACCCTGTGTCATCTTCTACGGCTGCTCTATTGCAGTAAAATCCAAAAGTTTTTAAAAATCTGTCGCGATAAATTGCTTCTCCCATTGCATCGATGTGATAAGCGCCTGTCTCATCATAAACTGGTGCAAGGCCAGGCTCGTGAAATTTATCAACTCTAATAAATCTATTTTTGTACAAAGGATTTTCTGACAATTGGTGAAACCTTTCACAGGGGGAAACCCTAATAGATTTAAGGTACTCACTATCTTTCATTAATTGACTAATGGTTTTCTCATGTTGCATGTTTTGCATAATTCATAGTTTAAATAATTCTTTTGTAAGTTTAGGTACTCGCTACTTTGCCATATTTCCTCCAGTTTAACTTCATTAACATTGCCAAAATCTCCTAATGTTTTGCGTAGTTCATCTGGAGCACAGCAGGGACTAAACTTGCCTTCATTGTTTATCCATGCTTCTTTACCTAAAAATGGGCACTGACCACCTGGAGCCAAATCCTTGATACCCTCTTGAGAAAGGATCGTAAAATTTTCTAATTTTATCTTTT
			TACCATTTGGCAATAGCATATTATCCCTAAGTTCATATAACCTTCCCACCTCCGTATTCCATCTACTAATTGCTAATTCATCTCTCCTCATAGATAGATCCTTAATTTCCTTAAAATGTGCCCAAAGATGATGTCCTTTAACTCTATCTATGCCATTTTTTATAGCCATCTCAACTATGTCGTAAAGTTCATGTAAATTACTTTCTAAAAATGTTAATTGTAAAGTAACGGTACACCTTTCACCTGTATCGCTAAAGTATTTATCTCTAACTTCAAGGAAAGTTTTTAAATTTTCTGTCACTACTTCCCATTTTGAACCTTTCATGATTCTTTCATGAGTTTCTTTAGTTGCCCCATTCCAGGAAATCTTAACATCAGATAAAATTGGTACCAATAGTTCAGCCCATTTTCTAGCTCCTTTAATAGGAAAAGAACCATTGGTCGTGAGGTTAAGCTTCAGGCCGAACTCATGGCACAAATTGATTATTTCATCAAAGCTTTTATACATTAAAGGCTCACCCATAGTAGAAGGAATGATTTCCCTTAAAGGTGTTCCATCTGCTTCCTTAATTACCTTCCTGATAGTTTCTATTGACATTATCTTGGGTTTTATCCCTTTAGCTTTCTTCTCCTCTTTAACTTTACTATATGGTGAAAAGCATTCACACATTACACAAGCAAAGTTGCAGTAATCTGGATTAGTATCAAAAGTAATTCTCCAAGGACCAGGTTTTGTAGCCACTGATTTGCCTTTATTTTCAATAACATTACGGTAAATTTTGTTAAGTTTCTCAGTATGCTCACTTATAGAAGGTACATTACCATTTTTAGTATAAAGATAGCCTCTTTGGGTCAGTTCACTGTATAATTCCTGGTCTGTAGATAGGACTTGCATTTTTTCTGACAAACTATTTGTATCTCTATGCTTAAATAATAGTCCGTTTATTCCATCTCTTACATATTCTGCCATGCCACCATAATCAGCCGTTATTACTGGTACACTCAGTTGCTGTGCTTCATGTATTACTAATGGTGAATTTTCACCCCAAATTGAAGGAACAACTATCGCATCAACTTTATTAAATACATCAGTAACTATATTTTTATTGTTATAACTTCCCATCCATTCTATCCTTTCTTTAACAGCATGTGGAAACTGATCGGCAATCGCTTTTAAAGTTTTAGTTTCTTCCCTTGCCGCTCCCCAAATTCTAAGTTTTGCTTTAGATGATAAGCGAGAAAAAGCCTTCAATAATAGGTCAACACCTTTCTCGGGAGTATGAGTACCTATATAACCGAAAATAAACCCTTTTTCTTGCACCCTATTTCTATTCTTAAGACGATTTAGATCAAAACCATAATCAAGATAAGAAATTTTGTTTATCGGAACATTAAAGTCTTGAGTAAATTTATCCATTAAGAATTTTGACGGAGCAATGAAGTAATCTATATAGTCCACTACTTTCTTTGTTTGCTTCATTCTAGTTGCAACCCATTGTTCCCAATAATTTAAGTCTGAATTCAAGAATTCTTCATCTCCTGTAAAATGCCCCTTGTAACATTGGGTTGCACATTTTTGATCCTTCTGTCCATCACAAAGCCGTAACAAATCTTCAGAATTACGTTGAATAAATCTTCCTCTTGGACACATTAACCAAAAATCATGTAGCGTAAAAATTGTAGGTATATTTTCTTTAAAAGCAACTTCTGGTAAAGTAATTGATAGATGATTAAGATGACCAAAATGTATAAGATCTGGTTGAAAGTTATCTATTATTCTTTTAAATTTTATATTTACTTCTTCATTGATAAATTTGTAACGATATTTAGTTGTAGGTATATTAATTAAATTCAGTAAGATCCGGGAATCACTACAGTCCAGAGCTATAGTATAATGGAAATCAGGTAAGAAGCTGTTTTCATGCCTAGTAAATATTTGTACCTCATTATTATTGGCTAGTTCATGGGCAAGAGTTTGGCTGTAAACCTCCGAACCAGCG
			CTATAATAAGGAGGGTAACCATGAATAACTTTTAATATTTTCATATATTACCATATCTATATTGTTAGGATATTCTTGTGTATTGTTTTGTAGACTTTTTATAAATTTACCTAATCCTACTTTTAATGAATGCTTTGGAGACCAACCAAGTAGCTCTTTAGCTCTAGTAAAATCACCATGGAACTTAGTTACGTCAAAATTTCTTGGAGGATAAAAATCAATTCTAGAATCACTTTCCGTGACTTTTAATATTGTTTTTGCTAAGTTTTCTAAAGTACATGGGCTATTAGTAGTAAGATGAATAGCAGGAAGAGAAGATTTCTCGTTTTGTAAATATTTAACAGTTAAGTATATACCCTCTATAACATCATCCAAATAGGTAAAATCAAAAACACATTCTTTACCTTCTATCCTAATTGGATCGCCTTTCAATGCATTGATACAGAGTGCAGGAATTACTCTACTACTATGATCTAGTAAACCACCATATACATTTGAGAAGCGTAATATTGCTACATTAAAGTTAGAACCTTTTAAATTTATTACTTGTTCTTCAATAAATGCTTTACCTTTGGCGTAATTATTTATTGGGTTGATACTAGCAGACTCTGCAACTGGTAGTTCCTTTTGTTCTCCATATACTTCTCTACTGCTTGCATATATAAACCATGGTTTATTCGGAAGCGACTTGCAGAATTCTAAGAATTGGATTGTACCATCGACATTAACTTTTTGGCACAATTCAGGATAAAGCTCACCATGTATAACTCTAGAAATTGCAGCCAGATGAATAACCCCCGTACACTTAGCGAGTAGCGGCATTATATCTTCTGAAAAAAAACTGAGTGGGTTGTCGCGAAACCTAATATCGCAGCTTATTACTTCATAACCCTGCTTTTCTAACTTTTCTACTAAAGCCGATCCTATCAAACCTGCAGCACCTGTTATTAATATTCCCATGTGTCCCTCTCACTACAACCAGGAAAATCTTTCACACCTATCATCTTACAAGTAAGACTTAAAAAGCATTATAAAACTAGTATAAAACAAATGTCAACTTAAATTAAGGATCAATGAATAAAAAAATATAGTTATGAAAGAAGGGTTGGTTGTCTTCTTCTATTTGCCTGAAAATAACGTTCTGCTTTGACCAAATCCTCTTTGTTATTTACCCCCATTGCTTCCTTTTCGTCAGCGACTACATAACCTGCACGTAAGTTATTGCTTGCTGCAATGGGTATTATATCATTAAGACAACATTCGTTGGTCGAATCATTAAATTTTACTTCTTTTATTAGGGTATAAAGATCTTTAGCGTATGAAACCATTATTCCAGAGTTTGCAAGAAGAATTTCATCTTCACTTTTCAAGACTTTTTGAACATTGTCATTATCATCAATTACTAATCTTCCATATTGCTTATCTTGACTATTAAATCCAAGAAGAACTAAATTTTTATTATTACACTTTAAACAATCAGTCATTCTCATAACTGTATCACTAGATATAAACGGGGTGTCTCCGTACTGTATTAAAACTATGTCTTGGTCAGATAACCGCTCCAGGCTTTCTAGGGCAATTTTAACTGCAGTGCCAGTACCTGTAATATTTTCTTGAATTATCAATTTTATATTATATTTATCAATTATATCTTTTAAGGTACTAAATCTTTCTAACTCCTTTAGAAAAGGCTTGCTAATGACAATTGATAGACTTTTTAAACTCAGCGGTTTTGCATTGTGAATTATATGCTCTAAAAGAGTAAAATTTCCTACTAGGTGTAGTGTTTTTGAGTACTGTGAATTCATTCTACTGCTTTTTCCTGCTGCTAATATTATCAACGTGTTATCCATACATAACTCAAGAACTTACTAGGAGGTAAGTTAAGTGATAATTAATGAGTTGTAAAGTCTACTATAGTTTCCTAAATGATCCAGAAAAAATAATTAACATGCTTGAAATATATAAATCCTCTATGACGCTAATATAGATTAGCCGAT
			AAAGTAAGCTTCCCAGAACTACTCATTTATATTGACCCATCAGTACTTATACAAAAGCTAGTTGATCGAGAAAATAGGCAAATCCTTATCAACGGCCTACTACTTTTCCTAACTTATGCTTCCTTGTTATATTGTTGAGTATACTTTTTAAATAGTTTTTTTCTGTTTTCTATCAACCAATAGAAGTTTCTTTTAGCCCATAAGGATATTTATATAGGAACTGATATTTTCTATGCTGGCAAGAGTCTTGACGCCGTAAAAAAAACTACTCAATAATTGGGTAACTTCTGATGACATTTTCACTGTACATTTATCGCACAACATTAGTGCTACAATCACAGGTGTAAAGGTATTAAACAACCTTTAAAAAGTTTCACTTTTCCCTTAATCAATTTTTCCTTTGATATAAGTGTTTATTGCTTTTGCCCTCTCTGTTGTTATAATTAACATTTTGTAGTAGTTCAAGATGAGTTTTGCATATTCAGAGAAAATCGTCCATAGAATCAGCATCTAGCTTATCTAGGTTAAAATATATAGTTTTACAAGATGACTATTTATGGAAGAACATGGTGGGGTAAGAAGTGGCTCCAGTCTTTTGACGGAATAGATTATGATAACCGTCTTCCACGTGGCAGAACTTGTGCTAATACTGGTCGAGCTTTTGGTATTAAAATTAATGGTCACATAGTTACAGCTAAAGTTCATAGCTCAGGATCTTACCCATATCGTGGTTCAAAACCTCAACCATATAAAGTCAAAATTATACTCAATGAATTAAGCTCATCAGAACAACAGACCATTCGTCAAATTATTGAAACTTCACCAGCTATATTAGCTAAATTGATAAATAGACAATTATCAGCCAGCTTGTTTGATAAGCTTAATGATCTTGGGATTAAATTATTTCCTTCAAATTGGCAGGAGATGAATGCAAGTTGTAGTTGTCCTGATTGGGCTATGCCTTGTAAACACATTGCTGCTGTAATTTATCTTATTGCTGCAGAAATTGATAAAAACCCCTTCATGATTTTTAATATTCATAATTGTAATTTGTCAGCACTTATCGATGATTTTGGGAATGGAAAATTAGAAAATGCTCAAAACATTTTAAAGATAGATGATATATTTAAGGCATGTTCTAAAATTAGAATACATAACCAAGCAATTTTAAATGATATTGATTTATCAACTATTCCTAACCTTTTTGATTGTATCAGTAGTATTTTAACAGATAATCCACTTTTTTTTGAAAAAAACTTTCATAATATCTTACAGATAGCTTATAAGCATTGGCAAAAGTATCCTGCAGGAAGATTAGTGTACTATCCAGCTTCTAAGAAGGAACTATCAGAAGAGGAGCTATTTATTAAAAGATGGGGAAATATTGAGAATTGGCAAACATTTCAACTATTCATTGATGATCAGCATTACCTTACTCAAGTGAGCAATGGTACAACTAATTTATTTAGGCTCAGTGGAAATGTATTGAGGGATGTAGCACGATTTTTAAATGATATTCCTAGTTCGTTACTCCACAAACTTAACCCTGAACTTCGCTTCATGCATATGATTTCACAGTTTGCACATATGCTAATGGAAAAGTCAGCGCTAATACCACAAGTATTACAAAACAAAAGAGGAGAAGTAATAATTAGGTGGATTCCGGCGTTGTTTAATGAGTCAGTTAAGGAAATTCATAGCAAGATATCATCTATTTGTCCGCCTCTATTGATTAAATATCAAGAAATCGTTATGGAACCAGAGGAACAAGTAAATGTTGCTATCTCTCTCATCCTTTTAGGGTATATAGAAGATAACTTTCCTGCATCACTGGATAAGCATAGAGATAAATCCATCTTTGAATTATTCTTTACTGGAAGATCATACAAGTTTACTGAGTTTAGCAACAAGGAAATACCGCAAGCAATTAATCTCTGGCTTTCACGTCTTTATTTAGCAGATAAACCTTACAAACTCTATTTAATGATAAAAGATCACCA
			TGAAAAATTTGAACTTGAGGTACAGTTATCACTGGATGATGAGAAGTCATTCATCAAGCTGGAAAAAGCACTCTCTAATCAAAACGTAAAGCTTAGTATTTTATCTGATCTTGCACTTTTGTCTGAATATATACCTGAACTAGAAAAGTCGATTGACGATAATAGCACATTATCATTTAATTTAGATAATTTTGCACCATTATTTTTGCATATCTTGCCTGTACTAAGAGCAATAGGCATCAAAGTTATTTTGCCGAAATCTTTACAAAAAATCTTAAAACCACAATTAAGTCTTAATTTGTCTACTAAAGATAAAATAAAAGAAGATCGCGAAAGCTTTTTAACGCTGGAAAATTTATTGAAATTTGATTGGAAAGTAGCAATAGGAGATAAAAAACTAAGCGTTACAGAATTTAAAAAATTGCTAAAAGATTCCCGAAGGCTTGTGCGAATAGTCGATCAGTACGTCCTTTTGGATGACAAAGAGGTAGAAGCTTTATTAAAAAAACTTGATAAATTGCCTGATTATTTAAGTCAAGCAGAGCTTATGCAAGCTGCTCTAACAGGAAAAGTAAATGAAACTAAAGTAGCATTTGACCAGCAGCTTACAAGCTTATTTAATAAACTTAATACTTACACACCTGTTACTACACCAAATAATCTAATAGCACAACTACGCCCATATCAAGAACGTGGATTTAGTTGGCTTGTACAGAACATAGAAAACGGGTTTGGTAGCATAATTGCTGATGATATGGGTCTTGGTAAAACATTACAGGTTATAGCAGCTATTCTGTGTTGCAAAAATACAGGGTTTTTGGATCGGGACAGAGTCTTGGTAGTAGCTCCCACAAGCATATTAAGTAATTGGCAACGAGAGATGGAACGTTTTGCACCAGAATTAAAGCTTTTCGTCTATCACGGACAAAATCGAGAATTGGCAAGTGATTATGATGTAGCTCTAACATCCTATGGTCTTGCACGTCGTGATAAAAAAGAACTTAATAAAATTCGCTGGTTTTTGCTCGTGATTGATGAAGCACAAAATATAAAAAATCCTAATACCGAACAAACCAAGGCAATTAAAACTATTGCAGCAAAACATAAGATAGCTATGAGTGGTACGCCTGTTGAGAATAGGTTGCTTGAGTATTGGAGCATTTTTGACTTTATCAACAAATCTTATCTTGGTACTCCTAAGCAGTTTAAAAGCAGCTTTGCAACACCGATTGAAAAAGCAAGAGATAAAACTTGTCTAGAAAGGTTTATGAAAATCACTAGCCCTTTTATGTTACGTAGGCTTAAGAGTGATAAAAGCATTATTCAGGATTTACCAGATAAAATTGAGAACAATCGTTATTGTTCCCTCACTTCAGAGCAAACAGCGCTTTATCAAAAGGTTGTTGATACAACTATGGAGAAGATAGAAAAAAGTGAAGGGATTGAACGTAAGGGACTAATCTTTAAACTTATCAATGCTTTAAAGCAAATTTGTAACCATCCATCACAGTTTGGCAAGAAAAAGCGTGCGAGTATTGAACAATCCGGTAAAATGCAGATGCTTGAGGAAATATTGATTAGTATTGGTGAAGTTGCAGAAAAATCATTGATATTTACTCAATACACTGAAATGGGTGAGATTATAGCTAGGCTACTTGAAGAAAGGTTTGAATCAGAAGTGCCATTTTTACATGGAGGACTTTCTAGAAAAGCACGTGATACAATGATTAATGACTTTCAAAACTTATTCCAGTCCAACATTCTTATAGTGTCTTTAAAAGCTGGTGGAACAGGGCTTAATTTAACAGCGGCAAACCATGTAATACATTACGATTTATGGTGGAATCCAGCAGTGGAAGCACAAGCAACAGATCGGGCCTATCGTATCGGGCAAGAACGTAATGTCATGGTGTACAGGCTACTTTCAACAGGTACATTTGAAGAGCGTATTGATGAGATGATTCAAAGCAAGAAGGAATTAGCAAACCTAACTATAAGTA
			GTGGCGAGAGTTGGATTACAGAATTTAACAACGATCAATTAAGAGATTTAGTTAATATAAAAAATGCACTATAATATAGCTGAGTTATTTAATGTAAAGAACCAGCTAACTACCGCTAATAGTTCAAAATAGAGACAAAGATTTATATTTCGTACTTTATGTCTCATTGGTAGGCAAAAAGCCTGT---------------------------------------------------------------------------------------------------------------------------------------------------------------------------------------------------------------AATAT----------------------------------------------------------------------------------------------TCTAAATCCGATAGAGCATTGTTGGCACACCATCAAAAGTTGCCTCAGACCTCTAATGCATCAATGTACAGACTTACACCTTTTAGTTGGTAATACCATTTTAGACGTTTATCATTCGTTTTAGAAAATACTATAGTTGAAATAGCGCAGTTACTCACCCCATAAATTTGGTGCTCTCTTTCAATCAAAGGTGTCTTGCTGCTTGAAATGTTTTCTTTGTAAAAATTTGGCTTATCTTTATATCATCTCATTCAAACAGCATTAACATAACTTATGCCTTTTTTGGATGTAGAAATTTTCTAGGAATTGTCTTTTTGAATTCTATGGTATTTTGTTTAACATTGAAACAAGAG---------------------------------------------------------------------------------------------AGAAAGTGGAAAATTGGACATTCTCAACTCGGCTCCTGCAGATTAAAAATTAAGTTGAATAAAAATTGGATTTGACGCAGTTTTTTCCCATAGTTTAAGAAATTAAAAGTTTAACGATTAGAATTATAATTACAAACCACAATAAAAAATAGACTTTTCCATTTGATTTATTTTTAATTTGGATGTTTTCTAATTTTTTATCAGCTATTAGGTTCAATTTTTCTATAAGGCTAAATATCCCTTGGATTGTTTTTACAGGATAAGAACTTCTAATTTTTTCCCTATACCCTATTTTACTTTCATGTTGACTGCTTATCCACGCTTCAACTACTTTCCACATATTGATTTCTGGGTAGATCTTTCTACATGTCCCTTCCAGTAAAATCATAGTTTTCTGCAGCAATAACAATTGTGTTTGAACTTTCATATCAAAATCACCAGTTATTTTTAATAGCTGAGCAAGTAAACTAGCAAATGAAATCTTCTGTATAGGCTGCCCAATAATGGGTTCACCTATTGCCCTGCAAGCTGTGACAAAATTTCTATGCTGTGATGAAACGTAACCAGCTTTAAAGTGCATTTTTGCAACGTGATCATAATCCCGATTTAAAAAGCCTTTGAGTATCTCTATAACGTAATAGCATGTCTCACGATCTATTCTACCCATGATTCCACAATCCAGAGCAATAATATTGTTATTACTATCAACCATTAGATTTCCAGGATGCATATCAGCATGAAAAAAACAATCCCTGTATACCTGATTACAAAACGATTCTATAAGATTGATAGCTATTTGCTTATGATTATTCAGTTTTTCAACTTCGTATATTGGCGTTGCTTCTATCCATTCTAATGTTAAAACCTTTTTTGCAGTTCTATTCCAATCTATTTCAGGTACATAAAAACCTCTGTCATTTTTTGTGTTTTCCTTTAGTTCCGAAGAGTGAGCAGCTTCAAAACGTAGATCTAACTCTAATCGGCAAATTTCAGCAAAAGTTTTAACTAATTCAATTGGCCTCAGCCTTTTTGATTGTTCGCTAAATTTTTCTGCAATTTCTG
			CAAGCCAAGAAAGCATTTTTATATCTCTTGAGAATGTTTTCTCAATATTTGGCCTTAAAACCTTCACAGCAACTTCCTTACCCTCAGTTGTAACCGCTCTATGCACCTGAGAAATCGATGCTGCTGCAATTGGCTTTTCAGAAAAGCTTGAAAAAATGTCGCTCAATTTACAATTAAACTCACTTTCTATAGTTTTAACTGCTATTTTATGTGAAAATGATGGCAATCTATCACATATCAATAACAAGTTATTTGTTATATCTTCATTTAAAACATCAGTACGTGATGAGATAGACTGCCCAAACTTAATGAACACCGGACCTAATTTTTCAAGAGCACACTTTAGCTTGTGGCCTTGTATTTTATTTATTGATTTTTTTGATGGTGGAAGTAAATAAGGTAATATATTGTAACGCGTCAGCACCGTAGTTATGTGCAGAAGACGCAGAATATTTTGAATCATTTCGCTGCGTAACTGCTAAATATTTCATTTAGGGTTCTATTTTTCATAATCTCATCAGGCTTGCCTTGGCAATAGATAGTATTATTTATACAAATTATGTAATCTGAGGATGGTAGAGCAGAGTTAAGATCATGAGAAGTCATAAGAATCGATACCAATCGTTTTTTTGCTATTTTATTTATAATATCATAAAATTTAGCCCGCGCGTTAATATCCATTGCACTAACTGGTTCATCTAGAATGATCAAGTCAGGCTCTGCAATTAAACAACGTGCAAGTAGCAATAATTGTGTTTGCCCTGCAGAAATTTCTAACACTTGATTCTTCAAAATGTTACCGATACCAACCAACTCTATCGTTTCTGTAATAATGGATTGATTTTTCTTTAGTCTTTTCAAGGAGCTATTTAAAAGGAAATATTCAACTGTTATTGGCATCAAATTACTAATACTAAAATTTTGCGGCATATAGCCAATTTTTATGTTGTCAGCAAATACGATATTACCGGTACAGCTTTTATTTATGCCAGCAATTGCTTTCACTAAAGAGGTTTTACCTCCACCATTTGGACCAAGTATTGTAATTATGTCTCCTCTTTCCATGAACATATTGATATTGTCAAGGATTCTTTTACCATCATATGCGAGAGCAAGATTTTCTATTTTTAGAACACGATTATTGACATTATTCAATTTATTGACAAAATTTAACTTCTTCTCAACGTTTATATGAGACATTTACTGACTTTTTTTCTATTACTTTCATTTACACTATACTATAATATCGCCTTTTCATCCAATTTAAAAGTTGTAGCTACAATCAAACCTATCCACTCACTTGTAGCTTCTATTACAGAAGGGATTTTAGAACCGGAATTGCTTGGCTATGCAACATCTGCGCATAATTATATATTAAAGCCATCTGATGCGAGTAATTTAGAATCAAGTGACGTTATATTTTATGTTGACGATAACTTAGAGACGTTTGTTCAAACTTTCGCCAAAAATAATAAAGAACTAGTGCAATTGTCAAAGGCAATCAACCTACTTCCTACTCGGCCACATTCATTTTCTAGAAAAATTACTCACATTAAAGATGAAAAAGATTTACACATTTGGCTGAGTCCCGAAAATGCAAAGAGCATGATACTTTCTGTAAGTGCAACATTGTCTAACATAGATAAAGAAAATTCCCATCGATACAACTCTAATGCAACAAAAGCTATAAAAAAAATAGACCAAGAAGTAAAAGAAATTATGAAAGAACTGAATGATTTTAAAAATCAAAAATATATCGTCACTCACGATGCTTATCAATATTTTGAAAAATATTTTGGTTTAAATCACCCAAGTGCCATTCTTTCCATAGAAGAGGATTCTTACATAGGTATGAGGAGTTTAATGAAGCTAAAAAAGATAATGAAGGAAGAAAACGTTAAATGTATATTTGCTCATTCACAGGAAGACAGCATAAAGCCTAATGCTCTTTCTAATGACGCAAAAATGGTAGTTCTTGATCCTATTGGATCAGACATAGA
			GCCTGGAAAAGATGCATATCTAGCTATAATCAATAACATTGCACAAAATTTTAAGTCTTGTTTTGTTGAGTAATAAGTTCCCTTTTAGCTTACTGTTTTATTGTTCTGCATTTATTTGTCCTTTACATATTATGCAGGTTTAGAATTATGCTTTATTCTTACGTTTATGTCTTGGCCCAATACAATCAATAAGTTAAGCAAGTATTCTAAGGAGAACCCTTCGATTTTTGACCTATTGATTTGAGATAATTTAGGTTGATCAATCTTTAGAGCGTTTGCTGCTTTTTTCTGTGTTGTGTACTTCTTACTTATTAATTGTGCAATGACCTTTATTAATTTCAGTTTTGTATCTTTCACATCCCCCAACTCTACTATTATAGGATAACTTAATTGTAAATTTTGCATAATAATAAAATCCCTTATAAAAAAATTACTTTAGTTTTTCTTCTTTAAATAATACATGCCTTCTGACTACTGGGTCATACTTCCTAAACTCCAGTTTTTTGGTAAGCTTTTTTGGATTACGCTTTTTTACATAAAAATAACCTGTTGATTTTTCTTCACCAGTTTTTGTTGTCTTGATTGCAGTGCTAACTAACTTAACGAGCAAAGAAGCATTTTTTTTCGCCATACTTATAATGATATAATAAATTCTATGCGAGTTTATTACGCAAAACACTAAAAGTCAACCGAATAATGCAGATCGTAAAATTCTTGACAATCAACAGTGCATTAAGTAGCATGAAGTTAACTTCAGAATGAAAAGCAAACGGTAAATAAGTGGTAAATAGTGGTAAAAGGTTATTATTGATAGAAAATTCCACCTGTTCTAATGAGGTAAGAGTTGCCTTGTCAGTTAATAATAAGGTTGTAGAATTTGAACAAGAATTCAAGGAAAAAAAACAATTAAGAGGTAATATATACGTTGCTTATATAAAGCGTATAGAGCCTTCTTTGCAAGCCGTATTTATCGAATATGGAAAAAATAAGCAAGGTTTTTTGTCTTTTTCCGAGATATCTCTAGATTACTTCAATATTCCAGAAAAAGAAAAGGAAACTATCTTTGAGAGCTACTCAAATGACGATTATACAGAAAAAGGGAACGATACCATAGCAAATGTCTCTTCAGATTCTGCAGCTAGTAAGAATGTCAACGAGTCAGGTAGTGGTTTTGTAAGAGAGGTACCTTTATATAAAAAATACAAATTACAAGATGTTATTTCAGTAAATCAAAAAGTATTGGTTCAGCTAACTAAAGAGGAACGAGGCAATAAAGGAGCTTCATTTACAACATACATAACTTTAGTGGGTAGATACTGTGTTTTCATGCCAAATTCCATGAGTAAAGGTGGAGTGTCTCGCAGAATTGAAGATGCTAATGTCAGAAAGCAGTTAAAGGAGATACTGAGTTCAATAAACTTGCCAAAAAGGTCAGGTTTAATAGTAAGAACTGTTGGTTCAGGAAAAAATAAGAAAGAAATTGAGCAGGATTACAATTACTTATCCTCATTATGGCAGAGCATTCAAAAAAATGCCTTCTCTGTAAACGTTCCATCATTAATTTACAATGAAGCAGATGTAATTATGAGATCTGTTCGTGATTTTTGTAGCGATGGTATAGAAGTTATAGTGTCTGGAAAGGAAGCTTTTGAGGCAGTTAGGCAATATGCTAACAATGCACTAAAAGGTAGTAAGTTGCGCTATAGATTGTATAGAGGTTATGCTCCGATCTTTACTTACTACGGAATCGAAGATCAAATTTCTGAGTTATATAGCAATAGAGTAGAATTGCCATCTGGTGGGTCTTTGATAATAACTTTAACTGAGGCGTTTGTTTCAATAGACGTAAATTCAGGAAAGATGACAGGAGAAGATAGCATAGAAGAAACAGCTTATAGAACCAACATGGAAGCAGTACCTGAAATATCAAGACAGGTGAATCTTAGGGGCCTATCAGGATTAATAGTAGTCGATTTTATTGATATGTTGAAATATCAGTA
			TTGCAGAGCTGTTGAGTCTGCTATAAAGCAAGCGTTTAAAGATGATAAAGCTAAAGTTCAATTTAGCTACATAAATGACTTTGGTTTAATGGTATTTTCAAGACAAAGAATTAAACCAAACATACAAGAAATTAATACTACAGAGTGTTTACACTGCAAAGGTACTGGAAGAGTAAAATCAAACGAAGTAATTGTTTCATCAATACTAAGGGATTTACAACATATTGCTAACAAGAATCGAAATAAGTCTTTTGATTTAGTAGCACACAGTGCAGTTATAGCGCACATTTTTAATAACAAACGCAATACAGTTTCTACAATCGAAAAAGAGTTTAATATTACATTGAACGTTAGTATTGATAACAGTTTAGATGTAAATACATTTGTTTTAAAACAAGGAGATGATGTTAATTTAAACGGTTATAAGCCATTACAGAACTCTGGATACCAAGTTGGGGATAGCAGCAATGAAGAAGCTGATAATTCAAATAAACTACGAGGCAATTTTTGGCTGACTAAGTGGCTTTCGCGCCTTTTAAGTTCTAATAACTAATTAGAAACCTAAATTGGGCTTGTAATTAATGAGCCCTATACTTATATATTCTTATATCAGATAATATTTACAATGGGGTACTCATTATGGGAAGAGCAATAGGCATAGATCTCGGAACAACAAATTCTTGTGTTGCAATAATGCAGGGCAAGGATACAAAGGTAATAGAAAATAAAGAAGGGGCAAGAACTACTCCATCTATAGTTGCATTGACTTCTTCAGGAGAAAGGTTGATTGGTGCTCCAGCAAAAAGGCAAGCAACCACCAATGCAAGTAATACCTTTTTTGCTACTAAGAGATTAATAGGCCGTCAATATAGTGATCCTGAGATGAAAAATCTAAGTGTACCATACAAAGTATTTGCAGCAAAAAGTGGTGATGCATGGGTTAAAACAACTGATAATAAAGAATATTCTCCTAGTCAAATTGGTGCATTTATACTACAAAACATGAAAGAGGCAGCAGAAGCTTATCTTGGAGAGGAAGTAAAAGATGCTGTGATAACAGTGCCAGCATACTTCAACGACTCTCAACGTCAAGCAACAAAAGATGCAGGAAAAATTGCCGGATTAAATGTACTCAGAATAGTAAATGAACCGACTGCTGCAGCACTTGCTTATGGTCTTGATAAGAAACATGGGCACACAATAGTAGTATATGACCTTGGTGGTGGTACATTTGACGTTTCAATACTTGAAATAGGTGATGGAGTTTTCGAAGTGAAAGCAACAAACGGTGATACCCATCTTGGAGGTGAAGACTTTGATAATGGAGTAGTGAGTTATTTACTAGATGAATTCAAGAAAAGTAATGGCATTGATTTGAAAAATGATCCAATGGCTATGCAAAGAATCAAAGAAGCTGCTGAAAAAGCGAAAATTGAATTATCAAGTGCAATGGAAACGGAAATAAATCTACCGTTTATTACAGCTGATGCAAGTGGTCCAAAACACTTAAATATGAAATTAACGAGAGCAAAACTTGAAAGCTTAGTGAATGATTTAATCGAAAGAACTATGGCTCCTTGTAAAAAAGCTCTTGAGGATGCTGGTTTATCTGCTAGTCAAATTGGCGAAGTGGTTCTTGTTGGTGGCATGACTCGTATGCCAAAAGTCATAGAGAAAGTTAAAGAATTCTTTGGCAAAGATCCACATAGAGGAGTTAACCCTGATGAAGTTGTAGCAATTGGAGCTGCAATACAGGCGGGGATCATTCAAGGTGATGTAAGAGATGTGTTACTACTTGATGTGACCCCACTTTCTCTTGGTATTGAAACTCTAGGAGGAGTATTCACTCCACTTATTGAGCGTAATACTACAATTCCTACTAAAAAATCTCAGGTGTTTTCAACTGCAGAAGATAACCAAACAGCTGTTACAATTAAGGTGCATCAGGGTGAAAGAAAACTGGCAGTTGATAATAAGCTACTCGGTCAGTTTAGTTTGGA
			AGGGATACCTCCTGCTCCGCGCGGAAGGCCACAAATTGAAGTGACATTTGATATAGATGCAAATGGAATAGCACACGTTTCTGCAAAAGATAAAGCTACTGGAAAAGAGCAAAAAATACGCATTCAATCTTCAGGTGGTTTATCTGATGATGAAATAAATCGCATGGTAAAAGAAGCTGAAGAAAAAGCGCAAGAAGATGAAAAGCGCAAAAAGTTTATTGAAGTGAAGAATCAAGCGGATAGCTTAGTCCATTCTACAGAAAAGTCTCTGACAGAGTATGGTGATAAAGTTTCACCAGAAGATAGATCTGCTATTGAAAATGCAGTTAACGAATTAAAAGAAGTTAGTAAATCTGATAACATTGATGACGCTGATTCAATACAGCAGAAAGTCACTAATCTTTCTCAATTATCTATGAAACTTGGAGAAGCTATGTATCAAGCATCTCAACAAAATAGTGCTGAAAATGGCTTTTCATCAGAAGGAAATCCAAATGATAAAGAGGAAAAAGTAGTAGATTCTGATTATCAAGACATAGATAATAAAGAAGAGAATAAGTAATTGCGATTGTCATCCAAGTAGCTGATACTGGGATGACAAGAGGAGCATATTGTTGCTTAAAGAAACCATTATGGATATTATTAAAACGATAGAAGAAAAGATACACGATTCGATAGATGTAATTGATATCAACATTATCGATGAATCAGCAAAGCATGCTGATCATTATTTTGCTTCATCTTCAACACTACCTTCACATATCAAGCTAATATTGATATCTGACAGCTTTATCGGAATGAACACTCTCAAAAGGCATAAATTGATCTATGAATTATTAAAGAGTGAGATAGAGCTAATACATGCAATTTCTCTTCACTTGTATACGCAAAACGAGTACAATTTAAAAAATAAATAATAAAAATGTGAAGGAAGAGTCTTTATTAGTTAAAGCAGGAAGAAAATTTAAGGACTATAAAGGTTCTATGAACCCGCCAGTTTATCATTCTTCTACCATATTATTCCCTACTTACAAGGACTACTTAAATGCAGCAAATGGAGAAAGTATATACGATGTAATCAACGATGATGTTGCAAGAGATTACAGCTATAGTAATGTTGGTACTCCCACTGTTCATTATTTTTCAAATGCACTGGCTGAAATTGAAGGGAGTGGACAAGCGCTTATTTTTCCTTCCGGACTATTTGCACTTACTTTTGCTATTTTGACTTTCACTAAAGCAGGTTCTCATGTTTTAATTCAGGATAACAGTTATTACCGACTCAAGAGATTTGCCGAAAATGAGTTACCAAACAGGGGAATAGAAGTAACTTTTTATGATCCAACACAGGATATAACTGATTTAATTCAGAGTAATACTTCATTGATAATGATCGAGACTCCTGGTTCTGTAACGTTTGAGATTTCGAATATAGAGCATATAGTAAAAGTTGCTAAAGAACGTGGAATCGTAACCGTTTGCGACAATTCATGGGCCACTCCTTTGTTATTTAAGCCGCTTGATTATGGAATTGATGTTGCACTATATGCGGTAACAAAGTATCTAGCCGGTCACTCAGATTTATTGATGGGGACTATGATTGCTGAAGGTGAAATTTTTAAATTGCTTTATGAGAGCTATAAAAATTATGGAGTAACCATTCAATCGCACGACTGTTATCTTGCACATAGGGGACTAAGAACACTGCACACACGTATGAAAAAGTACCAAAATACAGCAATGGAAGTGGCAAAGTGGCTAGAAGCACAGCAAAAAGTTAGAAAGGTTTTATATCCAGCACTTCCCTCCCATCCTCAACACGAATTATGGAAAAGTTACTTTAAAGGAGCAAGCGGCGTATTCAGTATAGTATTGGGTAGAGAATATTCATGTGAAGAACTAAGCTGCATGGTTGATCACATGAAAATTTTTGGTATCGGTGCTTCTTGGGGAGGGTGCGACAGTTTGATATTACCAATAGATCGTAGATCTATGTCAAG
			ATCTGTAATGAATTCAGATTATGGTGGAAGTTTTATACGGATATTTTGTGGACTGGAAGATCCTGAAGATTTAATCTTTGACCTTAATGACGCACTAAAAAGGTTACCATGTTTAGACTTTCAAAACGATGAAGTAGGACATGAAACTGAGAGAATTACTGCATAACATTATTGATGTTAACTTTGATATTGAAATCAAAGGCGTCACATGTAATCCCAAGAAAATCAAGGAAGGTTATCTTTTTGTTTGTGTGTCAGAAAGGGATAGGATTTACATAGATCAGATATTATCTTGTGGAGCTAAAGCGATAATTGCAAGTGATTGCATAACAGAAGCTTTAAGCCTTGGTATCATTCCAACGCGTGATGCTGGAATCTGTATCTTCCACCCAAACCCTCAAGAAATATACAGCGAAATAGTCAGCAGGTTTTATCAATTCAAACAGCCAAAATATGTTGCTGCTGTAACAGGCACAAATGGCAAGACTTCAGTAGTAGAATTTTGCCGCCAGATCTGGCAAAACTCTGGCTATAATGCTGCGTCTATTGGAACACTTGGAACATGCATCAATAATGGCAGAAAAGGTAATAGCAACAGCCTTACCACTCCAGGTGCAGAAGACCTTTACGCAACATTGCGTGGTATAAGTGTAGAACACTTAGTGTTGGAATCATCAAGTCATGGGATTGATCAATACAGAATCCATGGATTAAAGTTGAGTGCTGCAGCTTTTACTAATTTCTCGCAAGATCATTTAGATTACCATAAAAGTCTTGGTGGATATTTAGAAACTAAAAAAAGGTTATTTTACGAAGTATTACCAGAAGGAAAAACAGCGATTTTAAATGCGGATATAGATGAATACGGCGCATTGCTTAAAATAGCTGAAAAACGCAGTAATAAAGTTGTGACTTATGGAAAAAAAGGCTCTGATATTACTTTATTAGAGCAAACATCAACCCCTAATGGTCAACATCTTACAGTAAAAATTGATAACCAAATTTACAATACATTTTTCCCAGTTTTAGGAAAATTTCAAGCATATAATCTGCTATGTGCAATTGGTATATCTGGATTAAATTACAGAGAAATATGCGTAGAAAAACTCGTTTCTCCACCAGGAAGAATGGAAAAAGTGAAACCTTTTGCATTCGTGGATTACGCTCATACTCCAAGTGCGCTTAAACAAGCCCTATTGTCTTTAAAATGGCATATCAACAAAAAAATAATTCTAGTTTTTGGATGCGGTGGAAATCGCGATCAGACGAAACGTTCAGAAATGGGCAAAATAGCACAAATGTATGCAGATAAAGTAATAATTACAGATGATAATTCGCGTGATGAAGATCCGGCAAAAATTCGCCACGATATTTTGCTACATTGCCCTGATGCACTGGAGATAGGAGGTAGGAGAGAAGCTATAGAGAAAGGCGTAGATATTGCCTATAACGAGGGTATGATTCTGCTAGTTGCAGGAAAGGGAAATGAGAAATTTCAAATTATAGGCAACCAAACTTTTGAATTTAGCGATGTTGAGGTTATTAAAAATCATGCCTTAACATACTGATTTTCGCAATGGGCTTACCTCCGCTAATGTGCGAATATTGAAGCAAAAGTGATGTCATCCCAGTGCTTGACACTGGGATGACACCCTCCTTGGCAAACAATGTTCGTACAGCTATGTGCGTGACGCTGGCGCTGGAATCTAGAAAAAAATAGATCCAAGTAGTCAAGCTACTTGGATGATACTGACTGCTAATTTTTTATGCAAGAGGTCCAATCATTCACCGTTCTTGCAAGTGATAGCACTCTCACTTCTTTTGCACCGGAGTTTAAAATTTCCTGAGAGCAAGATCTTACAGTTGCTCCGGTTGTTACCACATCATCAACTAATATCACGATTTTATTTTCGATAATTTTCTTGTTGCTTGTTTTAAAAGCCTTCTTTAAATTTTTTTCACGCTGTTTAAGTGAAAGACCAGCTTGAGGCGCAGTATGG
			CGAAGGCGTTTTATTGCAAATGGCGTATAGGATAAATTGGATAACTTAGTCAACTCTTTTGCAAGCAGTGCTGCTTGATTATATTTACGTTTAAACAAGCGCATTTTATGTAACGGTATAGGAATTATGATCTCTGCGTTCTGAAATGTATCCTGATTAGCTTGGTGTATCCACTTTGCATAGATTTTTACGTAATTCAAATTATCAAAAAATTTGAAATTTATAATCATGTTTCTACTATGTTGATCATAAGCAAAAACTGATCTTAATACTTTAAACGGTGGAGGATTGATGATGCACTTACCACACGTATAAATATTGTCTGAGATTACTACGCCACAAACATTGCAGTAATGCTTAGTTAGAAAATTGATTTTTTTGTTGCATTCACTACACAGATTAAGATTTTCATCAATGATACATTCGCAACTTACGCATACGCTTGGAAATATGAGATTTGTAGCTTTTTTTAGTAAGAGAAGGTTCACAACTCATTAAATATATTATAAAATAATTTATATAGTATAGCTAAAGTAACTTAAGCTTACACTCTTTCACTTTTTATTCCATTTCAATATAGTTCATGCTGCTGAAAAGCAGAACTTATAACTCAGTTTGTGGTATACCATTGACTGAAGTAGTCTTTGAATTATCCTTAGATAAAAATTGATGTTTTTCTGGCTTCTGTACTTCACTCAACTTACTTTGCACTTTGTCACAAGCCCACACAAGTGGCGTTATGATTGACGCGGCAGCCCAAATGATAGCAGCGCAAGCATAACTTACAATCTTGTTAAATACTCTAGCTACTGCATTAGCACAATCTTGCCCCATTTCTAAAAATATGTTTGAATAATTAACGAATGATTTTGTATCCGTTTTAAAACAATAGTCCCCTGTTATTTTTGACAATAACTTGACTGGAAAGTATGACAAACATGCCACTATCAAAAGTAAAGGTTGCAATATTATGTTGGCTGCTAAAACAGCACCCAGTGTACACAATGAATACACTCTCTCTGCTCTGTGGCCCACGTATTCATATTTATCATTGTTTTTATAATACTTGTTATAATCGTCTTTACTCTCAACTCCACAAATTACATCTTTCACAGATCCTAGCACATTATCAACGTAATGTACGGACTTATAGAAACTATTTTCTGGAACTAGTGTGTTATCTTCTGCTTTCTTAGCAGGTACAACTCCATATTCAACGTACCTTCTAAAGTATCGATATACTGACATTCTTATCTCCAAATCATAAATATGCAACCTAGCCTAATATAATTAAGAAATAGTTTATAATAAATACGTTTTAAGATACCTGCCTGTAACACTTTCTGGAATTTTTACCACTTCTTCTGGAGTTCCAGTAGCAATCACTTCTCCGCCTTTTATTCCGCCCTCTGGTCCGATGTCTATTATATAATCTGCAGTTTTTATAACGTGCAAATTGTGCTCGATAACTATAACAGTGTTTCCCAGATCGACTAATCTATGGAGTATTTTTAGTAAGTTATTTATATCTTCAAAGTGTAATCCAGTTGTTGGTTCATCAAGAATATACAATGTTCTTCCGGTAAATCGTTTTGATAGCTCTTTAGATAGCTTTATTCGTTGTGCTTCCCCCCCAGACAACGTTGTTGACGACTGTCCGAGTTTTATATAGCCAAGTCCCACTTCCTGCAAAGAAACCAACTTTTCTTTTACCATTGGAAGGTTTTCAAAAAAAACACAAGCTTGATCTATCGTCATATCAAGCACATCAGAGATTGATTTTTCTTTATAAGTAACTTCCAATGTTTCCCGATTATACCTTCGCCCTTTACATTGCTCACACTTCACATAAACGTCCGGTAGAAAATGCATCTCTATCTTTAAGTGCCCATCACCTTTACAAGCCTCACACCTTCCCCCTCTGGTATTAAATGAAAACCGGCCTATATTATATCCCCTTGCTTTTGACTCTGGAAGACCAGCAAACCAATTCCTTATAT
			GAGTGAACATACCAACATATGTTGCTGGATTTGACGCTGGAGTTCTACCAATTGGCGACTGATCAACTTCTATAATTTTATCTACGTATTCAAGACCTTCTATCTTATCGCATTGGCCATACCTTGCAGACGAATGATGTATCTTATGTGCTGAATATTTATATAACGTTTCTATGATTAAACTTGATTTTCCTCCTCCTGATATTCCAGTAACACAAATAAGATTCCCTATAGGAAATTTAACGTTTACATTTTTTAAGTTATTTTCACATGCATTTATTACTTTTATGAACTGAGTTGCTTGCTTTCTTCTCCTTGGAATTAAAATTTTTTTCTCTCCACTCAAATATTGCCCTGTTATGCTCCCTGAATTTCTTTGCACCTGGTCTGGTGTTCCTTCTGCAACAACTTTTCCACCATTTACGCCAGCTCCAGGACCAATATCAATCGCATAATCAGCAGCCATTATTGTATCTTCATCATGCTCAACAACGATTACAGTGTTACCCATGTCTCTTAAGTTTTTTAGTGTGGCAATTAACCGATCATTATCACATTGATGAAGGCCTATCGAGGGTTCATCAAGCACGTACAGCACTCCTGTTAAACCAGAGCCAATTTGTGAAGCAAGTCTGATCCTCTGACTCTCACCGCCAGAGAGAGTGCTAGATTCTCGATCAAGCGTTAGGTAATTCAACCCTACATTCTTTAAAAATGCTAGCCTCTTGATTATTTCATTTAATATTTTACTTGAGATTTGCTTCTGTTGTTCTGTGAGCTTGTCTGGCAAATTTTCAAACCATTTAAGGGATTCATCGATGCTGAGCCCTGATATTTCACCTATATGTTTGCTATCAATTTTTACTGTAAGCGCTTCTTTTCTCAATCTATAGCCAGTGCATTCTCTGCAGTGAGTAACAGAGCAATATCGCTCAACAAGCGTTTCATCATAATCCATCTGGTTTTCTAAGATACTGACCAAACCTTGAAATTTACCGAAGCCAAAGAGTATCATATCTTTTACTTCTTGATCTATGTTCTTCCACGGAACATCAAGGCTAAATTTACAATTTTCAGCCAGTGATAGAATTGCACTTTTTAAAAATCCATAACTTGTGTGCACTTGACGGAACATTGATCCCACTGGCTTTAAAGCGCCTTCAGATATTGAAAGAGTTTCATCTGGCACTATCAGCTTTACATCAACAGCCAGCTTTTTACCAAGCCCATTACACGAACCACATGCACCGTAAGGGCTGTTAAAAGAAAATAATCTTGGTTCTATTTCCTCAAGAGTGAAACCAGACTCGGGGCATGCAAAATTCTCTGAAAAAATCAGAATTTGACCATTTTTATACTCGGAATTATGGTTGTCAGGTAGGTTTACTATTTCTACATACATTAGACCATTACCAAGTTTTAGTGCGGATTCTATACTACTTGGCAGTCGATTTCCTATATCGTCCAATATTGATATTCTATCTGCAACCACAAAAACGTCGTGTTTCTTGTTCTTATCGAGTTTAGGCAAGTCATCTACATTGTACACTTCACCATCTATTTTGAACCTTACGTAACCTTGTCTTTTAATTTCCAATATCTCTTTGAGATGTTCTCCTTTTCTACCACGCACAACAGGGGCAAGTATATATATTTTAGTTTCTAAAGGTAACGCAATTATAGTATCTACAATTTGAGACACCGTTTGTTTTGTTATTGGTAATCCAGTTGCAGGTGAATAAGGAACTCCTATTCGTGCATACACTAAGCGCAAGTAATCGTAAATTTCGGTAACAGTTCCAACGGTTGACCTTGGATTTTTTGAGATAGATTTTTGGTTGATAGATATTGCAGGAGAAAGGCCTGTAATCGACTCAACATCTGGTTTATCCTGAATGTTGAGAAATTGACGTGCGTAAGCTGATAGGCTTTCGACGTACCGGCGTTGGCCTTCCGCATAAATTGTATCAAAAGCAAGGCTAGACTTGCCAGAACCACTA
			AGCCCAGTTATAACAACCAGCTTATTTTTCGGTATATTGACGTCTACACCTTGCAGATTATGTTCCCTTGCGCCCTTAACTCTGATAAAATCGTCCATATTATACCATATAGCGTATTAACCATTATAGCCTCAAAATACGTGAATTTATAGTGATATATTGATTTTCTATTGATTTTTTCAACTGTTACGGAAAATTAAGCAGCGTTTGATAAATCGTCATTCCGCTACTTGTTAGCGGCTGAGATACCGCGACGGTATGACGGTTAAGTAGGCCAGTGCCCCTATGA------------------------------------------------------------------------------------------------------------------------------------------------------------------------------------------------------------------------------------------CTATGTGTCAAGCACTGGGATGACACCATTCTTTTTTCTGGATTCCAGTGTCTGGGCACTGGAATGACACCCCCCTGATAGGCTCAAATCATAGTGTTTGTACAGTTGTGGGTTTAGGCTACCTATAAATTCTAAACTGTTGTTACGTATTAGGACCACCAAATACACCCCCAGGACCCAAAGTCAGTTTAGCTATATCAGAAAACAGGTTATGTGGAAATCTTAAAATACTTCTTGTTCGCCAAGCAAAATAAATACATTCCTACAAACAAGCAGATGCTCAATACTGACACATAAGAAAACTTAAAAATTAAATCTCTAATGTATATTGATAAGCATTTACCTGCAGAAAATTTGTATAGTAATCCAACACATACAACGGCACTATCAACCACTGATGCTATAATTAAAGTAATGAAATTTGCCATATGAAAATTCAACTTGGACTTCAATTTTTCAAAAATAATTATGCTTGAGAGAAGAGATACTAAAATTGCAGTATATGAAATCAATATCATCAAATTAAAACTTTGCCATTTAAAAACACAACATAGCGCTGTACACACTATTAAGTTGTACGTAGCTTTGCTTCTGCCATAAAATTCAACCATTGAATTTACAACTAAAGCAGCTCCCACAAATAAGGCAGCACATATCATCAATTTATTTGAAGTGTTGAGTAAAGAAAGACTGATAAACAGGAGTATCGATAAAATAGACATAATTACCTACCCAAAATTAATAACATACATTCATTCTAAATAAACATTACATATAGTAAAAGAGTTATTTAGCATAATAAGAAAAATATTTTATATTAGCATGCCACATCTTTCAGATCTACTTTTAAAACATCCTTTATGTTTAGCACCTTTTTCTCTGTTACTTTGCCAATACATGAATAAACTGCACCTTCAAACAATTCTTCAAACCTCTTCTGATTTTGTGGTGCAATAGTAACCAAAATTCTACTTTGCGATTCAGAAAACATTATTATCTTGTTTATTATGTCTGTATTTTGTATTTTTCCTATTGGCACTAGTGAAAGATCGATTTCAGCACCAAGGTCTCCTGCAATTAGCGATTTTGCCAGAGCAATAACTAATCCGCCTAAGTTTGGTGCAATTGCAGAGGCAATTATGCCATCTTTTATTGCCTGGTTGTAACGCTCATACAACTTCCTAGCGCTCTTTGCATCAACTTTTGGTACGTTGTTATTACCTATTCCACTATATAACTGATATTCAGATCTACCAAGTTCATCAAGTGTTTCTCCAAGCACGTATATTAAGTCCCCCGGCATTTTTACATCAAGCGATACTGCATTTTCAATATTTTCTATAATTCCAATTGCTGAGATGAGTAATGAAGGTGGTGCAGAGATTATCACTTTCTCGCCATTTTCATCATATCCCTTGAAGTCATTGAACATACTGTCTTTTCCGGATATGAATGGTGTTTTAAATGCAGTTGCGAA
			GTCGTAACAAGCCTCTGCAGCTTTCTTTAGTTGCCATAGCCTTTCTGGATTATAAGCATCACACCAGCAAAAATTATCGAGCAACGCTAGATGATTTATATTTCCTCCTGCGGCTACATAGTTGCGTATCGCGGTGTCAATTGCACATGCTGCCATGTGGTAGGTGTCAATTTCTCCATAACTTGAGCCAAATCCTTGCGATTTTACAACACCTTTATTTGAAGAAAGAACAGGCCTTGAGACAATAGCTTCGCTGCACATTCTTCCCTTGCCTTGCAGTGGTTTTAACACTGACGATCCTTGAACCTCATGATCATATTGCACCACTATGAACTCTTTACTGCAAATGTTTGGTCTGCTTAACATTTCTTTTAATTCAATTTCTAAAGAAGGCGAACTTGTTGTCATTCCAGCGCGTGGCGCTGGAAGCCCCTTAGACCACGGCTTTGTCTGTAAATGCATTTTAGGATTACCATCATGCAGAAATTCAGTTCCGATATCCATTATTACTGTCCCTTTAGGACATTTAACAACGGCTTTACCACTCTCATTAAACTCTCCAATCACACAAACCTCCACATCATGTTTTTTCATGATTTGCTTGAACATAGGGAGATTTTCTTCTGGCACTGCTAAGGTCATTCTCTCTTGTGATTCTGATATCCATATTTCCCACGGAGCCATACCATCGTTTTTAAGGAGAACCTTGCTCAAATCAACTTCAAATCCGTCTTTTCCCATTTCACCAATAGACGACGACAGCCCACCGGCTCCATTGTCCGTTATTGCATTATAAAGACCAAGATCTCTTGCTTTTATGACGGCATTGGATAGTTTTTTTTGTGTTATGGGGTCACCAATTTGCACAATTGTTGAAGGGCTGTTTCCCGACAAAGCCTCTGAGGAAAACGTTGCGCCGTGAATTCCGTCCCTTCCAACTCTTCCACCAATAATTACGATTTTATCGCCATTTTTTGGTCCTTTAATGTGTGAAGGTGCGTTATTTATGTTGCGCGGAATAATTCCGACACTGCCAACAAAAACTAACGGCTTGCCACAAAATCTATCGTCAAAATATACCGATCCAAGTTGCGTTGGAATACCAGAGCAATTACCAGCAACATTAACACCGTGGATCACTTCTTTCATTATATATTTTGGCGGTAAGATCTCATCAGTGCGCTCTTTGTCCCTATAAAACTTGCCTTTTGCTTCTTTGGCAAAGCAAAAGTAATAGGTATTCATTATAGGCTCCGCGCCTTTCCCGAAACCCACTATATCGCGATTAACTCCAAGCACTCCAGTCATTGCTCCACCAAACGGATCAAGCGCCGAAGGGCTATTGTGAGTTTCAACTTTATCTACAATTAAGTAATCGTCATCAAAAATTATTCCTCCGGCGTTGTCGGAAAAAACTGACACGCATATGTCAGAATTTATCTCACGCGTTGCACGCTTAATATAATGCTCATATAGGCCGTCTTTTATTTCATCAATGGGAGAGGAGAAAATGTTATGCTTGCAATGTTCAGACCAAGTCTGTGCCAGAGACTCAAGTTCAATATCATATGGATTTCTACCGAGTTTTTTAAAGTAATCCTTTATAGCTCTCATTGCTGCCAGCGAGAGCCCTAAAGTGCCGTTACCATCGATTCCATCTCTGCTGATTTTCTCAAGTTCTTGGTCAATTACATTTAAGTTAACAGATTTGGCTTTGCCATTAATGGTGTCATTTGAGTAGCTGACACTGGAATCTACATCTTTTTTCTGGATCCCAGTGTCTGGGCACTGGGATGACAAGTAAGAGAGCGCTGAAGAGTTTGCTTTGTATTTACCATAATATTTCCAGCTATAGTTATTATTTTCTTTACAGATAAGTGTGCAATACTCAGTGATAGGGTTGAATTCTTGTTTTATATCATCTTCAGTTGCTTGACTTAGAATCAATTTTGAACTTCTTGCTTTTATACAAACATTTTCATCAATGTAGTCCTTGTTTA
			TTAAATATTCTCTAACAATTTGTTTCGCTGTGTTGCCTACATTGTCAGTCATGCCAGGTAAAAAGCTTATCTCCAAGCCCCACTTTGCTTGTGGTTCTATGAAGTTATATTGAACTTCTTCAAGGTTTTCATTGTAGGAATAATAACGGCAGTCTTGTATGACTTTATTATAAAATAGCCCACAAATTTCTTCATGTAATTTTGATGGTAATTCTTTGCTTATGTAAATCAAGTAAACATTAACTACCCTTCTGCGGCCAACTTGTTCACATTTATTTAAAACTTCTATTCTGATGTTTGCCATGTAATATTGTGAAAGACTTTAATATATCATAGCATAAGAAACTGCGAGCACATTTATATTTTAAATAATTTCTATACAATAAAAGTATTGTATTAATTGTTACTGTTAGTGGGAAGAGTTTTTACTGTTAATGTGGATGAATCCCTTTTTGATGTGCTGGTTCAGCACATATTTTCTGAATATGAAAGAGAAAAAATTCCCGAGATAAAGGTCATACTTCCTTGCAAGAGGGATGTGATAGCGCTACTCAATGCATTCAAGAATTATAACGCTGAAAAATGCATAATTTTGCCAGAGATAGTTTCGCTAGAGAACATTGATGAGGAAGATTTAATATTAAATCTTGATAGAGTTAAAGTTATAAGTCCAATAAAAAGGACGCTGCTACTCATTCAATTCATATTGGAATGGAATAGAAAAAATAATGATAATTTCCCAATTGATTTAGCTTATAGCCTGCCATCATTGCTTGATAAAATTCAGTATACCCAAATGGCAGAGTTCGATGAACATTCAAAAAAAATAGAAAGTTTCATAAATTTACTTATTGAAACATGGAATAAAATTTTAAAAGATTTAGGAGTAGTAGATATATTAGAACATAAGAGTGATTACATAAACAGTATGATAACCTCTTTACAAAAAGACCAACATATAATCTTTGTTGGAATCGGAAAGGATAAGTCGTTAATTAAGGCTATATATGACCTGCCGTTTGGAGAAATAATTTTGCCTAACCTGAATTTGAAAATTAAAGAGAAAGACTGGAAATTGCTTGATAAAAAACACTATCAATATTGTTTGAAAGATCTGCTCGATTATTTAAATGTAGATAGAAGGGATGTGAGTTTTCTGCCAGAAGCGTGTTCTCCAGTGCTCCGACACTGGGATCCAGAAAACTTAACTTTAAATGAACGCACCAGGTGGCTGTACAATAGAAACTGGATTCCAGTGTCAAGCACTGGAATGACACCATCTACTACTCAAATTACCTGCAAATTACAATGTTCGTACACTAAAAATCAGAGGGCTGGGATGACAGGAAGTCCTGAGCTAGATTATGTCTTTGATACAACTGCCGATCTAAGCAAAGTTAGTAGTGGACATATTGGCAATATTGAAGTCATCACTTGTGATTCCAGAGAGGAAGAAGCACAAGTGACATCATTAATTATAGAAAATGAAGGTTATGAAAACGTTTCTTTGGTTGTCTTTGATAAATTACTTGCAGCTCGTATAGCATGTTTATCAAGGCAACACAGTGCCATACCGGAAAATTATCCTTATATAACGCTTCTACTTTATAGTATCGAAGTTTTGACCTCAAATTGGAGCAGTGTGGCATTACTTTCGCTCCTTAAACATAGGCTAGTGACTTTTGGTTACACTCAAGAAGAGTACTCTCGGATTTTATCTGAATTTGAAATAGAGATATTACGCAACTTTAGTACAAATGGCCTGAGCGATATTATAAATGCTATCAATGCTCATAAAAAGCTAAAACATAAAGAAGATATATTACTTATTATCAGTAAGTTAGAGATTATATTTAATCCTTTACTTAACATTATAAATTGCCCTATTTCTGATGTGGTGGCAACTCATTTGCAGTGTATTAATGTGCTATCTGGTATAAATTTTTCAGAGCTAAATAGTGAAATAGGTAATTTCACCTGTAATTTCTTGAATGCATGTG
			AGGGTATAGAAATTAAGTGCTCCTTAGAGTTATATAGCCAAATTCTGACCTTATTTTTAGAGAAAGAGTTTTTCTCTGTAGCAAGTGACTTGAATAAATTCAGCTTATATCACAACAAAGTTGTAATACTCGCTGGATTTAATGAAGCGCCAAGCTTTCAAAGTCCGCTTTTGAATGCACTTACGAGAGAAAAATTTAACCTTCCTTCTGCGCAAGAAGAGCAGGGGTATTTTTTTTATACTTTACACAATTTGTTTTGTGCAAGTAAGGTTTATATTACAAGATCGCTAAGCCATAGAAAACCAATTCTATTGCAGCGTTTGGAAATTCTGCTTAAGGAGGGGAAACAGCCGTATCGTGATTGGCTGAGGGTATTAAATACGCCTGAATGTACTGTTCCATGTACTCAGCCTATGCCAAAACCTCAAACCGAAGTTAGAAAAGAAAAAATGCAGGTGATGTCTTGCAGTGCAATAGAAAAGCTAATCCGCAACCCTTATTCATTTTACGTTGAATATATACTGGGCCTTAAACAATTAAGAGACTTGAATTTTAAGCCATCGATATTGGAATTTAGCACTATGGTACACAACATTCTTGCAAGATATTTACGCAACAAAAAATCTCCAATGAGCATTGCACGAGAAGCATTTTCGACTAGTCAGTTTAATTTTTCAAATATGTGGTGGGTAAGACTACAAAAGATAATTCAATCTTTTGTCGAATTTGATGAAACTCGAAGCAATTATGTTGAGTTGGAAAAGAACTTTTCCTGTCCGATATTTCATATTCCAGCGCGTGACACTGGTTCTTGTGATCAGTATGAAACTGCTTGGATGACAAATAGGCCACAAGAAATCTTACTGACAGCAAGATGTGATAGAGTTGAGTATCTACCAAGTGGGCAAGTAGCAATTATAGACTATAAACTTGGTTCACCACCTTCCAATGAAGAAGTGATGTCGGGGTTTTTTCCGCAATTAATTTTGCAAGCTTTAGCGGTAGAGTATGTGACCGGAAGGGAAGTCTCAGAACTTGCTTATTGGAAACTTGATTATGATAAAATAAAAGTTATTTCTTTGCGAGATTATAGACAAAAAATGCAAGAATTTCAGAATGATCTGCCAGATTTTTTATCTAATTATTTAAGTAATTCCACACCCTTTATTGCCTCTCCATATTTTGATAAATTCCTGAGATTTAACAGCTATAAACAGCTAGAAAGGGTAGGAGAGTGGTTGTAAATGGTGTCATCCGAGTAGCTGACACTGGGATCACCGCGAACCGTCATACCGCCACGAACCGTCATATCAACTATGTTTTTTTTAAATTTTTTGAATTTAGTTTTATTACAACTCTTGTTTATAATTTTGTATTTTTATTCAATTAGAAAATGCATTTTTGACAATAAACACCCTAATTTATCATAGAAAAATTTTATATCAAACAACAGTTACTGCTTAGATTTTATGGTT---------------------------------------------------------------------------------------------------------------------------------------------------------------------------------------------------------------------------------------------------------------------------------------------------------------------------------------------------------------------------------------------------------------------------------------------------------------------------------------------------------------------------------------------
			------------------------------------------------------------------------------------------------------------------------------------------------------------------------------------------------------------------------------------------------------------------------------------------------------------------------------------------------------------------------------------------------------------------------------------------------------------------------------------------------------------------------CCTTGATATAAACGGTTGTCAACGCCGCGTCGGTCGCACACGCCCGCTATTCCTATAGTGAGTAGTTCCCTCTTGTTTCTTTTATAACATATTTGTATCCGTTCAGCGGAGTGGCAGAATAAGGTAGACAAGGTGATCTAAAAAGATAATCATAGAGCAAAAGTGAAATAATATGGTAAACCTTTTAGAA----------------------------------------------------------------------------------------------------GTATACTGCTACACAGTTGGAAGTATTTTTTGATTTTATTATGCAATTTGGAGAATTTTTATGACTTTTTTGTTGACTAACAAGACGGTATCTTTTCTGATCAAATATCTAACTGCATTAACTTCACCTATCATTGCAGCTAAATGAAGTAAACTATCTTGCTCTGATCCGTATTTGTTATTAATTAGTGCTTGTAATATTTCTGCTTTTTTCCCCTCTTTGGCGTAATCAAGAGATGTTTTACCTTCATTATCTTCCACAAAAGGATTAATATTCTTCTTCGTGAGTAACAAATCCACCATGCTTAATTCATCAAACTCTATAGCGCAATGCAGTGGAGTTTTTCCGTTTAACCCTCTGACATTAACATCTAATCCAGGTTGATTAATGAGACACTTTATTAACTCCAAACTTAAGTTATCAGCCATTTTATATTCAAAATCTTTTTTATATTTGAAATTTAGTATTAGATAATTCTTGGAGTGAGTTTGTAATCTCTTCAGTTAGTACCATATGAATCTTTTCAGTGTCACTCAGTGATGCAAGTAGTGCTGAAACTCTATTTGGAATATTAAGCAAATTATTACGAACAACTCTTGCTACGTTAAATGCTTCAGTTTTTACCTCTTCAATTGACACAAATTTGCCTATTTCAGCTTTCACTTTAGCTTCCAAAAGTTTACCACGCTCGGTTTCATTTTTTATTCGCGTTTTTAGCAATATCGTTGAAAGTGTTTCTCCGCGCTCTTTTCTCCTCAGTGGTTGACTTGGATCTCTTATTGCTGCTACCGCTTCATTTGCTTGTTCTCGGTCAATAAGTCCATCTTCCAGCTCAACTATTCCTTTTTTTACTAAAGAACAGACATATTGCCTCGAAAATCCTTTTTCCCTTGCCCACTCTGCTTGCGTAATTCTCACCTTTTTTTCTCCTTTTTTAGCACTGCTCAAGCACTTCTCAGCTATAATTTCGTAAGTAGTTAACATTTGAAATATGTCTAACGCTAAAGAAGGCCCGAGGTCAGGACCACCAAATCCGCTATTCTGGCCAAAAGGACCCACTTTTTATGATATTTCTAGTGTATTAAAATCTTTACTAAAATTCATAACATAGAACATTAATGCTAAAGAATCTGCTTCATTATCATCTGTTGGACAAAAACCCTTTTTCTGCACTGCTTCAATAACATCAGCTTTACTTGCATTTCC
			CTTGCCAGTTATAAAACGTTTAATAGTCTTAACCGAAACACCTTGATAGGGAATATTGCTTTCCTCACACCAAGCAGAAAGGTGTGCTAAAAACCCTCCATAGATATGTGCAGCATCAGTTCCCAAGTGTCTTCTCACTTCTTCAAAGTACACAACTTCAATGCCTGGAAATTTATACTTAAGTGAATTAAGCCAATTACGAAAATTTAAAAACTGCATTCCACCACCACTAAACCTGCTAACATGAAAACTCTTACTTCCACTTTGCACTATTCCATCATTTAAAATAGTCCAGCCAGTTTGTTTGCCAAGATCTAGGGTGAGCATTTCCTTTCAGTTGTTGTGTACATATATATACAAGATTCGAAAAAATTATGTCCAAAAAATCTTTAATTTTCGAAATTTAACAACTAACATGAAAACTCTTTTACAGCCAGTTTGTTTACCAAATCTTTCAATTGCCGAGTACATATATATACAAGATTTGAAAAAATTACGTCCAAAAAATCTTCAATTTTTGAAAATTTTTTATAATTAACTCTTTCTTGAAGATGTTTATTTAAAAACCTTCTAAACATGATTTTTCTACTTTCAGAGGTTCTTTTATTATTCTAATCTGATATTTTATATGTTTTTATATATGTGTATATTTTTATATATGTATTATATATATATATTATATATAAGGGTTTCAGGAAGCTAGAATCCTCCATATTGGCGGACTTCAGATATGCCGTTCCTAGGAACGGTTTTAGGAACGCATGGTGAAAACCCGCCATACAGGCTAGTTTTAGATTCCTGATTCCTAATTCCTGATTTAGGAATCCAGTAATTAGGAACGGAACTTAAGGTTATAGAGAGCATACTTTTCAACTATTTTCCTCTTAAAAATTTAAGCTATTCTTTTAATAGCGAAATCCACATTTTTAGCTCTTTAGGTGATATTGAATTTCAAAATATGAAATTCTTATATATTTTTAATATAACTTTAGGAAGCCTGAGCTACCCATTCTTTGAAATCCATTCAAAATAGGTTCCAAAAACCTGAATTGTATTATTTTAAATTGCATCAGTATTATTCTCAAAAAAAAATAACAGAATATCAATAGATTAAAAATCGCATCAGTATTATTTATTTTTGCTCCTGTCCTACATAACAGCATTAATAACTCTCATCCTTAAAAGCATCAATTTGTTTTTAAGGAAAGTTATGAAATTACAAAACTACCATATAGTTATTAAAAATGTAAAATATCAAGCTTATAGACTGAAACTTGCTAAGTGCTTTATTAATGAAGCTCACGAAGATCTTGAGCAAGAACTCTTCTGTGAAATTTGGCCATGCCTTGATCAGTATGATGAAGATAAAAGTAGCTTTAACACCTTTGTAGCAAGATTAACTGAAAATAAAGCTATTAACCTGTTAAAGAAACAGCGATGTGCAAAACGTGACATCAATAACTATATTAGCACTGATGTAACAGAGCTACTTGAGAGTGAAATAACAAAACGCATTGATGTAGACTATATGATCTCGGTTTTACCAAAGGAATGGCAAAATATATGTGAGCAACTTAAATTTTTCAACTTACATGAAGTTGCCAAAATGAACAACGTTTCAAGAACCACTTTAAACAATATTATCAAGAAGATACGTGCCAAACTTTCTTCTATTTACTACGCAGGCAAAAAGAAAAATTGAACAAAATTTTTGCCTTTCTTGTATATATATACATCGTAGCATGGATAAATAATGGTTCTTAAAATTTTGAATAATAATGAAAGATTGCAAACAATATCAACTGTAAAAATGGTCATCTTTGGTCCTTATGGTATTGGTAAAACAAGTCTCCTAAAGACCATAGATGAACCAACACTTTGTCTTGATTTTGAAGCAGGACTTCTAGCTGTACAAGACTGGAAAGGAGATTCAACTGAGATTCGCACTTGGAATGAGGCTAGAGATATTGCTTGTCTTATAGGGGGGCCTAATCCTGCAC
			TGAAATCTGATCAAGCATACAGCCAAAGACACTATGAACATGTATCTAGTAAATACAAAGATTTTTCCTCTGAGTTTTCTAAGTACCGATGCATTTTTGTAGATAGCATAACCGTTGCTTCACGTTTATGTCTATTATGGGCAAAAATGCAACCTGAAGCTTTTTCTGAGAGATCAGGAAAACAGGATATGAGAGTTGCCTATGGGTTACTTGCTCAGGAAATGATGGCTTGGCTCAATCAATTTCAACACATCAGAGACAAAGACATCATTATAGTTGGCACTTTAGGTCAATATCTCGATGACTGCAATCGTCCAGTTTGGCTACCTCAATGCGAAGGAACTAAAACTGCTAGTGAAATTCCTGGGATAGTTGACGAAGTAATCAGTATGGTTGGAATCAAGAAAGATGATGGAACGGAGAAGCGCTCTTTTGTTTGCCACACTTTAAACCCTTGGGGATACCCAGCTAAAGACCGCAGTGGACGCCTGAGTATGGTTGAAGAACCGCATTTAGGCAAGCTGCTTACAAAGATTAAAAGCAAGTTTTAAAATTTAAACATGGAGAATGATATATGTTAGAAGACCTGTTAACTGACTTTAACACTGTAAAACCGCAAAGTAGATTAATACCAAAATGTACAATAGTAAAGGTAAAAATGACAATCAAGCCTGGAGGTTATGAAAATTGGTTTACTAAAAGCTATGCTACCGGCAGCATCTATTTAAACGCTGAATTTATTGTCACTGAAGGTCCATACGCAAAACGCAAGATTTTTCAAGTAATTGGTATTAAAAGTGGCAAAGCAAGCGTTGAAGGAGATACTTGGGGAGAATCTGGTCGTTCCATGCTTAGAAGTATTTTGGAGTCAGCACGAAATATTCATGCACATGACACTTCAGAGAAAGCAGTTATTGCTAGAAAAATCAACTCTATAGCTGATTTTAACGGGTTAGAGTTTACTGCAAAAGTTGGTATTGAAGCTGATAGTAGATACGGAGACAGGAACAGAATTACTGCAGTTGTTACTCCAGAACAAAACAATAGCATTGAATCTGATTGGGTCCCGTTTTGAAGTACGACGAGGAAAAGCTTTGGTCTGCTGTCGTTACTAGAGGTATTCAGGACGCAGTAGGAAAAAACCCAAAGCTAAGAGAAGAAGCAATTAATTGGCTGAATTCAAAATCTTTTGAAACTGTTTGTGAGCTAGCTAATCTCAACTTTACACGTATGAAAAATATGTATGGGAGTTTTATGTCTAAAAAGCAAGAAAAGATAAAAGCATTATTAATTGATAATATCAAAGAGTGTGTTTCTTACCTACTTCCAAATGGTGAGTTTTACCGAGATAAAACTTATATTGGAAACTTAAATGGAAATACAATTACAGTTAAAATAGTAGGTAAGGAAGCTGGTGATTGGCGTAATTTTACTGAAGGAACTGGTGGTGATATTATTGATCTTTGGATTTTAATTAAGGGTGATATATATTCTGCTAGAAAGTGGCTCAATAAAAAATCAAAGAGTGGAGAAAAAAAAGGGGGGAAAAGAGAAGAAAAAATATTTTCTGTAAAGCAGTACTTGAGTGATCAATCACCAATACCAGAAGACATAATAGCTCCACGAATTCTCACTCCAGGTGGTCTTTTAGTCATTGGTGGTACTCCAAAGGTTGGCAAAAGTTATTTTCTTCTCTCTTTGCTTGCACATCTTGCAGCAGGAGTGTCGTTTCTTAAGATGAAATCAGCAAGGCCACTAAAAATAATCTATCTGCAAAATGAGATGGAGTACAATTACATCAGGGAACGAATACAACAAATCATAACCAATCAAAGGCTGCCAAATCTAGCAGAAGAAAACTTGATTGTTACTACAAAGATGAGATTAACTTTAAACGATGAAGGTATAGAGAGAATAAAAGAGATCATAGGAGAAAAATTTAAAACAATAGACCTTATCGTCTTGGATTCTCTTGACTATGAAAATATGTTTTCTGGCCT
			GCAAAGCAGAGTAGAAAAACTACGTTCTATAATTAATCCTATGGCTGGAATCATTATTACACGTCACACCAGAAAAGTATCGACAGCTACACTCGCAAAAAGCCCTTTTCAAGCTTTAATTGGTGCTAATGCTTTAAGAAGCTTTTATACATCTGGTATGGTAATGTTTCAACCAAGTAAACGTGCAAATGTCTTGCAAGTAGTATATGAACTAAGAAACGGTAAATCAATACCAGCAAAATTCATTAGCAGGGTAAATGGGCGTTGGCAGAATTCTAAAATTATAGCTACGGCTTAACTTGTCCGCAAAAAACGGATACTATGGTAGAGCTAAAGACTCAGCTTTTGCAAAATATCAGATCTTGTCTTTTTCATCTACTACCAAGAGGGACATTTCGTGGTGATAAGTTTTATGTAGGTGATGTACAGGGTAACAAAGGCAAAAGTACTGTAATAGAATTAACAGGCGAAAGAGCTGGATTATGGAAAGATTTTGCAACAGGAGAAGGCGGTGACATTATTGATCTTTGGGCAACGGTACATGGGAAAAATGCCAAAATAGAATTTCCTGAAGTAATGGCTTCAATAAGTGAATGGCTTGGTCTTAAGAAACAAAACAATATCAGAAATCTAGAACAATATCTGACTTGTAGTTGGAATTACTACGATGAAAATAACCAATTGATTGTAATAGTCTATCGTTATGATCCTCCTTTAGAGAAAAAACAGTTTAAACCATTTGATGTTAAAAGACAAAAATTCAAAGAGCCAGAGATCAGGCCACTCTACAACATTCCAGGTATTTTAAAGTCCGATAAGGTTATTCTGGTTGAAGGAGAAAAATGCGCAGAAGCACTTATAGAGAAAGGAATTACAGCTACAACTGCGATGTTTGGAGCAAATGCACCTATTGATAGAACAGATTGGACTCCTCTTAGAGGTAAACATGTTATCATTTGGCCAGACAACGATGAAGCAGGTAATAAATATGCCAAAAACGTTGAAAAGAAACTTTTAGAACTTGGTGTTGCATCACTTGCTATGCTTAAGATTCCACCGAATAAACCAAAGAGTTGGGATGCTGCTGATTGTCTGTTAGAGGGAATAAATATTGAAGAATTTATCGAAAAAAACTCAAGAAAAATAATTATTAAACCACCACTTGATATTTTTAGTTGGAGCGTAGAGCGTTTTGTAGGCCCAGTACCAAAGCAAAGATTCTTGGTTGAAGGATTATTTCCTTTGGGTGTAACATCTATTTTGGCTGCAATGGGTGATACTGGTAAAGGTATGCTACTTCTTGACCTAGCCCTTAAGGTTGCAGGTAGCGTAGATCAGGTGTGTGGATTTGGCCAACTTGTTACTGAACACGGATCTGTGGTGGTATTTTCTGCAGAGGATGATACAAATGAAATACATCGTCGCTTAGAACGACTTGATCCAAAATGCGAGAGATTAAAATATAAAGACAGGCTATTTATTGTACCACTGCCAAATATAGGAGGATCATTTACCATACTTAAGAATGTTCGCGGTAAAGTTGTAGAAATATCTCCAGAATTTGAGTCTGTAGTGAAACAGCTGAGCAAGGTAAAAGATTTGAAGCTCATTATATTTGATCCTCTTGCTTCTTTCATTCATGCAGATTTAAATGCTGATCCAGCAGTAGGAGATTACCTCATGTGTTTATTGTCTGATTTAGCATGTAGCACTGGAGCTTCAATAATTACTGCACATCATATGAGAAAGCTGAAGGGAGAAAAGCCTATATCAACAGTAGAGCAAGCACGAGATGCTATTCGAGGCACTTCTGCTCTCGTAAATGGAGTCAGGTGTTCTTTTGCTTTTTGGCCTGTTGAAGATATGACTAAACCAATGATTTTTAGGTCAATTGGAAAAATCCCAAGACAAAATGCACTATTTTATGGAGCTGTTGTTAAAGCAAATGGCCTGGCTGATCGTACCATACGCACTTACCTAAGAAATGAAGAAACAGGGCT
			ATTGGAAGACATCACTGAACAATTAAAAGCTCAAAATATTAGCGATAAAGATCTTAAAATATATCTTACTGATTCAATTGCGCGAGCTGCTAGTTCAGGACATCCATTTACTCATACAGGAAGTGCAGGAATACATAAACAACGACATAGATTGCCTGAAGTTTTTCATAGTATGGGAAGGGATAGACTAGAGCGTATAGTTCAGGAGCTTTTACAAGCAAAGCAAATAGTTAAAGGAATGGCTAATGGTTCAAAAGAAGATAAATGGCTTGATGTAAAAACAGGACCATTTGCACGTGGAGTTGGAAAATTTACTCATGGAGCTGAAAATTTTTAAAAAACATAGTTGATTCTATTTTTTTATAGTCAAAGTAAAAGGGTTAATACGATAACCATGTGATGATCTTTGCCAACCAAGTGTTTGTATTACATCATCACGTTCAATACTTAATCCTAATTTCTCAGCAAGTATAGATTTGATTGTTCTTTGCATCTTATTTAATGGCTTTCTGATTTGTTGTTCTAAATCTGCTTCTAAATTAAGTCCCAAGAGCTTTTCTAACTGATTAATATTGAGAAGCGTATGTTTTTCAGGTGGTAACTCTTTCTCGCAGTCATGTAAAAATTGCCTAAATAATATTCGAAAAATATTAAGACATGATGCAGCTTTTTTATTTATAACTTCAATACTATTAACATATACCATACCTTTAACTACTTGTAACTCCAAAAGCTTTGTTGGTATAATTGGTTCAATACGTTTAAGCGAAATATATGAAGCTGGTAAAACTTGCAAAGAAGTATTTTCTACTACCTCTGGTACTCCTCTTTTAGCTGCTTCTTGAAATATCTCAGTTAAAGTTTTAAGCTGACAAAACAGTTTCACCATTGGCACTACATATAAACTCAATAATAGATTCGGTATATCTTTTTTTAGAGTTATTAGAACTGTCGGATGGACTCTAAGTTTATCTATTGTTAAAAATATCGCATCAGTACAAAAATCAAGGATTATTAGATTTACAATGCGACCTTGATTACAAATATAATAAACTCCTTTTTCTACTTTTTCCCACATAAGTCTTGAATCATTCAACTTTATTTCAAACCAGTCTATGATTCTCTCTGTATTTAAGTATATGGATAAGAGATGAAATCTCTGTTTTTTATAAGTATTAGGCAAAATATGACGAGAGCAGTTTTCACAAATAGCGTCATCACATGCTTCATCAAAGTCTGGATCAATAAAAATCTCATTGCTACAACTTGGATCAATTACATTCGGCCAATCAAGATGATCTTCTTCACGAGAACAAACAATATAGCACCTTTCTTGCATTTTTATCAATCCAAGATCAAATAAGTATCTTGCTGCTTTAATATGATTTTGACTTGGATTGATCCAGGAATTATTCAAACTTAAAAGATCAGCAATTTGCTCGTGAAAGGATTTTAAGACCATAAGATTGTTCCATATGTTTCTTCAGGTCCTCTCTTTCTTTTTTATTGAGTGGATGCTCTGAATAATAAACTTCCCCACTTATTTTGAAAGAAAATGTTACCTTTTTGTTTTGGAACATTACTTTAGCTGATTGAATAGATTGTAGTATGTTGCCAATAGCTGGCTTTAAAATATGTAACTCTGGTGCAATAGGATCATATGGCTTTACACTCAAAGTAAGATATGTATTACTATTTTTAAAATAATCTGACTTAAAATTTAACTCAAATATACAAATGTCAGGGTCAGAACCATCTATACATGCTTGAAGAAATTTGTACACTTGTAATGGAAAGTTCTTATCTTGTATATTTACAAAAGTACATTCGCAGTTAAAATAACCACTTACAATACTATTTGCTATTTCCACAGCTTTATTGGTATTTTTAGCACAGAGATTAACCTTTGTACCATCAATCGAAAAATCTAAAATCATCCACTCAGGTTTATGGCCATGAACAACTTTGTTTGAATTAAGCAGTAAATCCATGTCACTTCC
			TCGACGTACAAACATATATATCCGATCTTGATGATGGAAAAAACCCTGCAATTGGTTTTCAAACTTCAGTATCTGCTCTACAGCTTCTTGTGACATAAATTCCTTGAATGAAGTGTTTATTTGTCTTGGTGATTTCTGTAGAGCAAATGATACGAAACCTCTCTTTTGTACTTTATCAAAGTGATAGACAGATTTTAGAAGTTCACAATTTATGTGAAATAGTAAAAACAATAAGGATCTTTTATCATACTTGGTATTGTTTTTTACCAGGTACGATCTCATTAACTTCTCAGTCAGAGCAAATCTTGCTACTTCACTAACTGTAGCCTCAAGTTTTGTACGATCAAAGTAGCTAATGAGATAATAGTCAAAAAGAGAGTCAGAGTAACTGGTAAGTATCTTACGTTTTTGTTGAGTGGATCTATCGTCATAATTTCCGTCCTGAAAAAGTTGCCCATTTAAATGATTTTTAAAGCAATGCTGAAAAATGATGCTAAGTTGTTTACCAGAAAGGGAATCTAACCAAGATTGACGTACATTAGAATCCTGAAAACGTTCTAGTAAGAGGTTAACAGGAACTTCTAAATCACTCTCCCAGAATTCATTACTTGGATAAACATTCATGATACTTTAAATAAGCTATATCATATATAATATGATAATTTAAGCAAAGATTTTTTGGACATAATTTTTTCAAATCTTGTATATTTATTAGGGAGAATTTGTGTGAACTAGACAGCTTTCTTAAATAAGGTGTGCGTTGATTTAGTTTAATAGGAGTCTCCTAACCTTATAAAAAAACTCACAGGAAGAAAAACATGCAAAAAGGGGAATTAACTATTAATTGCCGTTATGAACCTCACAGATTGGCGAGTACATATTTGGCAAATGCTTATGAACAATTATTGAAATATAAAATAAAGGAGGTAGAAGAAAATGGTAACGGTAAGCTTGTATGCAAGAGTTTCATCAAGACAACAGGCACAGGAGAATACAATAGAGAGTCAGATTGTAGAACTGGAGCGTCGCATTAGTAGTGATGGACATGAGTTATTAGATGAGCACAGGTTTGTCGATAATGGTTATAGTGGATCAAATTTAGAACGTCCTGGCTTAGAGAGTTTACGTGATAGAGTAGCAGAAGGTAAGATTGATAAGATATATATTCATTCACCTGATCGGCTATCACGTAAATTTTCATATCAAATGATCTTACTCGAAGAGTTTAAAAAGGCTGGATCTGAAATAGTATTTTTGAATCATAAGTTTGATGATAATCCTGATTCCCATTTATTTCTACAGATTCAGGGAGCAATAGCAGAGTATGAACGTGCAAAGATTATGGAACGAAACCGTAGAGGTAAACTTCATGCGGCCAAAGCTGGGTGTATAAGTGTGATGGGTAGGGCGCCTTACGGTTATCGCTACATAGCAAAACATGTAGGTGAAGGAAGTGCTCAATTTGAGGTTGATGAAGAAGAGGCAAATATAGTGCGTAAAATATTTAGTCGGGTTGGCCAAGAAAGAGCAAGTATAGGAGAAGTTGTACATGAACTGAATAAGATACCGATAATAACACGAACAGGAAAAAGGTATTGGAAAAGGAGCACTATTTGGAACATGTTAAAAAATCCTGCTTATATAGGACAAGCAGCTTATGGTAAAACTAGGACATGCTCAAAACCACAAGTAAAAAAATCAAAAAAAGGAACTTGTGGTAAACTTAAAAGTGGTCGCTTTAATAGTGATAAAGAGAATTGGACTTATATTCCAGTACCAAAAATAATCAATGAAAATTTATTTGATTCAGTGCAAACACAATTAGCTGAAAATAGACAAAGAGCAAGAGTACGGCAAAGAAGAGAAACATATTTATTACAAGGTTTAATGGTATGCCAACGTTGTCAATATACTTATTGTGGTACAAACCACGTTCATAAAAAGTCGACATATTATTACTATCGTTGCTCTGGTACAAACTCTAGCAAATTTAATGGCAA
			TAAAATCTGCGATAATAAATCAATACGCACTGATGTACTCGATACAGTCGTATGGGAGGAAGTTAAGAGTATATTAAAAGAGCCAGATAGGATTGCAAATGAATATCAACGTAGATTGTCAGAGAACAAAAAACCTTTACATAATCAAACACGTGAAAAGCAAGAAAGTAAGTTAAGATTAAGTATCAAAAAATTTATCGATAGCTATGCCAAAGGGTTTATAAGCCAAGAAGAATTTGAGCCAAGAATTACAACAATGAAACAGCATTTGAAAGAAATTGAGGAGGAAAAAGAAAAAGTACTTGATCAAAAGAAATTACAACAAGAATTGAGCCTTGTTACAGATAGCTTGAAAAACTTTTCCTCAAGTGTTGAATCAAAGCTTGATCAAGTAGATTGGCAGACTAAGCAAAATATTATTAGAATGTTAATTCATCAAATTGAAATCAACCACAACCACTTATACATAGTATTTCGCATAAAAAGTCTTGCAAATTTTGATCAAAATAGGCATAATAGAATTATGCAATGTTGTACTAGCAGTCAATATTGTTGGATTGCCAGATAAAACTGTTGCGGAATCCAAAGAACGCATCAGAGCAGCGTTAAATTCAATCAATCTACTACTACCTCCAAAAAGAATTACAGTTAATCTCTCCCCTGCGGATTTGCTGAAAGAAGGCAGTCATTATGACTTGGCTATTGCTATTGGACTACTTGTTGTAATGAATGTGATACCAGTTGAAAAAGTTCAGTCTTATATAATCATGGGTGAACTGGCTCTTGATAGCAGAGTTATTCCAGTTTCAGGTGTGCTGCCAACAGCAATTAATGCAAAAAAGGACAATAAAGGAATAATTTGCCCGAGAGGAAATGGTGTAGAAGCTGTATGGGTGAAGAATGTTTCAATTCTGGCTATAGAGAAATTAACTGATATTATCAGACACTTTAAGGGTGAGCAATTAATTCAGCCAGTAATTTTTAATTATAGTGATGCACCCAAAGAAAAAAGATTGGTTCCCGATATGAAGGATATCAAAGGCCAAGTTGTTGCAAAAAGAGCAGCTGAAATTGCAGCAGCAGGTGGGCATAATATGCTTCTTGTTGGCCCTCCTGGTACTGGAAAATCAATGCTTGCTAAGCGCTTTATAGGATTGCTGCCTGATTTAACCGAACAGGAGATGATTGATGTTAATATTATTTCCAGCATAACAAAAACTGGTAATGAAATATTCAAAGTAACTCGTCCCTTTCGTGAACCTCATCATTCATGCTCTATGCCAGCGATGATAGGGGGAGGAAAGAATGCAAAACCTGGAGAAATTACCATGGCTCACAATGGCGTGTTATTCCTTGATGAGTTGCCAGAATTTCCAAGACTTGTGCTTGATTCTCTGCGCCAACCACTTGAAGATAGAAAAGTTACCGTTGCAAGGGCAAATGCTCACATAACCTACCCTGCAAATTTTCAACTGATTGCTGCAATGAACCCTTGCAGGTGCGGTTATTTAGGTGATGCAAGCAGATCGTGCAACAAAGCTCCAAAGTGTGGCACAGATTACAAAAACAAAATATCAGGCCCATTGCTTGATAGAATAGACATATGCATTGAAATGCCAAACGTTAGCATACTCTCTCCTGAAATCTCTGTGGAGGGAGAAAGTACTAAAATCATAAGAGAAAGAGTGATAGCAGCAAGAAAAGTTCAAACTGAGCGCTATAGTGAATTAAATATTCGTTGCAATTCAGAAGTAAGCGGTGAAGCATTTAATAAATTTACTGAACCAGATCAGGCAGGGTTAGAATTGCTAAAATACGTACTGAAAGAAAATTACATTTCCAATCGAGGCTACACACGCGTATTAAAAGTTGCAAGAACTATTGCAGATCTTGCAAAAAGTGAAGAAGTAAAAAGAGCACACATTGCTGAAGCGCTCAATTACAGAATAAAGGTATATTAAAAAATTAGTTTACTTGACAGGCAATTTTTTTTACTATAT
			GCTTCCTTAATGAAATTTTAACATTCTATTTAAGGAGTAGAGTTATGGCATTAACAAATTATGAGTATGGAAAAGGGGATGGCATTTTTTATGCTATTCCACAAGGATATATACAAGCTGAAAAATACTGGGGAATTCCCGGTGCTGCTAGTGGAGCTGGTCAGTACGCTATGCATAATAAAGGGAGAACAGCATTATTTCCGCTTGCAGTTGCAAGTGTTGTCTTTACAGCAATGCATATGAAAGCAGGCTTTGTTAGTGCAGCAGAAGCTTCTGGGTTTCTTGCTAAGACTGCCAGTTACTTTGTTGGAACAAATCAAGCAATAGCTGCTTCATTACCTGGATTTATCGGAACAGGTGTTGCTGGTCAGATAGTTGCGGGTGCCATAATGGCAATTGCTGCAGTTGCTGCTGTTTATGGAACATATCAAGTTGCCTCAAAATTAAAAGATGTTGCAGTTGAAGCATTGAAAGGGAAAGGTCAGGAAGTATAATAATCTTCAACAAAATAAAAAGGGATAGGTTTCTGTCCCTTTTTATAAACGTTTTCTATTTTTTGCATCGGTTAAGTGATGTCATCTAAGAATCTAGTTATTATAATTAACGGCACTTATTAGTATAAATGTTAAGAATAAGTAAATCCCGTTTACTGTTTACGCCTATAGAAGTGAAAAGTATTTGCATATTATTAAAAAAGCGGTAACTTATTATCAAGTGAATTCGCTAAATTTGAGTAATTTAAATGTCTATTGATCTTAGTCTGCCGGAGTTACCTATATTGCACCCAAGGATTACCGTTGTGGGAGTGGGTGGTGCTGGTGGAAATGCTGTGAATAACATGATCCAATCTAATTTGCAAGGAGTGAATTTTGTTGTCGCAAATACCGATGCTCAAGCACTAGAAAAGTCGTTATGTGATAAAAAAATTCAGCTTGGCATTAATTTAACTAAGGGGCTTGGTGCTGGTGCTTTGCCTGATGTTGGCAAAGGTGCAGCAGAAGAGTCAATTGATGAGATTATGGAGCATATAAAAGATAGTCATATGCTTTTCATCACAGCAGGAATGGGCGGTGGTACTGGAACCGGTGCAGCACCGGTAATTGCAAAAGCAGCCAGAGAAGCAAGAGCCGCAGTTAAGGATAGAGCGCCAAAAGAAAAAAAGATATTGACTGTTGGAGTTGTAACTAAACCGTTCGGTTTTGAAGGTGTGCGCCGTATGCGCATTGCAGAGCTTGGACTTGAAGAACTGCAAAAATACGTGGATACACTTATTGTCATTCCAAATCAGAATTTATTTAGAATTGCAAATGAAAAAACTACATTTTCTGATGCATTTAAACTTGCTGATAATGTTCTGCACATTGGCATCAGAGGAGTAACTGACTTGATGGTCATGCCAGGGCTTATCAATCTTGACTTCGCTGATATAGAAACAGTAATGAGCGAGATGGGCAAAGCGATGATCGGCACCGGAGAGGCAGAAGGAGAAGATAGAGCAATTAGTGCTGCAGAGGCTGCAATATCTAATCCATTGCTTGATAATGTATCAATGAAAGGTGCGCAAGGAATATTAATTAACATTACTGGTGGCGGAGATATGACTCTGTTTGAAGTTGATGCTGCAGCCAATAGAGTGCGTGAAGAAGTAGATGAAAATGCAAATATAATATTTGGTGCTACTTTTGATCAAGCGATGGAGGGAAGAGTTAGAGTTTCTGTTCTTGCAACTGGCATTGATGGTCGCAATAATAAATCAGAAACTTCACCTATAAGTCAGAGCGAAGACTCAGAGAAAGAGAAATTTAAGTGGCCATATAGTCAAAGTGAAAGTACACAAGACAAAACACTGGAAACAAAACCAGCTGAACAGGTAAGCGAAGGAGCTAAGTGGGGCAGCAATATCTATGATATACCAGCTTACTTAAGAAGAAAAAAATAATGCAATTTTGGCTACTTAAGTCAGAGCCAAGTGAATACTCATGGCAAAAAATGGAAAAGGA
			GCAGGTAGTTGAGTGGGATGGTGTGCGCAATTATCAAGCTCAAAATTACATGAAAATTATGAAAGCAAGCGATCTTGCGTTTTTTTATCATACAGGTAAAGAGAAAGCAATACTTGGAATCGTTGAAGTATTTAAAGAGTATTATCATGTTAATGATCCCAAGTTCGGATTAGTGAATGTAAAGTTTTTGAAACCTTTAAATAACCAAGTAACGTTAAATAATATAAAACAAAACCCACTTTTGAAAAATATGACTATATTAAAACAACCACGTTTATCAATTGCCCCAGTTTCGGAAATTGAATGGAATGAAATAATAAGGATGAGTGATGTGTAATACCTGTCATTTCAGTTCCTAAATGATGTCATCTCAGCACACAACGCACAGCTGTATGAATATTTGTCTCGAAGGCAGTGCATTAAACGTTATAGCCGATTTTGCATCAAACACAAAGGTGTCATTCCAGTGCTTGACACTGGAATCCAGCCTTAATGCAACCACATTAAAGCCGTTGTGTTTTAATATAAGATTAGCTACTTTTATATTCACTAACTTGATGTCTAATCAAAATTCCTGGATCCCAGTGCCTAGACACTGGGATGACATCCTTCTAGTGTACAATATTCGTACAGTTGTGTACATGACACAAGGGTCTATAACTCTTCTTTTTTGGATTCCAGTGTCAGCTATTTGCATGACACCCTTACTGATGTGTCACTCATGTTAGAAGTAAATATTCTTGACAAGAAATGGTGCAGCATTATAGAAAATCCTAAAAATTTTGTATTAGGTGTCATCAATGCTTCTCTAAAAGAATTAAAAATAGACCACTATAAACCAAATATATCAATAGCTCTGGCTGATGATGACTTGCTACATCAACTTAATTTAAAATTTAGAGAAATGGATAAGCCAACTAACGTACTATCATTTCCGTATGAACAATTGTCTAATGAGTGCGATTTAGGAGACATAGCAATTTCAATAGACACAATAAAAAGAGAATCGCATGAGTATTATATACCCATTCTTGCTCACATTGCACACATGTTAGTGCATGGATTACTGCATTTACTTGGTTATGATCACCAAAAAAAAGATGAAGAAATTATAATGAAAAATCTAGAAAGAGAGATTTTAGCTTCGCTTGGCTACAATATGTGTGCGATTTAAAAGGAATTTAATAAAAATATAGTAGATGATAATAAAATATGTTATCTACAAAGGGTTTTAGCTATAAACAATAAAAGGTAAGTGATATGGTTCAGTTTTCTTTGCCAAAGAATTCTAAAATTAATCAAAAGGGCAAAATTTATCCTATTCCTGCTAGAGCAAAAAACATCAGAAGATTTCAAATTTACCGTTGGTCTGCTGATGACGAGAAAAACCCTAGAATAGACACATTTTTTATTGATATGGATAGTTGTGGCCCTATGGTACTTGATGCATTAATAAAAATAAAGGATGAAATAGATTCGACTTTAACTTTCAGACGTTCTTGTAGAGAAGGCATATGTGGATCTTGTGCCATGAATATTGACGGAACCAATACTCTTGCATGTACTAGATCTATACATGATATAAAAGGTGACGTAAAAATATATCCATTACCTCACATGTATGTAATAAAGGACCTAGTCTCGGATTTGAGCCAATTTTATGAGCAATACAAATCAATTAAACCTTGGTTACAAGCAGATAAGCCTGCCCTACCAAATAAAGAATACTCTCAATCTTCTGAAGATAGAAAAAAATTAGATGGCTTGTCCGACTGTATATTATGTGCTTGCTGTTCGACTGGTTGCCCAAGCTACTGGTGGAATAGTGATAAATTTTTAGGACCAGCAATACTATTACAAGCTTACAGATGGATTGCTGACAGCCGTGATAATAAGACAGGTGAAAGACTTGATGTTTTAAACGACCCATTCAAGTTGTATCGTTGTCATGCAATAATGAATTGCACAAAAACTTGTCCTAAAGGACTTAATCCAGCAAG
			AGCAATAGCGAAAGTAAAACAGCTCATGGTAGAGAGAGAAGGAGTTTAAGTATTATCTTTTGCATTCTTCGTAAGAGAACAGCAAACCTTCCGAAGCGTAGGGTATTGTTAATACCCTGAACGCTTTTCCGTTTGTGAAGTGCATCGTATCATCGTACGATTCAAATAATTTTTTGAACAACTCATGTCTTTGGTTACTAATAGTTTGAAAATCCTCTTTTTCTAAAAGCTTTTTAGATTCGAAGAGGTAAAGCATAACTTCGTGATAAGTTGGGTAAGATGCCAAAAATTTTGGGTCAAATTGAAAGGTTTTTATAAAAGCATTATTATAAAATTTTAGCTTTTGATTCTTACTATATATTACTATAGCAACCGGTAACCTCTCAAGCAAATTTTTCTGTGTAGCTAAATCACTGTTTAATTCAGTATATAATTTCTCTGCATCACTAACATCTTTCCCATACATTACTATGCTACCAGAACCTTGTATTGGAATTTTAACAAAATCGAAAACCTTAGGTTCGTTCTTATAAGTTATGACATGTCTTCCTGGTTTTGTGCTATGAGCGCTACCGGTAATAGCAAATTTCTTAGAACCATCTACATATTTATCATAAAACAAGTTATAAAATTCCACCTTTCTACTCTTGTTATATCTTAGTATTGGAAATGGTAAAGAGTTGAAAACGTTTTTATAGCTCTCCACTTCCTGTGTAAGCTTACTATTTTCTAACTCAAGTCCGTTAGCCTTTATCTTACAGTCTGAGACATTCCTTATCCATAACAGCACACCTATCACATTGTTAGAATCATCTATTATGCTTCTACCGTAACATATGCAATAAACCTCACTGTCTTTTGACTTTAAATCTAGAGTAAAAGATTTATTTATTTCCTTTGCCTCAACAAAATTTTTGATTAAGCTTTCTGATTGCTCAAAAAAATTCACAAACTCATTAAATGAGTAAAAAACAGTATTAAGCAAAATTAGTAAATTGGGAGAGAACTTTTCTATACGTTTTTTTGCATCCCAAATATAAAACCCATCATTCACAGTATCAATTAAATTATTTATGATAACATTTTGATGCTGTAAGTTCTTAATCTTATTACTAATTTTTAATTTAGAATAAGAGAGAAAGAATAATATTAGAATCAATATTAAAACCACTTCATACAAAAAAAACATAGCACTTTTAAAACAAATGTAAAAATTTGTAACCGCTCAGAATTATGCTGAAGAGGTATATAAGTAAAGATTGCCTAACATTTGAAAGCCCAATCTCTTATAAAGGTTCACAGAAGATTTCATACAATGTGCTACTATATATTTGCATTCAAGCTGTTTAGCTATCTTTATTCTTTCTAAAACTATTTGGGTACCTATTCCACGATTCCTGTAAATTGGTAAAACTCCATCACTATAAAAACCAGCTACGCTATCTTGAACATAAAGACCGCATGTCCCAATAATTTCATTATTTAGTGTTACAAGAAAAAATCTTAATCTTGAGTTCTTATCATCATAATTTGATAATCCGCGAAAAAATGTGCTGACAATTCCAACGCCATGATAAAAAATTTTAGAAGTGTGTAGATCTAACTGTTCTAAGAGGTTGCTACCATTCACAGCATTTAACCTCAAGTTTGGAATAACATCAGCAGGTAAAAAGTAATTTTTCATATTAAGTAAAGCTTTTTTTGGTGTGCTAACGTGTTTTATTTCACACTTTTCTAAAATATCTCTTATTTTCATATGTGAATTTATTACCCATGTTGCTTCTATATCTCTTGTTCTGAGATAATCTAGAGTTTTTTGTATAGAAAGCTCGGTACATTGATCTCCACAGAACACAAAATTAAATAATGACTCCCTGGTACCATTTATTGTAAATATGATGTTATCAAATTCATCGTGTACTTCCCACTCAGATAAATTCGCTGTGTACAGTATATAATCCTTTAGATTTTGAACAATTAAGCTTGAATAATAAATTTTT
			TTATCCTGCATACACCAACAATAAACAATAAAAGGCTCCTATAAGAACACAGGCTAAAATTGCAGCTATAACGTCATCTAGCATAATACCTAAAGGACCTTTGGTATTTTTATCGATTAAATTTATAGGCCACGTTTTTATTATATCAAAAAACCTAAAAGAAAAAAAGCACAACAACAATGAAGAACAATTCATCTCTTGGCTTAACAATATCGAAACTAAAAGTATCGTCAGCAATTGACCAACCACTTCGTCAATTACTACCTCTTTTGGATCACATGAAGTCTTGTAATGTTTTATATAATTACCTGTAGACCATAATCCAATTAAGAATAAAAAAGAAATAATTGCTGCACCTAAAATTTTGTTGCTCAGGATTACAGGAACAAGCGGAAAAGAAGCCAAACTACCCACAGTACCTGGCATTTTTTTTACTGTTCCAGACAGCCACCACGTTGATATTAATTTATATAAAAATTTCACAATATATCCAAATACAAAATTAACTTATAAGAACAGAAATAGTATCCTCTATAGAGGCGCTTTCATACAATAATCTATAGACCGCTTCACATATAGGCATTTTTATCTTTAGCTTTCCTGCTAAATTAAATATGGACTCAGCAGTGCTAAAACCTTCAATCACTGACTTGCCTTCTGACAAAATCTGCTGAACATTAAAGCCATTGTCACTATTACCTATTTTAAACCCAAAAGATAAGTTTCTTGAATTCAAGGATGTGCATGTCATAATTAGGTCACCCAGACATGCTGGCCCAAGTAGTGTATTTATATCCACACTACCGTCACCAATTTTTGCTGAGTATAAAGCCTTAATTTCGCTCATACTTTTCGTAATCAATGCTGCATGAGCATTAAACCCAAGTTTACTACCTAGAACAATCCCACACGCTATAGCAAAAACGTTCTTTAACGCTGCACAAATCTGTACTCCTATAATGTCGTTACTAAACTCCAATTTAACATTTTCTTGTTGCAGCTCTGATACTAGCTTTGAACCTAATGTGTTATTTTGGCATGCAAGAACCATTGAATAGGGTAATTTTCTTGCAACTTCTACAGCAAAGCTAGGACCTGAAAAAATAGCAATAGGATTGTTAGGTAAAATTTCATTTACTATTTCACTAGGTAATTTTAATGTAGACTTTTCTATTCCCTTACAAGCTAAAATTATTGCTACATCTTTTTTCAGATTACAATTATGCAATTGCTGACATACCTTCCTCAGAGACTGAGTGGGAACAGCGAGGATTGTTACTGAAGCATTAATTGTGTCTTCAATAGCCAATTTTACTGACACATTATCAGAAATTCGACAACCGGGTAGCTTGTCACTTTCTCTTTTCCCGTTGATTGATTCAAATGTAGTTTCATTGCGAGTCCACAAAATCACATCTTTCTTACTACCTAATGAAATTGCGATTGCTGTACCCCATGCACCAGCACCTAAAATTGATATTGCCACACAATATTCCTGAAAATATTACTTATACTTTAAAATAGTAGGATAAGTAAATTAAAAATATAACACAGACATATAGAATAGTTAAATATTTATTAACCGAAGTATTCTTTTAATAATAGTAACTTTAATTCAATATTTACTAAAAATATTATTACTATCATGGTATGTCTATTATATTTTAGATCTATTTATATAACTTTGGAACAATATATTTACTATTAATTAATAAGTGTAATTTTGATCATTTGTTAATAAAAATTTGATTTATTACTTTCCTTAGTTATATATATTACTAAAATTATAAATTATTTATGGGGTGTAAAATATGCGTATATTATTAATTGAAGATGATCAAGTAAGTGCAAAGACTGTGGTTAACGCCTTAACTTCTGATGGACATTTCTGTGACGTTGTTACTTCTGCACAAGATTATAACAATAATATGGTTTCCTCAAACGGAGATTACTATGACCTAGTTATTTTAGATATACACTTGCCTGGTGATATTGACGGA
			TATGATATATTGCTAAGACTAAGAAGTGCAAAAATCAAAGTTCCTGTCTTAATACTTTCATGTATATCCGCTGTCAATCACAAAGCTAAAGGACTCGGGTATGGTGCCGATGATTACTTAACCAAACCATTTCATAAAAGTGAGTTATTAGCTCGAATTAAGGCCATAGTGCGTCGTACTAAAGGCCATCCTGAATCGGTGATAAAGATTGGTAATATAAATATCAATTTTGATCACAGGATTGTTGAGGTGAAAGGTAAAACGGTTCACCTTACTAATAAAGAGTATTCTATGATAGAATTGCTAGCACTGCGTAAAGGAACAGTATTAACAAAAGAAATGTTCTTAAATCATCTTTACAATGGCTTAGATGAACCTTCAGATAACAAGATAGTTGATGTTTTTATGTGCAAATTACGTAAGAAACTTGAAAGTGCAAATGATGGAAAAAGCCACATAGAAACCGTTTGGGGCAGAGGGTATGTTCTGAAAGAGTATATTGATGATGATGAATATTCTAATGTTAATGTAGGCGAAAGTAGTGATGGCTATCAAGCAGAACAAGTGAAGGACAACGCATGAAATGCCTACACATTTAAATATAGCATGGCTTATATCGCACGTATCATGTGAACGCCTAGGTGAAATATAAGCCGAGTTCTGTTTATGTAGCTATTTATCTGGAGTAAATGTTACCATTTACCGCATGCGATTTACCCGAGTAGATATGAGGAAAACATAAAATCTACTTCTATTTAATCTTGCTCCTAGTGTTGGTTACTCGACTACCAATGTTGCCATTGCCATGGTGTGCTCTTACCACACCTTTTCACCCTTACCTAAAAATATTTTAGGCGGTAATTTTCTGTAGCCCTATATCTGGAGTTACCTCCGGCGGGCATTACCCGTCACTATTTTTCCTTGGAGCCCGGACTTTCCTCTGCTATGTTTATCACACAACAGCAGCTACTTATTTCACCTAGGAATTATACTTTAACATGAAAATCACAAAAGCAAAAGACAATTTCCTAACAGTCTACATATTAAAAACATTTAGACAAATAGCTAAAGGTGATATTCCGGCACATCATCACTATCCCAAGATAAGCTTTTTTCACTTTTAGACTCCGCTTCAGTTAGTCAAGAGCCTGGTCCACCGCTTGAAGACGATGAGCTACTTCTTGATCGACTACTACTTTCTACTGATATACTATTTAGCACTGTTTCAGATTGATATATAGTTCGCATTCTGTTACCAGTGGTAAAAATTTCTTCATCGCTACTTGAAGATGATCGCCTTCTATAACCCAAATCAGTTAGTTCTAATACAGGAGCAGCATTACGACCCTTAACATATCTATATGCTATGAATCCTATAATTCCAACAATACCTATTGCTCCAACCAAAGATCCCCCTATCATTCCTGCCTTATTAGACCCTATAGCAAGTTGAGTAGGTTGTGGTGAAGAAGTAGACTGAGGAAGTAAAGTCGTGGTGAATATAGGAGTTGTTGACTCTTTTGTTCTAGTACTTGGTATACTAAATACTGTTTGTGTAGTTTTCTCTGAGCTTGTTGTTGGCGCAGTTGGTTCCACTGTTACTGTGCTTGTTTGAGTCGTTGACTCTGTTGAAGGTTTATTCGTTGTAGAAGTAGGTGCAACGGCTTCTGTTGTTGGTTTCACTGTTACTGTACTTGTTTGAGTCGTTGACTCTGTTGAAGGTTTACTCATCGTAGAAGTCGACGCACCAGTCGCTGCTGTAGGTTTTACAGTACTTGTCTCAGTCCCTGAAGTTACTATCGGCACACTAGTTGACGTTGTAGCAACCGTGGTCGCTTGTGAAGTAGTAGTTGTTTTTGCTACTGTCGTTGACTCCGTTGAAGGTTTACTTATTGTAGAAGTAGGTGCAACGGCTTCCGTTGTCAATTTAGTAGTCTTCACAGCGTCGGTTTCTGCTGTGCTAGTAATTGCAGCAGTCGGCGTTTTCTTAGAAGTCACAA
			CCGTTTCTGCAACAGTTATAGGAGCCACGGTACTACTAGAAATAATATCTGGCGTTAATCGACCGTTAATGATATTAACAAAATCACTGAGAGTTTTGATGCTATTTGCCGGTATTATTGTTGCTTCAGAAGATTTTCCAGAGCCGTTTTGATTAAAAGTTACAATATTTTCTCCACTTACCGCAGTTACGATAAAACCACCCTGACCGTTGCCTTTAATATATAATTGCTCTATAGGATCTGTAAATTGATAGATAGGAAAATCTGACACTGATCCATTTTTAAGTGGAGTTGCTATATGTAACCTCTGCTCATTAGCTGATTGGTCATTTTCAAGAAAAGCAACTAGATCATTTCCTTCCGTTTGTTCAACATACTGCAAAAAGCTTATTTCATGTTCTCTAGAAAGAGATAGTGCTTTATTATCTATTTGACCTTTTCGATTACCAAGTAAAAAGCCATTAACTCCATCCTTCAGACCCTGAATCACTTTAGCCATATCAAATTTAAAAATACGTGTTTTTCTCACCTCTTGATTTTCCTTAGTAATCCTTTTGCTCACTTGCGAATAAAGCATCGTGTTTCCATTTAATGCCAATTGCCCCTGATTATCAAAATTGAACAATTTTCTTTCTGTAACACCTTTTTCTCCAGTCAATACCTTAAATTTTCCGCTCTCGCTTGACTTTAAGTACCAAGAAACTAAAGTTTGATCCTTTAAGTTATGGGCGATTACAATTACGTCACCATTACCAACTTTCACTGCTCTTGGTTGAAAGTAACTATTGCCCACATTTGCAAGACTATTATTATCAATATTCTTTTGTAATTTTCTTTTATCTAAATGTTCAACTGAAGGAGTATTAACTGATTGTTTAATTCCGTAAGTGTTAAAAGATAAGCCTTTAACGCATTTTTCTCCTTCTTCGCTAA----------------------------------------------------------------------------------------------------CTTTTTTTCTGCTTAGTAAATTTCTTAAACATTTAAACTAAGGTGAGTTGCATTTAAAAGCAGCTAAATTGCAGTGTTTAAGACTTAAAAAACGCCAATACTGAAAATAGACAATGACTAGGGCTTCTTTTGCCTTTTTTTTGCTTGGTAAATTTCTTAATATTTATGGCAACATGAACTGGGCAGGAAGG----------------------------------------------------------------------------------------------------------------------------------------GGGGAGGAAGGCTACTTGGATGACACCATTCTTTTTCCTGGATCCAAGTAGTCAGGGCACTGGGATGACAGGAGAAGGTACTAGGATGACACCCTGACCTCGTCGTCCCGCTACGTGTTAGCGGAATCTAGAGATACCGTGACGGTATGACGTAAAGCTCGCATTAGCTATACTTTTATGCTCACCAACTTAGCTGGATCCAAGTAGTCAAGCTACTTGGATCTGCAAATTGCAATGTTCGTACAGCTGCGTGCTTGACACTGGGATTTAGTGCAGCTACCCTAAACTGGAAGCTCATCTTGCTATTTTTGGCTGAAAGAAACATATTTTTAGAATAATGAAAACAATCAGCACTTTAATTCAAGAAGGATCGGAGTTATTATCGTCACATAAAGTTGAATCACCACATTTAGATTGTGAAATCATCATGCAGCACGTACTTGGAGTGGAAAGATCATTTATAATTGTGAACCATGCTGATCAAGTGCCGATGGAGAAAGAACTTTTATTTTGGAAATTAACAAAAAAAAGAGCGGAAAGATATCCAATATCGCAAATAATAGGTAATCGTGAATTCTGGAGTAAAAATTTTATAGTTAATCAGCATGTTTTGGATCCAAGACCAGATAGTGAAACATTA
			ATCTCAACAGTGTTAAAATATTACCCAAATAAAAAGCAGAGACTAAAAATTGCAGATTTTGGCACAGGCACAGGTTGTTTATTGATATCCGTACTTAGTGAGTATAAATATGCTGTTGGCGTCGGTTTTGAAAAAAGCTTGGAAGCATACAAAGTTGCCTATCAGAACACAAAAAAACATGATCTTCTCAGCAGAGCCAAAATATTTCCAAGTTCGTGGATAGAGTGCAGCGATTTATTTGATCTGATAATTAGCAATCCTCCATATATTAAAAGAAGTAAATTGAAAGACTTGCAAGCCGAAGTACAAAAGGAACCAAAAACTGCCCTTGATGGTGGTATTGATGGTTTGAACTGTTACTTGAGCATTTTTCCAATATTAAGGAGGTGTCTTAAAAAAAATGGGTTTGCGATATTGGAGATAGGTGAAGATCAAAGCAATATTGATAAAATAATCCCCTCATACGAATTAGCTTTTCAGGAATATGTATATGATTTGGCAGGAATGAAGAGATGCATTGTTGTGAAGCAATGTATAGCTCCGCTTCTGTAATCCTATGATAGGATCCAGTCTTATAGCTAAGACGATTTGAAAAATCGTCATTCTGCTACGTGTTAGCGGAATCTATACCGCGAATGAATCGCGGTATGACGTAGGAAAACCTGGCCTGCGCTGGAATGATGCCAAGAGATCTATTGTTTTTCTAAAGGGCAGTTAAGCTTTACTAGCAAAGTGGAAAGTAAGACCAGCCTCTATGCCGTGTGTGTGAAAAAAGTCGTTCTGTATGGTAGTAGATACTTGATTATCACCTGTTTGTTCAGCCATTCCACCTTTTGGCTTATCTTTGCCATTATCATGGTTGGGATCCCATTTTAAGGTGTCTAGTTTATACTCACTGCTACCAATAGCACCAAAACCTCTATATCCGATATGCATATTTACATCTTCGTTTATGCGATAATCAAGGCCAGCTTTTAATTGACCTGCGGGTCTTATTGACGATTTTTCAAACATTGTCATTCTTGTTGCACCGACTCCAACCCCAACATAAGGAGAAAAAGAGAAACGGTCACTTTTCCAATGATGATAAACATTTGCCATTACAGATATGTTCTCAATTTGGTCATGATTGACTATTGCTCCATAGCTCTCTTCTGGTCTAGTTTTATCCTTTGTGTAGGATATTGTCATCTGGCCGCTTGTTAAACCAATATTATCCACTTTTACAGAAGAATACATTCCTTCCAATTCAGCTCTGTAGCTATTGCCATTCAATTCCCCTGTATAACCCAATGCTACATTTGCAGCAAAAGGCGGATTATAATCTCCTTTATACTTACTTAGTGACTGACCTTCTGTGTTCTGAGCACTCCTGTCATTTACAGATACATTATTGGTAGCTGTAGCAGCAGTATCTCCAATTTTTGCTTTCAACTCACCCGTGTAATTTAAATATTGACCGTAATACCCACTACCAAAGTAAAACCCTTCTGTTTCACTCGCAAAAGATTGTTGTGACAACAGCAAAGCAAGCGCTGTAACCGCTAATGTTTTTTTACTAATCATTACTACTCCCCTAGTTAAAATAGCTAATCTAATACTAATTAATTAAAAATGGCTTAATATGAAAAACCTAATTATTTGCATAACTTGCACTTTCCTAAGCTAAAAAATAGGCGAAGTTAACCTTACTTCTCGTCATTTTTGAATTTATCATCAATATCCTCATCTTCAAATTCATCCTCCTCTTCTTCGTCATCAAACCCATCATCGCTCTTTTCCTCATCATCAAACCCGTCATCATCATCTTCAAACTTATCGTCGATATCTTCATCATCAATATCTTCGTCTGCAAATTCATTTGATTCATCATATACTGCATCTTCTGTTTTAGTTTCAGCAGGATAATCAACTGAATTAGGTCCCTCAAGAGCATTATTCCCCTCATTATTAACCTTATCTTTGCTCGCAGCGGCAGAAAGAACTTTGTTTGGGTCATA
			TGGTTCTTGTGTAGGCACACGAGTTTGCTTGAGCAGTCTTTTTGTGAAGGTGCTATCACTATAGTACAAAATTTTCTTTGATTTAATTGGGTAAGTCGACTCTATTAAAATTATCTGATCGTCGCGTGGCAACATAATAACTTCTTGAGGCAATAGCAATGCTCTCTGTATTTCAGAGATATGTAACGACCTTGAAGCAGGATTCAAGTCTAAAAACTTAGGTTTGTTTAACGATTCTTGTTGTACAGTTTTATTTCCTATAAGTTGCGATATTAAATTAGCTGTTTCAATATTATTGGCTGCAAAAGTTATTCTGTAAGTCGAGTTTGACAAAAAGGAGTTCATCCCTGCTTCTTCGTATATTCCTTTGAGCTGCTCAGTATCTTGAACAATTAAGAATAACCTAACTCGATAACCACGAAAATATGCAATACCTGTTTGAAATTGCTCCATTTTTCCAAGTGTAGGAAACTCATCCATTAAAAACAATACGCCATAAGGCTCGTCATCTGATGGCAATTTTCTACATAAAAACTCAGTTGCCTGTTGGTAAAAAACCTGCATTAAAGGCCTGAGCCTAGTCAAGTTGTCAGGAGTTAAACCAACATAAACTGTAGTTTTCTTCTTTTTAAAATCTAAAATATTAAAATCACTTGACGCAGTTGCAGTATCAATCAATGGGTTTGCCCACAATTCAAGTGATGAGTTCATGGTTGATACAACACCCGACCTTTCTTTATCAGCTTTTTGTAAAAAAGCTGCAATGTTCATATATGCTACAGGGTGTAGTATTTTACCCATTGTATCAAGAGCAACAGCAAGATTATAGACTACATCATCACTACGCATCGTACGCACAACTTCACCAAAAGATTTGACTTTCTCTGGTGCAGCAAGTAAGTATAATACCACTCCAACAAATAAACTTCTTGCTTCATTTTGCCAAAAGTCTTGTTCAGGCATAATTAGGTTGGCTATTTTCTGCACATCGTCAACCATCTGTCCAGGTTTTTCACTAATCCATTGTAATGGATTGTAACAGTGACTTATTCCATCTGGCTGCGCTGGATTCCATACGTATACTTTTTGTCCTTGTCGTTCTCGCCAACCACTTGTTATTTCATAGTTTTCTAATTTTATGTCGTGTACAATTACCGAGTCAGTCCAAAATAATAAATTAGGAATTACAAAGCCAACACCCTTACCAGAACCTGTAGGTGCAAATAACAATGCATGCTGAAACCCATCAGAAATGAAGTATCCTCTTTTATCTTTACCAAGCAATAATCCCTTTTTGCTTCTTAATCCTGCTTTTCGTATGTCTTTCTCTGATGCCCACTGCGAATCTCCATGAAGTGATTCCTTCTTTTTAAATGGTCGCCACTCAATTATCCTTTCTCTTAAATTCCATAAGATAATCATTAAAACAATGATAGGCAGTGCAGAAGATATAATTAATGTGATTTTGAGCTCAAGGCTATATAACTCTGGATGATGCCAACAATATTGTATATGATCAAAAATCGTTGGCCAAAGAGCTTGAGGGAAAGGCGTCAAACTAGGATTAATTGCCTTAAAATCCACAGCATCCGGACCATCAGCAAACAGAACAAACAATATACCAGATAGATAGAAGCAAAACTCAAGTACGCTAAAAGCTACTACACCTCCTATGAGAATATTACGTAGGTGATTTCCATTACTCATAAACTACTCTTCCTTAACTTATGTATAAATTTAAGCATTTTCGCTCGCAGATCTAGTAAATAATATCTCAGAAATGCTTCTTTTGCCCCCACCGGTTCTTTTTAGCTGAATAACAATATCAATCACATTTTTAATGTATGGTATAATTTGGTCTGGAGGAATGCCAAGATTTGCCTGCATAACCATCAATTTTATTTGCTCAAGGGCCATTGTTGGACTATCTGCATGAAGGGTTGATATTGATCCAGGGTGACCAGTATTTATCGCCCTGAGAAAACTAAAAGCTTCCGCTC
			CACGGAGCTCACCAACTATTATTCTGTCTGGCCTTAAACGTAAGCACGCTTCTATCAAATCTTGAGTGGTTACTTTTGCTCTGCCCTGCCCTCCTTTAGAGGCAATTAGATGGACTTTATTGGGATGATCGTTCAAAACGATTTCCCTTGCATCCTCAACAGTAATAATTCTTTCCTCAGCTGGAATAGCACGCAAAGTAGCATTAGTAAAAGTAGTCTTACCAGTGGAAGTTCCACCACTAATTATAATATTTTTCTTACTTATTACAGCGTATTCTAAAAACTCTTTTATTTTTTTTTGCCTTAACAATAAATCCAAATGACGGTCAACTGGATTATCAGTTGCTTCTGTAACAGTTTCAGAAAAAGCCCCCATTTTTTCGTAATCATCGAGTGCTAACTGCATGCTAGAAGGCTTACGAATCGACATGACTACTTTATCAGGCTCACATGCTGGCGGAAATACTATCTGTATACGATAACCATTTGGTAATGTTGCCGAAAGTAAAGGTGCTTCTTCGCTAAGTTTTTGTTCTGTAGCTTGAGCAATCAGTCTGCCAAGAGATTTCAAATGGTTAAGATCGAATATTTCTAATTTTTCACACCTTATTTCACCACGATTTTCAATCCATACTTCCTTTGGCTTATTTATTGATATTTCATTTACGCCTTCTTCTTGAAATATGCCTTGTAATGGCTCCAAATATGTATCAAGTGCAGCATAGTTCATTTCATTGATTTAATATTGCCTGTGGAGGAAATACTATATCTTGGTTAACAAATACTTTCAATGCAGTGCCTTGATCGACATAAATAGTTGGTTTTTTATCTGTATATCTGCCCACTATATCTCGCATGTCTTTAGAAAAATCATTGATTGATTTCCCGATTGCTTCATCATAAACAGATTTGCTTCTTTTCTGAGTTTGCCTCAACAGTTGACGTACATCGTCTAAAGTTATACCGATATTGTCACTAGTAATTGCATCAACTCCACTAGCTCCAGAACTTTTTATCACACTTACTATTTCTTCCTTTATTATTCTCAGTAAATCCTGATCACTTTTAGCATTTCGAATTTTTTCAATAGCCCTAAGACCCAATTTCCATTTTTCGTCTCCTACCTTCCCAACTTCAGTTTTTATAGCATCCTCCAATCTCTCAACAATAGCCCCTTTGAGAGAAGAAATATCTATTTCAGTTGCAGTAATAGACTTCACTACATCCATTGCAGTTAGCACATCGATAAGATTAGAAGCCTTTTGCCCTATAACAGCCGAACTAATTGAAACACCAGCAAGTGCCACTGAAGAGAATAACGCACTTACTATTTTATTATCAACTATTCCCGCTATCCCTGCTCTACCAAGCTCGTCAGTACTAAGTGATGAGATTGCAATATCTATTCCATGTGGCAGAATCACTCTGTTCCAGTTTATATTTACACGAGATTTAGCAACATTCGAATCAAATGAATAACTGCCTATCAATCTTGAGCCTTTAGGTATTAAAACTGTATCACCAGTTTCTGCATAAACATCTCTACTCACCATAGCACGCAGCATTCCTTGCAGATCAGAGTTTATTGCAGTTTCAAGAACAGCATCAATAATTTTACCTTGAGTAATCATTAAACCAAGCTTTCCTACTCTGGTAGCTTTGCTCGACTGTACTGAAGTGTCGGATAAAATAGCATCAGCAGCCTTGTTCTCTCCACTACCACCTGAAATTGTTAACATTTGTGCACTACGTCTTTCTCTAGGGTAACCACCATCCCCTATTGTAGGAAACGAGGTAGGTAGATTACTAATAACATTGTTAGAAGGAAAATTTTGCTTTGGCAAAATAGGTATATTTGACACAGGGGTTTCTTTTGGTTTCTCTTCTTCTTTTTTAATTTGTTTTATTTCTGGTACGATTTGTGGTGTAGGAAGAGGAGGTAAGGGTGGTAAGGGATCGGTTATTATTCTTTCTGGAACTATTACATTATCTGGAACTTG
			TTCCAACTTTCCTTTAAATTCTTGAACGTTTTGCTTTGTTTCCTCTTTTTTAATAACTTCTGAATCCTCTTTATGAGAAGGACTAAAATAGAAATAATACACTCCACCAACCAGAAGCACTAAAATCATGACCATCAATGCCCTATGACCTTGATTAGAGCCAACTGTTACTACCTTATTCTCTATTTCTGATTCATCTTCTGAATTGTTACGCCTTTCTTTATTCATATTGCATGTACCACAGCTAAAGTGACCTATTTATAATTTCAACTTCACCATCTTCATAACGCATAAATAGCTTTTTATGTACTCCCTTTATTATAACATAATCATCAAATAACAGCCTTTTACAAGGTTTATCCTCCTCTTCTACAAAAATCTGAGGTATTTTATTATTATTTCTAAATTTTAAATAGGTTAAATAACCATCATCAAATAGCTCAATCGGAACTATATCCGCATTACCACCTTCATCAATATATGTATAATTGTACTTCGTATCATTTTCTTGTATTATTTTTTCTAGCTTGTCTGTAGTATATTGCATTTGAGTAGGTAAAGAAACCTCATCTAAATCAACATCAAATTCACCTTCTTCTTGAGGATAATAAAAACGTACTACGTAAGATATATCCTTTTCAGCAGAATAATCGTGATCTACTTTCTTAGCATCAGTATCCGGGTATTTATCGTAGTTTGGCCTTGAGATTAAATCAAAAATGTAATTTCTTTTTTTAGTTGTCGTAATAATCATGTTAGTGCGGCTACTAACTTCAAATGGCATGATAAGCAATTTATTGTCATAAGGATTAATTTTCCAACTTGATGCATCACCAACAGCGATATTTTTAACTTTTTCTCCTTCCGCAAATTCAATATAAGAATAGTAACCCTGACTAAAAACCACCGTAAATACTTCATTAGGGCTATACACAAAAGTCTTTATTCTACTATCTACAGAAATAGGTTCATTATAATTAATGGATGCGTTTAAATTGCTACTTACAAGTAAAACTAAAACTAATAATATCCTATACATATTCATCATCTACTCTATATGAAATAACTTGAAACCCTAATGGGTTAATATATCTTTGCTGATCATTCATTTCAAGCGATGCATATCTATATGACATAATAACTATCTTATTTTTTCTTGTGGAACTTCCATCTTTCCGTATAAATTCCACAAAAAACCTCACCTGAAGAGCATCGTTACCCAATTTTTGAATCGAGCGAATTTTAAATTCATTTTTGGTATCTGAATATAAATTAAAAAGATCATCCATATTCTGCGATCCTATATAATTTCTAAATTCATTATACACATTAGGTGAGGAAAACAACCTCACCTTTGTATAATAGTTATAATTATAATGATATGGATCAAAAACCTCCCTTGCTTTTATATACTCTGAAATAAAATAATCGTTCAGCGCTTCATCTGCAGAATACTGCTTTACTGTGACAGGATCAACCAATTGCACTATTCCCGATTTCTTGTCAATTTCTATAACAAATGGCTCAATAGTGCTACTTGTGCTAATTTTAAATATGACTAATATGCTGATAGAGATCGTTGCTAATAATATTAACGCAAATAAAAGTAGAATATTCCTTTGAGCAATAACTGTGCTGTAGCGGTTTGAATTCCAATTTATATCCTTATCTAACGATTCAGTACTTTTCTCTCGCTTAAAAAATCTTAGCATTTTAATATTCTTAAAAATCTTAACTTGTGTTAATAAACATAGCAAATTAACAAAGTAGTTACAACAAAAAAGCTAAAAAACTCTTAACTTATGGCCTAGCTTACCAAACTTTGTCTCCATATATGAATCGTTATATTTATTACGTTCCACAATAAGTGGTAGACACTTTGTAACCTCTATACCACTACTTTCCAATTCTGACAATTTCCTATCATTGTTTGTAAGTAATTGGATTTTGTTAATGTTCAATTTCTTAAGCATTTTAGCTGCAACAACAAAACTCCTTTC
			ATCATCTTCAAAACCCAATATTCTATTTGCATCAACAGTATCAAGGTTATGTTCTCTTTGCACACTGTATGCTCTTAACTTATTAGTTAAACCAATACCTCTTCCATCCTGCATCAAATACAATATAATACCACTTCCAAAGTCAGCTATCATTTGAATTGCTTGATGTAACTGACTTCTGCAATCGCATGATAAGCTATCTAACAAGTCACCCGTATAGCACGAAGAATGAATTCTTACTAATGGTTCGTCATCTTTATCTGGATTGCCAATGATAATTGCATGATGTTCTCTTCCGCCACTTTCGGTTCTATAAGATATGATATCTACTTCTTGAGTCTGTTTTAAAAATAATGATGTTTTGCACACTTCATACACACTCTGATTTTGTTGAAAATCATTTACGAGTAACGTATCTAGTGCAATAATGTCATTTTCTTCACACCAATTTCGCATTTCATACTTATTCTCAAAAGTCATATCAGCTACTAACGCGTATGGCAATAATTCTGAGAACTTAAGCAAGGCAATAGCACATTCATCTATTGTCTTTGAGCATTGCAACTCTTTTATGCAATCTTCCTTTGAACAGTTTATTAAATGGAGCAGTTCATCAAAATTATTCACCAACAGACGTTTGCTGTTATGTTCTTTATTCTGAGATATGTATTTTACCTTACTTGAAGTTAAAGTAACATATACATTACTTGATATAAGCTTGTATTGATTAAATAAATCTCTTTCTAAAGCCTCAGCAGCAGCGAACAATAGGTAATTACTTTCATCATATATTACAATTGGCCGACCGCGCCTGATTTCGCTGATAGCTCTTTCTACCTTATTGCTACTCTGATTTCCTATAAACATTTTTACCCATATTAAACAGCGATAAAAACTGGTGCGGCCGAGAAGACTTGAACTTCCAAGGCCTTATGAGCCACAGCGACCTCAACGCTGCGTGTCTACCAATTCCACCACGGCCGCACTATATTCTAGTTTTTATATAATTATTTTAAATTACTTAATCATTTTAGAATTTTTCATCTAGAGTGTCAATCTGATACTAGAATAATTTAGAAATTGTTTGTATAATTTGATTATGAATTTTGTGATTATAAATTTTAATCATTTAAGATAACCTTACTACTAATTTTTAACTTAGGTTTTTATACAAATGAATATAGCTAATATCTTTATTTTTTTAGCTCTCTCTCTTATAACTAGCTTTCATTTCGTCCATGCACAAATATTATACACATGGTCTCAAGTTATCCCAGAAAATAAACTAAGCATACGCGCAATTACGGACAATGACATGTGTCCCATTGTTTATGTTGATGGCGAGGAAACAGAAATGCTGAATCGCAGCTCAATTAACAATGGTGATCATAACGAAACAGTTTGTGAACTGACAGTACAAACAAGTGCCAAAAACATTAGTATTGAGGATCTACGGGTTCCTATATTACCAAAAAAGGTTAATAAAATTGCTTTCATTGGTGACACAGGCTGTAGAATAAATATGTTATTTCAGCAGGAATGTAATTCGGTAGATAGCTGGCCTTTAAAAAAAAATTTAGATTCAATCGCCCTTCATAAACCAGATTTAATTATCCATGTTGGTGATTATCATTATAGACAAACAAAATGTAGAAATACAAAAAAGTGTGGCGATATTTATGGATATAATAAAGAAGTTTGGTACGCTGATTGGTTTGAGCCTGCAAAGGATATTTTATCACAATCCCCTTTCCTTTTTGTTCGTGGAAACCATGAGAGTTGTGATAGAGCTTATGAAGGATGGTTCAGGTATCTAGATTCATACCCCTTTTCGTCTGAAAAATGTGGAAACTTCGTTTCTAGTTGGTCCTTAGATGCTGGACCGATGAAATTTTTTATCTTCGACTCTTCATCCGGTGAGGATATTTTTACAACCCAAAGCACAATTGATGCTTTTGAGAGGCAATTTGATAAATTGATACAAAATAGTTCTGACAAGC
			CCATGTGGTTTTTAACTCATAAACCGCTTTGGAGATCTCCAAAAAAAGAATTTTTGACATTAAAAAGCCATGGTAATCTTACACAAATCGAAGCTTTTGGAGATAAATTTCCAAGCAATGTTACTACCATAGTTTCTGGCCACATTCATATAGCCCAGATTTTATTAATGGATAATGTTCCAGACCAAATTATAGTTGGAAACGGTGGTGCATCATTACACGCTCAAGATCAAGAATCTGTTTATCAAAATGTAGAATTTGACTATTTAAATGGTAAAAACTACTTAGCACACGAGGTTAGAAACTTTTTTGGCTTTGGCTTTGCAATACTAAATTTAGATGATCACGAATTTACCTTCTATAATCAACACAATAAGGAAATGTATTCTGCGAAGCTAACAGAAGATTTTAAACTTAAACGGATTAAAACTATAGTCGATTCATTTTAGGATTTGTTATTAGCTATTTTAAAAACGCTACTTAAACATTTTTTTTAATCGATTGATTTCATCAGCAAATTTTGAGTCGGTCTTTATAAAATTTTCTACTTGTTTTACTGCATGTATAACAGTAGCATGGTCTCTGCCACCAAAGTTTCTCCCAATATCTGGTAGGCTTTTTTGCGTAAACTTTTTGGCAAAATACATAGCTATTTGTCTTGGCCTTGCAAGACTGCGAAGCCTTCTATTGGATTGCATATCTGCAACCTTTATATTGAAAAATTCAGCTACTTTCTTTTGTATTTCTTCTATTGTGACTGACCTATGATTTGACCTAAGAAGATCGATTAGGGTTTCACTAGCTGATTCTACCGTCATACTTCTTCCAATTAATGAGGTATGGGTAACCTTATTTAATGCTCCTTCTAATTCTCTTATATTAGATTTTATGTTCCTTGCTAAAAACTCTAGGACATCTTTCGGAACATACATATTCATCTGCTCCACTTTTGCCTGCAATATACCAAGCCTTAATTCAAAAGTTGTTTCATTAATATCTGCCACCAACCCCCAACCGAGTCGTGATTTTATTCTTTCTTCCACTCCATCAAGATCACTAGGAGACCTATCAGCTGATATAACCAATTGTTTATTTTGGTCTATCAATGCATTGAAAGTGTGAAAAAATTCTTCTTGTGTACTATCTTTACCACTGATAAATTGCACATCATCTACCATCAATACATCTACTGATCTAAATTGCTCTTTAAATAACATAATATCTTTGCTTCGCAGCGCTGTAATATATTGGTACATGAATTTCTCTGCTGATAAATACACCACTTTTCTTTTTGCTGATGGGGAATTGACTATGTGCCAAGCTATAGCATGCATTAGATGTGTTTTACCAAGTCCCACTCCACCATATAGAAACAAAGGATTGCTGCCTAATATTGGATCTATAGATTCTGCCACACGCTTTGCCGCCGTAAATGCTAATTCATTTGGCTTTCCCACTACAAAATTATCAAAGGTGAACCTTGGATCCAGCGGCGAACCAAGATTATGATTACTTTCCTCTCTGTTTTTTAGTATAACATTAAAATTTGAATTCCTCTCCTCAATTACTTGAATATCAATAGAACGTATACTTTTATCTTCGCTTTGCCATAATGATAATATTTTTTTCATGTAATGAACTGTAATCCACTCTTTTATAAACCTTGTTGACACGGATAAAAGAACTTCCCCATTTCTGCTACTGACAAATTTTAGTGAACTCAGCCAGCTATTATATGTTGCTTCTCCATAAAGATTATAAAGACAATTTTGGATTTTTTCCCAAGTAACATTGTGATCCGTTACTGTAATAATCTGATCAAAAAACATAGTAGAAACCTTAGGGCTAGTTAAGTTCATATACCACACCAAGAAAAAAGCAATAATTAGAAAAATATAAGATAATCAATAGCTTACTGCAAAATGAAAAGCTAATACTACTTAATACATACTAAAAATTATGGTGATTTTTTGATGGGTTGTAAAGGGTATAAAAACATT
			AAAATTGATCATTTTTATTTCAAAAAAATGAAAAATTTGTAAATGTCGCTTGTATCGAGGATTAGAAGCATGCTATTAAAAACAGTAATACATTATGTATAAATAAGATGTTAAATTTACTGGCAAATAAGTAAAGTATTCATATAAATATAGCTAACCTAATATAGATTTACTGAAGCAAATTTATGATTATATTAAGTAATTTGAGTTGTTATGCTGTATTCGGTATTGAACTAGAGTTTTACATTGAAGGAATAGAAAAAGAATACTTATTTCTGAATAGCATCAAAAATAAAATAGCATCTCTTGAATTTTCTTGCGAGAAGGAGAATTCTACACATCAGTATGAGATAAAAAGTGGTTGTTATACGAACTCCTACAATTTAATTAAGCATTTTGAGTTAGCAAAACAATCACTTACTGAAACAGCACAAAAACTAGGTGGGAATGTTTCTTTTAAAGCAAAGCCTTATTTGGATAGAGCAGGCAGTGCATTAAATGTGCATGTTAATCTCGTGAATTCAAATAACGGTAACTTATTTTATATCAATGAGCAAAAGTACAGTGACTATCTGATTCATAGTATTGGTGGATTATGTGCAATGATGAAAAAACATATGTTGTTTTTTGCTCCAAATGATGATTCATATTTAAGATTTCAGTATCCGGATATTCACACTCCAACTACGATTAGTTGGGGAGTAAATAACAGAACTGCTGCGATAAGAATTCCCTATTTTGGCAACGATTTCAAAAGATGCCGCCTAGAGCACCGCGTTCCCGGAGCAGATTGTGACCTTGAAAAAGTACTCACAGCAATAATTGAAGGTATGGTTTTTGGTATAGAGAACAAAATTGCTCCGCCAAATAGGGTCTACGGCATTGCATCTGATCCTCAATATGAGATGGAGAGGTTAATATAACAACTATCTATCAAATCCTAATCCGTTAAACCCCTTTTGGGTAATTGGCTGTTTTAGCATTTTTTTTACATCATTATCTACATTTTTGCACTGTAATAGCAAGTCTAAAGCAGATAGTTTCTGCGTGCTTTTAGATTCAAGCTCTAGATTGCTTAACACTTGCCCAGGAAGTGGATTACCAGGCACATCCATGTGCTCAGGAAGAGGTTTCATCTGATCCTTTATAGAGCTAGAGTTATTTTGTGTAAGAGTTTTATCATTTAGCATGCTAAGAATAATTTCCTCAGGCACTACCATAGTTTTTGTATAATCAACAGGATTACTATTTTCAGCATCTATAGTCACATGAATTGGTTCGCCAAACGCATTTATAGGACCACCAAGTGATCCTTTCTCCATGCGTTCTTGTGCTCTTTTCCTTATTATTTCTTCTTCTAACTCAGTTTCAGTTCTTTCTGGTTCTTTTGCGGTATCTTTTTCTTCACCTTCATCAACACTGCTATACCCTTCATCTTCTGAAACTTTCTCTCCTGAAACACCAGTAATTTCAGGCTGTTCTTTTTTAGTTCTTATTTTATGAATCAGCGAAAGTAATAAGTAAGTAACTGCAGCAGCAGAAACGATAATGGCTATCTTTGCGGCAATGTGGATTGCTGTTAAAAATATTAAAGCTGATAAAGCTCCAGCTAATCCAGACACAATAACTTTATTTTTGCCTTTTGTTATATTTAGAATTGCCACCATAATAACCTCTCAAATACTGTTCTAGAATTATTATACAGGAATTTTCTTATACTTGCAATTTTGCGAAAATTTTAATTATTTGCATAAAGTTTTAAAGCTACACAAGGATTAATTAATATGCAATGTATCTCGACTATAATATTGTACAAACACACATATTCAGCTAACATTCAACATGCAGAGCTTACTCATAGAGCGAAACAGGGCGGTGGTATTATTACTTATAGTAATTTTTATCTTCGGTTCATACGTTTATGTAAAAATGCCAAGGGAAAGCAATCCTGATATACAGATTCCTATAATCAGCGTGTTTGTTGGACTTCCTGGGATTTC
			TGCTCAAGATAGTGAAAAGCTATTAGTGCTTCCTATAGAAAATGAACTAAGATCCATCGAAGGTGTAAGAGAATTGAGAGCTTTTGCAACTAATGATGGTGCTCACATGATACTCGAATTTGGAACAGAGTATGATAATAAAGAAGTGCTCGATAATGTTCGTTCAAAGCTTTCAAACATAAAATCGAAGTTACCTGTTGAAGCGGAATCTCCGATAATCAATGAAATAAACTTGAGCTTATTTCCGATACTCAATGTCGGCTTAATTGGTAATTTGCCAGAAAGAGCCTTAACTGAAATAGCACGCAAGCTAAAGAAAGAAATAGAATCTCTGCCAAATGTTCTCAAAGTTGAAGTGGCAGGTATGCGTAAAGAAACAGTGGAAGTGATAGTTGAGCCCACAGTTCTAACAAAATATAACATTCAATCAAACGAAATATTCCAAGCTATATCAAGCAATAACAGACTAGTGGGAGCTGGGTCACTGGAAAATGATACCGGTAAATATTCGATTAAAATATCAGGGTTATTAAAAGATATAGAAGATATTATGAATATTCCTATTAGATCTCAAGGCGATGCAGTTTTGAGAATCAAAGATATAGCAAAAGTATACCCTAGGTTTGAGGATCACCAAGGATTTGCTCGCATTAATGGATTACCTAGTGTCATGCTAGAAATTTCAAAACGTAACGGAAAAAACATAATAGACACAGTAAATCAAGTAAAATACTTAATGGATAAGGCAAAAGATCAATTACCTGAAAATTTAAAAGTGGTGTACTTAAACGACCAGTCAAAAAACGTCCGCGATGTGCTTGATGACTTGGAAAACGGCATAATATTTGCTGTGTTGTTAATATTGATCATAATGATGCTTTCTATGGGAACAAGGATTGCTATTCTTGTGGCACTCTCGATACCCGGTTCCTTTCTCATTGGGATAATAGCTCTTTACTTTATGGGTATAACCTTAAATATCGTTGTGCTCTTCAGTTTAATTATGGCTGTTGGCATGCTGGTTGATGATGCAATTGTGATCAGCGAATATGCCGATAGAAAGATGATCTGCGGAATGAACAAAGTAGAAGCTTTTTACACTTCAGTTCGTGATATGTTTTATCCGGTTCTATCATCAACGTTAACTAAATTAGCAGTGTTTTTTTCTCTATTATTCTGGCCTGATACTGTTGGTAAATTCATGCAGTACATACCAATTACAATAATCCTAACTTTGACTGGATCGCTCATTATGGCTTTGGTTTTTATACCAACACTTGGTGCAATATTTGGTAAGCCTTCGATAACTTCAAAAAAAGAAATAAAAAAAATGAGTGCTATAGAAAGTGGTGAAATAAAAAATGCTGGGCCTATAATAAGAGCTTACGTACGCATGCTAGAGAAGGTTTTGGATCATCCTAAAAAATTCGTATGTGCTACTGTATTCGTTTTGTTTTCATTTAGTGTGCTGTACTTTACTTTTGGTCCTGGAGTAAAGTTTTTTCCGAAAGTGGATTCAGATAATATTTTAATCAGTGTTAAAGCAAAAGAAAGCTTATCAGCCAAAGAACGAGATCTGATACTCAAAGAAGTGGAAGAACGCATTTTGAGCATTGAAAAAGAAATTCATGTTTCTTATGCTAGATCAGGAGCATTTTCAGACAACGTTATCGCCAGAATACAACTAGAACTTATGGATTGGCGCTTCAGGCGCAAAGCTAAGCACATACTAAATGATATAAGGAGCAGTGTGCAAGACATGAAAGGAATAATAATTAATGTTCAAGAGGAAAAGCCAGGACCGTCGGCTGACAAGCCAATACAAATTAACCTCAGCGGGAGTGTATCCAGTTTGAATTTAGCAGCAGAGAAAATTCTAGAAATTATGAACCAACCTTCATCCGGGTTTATAAATATTCAAGATAGCAGATCAGCACCTGAAATAGAGTGGAATATGAGTGTTGATAAGAATAAGGCTACAAGCTCTGAAGTAAGTGTTG
			CAACCATTGGCGATTTTATAAAGATGGTTACAAATGGAGTGTTGATTGGAAAATATAGACCAAATAACACGGATGAAGAAATCGATATTGTACTCCGTTTCCCTGGAAAGGATCGCAACATGAAGACTATAGACAATCTTTTTATCAATACAGTTAATGGCCCGTATCCTATGAGCAATATAGTAAAATATGCTCCCGAAAAAAAGGTAAACAAACTAAACAGGATTGATGGATTACGCACAGTGACAATCTCTGCTGACGTTGATACTGGCTATCTTGTTGATGAAAGAGTAAAGTTCATTCAGAATTCTATTGCCCAGGATTGGGACAAGGGAGTAAAAATTGATTTTAAAGGCGACAAAGAAGATCAACAAAAATCAGGAGCATTTTTGTTAAAGGCTTTTATATTAGCGATTACACTAATGATATTGGTATTAGTGACACAGTTTAATAATGTATACCATACATTTATCGTAATGACAGCAGTGTTTTTATCCACAACATGTGTGTTTTTTGTTTTCTTTCTTATCCAACAAGTTTTCGTAGTTGTTATGTGTGGAGTGGGGATAATTGCTTTGGCGGGAATTATAGTAAATAATAACATACTATTGCTTGATGCCTTTCATCACCAAATTAAGGTACACAAAAATGACATCAAGCGATGTGTAATAAACGCTGCAATTTCTCGCGTTAGGCCAATATTGCTTACCGTTGCAACCACAGTTCTTGGTTTAATACCGATGATTACCAGGTTAAATATCAATTTTTTTACGCTACAAATCACATATGATGCTCCATCAAGCCAGTGGTGGGTTGACATTTCAACAACCATAGCAAGTGGAATATTGGCTGCAACGGTTTTAACTTTATTCTTTACTCCTGCGTTGCTTGTTATACAAAAACATGAAAAAACTTGACTTAAATTAGCAATCATTTAACATTTAAGATAGTGTTCTTTGCCCGTTGGAGCTATAATTATAACTAATTACATTGGATTTATTTATTATGATTGCTAATCGTAAAAGCAGTGTTAAGCAGAAAAGTAACAAGAATAACATAGTTGGAAGCCTTGATGTAATAAAAACAGCAGGAGAGCTTTCACTTCAAAAAGGTTTAGATTTTGATGTTGTAATAAAGGCACTAGAAAGTGCTATAGAAGCAGTGGCTCATCAAAAATATGGTAGCAAAAGTAAAATTGTAGTTGATATAGATAGAAACACAGGCAAAGTTACTTCATATAGAAAACTAAAAGTTATTGATGATGAATCAAATGAAAAAGAGAATACTGAGTGTGAATCAATTACGCTTACACAAGCTAAATTAATAAAAGGAGATGCAAAAGTTGGAGATACTGTTAGTGAATTGCTCTCTCTTAACACTGATCTTGCTTCAGCAAGAATTGCCCAGCAAACGATTGCTCAAATAATTAAAGATGAAGAGTCAAAAAAGCAATATGAGGAATTTAAAGATAAAGTGGGAGAAATAAGGTATGGTATTGTTAAACAAGTAGAATATTCAGATCTTATTATAGACATAAATGGCACTAGGGCATATCTTCCATTGCGAAATTTAACTGGTGGTGAATCATTTCGTGAAGGTGATAAGGTTAAAGCTTACATACAGACTGTTAAGCGTTCTGATGATGGACGTCAAATTATTCTTTCTAGGACTCATGAAGGCTTTTTGGAGGCATTATTAAATCAAGAAATACCAGAAATTGCTGACGGATTAGTGACAATTAAAGGTATAGCTAGAGATGCTGGTTCAAGGTCTAAGGTTGCCGTTTTCTCTCCCGACAAGAACATTGATCCAGTAGGTGCTTGTGTTGGAGTTAAGGGAGATAGAATAAAAACTATTATACACGAATTAAATGGTGAAAAAATTGACGTTATAAATTACTCCTCAGATTTGGGTCAATTTGTTATCAAAGCCATTACTCCTGCAGAAGTATCGAAGGTTATTATTGATGAAAATGAAAATTGCATAGAGTTAATAGTTGC
			TGAAGATCAATTGAGTTTAGCTATAGGAAAAAAGGGCCAGAATGTAAGATTAGCTTCAGAGCTTGTTGGATGGAAAATTGAGATATTAAGCACTCAGCAAGAATCAGAAAGGCGAAGTAAAGAACTTAGTCAATGTTCAGCTTTATTTGCTGAAGCTTTAAACTTAGAAGAGATTATGGGTCAGCTATTGGTAACAGAAGGTTTTTCAAGTGTAGAAGACATATCTAGCGCTTCAATTAAAGAGCTTGCTTCAATAGAGGGCTTTAATGAAGATATTGCAAACGAACTTCACAATAGAGCAAATAAGTACCTGAAAGCAGAAAATGATAGAAAAATAGAAGAGCTAAAAAGTTTAGGTATGGAGGATGATGTAATCAATTTAACTTTATCAATAGACAATAAAATTGCTCTTAGTAAGCATGATATTAAGACTTTAGAGGACATAGCAGATTTATCAAGTTATGAGTTTTGCAGCATACTCTCTTCCTCATCCGATAGCAAAGAAGATCTAAAAGATATAGTAGATTCAATAATCATAGAAGCACGTAAAAAGCTTGGATTAATATAATAAAATAATATGAATAATGAAGATATCAGTGATAAAAAATTAACGCTCCAAGGTTTAAGCAAGCTTAAATTAGACCTCAATTTAAACTCTTCAGCTAGCCCAAGTACTGGAGCTACAGTAGTAAAAAAAAGAAGAAAAAAATCTCATGATGCAGAAGAACATAATTTATTTGACGAGAGTAAATTAGGTTCTTTAACAGAGAAAGAACAAATTTTTCGCATTAATGCTGTGCAGAATGCTGCTTTGCTGAAAGAAAGAAATCAGAGAGAAGAAAAAGAGAAAACAGCAAAAGAAGACAGCAATAAAGAGACTGACGAGAAAAATGAAGCGGACGCTTTATCTAAGGAAATAAATAAGCAAGTTTTAAGTAATACCCACTTAGTTGAACCAAAAGAAGATAGTATTGACCATGAGGACAACGATAAAAAGTCTTTTAAAGTCAACAAAGATATATATTCTAAGCATTCTAAACTGGTAATTGCACAGGCAATAGATGAAAAAACTGAACAACCCCCTGTATTTAAGCAAAGGTTTGGTATAAGAGGTAGAAAGTCAAAGTTTACTAAGGGTAAAAATATATCAAGAGAAGTTATTATACCAGACAAAATAACTATCAGGGAGTTATCTATTCGCATGGCAGAAGATAGCAAGAGTGTGCTAAAAATGTTCAAAGAAGAAGTCGGTGAGAGTTATAGAGTAGATGATCTGGTGGATCCAGATATAGCATGTGAAATAGTGGAAAAATTTAATCATACGGCTAAACGAGTGAGCGATGCCAACAAAGAAAAGGATTTATTTTTTATAGAAGGCAGAGAAAGCCTGCCTAAAAAACCTAAACCACCAATCGTCACTTTTATGGGACACGTCGATCATGGTAAAACCTCATTGCTCGATGCATTTCGTGAATCTAATGTTGCAGAAAGAGAGTCAGGTGGCATAACTCAACACATAGGTGCTTATCAAATAATAACAAAAGATAAGCAAAAAATTACTTTCATTGATACACCAGGACATGAAGCGTTCACTGCGATGCGTGCATGTGGTGCCAATATTACTAATATAGTTGTAATAGTAGTTGCAGCTGACGATGGAATCATGAAACAAACAGTTGAAGCAATAAATCATGCAAAAGCAGCAAATGTTTCCATTATAGTTGCTATTAATAAAATTGATAAATCTGAGCCTGGTGATGTAGAAAAAATAATTAATAGTTTGCCTCAATATGATCTCATCCCTGAAGGGCTTGGTGGTGATGTTATGATTGTGCCAGTATCAGCAAAAAAGAAAACTAATTTAGATAAACTAGAAGAGACGATTTTGTTAATCGCTGAATTAATGAAGCTAGAAGCAATAGAAGATTGTCGAGCACTTGGATGGGTAATAGAATCCAAAATAGATAAAGCGAAAGGAATATCAGCCACATTGATAGTTG
			AGGAAGGAACGTTAAAGGTTGGTGATATATTGGTAGTTGGTACAACATACAGCAAAGTACGTAGTATGGTTAATCACCTCGGTCAAAGAGAAAAAGCAGCACTACCCTCCGCTCCAATTGAAATTACTGGTCTAAATGGTGTGCCAAATGCTGGAGATAAATTTGTTGTTATAAATTCTGAAAAGCAGGCGCGTGAAATTGTTGAATACAGGCTAGAGTTAATCAAGAAAAAGAAAGAAGATTTGGGCGACAATAATTTAGATATATTCAGTCGTAATAACAGCGAAACAGAAGAACTATCTGTAGTTTTAAAGTGCGATGTAACTGGTTCTATTGAAGCAATATCAAGTTCAATTGATAAACTCGGTAAAGACCAAGTGAAATTAAATATCCTACACAAAGCAGTAGGAGGGATAACAGATTCAGATGTGCTGCTTGCAGAAGCATCAAGTGCAGTAATTTTAGCTTTTAATGTAAAAGTGGACTCAAAAATAAGGGACTTGGCAAAACAAAAAGGTATAGAAATACATACTTATAACATAATATACGAGCTCATTGACGACATGAGAATGTATTTAACTAAAATGTTAAAGCCTGTTACACGAGAGGTTCGTGTTGGCTTTGCATCTGTGAGGCAAATATTTAACGTATCTAAAGCTGGTAATATCATTGGATGTTATGTAAGTGATGGAGTCATAAGAAAAGATTCTTTAATTAAGGTAATGCGTGGTGGCAAATTGGTGCATGAAGGAAAGTTAAAAGCACTACGTAGATTTAAAGATGATGTTAAAGAAGTAGGTGTAAACTTTGAATGCGGAGTATCACTAGAGGGTAATATCGATATTAAAGTTGGAGATATTTTAGAAGCTTATCAATTAGTGCAAGAAGAAAGGGTATTATAGTAGCTGGATATGAAAAAGGAAATTAGAAACCTAAAAATAGCATCGGTATTGCATAGAGCGATATCAAGAGTCCTAATGGAAGGTAAGGTGTTCAATAAAAATGTAGCGGTATCTGACGTAAAATTAAGTAAAGATTTGAAAAAAGCAGATGTATATATTGTGTTATCTTCATTGAATATTCAAGTAGCTGACTACTTAGATCCAGAAAAAAGACGCACTGGAGATCCTTCTGAGAATAATTGTGATATTAACACTGTTGTTAATGAAATGAACCAGTCTGCATGGTCAATACGTAAATCTATATTGTGTTATGTTGATTTGCGATTTATACCTGAACTAGTTTTCAAGCCTGACTTAGCGTTCGATAATTTTGTTAATGTAAGCAAAATATTACATAATCACACTTAATTAATGCATTTCAATCGTTACTTTTCATTAATGAGGTTGCACAGTTTAACGGGTTTGTGGCTTGTGCTATTTCCCAGTTTGAGCGGTATTCTTTTAGCCTCAACTTCTCTATCATATCAGGCTCTTTTTCTCCTTGTTTTGTTTACTATAGGTGCATTTTTAATGAGACCCGCAGGGTGCATAATCAATGATATCTTCGATAGAAAAATAGATGCGCACGTTGAACGAACAAAATATAGGCCACTTGCAAGTGGTGCATTAAACATAAAGCAGGCTTTGGCTTTACTTTCACTGCTACTGTCTATTGCCCTGGTAATCTTATTATTAACTAATAAAACTACACTCATACTTGGAATAATCTCAATGTGTATGATAGCTACTTACCCTTTATTAAAGCGGTATGTTTGGTGGCCACAATTGTTCTTAGGGTTTACCTTCAATATGGGATCGCTCATGGGCTCAGCAGCAATAACAAACCAGATCAGTATAGAATCCTTGCTGTTTTATATAGGATGCGTCTTTTGGACGCTTAGTTATGACACCATATACGCCCATCAAGATAAAAAAGATGATGAAAAACTCGGGATGAAATCTACCGCATTATATTTTGGTGATACAACAAAATCTTGGTTGAAAAGATTTTATTTAATATCTCTTATGACGTGGCTATATGCTGGTATTTTATCATCA
			TTAAATAACATTTTTTATATTGCTCTACTTGCCGTAGGGTTCATATTTCACCGCCAATGCAAAAATTTCAATCCTGACGATCCCAGTCAATGCATGTCCATATTTAAAAATAACTCCTACGTAGGGTTGCTGCTCTTTTTCGGCATTCTTTTAGATAGAATTATCACCTAGGTCTCAAGAGTTTCGGCTCTAATGAAATCAATAGACTCAGGTAGCCCGC-----------------------------------------------------------------------------------------------------------AATGTATCGGCGTCTTATGTTC----------------------------------------------------------------------------------------------------------------------------------------------------------------------------------------------------------AGCGTAAGTTAGTTGCAATTAAAAGCAGCTTAATCTTGCTTGTCAAGCGTTTAAAACATAAAAAACGCCAATATTTTAAAGCGGATAATAACCCCAGGGTTTCTTTTGCCTTTTTTTTTATTTGGTAAATTTTTTAAATATTTATGGCTAAAGATTGCACGAATGTTGCAATTACAAAAACGATTTCTACTAGGGTATCACGCACTGGGATGACACCATTCTTTTTCCTGGATCCAAGTAGTCAGGGCACTGGGATGACAGCTACCCTGACAATCGTCACCCCGCTGCTTGTTAGCGGATACCGCGGCGGTATGACGTAGAAGTTATACTTTTATGCTTACCAACTTAATAAAATTCCTGGATTCCAGTGTCAGCTACTTTCATGACACCAACAGTTGATATTGGTTTGTTGCTTTGCTAGCCAACTACTAGCTATGCCTCAAGTTTCCTATTCAAAATTTTCAATATCAAATCCAATTCATTTGGATTATCATACCGTATCATAACTTTACCCTTAGAATTGTTGTCATTAATTTTGATCTTTAAACCAAGTTGAGAAGATATAGCGCCTTCTATTACTGTCATATCTTGATTTCTAGTATATCTCTGCTCTTTTTGATTGTTGTTTTGATGTAGGTCCTTTATCAGTTTTTCAGTTTGTCTAACGCTTAAGCCCTGAGAAACTATTTTTTCTGCAATACTTTCCGCATTTTCAACATTAATCAACGCTCTTGCATGACCCATAGACAATTTTTTCTCATTGATCATTGTTTTCACCCTATCAGGGAGCAACAACATCCGAATCATATTGGTTATGTGGCTGCGGCTTTTGCCTATAGCTGAAGCTAATTCCTCATGTGTATAGAAAAACTCATCTATCAGTTTTCTGTAAGCTTCACCTTCCTCTATTGGATTAATATCTTGCCTTTGTATGTTTTCAATAATGGATACTTCCAAGCATTCCTTGTCGCTCAGATCTTTTATGATAACCGGTGCACTATCAAGATTTGCAATCTTGCTTGCTCGCCAACGACGTTCTCCAGCTATTATTTCATAACCATCATCATTTGAATCTTTGCGTACCACGATAGGCTGTATAATGCCACTTTTCTTTATCGAATTTGCAAGTTCTCTTAATGACTCCTCGTCAAAATGTTTCCTCGGTTGAAATTTGCTTGGGTGCAGTAATGAAATAGGCAAATGCTCTTGTCGATCTTCTTTATTATCATAATTATCGCCTATGAGACCGGCAAGACCTCTGCCGAGGCGTCTATCATCCTTCATACCACGCCCTCGCTTACTAGCTTCTTCTCCTTACAACTGCTCGCGTGCTTTTTTAAAATTTCCCTTGCCAAACTTATATACGCTTGTGCACCAGGACATTTAAGATCATACACAATAGCAGGTTTTCCATGAGAAGGTGCTTCTGATAACCGTACGTTACGTGGA
			ATAACAGTCTCATACAATGGGATGATAGTTTTGTATACTTTATCATTTAAATACTGACAAATATCGTTTTTAATCTGCTCACTAAGTTTGTTGCGCCTGTCATACATTGTTAACACTATCCCTTCTATTGCCAAAAAAGGGTTTAGGTTATTTCTTTTTATCAGCTCTACAGTTTTAACTAAATGGCTTAATCCCTCCAAAGCAAAAAATTCACACTGAAGAGGGACAATAATAGAATTAGCAGCAGTCAAAGCATTTATGGTCAAAAGCCCAAGTGATGGAGGGCAATCGATGATTATATACTCATAATTATCGCGTATCTTCTCTAATGCGCTTTTTAGCACAAATTTTCCTCGCTCAAGTTGCGATAATTCAATTTCTGCAGCTGATAAATCAACTACTGACGAAATTAGTGATAAATTTGGAATTTCCTTTATATTGAAAATTGCCGATTCTATCAATTTATTTTCGCTGCTTAGTAGTATTTTGTATATATTTTTTTCTTCCCTACTACGATAAGAAATCCCGAGCCCGGTGCTAGCATTTCCTTGAGGATCAAGATCTACCAATAAAGTGCTTTTTCCCACAGCAGCAAAGGCTGTCGATAAATTTATACTAGTTGTGGTTTTGCCAACTCCACCCTTTTGATTTACTATTGCAATAATCTTGCTCACGCCTTTTATCTTATGTATAAAATAATTCTATTGTATATATGCAAGAAACTTTTGCATTAGAAAATTTTTTTGTTGTTAACCACACTAAAATTAGACTGTCTTTTTTGCTTTGTGTAACACACTTTGAACCTTGTTTCCTAATTCATTCAGAGTGAATGGTTTTGGCAAAAAGTGAAAATCTTCTATATTGATGTCATCACTCTTTAAAAAAGCATCTTCTGCATACCCAGAAATAAAAATAACGTTGATATTTGGCCTATGGATCAATGCTTCTTTAACTATTTCTGGGCCGCTCACCTCTGGCATGATTACATCAGTGATTATAAGATCTATATGTTGACTTTTTTTACTGATTATTTCTAGCGCCTCGCTGCCTATGCTTGCTTCTATTACATCAAATCCTTTTCTTTTGAGTGCTTTAGAGATGAATTCCCTTACTGAATCTTCATCTTCGATTAATAAAATTATACCATTACCTTTAATTTCACTTACTACCGGTCTTTCTGTTTCTTCACTATCTTCCTCTCTATCATTTTCATCTGATATGTAAACCATGGGCAAAAATATGCTAAATTTAGTTCCATGATTTACTTTGCTAGCAACATAGATGTATCCTTCAGTTTGTTTAATAATGCCATATACAGTAGAGAGGCCAAGACCTGTACCAGAGGTAATATCTTTGGTAGAAAAAAATGGATCAAAGATCTTTTCAGTTGTATCACTCGTCATTCCACATCCAGTATCAATTACTTCAATCACAACATAATTTCCATGTTCAATCGCTTCCTTGTCTGGAGAAAACATATCCTGAGGTGTAGAATTTAATGAGTCAATCTTTTGATTAAAGGTTCGTATAGTTAATTCTCCGCCCTTTTCCATAGCAGCACTAGCATTGACTGCTAAGTTAAGTATAACTTGCTCTAATTGCCCTTGATCAGCCCTAACAGCACCCAAGTCTCTACCATAATAAATATTAAATTTTATATTTTCACCTATTAATCTTTTTATCATTTCATAAAGATTAGCTATAGTATTATTTACATCAATAATTTTTGGCTGCAAGGTCTGTCTTCTTGAGAAAGCAAGCAATTGTCTTACTAAATTTGATCCACGCTTTGCATTTTGCTGTATCTGTATTATATCTCCAAAAGATGGATCACCAGCTGAATGCTGGAGTAAAAGCAAATCGCAAAATCCTATTATCCCAGTCAATATATTGTTGAAATCATGCGCAATACCACCTGCTAACTGCCCTATAGCTTGCATCTTTTGATAATGCTCAAGCTTTATCTCTAGGTTTTTGTGTTCAGTATTGTCAATAAAATA
			ACAAAGTATGAAGATCATTTTATTATGAAGAAACTTATTGAAATATATTTTTATGTTATTACCGCCGTTGAGCTGTACATCAAAAGACGCATTATTTATTCTATTACTCGAAAAATATTCACGTATTTTCACATGATAACTATCCAATATCAACGTAAAGATTGAATTATTATCTGACCCTGCAAGCTTTATTAGTGCCGTATTTTTCTTTACAAAGTTGCCGTTTATGTCACATTGTGCAATAGCAATTGATGAATTTGCAAAACAAGGGTGTAATTGATAATCAACAATATTTGATTCGGTTGGTGTTATAAAGCCATATATATAGCTATGGTTGTATTTATCACAAAATATAGCAGTGCTCATATAAGCCTTGAATGGAATACCACTTATAGTAAAAAACAAAATTTCATTATCGGTTGTTGTATTGTTATATTTAGATTGAGATATAAAATCACTGATTGAGCTACCTTTTTCCAGTTTTTTTAGTTCAAATATGTCTAAAAATCTTTTATTTACAGATAAAATCACCCCTTTGGCATTTGCAATGTAAGTTCCTATGCTGTGTTTTTCTATTAACTCTTCATATATCTGCTCCTTGTTTATCTGTGTTGCTTTTAATACAAAATACCCATCTGGCCTTGCTATTGGCACTAATGATAAATTTAAAATCTTATTACTATTTATAGCAATTTGGGGATTATCTGGTATTGACTCAAAGAGCAAAAGAAAGTTAGATACTCTATTCTTCTTGTTTAAGGAAATGCATACCTGTACAGAAGAGTTATTTTTTAGTGCATGATAGAGTACTTTTTTGTCTGCTTCTGAAACATCTCCTATTTCAAGAATCTTGCCTAACGTAATGTCATCATCTATTATATGATCTTTAAACCTTTCGTAGAACCTTGCATCAGCATAAATAACACCCTCATCTTTATGTAAAATAAGGCAAAATTCTGTATTATGATTTAGTGCATTTGCAAATATTGCATTTTGAAATTCTATAGTGTTAAGTAGGTATCTGTAGCGTTTTACATTATACATCATAAAGAGAGTTGTTAGAATGCTAACTAATAAATTAATCTCTATATTAATATGCTGACTATATATATCAAAAAAGTAGAGTATCGATATTGCTACTGGAGGTAAGAGCATAATAACTGCCATCACAACAATTGACATTCCATAATTTCTTAGTATGAAGTCAACCCTGTTCTCTTTTTTGTTATCTATGTATCTTTTATTCATTATTGTTACTTGGCATTGTTGTACATACGAAAATGTTCTATTATATTGATTTAATTATTATAGATTTATTAACGTCTTTGATAGATAATTATCATCCAAATCTAATTAAGTTCCTTAAATATCAGATATAACAATGTTAATAAGCTAGCAAGAGGATATTATGGAAAAACAAAAAACACAAGCATTTAAATGGTTCTGTGCACTAAGAGATAAGATCATAGAATCTTTCTTATTAATTGAAAAACAATCATCCGCAGAGCCAAAGATCGAAAAGAGAAAGTGGGATCGCCCAGGTGGTGGAGGTGGTGAATCTACAATTATTTTTGGTAATGTTTTTGAAAAAGTTGGAGTAAACGTTTCAAAAGTACACGGAAAATTTGCAGATTCAGCCATCAATGAAATTCCTGGTGCAAGTGAAAGTAACGGAGAGTTCTGGGCAAGCGGTATATCTTTAGTGTCTCATATGCAATCGCCCCTTATCCCTGCAGCGCATATGAACACAAGGCTGATATATACTTCAAAACAATGGTTTGGTGGAGGAATGGATTTTACGCCAATATATAGAAATGAAGAAGATTGCAAGTATATTCATGAATCAATCAAAATGATATGTGATAGATTTGACACCGGATATTATCCAAAATTTAAAGAGCAATGTGACAATTATTTTTTCTTACAACACAGAAAAGAGCCACGTGGCATTGGTGGTATTTTCTATGATAATCTGAGTTCTGGTAATTGGGAAAATGATT
			TTGAGTTCACAAAAGCAGTAGGTGAAGCCTTTTTGGAAATTTATTTGCACATCATACGTAAACATATACAAAAATCTTGGACAAAAGAACAACGAGAAAATCAATTAATAAAACGTGGCAGATATGTAGAATTCAATCTGTTATACGATCGTGGCACAAGGTTTGGTTTAATGACTGACGGCAATCCAGATGCAATTATGATGTCAATGCCACCACTTGTTAAGTGGTTATAGAGAGCTGCTATTAGTAGAAAATAAATCATCATAGTTTAAAATTGTACCATGGTAGTGAGCTTTTATATAGGGGGTATAATCATGGGCATAATAGATAATTTTTTAATTAAATCTGTCAAAAACAATGACATAAAAGGTGTTAAACTGACTCTAATTCTCTATGATGCATTAAATAGTTTTAGAAAATTCTTTTCAAAGACTATGTCTCTCAAGAATACAGGATCATTTGATATAAATAATAATCAAGCTTTAAATCAGGCTTTAGGACATGCTACAGATCACAAAATAATGGAATTGCTGATTAATCGTGGAGCTGATATCCACTCAATAGATGAGAATGGAAAGAATGTTATAATTCGTGTTATTGAGAGTTTAGCAGAATCAAAAAATCTAAAATTGGATAGTGAGAAAAACTTACCAGCAGAGATAATTCTTCACCCCACAGTTTCCTTTTTACTAGGAAAAGGCGCAGAGTATTATTCTACAGATGATTTGAATATTGAAGCTATACAACAAAAACCTCCTAGAACTTTTGAGTATAAGTCAAAGAATACTAGCTATGATGCTTTGCCTTCAAAAGAGCCCATTTACGCTGAGGTGTATGATGCTAAGGTTAGTAACTCATTAGGGGAGAATGGTTATTTGAGTGTATCAGAAGAATCTATTTATGCTGAAATATATGATTCACATAAAAAATCCACTGAAAATTTATCATTGGAAGATAGTGGTTATTTGAGTATATCAGAAGAACCTATTTATTGCACTATAGATGATCTTTCAGAACAAAAAAAGCCTACTAGCCTAAAACAGAAAGAGCCAGAACAGTCGTCAGAACCTATTTATGCTAGGGTAGATTTGTCCAAGAAAAGAGCAGAAAGAAAAGCAAAAGACATAAAAGCTAATTCTGGAACTTGCCATGGGTTAGTGCAAGATAAAGTGAATGATTGGCAAGTGAAGCTAAATGAGCTAAGTGCTAATAAGTCGATAAGTCAGCAACAGACTAATGATCAAAAAATTAAGACCAAGGCTGGCTTTAGTGTAGAAGAAATAAGGCAGAAATATGAGCGTAGAGATTCTGGCTACGATTCTGGCTATGATTCCGATACAAAAGTTGAACAACAATTAGAATTAGCTCCTAAATCTGAGATAGGTTCAGTGAGTATTGAGCATGGAGTAATAGGAGGCTGTCGATATAAGATTACTGATATATCCCTCTAACTATGTGATTCAAAATAATTGAATTGACTTTATATATGTAATCGATATAACCTAGTTAGATTCAAGTTGACTCTTTCGTCTAGTGGTTAGGACACCACCCTTTCACGGTGGTAACACGGGTTCAAATCCCGTAAGAGTCACTCAAGTAGAATATAATTAAAGTTTTGAATGGGAAAAATTAGGCTCTATGTTGAAGAAGCTTTATCACAAGGCGTGAGTTTAGCACTTAATCCACAACAAAGTCACTATATTTGCAATGTAATGCGGCTTAAGAAGTATGATAATCTCTCTCTTTTTAATGGAAAAGATGGAGAATGGTTAGGAGAAGTAGTTAATATATCGCGTAAATTGACAGAAGTTACACCCAAAGAATGCACTAAACAACAGCAATATGAGGAAAATTTATACCTGTATTGTGCCATGGTAAAAAGTGCTGCTTTGAACAACATAGTAAGACAGGCAACTGAAATGGGAGTAATCTGCATTCAATTTATTTCAACGGAACGTACAGTGGTAAAAAATATTAACCTAAGTAGAGCAAAATTACAA
			GCAATCGAAGCAGCGGAACAATCAGGTAGGATAAGTATACCAGAGATTTTGCCTCCTATTAACTTTTGTGAGTTACCTGATTCCCAGAGTAAAAATTTTGTTTTGTGTGATGAAACAGGTAAAGCTGACAAAGTGCTGAAAGGCAAAAAAAATGTTGCTATTATTGTTGGCCCTGAAGGTGGTTTTTCATCTTATGAACTTGATCTTGCCGATAAGTTTTGTCAAAAATTGAGTCTAGGAAAAAGAATTTTAAGGGTCGATACTGCTGTAGTTGCTGCACTCACTTTCACCAATTGGTGTAGCTAGATTTTTAAATATGACTAAGGTTTGGGTCATAAAGAAATCTGGTTCAGTGTTGCGCGCACAAAAACCCTGTAGACTTTCTACGAAGCAGTCTGTTGTTAAAGAGGAGCTAATAAAAAACATATTCTAAGATAATATTAAATCTCATATTATATTTTTTCTAAAGTAAACAAATGAATCTTGCATTTTGCCTGAGTTATTGATACTCTGAGTAAAGAAGTCGGGGCGTAGCGCAGCCTGGTAGCGCATTTGGTTTGGGACCAAAGGGTCGGGAGTTCAAATCTCTCCGCCCCGATGTTAGTACGATTGTAAAAACGCTGCAATATAAGAGCAATCTCCATCAGTAAGCAAGTAGCTGACACTGGAATGACATCATTTACCATGTAAATTGTGGCATATTATATTTTAATGCTCAAGTTTATAAAATAATTGACAATGTTAATTTTCTAATTTATAAATAGATTTTGAAATGATTACCGAAGGAGGTATAGAGTTTGATAGAAGTATCAGTCCATTATGGTGATGTAGACAGAGCTCTTCCAGTATTGAAAAAAACAATTCAAAAGGAAGGAAGAGGGTTGAAAATGAAAAAACAATATCATGAAAAAAAATCAGAAAAAAGAGCTAAAAAGAAAGCTGAAGCTAAAAAAAAGAGGTACCAACAAGAGTGCAGAAGGCAGCGTTATGGTTGGTAGTTTGTACTCAAGTTAATAGTTTATCATTGGTTATTTTATGAATATTCACGAATATCAAGCGAAAGAAGTTTTACATAAATTTAATGTCTCAGTGCCAAAAGGTTTTGTTGCTACATCTGCGGAAGAAGTAAAGACTCAAGTAAGTCAATTAAAATCTGACGTGTTTGTAGTTAAAGCTCAAATTCATGCAGGTGGTAGGGGTAAAGCCGGTGGCGTAAAGCTAGCAAAGTCAGCTGAAGAAGCTCAACAGTTTGTAAAGGACATGATTGGTATGACTTTAGTTACTCATCAAACAGGGCCAAGCGGGCAGCAAGTAAGAAAAGTGTACGTTGAAGAAGGCTCAAGCATTAAGAAAGAGTATTATTTAAGCCTGGTAATCGACCCGAAGCTCAGTAGGCCAATATTCATATTTTCCTCAGAAGGTGGAATGGACATTGAAGAAGTGGCGAAAAATTCTCCCGCAAAAATTGTGAAATTTGATATTGATTCTGCTACAAGTTTTGATAGCAGCAAGTTAAGCAGCAGTTTTCATTTGAGTCCAGAACAAATAGAAAAAATAACAAATGTTGCAAAAAATATATATGATGCGTTTATTGCAACTGATGCGAGCCAAATTGAAATTAATCCACTGGTTGAAACAAGTTCTGGAGATTTTATTGCGCTCGATGCGAAAATTAATTTCGATGATAATGCTTTATATCGTCACCCAGAAATTATGGAACTTCGTGATTATGATGAAGAAGTGAAAGAAGAGATAGAGGCTTCAAAGTATGGGCTCAGTTACATCAAAATGGATGGCAGTATTGGTTGCATGGTAAATGGTGCAGGTCTTGCTATGGCAACAATGGATATAATAAAATACTACGGAGCAGAGCCTGCTAACTTTTTGGATGTTGGTGGTGGAGCGAGTAAAGAAACTGTAACTGAAGCATTTAAAATCATATTGTCTGATAGCAACGTAAAAGGAATTCTGGTTAACATATTTGGTGGTATAATGCGTTG
			CGATATTATCGCAAGTGGAATTGTTGCGGCTGCAAAAGAAATGAGCATTAAAGTTCCTCTAGTGGTTAGATTATCAGGTACTAATTTTGAAGAAGGAAAAAAAATCTTAGAAGAGTCAGGATTAAATATTATTGCTGCAGATGAACTGGGTGATGCTGCACAAAAGATAGTAAAAGAGGTAAAATAAAGCATGTCCGTTTTAGTAAACAAAGATACAAGATTAATATGCCAGGGTTTTACTGGTGCACAAGGCACATTTCATTCAGAGCAAGCAATTGATTACGGAACGAAAATGGTGGGAGGTGTAACTCCTGGAAAGGGTGGTAGCACTCACCTTAATTTACCGGTTTTTAATACTGTAGCAGAAGCCAAAGAAAAAACCGGTGCAAATGCTACAGTTATATATGTACCTGCTAAATTTGCTGCTGCTGCAATACTTGAAGCAATAGATGCAAAAATAGAATTGATAATTTGTATTACAGAGGGCATTCCTATACTTGATATGGTGAAAGTTAAGCGTGCGCTTATCGGCTCAAAAAGTCGATTGATTGGTCCCAACTGCCCGGGAATTATTACACCTGAAGAATGCAAAATAGGAATTATGCCTGGCCATATCCATAAGCGTGGACACATAGGAATTATGTCTCGCTCCGGAACTTTAACTTACGAGGCAGTAGCACAAACAACCGCTGTTGGTCTTGGTCAATCCACGTGTATCGGAATTGGGGGGGATCCAATTCATGGTATGACATTTGTCGACTGTATGGAGCTCTTTTTAAAAGATAACGATACTCATGGTATTGTAGTTATTGGTGAAATAGGTGGAAACGAAGAAGAAGATGTATCACATTTTGTGAAAGCAGAAAAAACTAAAAAGCCAATCGTTGGTTTTGTAGCAGGCCAAACGGCACCTCCAGGAAGACGTATGGGACACGCTGGAGCAATCATTTCTTCCAGCGGTGGAAGTGCTGGTGCAAAACTAGAAGTTATGCGGAGTGCCGGGATTGCAATTGCTGAAACCCCTGCAGTAATTGGTAAGAAGGTATTGGAAGTAATGCATCACTAGAATTAGGGTCACAAAAACCCTATATCACCGGTCATGAATACGTTATTTGCCCATTCGATTAATAACTTCCCTCCTGGTAAATTTACTGAAGTCTGTTGGACAGTCAGATATCCACGTAGTGTGGATGTAACAAGTGCTGCACAGGCTGCACTACCGCATGATGCAGTAATGCCTGTACCTCTTTCCCAAACTCTTAAAGCTATTTCTCCAGACTTTTCAACTTGTGCAATACTAATATTAATTTTCTGAGGAAATAATGCGTGATTTTCTAGCTTTGGTCCTAAACTTTGCAATGGTATTTCATTTACACTATCAACAAAAAAAACTATGTGAGGATTACCAATATTTACTGCAACAGGATCTTTTAGCATTTCAAGCTCTATAGGTAAGTGAAGAGTGTCACACTCAGTAGACAAGGGAATTTTATGCCATTTTAGCAAAGGTTTACCCATGTTAACCTTTATGGATTTATCACCCACTTTAAAACACTCTAAAATGCGTTTGTTTACCAGCTCAATAGTGATATACTCAGTACCTTTTTCTGACATTAGCAAATATCCAACGCAACGTGCTGCATTTCCGCACATTTCAGCTTTGCTACCATCAGCATTATAGATATGCATAAAGCAATCGGCTAAACTGGAGTTTGTTATCACTATGACTTGATCGCAACCGTTTTGGTTAGCAATTTTTTTATAGTTCCAATTTAAATCATTTGCTGAACATGAGTCTATGATAACGAAGTTGTTACCAGTTCCGTGCATTTTGATAAAATTTTCAGAATTTTGGCCACTCATCATAAAAAAATATTTCTTCTATTGGTCTTCTTTTCTTCTTACTTGTTTCAGCACCCTCTTCTTCGTAACCAACCGCTATCACTGACATTACGTTAAAGTCATTGGGTATATTGAACTCTTTCACTATTTTATCTCTA
			TCAAATCCACCCATTTGATGGGCCATTAAGTTCATAACTGCAGCTTGTAACATAAGTCCATAATTTGCTGCACCAGTATCATGACTAGCCCAAAGATTTTCTCCTTTACCTTGTTTACGGAAGTTTTTAGCACTTAAAGATATGATTAACACTTGTGCATCTTTTGCCCATTTTTGATTAGATTCATCAAGGCAATTTAGCAGCTTTTCCCATGCGCTTTGATTGTTCTGTTTGTTGCATATTACGTATCTCCAGGGTTCATCACCAAAACATGAGGGAGTCAGCCTTACAGCTTCCATTAAAATATCCATGTCTTCCTGAGATATTGCTCTTGTAGGATCGTATGAACGTCCGCTGTGTCTTGCTTTCATCAACGATAATAGATCTTGTTTACTCATCATTTTTAATTTAATAGTGCATAAATAATTCATTGTAGCACAATATAAGCAAAATTTAAATTGCAAAACCTCTCATACACATATATTACATTTAATAAGTTATTTTTATTGGGAAGGTATGTTTATAACACAATCTAGCAGCAGATCAACACTGGCTGAAATATTGTCTTGCGTTTTACTTTTATTCTTGATGGCTCAAATAAGTATACCATTGCAGCCTGTGCCTATCACATTGCAAACTTTAGGAGTAATGCTTATTGGGCTTAAATTTAACCGCAGAACAGCATTCTATTCTGTGCTTACATATCTATCACTTGGTGCAGCAGGATTGCCTGTTCTTGCAAATTTTTCTGGTGGTTATCACGCTCTCCTTGGACCAACAGGTGGATATTTAATTGGCTGTTTAGCTGCTGTTATGGTAATGAGCAAAGTAAATGAATTACTGAACTCTAAGTATAAATCATTTGTATGTAATTCTTTAAGTTGTCTGGCTGGTACAGTTGTAATCTTTATTTGTGGTGTTAGTTGGCTTGCTGTTTACTTGGGTCTGGAACAAGCAATAATGGTGGGTGTTTTACCATTTATCCTTCCTGGTTTGGTAAAAATTTTTCTACTTGTAGCGGCTTTGCAATATTTGAAAAAATGATAAAGTTTCGCCCTCATCATTTCATGTGCACCCTCGCGTTTCGGGGATATGGGTATTCTCAGGGTTTTGTAGAAAATTATAGGAAGATAGCAAGTGAAGTGGTTAGTACTCAAATCGAAGTAGTTGGTAACCTTGATAGTATCTGTAGTGCTTGTCCAAATCAGACTAAACAAGGTAAATGCACCACACAAGCTAAAGTTTTAGAGCTAGATAGAAGGCATATGGAAATTTTAGGAGTAAAAATTGGCGAGACTTTAACTTGGAATGAGGCAGTAAAAAAGATTAGAGAGAAAATGTCTTTAGAGAAATTCGAGTACGCATGTGAGGGGTGCAATTGGCAGCCATATGGAATATGTAAAAATGCCCTTTTAAATCTACAAAGGTAGTTGACAAAATGTTAAGATAAATCGAAGCATTTTTGTGGAAATAAAGCGAAATATGGAAGACAAAAGATAAATGCATTCTGAAAGGCTACACAGCATGTTCGTCCCGCTAATTAATAATATCTTTATTATTGTATGAGATAGGTAATTTAGCATTTATGAATTTGTAATGTGTTGCATATAGCTCAAAGAAATAAGGTTTACTGGTTACACGCTGCAGCCAATGCCACAACACTAGGACCTATGTTTATCTGCATGTTAATTTGCGTTGTGATTTTATGGAGGTCTTCTGTTACCTATGCTAGTGAAAATTTGGAGATACAGAAGGCCTTTGATAGTGTTGTCAAGCATATAAAAGCTGATAAAAAATATAAAGATCTTGATGTTATTGAGAGAAAAAGTGATAAATTTAACATCAAAATTGCACAGAATTCTGGCAAGAGTTTTGACATATACTCTACTTTAAAAAAAGCAAAAGATTCCTTTGAATCAGGAGATAATGAAACAGCTATTTCTCTCCTTAATCAGATCATTGCAAAGTTTCCTTATCATAAAAATGCTTTAATTGGATTG
			GGAAATATTTATTACGCTAATAAAGAATACAAAAAAGCTGTAGAGATTTACACAAGACTGTTAAAAGAACACCCTAGTAACCCTTACATATTAAAAAATTTTCTGACGATAATCTCACAATATGATCCTGATCTGGCGTTGAGTGAAATGTTAAAATTGTATGATATACATAAAAATTATGCTCCTTTATTAGCAAATTTAGGTCTGATCTATATGAAAAAGGAGGATTATGTAAAAGGTAAAGAGTATATGATAACTGCTATTTCCCTCGATGAAAACAATATTTTTTATACTTATAATTTAGCTGTTATTCTAGATAAACTTTCAGATTTTCAAAATGCTACAATATTCTACTTAAAGTTGTTAAACATGGCTACAACTTCGAAAGATGTGAGTGAAAAAATACCTTTATACAAAGTGACAGCAAGACTAAAATTTATAAAACTCCACAGCACGCACCCAAAGATTTCATAAAAGCTTATAGCTTACCTAAATCTAATTTATCGTATCTGTTCAAGGGAGTGGCTAATGTGCAAATATTGAAGCAAAGTGTGTGACACACAGCTGTACGAACATTTGTTTGCAAAGGTAATTTGCACAACAAATGCATAACTGTACGAACATTGTGATTTTGGCCCATCAGGAGGGTGTCATCCCAGTGCTTGACACTGGGATCCAGGAATTTTATTAAGTTGGCGAGCATAAAAATAGCTGTTTTATGTTAAAATACAACGTTTTAATGATTATGAAAAAGCTGGATTCCAGTGTCAAGCACTGGAATGACACCATTCTTTTTTCTGGATCCCAGTGTCGGCTACTTGGATGACACCATTTATTGTAAGGACTTACCTCACATTTACTCTATGATTATCTTTTTAGATCACCTTGTCTACCTATTTTGCCACTCTGCTGAACGGATACAATTTATTGCTATTTTTGTTTACAATAATAATATTGAGCTATAGAATTAGATCTAAAGGGGCAATTAGCTCAGCTGGTAGAGCATCTCGTTTACACCGAGGAGGTCGGCAGTTCAAGTCTGTCATTGCCCATTTGCTTAACTGAATGTTAGTATTATTAATTACTTCAATTAAAGTATAGAAAATGCAGGATAATATAGTACCAATCTCAATAGTAAAAGAGCTGGAAGATTCTTATCTTTCCTACGCAATGAGCGTTATCATAAGCAGGGCTATACCTGACGTGCGGGATGGATTTAAACCTGTTCATAGGCGTATATTATATGCAATGTCGAGAGCTGGATTCGATGCCGGTAAGCCATATAAAAAAGCGGCTCGTATAGTTGGGGATGTAATGGGGAAATATCACCCACATGGTGATGCAGCTATTTATGATTCCTTGGTTAGGATGGCCCAAGATTTTTCTCTTCTTTTACCACTTATTGATGGGCAAGGTAACTTTGGTTCGATAGATGGAGATCCACCAGCTTCAATGCGATACACAGAAGCAAGACTTCAAAAAGTGTCGCACTTTTTACTGAATGATATTGATGAAGATACAGTTGATTTTAGGCCAAACTACGATGGAAATGAAACAGAGCCTGTTGTGTTGCCTGCAGAGTTTCCGAATCTATTGGTAAACGGTGCAAGTGGTGTTGCAGTTGGTATGGCAACCAATATTCCTTCTCATAATCTTGGAGAAATAATAGATGCTTGTATGTTATATGTAGATAATCCTGAAGTGACTTTGGATGAGTTACTTGAAGTGATGCCAGGGCCGGATTTCCCAACTGGGGGAACAATTCTTGGCAGGTCTGGAATAAGATCAGCGTTTGCCACAGGTCGTGGATCAATTGTTGTGCAAGGCAAGACTCACATAGAAGATCTGCCACAAGATAGGCAAGCAATAGTGATTGATGAAATACCTTACCAAGTAAATAAAGTAAAATTAATTGAGAAGATAGGTGAGCTTGTAAAAGAAAAAAGAATTGATGGTATAACAGAAATTAGGGATGAGTCCGATAAGTCTGGTATTAGAGT
			AGTAATTGACCTCAGAAGAAATGCTGAGGCAAGTTTTATACTTAATCAAATATTGGGGCTAACTCCACTAAGAAGTAGTTTTAGTGTTAACACTTTAGTGCTCAATAACAACAGGCCTGCTTTGATGTCATTAAAAGAAATCATAGAGGCCTTTATTGATTTTAGAAAAGAAGTATTAATCAGGAGAACAGAATTTCGTCTAAGAAAAACGAGAGAAAAAGCTCATATATATATAGGGCTCTACATTGCGGTCCTCAGCATAGATGAAGTGATAAAAATCATCCGCGGTGCAAAAGATCCTGCGGAAGCAAGTAGAGAACTTTTAAATAAAGAATGGAAAACTTCGAATGAAATCAACACTATTATCGAGTTGATTTCAGATAGCGCAAGCTTTTTGAAAGATGGAGTGTATAGATTAACTGAGCTACAAATTAAGGCTATCCTTGATATGAAACTGCAGCGTTTAACAGGCCTTGAAAAAGACAAATTAGAAGCTGAGCTAAGTTCAATGATCAACCTGATAAAAGAATATATCGCTTTTCTTGGCTCAGGAGAGAAGTTGATGAAAGAAATAAAAAACAATCTACAAGAAATAAAGAACAGATTTGCTGTGCCGCGAAAAACTTCAATAGAGGAATCAGATACGGACATTGAAGCTGAAGATCTAATTCCACAAGAGGATATGGTGATAACCGTAACTATGAATGGTTATATCAAGCGTGTGAAGCTTTCTCACTACAGAACTCAGCGTCGTGGTGGAAAAGGAAAGCTAGGACAGGGATTAAAAGAAGAAGACGTAATTACAGAATTATTTGTGACAAATACTCACACTAGCGTTTTGTTCTTCTCTAACATTGGTCGAGTTTATAGATTAAAAGTTTATAAGTTACCTCTTGCAGAGCCAACTGCACGTGGAAGAGCGCTTGTTAATATATTCCCTCTTGCTGAAGGTGAAACTATAACTAATATCATGCCGTTACCAAGTGAAAATGACGAAAATCAAAACATAGTTTTTACTACTGCCTATGGAAACATAAGGCGTAACTCTTTAGCGGACTTTCACTATATTCCAAGCAATGGAAAAATAGCAATAAAGCTCGATGAAGGAGACAAATTAATATCGGTTAAAGTATGCAATGAAATTGATCATGTTTTTCTTTCAACAAGATTCGGCAAAAGTATCAGATTTGTTGTAAGTGATGTGCGTCAATTTAAGAGTCGCAATTCAGATGGCGTAAGAGGTATCAAACTTGCAAAGAATGACAGCGTGATATCCATGACCATATTAAATGGGATAGGTGTAGCAACAGAAACAAAAGAACTTTACTTAAAAGTTCCACTTGCAAAAAGACTGGGAACTGCAATTAATAACTCCATTGATTCTAAATTGGAAAAGACTTTGAATGATTTAGGAATAGATAACGAATTATTCTTAAAACTTGCAGTGAATGAGGAGTTTATATTAACTATTACCGAAAATGGCTTTGGTAAAAGAACTTCTGCGTATGAGTATAGAATAACTAACAGGGGTGGTGTTGGTATCACCAATATTCTTACTACTAGCAGAAACGGTAATGTTGTTGCTAGTTTTCCAGTTGAGCAGGGTGATAATATAATGCTTATTACAGATAAAGGAAAGTTAATTCGTATTTCAGTAAATGATATCAGAATTGCAGGACGTAGCACTCAAGGAGTCACTCTGTTTAAAACAGAGAGTAGAGAAAAAGTGGTGTCAGTAGCGAAAATTGAAGATCCTGATTCCACTGAAGATAGTATTTCTGAAGTTGAAAACTCTATCTCTTCTCAACTGTAGTACAGATTAAACAAAAAGCGCAAGTTTTTGTTGATTAATACGCAGTATTTAATTTAAAATATATACTTATGGCTGAGTAAAGATCAATGGACAAAAAATTGACTAAAAATAAAAAACCACTGGCAAACAAAGAGGATAAAAAAACACCTCCCGTTAAAGATCTTACTAAAAATAAGAGTAGGAGAGA
			TTTTATAACATTAACTACATGCGCTATGGCAGGTATAGGAGCTGTAAGTGGGCTTTGGCCACTGGTTAAATCTATGAATCCTTCTGCTGAAGTTCTAGCAACTTCCACAGTGGAAGTGAATTTGTCTGGAATTCAGGAAGGACACGGAGTAAAAGTAAAGTGGCAAGGTAAACCAGTATTCATTCGTAGACGCACAAAGCAAGAAATTGAGGCTGCAAGAGCTGTGAATGTGAAGAGCTTGAGGGATCCTCAATTAGATGAGCAGAGAGTATACGAAGGAAAAGACGAATGGTTAATCATGATCGGAATATGTACACATCTTGGGTGTGTACCGGTTGACCACGCTACAAGAGATGGTAATGGTTGGTTCTGTCCTTGCCACGGTTCATATTATGACACATCAGGCCGAGTGATTGGGGGTCCTGCACCAAAAAATATGGTTGTACCTGACTATTTTTTTCCCAGTGAGAATGTTGTAGTAATTGGCAAGAAGGCTTAACGGAACTCGTTAAAAAAAACTCACAGGATCAACATCTATTATCACTGCAATACTCGAATTCAAGTTACAATTTTTAATCCAATATTTCAGCTTTTTTTGTATAGATAAACTGTGTTTATTGTGTATTTTTAATAATACCCTATACCGATACTTATTATTTAAAAAATTTATTGCTGCTGGTGATGGGCCAAGAATTTCAAATTCCTTTTTGTCTGCACTGACATTTTTTTCCTGGATACAAGTAGTTGAGCTACTTGGATGACAAAGAAGAGATTTTACTATTTCATTCGCTGCTTTTTGTGTTGCAATCCGATTCTTACCACAAATGATAAGCGCTATTAATCTGCTAAATGGTGGCATTTTGGCTTCACGTCTTGACTTAAGTTCGATTTCATAAAATGAGTCTCTTTTTTGATGCAGCAATGCTTTTATTATTGAACTTTCAGGATTATTAGTTTGCACTATTACCATTCCTTTTTCATTAAACCTTCCTGATCTGCCTGCAACTTGGTGCAATAATTGATACGTCTTTTCCGCTGCTCTTAAATCAGAATTTTCGAGGCTCAAATCTGCATTTATTACTCCAACCAAAGTTAATTTGGGAAAATTGTGCCCCTTAGCAATTATCTGTGTGCCGATTATAATGTTCACCTCTTCCTTTAACACTAAATCAATGATGTTACTAACCGACTTCTGATCGCTGCTTATCATCGCAGTTTTTGCGTTTGGTATTAATTTCACCATTTCTTCAAGTAACCTTTCAATTCCTATGCCGTAGAGGGACAATGGCTGTTCACTTTGGCAATTAGAGCATTTTTCTGGAAGTTTCAATTGATAAGAGCAGTGGTGGCACAAAAGAGCATTTTTTTTCTTGTGATATGTAAGCCAAACAGCACAATTTAAGCAGGAAATTTTATATCCACACTTTTTACAAATTGCCAGTTGTGCATACCCTCTGCGGTTTAGAAAAAGCATAACCTGCTGTTTTTTCTCTATGGTTTGTTTGATGCTTTCAAAAAGCTCAGAGGAGATCCATTGCTTGTTGTTCCTCATATCTACTACTTTAATGAGTGGCAATTCTGCACCACCAAATCGCTTAGTTAGCTTTACATGATTGTAATTCCCGTTTTTAACATGATGAATCGTTTCAAGCAGTGGAGTAGCTGATGATAAAATAATCGGAATATTTTCAAATTTGGCTAAGATTATCGCCATATCTCGAGCATTATATATAATTCCCTGTTCTTGTTTAAAAGATGAGTCGTGCTCTTCATCAACGATAATCAATTTTAGGTTTTTATAAGGCAAAAAAAGCGCTGACCGTGCACCAATAATTATCTGCGCATTTCCATTTGCTATATTGAGCCAATTATTCCGGCGAGTTTTTGGAGTGAGCCCTGAGTGCCATTCAACTAAGTTTTTTGATATCTGACCGCGAACACGATTTACCAATTGTGAAGTTAAAACAATTTCAGGTAGGAGGATTAAAATTTGTGTATTA
			CCTTCTCCTGATGTCATTTCAACATATTCTGGTGTCATACTAGTACGTGGCAAAGACGGTATGCTAAATGTTACAGTGGGTTTTGCCTTGAGTATAAAGGTGTCATTCCAGTGCTTGACACTGGAATCCAGGAATTTTGATTGTAAATTAGGTATTGGTTTTAAGTTAAAATAAACATTTGTAATGAGGTTATATGAAAAACTGGATCCCAGTGTCAGGCTACTCGGATAACACCCTCTTGGTAGACCCAAATTACAATGTTCGTACAGTTGTGTCTCTGGGCACTGGGATGGTAAAGTCTGAGCAGCATTTGGAACGGCAGTGTAATTCTTAATCAATTGTGCAATCACAGAGAGATAAACTTCGGTTTTTCCAGATCCTGTCTCACCGTCAAGCAAAGTCACTGAATACTCGTTCAAATTGCTTATTATTTTATCACTAGCTATCTGCTGTTCAGGGCTTAATTGGCAACTTATTTCACTTGTTTCCTGCTTTTGTTCAACACAAACCAATTTATCTATGTGATTTACTTTTAACACTCCTCCCATTATCACTTTGGCAAGCATACCAATAGGTATTAAATTGTATTGTGCAACCCACTCTGCAAATGCAATCAATTTTGGTCTAATATTTGGTAAATCGATTTTTTGCTCAATAAATTTTAATTCTCGGTTACTTTTATCACTGTATTTCCAAACTATTCCGATTAAGCGTTTTTTGCCAAATGGCACCACTACGTAATCTCCAAGTAAAATCTCAGTATTTTCCTCAATTGCATATGAAAATAACTGATCAATTGGAAGTGATAGTAATACGTCAACTGTTTTTGCCATAGTGATTGAGTTTAACATTGTTTTAAAGAGCTTGTAACTTTATTAAGCCTGGCAATATAGATGAATCGGTACAGAGAAAATCTTAACGTTTAACACATTTTTCATATTACAGACCGTATGATTGATAAATAAAATGATTTATAGAATTTGTGGAGGCTACCAATGGTCAACGACAAGATTACTTTGAACTTTGAAATAGAAAAAGGCGAACCTATAGATCGATACTACTTTTCTGCACATATAAAGCTTACAGATGAAAGCAAAAATCTTTTGCGGGAGAAGCTTGGCAGTACAATTCAATTCGATAATCTAGATGATCACTTCAATCTTAACCATGAGAATTTTTATATCTACTACAACAAATATAGTGAGCACAATGGTAGAAGTGAGCTACACGTTAGGGATGATAACGGTAAATATTTAACCTCCAATCTTCCACTTAATTACTATGGATTCTCAATGGAACTATCACCTGACGGAGCGTCAATTGCAGATTATGGTTTTTATCCTCTGTATGCAATCTATAACCCAAATCACTATAATAAAGCAAAGGAAAAAGTATTTGATGATCACGGTGAATTGTCACCAATTGCATCAAATGTGTTAGATAATTTTTTAAGCAACACAAATAGCTTAACCACACAAGATATATTACAAAATGTATTCTCACAACTGCAGAAGAAAGCTGATGAAGAAGCAGAAAGATTGGCAAGAGAAAGAGAAGCAGAAAGACAAAGGGAGGAAGAGTTAAATGAAAAGAACGAGGAGTTAAAAGAACTTGTAGAAAAGGATGAGATTAAAATATTCAAAGTGGTAAAAGGTAATGATTTAGGTAATGGGCATTCAGCAGTAGTTTTACAACTTGATGGGGAAGAAGGTGACAAGATACCTCTCGACTCTAGTAAATACTACATAGCAGAGTATAGACACCACCCAGAATGGGAAGGCGATGAATATTTAAATTTTGTTAGCCCTGATAGTGATATGCTGGTTAATTATGAAAACTTATTTTTTGTGCTCAATCAAAGCTCCTACTCAGACTTTGAAAGTGGGTTTTATTCAGAAAACAGAACCGATCCCCATAATTATGCTAAATATTCAAAGGAACCATATTTGAGTGGTGACCAGCTATCTGAAAAATTATCTAATGAATTGGAGGAAGATAGC
			AATCAGATAGGTACTGAATTTACAATTGATGATGAGCAAGTAGACGAAGAAGTTGTGGTAGAGAGTGAAGCCAAGTCTGGGGAGAAAGGAACGGTTGGTGAGGATAACGCAAAAAATACTATACAGGAAGAAGAATCTAACTATATAGATCAAATGCAAGCGGATGATAGCAGCAGTTATAAACCAGCTTTGCAAAGCAATCGTGATGATTATGCTGATACGAAAAAAGCTCTGCAGGAAAAATTGCATGGAGATGAAATACACAAGCAAAGTAATGAGAAAGCTCAAAAAGATATAGAAGTAAAAAAAGTAACTGTGGAAACTGACAGTAGCAGTAATAAGACTGAAAAACAAACAAAACCAACAGAAGATGAACAAGAAACTGTTATGGCAAGTGTGATAGAAAATATGGATAAAAATTCTGATATTGAAGCAGAAACTTCTAACAGTGTTGCAAATTCACAACATCCCTTAAAAATAAAGACAGGAAGTTCTCTTGAAGTGGGAAAGTATAAGGTGGAGCTGCAAGTGACATATGATGATGTAAAGAATTTTTATGATACCGTACGTGGTAAATATCATGCTGGCGATGGATATAACTACGAACAAGTAATGGTTTTATATAATGAAATTGTTAGGCCCGCTCACAATCATCATTACGAGCTGTTTACTCTTGATGAAGCACATGTTGCTAATGATCACCTGTTTATCAAGGGTCAGGATTTTGGAACTCTAAATGATTTTAATGAGATGTTCTATAAAAGTGATGAGTTAATGTGATGTAAAAAGCAAGATTCAATCTGGTGAACGAGAGTTAGAGGTTGTCCGGAAACAAGTAAAAGGCTATAATATCTGAAATTTTAGTACGGGGTAAAGATGAGAAAAAAGTATCCAACAGATCTAAGCGAAAG-----------------------------------------------------------------------------------------------------------------------------------------------------------------------------------------------------------------------------------------------GTAATGACAGTTATGGCCTGTGCAAGAAATCTATTGATTTACAGCAGGTTCTTTGTTACAGTCCACAGTTATGCAAAGAAACTTAAAGCCTCATGAGTTTATTTACAGCCAGTGGTTTACATAATTTGGAACTGTATAGCTGAGTATTGTATATGATAATATTGATAACAAACGATGATGGCTTTGGAAGTGAAGGAATAAAATTACTCAAAGAGATTGCACGGAATTTTGCGCCAGAAATATGGATAGTGGCACCAGATACTGATAGAAGCGGAGCTGCAAGATCTCTTGATTATCCAGTGAAACAATCTATTGGAATAAAACAACATAGTGAAAGGGAATTTAGTGTGTCTGGTACTCCTGCAGATTGTGTCATTATTGCGCTAAATAAAGTTATGAATAAAAAACCAGACTTAATATTGTCCGGAGTAAATATTGGATCAAATGTTGGGGACGATATTTGTTATTCAGGAACAATTGGTGCTGTAATGGAAGGTGCTGCAAGGTCTATACCTTCTATTGCGCTAAGCCAAGTTTATCATGATAAAATAGACTGGCACAATACAAAGGTTTTTGCACCAAAGGTTATTGCCAAGCTAGTTAAGGTTGGTTGGCCTAAAAACATAGTGATGAGTGTAAATTTTCCTGCTACGGAAAAAGTAAAAGGAGTAGAATTTGCTGAACAAGGTGAATATAACATTGATGGGGATTTAACTTTTACTGAAAATTCGAATGGCTCTTTTAGCTTAAATTGGTCTCGAGAGCACTCAGGCAGTGGTAGTATAAATAAAATAAAAGAAGGATTTATTACTATTACACCGGTAAAATTAGATTTTACAGATTATGATAC
			ATTGAATACTATGAAAAATTCTTGTGCAGACGAATTTTCTTCTATAGCTGACTGAGAAAAACATTTGCATTGCTCCTAATAGATATTTTCTATTGTGTTATCGCGAGCAATTATTTTTTCTTCACCTGTATTCATGTTTTTAATCTTTAAAGTTTTACTACTCAATTCTTCATCGCCAAAGATTAAAGCAGCTTTAGCATTTGCTTGATTTGCTTTTTTCATTCGGGTTCTGAGCGTTCCGCTATATTCATAGATTACATATAAACCATTTCTGCGCAATTCATTCGCAAGTGTTAAAGCATGTTTTTCAGCCTCTCTACCGATTGGAATTAGGTAAATAGGTCGCTCTTCTTTCGGAGAATAATTGATTAACTCCATTATGCGCTCAATACCCCCTGCAAATCCTATTGCTGGAGTGTGTTTTCCACCTACTGAAGATACTAAATTATCGTATCTTCCACCGGCAAAAACTGCCCCTTGTGCACCTAAATCCTCTGTAACAAACTCAAACACTGTGTGGCAATAATAATCCAAACCTCGAACTAGTTTATTGTTTACGGTATAAGGTATATCAAGAATTGTTAATCCATTTAGTATTTGTTCAAAGAAATCTGAGGACCCTTTCGTATAATAATTGCTGATTTTAGGCGCATCAGAAATTATTGATTTATCTTTCTCATCCTTGGAATCCAGTATTCTGAGTGGGTTTTTGATCAACCTATTTTTGCTATCTTCTGATAGATCATTTTGATACTTTGTAAAGTATAAGATCAAAGCTTCTCTATACTTAGTTATTGTTTCACCATCACCTAAAGAGTTGATTTCCAGCTTTACATTTTTATTGATGCCAAATTCAGTTAGTAAGTGCTGAACGAGTGATATCAATTCAATATCAGCTTTTGGATCTTCTATGCCAAAAACCTCAAAATTTATCTGATGAAATTGCCTTTGTCTTCCCTTTTGCGGTCTTTCATAGCGAAATGCAGGTCCTGTTGAGAATAATTTTATCGGTGTTTGCAGTTTTTTTTCAATGAGTAGCCTGACAATCGCTGCAGTGAACTCAGGACGTAAAGTTATGCTCTTTCCCCCTTTATCATTGAAGCTATACATCTCTTTAGTGATGATATCTGAGCTATCACCTAAGGTTTTTGTAAAAACCTCCGTGTATTCAAATATCGGAGTTTGAGCAGGCAAAAAGCCATATAGATTTGAGATTCTGCTTGCTGTTTGCTCTATGTGTTTAAACTTGTACCATTCATCAAACAGGAAATCTTTTGTTCCTCTAACCGTTTGATTAGTCATAGTGTGGTCTCTATACCTGCAATCTCTGGTATGTGGTAGCTCAGCATATTTTGCACTCCTTGCTTTAAAGTAATTGCAGCACTTGGGCATCCAGAGCAAGCTCCTTGTAACTCAACATAAACTATCCCGTCTTTATAGCCACGAAATTTGATATCGCCACCATCTTGAGCAACTGCAGGTTTGATATAACTTTCCATTAATTCTTTTATTCTATTTACAATTTCTATATCATTTTTATCAAAAAATTCTTCATCCGGTATATTATTATCATTTACTCCTTCTTTATCTAGTGCTTTTCCACCTGAAGTAAAGTGATCCATGATTGTAGTTAAAATTTCTACTTTTAATGTATCCCAATTAATTCCACCCAATTTTGTTACTGAAATAAAATCATGACCAAAAAACACTCTTACCACATGTTCTATTTGAAAAAGATTTGCTGCTAGTTTAGAATTTTTTATCTCATTTGCATTTGAAAAATCAGTCGTTTCTCCTTCGTTTAAAATTTCAAATCCAGGAAGGAATTTTAGCGTATTTGGGTTTGGTGTTTCTTCAATCTGGATGAACATGTTATTTACCATGACAATTATAATTGTTACTATTTAATCATAAAATGATAAAAAAATATACATGTCATTCATCTTTTTTCTTTTTTTAGTATTCATAGTAATTACATTTGTCTTGCCTAGCGTTGTTAT
			ATTTTTTCTTTTCCTGACAAAAAAAAATAATATGAGTTTCATGATGAACTCTATATTGAGTAAGTTTTTGAACGAATTTAGTAGCAGTAGAAGTTATACTGAAAATTACACTGGTGATAACATGTCCAAGGATGAAGCATTAAAGATACTGGGGCTGAATCCTGAGGCAAGTCAAAATGAAATCAATAAAGCATATCAAAATTTAATGAAATTAGTTCACCCAGATAAGGGAGGCTCGGAATATTTTGCGCAAAAGCTAAATGCGGCACGTGATAAATTGTTAAAAAAGTGATCTTAAAAAAAGTTTTCGTTTAACGAATTTCTTCCTTTGCTTTTTCTAAATACTCCAATATTGCTTCATGTAGTGCAGTCCATGTTATCTGTTCTTCCAGGGAAGGTATAAATTCTTGTCTCCAAGCATTCTTAAACTCCTGAAACCACTGTTTTTCAAAACCCTGAAATTCTAAAGAAATATCTACTTTAAAGCTATCAATTAAACTGGAAACTTCTGCAGCTTTAGAGCTATCTAGTGATTTTAAAGATAACACTCCACTCTTTAAAATCTCTAACTCTTCCAATACATTAAGCTTAAATGGTTTATAGAGTGAAGACCATATGCGATATCTTAAATAAGAATCATAGTATAACTTAATTTTGTACATTAAAGTGGTAGATGCATCAGGAGAAATGTTATTCTCATATTGTGCAAGAGAAGATAATAAATTCTCATAATCTACTTTGCTTAAACATGGTTGTAGAGTCGATTTAATTTTTTCACTAAAGGTTAGATAACTAGAAGAAATGCCATGACTATATTCACTAAAGAATTCAGGAAATATATCTGCTTGTTCTAGTTTAAGAGGTAGATCTTTTCTAATTTCTCTTGGTAAATTATGTATTGAAAACTGATAAATAACCCATACAAAATTCTCATCAAACTCATCTGAGTAATCAGCATTATTATCAGGAAAAATTACATTACCTTTCTTATCATTCCAAGGTTCTATCTTATAGAAAAATCTGTTCAGCCTTTGTTTTAATTTCAAAATACCTTCATTTCTATCACCTGCTTTATACAATGTTTTGCCCATTTTGTGTTTAGCATCTTTAGGGTTTATTCTGTCACTTATGTGCAATCCAATTTCATTTTTCTCTAATAACTCCCAATCAAACAATTTGTGTGGATCTGGTTTACGCATTGTATAGCCAAGCTCTGGATCATACACTATAGTTCCTATTTCAGAATGACTAAATATCATATCCCTTTTAATTTTAAAACGCTCCATAAGGTATAAAATCAGCTCTTTAACAGATCTCATTTGCTCTTCCGGAAAAGGCTCAAGTCCTGTGTTTACAATTTCAATACCTACAGAATAGTTGTTAAGCTTCCGTAACTCTTCAAGCTTACTATCTACCTTAACTCTTGCATAACTAATACCAGCATGCCATGCTTCTTTCTCTAATGGAACCATTAAGGTGATGTTGCCATCCCTATCGACAATAAAATGAACTGACAATCCTCTAGCATTCAGCGTATCTTTTGTACCTTTTAGTGTTGATGTTTCAGTATGGTGAACTATAACCATTAACACTTTTTTACCTGCCCTATCACCATAATTTAAAGCTGAAGCTGGATCTAAAAATAACAAATCCTGATCTTTCAATAATGGTAATTTTTCTTGTAAATCTTGAAAATCATTCTCGATATTGCTTGAACTGGATACTTGCCCAGATATGAGAAATGCTGAGACAGTAATCAGTAAAACTAATAAATATTTGTTGACTTTAGATAGTTGGATTTTCATACCATCTTCATAAACACTTTGTAGATAATTTTTCATTATATAGTTAGAATAGGGTTGTTGAATAAATTTACAAGACAAAATCATACTAGTCTGGTAGTAGTAACATGTTCAGAGATGGAGCATTTAAAGTGCTAGGAATAGATTCTGGAGCGAACCAAAATGAAATCAATAAAGCATATCAAAATTTAATGAAAT
			TAGTTCACCCAGATAAAGGAGGCTCGGAATATTTTGCACAAAAATTAAACGCAGCACGTGACAGGTTGCTGAAGAGGTAATTAATATTGCTTTAAAGTTTTTATTTGTGCGTAAAGGATAAGTTGCTACAATAAAAAAATAAGATAAAAGTAGCAATGGACATGTGTTCAGAAAGGTTTAAGTTATGCAGGAAGATAACAAAAAAGAAACAATAAAAGAAGAAAAAGGCATATTAGGATGGATAGAATATAGATTGCCTATATTTTCTTTTCTAAGACACACTGCTTCTTACCAAGTGCCAAAAAACTTAAATTATGCTTGGAACTTTGGCTCTTTGGCTGGTATAGCGCTGATTTTACAAATAATAACAGGTATATTTCTTGCTATGCACTACACTCCGCATGTTGATTATGCGTTTAATAGTGTAGAGCGCATAATGCGAGATGTGAATTACGGGTGGTTAATACGCTACACTCACGCTGTTGGAGCATCGCTCTTCTTTATGGTAGTCTATGTTCATATAATGCGTGGATTATATTACGGATCTTATAAAAGACCGAGAGAGATGGTGTGGTTTATTGGAATATTTATATTTTTTGCAATGATGGCAACTGCCTTTATGGGATATGTATTGCCTTGGGGACAAATGAGTTTCTGGGGTGCAACAGTTATAACCAACTTATTTTCTGCTATACCTTTAATTGGCAATAAAATAGTTATATGGTTATGGGGTGGTTTTTCAGTGGATAACCCAACCCTTAACCGTTTTTTCGCTCTGCATTATCTTCTGCCTTTTGTTATTATTGCTTTAGCTATGCTTCATGTGATAGCTCTGCATAGGTTTGGCTCTGGTAACCCAAGTGGAGTGGAGGTAAAATCAGATAAGGATACCATCCCTCTCTATCCTTATTATATAGTCAAGGATTGCATAACTTTTGGTCTGTTTTTTGTAGTTTTGTTCGCATTTGTTTTCTATGCTCCCAATTATCTTGGGCATCCAGACAATTATATAGAAGCTGATTCTATGGTCACTCCGGTACATATAGTGCCAGAGTGGTATTTTTTACCTTTTTATGCAATGCTACGTTCAATTCCAGATAAACTTACTGGTGTGCTTACCATGTTTGCGTCTATTTTAGTGTGGTTTTTGTTACCTTGGCTTGATAAATCAAAAGTTAAAAGTGGTGCTTATCGCCCGGTGTTTAAGAAATTTTTTTGGGTTTTTGCAATAAATTTTGTACTTCTTGCCTGGCTTGGAGGACAAGAGGTAAAAGAGCCTTACATCACTATGAGTAGGCTATCTACTCTTTATTACTTTGCATACTTTGTGATAGTTTTACCACTGCTTAGTAAGTATGAAAAGCCAAAAGAACCACCAAAAACCTTAAGTGATTCTGTGCCGGAGATGAGGTGATGTCAATTCAAAGCAGATCTCTTACAAAATTCTCTGTCATCCCAGAGCTCTCTTCTGTCATCCCAGAGCCCTCTTTTGTCATCCCAGTGCTTGACACTGGGATCCAGAAAAAAAATAAATGGATTCCAGCATCATGTACACAATTGTATGAACGTTGTATACAACACACAGTGTCATTCCACTATCTTCCGTTGTCATCCCAGTGCTTGACACTGGGATCCAGGTATAAAAATACTTACAAATCATGCAATGGACAACAGATTCTAGGAGTGCATGATAACCATAATGTCAGTGATGAAATAAGCTGGATTCCAGTGTCAGCTACTTGCATGACATCAATTCGAAATTTACTAAAACAGTGGTTATGCATGGGATCTAATGTATTTGCAATCTTCTGCATGTTATTTCTATCTAGTCTTATATCTGCAGAAGAATTTAAATCATTACCAAATAAGAAAATAGACTGGAAATTTGATGGAATTGTCGGATCTTTCGATAGAGAGTCAATTCAGCGTGGCTATAAAGTGTATAAAGAAGTCTGTGCTGCTTGTCATTCAATGAATAGGGTAGCATTTCGTAATTTGCA
			AGATGTCGGTTTTTCTGAAGAAGATGTAAAACAAATAGCAGCTTCTTATCAAGTTAAAGATGGTCCGAATGATTTGGGTGAAATGTTTGACAGACCTGGAGTACCTTCGGATTATTTTATTGCGCCTTTTGATACAAAAGAAGCAGCTGCAGCAAGCAACAATGGTGCAGTCCCACCAGACTTATCATTAATTATTAAAGCAAGGCATGATGGTGCAAATTATGTCTATTCATTGTTAACAGGCTATCAAAACGGCGAACACGATGAAAATGATTTATATTTTAATTCGTATTTTCCAACAGGCAGATTAGCTATGGCGCCACCACTTTCTGAAGGAATGGTGGAATATGATGGTGCAAGGCAAGCCACAGTTGAAAATATGGCGTATGATGTGATAAATTTTTTACAATGGGCAGCAGAGCCAGAATTAGAGCGCCGGCATAAACTTGGATTAAAAGTAGTGGCGTATTTTATAATTTTAACAGTGTTTTTTGTATTAACTAACAACAAAGTTTGGAGCAAGCTCTATAAAAAGAAGTGATAGTCAATTTTGCCTCAAGCACAATGGTTGTCATCCAAGTAGCTAACACTGGTTCCTTTATGACGGTGTCATCCGAGTAGCTGACACTGGGATGGCTTTGTCGCATCGTACCTTATACGGTAATAATTTACGATAAATTCATGTAGCCATTTCGAATTTAGCCATACCAATGTCAGTAAATTTATTAAGCAAATAGCACTTAATGAGCAGTTCTTTTTCACGATTTATAGCTCTTTTCATAGAAGTCCGGATGTGATAAG-------------------------------------------------------------------------------------------------------------------------------------------CTGTAGGCTTGACCATAAATTATGTTAAGATAGAAAATGACTATTTTAGATAGAGCTTGATGTAATGCAGTGCGATACAAAATAACGGTAGAATATAATGGTAGTAGTTTCTCTGGTTGGCAAAAACAGCAACACTCTGCTAACTCAATCCAGGAGAAGATAGAAAATGCTATATTTAATTTTAGTGGTGAGAAAATTGCCTTGTACTGTGGTGGAAGGACCGATGCTGGGGTTCATGCTTTAGGACAAGTTGCTCATTTTGATATGGAAAAGGAATGTGAGCTTTATAGAATAAGAAACGCAATAAATTATCATTTAAAATCAATTCCTATAGTTGTGCTTAATGCAGAAGTTGTAGATGATGCGTTTCACGCACGGTTTTCAGCAAAAAAAAGATATTACGAATACAGAATAGTTAATCGCTATGCTCCTGCCGCTCTGGAGACGGGTTATGTATGGCAAGTGTTTAGCCCACTTGATGTAAATATTATGCGTGAAGCTGCTAAACATCTACTTGGAAAACATGACCTTTCAAGTTTTCGTTCAAAAGATTGTCACGCCGCAAATCCGATAAGAACAATTGATGATATCGATATAGTACAAAACGGGAATCATATACACATCAAAATATCTGCTATTTCCTTTTTACATAACCAAGTGAGGATTATTGCGGGTACTTTAGTTGAATTTGGAAAAAATAGAACCAATCCGCAAGAAATGCTACATATATTAAGCCAATGCAAAAGAAGTGCTGCTGGGGTTACCGCGCCGCCTTTTGGCTTGTATTTGGTAAAGATAGATTACTAATTTAATAAAAAGTAACGTTCTTAGTGAAATAAGTGTCATACCGCCGCAGTATCTCCAGATCTCGCTAACAAGCAGCGAGATGACGAGTTTAAGTTCTCATTGGCATCACTACATATAATACACTTGAATCATCTTCATCAGTGATAATTGTAGCACTATTACCATCGGCTAAGCTAAACTTACATTTATTTTTTATGCAAGATAGAACATCAAGCAAATAACGCGAGTTGAACCCTATTTCTATAGGGGCTTC
			ATTGTAGTCCACTTCTATGGATTCAGTTGCATCACTGCACTCTTGGGAGTTTGAATGCAGAGTTAGCAGCTTTTCTTGTAGTGAGAATTTAATAGATTTTACTTTATCAGATACAACAACGGAAACTCGATCTATAACATCTGAAAGTTTTTTACTTTCAATAATCATATGCTTATCTTGAGATGCTGGAATAACTGCTTTATAATTTGGAAAAGTCCCATCTATTAATTTTGATATTAGAATATATTCACCGCATGTAAGCTTGATTTTTCTGTCTGAGAGTTTTACTTTAATTTCATTACAATCGTCCAATATTTTTAACAGCTCCATAACAGTTTTACGTGGAATGATCACACCAAATTCGCCATTGATGTTCCCAGGCTTTGGCCTCTTTATACATGATAAACGATGGCCATCAGTTGCAACGCAGTACAGAAACTGCTCATCTGTATGTAGATATATTCCATTTAAATTATACCTTGTATCATCTAGTGATACAGCAAATTTTGTTTTAGTTAATAAGTCTATCAGGTCCGTATTTAGTAGAATAAAATCATGTTTATAATTGTCTTCTTCAAGAGCAGGAAAGCTGCTTGAAACTACATTCGGTAAAGAAAAGTTTGCATTTCCGCAAGACATCAATAATTTTCCTTGGTTGTTTACTTCAAAATTGACATCCAAATCAGCGGGTAACTTCTTCACTATGTCATGTAAAGTATGCGCTGAAATTTTTACTTCTCCTTCTGTTAATACGGTTGCAGCAAGTGAGGCAAACATTGAAATGTCAAGATCAGTTGCCATTAATTTTATGCTGCCGTGTTGTGCTTTGATATTTATACACGCCAAAACATCTATTGAATTACGCCTTTCAACCACTCCACTTACTCTGGATAATGTATTTAAAAGACTTGTGCGGCTCACGCTAAAACGCATCTGCTCGCACACAGAATTTTGCTTTTTGATTTCTGTATCTACACCTGCAACCTCTGACATTGCTAACTCTCAAAAATATATTTTAAATGATATCCACATCCCATATAAAGTAAAGTGCTATTTATATTTCCATTGAAAGAGTAGTCTAGTTTATACTATAGCTGGGTATTCTGTTACAATAATTTACTTTGTATGGCATAAATCATGCATTTTTTGATACGCTTTTTGAAAACCAAGTAGGGAATAAGTATCATCAATGGTCACTGTTTTTGTTTTTCCATTAACTACCATTGATAATCCCTGCTTCATTTTTAGAATGAGATCTTGATCTATTTTTGTATGCTCTGCCCACGCAAAACTTCCCTGTATTATGGGCAGTGTATATTTAATTTTTTTGTCGATATTGAGAGCTACAGGCTCCTTATCATACTGAAAACCAGAGGTAACGCTTACCTCATCTGCTTTTTTATCAACATAACTAACCATTACATACGGCTTGCGATTGGTTGTATAATATTCGCTTTTTTTTTTAGGATAGGATACAATATAACATACTTTCTCTCCATCTTCCAATGCAGTATACACGAGCCAATCTTTATATTTTTCCTTCAATTGTACATCACTAACCGATGCAAAAGCGCCTATCGAAAAAAATATTAGAAATATAAAAAAACTACGCATGCAAACAAAATTTCAAACTTTCAGATTGTATATATTGTTTTACCTTAGCCATCGCCTGCTCAGCCAACTGCCTTATTCTTTCTCTTGAAACACAATATTTTTTACTAAGTTCATCCAGAGTTTGAATGTTTTCAGACAAATATCTACTGATAAAAATGTCTCTTGCCCTTTCGTTGAGGCTCGCTAGTGCATTGTTTAAAATTGCTTCTTTTAATTCTTTTTCTTCATGATTCTGATAGGTTACTTCTTGACTAACCAAGTTACATGGGATCATATCTTGTAGCTCCCTTTTAGAGTCATCACCTATTTTTATGCAATCGTTTAGCGACTGATCCTTACAAGCCATACGGTAATTCATCTGCAGAACGTCTCCTTCGGATACAGAA
			AGCTCATTAGATATTGCTTTTATTTCTTCATTATTTAAGGTTTCCCTGTTTGTATACTGTAAAATTCTTTTTTTTATTTTACGTAAACTAAAAAACAATCTTCTTTGTGCTTGCGTTGTGCCTATTTTCACAAACGACCAAGATTTCAATATAAAGTCTTTTATTGAAGCTTCAATCCACCACACCGCATAAGTTGAAAAACGAAACCCTAAATCAGGATTAAACTTTTTCACTGCATGCATTAAACCCATATTTCCTTCCATGACCAGGTCCATCAACAATAGTCCATAATTTTTGAATTTCATTGCAATTTTCACTACCAAATTCAAATGGCTGGTAATCAATTTATGAGCAGAAGAAACATCCTTATATTGGTTCCAATTTTTTGCTAATCGTACCTCTTCCTCTTGAGACAGCATAGGAAATTTTTGCACCCTAGCAATATATTGCATGAGATTGGTTCTGCTATCGACACATAAGTTTGCCATTGAGGTCAACATAACAACTTAAATTAAAACTTCATGCATATAATATATTGATTTTCCAGCAAAAATTCAAGCTTTGATTTGAAAAAAGTACAAATTTTCCATCTAATTTCTTGGAGACAGTAGGCCGCAGTGTTAGCTAATTGGATAACATTATGTAACTTTAGATGATATTCTACCAGTACAATGGTAAACGTTATAGCTTAAACACATAGCAAATAGTGTTATTCCAGTGCCTTGACACTGGAATCCACATTTCTTTTTTCTAGATCCCAGTGTCATGCTACTTGAATGACAAGAAAAAACCCACTGGGATAACAAGACTGAGATAGACTAAAAATTAAACGCTACTCCAGCTTCTGCACCAACAGTGCTGTAAAGAACTTTGAGTTCCCCCTTGTCTTTGCTTGCTGCAGCAGTATCTTTATCAAAATGAGCACCAAAAGAACCGAAATAACGAGCTCCAGCATAAAGTTTGACTTCTGGAGTTACATCATAACTAACACCAGCTTTTACTTGACCAGCAAAACCAAATTTACTTTTTTGATCATTCACAGCGTCTTTCAAAGGAGTGCTAATATACGCTGCACCAACACCAACACCAACATATGGAGTGATAGGCATATCTTCAATTGCTATATCGTAATAAACGTTAACTAGCCCTGAAATTGCTGTTAAACTGTCTGCAACAGTATCTGGGTTAAATGCTGCACCTGTAACATCATTTTTGTTTAGCTGTGAATAAAGCCCTTCAACATCAACCCTGATGTCGTCCATTTTGTAACCAAATGCACCACCACCAGCTATAAAAGATGCTTTTAATGGATTATGAATGTCTGTGGCCTTTTTATATTCAATACCTTCAATTTTTGTGAAAAGAGGTAAAATTTCACCGTTGTATTGCAAACGAACGTAGTAGCTAGTTTCTTCATCACTTATTGGACCAACAGGATCTGAAAAAGCAGAGTTTGATAAACTTAGCAACGTTGCTAAAGCGGCTGCTGAAAAAAACTTTTTATAATGCATAATTGTCCTCGTAAAAAAAATTAAAATTCCACTTTAGCAGTCTAAGTAACAACTAAAGTTAAGTCAAGTGCTAACTTAATAACACAAAATATTCTACATTTTAACTAATTTTTAGGAGAAGACAAAGATTTTATTAATGAATAAATACGACTTTTGATTTTTTGGTATAGCTAACACAGGTAAGATTTACTATCGAAAGACCTCGTCATCTCGCTGCTTGTTAGCGGATGAGAAATCCAC-------------------------------------------------------------------------------------------------------------------------------------------------------------------------------------------------GTTTACTATGTGCCATATTGCAATGTTTGTACAGTTGTGGAATGAATCACGGTATG
			ACGTAGGGCTATGCTAGTATAGGTACATTATATGAAGAAGTACTAGCGTTGGGAATATTAGAAAAAAAATACTTACACTAAAAGAAACTTCAGTAGTAAATTCAAAAAGGAAGTTTAAACCCAGATGGTAAACCCATCATACCTGCAAGATCAGAAGTTGCATTCGCCATATCTTCTTCTGCTTTTTTAACGGCATCATTAAACGCTGCTGTTACTAAATCCTCTACTATATCTTTTTCCTCATTTCTCATAAGTTCTAAGTCTATGTTCACCTTTTTAGCTTTATAGCTACCTATTTTTATGACTTCCACTAATACAGAAACTTTGCCACCACCAGAAATACCTTGAAACTCTTTTCCAACATATTTTTCTTGAGCTTCTGCAAGCTTTTTTTGCATCTCTTGCGCTTGTTTCATTATTTGACTAAAATCCACAACTTACTCCTTATTTTCTATATTAACTACTTTTGCACCTTTAAACGTGTCAAGGATATCCTTAACTGCAGGTGCATAATTTAAATTACTCACTTCCCTGTTTATATAACCTGTATCAACTGCAATAACCCACTCTTGCTGAGTCACCTGGTTTAAGTAATTTTTTAAATCATTGCAAAAATTACTATCCAACTTAGATACAGCTTTTAATTTTAAATATCCAGGTTTACAATCTATTAATTGTAGATTATTACACAGTTGTTTGTAAAGATAAATTTGGTTACTTCGCCTTAATAGTTGCAAAATCTTATCAAAATCGTAATTTTGTTGTTTATTTTCCACATGGATCCCAGTGTCACGCACTGGGATGACAGAGTGGGGTTGTTGTTTACTTTCCACATATTTTTTTGGATCCGAGTAGTCAGCTACTTGGATGACAGAGGGGGAAGGTGCAACAGGTCTGCCCTGTCTATTTCCTTGCTCTACATTCTGCGAAAGAACTTTTTTGATCACCTGTTCCGGAGAAGGCAGATCAGAAAGATAACAGAGGCTAATTAACATCATTTCAGCAGCAACATCGTTGCATGTTGAAGTTTTTATATCTTGAATACCTTTAAGCAACATCTTCCACAATCTCGAAAAAAATATTAAAGATCTCTTTATACTTAAATCTTTTATCCTATTCTTTTCATGCTCTGTAACTGCATTATCAATCTCTTTTGTAATCAAAAAACGGCATACTAACTGAATTGTTTGCAATAGACCTTCAAAAATACTAAGTGGGTTTGCTGTTTTTACCGCCTTGTCAAACACTGATAGAGCTTTCTGTAAATCACCTTCTAATATTGCCCCTAATAGATCGAATATAATATCTTTATCCACTAGGCCAAGTATGTCTGTCACATTTTTAGTGGATATTGCACCATCTTTGCTATATAGCACTGCTTGATTCATCAAAAACAAGGCGTTACGCATTGAATTTCCAGAGTGTCGTGCAATTAATTCTAATGCTCCCTTTTCAATGGAATAACTCTCTTTTTGTGCAACATCATTTAAACGTTCCACTATTTTAGCTACAGGAATGTTGTGTAAATCAAATCTTTGACAACGTGCAATAATAGTTATTGGTATCTTTTTTATTTCCGTAGTTGCTAAAATGAACTTTACACTAGATGGTGGCTCTTCTAGGGTTTTAAGTAATGCGTTAAATGCACTGCTAGATAGCATGTGTACTTCATCTATAATGTAGACTTTGAATTTAGAGCTTATAGGTGAATAGCAAATATCTCCCAGGATTACTTTAATATCGTCAATGCTAGTGTGACTTGCTGCATCGATTTCAATTACATCTGGATGGCTTGAATTTTTTATTGCTAGACAATTTTCACATGATCCGCAAGGTTCAAAAATTGGCCCCAGGGAACAATTCAAACATAAAGCTATTATCCTTGCAGTGGTGGTTTTACCAACTCCACTACTACCAGAGAGCAGTATAGATTGTGGGATTTTGTTTAAAATAAAAGCATTTTCTAATACACGCACTAATATATCTTGACCTACTAGATC
			TTTGAAGCTACTAGGACGATGTTTTAATGCTATATTCATAGCCTCGGATAAAACAAATAATGAAATAGGTATGCAACCCAAAAAGGTTCTGATATGGCTGCTTCATTTCTGATCTGACCAAATTACAGAGTTTTTGCCTGCATACCTTATAAAATATTATACTTTTTTTTTTATTTAGCAAGGTATATCCTATATTAACCTTAATAATTTATATGTTAGATCTCTTGCAACATTACTTTGGAGTAAACAACTGTTACCCAAAATACTCTTCTTCTGTCATCCCAGTGCTTGACTACTTGGATCCAGAAAACTTAATTTTAAATGAATACATCAGGCTGTTGTATAATAAGAGCTGGATTCCAGTGTCAGCTACTTGCATGACACCACCTGCTACGCAAACTTCTGTGGACTACAAAGAAAGTTCGTACAGTTGTAGGTCAAGCCATAGGGTAACAAAAAAAGGATATTGGGATAATAAAAGAGGAACATTATGATTTTATATCATTTTCCTCTTTGTCCATTTTCACGAAAAGTTAGAGCTCTTCTCAAAGAAAAAAAGTTGGGCTGCGATTTAGTGTATGAAAATCCATGGGAAAAGCGGAATGAATTTATGGAGATCAATCCAACCGGGCAAGTACCAGTATTAATAGATAATAACTTTGTAATAGCGGATAGTAATGCCATTTGTGAATATATAGAAGAGACTTACAATAGCAATGTCAAATTATTTGGTTCATCCACTATTATTAAGTCTAAAATACGCGCTCTAATCAATTGGTTCGATAACAAATTTTACAATGAAGTTACTAAGTATATTATGAATGAAAAAGTAATTACTAACCGCAGCCCTGACTCTAGATTTCTTCATGCAGCTCAGCATAACCTGCCTTGCCATATGGAATACATCGAACACTTAATTAACAAGAACGTTTGGCTTGCAACTGATAAGTTCACTTTAGCTGATATTACTTTAGCATCGCATATTTCCGTAATGGATTATGTAAGTAGTTTTCCATGGGAAAAAAGTAAAATTTTAAAAGAATGGTACTCCATTGTTAAATCAAAGCCTTGTTTTCGTGAGATATTATTAGAGAGAGTTTCCGGTTTAATCCCTCCTAAACATTACGCTGACCTTGATTTTTAACTTATGTTAGCTTTAAAGCTACAGTCATTCCTTCATCAGTTGGAATCAATATAGAGAAATATTTTTTTTCATCTGATAATCTATTATTAAACTCCCTCATAGCATGCCATGATTTTTCTGATACTTCTTTTGGAGGCGATTCTAAAAATACTGTGTTAAACAATAGAGTGTTATCTGCAACGATTAGCCCATCTTGTTTAATGTATGACTCTGCCCAATCTAAATATTTAGGATAACCACCTTTATCAGCATCGATAAATATCATGTCAAATGGTGCTTTTGCTGATAATTCATTAAGTTTTTCCAATGCATTGCCTTCTATTAGAGTAATTTTATCACTCAGATTAAAAGCACTAAAATTTTTTTTTGCTATTCTTGAGTATTGAGGGTTATTTTCTATTGTATATATGTGACCATCTTCCAGTAGAGCTTTTGCCATGCAAATCGACGAATAACCGTATAACGTGCCAATCTCAACAATACTTTTGATTTTATGGATTTTTATAAATAAACTTAATAGCTTTCCTTCTTCAGGGCTAATCTGAATATGTTGCTTTTTTTCAAGAATACAATATTCTTCTATTGTTTTATATTCTTTTGCAAATAGATTTCTTATGTATGACAATTTTATACTAAAATTATTACGCATATATTATAAATTAGGGAGGCTTAATTCATACACAATTTATAAATATAATAATATAGTTTGAAATAATAAAAATATTTATTTTAAGTTATTATTTCATAGTATAAAATTTTAAGTGACAAGGATTATTATATATTGTACTATAGTTAACTAGTATAATAAGCAGTCGATTATTGTGCTGGAATTAAAGAGATTGTTTATGCGCATTTC
			TCTTTATTAAAATATAATTTTTATAATCAATTAGAGGGGGTTATATGTCTTATACTATTGCTAGCGAAGTTGAAACGTTAAACAAAAAATCTAACAAGAATGAAGGGGTTATGTTATTAAATAATCCAGCTTATCGTGAAAAGTATAAAGAACGTTTTGATGAAGCTCAGAGAAAAGTTATGGATATGGTTCAGTTTTATGATGGAACAATAGTATTAATAGAGAATAAAATTGCTATGTATTACTACGCTTGGCACAGTAAAAAAAGAGAATTTGAGCGTAAAAAACAACAAACAGTCGTAAAAAACAATGACTCAGCATAGAGTCTTTTATATGGTAAGCTACAGTGGTATTACTTCACTATAGCTTTTCCATATAATTTATCTATTACATCAGTGAGGTATTTCAGCTCTTTATACCCTTCATGTTTAACTTTATTATGCTCTATATATGACTTACCATCGTTAAGCTTGATGAAAAATATTGGGGTAGCTGTGATACCAAGTTTATTAATTGCCAGTGATTTATCATTTATGATTTTATCCATAATTTTCTTATCATTAATGCATTGGTTAAATGCATCTTGCTTTAAGTTGCTTAGTGCAGCAATTCTTTGTAGTAAAGTCAAATCACTTAAATTGTAGTAATTCCACGAATCTATTGAGTTAAAAACAGCTTTGTTAAAATTAAAGTAGTCTTCTTGTTTTTCGTAGCAATGACTTAGCATTGCAGCCTTTAGCCCTCTGTAATCCAAAGGAAAATGACGAAATATATATAACATCTTACCTGTGTCTATATATTTCTCTTTTATTTTAGGAAAAACATTCTTATGAAAAAGAGAGCAGTGATAGCAAGTTAATGAAGCATATTCTATCATTAGAATTGGTGCTTTTGGATTTCCTAATAATTTATCATCGGGTAATAGTGATAGTAACTCCTTTGATGTTATTTCATTAGTTTCTTTTTGAATATGTTGGTTAACAACTGCATAAGAATTAACACTTATAAAAATTGATAAAAGCAATAGTCTAAAAATCATTACGATATAAATACTTAACTTACTAAAAAAATTATATATTTATATAAATAATGTCAAGGTAACTTTTGTTTAGCAAGGCTTTCAGCCCTGTCTTTAAATGCAGCAATTATTTTACTTTGTGTATATTTATATACTGAGTTTAATAGGGTTGAAAATGAGTTGGACTTAAACTTAAACTCTATATAAAACTTTACCATAGTTTTATTTTCATCTATGGGAATGAATTGCCATTTATTGCATAGATGTTTAAATATTCCATTTGATGATACAGCTTTTATCCAACCTTCATTTGTTCTACTTGGAGAAAGAAAGGTTACCTCTGATGTATATCTTCCTTTAATTCCATGAAAAGCTGCTAGAAGGTCCACAACCATTTGATTGTCAATTTTTTCTTTTATATAAACGGCTTTGCACCAAGGAACAAAATCAGGATACCTTTCAACATCAATTACAATTTGGAATACTTCATTAGGCGAACATAGGAAGGTACCTTGTTCTCTGTATTGATGAAGCATAAATTTAGTACCAATCAAAAAAGGATCCGTATCTACCGTCAGCCTTAGTAGATTCCTGAGACCTGAAGTTAAGGTGGGCATCGCATATTAGTTTCAACGAAACCAGCAGAGGCAATTCCCTTCTCTAGAAATTATCGCTCGGGAAATTTAACTTAACTCATAACGCATAGCACAGACCCCTACTTGAATTATAGATGATTTACACAGAGCATGTCTATAGGTATATTAAAGTCAGCGATTGTTATTTAATCTTTATTAAACTTTGCATTTTAAGTATATCTTATGAATATTACTAAAGTTTTAACTATTATTGTTTTTATTGTAATGTCTTCAAGTGCTTACACTAATTGTACAGATCACAAAATTTTTGTGCATACTATGAAACAACAAGTAGACAGCATATCTACAAAAGGAAATAGAAAAAACCTAGGGCATGTACACGAAAA
			GCTTCAGGAGGTCATTCAGAATAATGTTAACCTCAAAGAAATATCTCGATTTGTCATGGGAAAATATGGGGTTTTGACTACCCAGAAGGAAAGGGAAGATTTCTTAAGAGAGTATGAAGTGTATCTTACACGTTTGTGCGTTAAAATTTTATCTAAATACATGAGTAATAGTGAAATGATCATAATGAGTACAAAAGCAGTTGACGATGAAACTTGCTTAATTGGCACAAGGTTCTCTTACGGTGATGAAGAATTTACAAATATTGATTTTAAAGTTACTAAAAATCACAGTTCTTTCTTGATAAGTGATGTTGTAATGAGTGGAATAAGTATTGCTATTAATCAACGTTCTCAATTTAGTGAGAAGATTGACACGCATGGCATAGCAAGTGTGATAGGTGAATTAAAATGTAACAATAATCTATGATATATATGCCTCATTGGCCTAAGCCACTTGGTAGCAGGCCGAATGATTTTTCTCTTGATCGCATAAAAAGCTTTCTTAGTAAACTAGATAATCCCGAGAAAAAAGTGCCTCCCGTAATTCATATAGCTGGAACTAATGGGAAAGGCTCAACACTAGCATTTATAAGATATATAATGCAAGCAGCAGGGTATAAGGTACACGCATACACTTCTCCACATTTGGTGAATTTTAATGAAAGAATAGTTATTGCAGGCAGTTATATCGACGATAATGAATTATATAGCTTGTTAGAAGAATGCCGTGCCGTAATTGCAGAACAAGCTATCACTCTGTTTGAAGCTGCAACTATTGCAGCTTTTTTAGCTTTTTCTCGTCATAAAGCCGATATAACTTTAATTGAAGTGGGTATGGGTGGAAGACTTGATACAACAAATGTTATAGATAGTCCGATTTTAACAATAATTACTTCCATTGCACTTGATCATACGGAATATCTTGGCCCTACTATAGAAATTATAGCAGGTGAAAAGGCTGGAATAATGAAACCTAATGTTCCTTGCGTGATAGCACCACAAGAAAAATCTATAATGAACACGCTAGAATACCACGCAATAAATAAGAAATCTCCCTTATATAGAGGAGGTTTTGAATGGAATTGCGAAAAACAAGATAACAGGATGGTCTTTCAATCAGCTATTCAATCAATAGAATTTTCTTTGCCGTCTTTAAAGGGTGATCACCAAATAATCAATGCAGGAAACGCCATTGCAGCATGTAGCATTTTGAGTGGAAAATATGGATTTGACATTGGAGAAGAGGATATCACTTCAGGTTTACAGTGCACTTATTGGCCTGCACGACTGGAGCGTATAAAAGAGGGCAATTTAATTTCTTTATTACCAAAAGATTGGCAATTATTTTTGGATGGTGCGCACAATAATGATGGTGCTAGAGTACTATTTCAGTGGGTAAAAGATAATTTTGCTGAAGGTATCTATATAATTTTTGGTGTTACTCGTAACAGAAATGTGGAAGAGTTCTTAGAACACTTAAAACCATATATCAAGTTATTATGTGCGGTTTGTGTTAAATCTGAGCCCAAAGCAACAAATACAAACTTGATTAGGGAAAAAGCCAATAACATAGGAATAAAAGCAATTGAGTGTGAGTCAATTGGCGATGCAATATCAAATCACATATTAAAAGCCTCTATCCAAAACGTCAAAACCATACTGATCTGTGGCTCATTGTTCCTAGCTAGAGACTTCGCTATGGAGAATAGCTAACTTTGATGATATTAACTGACCGATGGGGAAATAACTTTGATTGCTCATAGTACTGCTTGGCTTTTCGTTACCGACTTCTATAAACTGATCATCACCTTTAAATTGCTCCTCAATTGAATTTATAGCTGTCTTTTTGAGAATATAATTACTTGCAGCATTTAAAATAGGTGAAGTAACAATTAAAAGCGTGAATGGTAATGAAAGTAATAAGCCGGATAACATCATAGAGTTAGTTATACCAAAGCCGTTGGCAACTAAATCTAATCCCACACTGAAAAACATTAAAG
			GTGTACAGATTGTGTTGCTCAAAATAACTGAATTTTTTAGCCACTTTAATTTAGTCCTATCACTCTTTGAAAAATTTTCGCATTCTTGGTCAAAGTTAAACAATAATAAAATATTAGTCTGATGATTAAACTCTTTCCCATTTCTAGTATAAATGCTCTTAACAGCTAGACTCAAAATAGATCCTGCTAACAAGGGAGCAAGAAAACCTACTGCTATTGGTACATTAGAAGAAATACCATTAATTATTAAAAATGCAATTGATGTGAAGGATACTAAAAGAACTCCTAAGAGATTTGAATAAGAAGAATATTTTACATAAGCAGTTACATTATTGTTAATTGACTGCTGCTTATTATAGAGTTTATTTCTGCACTTATCATCTAAGTATTTTTGCAATTCTTCATAACTGCGACTCCACAACTTACCGCGTAATTCTTTTATTAAATTATTTCTTTTATTGAGACCTTTCTCCAATGGCTCTATTATAAATTCTTCAAAAAATGGCTTATTTAATGCAATAACCTTAAATTTCTCCTCCGCTTCTTTATTGTTTGGGTTTTTATCTGAATGATATTTTAACGATAATTTACGGTATTGTTGACTAAGCTTTTTCTTAATATGCTTAATGTCAGAATTTACCACATCCTCCTTTTGAATATTAAATGTTAAAAACAACTGCTTTAAAGCGTGGTACTCATTTTCATTCAAAACATTTCTAGCCACATTACACCTACAAATTAACTAATACCAACTCTCATTGTTGGCCAGTCAAATAGGAGACATTGCAGAGTTGTTTAATTGTGGAGCTGGCAAGAGAAGTAATAAATTTGCACAAAGCACCCT----------------------------------------------------------------------------------------------------AGGTGCACATAGTGCAAAAAATTAAAAATAAGACGCCAACTACGTTGTTTTCTTGCTGTTTAATCTGCACAGATGAAGATAACTGAATACCTTCAGTTTCATGATAAGGGGGCTGGCGGAGTTTGTCAAGTAAGTTTTTTCGTTTCTAACGGTTGTTGCCAAAAACTATGCAAGAAGTCTATTGACAGGTGATTAAATTATAATGTAGCCTATCGCCGTATATCCGGGGGTGGGTTGTTGTGAGGCTTTTTCACTTTTTATTCTTGTTAATGTGTTTTTCTCTGTATTACTATGCGGGTTTTATATTTTCGCCCTGCCCAAAAGCTACGGTTTGCTTTTCACCTGGAGAAGATTGTGCTGTACCGATAATCAACGTAATAGATCAGTCTAAAAAATCTATCTTAGTTCAAGAATATACATTTACTCTTGGAACAGTTGCAAAATCTTTGATTAATGCTAAAGAACGCGGTGTTGATGTTAAAGTCATCTTAGATAAATCGCAACTCTACTCAAAATATAGTGTTATAAATGAATTATTTTCAGGTGGAGTACCAATTTGGATCGATGATAAGCCAAAGATTGCTCATAATAAGATAATGATTATTGACAATCAAAAAGTCATCACAGGGTCATTTAACCTTAGTAAGACAGCTAAAAAAGGAAATGCTGAAAATTTATTAATTATTACAGATTATCCTGAATTGATTCAGCAGTATGTGAAAAACTGGGAGGCACGAATGTCACAATCTTACAAATACGCTCCCAACTAATCGAGAGCGCTTGCTCAAAATCAGTTTTAAAAACAGCAAGGGAGAGCTTTTTTGATTGATTGGCATAATGATTATGATATAATGAACTAAAAATTTAAGGAATAAAGTAATGGATTATATAAATGATGCTGCCGGTAGCTACACTGCTATTCATGATTTTTTTCAAAACAACGGTGTTGGAGATTACAAAGTTCAATGCAATTATGGTGGGGTGCCGTATGCTACTGATGAGTACGTGCATTCTGGCGATAAATTTTGGAGTAATAATTTCATAGACTCACATTTT
			GGCAGGGAAATAAAAATGTATCCTCAAAGTGAACTTTTAGCTAAAGAATATGCTGGAAATACGTTGCCAGTTTCAATATCACTAGATAAGGATTTAATAAAAATGAAGGAATGTCAGAAAAAAACGAAATTTGTGGAACTAGAAAGGGAGTCAGGTGATTTAGTGCATGATAAGCAAAAGTATGTAAAGTGTTACACAACAAAGCTATCATATGATGATGTACATATTTACAATAACGATAAAGTTTCAACATTTAGCATAAAATACGACGTGCCAAATGATCCGAAATACAGTTTAAATATAACATTTACAAAGGTTAATGATAATAAACCAGGATTTTGGCAGAAATTTAAAAATATGTTTTAACGTGACCATTCACTGGTTTTTACTCAATCAACCAACAACAGTTAATATCAAATTTTTATAATTAAAAAATATGCTATTTTTTAAAACTTTCATTCTCCTTGACTCTGTCAACTTCACAAAACAACTCTTGGACCAAATGTATCTGGCATAACACCTTTTGGTAACTTGCTACTTCTTTTTTTCCGCATCTCCGACAACAGCCATTGATATTCCACTACATAAGGCTTGATTTTTGGTAGATCAACTTTTTTATGAATAATACTATGCTTCTCCTTAAATTGACCATTTACCCTAAACGCTATTAGCTTCCTTAAAATTTACATTAATGCCTATTTTGCCTAAACTGAAGCGTCTTTTCCAATTTTTTCTAGCATCAACTCAGCAGCTTTTTGTTCAGCAATCTTTTTACTAGAAGCGCATGCAGAAACTTTACCATAATCTTCTATGCAAACTGATATAGTAAATTCAGGATTGTGCGCTGGTCCAGTTTGTTTTACAAGCTCATACTCTGGTAAAGGCAATTTGTTTTTCTGAGTCCACTCTTGCAGTGAGGTTTTAGGATCTTGAGGGGGGTCAAGCATGCCTTTAGCTAGCTTTTCCCAATATTGGATAATAAATTTTTCAACATTTTCAAGCCCGCCATCAATATAAATTGCACCTATTAGTGCTTCAAGCGAGTTTTCTAAATTTTTTAAGTTACATCTCCCTCCATTGCAGCGTTCACTATTATTCATGATGATAAAGCTGCCTAATTTTATTTCTTTAGCAACATTAGCAATGGTGTTGCCACAAACTAAATCCGTCTTTCTTTTTGCCAATGCTCCTTCTTTTTCTTCAGGAAATAGTTTAAACAGTGTGGCAGATACAACCATATTCAAAACACTATCGCCCAAAAACTCTAGTCTTTCGTAGCTTACAATCTGGTTTTTGCTATTCCTTTTATTTACGCTTGGGTGAGTTAGTGCCTCTTCTAATATTGCATAATTTGTAAATTTATAATCAATGATCTTAGATATTGCATCATTCAAACTCTTCATACCAATTATTTAAAAGAAAAGCACTTTCTACCACCTTTATACCAGAGAATTAGTTTTATTTTATTAAAATAATACCACCAACTTCCAAAATTAATGTATACAACCCACCACCTCACTAATGTTACTAAATCCATCTCTCCTTATTAGTTCTGCAAGTTCTAGATTAATTTTGTTTACAACTTGAGGTCCGTGGTATATGAGAGCAGTGTACAACTGCACCAAAGAAGCTCCTGCCTTTATTTTTTTATATGCATCAGCACCACTTGAGATTCCTCCGCACCCTATCAATAATATTTTGCCCTTAGTAAATTTGTACATATCGCCCAATAACTCGGTTGAAAGTTTAAACAGCGGTTTGCCACTCAACCCACCACTCTCATTATGGTGAGAATGCAGATTATCTCTACTTACCGTAGTGTTGCTTACTGTTAATCCGTCAATCTTATATTCCAACGCAAGCTCAGCGATATTTTCTTTCGTTTGCTGATCTACATCTGGTGAGATTTTTAATATTATTGGTATGGATTTAGAATTATCAATTGATTTTCGGGTTAGAGTTACGGATTTCAACAATTCCGATAATTCTTGCTTATTGTG
			CAGATTGCGTAAATTAGGCGTGTTTGGGGATGAGATGTTCAGCACTATATAATTGCTCTTTCCATATACTATCTTTATTAAGTCAACATAATCGCTGATTTGGTCCTTTGATGTACTGTTTTTTCCTATGTTGATGCCAAAAATGCAGTCATCAAGCTTGGTTTCACCTATTTGTTTAAGAAAATAGTCTATTCCTTTATTGTTAAATCCCAATCTGTTAATTACCCCTTGATCTTTAATTAACCGAAAAATTCTTGGCTTTTTGTTTCCATATTGTGGATTACGAGTTACAGTACCAGTTTCAATAAACCCAAAACCAAATGAGAGCATAGGCCTTATAACTTCTGCATTCTTGTCAAAACCTGCAGCCAGACCTATGGGGCTTCTGAGCTTATTACCAAAAAAATTCACACTCAAAGATTCTGGTAGCTCTATAGGATTCTTATAAGGCATTTTCTTTAATGCCATAATTGCCAAAGAGTGAGCAACTTCGGGCGGTAGTAAAAATAGTAAATTACGTTTGTAAAACACTTTGCTTATTTTTAGTTTATTTTTTACCATGAAACGCTATAAGAGTATAACCATAACTTGAAAAGAAATTGATTTTACTATGGACAAGCTTTCTCTATAGGTTACACACTTAAAGCTACTGTTAACTTTTACTAGATATAGAGAATGAAAGAGGCCGGGACCGGAATTGAACCGGTATAAAAGGATTTGCAGTCCTCCGCATAAGCCATTCTGCCACCCAGCCGTTTTTTATGTGTAGATATCCATTATATCTTTTAGCATAGATAAAGCCTCCTCCCTTTTGCGTTGAAAAGTGTTACGTCCAATGATTGAACCATTACCGCCACCCTGCTTAATTTCTTTCGCTTCATTGTATATGTTATCTACTTCCTTCGATTCACCACCAGAAAAAACTACTATTCTTTTCCCTGCAAAACAAGACCTTTTAACATATTCAATTCTTTTAGATAATGATTCAATATTTTCTGTTTCTATTTTCTCCCTTTCCAAATATTTAGTTGGAAGTTTTACTTTTATTATATTAGCGCCAAGCAAAGCTGCTATGTGTGCAGCATAGGCAATAACATCAACTGCTGTTTCACCTTCTTTGGAAATTCCTTCACCGCGTGGATAAGACCATAGCACTACTGCAAGCCCATAAGATTTGGCTTCAGCTATGATTCCACGGGCTTCCTCCATCATATCGAAACACTTAGCAGAACCAGGATATATAGTAAATCCGACAGCTAAGCAGCCCAAACGCAGCGCATCTTTCACAGAAGAGGTTATTGCCTGATCAGAAGTCAGATTCTTCGAATGTAAAGAGTTGGAACTATTAAGTTTCAAAATAAGTGGGAGCATTCCAGCATAAGTTGCAGCACCAGCTTCAATCATACCAAGTGGAGCAGCATATGCACTTACTCCCGAATCAACCGCAAGCTGAAAATGATAATGTGGGTCATAAGCATCAGGGTTAACTTCAAAACTTTTAATTGGACCATGCTCAAATCCTTGATCTACTGGCAGAATCACTAACTTGCCAGTGCCGCCAAGCTTTCCATGCATGAGAATACGAGTAAGATTTGCTTTTACCCCGGGGTTTTCACTTTCGTAGTGGTTTAAGATTTGTCTTATTTCTTTACTCATTAACGCTATGAAGTTCATTTAAAGTATAGCAAAAACCACAGTTGAAGCAAAGATCTTTTTATGGTTCTTGTCCTGCAGGTGTACCTAAAGATGTAACGTTAGGATTGGTGGTGTGCTGTTGTGGCTTTTTTTGGATTAAATCTCTAAAATACATTTTGACAATAGGAAGAACAAGTGGCATAAGCACTAGCTTGTAGTCATACCATGCAAATTTTTCTTTATAGCTAAATTCTGCATCTTCTTCATATAAGCGCTGAATGCAATGTTCACTATATAGTTCAGATGCCTTTGTAAAAGTTCTAAGTAAAGCAATAAGTAATAAATCCAATGCTAAATTAATCATC
			AGCATTGTTCCATATTGAGCAGGCCAGCCATTTTGTGCTACCTCTGACACTAGACCACATATAGCAAATGTTGCTGCGATACATATCACATAATTATCAGCAGCAATAAGTAGATTGTATCTTCGATTTAATCTATCCAGATTTTCCTCTTGTGAACCTTTTTGTTTACTTGCTGCATAAATAATACCACAAAAGGATATAATAAATAACAACGGCCAAATCCCTATGCTAAATGCATAAAATTGATAAGCGATGCTTTGCACCGTGCCACTATTAGCAAGTTGCGATAAGCAATACTCAACTTTCAGCGATGGAGTAAACACCGCATTTGCTAATATAAAAAATAAAAGTGCTCTATTTATAGCTTTGCTTCTACGTGATAATATTCCATAAATTTTTGTTTGCCTCCTCCGTTCTTCTTCACTTGATAGCCTTTCATATTGACTAGGAGTTTTTCCTTCTTTTAAAGCGTTGAGATGCTTCTCTAGCTCTTTTTTATCTGCACTAAGTTTTTGAAACTTTTCTGTAGCTATCTTTTTCTTCTCTTCATCTTTTTCTTTGTCAGGGTGGCACTTTAATGAAAGCTTTCTAAAGCTCCGTTCAACTAACTTGAGTATATCGTCAAACTCCTGGCTTATTACTTCTTCTGCTTTTATTTCTAGTCTTGAAAATAAATTCTGTAAATCGCGATTACTGTAATACTGATTTCTAGTTAAACTTGCCACTATAGCCTCATTATTCTTAAAATAAGTATACTATCAGTGTAATAAAAAAACAAGAATTTCAAACTATATCAAAAGCAATTTTATTTTCTACTTTATTCATATAGATTCTTAATTTCTTTCCTTTTATTAATTTACGATTCAGTATTTCTTCCGCTAAGTAACTTTTTATCTCTTTTTCAATAAGTCTCTCTATCGGACGTGCTCCCATTTCCTTACTATAACCTGTTTGTGCAAGATAAGATTTCACTTCATCTTCTACCAAGCAGTTTATGCCTTTTTGCGTCAGCTGCTTTTTCAGTTCCTGAATAAATTTATCTACAATATGCAGAATTATATCCGCATTTAAGTCAGAAAAAGAAATAATCGCATCAAGACGATTACGAAATTCAGGGCTAAAAACCTGTTCTATCGCTTTTTTACTATCACCAGTGTTAAATTTTTTATGCCCAAAGCCAACAAAACTTTTGCTGCGTTCAGCTGCTCCTGCATTAGTTGTCATAATTAAGATTATATTGGAAAAGTTAACTTTACGTCCGTAAGTGTCTGTAACGCAACCATAATCCATAATTTGTAGCAATATATTATAGATATCGCTATGAGCCTTTTCAATTTCATCAAGCAGCACAACACTATATTGATTATTAGATACAGACTCTGTGAGTAATCCACCCTGATCATAACCTACATATCCAGGAGGAGAACCAATCATCCTTGATATCGTATGAGACTCAATATATTCGGACATATCAAAGCGTATAAGATTCATGCCCATGCTTTCTGCTAATTGTTTTGCTAGCTCGGTTTTACCAACACCGGTTGGCCCTGCAAAAAGATAATTTGCTAAAGGCTTATTGTAATTTCTCAACCCAGATTTAGCAATTTTAATAGAATTAACAAGAGATTCTATTGCCTGCTCTTGGCCAAAAATCACCTTCTCTAGATTAGCTTTTAAAGACTTTACTTTCTGCAAATCATCAGATTCAGATCCGCAAGGCACATTTGTAATTCTAGTAATGGTATTCTTAATATCTCTACTATTTACAATTTTACCCCTGTTTCTTAGCAATTTACAATATGCCCCTGCCTCATCAATAACATCAACCGCTTTATCAGGTAATATTCGCCCAGTAATATACTTATGCGAAAGTTCAGCCGCAGACCTAATGGCATTCTTTGTATAATATACTCCATGATACCCTTCATAGTAGTGCTTTATACCATCTAGTATCTTTATCGTTTCATTAACAGAAGATTCTTTAACATTAATTTTTTGAA
			ACCTTCTCGCTAGTGCTTTATCTTTTTCAAAACTAGTGCTGTATTCTCTATATGTAGTTGCACCTATACAACGCAGTGTACCTCTTGCAAGTGCAGGTTTGAGCAGATTACCGGCATCAAGAAAGCTACCACTTGTAGAACCTGCTCCAATGATAGTGTGTATTTCGTCAATAAAAAGGATAGCACCTGGTTTTGCCTCAATCGCTTTTATTATGGATTTTATTCTCTCTTCAAAATCACCTCTGTAGCGTGTCCCTGCAAGGAGTGATCCTAAATCCAAAGCATAAATTATACTGGACCTGAGCACACTCGGAACACTGCCTTCAATGATTTTGAGTACCAAACCCTCAACTATTGTGGTTTTGCCAACACCTGGATCTCCAACATATAAAGGGTTGTTTTTTCTACGCCTCAATAATATTTCTATAGTGCGATTTAATTCATAATCACGACCAATAACATAATCTATTTTTTTGCTTCTTGCATAGTCATTTAAATTTTTACAATAACTTTGTAGAATTTCCTCATCTTTTAGTAGCTCACCTTTATTTACTGTAGTAGGAGCATCATTATTTTTATCAAGTTTTACTTTATGATTAGTGGTGTATTCATCTATATCGTTAGAGTATTTCATGTTAGATATGTGGTAAATCAAATTGGAATCTTTCGCACTTTGTTTCTGCAATAGATCTTCAACGTATAAATCTTGCCCAGACAAAATTTCTACTAGAACACTTGCTCCATTTATTTCTTTTTTCCCCAAGCTATGAGCCCGTATTATTGCTCTGTGTATTATGCATTGAAACATTGAGCTAGGTTTAACTCCACTGATAATCAATTCAGAACTGCTTTGTAAAAACCCTTTTATATTATTATTATAATCATTAGCCTTAATATTGCATCTTGATAGAATGTTATCCATACTGATGATTTCATCGGCTCTGATATTACATCTTGATAAAACGTAATTTACATCCACGTCTTTAGTTAACGCCAGCAATAAATGTTCTACTTTCGCATATTTAAGATTAAAATTAGAAGCAATGAATAGTGCTCTATTCAAACTTGCCTCTAAGTTTTTGGAAATCATCTCCTATTCTCTTTAAAAGTGGGAACTCATATATAATGAATAGCACACAATTATTAAAAAATTTGAAATCCAGCAGTTCGCTGTAGCCAATTTGAATCCCACTCTGGATCTACGTCATAGCACCGCAATATCTCAGCATAGATTCCGCTAATGAGTAGCGGAATGACGAGTTTTACGCTTATCAAATTGTAGGTAAATCCTATTTAATACGCTTTTTCTAGTACTCTGCTTTTCTTCTTAAATGCATTGATCTTTTTTCTACCGTATTTAGTCTTTAACGTACTTGGCCTTTTAAAGACCTTTTTGCTGTTACGTTTTTTAAATTGCACACTACAATCAAAATTTAGCTCTCCTTCTTTGTCTGCCAGTACAGGCAGTCTTCTCTTATCTTGAGGTGTAACAAAAGATAGCGCATACCCTTCAGCTCCAGCGCGTGCAGTTCTACCTATACGATGAATATAGTCAGCTTGCGATTGTGGTGCATCATAATTGATAACATGTTGAATGTGGGGAATATCAAGGCCGCGAGAAGCAACATCTGTTGCAACCATGATTTGATTACGGCCACGACGAAAAGAATTAATGACCCTTTCGCGCTTGTGCTGCCTTAAATCACCATGAATTGCTAAAGCGCTATAGTCATCTTTGTGCAATCTGTGAGCTAGCTGATCCGCTCCTCGCTTTGTTTTGACAAAGATAATGATTGATCCTTCGCGCTGACATAGTTGTGTAACAAGCTTTTCATATTTTTCTGATTCTGATGCATAAACAATTTCTTGCTTAATTTTTACAGAAGTTGTAACCTCACAATCAACAGAAATACGTTCTGGTCGATTAAGGTACTTCTCAGCAAGTTTTACTATATCTCCAGGAAGAGTTGCAGAAAACATAAGAGTTTGCCTTATTTTAG
			GCAAATGCTTCATAATTTCTTCAATCTGAACTCCAAAGCCCATATCAAACATACGATCCGTTTCATCAAGCACAAGAACGCTAACATTGCGAGTAATCAAAGTTTTACGCTCAATATGGTCTATAATACGACCAGGAGTACCTATTACAATTTGTGGTTTTTTCTGAAGCTGATTTAGCTGCCTAAAAATAGGCTCACCACCAATCAACAAAGCGACCCTTAGTGCAGAATTTTGAGATAAGAGTTTTCTTATCTCATTTGTTACCTGATGCGCAAGCTCTCTGGTTGGCACGATGACTAAAGCTGAACCAGTGTTAGGCTCATTCAGCAACTTAGCAACCAACGGAATAGCAAATGCTAAAGTTTTTCCAGTCCCCGTTTGAGCAGATCCGAGAATATCTTTACCTTGTAGCGCTAAGGGAATCGCTTGTATTTGAATCGGAGTTGGGACGAAAAGATTATTTTTATCTAGAGCTTGTCTAAGCGAAGCTGGGAGACCCATCTCATGAAAATTATTCACAATACGTTAATCCTGTTAAAAGACTTCATAATAGATTAATCTTCCAATCTTAAATTTATTGCAGATTTTTTATCTTCTCCGTTTCTACCGCGCTCCTCTTTAACCTCATAACTCACCCTTTCTCCTTTTATTCCCTTCTCTTTATTCTCTCCTTTAAGTGCCTCAGGTCTTATTCCCGAACGTTCCAATGTGCTAATATGTACAAAAACGTCACCCCCTTTACCTTCTGGCTTGATGAAACCATAGCCTTTTTCGGCATTAAACCATTTTACATTACCAAATTCCATTTAAACAACTCCTAAATTATTAACTAACATTACTAATGTGATGAAAAACTTTGAAATTACGATTGAGAATGCTTTAAGCTTAGCTATTGAAACTAAACCTTTATACTCCATAGTCTATTCTTAACATTACATGACAATAATACACAATTGTTGTACTTGATGCAAATAAATTTTTTAATCGTTAAGCGAACCTGCAACCGTCATTTCGCTAACTTTAATCGTTGGTGAATTAAATTGCCCACAAAAAGTTAGATCATCTGCAACGACTAAATTGCTAAACATATCCTTCAAATTGCTAGCAATGGTAATCTCATGTATTGGATACGTTATTTTTCCATTTTCTATAAAAAATCCGGAAGCGCCTTGGCTGTAATCGCCATTGATTAAATTGACACCAAAACCAAATAAATCAGTTACATATATTCCCTCTTTCACTTCCTGAATTAATTCTTCAAACGATACATCACCATTCTCAATGTAGAGGTTACTAGCTGCAGGAATAACTGCAGCATTACTTGCACGAGTTGCACTTCCGGTTGTTTCTGAGTCTAATTTTCTAGCCGAGTATAAGTCTAAAATCCAATTTTGTAATATTCCGTTTTTTACAAATATATTTTTCTTGCTAGTTATCCCTTCTCCATCAAATGGTCTCGATGCTATGCCTCTTGGCAACAATGGATCATCGATAATATTAATTCTATCGTTGAAAATCTGAGCGTTTAAACTACCCCTCAAGAAAGAACTGTTGCTTATAATACTGCTCCCATTTATAGCAGAAGCAAAACTTTTTACTAGCCCTTTTGCTGCTCTTTTTTCAAAAATAACTGGAAATTTACCAGTTTTCATTGTACGTGAATTCAATTGATCAACTGCTCTTTTTGCTGCTTCTTTTCCCATTAACTCTGGCAACTTTAAATCACTAAAATTACATGCTATATCATAATCGTAACCAACCTTCATTTCACTTTCTCTTCCAGCAACAACAGAGACCTGATTAGCAAAGGTTGATTTACTAAACGAGCCAATAAAACCAGAAACAGTCGATAATACTGTATTCACTAAAGCGTATGAAGAAGAGGCTCCTTCAGAATTAGTGATACTCTTATGTGCAAGGGCTGAATTTTCTGCAGCTTCAGCAATTTCTTTTAGGTTATCAACGGTTACAACATTATTATCTGAGATACTTAAATCTG
			CAGAAGAGATATAATTACTACCATTTACAGCAAAATTAATGCAAGGATCTTCTGGTGCATTCTTTGCCATTTCTACCACTTGGCTTACTGTATCACTCAGATTATTCAAATCGTTTGTAGAAATATACGCAGCTTTGTTTTTACCTGCTATAGCTCTGATTCCTACAGTGCAATTTTTAGATTGTGATATTTGCTCAATTTTTGATAGACGCTGAGAAACTGAAGTCTTATTAGTTTCATATATTGTAACTTCCGCATCTTGATTTTGCTTTTTTATTAGTTTAGTAATATCTGCTGCAATATTTAATATATTCATTTTCTATTCCTTAGATTTCTATAAAGATTCTGCACCACCTATAACTTCAATTAAATCAGTCGTAATCGCTGCTTGACGAGAACGATTATAAAGCAATGCTAATTTGTTCAGTATCTCTTTAGTGTTTCTGTTTGCTGATTCCATAGCAACCATTCTAGCACTATTCTCACTCGTTGCACTTTCAAGTAAAGCAGAGTAAAGAGCAATTACAACGTAATCTTGAACCAAAGATTTTAAAATAAATTCAATATTTTGTGGTTCATACTCATAGCCGTAATCTGTTATTGGACCAGCCAGAGAGTTATCAATCAAGGATGAGTCTTTACTCCATGGTTTTATTGTTTCCAACATTGGTTTTTGCGTGAAGGTATTATAGAATTTGCTATAAAAAACTTTAACTTTATCGTATTTACTTAGATCTATACCACCAACCAAAGCTTCTACGTGCTTTAACGTGATTCCCTTACTATTTTCAATTTTTAAGATACTTTTAGAGTCAAATCTATTTTTCCCTATATCAAAAGCTTTTTTACCAAGAAATACAATATCTACTTTTTTGCCATTTGTGATTAACTTATTTTGACTAAATTTGACAATAGAAGAGTTAAAGTTGCCGCACAAGCCACGATCAGACGCAACAATGAATACTAGGTAAGAACCGTTGTTACTGACATTTAGAATTTTTGCCAGTAATTCTTGATCAACTGATAGCATTAATGAAGAAATAATGCTATGCAGCTTAGATATATATAATTTTGAATTTGATAATTTCTTTTGGCTTTGTAATAACTTTGCTGCAGAAACCATTTGCATTATTTTCGTGGTTTTCTGTACAGACCTAATATTCTTAATTCTTAAGGATAATTCCTTTAAGCTCTTCATTTTGTATACAACCCTGATTTATTAAAATATATAACTGTTAGTGTCTAAAAGCAAGTTTTTTTGACATTAAAACCAAGTCTAGCTAAGAAACTTGCAGGTTTATTGTTTGGAGATAAGGATTATATTAAGAAAGTGCTCTAACTTCAGCAATATCAATGTGAAAGTAGCCTAATGGTAATTTCTACACTTTGTGGAATTTTATAATATATAATAAACACAATTAAAACTATTACAACTTGAACACTTATGATCCCATTGTTCTAGTTCCCTGTTACAATTTTTACATTTCCAGCCTGGATCAGGCAAAGCTTCTGAGCCCATCTTGTTTAGCCAATAAATTACCTTGTCGTGTTCTTGCAATGTAACCTTGAGTTGTATTACAATAAAGTAGATTGACATGTAATTAGCTTTTTTCATAGCAGTGTCTAAATATTGACTTGCAAGATCATATTTACCTGAACTCATTGAGGACAAAGCAAGTAAACAGTAACTAAAATAATAATCAGGGCGTAAGTTGTATAGTCTTTCAGCACCTTTACTATTTAAATTGATGTACATTTTAGCTGACTGAGGAGTAGGATTTACTGTATACTCTGCCTCTAGCACTGCAGAAGCTTTTCTGATTTTTCCAAGTTTAATATATAATTCTGCCTTTAAATAATTGATGGGCTGAAAAATTGCACTATAACGTTGTGCTCTAAATAAAGACTTTATAGCCTCCTTAAAATTTCCTTTACTTTCATATTGCTTTGCTAAAGCGCAATAAAACACTGCAAACATTTCTTTATGATCAAAGGGGAGA
			AAAATATTGGACTTAACTGCTTCCTTCAACCTCAAAATTGCATTAATCCAATCTTCTTTCAATATGCAATGCTCTATTTGAAAGGGAATAGATAGCATTTTATCGTTAATTGAACTAGAGCAATATTCTATAAATTTTTGAAAGACTACTTTTTCTTGTTTGAGGTGGACAATCAGCTTATTGGCTAGAAGTAGAGCTAAGTTACGATTTTTATTTGCAATATTTGTTAAACCGTTACTGAAAAAGCTGTAATTTCCCGTCTTACCTGAGTTAAAGAGCTTTATTAAAGACAACCTATCGCTCTCCTCACTCAGACTTTTAACTAGCTTTTGGGCATTCTCTATATTGTCTAAGTCTATGCTAAAGAAAGCTTCAAAGAGAAGCAATTCTTCCCTATCCCTTCTTCTATTTCTTATGTTGGCAAATGTTGATGAAATGGAGGAAAAAAAGCGTACAAGTGTAATTAATAAAAATAATAAAACTACACAAGTAAAAATAATGAAATATAGATCAATACTTATAGTGTAATTGCCTAATTCCAATTTTATTACTTCACCACTTACCTTGACCCATATACCAAATAAAAACGAAAAAGCGAAAATTATAAAATAAATCATGAGATATATTGTAATAAGTGATGATATATTGTTGAAATATTCTTAGAAGCTACAATAAAACCATTCAATTTATTCAGCCATGGCTTGAATTCTGAATGCGTTAAATTGCTTACTGTAACAGTTATATTTTGCCAATCATTATCATTTATTGACTCCTCAATTTCTGCGAATTTTACTCTTAATGGATCATTTCGGTCGTCTACCTTTATCCAGTTTGAAATGATCTTTTTAGACAATGTACTTTTGTTGTAATCGATAGTATCAATAGTTTTTTCAAAAGATAACTTCAATTCGTGTAAGGTATTTATCTCTTTCAAATTTTCTAATTCATCTACTGCATTTTCTATCTCTGGATCGTCAAGCTCTGATATCAAAGGCTTTATTGAATTTATATGGTTATAAAATTTTGCTTCTCGCAATAACGAATTCTTCATTTTAACCACAAGTAATAGCAATTTTGCAAGGTTCTTACATCTTGAGTTATTATCACCTTGCTCACATTGAGTATGCTGACTTCTCTTGAGGTCAAATATCTTTTTTTCTATTCTAGATTGATTAACTTCAAGCAACATTCTAAATTCATCCATGTTTTCCGTTAAAGCTTTCACATTGTTTTCACTCTCTTGCTGATTTATTTTTAAAAAGATTATGTTATTTATTGTGATGTAACCGGTAAATAACAATACAATTAAGAACCAACCTATGTACTTTTGCTGAGTATCATTCATAACGTAGTATCTCCGCAGGATCTTGTGCAGCTGCCTGCAACGCAGGAGCAATTGTCGCTAAAAATGATAAGAGTAACGCAAGTGCAGAAATATTTACTACGTCTTGGGGTACTAATATCACTGGCAAACTTGAAAAAAAGTATATCATAGGATCAAACAGCTTGACGTTAGTAATGTTTTCTAAAAACACTCTAATGCTTTCGATATTGAGAGAAAAAACGACACCTATAATACAGCCAAGACAAGTTCCCGTAAAACCGATTAATAGACCACAAGCGCAAAATATACGCATAATGCTTCCACTTGTTGCACCAAATGTACGCATAATTGCAATCGCGGATTTCTTTTCTTGCACTATCATCATTAAATTTGAGATAATATTAAACGCTGCTACAACTATAATCAAAGTGAGAATTAAAAACATCACATTTCTTTCAGTTTTTAAAGCACTAAAATAATGGCTTTGCTGTGATTGCCAACTTTCAGCTTCCATTCCTATTTCTTTTTCTATAGCATCTGCCAGCTTATCAGCTCTAGTAACGTCGTCTACAAGTACTTCTATATTTTTTATGCTATTTTTATAATTAAAAAAGGCTTGTGCTGATTTTAGAGGCATATATATCAAGGTATTATCATACTCAAACATACCCATATC
			AAATATTGCTATAACTTTATATTTTTTCATTCGCGGCATTTCACCAAGTAATGCATCAAATTCTTCAGATGATATAAACGTAATTTCGTCGCCATAGTCAACGTTCAAAGCTTCTGCTAAGCGTGCTCCTATTATTATTCCTTCATCAAATTTTTTTACATCACCTATAATTACATTATTTGTAACGGCAGTACTATCAAGCAAGTCTTTAGTTGATACACCTCGCACTACGCTACCTGCAATTTTACCGTTTGCTACAATAATAACTTGATCATTGGTCATAGGAGTAGCTTTTAATATACCAGGAATTCTCTCAATAGATTTTGAAACTGCGTAGTAATCTGAATTTATGTTCCTATCAAAATAAACATTAATATGGCCATCAATGCCAAGTATTGAGTCAAGCAACTTTGCTCTGAATCCGTTCATCACAGACATCACCACTATTAGTGTTGCAACTCCAAGGGCAATGCCGATAATAGAGAACAAAGTCATTATAGAGCAAAATCTGGCATTTTTCGCTCGCAAATAGCAAGCAGCCATAGTAATTTCAAAGGCAATGGACATTACAAAATATTTTGAGGTTAAACATTATATTTTTGAAACTTCGTATAATTGTAGACTTTTCTTTATTTGAAAACTAGAGATTTTTGCTTCCTTAAATTTAGCAGGCTTATAGAGTATCTTTAACATTAGAATTTCAAAATCTTCCATATACATCATCCAACCTCACTATATCATTATCAGATAAATGCTCTCCTATCTGAAATTCAACTATTTCAAGTGGAGAGCTTATGCTTCTATTTTCAATCCTATGGGAAACTTCCCTTGGGATTTCTATCATATGGTCTTTTGCTATAGCATATTCTTTGTCTTCTAAACTAACATACCCAACTCCTGATAGCACTATATGGTATTCATCTCTATAGTGATGGAATTGCTTAGAAGTGCAGCTTAATGGATTTATAAAAAGATATTTTATAAGAAAATTTTCGCTCATTAAAATTATACTACAAAATCCCCATGGTTTAACTTCTTTCCTTATCACCTTTACTTTCTTAACTTTATGAATAAATGAAATTAGACTTTTGTTTGGTTGCTTACAAGCTCCACCCAATAAATTTTTATTACTTTTTGTCGTTGAAACTGGTTCTTTTTCTCTAATCACATGCTGAAATGACACCGGTTCTTTACTAAACTTCTCACTCAATTCTAAAACTGAATTCCAAGTTCCAACATCCAACCAATCGAAATTAGCTTCTATCATTGCAACGTTTTTTGCTTTCTCCATCACCAAGTAATCAATGGATATGCCTTCAATTCCTGCAAAATCTCGTTGTTTTAAATACAGAAATCTCTCTTGCGGTGTGAAATATTTAAAACATAAATTGTAAAGATTCGGGGCAGATTTTTTAATCTCATCTATGTAGCGTTTTGCTTTAAACACAAATATTCCAGAGTTCCAATAATGATCGTTACTTAACTTACGCTCGGGCTTTTCTGTAAAATCTTTCACTATATGACATTTTTCTTTCTGATCATATACTGCATTTATATAGCCGTATTCAGAATTGAATTCATGAGGCTTAACCCCAAAAGTGACTATAGAGTTAGTTTCAGAGGCTAACTTAGACGCTTTTTGAGTAGAAGCATAAAAACTATTCAAATCACCTATAAAATGGTCTGAAGGCAGAATTAACATTGTCTCGTTTTCATTGCAGAGAAGTGCAGCAATTAATATTGCCGCTGCTGTTCCAATTTTCACTGGTTCGAAAATCACTTTATATTCTTGCAGTGCATGCAATTCCTCCATCACTAATGACTCGTACTGTATATTTGTAGCAATTATGGGCGGCATATAATCGCTTTTTAGCCTCAACAAAGTGTTGTGAAACATAGTGTTCTGACTAAATATTTTCTGAAATTGCTTTGGCTTAGATAAAGGCCAAAGTCTGCTACCACTACCACCACACAATATTACAGGGCGCATTTAGTTAAGA
			TATTAATTAAATAATTAATATCTTATACTGAGGGCAAAATACATGCAAGTTTTTGTTGTGGAATAGTTAATAAAGAAAATAAATGTTGATTTAAAGTAATTGCTAATGAGAGTGATCATGTGTAGCGCCTTGCCCTTGCTGTGAATTTCTTCTATTTTGTAATTCCTCAACATGACCTTTTCTTTTATCACTTAATATTTCATTACCCTTATTTTGTTCTTCCTCAGGACTCTTTAGTATTTCATTACTCTTGCTAACTTCTTTATCATCCCCTTGTTTCTTTGGCCTTCTAGCGTTAAGCTCATCCCATGTGCCCACTAGTGAATCACGATTCCCATGATCCGGCTTTAGCCTTTCTTCACCTTTAATAACATTAAAGTCACTTTTTGCTTCTTCCAAACATCCTTTCAGTTGGTGTTTCCACATGGTGTAGTAAGCATCACCATATTTTTTCTCATTTGCTACAAACAATAAAATTGGAGCCTTAAGTATGGTAGCTCCCATATCCACTAAATTTTTTACTGCCGCTGCAGGAGTGAATAAAAGATAACCAAAAGACTTTGCAATTGGGTTTTGTTCGCTTATTAAATGCTCCCCTAACTTTATAGGAAGAGAAGTCAACAATTTAGTACAAACTTTAGCTAAACTTGTAGCAAAAACGATAGGAACAGATATAAGACTTTTATCTAGCTCTAGATTACCATTCTGATCTCTAATTTCTGAAAAATGGGTGCTTAGCTTCTTGTAATCACTAGTGTATAATAATTCTCCATTTCTTCCTTTTTCATCAACAACTTCCTGAACTTTACCTTCTTTATTTTTTACCTCTTTAGTTAGCACAGAAGAATTAGTTAATTCAAATGGATATTGAGGATCCTTAGTTTTTTCAGCTTCAAAAATTGGCACGTGTTTTTTCAAATCCATTCTCGAAAAGCCTAATGGCTCAAAATATGACTTATGCAACTCATTTATCGGAATTTGCTTACCCTGATTGTCTATATAATTGATAGTAAAATAAGATCTATCATTATCTTTATCTTTGGTAACTAAAGATAATCTGAAACTTGGTTGTTCTCCATTCTCATCTTTTTGACCATACAAAAGTTTATAGGTTGGATTTTTATCTTTATCTAGTATAGCATTTCCATGCATATCCCTGTTTTCTATGATTTTAGCAGACTGTACAATTTGATCATAATTTTTTGGATACTGGCATTTCCTTCCATCATACATCATTACCTTTCTAAGGTCTTCGACGTAAACTTGAGATTCAGGTGAAGTAAGCAGACCTTTTGCTTTAAGTGTAAGATCTATTGCTCCCTTTTTTAATGCTTCAAACATATTGTCAAACCAAAATCGCTATAATGCTATAGTTCAATAATAAAACTAGTACACTAATAATATATTAACACAGCACCGGTGATTTTACAAGAAAATACGCCTGTAGAAGATAAAGATTGTAAAAGCGAGGGTTATATAAGTAATGCTTGATAAGTACTTTATGCATGTAATTGTAAAAATCCTCAAAGGTACGCTGTGTATATAATCTTCGCATACTACCTGCATTCCAAGAACTGCGTGCCAAAAAATGCAAAACAACAATACAACAAAAAATAAAAGCTCTAGAGGGTGATTAATAAATTTTTCACTAAAAGACAAAGAGCTATCAGTATAAAATGTGCAAGAAAATGAATAGATAAACCAAGGAAACAGGAACAGTAAAATTACCGCAGAAACACGCTGAACCCACCAATGATGTACTGAATTTCCAGACTGACTCATATAAACATAAATAAAAAAGCCATAGTAGAAAGAAGTAGCGTTACTGTCAGCAGTATAGCACTCCTTGAAACGCCAGTAATTTCTAAATTAAGCCCAGCATCCCACAATAAATGACGAATACCATTAAGAAAATGATATACAAAACTTATAAAACATAAGACATAAGCTAATTTAGCAACAGGAGTGAATAATAATGCATTTAAGTACCTTACTATAAG
			TAACTCAGGAAAGTAAACATGTAATATGAAATACCAAGAAAGTATCATTAATAAAAGGAATAGCAAGATACCAGTCAATCTATGCATAATAGAGAAAAAACTAGTAACTTGTACTTTATATATTTGTAAATGTGGAGAAAGAGGTCTATCACTCATAAAATTCCGTTATCGGGAAATTAAAATAAAGTAGAAGTAAAGACAGCAGTATAGCACATAACAACACCATCATTAAAAATGGTAAGTTATGCGCAAAGCCTAAGGAGGTAATCCAGCTGCAGATTCCCCTACTGCTACCTTGTTACGACTTCACCCCAGTCACCGATCCCACTTTAAATAACTCCCTCCTTGCGGTTAGGTCGTTAGCTTCGAGTGAAACCAATTCCCATGGCGTGACGGGCAGTGTGTACAAGACCCGAGAACGTATTCACCGTGGCGTGCTGATCCACGATTACTAGCGATTCCAACTTCATGCACTCGAGTTGCAGAGTACAATCCGAACTGAGATGGCTTTTAAGGGATTAGCTTAGCCTCGCGACTTTGCAGCCCATTGTAGCCACCATTGTAGCACGTGTGTAGCCCACTCCATAAGGGCCATGATGACTTGACATCATCCCCACCTTCCTCCAGTTTATCACTGGCAGTTTCCTTAAAGTCCCCAGCATTACCTGATGGTAACTAAGGATGAGGGTTGCGCTCGTTGCGGGACTTAACCCAACATCTCACGACACGAGCTGACGACAGCCATGCAACACCTGTGTGAAACCCGGCCGAACCGACCCTATCCCTTCGAATAGGTATAATTTCCATGTCAAGGAGTGGTAAGGTTTTTCGCGTTGCATCGAATTAAACCACATGCTCCACCGCTTGTGCGGGTCCCCGTCAATTCCTTTGAGTTTTAATCTTGCGACCGTAGTCCCCAGGCGGAATGTTTAACGCGTTAGCTGTAATACAGAAAGTAAAACTTCCCATATTTAACATTCATCGTTTACAGCGTGGACTACCAGGGTATCTAATCCTGTTTGCTCCCCACGCCTTCGCGCCTCAGCGTCAGATTTGAACCAGATAGACGCCTTCGCCACTGGTGTTCCTCCTAATATTTACGAATTTCACCTCTACACTAGGAATTCCTCTATCCTCTTTCAATCTCTAGATTAGCAGTTTTAAAAGCAATTCCAAGGTTGAGCCTTGGGATTTCACTTTTAACTTACTAATCCGCCTACGCGCCCTTTACGCCCAATAATTCCGAATAACGCTAGCCCTCTCCGTATTACCGCGGCTGCTGGCACGGAGTTAGCCAGGACTTCTTCTGTGAGTACCGTCATTATCTTCCTCACTAAAAGAGCTTTACAACCCAAAGGCCTTCTTCACTCATGCGGCATGGCTGGATCAGGCTTTCGCCCATTGTCCAATATTCCCCACTGCTGCCTCCCGTAGGAGTCTGGACCGTATCTCAGTTCCAGTGTGGCTGATCATCCTCTCAGATCAGCTATAGATCATTGCCTTGGTAGGCTATTACTCCACCAACTAGCTAATCTAATATAGGCTCATCTAATAGCAATAAATTTTTCCCCCGTAGGGCGTATACGGTATTAGTTGCCGTTTCCAACAATTATTCCGTACTACTAGGTAGATTCCTATACATTACTCACCCGTCTGCCACTAAGTTATACCATAGCAAGCTACAATATAACTCCGTTCGACTTGCATGTGTTAGGCCTGCCGCCAGCGTTCATTCTGAGCCAGGATCAAACTCTCAAATTTAGACTTCAACCTATAAAAGGTTGAGGGTACATCGGATAAATCCGACAAAAAATAATTTAGCTTAATACTGCTGTCTTTATTTCTACTTTAGAAATATTTTAATCTCCAACTATTCAAACAACCTTAAGAATATTATTATGTGATATAATCACTATGTCAATATGTTTTTGCAAATCAAAAGCATTAATGTATAAATATATAACTATTTGGAATATTACCATGAAAAAATACATCTTTCT
			GCTTGCACTCGCGCCAATGTTAGTTGGCATCACATTATACTTATTGCGCAACATTGATAACACAAAACAATCTATAACTGCAGGTGACAAGTTTTACGAAGTATTATTCTTAAAAAAAGATAATAAGCCGCTGCTAGAAGAAATAGATTCAAATTGGGAGTATTTAGCAAATTTTGAACGCGCATTCAATCATATCTCAGATTCAATGCCAACAGACACAGCATCTATTTATAATGATTTGGCAGATGATAAAGATGCTCCTGGTGTTTTGCGTGAGTTAGCACAATATTTAGAAGTAATGAGCTTACTTCACTCCAACGGTGAAAAAATAAATAAAGATAAAATTGATAATTTAGAATCAAGTGCAGTGTATCCTTATTCAAGCCAAGAAGCTATCGCTGTAGTAAAGATACACAATAACGACGTTAAGGGTGCAACTGAAATATTGCATTCCCTATTAAATGATAGAAAATGCCCTATCCTAATCAAAGCTAATGCACAAGAATTACTCAGGATATATGGGAGTTAACTCATTGGACTTTTTGCATAGCTTTTGGCAGCGCATCGGAT-------------------------------------------------------------------------------------------------------------------------------------------------------------------------------------------------------CTCCTTTCTTTCTCTCCACTTTTTCTGGGTAAGGTCAAGAAGCCTATTGTCTAATTATGTACCTAAATTTTATTACGGCACTTTCACTACTACTTTAACGAGTGAGCTACCTTTCTATAAAAGACCTATCGACTGTTGCAATTATAGGCGTAAACAAGAATGATAAAAGAGTACGGGATTGAGTAACTATGTACACTTCTGCTGGCATACCAGGGTATAGGTATACATTTTTAAATTGAGCAAGCTCTGACTTTGGTATCACTACGCGCACTGAATAATAACGCCCTAGTCTTGGATCATCAAGAGCGTCAGGAGAAATATGGCTTACTATACCACTAATTAAACTTAAACGACGTGCACTGTAAGCACTTAACCGGACTTTAACCTTTAGCCCTTCTAGCCCATCAATAGAGACTATGTTGCTATCTTTCTTTTGTGCTGACAGTACCTCTTCTATGTTTCTGGTCTGAATTTTAGCATCTATTATTAGGTCATCATCCGATGGCACTACGCTCATGATCGGAACTCCAGATTGTATAACACCACCTTCAGTATGGTATCTTATATCTGTAACTATCCCATCTTGAGGCGATTTAATTATTGTACGTGCCAATGAATCTTCAGCAACCATCAGCCTCTCTTTCAAGTCTGCAATAGACGTACTAACTTCCTTAAGTTCAGCGTTTGCTCTTTCTTGAGAATCATTTTTTACGTTTATAATTTCTAATTCGTTCTCTCCAATTTTTTGCTGCACTTGAGATATTGCAGAACGGTAATGTCCAACTCTGCCTTCAATTTCAGCAAACTGTTTTTCTAAAGCTAAAATGTGTGGTTTGCTTATATGGCCACTATCAAGTAATTGTCTTTTTGTTTCCAACTCCTCAGTTATCAAGTCATATTGCTTATGAGCTGCATTTAGTTGAAAGTTTAGCCCCGCTAATTCATCATTTAACTGCTTTATACGTTGTTGCAGTATGTCTGTTTTTCCCAATATGCTCTTTCTCTGAGAGTTGAACAACTTTACTTGATTCTTTATCACTTTATTTACAAGTTCATCGTTAGATAATTTTTTAACCTCATCAGAAAATTCTAGTGTGTCCAAATCTACTCTGATTGCAAGAAGCCTTGCTTCTGTTGCTAAAAATGATAAGAGCTTCTCTTTGATGATACTTAAATTCGCCTTCTCGTTAACATCACTTAATAAAACTAAAGGCTCATCTTTTTTAACCGC
			TTGGCTCTCTTTTACTAAAATTTTGCTTATTATTCCTCCACCCAAGTGTTGAACTATTTTCCTATTTGAAGATACAATAACTTCTCCACTTGCATGCACCGCACCGTCAATTGGAGCTATAGCCGACCAAATACCACCTATCCCAAAAAAGATGAGTATTACTACCAGACCAAAAAATAGTGGTCCCCATGTTACTTTCAGGACTTCATTTACGTTATTACTTTCGCGTTTTAAAATAAAATTTATCACTGCATCAATCAATGCAAACGTCTTATCCAAAAATTTTGGGTACTTCTTCTTTTTATTTTTTGCTCCTTGCATATTTATATTATCACCATGGCCAATCAAGCCTGTCAAAGAAAATCCAGCGCTAAGCTTTTTTAACTTACTTATCATAATACTACTGTGAATTTGTGTTAACTCAAGATAACACACAAAAACAAAGAATCTATAATTTAAGCATTCCATTTAGACTGTAGAGCACCAGAATAAACTATTTAGTAACAATTCCTGCATCAATTATGTTTTTAAAATTTTTTGACGTTTAACTTTATTATAACTTTTCCTTTATTTTGTGAATATCTGAGTTACTTATATTATGTAAGAAATCTATTGCCAACCAGTCGATATTCTGTTAGGAATTAAGATAATATAAAGTTATTATGTTTGGATTGGAAAGCAGAAAGTTCCTGATCACTGGCGCATCAGGCGGAATAGGGCAAGCAATTGTAAAAATTATGCACAAAGCTGGAGCAACTTTATGTATTTCTGGCACAAAAAAAGAAGTGCTCGAAGAAGTTGCTAAACAATATGAAAAAAACATACACATACTCCCTTGTGACTTATCAAATGCTGAGGAAGTAAATCAACTAATAAATAGAGCAAGTGAGTTGATGGAAGGCTTTGACGGGCTTGTATGCAATGCGGGCATTACGCGAGACAGTTTATTACTGAGAATGACAGATGAAATATGGCAAAAAGTAATTGATATTAACTTGAGTTCTACATTTAAGCTGAGTAGAGAAGCATGTAAGAGACTAATTAAGAATAATTGGGGAAGAATTATAAATATTTCCTCAATAATAGGGCTGACAGGAAACGCCGGGCAAGCAAATTATGCGGCGTCTAAAGCTGGAATAATAGCTATGAGCAAATCTATAGCAAAAGAAGTTGCAAGTCGTAATATAACAGTAAATTGTATTGCTCCTGGGTTTATAGATACTAAAATGACTGAAGTTTTAAATGAAGTGCAAAAGGGAAAAATATTAGATAATATTCCAATGAAAAGAATGGGAACAGGGGAAGAAATAGCAGCAGGGGTCTTATTTTTAGCAAGTGATGAAGCAAAATATATAACAGGGCATGTGCTTAACATTAATGGTGGGTTATTTATGTAGCAACACTTATGTATGGACAAATTATAATTTTTACTTTAAAATAAAAATATGTGTAGGTTTAGGTTTGCGTTAATTTATTATTTAGAGGCAAAAAAATGAGCTCTATAATAGGATTTTTTGGTGTTTTGTGTGTAGTATTGCTTTTCTCTTTCTCAGGTTATGCAGATAACCCTGGTGTTGATATGGATGACACAACTAAAGTAATATGCAATATTATTGGTTATGTTTGGGGGATAGGCGGTCCACTTATGACGGTAGTAATAATTGGTGCAGCTTTGCTTGCAATATTTGGCAGGATGCCGTGGCCAGCCCTCTTTGCTCTTGGCATGTTCTGTGGTGTATTTTTTGGCGCTAAAACTATCATAACGAAAATTATGCCCAACGTAAGCGATGAAGCAAAAACTATGTTGGAAAAGTGTGGACAAAAATAATCCAAAAAGTGCAGAAATGCTTTTTTGTTATCCATTAAACCGCTTCATATCTTCAACTTGCAACAAATAAGGGCTATCTTTTGGTAGAGTTTTAACAGCTAACTCAGCGTATTTCATAAATTGCTTTAAATCACCTTCAATACAAGCCTTTTTTGTCAAGGCAAAATAATGC
			ATTGCCGTATCAGCTTCACATTTATATGCAATGCTTAAATATTTCCAGACAAAAGCGTTATTTGGTTCTACATTCAAAATCTGCTCCAGGTAAAAAATCGCCTTTTTTGCATCACCGTGTAATAATAAAGTATGAGATAATGCAAGTTTCACTAAATAACTGTTTTTCTCAGATAAATACCTAAGCGATTCCTCATACATTTTTATTGCTTCACTTAAATTTCCAGCCTTGTATAGCATTTCTGCTTTTAATTCATATAGGTATGGATCACTGTGTGATTCTTGAATCAATGAGTTAACTTTAGCAATAGCCTCTTCTATCTTTCCTTGCCTATAGCAAACTATAGCATTTACATACTCAGAATTATCTTCATATTTATTAGATAACACATGAATAGGAGCAAAGAAAGAGTCTAGCTTTGCAACCACACGCTCAAACTTTAGTAACTTATCCGCAAAAATTGGTTTTACGTTGTTTTTAACCTTATAATTTTGTACAGCAAATATGCGTTTCTCACTAAGTGGGTGAGTGCGGAAATATTCCTCGGTGTTCTCATGCTCAATACTTTTAAAATAATCAAAAATCTCTTTCATACCTGAATTATCATAGCCAGATTCATCAAGATACCTTAAAGCATAGCTATCTGCTACACTTTCTTGCTCTTGAGAATAGTTAAAAAATAGCCTTGAACTAAACGCTACACCACTAAGCAAAATTGCACCAGCAACCTGAGGGTTAATGATAATACTAGAAACTAATCCTACCATATAACTAATCATTGCTATCGATTGAAAATAACCCATAGCACTACTCATTTGCAATATATGACCAGCAGATATGTGAGCAATCTCATGTGCTAATATACCAAGCAGGACATAAGGTTTAGCCGAATATTGTAAAAGTCCTAAATGAATGAAAATACTGTTATTGTTAATTACAAAAGCATTAATCGAATTGTCATTAATTATAAAAACTTTTATTTGCTCATGATCAATATCCGCAGCAGAAAATAAAGGTTGCGCTAGCTCTTTCACTATTGCTTCCACTTCACTATCTCTAATAATGTTAATAGAGTAAGCATTATTACAATATGCAAAAAAGAACAATAAGGTCAAAAACTTAGCAACTCTAAACATGAAAATTCTGTGCTTGTATAATTTATAGAAATTCTATATTTTAACACTTAAATTATACAAATTTATAAACGCTAGTTTAAATTTTTAACGTAACTGATAAGTTTGTCGATGGTAGTTAACTTAATTTTATGTTGTTCAGCAAATTTAAGTAACTGAGGTAAGCGCATCATAGAGCCATCATCATTCACTAATTCACAAATAACTGCTGAATGATCAAACCCTACTAACTTCGCCATTTCAACACTCGCTTCAGTATGACCAGCACGTTGTGCCACCCCACCTTTATGTGCAATTACAGGAAAAACATGACCTGGAGTTATGATGTCATCCTGAGTACCATCCTTGTTGATAGCAGCATGTATAGTTTTCGTTCTATCCTCTGCTGAAACACCGGTTGTAATGCCATAACGTGCATCAATTGATGTAGTAAATGCGGTATGATTTTCACCAATATTTTTCTTTTCCATGAAATTAAGGCCCAACCTTTTCATGTGAAATTTAGTCATTGCTAAGCAAACAACCCCTGTACCGTACCTAACCATAAAAGCCATATGTTCCGGCTTTATTTTCTCAGCTAAGACAATCAAATCGCCTTCATTTTCTCTATTTTCATCATCAACTAAAATGAATAATTTACCGGAACGAGCATCCTCTAATACATCTTCCACAGAAGAAATACCTGGTAGACTCATTGAAGCATAAGTGGCCTGTACCATAATAATTTACTTAAATTCAATCTTAACTATTTTATACAATTTCTCTCCATTTGGCACTGTCACTTCCACATATTCACCGACTTTTTTGCCGATTAAGGCACTCCCAAGTGGTGAACTAGTAGATATTAACTGCTTTGAAACATCAGCT
			TCATATTCGCCTACAACCTTATAAACATATTCCACTTCACCGTTATTATCACTTAACATGCTTAATGTCACAGTTGCACCAAACATTACTGAATCACCAGACAAATTTTTTACTTCTATTACTTCCGCATGTGAGAGCTTACTTTCTATCTCCATTATACGGCCTTCAATAAAACCTAACCTTTCCCGTGCTGCATGATACTCTGCGTTTTCAGACAAATCACCTTGATCACGAGCATCAGAAATAGCCTGTATCACAGAAGGTTTTTCTTCCTTTAATTTTTCAAGTTCGGCTTGCATATTCTCAAAACCTTCCCTCGTCATAGGAAATTTATTAATAATGGATGAAGCCATAATCACCACCTAAACGCAATTAAATTGAGTAACGAAATTACTCACAATGTTAAAAATATCACCTTTTATATCATCACTCATGTCATTTGACAACTTTTTTAAAACCCCAGGGTGTACAGTATGAAAATAATTAATAAGATCATGTTCAAATTTATTAATGTAACTTATTTGTATTTTACTTAACTGATTATATAGGTTAGAAAAAATATACATCAGCACTACTTGCTCTTCTATTGACATAGGTAAATGTTGTTTCTGCTTTAATAACTCGACAAGATATTTACCCTTATTCAAGGATAATTGAACACTAGCATCAAGATCAGAACCAAATTTTGCAAAATCTTCTAATTCTCTATACTGAGCTAAGCTTAGCTTTATAGAACCAGCAACTTTCTTCACAGACTTTAGTTGTGCAGCAGAACCAACCCGTGAAACTGACAAACCTATATTTACTGCAGGTCGAAATCCTTTATAAAATAATTCAGACTCAAGAAAGATCTGCCCATCGGTAATTGAAATAACATTTGTTGGCACATATGCAGATACATCACCAGCTTGAGTTTCGACAATTGGCAAAGCAGTTAAAGAACCCTGCCCTTTTTTATCAGACATTTTAGCAGCTCTTTCAAGCAAGCGAGAATGTACATAGAATATATCTCCAGGGTAAGCTTCACGACCAGGAGGACGTCTGAGCAATAAAGACATCTGCCTATATGCCACAGCATGCTTAGATAAATCATCATATATAATCAAACAATGCATTCCATTGTCACGGAAAAATTCCCCAATAGTACAACCAGCATAAGGTGCTAAAAATTGCATAGGCGCGCAGTCAGATGCACTAGCCACAACTACAGTTGTATACTCTAATGCTCCACTTTCTTTCAGCTTATTTACCACTTTTGCTACTGTTGAAATTTTTTGCCCAATAGCAACATAAACACAGTAAACTTTTTGATTTTCGTTTACCTCATCGTTAATCTTCTTCTGATTGATAATAGTATCAAGCGCAATAGTAGTTTTACCAATTTGTCTATCACCAATAATTAATTCACGCTGCCCTCTACCTATTGGAATTAGCAAATCTATAATTTTAATTCCTGTTTGCAGTGGCTCATGCACAGACTTACGATCAATAATGCCTGGCGCTTTAGATTCTATATCCATTCTGTTTTTGGCTCTAATTTCCCCACCGTCGTCCATAGGATGGCCCAACGCATTTACAACTCTCCCTAACAATTCATGTCCTACAGGCACCTGCACAACATCACCACTACATTTTACAACGTCCCCTTCTTTCACATCACGGTCATTACCAAGCACAACTATTCCAGCCGTATCATGATCTAAATCGAGAACTATTCCTTCTACACCACTTGCAAAAAATACCTTTTCACCGAATTTTGCTTTTTCCAGCCCATAAACCAATGCGATACCATCTGTTACTGAAATTACTTCACCTATATTTTCCCGCTTTATAGGATTATCAAACGTCTCAACCTTTTCTCTTATTATACTTGCTATCTCAGAAACATTCATACTGTTCTTCATACAAAATTCCTTACTTTTAATATTTCCATTTTACTTAAGTCAACTAACCTATCCAAGTAACTTTTTAGCGAAGCATCGATCAAATTAAAACCATAC
			CTAACTACGAAGCCACCTAGTATAGAAGGGTCAACCACATTGCTTACTTTTATTATTTTACCAAGAAAGCTCAAAGATTCAGTAATTATTTTTATATCAGATTCCTTTAAAGTTTCTGCTGACTTTATAGTAATTTCGAATTCATTTTCATTTTCTCTTGCAAGACTTAAGAATTTTTCTAATATAAGGATCAATAAACTAGAGCGTTTATTTGCAAATATAACCATAATAAATTTTACTAAATTCTCACTCAAGTGCTCATTTATAGAAAGCATCACTTCTTTTTTGTGTGCAAAAGAAATCATAGGATGAGATAGGTACACAAAAACATCACGTTGATCCTTAAAAAAAGCCAACAAAAATTCTACTTCTTCCCTTATAATACCTAACCTGCTTCCTGAGACATGAAATAGCACTCTAGCGTAAGATGAAACTAAATTATTGTATTGGGTCTTTTTCATATTAAATCCAGTAAATCTAAATTAATTCAGCTACAAATCTTTCATTCTTCAATCCAAGCATTTTTTATATAAACAGGTCTTCTCTTTAAGGAAAGAAAATATAAATCATATCTGACTGAATAATCTAAAAAACTAAGGTTTTTACTTAAGAAATACTTAGAAGAATTTATAATAGACTGACATTGAAGATGAGATATCGGTATTTCTTTTCCAAGTAAACTTGTTTTAACTTCTATAAAAATCAGCTCCTTTTTTTTAGATACAATTAAGTCAATTTCACCGAACTTACAACGGTAACGGCGTTTTATAACATTATACCATTTCAGTTTTAAATATACTAAAACTAATAACTCGCCAAAGTAACCTACAAAGTAGCGTAACCTACTTACCACAAGAAGAACAATTATGATAACAATTAACTTTGTGTAACTACTTTGCCTCCTTCTTTATTTTTACTATAAACCTTACCTCTTGCTGCAATATCCCTATCAACCAGTTCTATCACTGCCATTGAAGCGCAATCACCCTTTCGAGTGCTAAATTTTATTATTCTAGAATACCCACCTTTACGATCTTGATAACGGCTGGCTAAGACGTTTAATAACTTATCAACTGCTAACTTACTATTATGAAGGCGTGAAAGCAAAAGTCTTCTACCATGTAAAGTATTCTTATTCTTAGCAATTGTAATAAACTTTTCGACATATGGACGAAGTTCCTTAGCTTTTGGTAAAGTAGTTACAATCTGCTCATGGTTAATTAATGAGATAGATAGATTCTTTAACGTCGATAATCTATGTTCAGTACAACGAGATAGTTTACGTTTTTTTATTCCATGTTTCATATATCACCTAATCTTCATCAGTATGTTGTTTAGCCAACTCATCTATATCCTTAGGTGGCCAGTTTAGCACATTCATACCCAAAGACAAGCCAAAATTAGTCAAAACTGCCTTAATCTCATTCAAAGACTTTCTGCCAAAATTAGCAGTTCTTAACATTTCACCTTCTGTCTTTTGCACAAGATCACCTATATAAGTGATGTTTTCGTTTTTCAGACAGTTATGAGACCTGACAGATAATTCCATTTCATCTACCTTACGCAATAAGACAGGGTCATAACCCAAATCTTTAGCACCACTAGACGAAGAAACCTGCGATTTTTTATAACTTACATCAGAACTAATAAAGGGCTGAAGTTGCTCCTGTAATATTCTTGCAGCAGAGTCAACAGCTTGACTCGGAGAAATTGTACCATCAGTTTCAATTGACAATATCAGCTTATCCTTATCAGTCACTTGGCCAACACGACTGTTCTCTACCCTGTACGAAACCCTGTTGACAGGGCTATACAAAGCATTAACTGGAATAAAACCAATTAAATCCTGTTCACTCATAAGCTTCAAAAGTTCATTTTCTTTATATTTAGTTACAGGAAGATAACCTTTTCCGCTAGCCACGTATATGGTCATGTTAAGCTCCACATTTTGCCCCAGCGTACATATTAACAAATCTTTATTAACAATAGAGCATTGATCA
			TCAGTTTCTATCATCCCAGCTAATACCTGGCAAGGCCCTTTAGCGTTTAAATTTAAGCATTTATTAGAAGCACCATTTAATTTACACCTCAACATACCCATATTTAATACTATATCAGTTACGTCTTCTCTCACCCCTTGAATTGAAGTGAACTCATGAGTTACACCTTCAATTTTTATTCCATAAACAGCACTACCTTTAAGAGAAGATAACATTACACGTCTTAATGCATTACCTAATGTTAAAGCAAAACCACTTTCCAACGGTTCTAGCACTATATCACTTTTTTCACTTGAATCATCTGATATTACCTTAACTGAACTAGGTTTAATCAATTTATCTAAATTGCTACAGAGAGAAACATCATTATTATAATACATAAAACAACCTTTTCAAATATCCTATACTCTTCTTTTTTTTCTTAACCTGCACCCATTATGAGGAATTGCGGTTTTATCTGCAATTGAAGTCACAGTCAACCCACAGCTCTGAAGTGCTTTAACCGCAGCTTCGGTACCAAAGCCAGGACCACGAATTATTACAGAGACAACCTTCATACCAAATCTCTCTATTGCATTCTTCGCAGCAGCCTCCGCAGCCTTACCTGCAGCATAAGGTGTGGATTTTCTCGAACCTGAAAAACCACATGCACCCACAGAAGTTTGACATAGCGTATTACCATGAACATCAGTTACATTTACAAAAGTATTATTAAAAGTTGCACGAATATGGACAACACCAGTAATAAACTCCTTCTTACTCTTACCAACCGTTTTGACTTTTTTCATTAAAACTCACAATAATAATAAATTTTATTTTTTCCCAGCAATAGGCAACCGAGATCTACCTTTACGAGTCTTAGCATTAGTATGAGTCCTTTGCCCTCTCACAGGTAAACCTTTTCTATGTCTCACCCCTCTATAGCATCCCATTTCCACTAAAGATTTTATGTTCATAGCCACTTCTTTTCTGAGCTCACCTTCTATAACATAATTTTGTCTAATGAAACTGCTGATCTTTTCTATATCTTCATCTCGTAATTCTGAAACACGTTTGCGCTTATCAACTTCGCAAGCGTGACAAATTACATTCGCAGTAGCAATACCTATACCATATATATAAGTTAATGCAAAAGGAACACATTTCCTCACTGGAATATTTATGCCTGCAATACGTGCCACTGGTACCTCGATACTTTATTAATAACAACTCTTAATTTATACCATAAAACAACTCAGAGTCAAACCAAATTACAAGAAATTTTACTTTCAATCTCTTGCGTTACCTCATCAACACTCAAATTAGCGTCAATTGTTAATAATTTGCCTTTATAATACTCGCGTAAACCTTTCATTTGAAGGTGATATTCACTTATTCTCTTATTAATTGCAGACATATCAGCATCATCAATTCTTTTCTCTAACCTCGTACTTTTACATTTAGCACAAGTAGTACTCTTAAAAGAAGATACACTATATATGCTTTTACAGTCCAAACACGCGAGACGATTTTTTAACCTATCGATTGCAATATTATCGTCAAGCTGTAGCTCAACTACAATGTCAACATCCCTATTATATTTTTCTTGCAAAACTTGAGTCAAAAAATGAGCCTGGTTTAAATTTCTCGGAAAACCATCTAATAAGCAATTATCATCCACTAATGCAAGCTGGTCACGTAATAATCCACATATAATTTCATCTTGAATTAAATTACCAGATTCCACGGTACCCTTTATTTTTTTACCTAACTCACTACTGCTAGATATAATATTCCTTAATAAATCCCCTACTGAAATTAATTTTAAATTATATTTTGCTATTAACAAGCTTGACTGAGTACCTTTACCAGAACCTGGAGGACCAAAAATCGTAATGATCATCTTACTTTCCTCGTTTTAGACTCATATTTCTTTATCCAGTTGTCGTACCTATTTGAAAAAATATAAGATTGTATTTGCATAATAGTATCAGTAATAACGTTCACTATAATCAGTAAGC
			TCGTCCCACCAAAAATAAATGGTATATCATAATAATATCTCATAACTTCAGGTACAGTACATATGACTACCAAATACGCAGAGCCAATGAATGTCAACTTAAAAACTATATCTTGAAGGTAATCAGAAGTATGTTTCCCAGGCCTTCTACCAGGTATAAAACCACCATTTTTTTTAAGAAAATCTGCGTTTTCCTCTGGATTAAATATAAAATTGGTATAGAAAAAATTAAAAAATACTATCAGCACCAAATAGGCTACAATATATACTACTTTATTTGCCATAAAGTAATTCAAAATAAAATCAGAAAAAGCGTGCCCCTTATAGAAATTTGCAATTGAAATAGGTGTCAATAAAATTGCATTAGCAAAAATGGTTGGTACTACACCAGATAAATTAATCTTCAATGGAATATAAGTAAAATCGTCATTATGTAATCTTTTAAATTGCTTTTTAGGATGTTGAACAATAACCTTTCTATAAGAAGACTCTACAAAAATGACTAAGAGTAGAAGCAAAAAAAACAATACCAAAACAAAAAGGATAATAAATAACGATACGCTACCGTTTTTATTTAACGTTAACAAAGATGACAAAGCGCTGTGTAACTCTGATATTATACCCGTGAAAATGATTAATGAGATACCATTGCCTATACCGCTAGCGCTGATTCGTTCACCAAGCCATATTAAAAGCATAGTTCCACCTAAAAGGCTGAAAACACCTATTGTACGAAACATAACACCAGGTTCGATTACAACCAATACCCCTTCCCTATTCATCCCTTCCAATCCAACCAAAATTGGAATTGATTGAAATACACAAATTACTATGGTCAGATAGCGTATATAAGAATTCATCTTTCTACGGCCTGACTCTCCATCATTCTTAACTTCCTTCATTCCTTTAATCGCAGAAGAAAGTAACTGAATAATGATAGAAGCCATTATATATGGCATAACGTTCAATGCTAGAATTGTCATTCTAGCCAATGCACCACCAGAAAATAAATTAAATACTCCAAAAACGCCTGAGCCATCTTTGGGAAATATATCATTAATTACATCAAGATTAATTCCAGGAATAGGCACATAAGTACCCAAGCGATAGCAAATTAAAGCTATTAGCGTAAAAAATATACGCTTTAATAAATCGCCTTTATATAACAACGTAGGATCCAAGCTATTAAATGCTGATTTATTGCCCATGACTTACGATAGTATTTCCACACTACCACCAACTGAAGCTACAGATTTTTTTGCAGCTTCTGACGCAAAATCAACATGAAACACAAATTTTTCGCTCAACTTACCTTTATTAAGAAGTTTAATTTTATCCTTAATAGACTTTATAAAACCTAATTTATACAGCCTCTCCTTATCTATAACAGAGTCTTTCACTATTTTTTTAGCTTCCATTAAGCGCTGTATATCGCCAACATTAATTATAGAGTATATGCTCCTACGTATAGGCTTAAAACCTCTTTTAGGCAAACGAGTATATATAGACTGTTGTCCACCCTCAAAACCATTTATAGAAACTCCACTTCTAGCCTTCTGCCCTTTATGCCCTCTACCGGATGTTTTACCTTTACCACAACCGATACCTCTACCCAGCAACTTAGGCTTCTTTTTCTTAGATAATTTAGTAAATATAGAGTTTAATTTTACAGCATTATTCATACTTTACCTGTTTCCAACTATCTCGCTAATCTTTTTGCCTCTTTTGCTTGCTACCTGACGAGGAGATAACATACTATCAAAAGCCTTAAACACCGCACATATAACGTTATGAGGATTATTTGATCTAGTGGATTTAGCTACCACATCCTTTATACCTAACACCTCAAAAACTGATCTAATCGCTCCACCAGCAATAATACCTGTTCCGGCTCTTGCGGTTCTTAAAACTATCTCACCAGAACAAAATTTAGCTTTAATATCATGATGCAAAGTTCTACCTTCACGCAAGTACACTCTAATCATTGATTTCTTTGCAGCA
			TTTACAGCTTTGACTCTTGCTTCAGCAACTTCTGCGTGCTTACCTATTCCACACCCTACCCTACCCTTCTCATCGCCAACAACAACCAAAATTGAAAATGAAAATCTTCTACCACCTTTGGTAACCGTTGTCACTCTTCGTACCGAAACTAAAAGCTCTGATAAATCATTATTATTTTGTAAATTCTTTATAGCCATATTCAAAACCTTCTAAAATTCAAATCCAGAACTTCTTAAAGCCTCAGCAAATTGAGAAACTAATCCTGTGTATTTATACGCTCCACGATCAAACGTAAGCTGCTGCTCTAATTTCATGCCAGACAGACGCTCAACCATTAAAGAAGAAACCTGTTTTATAGTTTCAGCGTTGACTTTCCCTTTACATACATCCTTAATTTTAGCATCCAAAGTAGAAGCTGAAGTGAGAGTTATTCCTTTTACATCATTAATTAACTGGACATAAAAATGCCTATTAGATTTAAATATGGATATACGTAAACGTTCAGCGCTCTTGTCAAGCTTCGCTCTATTACGTAACTTCCTTTTTTCAGAATTACTTAAAAAATTATACGATCTTTTCATTTTTATTACTTCTTTTTACTTACAACCTTACGCAGCATAAATTTGCCTTTTATTACAACACCCTTACCTTTATAAGGATCATATTTTCTAATTTTGCATATATCAGACGCCACCATATAGACCTTCTGCTTATCCATACCACTAACTACTAAGTGAGTTGGCTTTATGCACTTAATCTCAACATCTTTAGGCACTTTATATTTAACATTATGGCTATAACCAAGATACAAAGTCAAATACTTACCATCACACTCTGCCTTATATCCCACACCGTTAATCTCAAGATTAACAGAAAAACCATCAACCATGCCGTTAATGATATTATTAATATTACTCCTATAAGTGCCCCACATAGGCTTTATTTTATCATAATTATCTTTATCTTGATCAACAGAAAGCAATAGCTGATTATCAATAATCTGACACACAACATCCCTGATCAAGCTAACTTCCTTTTCAGCCTTAGCACTCTTTATTAACATACTACCATTATTATATTCAACTGAAACACCAGCAGGAATATTGATAGGAGCAGCACCTATACGAGACATGAATTTCTCCTATTATTTAAAACACACGACACAAAACTTCTCCACCAACCTTTAACTTATGTGCATTATAATCAGTCATCACTCCTTTGGGTGTCGATATAATAAAAATACCAAGACCATTATATGCTTTAGAAATGTCCTTATACTTAGAATAACGACGACAACCAGGCTTTGACACCCTAACTATGTCACTAATTACAGGTGACTTCTCATAATACTTCAATTTTACAATGAAAGAAGGTAAATTATCTACAACTTGCTTTTCATAATCAAGGATATACCCTTCCTCTTTTAAAATCTCCAATATAGAAGAATTCATCTTAGAAAATAGTACCCTTGTTGCCCTATGCATTGCCAATTGAGCATTACGTATCCTTGTTAAAAAATCACCAATACTATCAGATAACGCCACAATATACTCCTTATATTATATTTACCAACTAGACTTTGTAACTCCTGGAATTTGCCCAAAAGAACATAAATCACGCAAAACAATTCTACATAAACCAAATTTTCTATATACTCCTCTTGGTCTCCCAGTTAAAGCACACCTATTTCTAATTTTGGTTTTAGAAGAATTTCTAGGCAATTTTTTAATTAATTTATTTTGAGCTGTAAACCTTTCTACAATAGACAAATTCTTATTATTTATTATAGATTTCAATTTTTCTCTTTTTTCTTTATATTGATCGCACAACTTTATTCTGCGAAGATTTCTTTCTATCATAGATTTTTTTGCCATATATTTCTCCTCTCAATTAATCAAAAAAAGGAAATTTAAGAGCCAGTAATAATTCCTTTGCTTCCTTATCACTAACTGCACTTGTTATAATATTAATATCCATACCTCTAATTTTACTTATTTTAT
			CATAGTCTATTTCTAAAAACGAGATATGTTCCTTTATACCAAAGGAAAAATTACCATTACCGTCAAATTGCTTCACACTAAATCCTCTAAAATCTTTTTCCCTTGGCAAAGCAATATATATCAATCTTTCTAAAAACTCATACATTTTATCTCTACGCAAAGTTACTTTGCAACCTACTGTAGCACCTTTTCTGATCTTGAAGCCAGAAATAGATTTTTTTGCAAAAGTTGATAAAGGCTTCTGCCCAGCAATCAAATATAGGCTATCAAGTGGTTCATTTATTGCTTTACTATCTGTAGCAGCATCTCCAACGCCCATATTGATACACACCTTGACAAGTTTAGGCACTTGCATTATATTGCCGTAATTAAACTTATCCTTCAAGGACTTTACTATGCTATCTTTATACAATTCTTTAAACATATCAACCTAATCTATCACTTCTCCAGAAACTTTTGCAAAACGCACTTTTCTACCGTCTATAACCTTAAACCCCACTCTAGTTGGAGTTTTATATTTAGGGTCCAATGTTGCAACGTTGGATATATCAATAGCTAACTCTTTATTTAATATACCACCACTACTACCAGCTTTTGGTTTAGTATGTCTCTTATGCACATTCACTCCAGAAACAATTACTTTCTTTTTAGCATCACGTGCTATAACTTTGATTACCTTACCAATTTTTCCCTTATCTTTACCAGTTAAAACTATAACGTCGTCACCACTTTTTATTTTAGCACTCATTATAAAACCTCAACAGCTAATGACATTATCTTCATAAAAGAACCAGATGATAACTTTTTTACCGGACCAAACACCCGAGTGCCAAGTGGTTCACCTTGATCGTTAATCAAAACTACAGCATTGCTAGAAAAACGAATTACAGAACCATCAGATTTTCTAATAGGGCTTTTCACCCTCACCACAACTGCTCTATATACTTTTCCCTTCTCAACTTTCCCTCTTGGAGTAATAGATTTAGTAGATACAATAACTGTGTCACCTATAGATGCAGACTTTCTACCACCCAATAAACCAATACAAAGCACTGCACGCGCGCCAGAATTATCAGCTACTTCCAACAATGTATTTTTTTGAATCATATAAATATCCTATTCAATGTGAGCTATTAACAATAACCCATTTTTTAGTAGTAGAAATAGGCTTGTGTTCTTGTATTAAAACCTTGTCCCCTTCTTTACAACTATTATTCTCATCATGTGCTGTATACTTCTTGTATTTTTTTATAACCTTTTTATACAGCTCATCCTTATACACTTGTAATACCGAAACCTTTACAGTCTTATCACACTTAGCCTTAGTTACAGTACCACAAAAAACCTTTTTAGGCATTCTTTTCCTCTCTTCTTCTTTTATTTAATGTAGTTAAAATACGAGCTATGCTCTTTCTTATTAAGCTAAAACGCGAAATATTGTTGCACTGGCCCAGCTTCTTTTGAAAAACCAAATTAACAAACTCTTTTCTCAAATTCACAAGAATTTCATGCAATTCTTGCGAGGACCTCGATTCAATGTCAGCTATATCCATTGCAACTCCATTTAATTATGATTAGATACAAATTTACACTTCATAGGAAGCTTAGCAGTTGCCTTTTCAAGCGCCAATCTTGCTAAATGCATGGGAACATCACTGCTAATTTCAAACAACATTCTACCGGGCTTAGCTTTAAATACCCAAAACTCAACACTACCTTTCCCTTTACCCATACGCACATCCGCCGGCTTTTTACTAACAGGGGTATCAGGAAAAATTCTTATCCACACTTTACCAGAGCGTTTTAATGTTCTAGATATTACACGCCTTGCAGTTTCAATATGCTTAGATTGAATCCTACCTGCTTCCATAGCCTTTAGACCATAATCTCCAAAAGATAATGTGCTACCACCTTTCGTGTTACCCTTAATTCGTCCTTTAAATACTTTTTTATATTTACTTTTTTTAGGAATAAACATTTCAATATACCTAATTAGTTAC
			CAATATAAACCCAGACCTTAACTCCTATGATGCCATATATAGTTTTTGCTTCAGCAAAAGCATAATCTATATTAGCACGTAAAGTATGCAAAGGCAAACGGCCTTCTTTATACCACTCAGTACGAGCTATCTCAGCTCCGCCAAGGCGCCCAGAACAACTTACTTTAATACCTCTAGCACCCATCCTCAAACAACTTTGAATAGCTTTTTTCATCGCTCTTCTAAATGAAACCCTTTTTTCTAACTGCTGTGCAATGCTGTTTGATATTAAAACTGCATCTATTTCAGACCTTTTAACCCCTACTACATTCACTTCCACATTATTTTTTACTTTTTCAGCTATCTTTTGCTTTATCTTCTCAATATCCGAGCCTTTCTTACCTATTATCACTCCAGGTCTAGAAGAATGTATTATTACAGATACCAAATCGATCGTACGCTCTATAATTACTTTAGAAACACCAGCATGCTTAAAAGATTCATTTATATAACTGCGAATAGATAAATCTTGATGCAACCCTTGTTTATAACCCTTCTCAGCATACCAAATAGATGACCAAGTATTAATTATTTTTAACCTAAATCCTTTAGGATTAACGTTTCCCATATTTTTGCACTTTCCTTATTAATTTTCTATTTTTATGAATCATATAATTTCCCCCAATTTTACAGTTATATTACTATAACGTTTACTAACTCTATTAGCTCTACCCATAGCTTTTGGACATACCCTACGCAAAGTAAGAGACTTACCTATTAAAATTTCTTTTATATATAAATTATCGATATCCAATCCATAATTTTGAGCATTAGCAATCGCAGAATTTAATACCTTCCTTATAAGACCTGCAGCTTTCTTTTCACAAAATCTTAATTGCACAGTGGCAAAAGAAACTTTTTTATTACGTACTAAACCAGCAACCAAATTCAATTTACGAGGAGTTGATTTTAAAACCCTAGAACCAGCTTTAACTATTACATCTCTGTTTTTCATATCAATTACCTTCTTGTCGCCTTTTTATCACCACTATGCCCAGTAAATTTACGAGTGGGTGAAAACTCACCAAACTTATGACCTATCATATTCTGATCATTAACATTCACAGGAATATAATCCTTACCATTATAAACAGCAAATTTTAAACCTAAACAATTAGGAAGAATTACAGAAGCCCTGGAATGAACTTTTATAGCCATGTTAACAAACCCCTTGTTTAAAGCATTATTCACCGACTTTAATATAGAAGGATGACAAAAAGGAGGCTTCCATGCAGATCTACTCATAAACTAACCTTTCAATTGTTTTATATACTTATCACTAGATTTATTTCTCTTCCGAGTTTTCTTTCCTTTTGTTGCAACACCCCAAGGAGTAACAGGATGACGACCACCAGAGGTTTTTCCTTCCCCGCCTCCATGAGGATGGTCAACCGGATTCATTGCAACTCCACGTACAGTAGGTCTAATCCCAAGCCACCTACTTCTCCCAGCTTTACCCAACTTTCTATTCTTATGGTCAGGGTTAGATACTACACCAATAGTAGCCTTGCAAGAAGATAAAATCAACCTAATTTGACCAGACCTGAGTCGTAATAAAACATATTGGCCATCACGACCAACGATTTGTGCATAACAACCAGCAGCTCTAGCAATCGCAGCACCATTACCTGGCTTCAGCTCAACATTATGAACGAAAGAACCAACAGGTATATGCTTGAGTAGTAAACAATTCCCTGGCAAAATATCAGCATCATTCCCAGCTGTAACAACATCACCTGGCTTCATACCTTGAGGAGCTAATATATAAGACTTAATATCATCCTCCTTATATGATATTAACGCCAAAAACCCACTTCTATTTGGGTCATACTCTATTTTTTCAACTATACCTTGACCACTTCTATTACGCTTAAAATCTATCACTCTATACTTCTTTTTGTGACCACCACCCCTATGACGAGTTGTAATTCTACCATGATTATTTCTTCCACCACTGGACT
			TTTTACCGGATGTAAGAGACTTTTCTGGCTCATCTTTTGATAAACCAACTTTACTTACTAACACAGTCCCACGAGAAGACGGAGTAACAGGATTAAAAAATTTCATACCCATACTAAACGCTCATTATATCTAATTTTTGACCACCCATCAAAGAAAAATAAACTTTCTTTTTCTGTTTTTCACAACCAATCACACCCCTAAAACGCCTATATTTAGGCTTAATTCTAACAACATTTATAGAAGAAATTTTAACATCAAATAGAGACTCTATTGCCAACTTTATTTGACGCTTATTTACATTTACAAAAACATACAAAGAATATTTATTAAACTTCTCCCTCAAAAAAGAGGCCTTTTCTGTAATTATAGGAGATTTTATTATATTATTATATTTGATCATAACAATCTACCTTCAAGATGCTTTAAAGTATCCTTTGTCAACATCACGCATTCGTGATTCAATATATCAAAAACATTTAACCCAATAGGTTTGATTAAGTCTACATAGTGCAAGTTTTTAGCCGCACGCAACAAATCATCTCCATAATCACCAACTATCAAAAAGGAAGAAAATTTAAAATTTTTAATACATTTACACATTTCAGACGTTTTCTTCACATCAATATTTAAATTATCCAGAATAATTACTTGATTATTTAAATACTTTAGAGATAAAGCAATTTTTAAACCAAATTTGCGTACCTTCTTATTAAGAGAATAAGTATGACTCCTCACAACAGGGCCGAAAATAATCCCACCACCTCTAAATTGAGGAGATCGCAAGCTCCCTTGTCTTGCCCTACCGGTACGTTTTTGACCATAAGGTTTAGCTGTTGTACCAGAGACATCACTAATACCTTTTGTTTTATGAGTACCAGCTCTTCTCTTCGCTAATTGCCATCTCACTATATCATGCAAAATACTCAATTTTTGCTTAGCAGAAAATATCAAAGGATTGAGCTGAGCAGTACCTACATTATCATTAGATAGATTAACTAAATTACATTCCATAACTAACTTACCAAATTACTAGCATCATCATTTACATCTAACAGTAAACCTACCGGAAAAGGAACATCTTTATGTAAAGATTTTTTAACTGCATCTCTTACAAAAACATAGGAATTTTTAAACCCAGGAACATTATTACCCTTCACAGCAATTATACTATTTTCATGATCAATGGATAATATCTTCATATTTTGTGCAGTTATCCTGCTGTTACCTAAATGACCAGCCATTTTCTTTCCTTTGAATACTCTACCAGGATCCTGACATTGGCCAGTGGAACCTTGTGATCTGTGAGCAATAGAAACACCATGAGATGCCCTAAGCCCACTGAAATTATGCCGCTTCATCACACCAGCAAATCCTTTACCTATAGAATAACCCGTAATATCAAGATATTGACCAACCACAAAATGATTGATTCCCACTTTTTTACCACATTCTATTCCCGACAGGTCATTTAATCTACTTTCGTATAACTTACATTTATTATTTATACCCTTTTTCTTTAAATATTCCAACTGAGGTTTTGCTATATTTTTAAAATCTCCTGTGCCTAAAATGACTGAATTATAGCCACATTTATCTTGTCCTTTTATATCAATAATATAAGTTTCGCTGAGATGCAATAAAGTTACAGCCATGCGACTATTGTCAGAATACATAGCAGTATGACCAATATTCATCATTAGTAAACCAATTCTCCTCAGCGAATTTATTCTCTTCATTTCCTTCTCCTAAACCTTAACTTCCTTGACTTTTAAATCCACTTCTACGCCAGCAGAAAAAGATAAACCTGTAAGCATCTGCATCATAGTAGGAGTAAGATCATGTAAAACAATCAAACGCCTAGAAGTTCTCATTTCAAACTGTTCACGAGATTTTTTATCAACGTGAGGAGATCTATTAACAATAAATTTAGAATCTTTCCTTGGCAACGCAATCGGACCAGATAATTTTGCACTGGACCGCTTTAATTCATCAACAAATT
			TTCGAACACACTCCTCCAATAAAGAACAATCGAAAGCCTTAATGTTAATATATATATCTTGCTTCATCTTAGTTACTACACTCACTCCAAAATTTCAGAAACAACACCAGAACCAACAGTTCTACCGCCTTCTCTTATCGCAAAACGCAATCCCTTATCCATTGCTATCGGTACTTGCA----------------------------------------------------------------------------------------------------CGGATAATTTCATTATACTTAACTTGGAAATAAAGGGGTCTCAATCCTTTCCAAAATCTCCTATCTATTGTTTCTTAAACCACTCTCCTGAACGGATACAAAGCTGTTTTTACGATAAATTACGTACCGTCTAATTTGCCGTTCTGCAAGGTTGTTGGTTGTTTCTATCACTTCAGGTTTTCTTAAAAACTTCCACATCATATCCTCAGACCGTAACATCTTAGCGGCCATTCTTGAAGCTTGAGTGCTATTTACAACCCTCGTCATTTTACGCAAAAAATGTTTTACCCTTTTCCGAATTTTTCGCATCAGTCGATAAAATCTCAAATTATCTATCGAATTGTGTTTTTTTTCCTTGTCTACTACAAACACCTTATTGCTGAGCGATTTTAGTGCTTGGCCAGTTTTGCTCACTTCAACATTTTTACTATGGGCAAATCTCTCAAAATCTCTTGCCAAATGTGTCCAACATATCTGTCTATTTTCACGATTGAAGTAATTGTATACAGCGTATCTATTGCTCACAACTATGCCATCATATTCTGGCAGTAAACTCTTCAACACCTTCTTACCACGAGACTCGCTTACCTTCAAAAGTGTCAACGCTTTGTTCGTTATTACCCAACTCCAGCCTCTCTTTCCTTGATTTCTGTGTCCTGTTTCGTCTATATGCAAATATTCGCTTCCTTGTAACTCTTCCTTCATTTTCTCATATTCAGATGCACACTTCTTCGATGCCCTGCGTTCAGTATTTGAGACTAAACCAAGGCTTATATTTAGATTAAAAATACTGCCTAAAATTTGCTGTACCTCTCTTTTTGAGTTAATAAAAAAGCCGCTAAGGCTGCTTATAATTGTTTTAGCATTAGATCCTAGAAGATCTCTTGCAACACCTTCGGGTAAATTTGCTGTAATTCTTTTATTACATACTCTACAATGTCCTCTTTGCAATCTGTACTCAGTTACAGTTGGCTTAATTTCTGGCAATTCTGCCTTCTGATGAATAATTTCATCTTCTAAAGTAACCTTACCTCCACACATACAAATCGTATCAATTGTGCAGCTCACTACCTCGTCTGCAGCCATTAATTCACGCTTATGCCCCTTATGTCCTGGCTGACCTCCTGGTTTTTTATCACTTTTCTTTTTTGCTTTCTTACGATATATATCTCGTGATGGTGGCAGCGATGAATTTTGCGAATTTAAGCCCAATTTGTCTTGTAATTCAACTATTTTTGCTTTCAAGCTGTCATTTTCTCTGATCAGCGCTTTTATTTCTTCCTTGAGATTAGCGTTTTCTGCTACAATCTTTTCTTGCAGCACTTTTGTCATTTACCCATTCCATATTTAGCTTCCTATTTCTTTACACTTTTATATTTACTTTGTAAATCACCTTATCTCTGTGAGCGATTACGGAAATTCTTGGCTTTTTAGAAGAACCAATTTCTGGCTTGTTTTCTCCAGTATTTGCCCTTTTTAGAAGTGAAGCTCTGCCTAATTCTTGAATAATACCTTCGTTATTAAGACTTTTAGCAATATCTAGTGGCATTTTACCTTTACTATTCTTGATTTGTATTGCTCCATTTTTGACAAGCAGCTTAACTACTTTAGGTTCCTGTTTGCGAACAGCCGCATGTAACGGTGTATTTAACTCATAATTAGCGTCCTGAAAATTAATGTTCGCTCCTTTCTTCAAAAGATCTTCAATGTCGTTTGATTTT
			TATTTTTCTGAGGTGCTACTCTTAACAATTTTTATCAACTCCTCATTAAGATTGGCTTGACTCATAATATCATTATAGTCAGAAGAATGAGAGCTCCTATGTTTAAAAATATAGCTTACCTCTTGATTTTTAGCTAATTCATATGGCTCTTTACCCTCATTATTTTTGATATCACTTCTTGCTTGTTTATCTAGAAGTAGCGATACAAGTTTTTTGTTATTTCTGGAAACAGCAATATGCAAAGGTGTATCACCTTTATTGTTTTTAGCGTTAACATCTGCCTTCCATTCTTGCAGTAATTTTCTAACTATTTCTTTTTTATCCCTTTCAACAGCATAGTGTAAAGGTGTATTATCTTTATTATTTTTATCAATGATGTTAAGCTTTACTCCTGCTTTTAAAAGATCTTGTACTTTCTGCAGGTTGCCATTTCTTATAGCAGAAAATAGCTCTGTATTTTTCTCTCTTTCACCATCACTATCAAACCTACGATAACGTTTAAGTTCAGAAGATTTATAAGCTTGTCCTATACGTTGTACTTTCTCTAATATTTTGGAAGCTTCTGAATTATTTTTTTCTTTTTCTAAGTAATCTATTGAACGCTCCACTTTGAGCATAAATTCCACTGCCTATTTTATATAGAAACCTATATTAGATTTGATTATATGCTAATGAATAACATTAGCAATGCAAGTAGTTTTTATGCATACCTCTTTAGGTTTTACAGAATAGGCAGTTAGAGTAGAAAAACAAGTTTCAAAATAATATAAGACCTGCTGTAAAGTAAATCAGATTTTTTTTGAAAATAACTACCGTAAAAAACAGCAGCTTTCCTTTTGCAACAGGTCTATAGAAGTTGTAATTATAACAAGTAACAAATTTAACTCTATTTTTAGAGAATCTATTTGGATTCACTCTATTTCTAGGTGTCTTTCAAACTGTGTAACTAACTGCTTTACGTTTACATGTGTAATTAAGAGAGCTTTCACAAGGCTCATGATCAAACTGCTACTTTGCAGGATTTTCTAGAGATCTTTTATTTCTCATAAAGGATGACTGAGCTTGGGAAGCAACTTTTAATGGATTTTTCTTTATACCAACATCTGATTGTGCTGCTATAATGGCACTACTTTTAGCGGGTTGCATACCTACACATTCTCTTGCTTGGTTTTGCTCAAAATTTTCCACTGTTGCTTTTACTTTACTTTTCATCTTGCGATTAACCACTATAACAGGCACCTCCACTTTTGGCACTACTTGTCTATAATCTTGATTCTCAGCTCTTAATGGTACTATCGATTTACTTTTAACTGATTTTTTAAGAACCGCTCCCACTATTTTTGGTTTTGCGCTTATTTTTTGATTGTTATAGCCTAGATTTTTAGACTGTGATGATAACGTAAGTATATCTTTTATCGCTTGTGATTCTTGTTTAACTTCTTGAACGGTAAAGGATGTTTTCTTTTGTATTTCTTATAATTCCAATAGAATTTTTGTATTTGTTCGAACATAGAAAATATTTTGCATGGAGTTTTTTCTATCTTTGGTGATTTTAGTGTTGCTATTTAATTCTAACTTTTGCATAGTACTCTCAATATTTTTATATAGGAGGTACAATGCCAAAAAAGATGGAGCGTCATGCTGCAGTGCTTAGTAAGTTAAAGAGTGTTATTCAACATACAGATTCCAAGGTCATGGCTGAAAGGCGTTCAGCTATTGAAAGATGGGTAAAAACTTACATTAGGCAGGTAGAATATCTTAAAGATGATAAGCTACAATTCTTATACAACATATTTCGCGATGAAAGTTGTTGGTCAGGTACGAGATTGAACAATACAATCTTAGGACAGAGGTTTACTGAAGAAAAAATAGGCGAAATAAAGAACCCTCTTCCTATATATGATATGGCATGTCGATACTGCGTGATAGATAAAATTCCTTTGCTCTTTCAGAAGCAGTTTGAATCTTACAAAAGTAGCTTCTCTTCTGAAGAGATAGAT
			GATGATGGTAAGCCTGCAACTAGCAATAACAAATATGTAAAGAGTGAGTTGTTGGGTTATATGAAGAGTCAAGACCCTGTATTTAGCTTTTGGGTTGATAAAAAATCTGGAGAATTTAAGAAGCATGTCAGCGCAACAGAAGGATTTAAGAAAGCTATAGAACTTAAGTGGAGCGAAGGAGTAGAATATTTTTATAGCCTTCTAAATGAAAAAGAAAGAGAAAGAGAAAGGAAAATTACTGATGCAGTTACTATATTATCCTCTGTTCAATGTGACCATAATGGTGCTGTTACTTTAGACTTTTGTCTTAGTAAAATGAGCGATCAAGCAAAAAACAAGCTGTTTAAAGATTCTGAGCTATCAAAAAAAGATAAAGGAGTGTACTCTCTCTTTAGCGCGTTGATACATCAAGGTTTTTTTGATACGATGCAAGCTATACTTCCGATGTTTAAAGATAAAATACTGGAGGATAAGATACTTTCACCTAGGAGTTATACTCTTCTTCTCTCCTCACTTTCGGACATGATGCTCGAAAATTCTGAGTCAACTATTCAAGCTAGGGAAGCTATAATGAACCTTATAAAGTGTGGTAATTTCAATAATCATGAGGGGCGTGAGGAAAAAGCTGCGGTATTTTTTTCTAATGGAAGGGTTCCGATTAAGCGTGCGCTTGCAGGATTGATTGTCGATTGGCAACTTGGTTGTACAAAAAAGGAAGAGGTGTTAAAGGTACTACAGTTTGCCAAAGAGTTTTGTGCAGTTGAAAGTTTTATGTATTTTAAAAAATCTGTTGTTGATAACCTAAAAATGGTTGGTAGGGATGGTATGAGAAAAAATATAGACTATGGTAAATTAGCAGAAAAGTTGTTTGCTGAATTAGATACGGTATCCGTGCCTAACGGAAGAGGTGATTTTGGTGGAGCTGGTGACCCACAGTCTACACTAGGAAGCACTGAAGTTAGTAGTTTTTCTGGTCGCAATAAGTAGGAGTATTTTATGCATGGGTTAGTTAGAAGTTTAATAAATGGAAATTGTGGAGAATTCACGGAAAAGTTTGAATATTTCTTGGATTCATGTCCATCTTTTCTGCATTCAGTTGGCAAAGATCACTTTTTTCCTGCGTTCTTTTTTGGCATGTTTGCTACTGCACATGATTCTGGTGTTGCAAACAATGATGAAAGAATCTTCTTTCGTTTTGATAATGATCCAGGTAGTCCTGGAAGGGGAAATCTAAAGGTTGCAATTCTAACAACTGATGGAAATAACAGAAGAGTTGTAAGGTGCTATACTATTGCTGACAGAGAGAATAGCTACGGTTCTAGGTTTAGCCAGCAGGAAAGGGAGCAGCTGGAAGGTATCCTGCGAGATGAAGAGCTTGAATGGCAAGAGTATAAAACATTTATATGGGCGGATAATCAAGGTGAAGATGAAGAAGAGGAAGCAGTAAGATGTAGGATATTTCAGGCAGGACAAGGGCCGTTTACTGGAAATCATGCATCTTATTTAACTCGTAGACATAGTTTTCAAGAGATTACCAGAACACCTGGGCTGCAAAATAATTATTTACCGGATTTGATGAATCAGCTAGAAAGTGATGATGCAGATGATGTACACGACACTACTGAGGAAGTGTTTCAGCATATTATTGGTGTCTACGATAGATATAGTCAGGCATTGGACTTCTATGGTAGAGAGTCTGACTATCATGGTTTTGTTTCCGGTGTTTTGATGCATTTTAGATATCGCAATGTAGCCAATATTTACCTTGAGCTGTTTGTAGGTGGTGGATATGCAGATATTACTTCTATTGTACGTGGTACACAGAGGTTAATTAATTCTGTTCCCTGTGTAACTGAACTTAAGGCAGGCAGAAGAGCAGATAGGAATGCTGGCCGTGCATTAGAGCAGGCTGGAAATTATGTTAATGGATGTCCCGTTTCATCCATATCTATTCCAACATTATCACCAAGAGCTGTCTCCGCTGGAGTGAATTTCGATTT
			TGGTAACCCAGGACGTTTACAGCTTGGTGTGAGGGCTTTTTTAGCAAAAGGTTCTTCTTTAATGGAAAGATTATTTGAACCTGTAGAGGATGAGGAGATTGGAGAAAATGTTAGGGATTATCTACTCCATCCAGCCTTTGGTGTACCTGCTGTACCAGGTATTAGGAATAGGGGTGGTGTTAACGCTAGAGATAGAAGAATATTTCTCTATACAAGTGGATTTGCTTTCGCAAGTATTGCATTTGCAAAAGGAACTGTGCCAATAGAAGGAAATCGTGCAATAGTAGATAAGCACTTGTTTCACTATGACGGTAATGCAAAAATGTTAGATGAGCAAAGATACAATACACAAGTAAATATTGGAGATCGTGCTTTGACTATGGTTTTGCATGTATCACGAGGTAGAGACCAGAAGGAGGAGGTGATCGTATTTCATGTTCGCCACGTATTGGCTAATCAACTTTTTCCGGACAATGGATTGGATCTATCGCGTTGGCCGAATGCTATGGTACATGAAGTGGTGTGTAATTTGACCATAAATAGAAGGACAAGAGGAGTAAATGATAATCTTGGTTTAACTGTTAATGTAGAAACATTTGACTCGCCTGCTGACTACCTGCTTGATAGAGGTAATCAGCCTTTTCAAGGTGAGCTTTTACGAATAGGTGGCGTTAGTAATGTGCATCGCGCTGCAAATGTAATGATGAATACTGGCTGGGAAAATGAAGATCCAGACAGTCATGAACGGTTTTACCAAGCAATTTCCAACGTGCTAAATCCACCCCAGCCAAATAATGCAGGACTCCAATCATTAGCATGGGTAGTGAACAGAGATAATGCTAGAGAAGCTGGGTTTCATGCTGCATTGCATGGATTATTTTACACTTGCGATAATCCTGCTAGGGTAGTTAGTGAATTTCAGGTTGGAGGAGGAGGAAAGTTAGACTTAGTATTGTCACGAGCTATAGGAAGGATGGGAGGTACTTATCCGATTGGAACAGAGCTAAAGTTTGCTGCCACTGAAGCAGACGTACAAAATAGAGAAGAAGAAGCAGATGAACAGGTGGAGGGTTATCTGCAGAGTAGAGGGTTTGATCGCATTACTGATGGAGATAAAATGGTTTTCTCGTATGCCGTATTTAATGATCAAGCGCCAGCACCAGCACAAAATGTCCCAAATACCCTTATAGCAGTTAGTAATGTTCTACGCATAAAAGATAACTTAGGAATTGACACTGTGGACGACTTTCCTTATAGATAAAAGGGATTATTGAGAGTTTAATTGTCTGTCATAAATAGCAGACGCCGTCTTGTCAGTCAACAAAAAATTTATAAAAATTGTCTCATTGCCTAGGCTGTATTGTAAAACTAAAAAATACTTCCAACTCACATCCTGTATAGCGGATACAGATTATAGTTATGTTGATAAGTAAATTTCTGCTGTCTTGTATATATAAAACTAATTTACTTATCAACATACCAATTACATTCAATGAATTTGTGTAAGATGCCATTTTACATAAGATAGAATGGAAGCATTTTTTGATTTTAAAGTACTAAACCTTCAGTTAACCTCCTGGCCCTGTAGTTTTTGATATGGTCAGGATCAAAAGCCTTTTTTGATCTTAAAATACCAAAACAATATGAAGTAACTTACGCATTGCAGACCCAACTATGGCCATATTATGCTTACCCTTTTCCTTTAATCTCTGGCAAAAGCTCATAATAATAGGATTGTGATTCTTAGCTACTATGGCAGGAAAGAAAAGTGCCTTACGTAATGGTTGTGAACCGGATTTACTTAATCTGGGTTTGGCATATACAGATGAACCTGATGTTATATTTCTCGGTATAACTCCTGCATATGCTGCCAATTGTCTGGCATTTCTAAAAACTTCTATGTCAGGAACCTCAGCTAAAATAGCTACTGCTGATTCCTCTCCTATTCCTGGAATAGTCAGTAGAAGTTGAAAATTTTCCAACAACTCTTTGTGTTGCTT
			TAATAGTTCACGTACGGAGTTTTTTATTGTTTCTATTTTTTGAGCTATATTCATTGCAAGGTCTTCCCAAGCATTTGCAACTTCTTTGGGCAGTCTCTCTTTTTTTTCTAAGTGGTTATTTACTAATATCAATTCATCTTTTAACGCAACCGAGCAACGATAAAGATGTTTTAATTTTTTCAGTTCAGGAGAAGGTGGTGTCCAACGAGTAGGTTCCTGTCTTTGGCAACAATCAGCAATAATTTCTGCATCAGTCTGATCATTTTTTTGCCGTGTAAGCTTACTTCTTGCGTAGGATTTTATGCAATAAGGATTTACAACACTAACAAAATGTCCAGTATTGTGTAGAAATTCAGCCAAAGCTTCACTATAACAACCGGTAGCTTCCATGCAGGCTTTTACTTGTTCTACATTATGTTTTTGTAGAAAGCTCAGTAAACCTTGAAACCCATGATCATCGTTCTTAAAGCTCCTTTTCCTAGTTTCACGTTTTCCTTTTTTACTTATAAATGAGAGAAAAACATCAAAGCGATCTTTTGATACATCTATGCCAAGAAAGTTGTTGATCATATATAACCCCATACGTTACCATTAAAAATGAAAAGTAAGGCTAACCTTGTTAATACAGAATTAGAACCATTTAGGTCTTTCTAAGACGCCGTCCAGCCTATACTTTTGAGAGGGAGCTCTTATCTGCAAAACAGATTTTATATCTAAGGTTTATATCAGAGTTCCTCCCTTCTCCAACTAATGCTTAAGCTTAAAACATTAGATGCTTTTTTCAAGATACAAGGTTTATAGTTAGAATTGGTTGATAGTGTTATATTGACTACTTCATTTTGTAACCAGATCGGCTTTATTGAGTAGTGGATTACAGATGGGCAGGCAAAAAAATCCGTGTAGTAAGTTCAAAATCAATGTCGGAGAATTTTATAGAAGTGTCAAGTTGAAGTTGATGTGGAAGGAAAGAGACTATAAATTCTGCTATGTTGATTGCTTAACACTCTGAATCAAGGTTGCAAGTTTACTATCCTATCAGGCATCTTTATTAGGTTAAAAGAAAGTTTATGTAAACACCTGAACTTACTACAAAAACTCAAAAATTGCAAAATAATAAAAATATTATATTAAAATCAGCTTGACTCATATTATATATTGTACATAATATATCAAGCTAGGAGGAAAATATGGTTATTGCTGAAGCTATCAACGGGCAAAGTAAACAAGCGAGCAAAAAGCTAGAAGAGAAATTAAGTCCTGGACAAGAGTGGTCAGAAACAGACAAACTATTGGATGAAGAGTACGAGTTAATTAAAAAATATTTATGGGTTCCATCTGAATTAAATGGAGGTAGATCTCTAGTTGATGGTCAATGTTCATTTGAGGAGCTGGTGTGTATATGGCTTGCTCATACAACAAATTTGAACGAGAATCAAAAAAAGTTAAATAAAGAATTACTAAAAACTCTTAAGGGTATAGGTTCTTATCTTCATGAGTACGATACTAAAAAACTTGAAAATTTTTTAAAAAATAACAAGGACGATCAAGATTTAAAAGTTGTTCTTAACCTTAAAAGGGGAGAGTCAGGATTAACGTTATTGCATGCTGCTTCAAGACTCAATGATGATCAGAGCGGTCCTACTTTAGTCAATTTACTTCTACAAGCAGGGGCTGATCCTAATATAGAAAGCAATGAAGGGAAAACACCTTTACATTATGCTGCTGATAGTAACTATAGGTATCTCACTATAAATCTACTCTTGGAGGGAAAAGCTGATCCTAACATACGGGACAATAAACGAAAAACCCCATTACAAACTGCTATTGATAATAATAACTGCCACATTTTAGAATGCTTCTTAACTGACAATCAGAAAAAGTTGAGTAAAGAGCTGTATGATATACTTTTAGGTATACTCTCGCCTGAATATTATAAAAAACCTCATGTTATAGGTGAAGTTTTTAATCGTCAGGCTATTGAAAATTTAGGCAAGTTTCTG
			GATAAACATAAGAATAGTCAGGATCTCAAAATGATTTTCATTGTTCAGGATAGAGTAGGTATGTCAAAAGTACTTAGTTATGCTAGAGCTACTTGCAAAGAAGCAGTGGATTTACTTCTAAAGGCAGGAGCAACTGATCCTAAAAAAGATGCAAATATGTGCAATAAGAAGAAAAAGTGTTTGCTTCCACCTAGGACTTTATGGAGTATCCCAAACCAACAGATAGTGCTAGGTGGATTTTTAAATGACATATCTCAAGTTGAAAGTATGGATCAACTGGAAAAAGTTGTAGATAGAGCTATAGATTTCGGAGTAATGTTAAATTTCGCTAAAAAATCTTCTCAAGGTGAAAAGTACAACTTTACAGATTATGTAATAAAAGAAATTAGTAGATTAGAAAAGAATCCTAAAGTTGCAAGTGATATAGTATGTAAGTTGGTATCGTGGGGAGCAGCGTGCTATACTAAAAACAGTATAGATGTAATTGGCGAACTGGAATTAGAATTTAAAGATCACAAAGCTAATATGATAAAAGCTCATGAAAAGTATGTTAATTGTACTCAGAAATTCCTGAAAATCGCAAAAAATGCGACCAACGGCAAGTTAAATCGTGCAAAAATGGATAACGCTACTTTTTACTTAGAATATTCAGAGGACAGTACAATAGATGTTGCACAAATTACAGATGGAACAAGGGATTTAGGGCTAACCCATGGAGATGTAAAGTGTGGAAGAAATATAGTAAAGATCGGTAATAGTGAAGTAGAGATTATCACAAAAGATGGTGTAAGGAATTACACAGATCTTACAGAAGGTGGTGATATAGTATTAACTTTCTATACCATTCAGGGGGAACTAGAGGTCAGGTTATATCCTGATACACAAAATAAAGATCTAATAAGAGTAGAGGTGAACGATCAAGATTTACTGGAGGAATTAAAAAATTGTAACGAAAAAATAGGTAAGAATTGCTTACTAGGGGGGTTACCAGTTGATCAAGCCATAGAACGAGGTTTCTTTACTAGATCAGGAAAACTTTGTCAATATTCCGAAACAGTTAGTTCAGCTGCTCAAACTGTAAATGAAAAGCAACAAC----------------------------------------------------------------------------------------------------------------------------------------------------------------------------------------------------------------------------------------------------------------------------------------------------------------------------------------------------------------------------------------------ATTGCGACAATATTGTAAAGAGTTTGCACGAAATAACCCACCAGAATGGTTCATAAATGCTATTACTAACAGTCATGATAATAATGGCGTGGTGCGTAGGGAAACTCCAGATTTTTATGCAAAAAATATTCTAAATAACAATAGATGGGGTGATCCTGAGGTTGAAGGTAGAATACTTTGCGGAAAGTATGGTGTAAAATTGCATGTTGTAGAGAGTAATCCATTACATGCTACTGATGAACAACAAGATCCATCCTTGCATCAACTAATAGATAGTTTAGGATCAAGAAGTACAGGTGAGTATAATAGGATAGATTATGATGACAATAATGTCTTACATATAGTAAATAAGGGACATGATCATTTTGAACCACTGTTTAATAGTAATAAAATCTTGGCAAAATGCTATTCAAGCTTACCAAGGTGTAGTATGGACGAGTTAAAGATAGAATCTCACCAACATAAGTCACTACTTGTAAGTGGATCATAGCTCCGTATATGACTTGTTACACAGCAATGATG
			GAGGAAGTTTATTTAGATGGTTAAAAAAGAATTTACTTAGCACTTATGAATTTTCAAGTACGCTTTCAGGTTCAAAGGAAGCTGTAGATTAGTCCACATGTACTACTTTCTCGAGTTGTATGCTGGGATTTAGAGTATTGTACGTTGCATTTTTCGATTTCTATAGAATTTTTCCCCAGATCTATTATTAAAATGTGCAGCTAAAATTCGATACATTTTCTGCCATTGTCGTATCTAGCATGCTAAAATCTTCGTCATTTATATTGATATTTTTGCATAATTGAGTGTCAGCTTTTATAACATTGATTTGCTTTTTTACATCAATCTTGACTTCCTCAACATCTTTTGGAATGGCCCTTCGTATCAGCTCCTTCTGGCACGTACTCTTTCTGTTACTTTTGTAAATTAAGACGCCATTCCTTACAATTTTTCCATCTGCTCACTCCACAACACCGGTATTTCTCTCAAATCAACTAATTTCAAATTTCTTGGCTGCCTCCCATTTACTATATCTTCTTTAATCTTTGGTGCTAAATAATTTCACCTTTTCTTTCCCTATTAAGAACTTCACAAACTCAAGATTTTCATGGTTATAACTGACAGCATGGTGCACAGCCATCTTCTCGACGTACATAATTAACATTAGCCCCTTTATCAAGTTGAGCTTCTACTCCACTGCGGTCTTTTCTCTTGACAGCATCAAGAAGTAATTCATTTCTTAGTAAACTTTCAACTTCTTCATGTCCTCCATCATTTGCAAGTTCCAATGGTGATCTATTATTGGAATTTTTAATATCAATTCTTGCTCCTTTTTCTATGAGAAACTCTACAGCTGATAAATGTCCTTCCTTGGCAGCATAGTAGACTGATCTGTGGTTTTAGAATTAATAAATGATTCTTGTTGTTGCTTTTATATTAGAAGCTTTACAATCCCTAGATATCCTTTATTGGTAGCATAATGCAAAGGAGTCCAATTGTTTTTACCTTTTGTACCAACTTCTACTCCCTTATTAAGAGAAAACTTTACAATATCGATATTTCAAAAATCAGCTGCAATATGAATAGGCTTGTTTTCGTCATTAGTTTTAGCGTTAAAACTTACACCTTTATTATTTACTAAAAATTTTGTTACTTCTAAGCTATCAAACTTAGCTGGATGGTGCACAGCCACCTTGACCAAAAAATCATCCCCCTATCGCGTTCTTATCATTATGCCTTATACCCTGTATTACACCTTCAGATATAGTCATTTCTAACCTCCAACATCCTTGCTAATAGACCCTCACTAAAACTGCCGAAAAGACTTTATAAGTTAATATTCTAAATCTCAATATTTTATGGTGCAGGTTTTTATTTTTAAAACATTATACTTTGTGTAGGGTATAACTACACGCATCAAAGTGAAAGAAAAGCAAAATGATGAAGAAAATGAAAGTTTAAGTTTTCTTCAACGACTCAAGGAGAGAATTTATGCTTTAAAGCCTGTATTAGCAAGAGCCTTAATCACTAAATGAACAATGTCACGCAGAGTTTCATCCTCAATTTTTCTATATTCCCTCACTAGCCTTGATATTTCTTCGCTGCCTACATCGCTATGGAAGGCCTTATCATGTAAGTCTTCAGAGGCTTTGGTAAAAAAATACGACATATCAACCGATAGTACTTCTGCTAATTTATATAACCTATCAACTACAAGCCTAATCTCTCCGCTTTCATATCCTTGTACATGCTGAAATGAAATTTCAAGCTTTTTTCCTAAGTCTCTTTGACTAAAACCACACATTAGCCTTCTTTTCCTTATTCTTTCACCTATTTGTTTATCGATAGGATGTTGTATAGTCATTTTACGTATCAGGTAATATTAACTATGTATTATCACTTTGAGAAAAAGATTTTACCAATATATAAACTGCACTACGTAACCTTTTGCTCTTAATTTCGTTATATCCTTTGACTAACTTTAGTATTTCTTCATCATAAGCTTCATGTGAGTCAGTGTG
			CATATCAGTAAAAAAGTTAGCAACATCTATCGATAGTGCTTTTGCTAAATCATATAATCTACTGGCCAAAACACAATTTGAACCATTTTCGTACTTTTGTATCTGTCTATACGAAACACCTATTCTCTTTCCCAATTCGGTCTGTGTCAAAGCACGATCTAACCTAAGTTGTTTTATTTTTTTACCTAATTGCACTTTTCACCTCTTATTCAAATTTACAACAAATTTTATGAAGTGGAAAAAAAGCTAGCAAAGTAATTGCTTTAATAATTTCTGCCTCTCGCTAATTAAATCGTTTGGCCTTACGTATTTTTTCTCAATTTCCCTCATCTCTTTTTCTCGTTCTGCAATGCTATTTCGTATTACTTCAGCCGAGTATCTGCTTTTGCCACTTGCAAACTCTGATCTTAATCTTCTAACCTTGTATTCGAGCTCAGCAAATCTTTCGTGTTGCTCAAGAAGTTCTATCATATGACTAATTTCAGAGTTTAGCTTTTTTTCCTCAACATCTCTTACAATAAAAGAAAGTAGAAGCTTATCTATTTGGTAATCAATATTTGGTTGAGCAGCAAATAGATCAATTATGGCTTTTACGTCAGTAGGATTTGTAACTAGTAAGTTAAAATTACTACATAAAAAACTATAGAACTTTATCGTCTTCTCAAGATAATTTTTCATATCTTGTGATAATTGCAATTCTTTGTGAATTCCTGACAGCAATATTTTCAATTCTTCCAAGTATTTCGTGTCAAAATTACTTACTTCTGTAGGTGAAAGGATCATTAGCAGCTTTTTTACAAGCTCAACATCATTTAACTTTACTGCATTATAAAGAGCTTTTTCTTTATCTTCTTTTAAATCATAAAGCTCTGATGAGTTATCTATGCTGAATAGATATTCAGTATTTCCTTGAGGAGAGTAGATTAAAATGTCCACTTCTCTTAGCGGGTGATCATCATTAAACTTTTCTAGTAACTGCTTATCGGTAGTTTCCTCTATTGCTACAACTGCTTTGCTTACCTCTTTCAACTTTGCAATATCATCTCTTGAGTTTTCAAGTATATCTTTAGCCTTGTCTAGCAGCTGCTCATATAGAACTATTTTTTCTTCATCATCAAGTAGCTGACAATGCTTTTTCAGCTTTTCAGTAGAGTAAGATAGGATATCCATTTTTTTCAATTTTACGATTACGATACCCCATTTTTGTTGAAACTGAAATAATTTTTATAGGATGTGTTTTTCTAGTGTAGATGCCCGCAAAACTTGTTATTATAATATATAGTAAATCAATAAGTCGTATAATATTAACAATTAAATAATATTTATCACGATATGATCGAATAGTAATGAAATTAAATGAGGGTTACAATGAAAAAAATAAATGGTAAAAAATTGTCTAGTAAAATGTTAAAAGCGGTAGAGCGAATAGCAAAAGAAGGGTTATTACCTAATTTTATAAAAGCTGCTCCAACAGCAAATAAAAAGATTAGTAAATTACCTGTCTTAACATATCCTGAGGAGCTCAATCCATTTCGATCAGCTTTATGCAAGATAAGGCTAAGTGAATATGAAAATGTGAAATTAAATGAATTCTTGGAAAAAGCTATTGCAGCTGAAAATCTAGACAAATTAAGTAAAATCGTCGATGAAGCTTTGGATTTAGGAATAAGAGTAAACGCTCGCAACGAAGATGGCTTTAGCTTCACTAACGTTACAATGTTTAAGATGTATCGTGATGAATTCAAAGAAAATAAACAAGAAGATATAATCAGAAAGTTAGCCTTACATGGAGCAGATTTTAATGTACAAGTTGATAAGAAAATAGCTGAAATGTATCAAAAAGTGCAAAAAGAAATTGAGCCACAAATATATAGTAGGCTCAAGAAACTTAGGGAAGTTGGAGAAGACGCTACTATAGAAGGAACTGTTGAAGATGTAGAAATCGATAATAAGACCTTCTATATTGAATTTTCACATAGCTGCATAGTTGATGTTGCCAA
			AGTTGTAGAAGGTGCAAAAAATTTGGGCTTAAGTAAAGGAGACTTAAACCTTGGCGGTAGTATCATAAAAATAGGTGATGGTGAAGTTGAGGTCAAAACTGGGAAAGACGGTAAAAGAAATTACGTAGATATATCCGATAACAGCGCTTTTACAGTAACACTTTGCACTAGCCTAGGAGAGCTAAATTTAATGGTATATCATGACACAGAAGACTATCATCAAGTACAAGTTGAGGTAGAAGATGAAGAAATGTGGAACGAGTTGCAAGAAATAGGAGAAATCGTAGGAAAGGGTTGTTTATTTGGTGGAATGTCTGTTAAAGAAGTAGTGGAAAAAGGCAGCTTTACTAGATGTGGAAGGTGGGGCGACCAAAATTCTAAAAGTAGTGAGACCTTTTCTTGGGTGAGCAAATTAAAAGATACCAAAACGACATCTGTAGGACGTTCTTGATTGGTGGCTATGTTTTTACATAGCCATAATTATTGCAAAGTAAAGTAGTTCTTGAAATTTAATCAAAATTACCATAAAAAATTTACCTTAACTAGCATTGCTTGTAGAAGTGGATTGAAGATATATTCAGGCAATATTATTTATTGGCAAGCGCTTTTATCACTGAATGCACAATATCACGCAACGTTTCATCCTTAATTTTCCTGTATTCCCTCACTAGCCTTGATATTTCTTCACTACCCACATCGCTACAAAAGGCCTTATCGTGTAAGTCTTCAGAAGCTTTGGTAAAAAAATATGACATATCAACGGACAAAGCTTCTGCCAAATTATACAATCTATCAATTACAAGCCTTACCTCTCCAGTTTCATATCCTTGTATATGCTGAAATGAAATTCCGAGCTTTTTTCCTAAGTCTCTTTGGCTAAAACCGCATATTAACCTTCTCTTCCTTATTCTTTCACCTATTTGTTTATCAATAGGATGTTGTTCATCTTGTACAATCATTTATTAATATATTAACTGAGGTATTGAAGCAATACTAACTCTCATTGTAACTTTGAGAAAAAGATTTTACCAATATATAAACTACGCTACGTAACCTTTTGCTTTTAATTTCATTATATCCTTTGACTAATTTTAGTATTTCTTCATCATAAGTTTCATGTGAGTCGACATGCACATCAGTAAAAAAATCAGCCACATTAATCGATAGTGCTTTTGCTAAGTCGTATAGCCTACTGGCCAAAATTTGGTTTGAACTATTTTCGTACCTTTGTATTTGTCTATACGAAACGCCTATTTTCTTTCCCAACTCAGTTTGTGTTAAACCACAGTATAATCTAAGTTCTTTTATTTTTTTGCCTAATTCCACCTTTCATTACTAATTTTAGCTGCTCAAGCTTATATTGAATTTTTTAATTTATGAAGTAGAAAAAAAGAAGGAAAGTTGGAGAACTTTCCTTCCGGTCTACAGATTACAATAAACCACTATCATAAAAACTAAAGTGGCTCTTCTGTGTTACGATTATGTGATCTATTAATTTCATTCCTACATTTTCGCAGGTTGCAGCTAATGTAAGTGTGTTATCCTCATCCTCCTTTGATGGTTCTGTATCTCCACTTGGATGATTATGTGAAATTGCAATAGATGATGCATCGATCAGTAATCCCTGTTTGATTATTTCTCTCACATATAGAGGTACTCTGTCTATAGTTCCACAGTCTTGAATATACTCGTATATCAAATGACCACTTCGATCTAAGTATATTACTCGCAAGCTTTCCTTTCGTGACTGCCCTATTGCTGTTTTAAAGTATTTTAGTAGCTCTTCTCTGTTATCAAGAATCGACAGCTTTTTTAACTTACCTTTCAGTATCCTATCGAAAATCTCTTTCAGACAAAAGATACTTGCTATTGCTCCATCATTCATTCCTGTAACATTTTTTAGCTCATGAAAGTCAGCGTTAATTACCCTTCCTAAACTACTAAAGAGCTCTATTAGCTTTTTGGCCACTTCTCTTCCTTCTTCACATTCAGATAGAGTA
			CGTTCCAGTAGCTCATGGTCAAGTAAAGACCTTCCTCTACTTGATAAAATGCGAGTTTCCAATTTTTCTTTTCTCTCACTATTATTCATAAAAACCTCCAAGGTCAACATTATATACAAATTCAACGCCAGCTTTCTGACGCAGTAGTTCTCGAGGAATAACCCTTTTGAACTCTAAATTTGCAATGTTGTCCTTGTTGCTTTAAAAGCTGGAATACCATTTGCCATATGAATTTGTGCATTGACATTTACTGTGCTAATTCCCTGAAGCGCAACGGTATTTATATTTGCAATCATAATATATTATATAAAATTGTTAATATAATATATTAAAGAAGCGATGAAGTAAAGGCTACAGCAATTAAAGATGGCTTAACTTAGCAAAAAAGTGTAGTATTCTATCACTTTGCTGATTACAAATGTTTATAAGGATAATCACTTTTTTCTTACTATATTCAAGTACGGCTTTTTGTAGTGATTGTAATTTTAATTTACCATACTGTGGGCTCAGTTGTAATCTAGATCTATCATATAGAAATTTAAGTAATATAAAAAAATTATTGAATAACGACGATAAGTTTGTTGCGCTTACGTTTGATGATGGACCTTCCAACAATAGAATAAACGATATTATTAATGTTCTGGAAAGCTATGAAGCAAAAGCAACATTTTTTGTGCTTGGTGAACGTATAAATGAAAAAACGTCTGAAATAGTAAAGAAAATTCATGAATCAGGTCATGAGTTAGGCAATCACTCTTGGTCGCATAGGAAGTTGACATCACTTTCAAGTGAGGAACAATTGCAAGAATTGGAAAAGACAAATACAGCAATTAAAAATGCAATAAAACAAGATGTAAAATGGTTTCGTCCGCCATATGGATGTTATGACGATAATCTGATTGAAAATACTGATCAATTAAATATGTATTCAATATTATGGACAGTTGATTCGCTAGATTGGCAAGGTGATAAGCCAGAAACTTTAGTTGAAAGAGTTTTAAGTAATGTACATAATGGAGCAGTTATACTGTTTCATGATCACAATAACAGGTCAAACACAATTGAAGCTTTACCTCATATTATTAAAATACTAAAAAAATCAGGTTATAAGTTTGTGACCTTAAGTGAGTGGGAAAAAAGGGTTTGTAATACGGTAAAAGCCAGAAGTGTAACAATAAAAGAGGGGAAAAAAGTGCGTTTTGAAGGAATGTTATGTGGACAAAAAATAAAGTCTTTAACCGCAGAGCATTCATATTAGGTGGTATTCAGCTTACCATTTCCGCGGTTTTTAGTTGCAGGTTATATAATTTACAAATACGAAACAGACAAAAGTACGAAGCACTATCTAATAGTAATAGAATAAGAGTTGCTACTATTATGCCTAAGCGGGGCAAAATTTTAGATAGGAATAGCATTGAACTTGCGGTAAACAAAATTTCGTATGTTGTTTTGTTTGATGGTTCTGGTAAGGAAGTTGATTTGCAGACATTATCAGAAGTCGAGTCTAAAATAGCAAAATCGTCAGAAAAAATAACTGCTCTTTATAAACGTTATTACCCGTTTGGTTCAATGTGTTCTCATGTAATCGGATATACAAAAAGACAGCAAGGCATAAGCGAAGTAGGAATCAGCGGTATTGAATATACATATGATCATATATTGAAAGGCAAGTCAGGAAAATCTGAGCAGGAAATAAATTCTAAAAAACGCGTCATAAAAGAATTATCAAGCATACCACAACAAGACGGACAAGATGTACAACTGACAATTGATATTAATCTGCAAGAGAAAACCGCAGAGGTATTTAAAGATCACCAAGGCTCCGCAGTGGTAATTGATGTAAATAATGGAGAAATTTTAGCATTATATAATTCACCTTCTTACGATAATAATCTTTTTGCTAGCAGGCTATCAAATGAGACTTGGGAGAGCTTGAATGCTCCTTCATTACCGCTTGTGAATCGTGCGTTATCATATCAAATTCCACCTGGTTCAATATT
			TAAAGTAATAGTTGCGCTTGCGGGTTTAAAAGACGGGATAATAACACCAGAAGAGAAATTCTCGTGCAAGGGCTATATGAAAATAGGTGAGCGGAAATTTCGTTGTCTGAAAAGCAAAGTCCATGGGTATGTATCTTTAAATGAGGCAATGGCATTATCATGCAACACTTACTTTTATAATATAGGGAAAAAAATAAGTGTAGACTCTCTAGTAGAAATGGCCAGAAAATTTGGTATTGGAAGTGGGCCACTGATTGGAACGTTTAAAGAAGAAGCTCCAGGGTTGTTGCCAGATAGAGATTGGCGTACACGAAAGCTATATTCGCAGTGGTATTTAGGTGACACTATCAACTTAGTTATAGGACAAGGGTATATGCTTACAACACCACTACAGCTTGCAGTTCTTGCAGCGAGGATTGCAACAGGAAAAGAGGTAATTCCCCGCATTAAGATGAATGAAACGATACAAGATTTTCCCGATATTGATGTGGATTGTGAGCATCTTAGCATAGTTCGAAAAGCTATGTTTGATGTGGTGAATTCTAAAACTGGAACCTATAAGAAAGGGCTAAGCGGTATACAAATTGCCGGTAAAACCGGTACACCAGAGATAAACTCTAAGGGTGAAAGTCATAAGTTATTTATCGCTTATGGCCCTTACCATAACCCGCGCTATGCAATCTCTGTGTTTATAGAACACGGCAAAGCCCCACGCCAAGATGTTGCTATAGCTAATGAAATATTTCAGTATATGCTTGAAACTATGAGTATTAAACTTCTTGCATAACCATATAACAAACTTTTATTGGGAATAGAAACGAAAAAACTTACTTGACACCCTTCGCCAGCGCCCTTATCATGATAGTGAAGCTATTGTATTTGCTTTCGCCAATCTGCAGATTAAAAGGTA----------------------------------------------------------------------------------------------------GCCGATACATTAAGTAATCCTTACCTTTTAATCTGCAGATTGGCGAAAGCAAATACAATAGCTTCATTTTCATGATAAGGGAGCTGGCGAGGTTTGTCAAGGAAGTTTTTCTTTCCCGTGAATTCCCTTTGAGGTTGAATATTGAAAGTTAACCGGAGAATTGTGGATTACTTTGTATATGTCATAACAAGCCATGGCACTCTCAGCAAAACCACTTAATATTAACTTTAGTTTGCCTGAATAAATAGCTATATCTCCGATTGCATATATCCTATCTCTACTGGTTTTAAGTGTAGCTGGGTCGACAACTATGCGGCTATGTTCTAACTGTATACCCCAATTGTTTATTGGACCAAGATTCATTGACAATCCAAAAAATGGCAGCAAAAAATCAGCGGATATTTCTTTTTCTTCCTTAGAGGCAATGTTTTTTACTATCACTGTGCTCAATTGCCCATTACCTCCTGCTAGTTCGTGTAATTGATATGGCACTACCAGTTCTATCTTTCCATCACTTTCAAGTGATTCTAATTTATTTCTAGTTTCAGGAGTGCAGCGAAATTCCTTTCTCCTATGTATCACATAAATTTTCTTCGCAACTTTAGAAAGTTCTACAGTCCAATCAGCCGCAGAATCACCCCCCCCTGCAATGACTATAGTTTTATCCTGAAAATCGGAAATTTTATTTACACTATAAAATACAGATTTATTTTCATATTCTAATATACCACTTAAGGGTGGACGGTTAGGTTCAAACATTCCATTACCTGCAGCAACAATAACAGCCTTACATTTTACCTCTGTACCTATGCTCGTTATGATAGTAAAGTTTTCACCTTCGTTATTTGAAATCTTTTCTACTTTTTGACTTAAATGGTAAATAGGCTTAAATGGCGAAGCTTGCTCCATTAGTTGCTCAATTAATTTTTGGGCAGTAATTACAGGATAACCAGGTATATCATATATTGGCTTTTCTGGGTAAAGAGCTGT
			GCATTGTCCTCCTGCTTGATCCAAAACATCTATTATATGACATCCCATATCAAGCATTCCCGCTTGAAAAGCAGTGAATATTCCAACAGGTCCTGCACCTATTATTACTATATCGGTTTTCATATTCAGATGGTGATCTATTTATAGATATTAGCTTTCTTTGCTAACAAGGTCAATTTACAAAGGGATGTATTTTTAAAAGATGTGGCTAGATTAGACAAGATTTCCAGCGTTATGAACCACATAGTCCAAATAAGCTCTAAAAATCAGCTAGCATAGCGAGATGCTGTGCGGACGGAATGGGATTCGAACCCATGGTACGCTCATCACGTACGTCAGTTTTCAAGACTGGTGCCTTAAACCGCTCGGCCATCCGTCCATTTCTTTTCTATCACAACATTTGATTTTAAGCAATCTATAAAAGCTTTACTTGCCCACGCAAAAGTTGCTAAACACACTACTCAATATTTCCTCAACATCAATAATTCCAATCACCGCACCAAGTTCAAATGCAGCAAGCCTCAAATCTTCAGATATCAACTCAATTGGATTATCGATATTAAAACGTTGTAAATGTTCCAGTGCTTTCTGCATGTGATTCCTATGTCTTTGCCGAGTAATCACAGGAGTGTCTCTATCATGCCCAAATTTTTCCTCTGCCTTCTCTTTTATGAGAGAGATCAATTTGTTTGTACCTATTCCCTTTAGAATAGAAACGGGTAAAAGATCTATGCCATTAATTTTTATATCGTGATTATTGATAACATCGTCAGCTTTGCTCAATACATAAATAGTATCGCTATTTACAACGTTGCAATTGATATTAGGACGCTGTTCAAAAGGAAATAGTTCTATTCTTAAATCAGCTTCAAAAGACCTCTTTTTCGCTCGACTTATACCTTCTAATTCTATTGGATCTGAACTTTCACGAATTCCAGCAGTATCAGAGAGAATGATTGGGTATCCGCCAATGTCAATATGAGCTTCAAGTATATCTCTTGTTGTGCCTGCATATTCAGAAACAATAGCAATATCACGCTTGGCTAAGAAATTAAACAGAGTTGATTTACCGACATTTGGTTCACCAGTTATTACAATATGTAAACCCTCACGCAACCTTTCGCCCCGTCTATTATCATTTAAATGCTCTTGTATCAATCGCACGAGAGATTGCACTTCATTATTAATTTTTTCCAACTCACTTTTTTCTGCCCAAATGTCCTCTGGAAAGTCTATATATGCTTCGATTTTGGATTGTATCGTTATCAATCTTTGCCTCCAATTGCTGTATAGTCTCTCCAATTCTCCTGATATCTGCTTAATCGCTTGTTTAGCTTGCATTTTCGTCTCAGCATCAATTAAGTCTGCAATCCCTTCTATTTGCGTTAAGTCAAATTTACCATTTAGAAAAGCCCTAAGTGAGAATTCTCCAGGCTTGGCCATAACGAAAACTTTTGATAATTCCTCCAAGATGATTTTTATAACTGCCTTGCTTCCATGCACTTGTAACTCTATAACATCCTCGCCAGTGAAACTGTTTGGAGCAGGGAAATAGATGATTATTCCATTATCTATCAATTGACTGGAATCATCATATAGATCAACTAAAGTAGCAAATCTTGGTTTAATTTCTTTCTTAATATGAAAATGATTTAAAGCTTTAAGCGCGTAATTGCCTGAAATTCTGATTACTGCAACTCCTGACTTACCAAATACGGTCGATAAAGCGAAAATAGTTTCATTTGTGTTTGTCATTATTTATATAAACTACTTAGCAATGTTATACTTAAGGAACCAAAATACCTAAAAAGTCACCCAGGTGAAAATATTTATTTTGAAAACTGATAATATGATTTATAATGACTGACACAAGTTTTAAATATTTTATGCTCAAGAAATTAGCTTGGTACTGGTCTTTTGTAGAGTTAATTAAAGGGTTTGTTATTACATTAAAATATATGTTTAAGCCAAAGGTTACTTTGAGGTATCCTATGGAGAAG
			GGCCCTTTAAGTCCAAGGTTTCGTGGTGAGCATGCGTTGCGTAGGTATCCAAACGGTGAAGAACGATGCATAGCTTGTAAATTATGTGAAGTTATCTGCCCTGCTCAAGCAATAGTTATTGAAGCAGAGGAAAGAGAAGACGGTAGTCGCCGCACCACGCGCTATGATATTGATATGACAAAATGCATATACTGCGGACTTTGCCAAGAGGCATGTCCAGTTGATGCAATTGTTGAAGGTCCTAACTTTGAATTTGCTACTGAAACAAGAGAGGAGCTAATGTACAATAAAGAAAAGTTATTGCGTAATGGTGAAGTTTGGGAAGACGCAATTGCACTCAGGTTAAAGAAGAATAGGCCTTATTATTAATGTTCAGAGCTTATAACCCTGTTATCCATTATGATTTAGGGGCAGTGCCCACTAGGGGTGGTGTCATCCCAGTAGCTGATACACAACTGTACGAACATTTGTTTGCGAGGGCAGTATGTTAAATGTTATAGCCTGTTTTGCCTCAAACACAAAGGTGTCATCCCAGTGCTTGACACTGGGATCCAGTAAAATTGATTGTGAACAAGCACACTATACAACATTTTCAATGAAATTACAAAAAAGCTGGATTCCAGTGTCAAGCACTGGGATGACAAAGAGAGGGTTAGACAAAAGGGTCGATAAATGATTAGGATTACTTTTTCAGCCGAACAAAAAGTAAAAGAATACAGTGGTAAAGTTACTGGCTTTGATATATTACAACCGGATGTTTTGAAAGAAGCAATTGCCTTTAAGGTAAATGGTGAGTTGCATGATCTCTCACGTGAAATTGAAGCTGATGCAGAGATAGAGGTGATACAACTGAGTGACGAAGCGGGTTTAGATATAATAAGGCATGATGCTGCTCACATAATGGCACAGGCAGTGAAAGAGCTATTTCCTAATACTCAGATTACTATCGGCCCAACAATTCAGGACGGTTTTTACTATGATTTTGCTACAGGTCGTACCTTCACTACGGACGATCTTACCGCAATAGAAAAGAAAATGAAAGAGATTGTAAAAAGTAACCACAGATTTGTTCGAGAAGTTTGGACTCGCAAGCAGGCAATTGATTTCTTTAGTGATATAGGCGAAAAATATAAGGTTGATATTATCTCATCCATACCAGAGGGTGAAAACCTAACTGTTTATAGGCAAGGTGATTTTATTGACCTATGTCGTGGTCCGCACTCACCATCAACCGGCAGAGTTAAAGCGTTTAAACTTATGAAAGTAGCGGGTGCATACTGGCGAGGTGATGCAAAGGGCCCAATGTTGCAGCGAATATATGGTACAGCATGGAGAAATAAGGATGAATTAAACGCTTACCTTGAGTGCCTCAAAGAAGCAGAAAAACGTGATCACCGCAAAATTGCTAAGGATATGGATTTATTTCACATTCAAGAGGAAGCTGTTGGGCAGGTTTTTTGGCATGAACAAGGATATATTCTATATAATGTTCTTGAGTCTTACATCAGAAAGAAGCTAATAAATAATGGCTATTTTGAGGTAAAAACTCCTATTTTAGTAAGCAAAGAGCTGTGGGAAAAATCTGGACATTGGGATAAGTTTCGTGAAAATATGTTTATTGTTGATGAATCTGAAAGCAAAAAGCTAGCAATAAAACCCATGAATTGCCCCTGTCATGTGCAGATTTTTAATTCTCACACCAGAAGCTATCGTGATTTACCGATACGTATGGCAGAATTTGGTACGTGTCATAGGAATGAAAGCTCAGGCTCATTGCACGGACTGATGCGAGTGCGTGGTTTTACGCAAGACGATGCACACATTTTTTGTATGGAAGAACAAGTGAATTCTGAGACTATAAAGTTTTGTGACCTTTTAAAAGAAGTATATTCAGAGCTTGGGTTCAATGAAATTTCTGTGAAATTTTCAGACCGTCCAGATGTTAGGGCAGGAGATGATGAAGTGTGGGATAGAGCTGAAAAAGCGCTGCTTGAAGCCGT
			TAAAGAAGCGGGCTTGAGTTATGAACTGAGCCCTGGTGAAGGTGCATTTTATGGTCCAAAGCTAGAGTTTGTTTTGAAAGATGCAATAGGCAGAAGCTGGCAATGTGGAACATTGCAAGTTGATTTCATTTTACCAGAACGTCTGGGAGCTTTTTATATAGGAGCAGATGGGCACAAGCATCACCCTGTCATGTTACATAGGGCAATTCTTGGGACTTTTGAGCGTTTTATTGGAATTTTGATAGAAAATTACGCAGGAAAATTTCCAGTTTGGCTTGCTCCAACGCAACTTGCTATTCTGACCATTACAAATGAGGCTGACGGTTACGCCACAAAAATCAGCAATGTCTTAAAAGAACAAGGTGTAAGAGTCAAGACTGATTTGACCAATGAAAAAATTAGTTATAAGATACGTTTGCATAGTCTAAACAAGGTTCCTATATTGTGGATTGTAGGCAAAAATGAAGTTACCAGTAAAACTGTGTCAGTGAGAAATTTAGGATCGGAAAGACAGGAGTCTTTTTCTTTGGAGAAGGCTATTGAATTGTTGTTAAAAAGTATTAATTTGAATTAAGGGAGTTAAAGTTTGCAAGTTAAAAAGAACAATAAAAACAGAATTAATGGATTCATCACAGCTAAGGAGGTACGCTTAGTTGATCACAGTGGTGAAATGATCGGAATCGTGCTAATAGAACGAGCTTTGGAGCTTGCACAGGGTGTTGGTTTAGACTTGGTGGAAATTGCACCTGATTCAACCCCTCCAGTATGTAAAATTCTGGATTATAGCAAGCAAAAGTATGATATAAAAAAGAAAGCAAGTGAAGCAAAAAAGAAACAAAAAACATTAACTATAAAAGAAATTAAACTGGGTCCTAATATTGGTGATCACGACTACGAAACAAAATTGCGTCAAGCAAGAGACTTACTTGTCCACGGACATAAAATTAAAGTCACAATGAGATTTAGAGGGAGAGAGCTTATAAACACTGAAGTTGGACTGGAAAAATTAGAACGGCTAATTCGAGACACTGAAGATATCGCAAAGGTAGAATTGGCACCTAAAAGAGAAGGGAATCAATATTTTTTAGCTCTGGTTGCTAAGTAGCAAAACGGCTTAAGAAGTATAAGTAAAGTTAAATTATCGCTCTCTCTTTGATAACATGGCGAAAATGTCTTATTAATCCTTGAATCGGCCAAGCTGCAGCATCGCCAAGCGCGCAAATTGTATGTCCTTCTATTTGAGTTGTAAGGTCAAGCAGCTTATCTATTTCATCAGGTTTAATATCTCCTGCCACCATCCTCTTCATAATCCTCCACATCCATCCAGTACCTTCACGGCATGGTGTGCATTGTCCACAGGACTCATGCATATAAAAGTGTGATAACCTCTCTATTGCAGCTATTATATCAGTTGATTTATCCATCACTATTACAGCAGCAGTACCAAGCCCTGATTGTGCAGTTCTTAATGAATCAAAATCCATTTCAATAGTATCGCATATAGATTTTGGAATTAATGGCGCTGAAGACCCACCAGGTATTACAGCAAGTAAATTATCCCAACCTCCTCGCACTCCACCTGCGTATTTTTCAATTAATTCACGTAATGGAATTCCGAGCTCTTCTTCAACATTACACGGGTTGTTTACATGTCCTGAAATACAAAAGACCTTGGTACCAGTATTATTTGGTTTACCAAGAGATGTAAACCATTCTCCTCCGCGATTTAGAATATCTGGAACCATGGCTATAGTTTCAACGTTGTTTATTGTGGTTGGGCAGCCAAAAAGTCCAACACCTGCGGGAAATGGAGGCTTCATGCGAGGAAAGCCCTTTTTTCCTTCAATTGATTCAAGTTGAGCTGTTTCTTCTCCACATATGTAAGCTCCTGCACCCCTATGGATAAACACATCAAGATCATAACCTGATTTGCAGGCATTTTTTCCAATTAAGTTTTCTTTATAGGCTTCCTCAAGTGCTTTTTTCAGAACTAAATATTC
			ATTATAAAATTCACCCCTGATATAAATATACGCAACTGATGCGCTGATCGCTCTGCTGGCCAGGAGAATTCCCTCAAGTAACTTATGTGGCTCATATCGCAATATATCTCTATCTTTACATGTACCAGGTTCTGACTCATCTGCATTGACTACTAAATATGCTTTTGGGAGATTTTTGGGCATAAAGCTCCACTTAAGGCCGGTGGAAAATCCTGCACCCCCTCGACCTCTCAAGCCAGATTTCTTTACTTCATCAATGATTTTTTCTGATCCTAAATCCAGTAATTCCTTTGTTTTTTGCCAACCACCACGTTTTTTTGCACCCTCAAGTAGTGGAGTTTCTTTACCATTTAGGTTGGTGAATATTTTGTCTTGTTCTTTTAGCATGTTTTTCAAAATTTGTGAGTGATCCCGACGCGATTCGAACGCGTGACCCACTGATTAAAAGTCAGTTGCTCTACCGGCTGAGCTACGGGATCATTTCATTTTTCAGCTATACTAAACATCAATACAGTTTTTATCCGTTTTAATCAAACTAAAATTTTCATGTGTGGTTAAATGAATTATATAATATACTGCGTTAGTGATAATTTAGTTAAAAAATTTTTAAAGGAAAACTTCTTGTTAATTTTCAGTTCACAGATTTATTTGGATGGTGTGACGTATAACGCTAAGGAGACAAAAAAATAGAGAAGTGTGTACACCCTGCAGAATTTGTACACTATTTAGCAATAGCCTAATAGATAAATATTTCTTGCATTTCAGCCTGAGTGATTTATGCTTTAAGCAAGAATTACCTGGGGGTATAGCTCAGCTGGTAGAGCATCTGTTTTGCACGCAGAAGGTCAGCGGTTCGATCCCGCTTGCCTCCACCAGTCTATACAGCTCTAGCCGCCACAAAACCTGTCAAAGCAGCTTATTTTAATCTATGAGGATTTTATACTACTTCCCTGAAAATCTCTATTTCTTTTCGTAACTTTTCTCTACACAAGTAATGTTGGTTATTACAATTGTAATATATACTAATTTAACAATAAATTAATCAATAAATGTTAGAATACTAACAATTAATTTATTGGTAACGCCTATGAGTGGAAAAAAGCATGTTTTTAAGATGATACCTGGAAAAGAGGTGTTTAGAAAAACCCCGACTACAAGGATAAAGTGGCCTGAAGGTAATGATCCTACAATGCCTATTAAAAAAGTTGAGCTTGTATCGCTGGATGATAAAAACGATGTAGTACTAGGCTTATTGCCTATAAAACTTTGCAGCAGTTCTTGCCTAGACAGTTACATATGTCTGGAGGAAGAAAATGAAGGAAATCTGGTAGCCAAAGATTATAAAAGTGATTCTAACTTAGATTATGTAAAAGGTAACCATACATTTGTATATTACGGTAATGAGTTGGCTAAGTTATCATATACAAGAGAGCTTGTGCAGCCTTTCAAAACTATGTGTAGCAGTTCTATTAAATCAAAAAAATTGGAATACAAATATGTAACATGGGAAGATTCAGATACTGGCAACAATAAATATTATTTTTCAGACGAGGCAGGAAATATAATCGATTCACCTGACAATGAGGTATTACAAGACATTATGTTATACTACGGTGAGAGACATATAAGAGATGTGCTACTGTTGCTATCAAACGCGTTTACTAAAGTTTTTATTCAGGGCCTAACAGACGGCCAACTAAAAACTCTTGCCAATACTCTTAGTAACGAGCAACTACAAAAAATCATTCCTGAACTGAGCTCAAGCCAGTTGCAGGCCTTAGCAGAGAACTTAACAGATGAACAACTCCAAGCTTTAGTGGATCATCTAACCAATCACCAGCTAAAAACCCTCGCTCAGGAACTAAATCCAGAAAAGTTACAAATAATTGTTCCTATTTTAAATGATACTCAGCTTGAAGCTCTAGTGAGAAAATTAAATTCAGAGCAAGTAAAAGAAATTTTACCTCACTTAAAAGTGGATCAGTTCAAAGCACTTATTA
			AAACTTTAAATGACGAGCAATTTACAGTGCTTGCAAAAGACTTGGCTGAGCACCACTTGACGATACTCTCCAAAGAATTAGAAGGTGATCAGTTGAAAGCTTTAGTAAATAGTCTGCAAGAAGACCAACTGAAAGACTTAGTTAATAAGCTTGATCCTGAGAAACTCGAAGCAATTGCTCAGGATTTAACTGATTCTAATAGGATCCAGATTATCATTAAGTCTTTAGTTGATAATCCAGAAAAACTTCAAGCTTTTGCTCGCAATATGTCTAATGAGCAGTTTAAAGAACTTTTGGATAACATAGGCGCAGAAGAGCTTAAAGATATTATTCACAAGCTGCCTTATGAAAAGGTGACAGCTGTGATTGGTGATCTTGGCAGTAAAGATCAATCTAAAGCTATTATTGATGCATTAAAAGGGGAACTTGACGAGCAGAGTAAACAGAACAAGGAAATGATTGAGATGCTCAAGCAAATCAAGGACGATATGCCAGAAATCGGACAGGCCTCAGACTTCACAATAGTAGACATTAATAATGACTCACTGTTATTTGTATAGTAGTGATTTATAAAGATAAGTAGTTTTTTATAGGAGGTAACTATTATGAGTAAAAATACAGAATTATATTCTAGTGAAGAAGTTGAATCAAATAATACATTACAACTTCCGAAGCCGGCGTTTAATAAACCAAATTTTGCAATACCAGAAATAAAGAAGATTACTACTAAAAGCGCACCGGATGGAATTGATATAACTAAGGTTATGGAAGAAAAAGAGATTAATGCTATACCGACAATCACGGTAAGCGTTAAGAATCTTAAAAATTTTTATGATGGTCTGATGAAAAGTATTAATAAATATAACGATGATGTAAGTGATGTGATGACAAGCGGCATAGTAGAACCACTGTCATCAACTATAGAAAACATAGGCACAAAGACAAGCGAGATAGACGCTAAACTTAAAGATCTTCAGGCTAGACTTGATGATATACCAGAGATTGGAGAAGCTCCTTCATTACTCCATATTACTGGCGGAGAGAACGGATTGCTTTAATAAAAAAGGTAATAGCTTGCTAGCAGGCTGTTGCTTTCTTTCACATACCATTTCAAGGTAACTAGTTAGTTTCAAAGTTCTAATTTTTTATAGGAGTTAGCATGAATAATAGTAAACAAGAAAGCAAAAACGAACTTAAAGTAATAAGCAAAATAGAAGTTAACGCCAAACCTAAAGGTTATGATGAAACAGTTGCGCGAAATCCAGCGCAGCTTGGTTATGTCCACAAAGCTTTAGATAAATTAATCGCAGAGCTGAACACGAAATTCGTTCCTGAATTGGATGATGTATTGCATAACAATAGCAACTCTATCAGTCAATTAAATGACATGCTAACAGAAGAAAGGAGTAAGCTTGACGAGCTAATAAAAGAAATTAACGATTTAAAATCTTCGCTAGAACCGCCACCAATGGATGCTCCTGAATTCATATAAGAAAAAAAGTAATAGCCCAGTGGGCTGTTACTCTCTCTACATATCGTTTCAATACAGCTGAATTAGGGAATCTGTTTTAAAACTTTCGGCATATAGTTCTCATCATGTTTTGCAAACACTGTATCTGCAAGAAAAGTACTATTATCAAACATTTTACCTTGCACAACAACACCACTTTTTTCTGAAAACATTGGTGGAAGTATCCCTTGATATTTTACCACAACGCTTTTGTTAAAATCTGTCATTTGAAAAATTACTTCACTTTCGCTCCGTATCACGCTATTTTCAACAACCATTCCACCAACACGGATTAGTTTTTGACTATTTTGTAAAACTATTGCCTCACTTACTGTATAGAAAAATGAGATGTTTTCTTTGAGCGTTGTTAAAATAAAAAAGACTATGCAGCTTAAAAAGCAGAAAATTCCTGAAGTTATAAGTAATCGCTTATGTTTCTTCTTCATTATTATCTTTCAGGCTTTCTAGAATTTTTTTACTTTTAATATAG
			CAAGAAATGGTAAGAATCAGTTCTCCGGTAATCAATGTAAGACTAATAAGGTAAGCAAAAATCACATACGTGTTCATAATATATCGTTAATAAATAACTCACCTGCATCAAAATAAATTAAGCTTTCATCCTTTTGCTGCAACACCAATTTACCACTTTTATCTATATCAGCAAAAATTCCTTCATACAATTTGTCAGCTAACTTTACACTGATTTGCTCATTCATTTTGAATGCTTTTTTTAACCACATTTCTCTTATAGCATAAAACCCATCAAATAGCCATTGCTTTCTTAGCTTATTAAAATTTATTATTAATTCCTTTAACAGATCTATGTTAGACACAGACTCACCGTAATTGCTAATGCACGTTGTTCCTGGAAGTGGTGCATGACTGACATTAATTCCAATTCCTACAATAAGCCAATTCGAATTGGATCTTTTTTCAAGCAATATTCCACTTATTTTCTTGCCATCAATAAGGACATCATTTGGCCACTTATACTGGAGATTTAGACCATTTATAAATGACAGTATAGTATTTCCAACAGTAAGAGCAGTAACAAAAGTCAATTCTGTTAATTTGCTAACATCCGCAATTTTATTCACCAAACCCTTCTCTGTCATCCCAATGCCCTCTGATGTCATCCCAGTGCTTGACACTGGGATCCATTCTTCTTTTTTTCTAGATTCCAGCGTCACGCGCTGGAATGACACCGAAAGCTGGCTTTCATTCAGATAATCGTTAAAGAGGTTTATTACCAAACTTGCATAAAAATTACCCTCGGGAGAAATCCAACTTTTTCCGGTACGCCCTCTACCCTCTGTTTGTTTGTCGGCAATAATAGCGGTTTCATTTGATATTCCTTTATCAATTAAATCCAACGCTTCTTTATTAGTGCTTGAAACTTCTTTGTAATGATGAATATGAAAACCCTCAGGGATCACCTTGTCAGTCCTTTAGTTCAATGAGTGAGTAAAACGTACAAGAAAAGAACGAGGTTGATCAGTGAAGCCACTGAAGTAATAATGAATAGACCCTTAGAATAAGCAACCTTATTACCACTAGCTTTATCAAAATACATAACTTTCATGATATTTAAATAATAGTAGCATGATATCACACTCGCTATTACAAGGATCAAGGACAGGCTGATAAAGCCAGAATTTATTAAACTTTTGAATATAAAAAATTTAGCGATAAAACCTGCAAGTGGAGGTATTCCCGACATCGAGAGTAACAGCACAGAAAGATGAAATGCTACAATTGGGCGTTTCTTCCCTATACCAGATAAATTTGCAATATCACAATCGTCATCGTCAATTTGTACAAGATATGAGAATAGCCCTATGCTTGTGATGATATATATCACCAGATACATTAAGGCACTATCTGTTCCTGCTTGTGTAAAAATAGAAAGTGAAGCAAATATAAAACCAATGTGACCAATTGAACTGTAAGCAAGCAGCCTTTTTAAGTTTTGCTGACGCAAGGCCCCAAAAGCTGAGATAAGCACAGACAATGCTGAAACGTATAAGAAAATAGGCTGAACATAACTTTTTACATTTACTAACTCTTCATTCATCAATCGAATTAAAAATGTTACAAGTGCAGCTTTTGGAGCTGTAGAAAAAAACGCAGTTACTATGGTAGGTGCACCTTGATAGACATCTGGAGCCCACATATGAAAAGGAACAATAGCAAGCTTGAAACACAAACCAATTAGGACAAAGACTAACCCAAAAACTATTCCATAAGTTATCTGGTGGTTTTGCAAGAATGAACTGAGCTCAGAGAAATTGACTTGTCCTGTATATCCATAAAGCAGCGACATTCCATATAGCATAATGCAGGAAGATAACGCACTGAGTGTAAAATATTTCACTCCTGCTTCGCATGAATAAGCTGAATCTTTATTAAAGCTCGCAAGAACATACAAAGATATACTCATCAACTCAAAAGCTAAATAGAAAGAAATTAAGCTATTTGCTGAAACTAAAG
			TTATCATGCCAAATAGCGCAAAAAGAATCAGTATTGAAAATTCATATTTATAGTCATATTTTGATAAATTCAGCATCAAAAGTATTAAAATTCCTGTGCTGAGAATTAACCCTTGGGCTGACCTGATGTATAAATTGAGTTTTAACAACGAATTAAAGAGAAAAATTTCATTGTTTTCTGCCGAAATAATTAAAATAATCAAAGTTACCACTGTGCAGCCAAGTGCTAGTAAATTGATAGTGCGGCGGTTAAATATAATCCCAAGCAGCAGCAACACTAACGAGGAGATAATAGAGAACGTTTCCGGCAATATCTGTATATAATTCATAGCGCATTATATTTGACTAACAAATTTGCCATACATGGCTTCAAATAATTCAGTGCAAGGGTTGGGTAGAATCCAAGCAAAATAACAAACACTGCAAGCAGAATTAAGACAGAAAATTCTATGCTATCCAAGCGGTTATTTAATAATTTAGAATAGCTAACCCCCCATATTATTTGCTTACATAAATTCAGCATATAAACTGCGCTTAAAATAGTGCCAAGTGCGATAAATCCTGTAAAAAACCCTAGGCTCTTAAACATTCCAACCATAGCCAAAAACTCACCTGCGAACCCAGATGTTCCAGGTAGCCCTATTGAAGCTATTGAAAATAAAATGAACATAAAACCAAATTTTGGCATTGTGTTTACTATGCCAAAATATTTTGCAATCTCCAAAGTTCCAGTTCGAGTATATAGCATTCCAACACATAAAAATAAAGCAGCAGAGATAAGGCCATGACTGATCATTTGAAATATGCTACCCAGTACTCCTTCCTCACAAAATGAAAAGAGGCCAGCAGTAACGATCCCCATATGTGCTATTGAAGAATAAGCTATTAACTTCTTTATATCATCTTGAGCAAACGCAACTAGAGAAGCATATATCACCGCAATAATGCTCAGCACAACAACGAAATTTGAAAAATATAAACTTGCCTGAGGAAGCATTGGAATAGAAAACCTTAAAAATCCATATCCCCCCATTTTAATAAGCAAGCCAGCTAAAATCACAGATCCAGAAGTTGGTGATTGCACATGCGCATCAGGAAGCCAAGTGTGAAATGGAAACATCGGTACTTTTATTGCAAAAGAAATAAAAAATGCAATCCACAGCAATGACTGCACTTCAAGATCAAGGTTTGGCACTAATGTAGCTAATTTTTGTATATTAAACGTCCCAAAAGTGCTATAGATGTACACCAATCCAAGTAAAAATAATAATGAGCCAGTTAATGTATAAAGAAACAACTTAAACGTTGCATATACCCTGTGTTTTCCTCCCCAAATGCCAATAATAAAGAACATTGGTATTAAAACAGCTTCAAAAAACACATAAAAGCTTATAGCATTCAGTGAAACGAAAAAACCGACTACAAAACTCTCAAGCAGTAGAAATAATGCCATATATGGCCTAAGGGTTGTATAACTCATTTTGCAGTTGTAGAGTATACAAATTACAAACAAGAAAGTTGTAAGCAGAAGGAAAAGCAACGATATACCATCTATCCCTATTCCAACATTTCTAATTGGGTAGCTGACAAACTGAAAGTCCGCATCGTTATAATCAAATTCTATACAAGCTACAATGCTAAGCAAAAATGGAAGTACAGCAAAAAATAGAGCAAGGAATCTTAAGTGTATAGATTGATGATTAATCCTGATTAAGGATAAAATCAACGCTCCTATCAGTGGAAGCAAGAATATACTAAGTAACAACACCTTCTATTTAATTCCAATAATATATAAAGCACCGATTATTAAAGTAACAAACATAATAAATGCATAATCAAATATATAACCAGTTTGTAACTTTATAGAACTTTTTGAACATTCATTAACCAACCTTACAATACCATTTGGCCCAAATGAATCAATAGCCTTAACATCAAACTTCCATAGAAGCCTAGATATAAACCTTATCGGTGCAATGATAACAAACTCATACACCTCAT
			CAAAGTACCATTTATTCTGCAAAAACTTAAGTAAAAATTTACTCTTAATTTGCCTAATTACTTGATATTGGTAAATTAGGTACGCAAGTGCTATTCCACTTAGGCTTGCTAAGGTTGGCAGTAGTTTTATAAAGAAATTATGAACTCCATGCTCATCAATAACTACTAAACTTGATTTCCAAAACGCATTACTAGTTATGTTCAAAATATTTGCTCCCCACACTCCAGAAAATACCGAACCAAAAGCAAGTATCAGTAATGGTATAAGCATAATCTTTGGTGCCTCATGTATATTAATTTTACTTTGTTTTTGGCTGTGGAACACAAGAAGCAATAACCTCCAAGAGTAAAACGCTGTGAAGAATGCAACAACTAAGCTTATTACAAAAGCAAAGCTATCCGTGCTATAAGCATGTTCAATTATCAAATCCTTTGAGTAAAAACCTGCAAATGGAAATATTCCAGAAAGCGCAAGAGACCCAATCCACATGAGAGTGTAAGTGCAAGGGATTTTCTTCCAGCAATTTCCCATTTTCTGAATGTTTTGCTCATGATGCATTGCATGAATTACATTGCCAGCACCAAGAAATAGTAGAGCTTTAAAAAAAGCGTGGGTCATTAAATGAAAAATAGCAACATTGTAAGCAGAAAGCCCACATGCCATGAACATATAACCAAGTTGACTGCAGGTTGAATAAGCAATTATTTTCTTTATATCGTTCTGAGTAATTGCAACGGTGGCTGCAAAAAAAGCAGTGAGTGCTCCAACGATAACTATTAATTCTCGTGCCACATTTGATAACTCAAACAATGGAGAACACTTTGCTACTAAAAATATACCTGCTGTTACCATCGTTGCTGCGTGAATAAGTGCAGAAACAGGAGTTGGCCCTTCCATTGCATCTGGCAACCAAACATGTAAACCAAGCTGTGCAGATTTACCCATACAGCCAATAAAAAGTAATATGCATATTATATGAGTTACTTTGAATTCACAGCAGAATGCTCTAATGTTCTGCGTGCCAAGAAGATCAGCTGTGTCAAAAACTTCAGTAAATTTCAAAGAGTGAAATGTATAATAAATAAGAAAGATCCCAATCAATAGTGCAAAGTCTCCTACCCTATTCACAACAAATGCTTTAATTGCTGCATTATTTGCAGAATATTTTTGGAACCAAAATCCTATGAGTAAATAAGAACACAGGCCAACTCCTTCCCAGCCAAAAAAAAGCTGCACGAAATTATCGCTTACAACCAGCACAATCATGCAAAACGTAAATAGCGATAGGTAAGAAAAAAACCTCGACTTCCCCTTATCATGCTCCATATAACCGATAGAGTAGAGATGTACTACCAGTGAAACGGTGGTAATAACAATCAGCATTAAGGATGAGAGAGCATCCACACTAATTGCCCAATTTACTTTTAAGATGCTCAATGAAAACAAAGGAAATAAACTCAAGTGATAATTTTCAGAGAAGGTGAGAAAAACATACCAAGATAAAACTGCAGATATTCCAATCCCTGCCGTTGTAACTAACTGACTAAAAACATCTCTTCTAAAAAGTGCTGCAAATAGCGAACCAAAAAGTGGCAAAAATACTATTAATTTCAGTATATACGTCATACTTTCATTCTTTCATTAAATTTGCTTGTTCAACGTCTATATTGCCACGGCTTCTATAATATACAACCAATATCGCAAGCCCAACTCCTGACTCTGCTGCTGCAACAGTCAACACAAACATCACAAAAATTTGCCCAACTATATCATTCATAAAGGCAGAAAAAGCAACTAGATTGATGTTGATTGCCAGCAATAATATTTCTATTGATAACAGTATGTTGATTATGCTCTTACGGTTAATGAAAATACCGCACACCCCAATAGTGAACAAAACAGCAGCAACTATCAGAAAATGATTTAATCCTATTTCCATTCTACTCCTTTTCCAAATTTAGCCTTAACCAATTTTACAGATGAAGATTGCGTCAATTGC
			TTTAAAACATTCTGTCTTTTAATTCCTTTTTTCTTGTCTTGCAAAGTAAGAGCAATTGCACCGACAATTGCAACAAGCAGCAGAATACCAGAAAGATGAAAAGCGTACATGTAGTCAGTATACAGCAAATTACCAATAGCTTTCACGTTATTAGTATTATAGTTTATAACATTACTTATATTCAGCGTTGAGCTGCGGATTACAAAGCTGATGACTAGAAAAAACACAACACATAATATAGCACCAAGAGTGAAATGCTTTGCAAAACCCTGGCGCAACCTTATGTAGTCAATATCGAGCATCATAACTACAAAGAGGAATAACACTGCAACCGCGCCGATGTATACTATCAGCACCATCATAGCAATGAATTCAGCTCCAAGGAGAATAAAAAGCACTGCAGAGTTAACGAAGGTGAAAATTAAAAATAATACTGCATGCACAGGATTTCTTACGCTAATCACACAAACAGCAGATAAAATGCTCAAAATCGAAAAAAAATAAAAGAAAAAAGGCATTGATACTTTAATTGCAACAATAGTTACTAATTTAAAGTGACTATTGTTGTAAAGTCAATATTATATTAAACGTTTGAAAACATTGTACTACAAAGCTCCAGCTCCATTTTAAATTATTATACAGAGCGCTTTCTAAGTGCTTAATCAATACACTAAACCCTTAATTTATCCTTGATTATTTTAATTTATCAATATATAATATGTGTATGTTAGTAATTAATGGCGGCTCAAAATGTACAACATATTTGGTTATTTTCAAAGTAATAACACTTGTAATACACAAAGTGGTAAATTAAATAGAGAAAGTTATCAGTACACTACAAGAGATTATGTGACAATTTACTTTAATAACATACCAGCCAGTTTAGGTAGATCATTGAGAGAATTTAAAGAAAAAGCGTATGGATTTGTGTATGATATCGGAGCTTGGTTGAAAGAAACATATGAAAATCTCACTGAACGACCTGCAACGCATAATCACTATACCCCAAAAGAAAAACCCCTTGTTGAAGAAATAGAAATGAAGGAACTAAATTGTACATATAAGCCATTCCAAACTCCACCTATTCACCCAACAACTGGTGCCAATACCTCAAATCAAGTTGTTGTTACTCGACATACACCTGAAACTACTAAAACAAAATAGATGTAAAACCTACGTTTAAATATATAGTACTTGAGTGAAGCATTCTTTAACTGTTCTATTCAATAAAACCTTTACAATATTTCAATCATAGGTTTAACTTTACGAAGTTATAATCTATAGGGCTACGATGAACGATTATCTCTCACTGCTAAATCCAGAACAACAATCAGCTGTAACTAACATAGATGGACCGGTTTTAATATTGGCAGGAGCCGGAACCGGAAAAACAAGAACGATTACTTCAAGAATAGCACACATAATTAGAAATGGTCACGCTTATTCTGATGAAATATTAGCTGTTACATTCACAAATAAAGCAGCAAATGAGATGGTATCAAGGGTACTTGAGCTAACGGGCACAAACATACCATGGCTTGGCACTTTCCATGCAATTGCAGCAAAAATTTTGCGCCTGCACGCAGAAATTGTGGGCTTAAACCCCAATTTTACAATCATTGGTGTGGATGACCAATTACAGGTAATAAAAAATATTATCAATGAAATAAATCCTGATTACCTATCAGAAAAATGTAAGACCATTATGAATATTATTCAGCAATGGAAAGAGAAGTGCTTATTGCCATCTGAAGTGGAAGATATTCAATCATTTAGGCCAGTATATGTAACTGCACTCAAGGTCTATCACCAGTATCAGGAAAGGTTGAGATTCCTTAACTCTGTCGATTTTGGTGACTTATTGCTATATAACATACAACTCTTTAATCAAAAGACCGAAGTTCTGTCCTACTACCAAAACAAGTTTAAATATGTCATGGTAGATGAATATCAAGATACAAATGCGATACAATATCTTTGGCTAAAATACCTTGCAAAAG
			AGCACTCAAATATTTGCTGTGTAGGAGATGATGACCAGTCGATATATAGTTGGCGTGGTGCAGAAGTTGAAAATATTTTGAAGTTTTCTGATGATTTTAAAAATGCAAAAACCGTTAAACTAGAGTGTAACTACAGGTCAACATCCCACATACTTGCAACTGCGTCATATGTTATCAATCACAATAAGACTCGCTTAGAAAAAAAATTGTGGACAACAAACATTGAAGGGGAAAAGGTAAATCTAATAAAATTATGGGACGGAAAAGCTGAAGCAAGGTTCATAAGCGAACAGATATTAAAGCTCAATAAATACAGATTTAGTGACATTGCAGTGCTGGTAAGGGCCACTTTTCAAACTAGAGTTCTCGAAGAGTATTTTATAAAATATTCAATTCCCTACAAGATTATAAGTGGCGTAAAATTCTACGAACGTCAGGAAGTCAGGGATATAATTGCATATTTAAGACTCGTTACAAACAATAACGATGACTTAGCTTTCGAAAGGATCGTAAACCGGCCAAAAAGAAGCATAGGAGCTACAACTCTAAAGAAAATATACACGACTGCTCAGGATAACAAAATTTCTTTTTTTGAGGCAGCAAAAATATTAGTTAATAGTAATCAAGTAACCGAAAGAATTAAACTCTCACTAAATGATTTTTTAAATAAAATTAAAGCTTGGGAAGAAATAGTAAGCGTAAAACCACTGCATGAATTCGTTAAAATCGTAGCAAACCAATCAGGGTATATTGAAATGCTTGAAAATGAGGAGGTAACAGGCTTAGCACGAATAGAAAATGTCAAGGAGCTCATCTCATCTTTAAAAAATTTCGATAATGCCACAACTTTCTTGGAGCACATAAGTTTGGTGATGGAAGTGGATAATATGAATAACGATGACACCGTATATGTTATGACTCTTCATGCAGCCAAAGGACTTGAATTCCCGTGCGTGTTTCTACCTGGTTGGGAAGAGGGATTATTTCCTCATCAAAGATCTTTTGATGACAAAAGTGGTAAAGCTTTAGAAGAAGAAAGGAGACTCGCATATGTTGGCATAACCAGAGCCAAAGAAAGGTTAATCATTTCATGTGCAGATAGGAGGGAAATTAACAACCAGTGGCAACCGATGCGCACTTCTCGGTTCATTAAAGAATTGCCAAGAGAAAATGTTGAGGTAATTAAAAGCAACATTGCCTACTGTTGAAGCTATAATTGCAGATAAACATATCTTACAAATCTGAATTACTTTAACTATATGTTTCTCCTGGCAAAAATTCTGTAACCGTTCACACTTAATTCTTCAATCTCATACCAATTTCTATTACATAACAAACAAATAGACAATAGGAGTGAGAAGGTTATACTAAGGCAGTATAATGATGGAGTTTTGGAATGGCATTGGTATCAGGTTGCAATTTTAGCTTACATTGTGCCAATCTTTCTTCAATTGCTGCTCGCATAAATTCTGCCTGTCTTTTAGTTGTATTAAATAAGACTTGACCTGACACTTTAAAAAAGTAAGTTAAAAATAAAGGAGTGTTAGATATGAGTACAATACAGACAAAAATATTAAAACCAAA----------------------------------------------------------------------------------------------------ACGATTAAAGAGCTAAAGATGCTGATAAGCTCCGACCAAAAGGTAATGTGACATTTTTCATTTCTGGATGTACGCAAATCACCGGTATAGAGAAGTCACCTAACCCACTGTTGTATGACAGAAAGAACAGGGTAAGCCTGTATTTCCGCCTATATGGCAAGCAAACCGCAAGGAACGCTGATGAAAATGCAGGTAAAGGATAATGGAGAAAGCGAATGCCATTTTGTAACGAAATGTATAGAATTTGTAACATTAATTCGCGTGAAAACGAGCAGATTTCCATTTGGTCCCTCGTGACAAGAAACTTTGTTAACCA
			CTTGAGATAGAGAAGCAGATGACCTTACCCACAGAAATGATGAAGAAATTAGGAATATTTTTTACAAAAAGGACAATACTAACAAAAGAACTTTATTCTATTTAGAATATAAAGTTACAATAAATTTTCCTGTCATCTCCAAATAAATTACATTAACTTAGTATTGTATATTGTTAATAACTTAAATAATACAACCATTTTCAGCAACAAAAACCAAAGGTCTTGAGATACAAGATATTTGTATGGTTACTATGATAGTTCCTTTTTTAAGAAAGTTTTAAATTTCATACCTAACAATAAACAACTTTAGGTTTAAATTTATGAAATCAGTTGTTATATACATCAGCAAATACGAATTTAACTGGTGTTATGGACTTAAATAAATTTACCGAAAAAGCAAAAAGTCTAATTCAAAGTGCTCAAATGAAAGCGTTGGGAGCTGGGCATCAGATTTTTATGCCTGAGCATTTACTAAAAGTGATGCTTGAAGATGAATCAGGTTTAGTTCAGGATTTGATAAACGCTTGTGGTGGAAGTGTGCAAAGTATTTCTGATGCTGTGGATAGCGCAATAAAAAAGTTGCCAGTAATTGAAGGTCCAGGAAGTGGTGGCCTTCAACTTTCAAGAGAAATAGCAAAAGTTTTTGAAGATTCAATTGGTATTGCAAGAAGAAATAAAGATTCATTTGTTGCTGTTGAGCGTTTACTACAGGGCCTCACTGCACAAAAAGATGATACTGTAGGCAAAATTCTGGCAGAGAATGGTGTGACTCTACAAAAACTGAACTCAGTTATTGCAGAAATGAGACAAGGCAGCAGTGCGGACTCGCCAAACAGTGAGGAAAAATTAAACGCGGCAAAGAAATATACAAAAGATGTTACAGAGCTTGCTATGCAAGGAAAGCTTGATCCTGTAATTGGTCGTGATGAAGAGATCAGAAGAACTATGCAGGTATCACTGAGGCGGACAAAAAATAATCCAGTGCTGATCGGTGAACCTGGTGTTGGAAAAACTGCAATAGTTGAGGGGCTTGCAAATAGAATTGTTGCAAACGATGTGCCACTTGGTTTGCATGATGCAAAGGTCTTAGCTTTGGATCTTGGAGCACTAATTGCTGGCACTAAGTTTAGAGGAGAGTTTGAGGAAAGGTTAAAAGCAGTGATTAATGAGATTTCGAGAGCGGAGGGAAAAATTATATTATTCATCGATGAATTGCACACTTTAGTTGGAGCAGGAGCAACAAGTGGTGCAATGGATGCCTCGAATCTGCTGAAGCCTGCTCTTGCACGTGGAGAAATTCGCTGTATAGGAGCCACAACTTTAGATGAATATCGTCAGCATATAGAAAAAGATCCTGCACTTGCAAGGCGTTTTCAGCCTGTGTTTATTTCTCAACCAACTGAAACTGATACCATTTCAATACTCAGGGGTTTGAAGGAAAGATATGAGGTGCATCATGGTATAAGAATTACAGACGGTGCAATAATTGCTGCTGCAACGTTGTCCAATAGATATATAACAGATAGGTTTTCACCTGATAAAGCAATTGATTTGATTGATGAAGCAGCAAGTAGGGTGAGAATTGAAATGGATAGCAAGCCTGAAGTTATTGATGAACTTGAGAGAAAGGTTATACAGCTAAAGATTGAAGCAGAGGCTTTAAAAAAAGAAAGTGATGAAAATTCTAAACAGCGTTTAAAAAAGATAAATGAAGAGATCGAAAATCTAAACAGTAAATTTGCTGACTTGAACAGCAAATGGCAGATGGAAAAGAATAAAATAGCTAGAATACAAGAAACAGCCGAAAAATTAGATAACGCTAGAAAAGAGCTGGAATTGGCTCAGCGGAGTGGAAATTTAGGAAAAGCAGGAGAGCTGATGTATGGTGTGATCCCTCAGCTTGAGAATGAATTAAAAAATCAGGAAAAGGTTACTGATAGTTTCTTAAAGAAAGAAGTGACTGGAGATGATATTGCAAACATTGTTTCAAAGTGGACGGG
			AATTCCAGTTGATAATATGATGCATAGTGAAAAGGAAAAACTCCTTAACATGGAGAATGAAATAGGAAGAAGAGTAATAGGGCAGAAAGATGCAATAGAAGCGATAAGTAATGCAGTTAGGCGCTCCCGCTCTGGGGTGCAAGATACCAACAGGCCTTTTGGTTCATTTTTATTTTTAGGTCCAACTGGAGTTGGTAAAACTGAACTTGCGAAAGCCTTAGCTGAATTTCTGTTTGACGATCAATCAGCGCTTCTGCGTTTTGATATGTCAGAATATATGGAAAAACATTCTGTTTCAAAGTTAATTGGCGCGCCTCCAGGGTATGTTGGCTATGAACAAGGTGGCAGATTAACTGAAGCAGCGAGGAGAAGACCATATCAGGTAATCTTATTTGATGAGATAGAAAAGGCAAATCCAGATATATTTAATCTATTGCTGCAAATCTTGGATGAGGGGAGACTCACTGATAGTCATGGCAAATTGATTGATTTTCGCAATACCATACTGATTTTAACTTCTAACCTTGGCGCTGAGATAATGCTAAAAGGGAATGTTGATTCTGTAAGAAATGAAGTGATGCAAATAGTTAAATCAACATTTCGTCCAGAATTTTTAAACAGGCTGGATGAAATTATTATATTTCACAGTTTAACCAGAGATGACATCTATAAAATTATAGATGTTCAATTTTCTTATTTACAAAAAACACTTGCTAAGCGTAAACTGAGTATAAGTTTGTCGCAGGAAGCTAAAGAACTAATAGCACAAACTGGCTATGACCCTGAATATGGAGCAAGGCCCTTAAAAAGGGTTATACAAGAGTGTATTCAAAATAATTTAGCTAAATTAGTTTTATCAGGGGAAGTAGTAGAAAATGATGAGCTAATAGTGTACGCTCTTGATAATGAAATCTTAGTTAAAAAGGTTTAAGTTCACTGTGTATTTTTGTTAAAAAAAATGTGTATAGATCATAATGTTGACACTGAGTCTTTATTTAAGTTAGCTGATCAAGAAAATCAGCAAGATAAAGAAAAAATTAAAAAATTTATTAAGTATTTTTATAGTTTTGTTTATAAAAGCGACCTAAAAGCCAATGATAAGTTTTTGCTATATATTGTAAACGATGCTTACAATTTTGTTTCTCAAAAAGAGAAAGATGAAAGTAAGTTAGTAGTAAGTAATATAGATGATATACCAGGAATAGAAGGCGATTTTACCACGATTAAGATAACAAACGATGATATGCCATTTTTGGTTGACTCCGTTATTGCAACTATTAAGTCGCACGATTTAACCATATGCTATTACAGCAACAGCATAATTAACATTAAAAGAAAAGATGGCCTAATAGATGAGATTTACCCTTTGGAAGAAAGTAATGGAATAAAAGAGTCAGTTATATATGTAATTATCAAAGGTATAAGTGACAGTTTTGTTGATACATTAAAAGAATCTCTACAAAAAACGCTGAAAGCAGTTAATTGTGTTGTGAAAGATTGGCACTTAATGCTCAAGAAACTTGATGAGGCAAGTCTTTCTGTCATCCCAGTACTTGATACTGGGATCCAGGAAAAGGACACGTGGATTCCAGTGTCACGCACTGGAATGACACCAGACCGAAATCAAGAGCAAAAAGATTTTCTAGTTTGGTTAAAGAATAATAACTTCGTATTTCTAGGTTATCAAGAATATATTGCTGGTAAAGATGAAAAACTCGTCTGTGACAGCAAAAAGGACCTTGGCCTGATGAGAGTAGGTCAAAGTACGTTGATTCCTTCTGCAAACCTTGATTCCCTATACATATTGAGATCAGATCTAATCTCAATAGTCCATCGGCGTACATACATGAATTGTATAGGAGTAAAAGAATTTGATGACCAGGGTAATGTGGTAAAGGAACGGCGTTTTTTCGGGCTATTTACTTCTGTAGCGGAGGTCCAAGATATTAGAACTATTCCAATAATAAGAGATAAAGTTAAAGTTATAGAAAAAAATGCAG
			GGTTTGTAACCGGGGGCCACAATAACAAAGCTCTAATTTATATTTTACAAGTATTCTCATGTGATGAATTGTTCCAGTCTAATGAGGAAGAATTATTTCAAATTTGTACTTCTATTATGTCCCTTGCAATAAGACCAAGAGTCAAGTTATGCTTAAGAAGTAAGGGAGCGTTTACTAGTTGTATAGTGCTGATACCGATGCGTTATGCTAGCTCCAGGCTAATGCTCAAGATAAGCAATATATTGAAGGATGAGATAAATGCAGAAAATTCAGATATTTATAACCACCACATTATAAACGAATATGACTTAATGAAATTGCACGTGGTGCTAAAGGCTAAAAACGCTAGTGTTCCTGATGATGAAGTTTTGCGTATCGAAAACAAATTAAGAAACATTACAGAAAAGTGGGAAGATCGTTTTATAGACAATTTATACAATACTTTTAGCACTGTTGAGGATATATTCATCCGTTATTGCAAGGCATTTCCAATAAGCTATCAAGAGAGTTTCGAACCTCATGACGCATATTACGATATGAAAAAATTGGAGATAGTGAGGAAGAAAGGAGTTAGCGAGGTCGATTTAAGACTTACTCGTGATAATCTTAATTATCAATTAAAGGTTTATACTCCAAACAATGGAGGCCTTGAATTATCGAAGATATTAAGGATCACTAAGAATTTGGGAGCTAAAATTCTATCTCATAATGGCTATTACATAGAAATTAACGGTGGAATATGGATACACCATTTTGTGTTGTCAAGAGTCGATGAATTAATAGACAACATTACTCTAAAAGAGCAATTTGAAATAACACTTGCGAAAGTGTTTAGCAAGGAAATTAAAAATGACTATTTCAATAGTTTGATCATTATTGCTGGGCTCAAGTGGAAGGAAGTGCTTCTGATTAGAGCGCTAAGTGCCTATCTAAAGCAGACGTCATTTAACTACAACCCAGAATATATCCAAAAGGTAGTCTCAGAGTATCCAAAAGTAGTAAAGTATTTGATACAACTATTTCATGCAAGATTTGATCCTAACATAGACATTGATAGAGCAGAAACTACAGACATTGTCAGAGAAAAAATTGAGGAACTTCTAAAAGAGATCAGCAATGTTTCACATGATTACGTTTTGCGCTCGATATTTAACTTGATAATGGCTATTTTAAGGACCAGTTATTATCAAGATAATAAACCCTACTTATCCATAAAATTTGACTCAAGTAAAGTGAATGGTTTGCCTGATCCTCGTCCGTATCGTGAATTGTATATTTATTCAAACCTTTTTGAGGGAATACATCTAAGAGGAGGGAAATTAGCCCGTGGTGGCTTAAGGTGGTCGGATAGGACGGAAGATTTTCGCACTGAAGTTTTGGGGCTCATGAAAGCTCAGATGACAAAAAATGCGGTTATTGTCCCTGTTGGTGCAAAGGGTGGATTTGTAATAAAGCAAGCTTATAAAGATAAGAATATTTTAAGAGAGAAAAGTGTTGAGTGCTATAAGAGTTTTATTAGAGGAATGCTTGATATTACTGATAACGTGGTTGATGGTGAAATAATTCCACCAGAGAATGTGATTAGGTATGATGAAGACGATCCATACTTGGTAGTTGCAGCAGATAAAGGCACTGCTTCATTTTCTGATTATGCCAACCAGATAGCCTCTGAATACAATTTTTGGCTTGGAGATGCATTTGCATCTGGTGGATCAGCAGGTTATGATCACAAAAAAATGGGTATTACAGCCAGAGGTGCATGGATTGCAGCACAGAGGCATTTTTGGAAAATGAATAAGGATATTTACCAGGATGCAACTGTTATTGGAATTGGGGATATGGCTGGCGACTTATTTGGAAATGGTATGCTGCTTTCAAAAAATATACATTTAATCGGCGCATTTAACCATATGCATATTTTTGTTGACCCAAATCCTGATGCAGAAAAGAGTTTCACAGAACGTAAACGTCTCTTTAAGTTACCATTTTCAACCTGGATG
			GATTATAACAAAGATTTGATTTCTAAGGGTGGAGGAGTATTTGAGCGTAGCAGCAAGCAAGTAAACATTTCTCAAGAAATAAAAAAGTGCTTTGATATAACAGAAGATATGCTACCTCCAAGTGATTTGATTAGATATCTGTTGAAAGCAAAAGTGGACTTCATATGGAATGGAGGAATCGGCACGTTTGTTAAGGCAAAGAGTGAAAATCATAGCATGGTCGGTGACAAAGCAAACGATGAGTTAAGAGTGAATGGTAAAGATATTAGAGCTTCTATGTTTATAGAAGGCGGAAATTTGGGATGCACACAGCTTGGAAGAATAGAATATGCTGAAAGAGGTGGATATATCAATGCAGATTTTGTTGATAATTCAGCCGGAGTGATATGTTCGGACCTTGAAGTTAACATTAAGATTGCATTTGTTTCAGCTATGAAAGCAGGGGGTATTTCTTTAGAAAAAAGGAATGAAATACTGGCAAGTATGGTGGATGAAGTTGCATCCAAGGTGCTTGAGAACCACAACAGAATTGAAACAAAAGCATTACTTCTTGAGTGTTTGCAAGCTAAAGAGAGATTGGAGCAGGACCACAGGTTACTGCTCAGTTTAGAAAAATCTGGGCTGTTAAACCGAAGCGTAGAATTTCTTCCAGCTGACGAAGAGGTAGCAAGGATGTTAACCGGTGCAGAAGGTTTCAGTTCTCCTCAGCTTTCTATTCTAATATCTTATGCTAGAACAGCAATAAAAAATAAAATTATACATTCCGATCTGCCTGAAAAAGATCTTATATCTAATGACTACTTGCTAGGTTATTTTCCTAAAAAGATGTTAACAGAGTTTAAGGATTTCATATTAAAACACCAACTTCGTAGAGAAATTATCTCCACTTGCATTGCAAATGATGTTGTAAATAGGATGGGCTGTATATTTATTAATAATTTAGTTGAGAATACTGGAATTAAGGTACACGAAGCAGTTAACATATATATCGTTGTTAACCACCTATATGATTTAAATAACCTGTGGCAGAAAATTGATGAATTGGATGGAAAAATTGATATTAACTCATACTTGCAAATAGTGAGAAATGTGCAGAAATTTATTGGCAGAGTATCGTTTTGGTTAGTAAAAAATCTTAGCTTTGTAGAATTGGATGATGTTACAAAATTTAAAGATGCAATTGAAACTTTAGGCCATGATGTTTTAGATGAACACCTGTTAAAGGTCTATAATCATGGATACACTTCTTTAGTGGAACTTAATATAGATAAAGATCTAGCAAAAAAAATTGCTGACCTGTGCGTTCTTACTTATGCACTGGATATTATATCTGTTGCTGAACAGACATCTTTGTCCATTCTTGATGCTGGTAAAATATACTTTGAGTTAAAGTCGCTGTTAAGATTCGATCTGATTAGAACAATTGCCATCAAGATGAAAAGCCGCTCTTCTTATTGGGATCGCAGCTTAGTTAATGATTTATTGGACGATTTAAGCAATTACCATCACAAGCTAGCTGTTAAAGTCATAAAAGCTACTGATAACCCCGAAGATAAGGTTCAAACCTGGGCTTGTAATGATAAGGACTACATAGAACGTTATAATAGTTTTTTAGATGAGATGGTTGCTTCTAAACTTGATTTAAGCAAATTAATATTTATAATCAGAAGGATTAAAGTACTTGCTTCATAGGAAAATGTTCAATATAGGTCTTTCAGAAATTTTAGTTGTAGCTTTAGTGAGCATAATTGTTCTTGATAAAAATAAGGTACCTGTATTTATTGATTTTATTAAGACTATATATAGGTATTTTACAATTGTAAAGTCAAAAGCCAAAAGGTTATTGAAGGATGCCGGAATTGAAGACTTATATAAAGAGTGTAATACTGAGAAAGTAAATTACATAGTTGGTAAAAATGGTAAGCTTTATCCTACTTATGATATAGATAATACATCTAAAGATAATGACAGCGAAGATTCTGGTAGTAGATGATGTACTA
			TCTAATGTCAAGCTTTTAGAAGCTCGACTAAAAGCAGAGTACTATACGGTTATCGTAGCTCATGATGGTGAAGAAGCTATAGATTTAGTAGCAAAGCAACAGCCTGATATTATATTACTTGATATCATGATGCCAAAGATGAATGGCTTTCAAGTTTGTAAGGAGCTAAAGAGTGATCCCTTGACAACCCATATTCCAATAATTATGGTAACTGCACTGCATGACACTCATGATAGAGTGCAAGGTATTAATGCTGGCGCGGATGATTTTCTGACTAAACCAATAAACGAAACTGCTTTATCTGCACGAATTAAGTCTCTCACGCGCTTAAAAATGATTATAGATGAATTGCGTTTAAGAGGAGAAACCAACGCTGAGATTGGCGGAGTAGCAGGAAACAGTATTATGGATTATTCCAATCAGATTTTTGATGCTAACATACTTGTTGTAGATGAGGACGTCTTTCAGGCAGAGCAAATATATAATGTACTAAAGCAACGCTTTAGGTCAATTAAAATACTGAGTGATCCAATAGAGGCATTAAAGGTTGGTATTAAGGATAATTACGACTTGATCATTTCTGATATGCAGTTTTCCAAAACTGACGGCTTGCGTTTGTGTTCTGGGTTTCGTAGTAAGGTGGAAACACGTTATACACCAATTCTAATTCTTTCTGAGGATTATGATAAAAACAATTTAGTAAAAGCACTTGATGTAGGTGCTAATGATTATTTAACAGTACCTTTGGATGAGGGTGAGTTAATAGCAAGGGTTAATTCGCAAGTAAAACGCAAAAGATATCAAGATGCCTTGAGAATGAATTTATTCAATAATGCGGAAATGTCTATAAAGGACCCATTAACTAACTGTTATAATAGAAGATATTTTGATGCACACTTAAGAAACATTGTTAAGGACTCTGTAGAAAAAGATAGAAGGTTGTCTCTTATGATACTTGATATAGACTATTTTAAGATGGTGAATGACAATTTTGGACATAGTGCTGGAGATGAACTTTTAAAGCAAATACAGAGAAGAATTTCTGAAAATATTAGAGTGACAGATTTGTTAGCTAGATTTGGTGGTGAGGAATTTGTTGTTGTAATGCCAGATACCGATACATCAGATGCGTATACTATTGCGGAAAGAATACGCAAAATTATTGCTAAAAAACCTTTTATACTTGCGGATAAAAATACAACCCATAATGTAACTGTGAGCATTGGAATTGCAGAAATGCAAGGATCTGACCTTGACAATATTAAAGAATTTATAGTACGTGCCGACAAATATTTATATAAAGCAAAAAACAGTGGTAGAAATAGAGTGGTTACTGGCTAGATCTCTGAAATTAGACATATAGCTAAAGCAATGTATGTTTACAGATAGTGCAATTGTACTAATGTTGTGATTTGAGGGCAGTCTCCACCAGGAGGGTGTCATTCCAGTGCTTGACACTGGAATCCAGTTTTCCATATAATCTCATCAAAAATGTTTATTTTCTAGCTACTTTTATACTTATCAACTCAGTATGCTTACTTACAATTAAAATTCCTGGATCCCAGTGTCAAGCACTGGGATCTGATGGGCCAAAATCACAATGTTCGTACAGTTATGGAATGAATCGCGGTATGACGTGTTGCTTGGGTTAGCTATAGATTTCTAAAATGATTTCAAAAAAATGATAACTAAGATTAAAGCGACAACATGAGGTTTCTCAGCTCTGGAAATTTCACGTTTAACTGCAAAAATAGATACTTATTTAAAAAATATCCTGTAACTTTCAGTCCTAACTGAAATTCTTGGAATGAGTAGCTGTTTTGTAGGTTATTATTGTATACATCATGTAACATTTGTGGAAAAGGTAGGAGTTTATCTGCATAATAATCTCCTGCTTTTTTTGACACTGCTCTACCAGTTTTTGGAGAAATAAATTGTAAATTTTCCTTAACACCTGTTACAGCGCATTTGGATAAGTCTAACTTGAATCCCAATTGCGT
			AAGAAGCAGAAGCTCTAAGTTAAGATAATGGCTTTGCCAAGACTGATTGTTGTGTTTAATTACATCGATGAAATATCGAAAATTGTCATACAGCACGGCACAGGGTTCACTTTCTGGAAGCACTTTTTCTAAAATAGAGGAGAAAGAAACAATAGTAATGCTTTTTAACCTATCTTGAAAGAAATGATGGAATGAAGATTCGATTAATTCGCACTTAAAAAAACCTAGATTTTCAGGTAACTTAGCACTCCATTCTGCATGTAATAGATTACTTATCTGAAACTTATAATTGCTATTGTTTGTTAGCTTAGTTAATCCCCTGCGCTTTCCATGATTTTTTGTAAACAGAGAAAGAATTAAGTTTTTATCGCCGTATTTTTTAGCAGCTATAATGATGCCTTCATCTTTCCATCTCATTTAGAGTGTATTGACCGTATGATATATAGGATAGTGCACCTAGAGCGTGTAATCCATAAAAATCACTTACTCCGTTACTGTTTGCTTCCAAAGTTTCAAGGCTATGAGAGAGTAAGTTATTGGCTGCCACTCTTCTTCCTGAGCCTGATGCATTTCATACTGAGCTTTTGGTTTGCTAAATAATTGTTTGAATGATTTTAGTAACATTACTTTTCCTCGTCTGAAATTTTGGATAATTCAGCTTCTAATTCTTCTATCGTCGGTAAAGCTGTTTTTATGTTCTCTGGTAGATTTTCAGTTATTCGATATTCTGCTAGCCCTATTGGCTTGTTCATGTCTCGGAGTGTATATTTAGCAAGTACATCGTCTTTAGATTTACATAAGATTAACCCTATAGAAGGTTGATCTGTCGAGTGCTTCAGTAAATCATCAACTGCAGAAAGATAAAAATTCATTTTACCAGCATATTCCGGCTTAAAATCCTTATCTTTTAGTTCAATCACTACGAAGCAACGTAACTTTAAATGATAGAATAATAAATCAATATAAAAGTCTTTATTACCAACATCTAAATGAAATTGTCTACCAACAAATGCAAATCCTTCACCGAGTTCTAACAGAAATTTTTCCATATGCCCTACGAGTCCTTTTTCTACTTCTCTTTCATGAGCATCCTTACCTATACTTAAAAAATCAAAAATATACGGATCCTTAAGAGTTTGATTTGCTAGATCTGATGTTGGATAAGGCAGTTTTTCTTTAAAATTTGTAATTGCTTTACCTTGCCGTTTATGAAGGCCAAGTTCTATCTGCATCACCATAATGTTACGTATGTTCAATAGCTTTTTTTACATAAAATAATCTTATTTCATGACTTTCTATTTTTTCCAAAAGAGTGATATTGTGATACCAAGTTAATTGTGCAAGAGGCTCCTGCACAAATTCAACATCAGGATATTCTTCGGCAAACTTACGCATATACTTCAGATTTCTCATGCTAAAGCCTTTCATTTCTGGAAATGTACTTCTCAAATCCTTACTTAATTGATCAATTACCTTAGCTCCCCAGGTATGTTCTTTTTGGCGTTTTAGGATCTCTGTACCAATATGGTGGTAAAGCAAAATAAGCTTACTATTTACTGCAAGTGCTGCTTTATAACGGTTTGTTGCAATATGATCCTTCAATTGCTCTAAAAATTCTGTATATTCTTTTGCTATAATTTTTGTCATACGGTTCCTTTTAATCCATTATACAATTCCTTTGTCTGTCGAGAAGACAATCTTTCGCTTGCCTTCAGCTTTGAAGGGATTCCTTATTGACTTCAAACTCGTCCATCAACTAAAATATATTGACTTTACGTGCAATATTAGCTTTAAACCAGTAAAACAAGCTGCTTAACATATGCGTTTTTTCTATTCGAATTATATTCTTTTTTTGTCTTTATGTTGTTTTTTGCTTTTTTCGTTATCTTCAACAAAAGCCCAAACGAATGATACGTTAGCTGTTCCTATACCACAAAGGAAAAAAGAAATAGTTGAGCACACTGTTGTAGCACAACCGAGGCAAATTATCGAAATGCAAG
			AAGAAGTCATTATTAACGAGGGTAAAGAATTCATTCCAATTCCAAAAAGAAAAAAAAGTGTAGAGAAAAAACTAAGAAGGGATGTTAGAGGGGCAAAAAATGAAATAGGAAACGAAAAAAGCGTTGAGAGCAAAAAGGATGAATTAGTTGTAACAGAAATTATTAACTCTATAAGAGAAAAGCTCACAAAATGCTGGAGCATTCCTGAAAGCATAGCTTACAAAGAAAATTTTAATATAAAAATTAACTTATTGTTATCCAGTCAAGGCGAGATAATTATGGCGGATGTAGCAGACAGTGATTCCTATCGAAATAATCCACTTTTCAGGTCGATAGCAGATAATGCAATGCGTGCAGTATATAAATGTAGCCCATTGACCGGCTTGCCTACTCAGCACCACCACATTTGGCGTGAAGTAACACTAGATTTTATTCTATAGCTAAAGTAATTCTATAATTTAATAAGCCCACTGTATCCGTTCAGGATAGCAGCAAGGTAGTATAACCATAGAGTAAAAGTGAGTTTACAACAAATGGTGTCATCCCAGTGCTTGACACTGGGATCCAGTTTTCTTTACAAATTCACCAAAAGTGCTTCATTCTATAACGCAAAACCCATACTTACCAAACCCAATGCATTACTTGCAATTAAGTTTCCTGGATCCAAGTAGTCTGGGCACTGCCGTCATAAAGGAACTAGTGTCAGCTACTTTCATGACACCCTTCTGGTAGGCCCAAATCGCAATGTTCGTACAGTTATGGAATGAACCGCGGTATGACGTAGGAAGATCTGAGCAAACTTTCAATCAGAAACAGCCAAAGATCTCTCTAAGATGTCAGTTTCTTTTGTATCTTCAACTTTACCGTCCTGGTCGAATGAAATTTGCAGAGACTTACTACTATACTTCCTTTTTCCTAAAAAATTGGCTTGTTTAATTTTATATGAGACATAGTACCAAACATTGTCATCGAACTTTGATACTAATGTTGGTGATCCTAAAGTGTGAACCACTTTTTCTTTATCGTCACCTACTTTTATCTTGCTCCACAATTCAACACTAATGCCAGGAGCTCCGTGATTGTGAATAGTGTGAGTGCAGCTCACTGTAAATAATAAAATAAAAGATATTAATACTCGCATTTCTGTTGATAAATTACTTGAAGCTATAATACACTAATAAATTATCTGCCGTCAAATTTCAAAAAAGTTAAATTGACTGATTCTCAATATCACTTAATATAATATTTACTTTAGAAAATAATAGGTGTCTTATGTCATTGTTAGAAGCAGATCCAATATACAAACCTTTTAATTACCCTTGGGCGTATGATGCGTGGCTGCAGCAACAAAGAATCCATTGGATACCTGAGGAAGTTCCGCTTGCTGATGACGTAAAGGATTGGAAAACTAAACTTTCAAGTGTAGAAAAAAATCTACTAACCCAGATCTTTAGATTTTTTACTCAGGCAGACATTGAAGTAAATAACTGCTACATGAGGCATTATTCAAATATATTTAAGCCAACGGAAATATGCATGATGCTTGCAAGCTTTTCCAATATGGAAACTATACACATTGCAGCTTATTCTTATCTTTTAGACACAATTGGCATGCCAGAAAGCGAGTATCAAGCATTCTTAAAGTATGATGCTATGAGAAAGAAGTATGAATACATGTTAGAATTCGAGGAAAGCAAAAAACACGATAAAAAACATGTAGCTAAAACTCTAGCGGTGTTTGGTGCATTTACCGAGGGGTTGCAGTTATTCGCATCATTTGCAATTTTGCTCAATTTTCAACGCTTTGGAAAAATGAAAGGCATGGGACAAATAATTGCCTGGTCAGCCCGTGATGAAACTTTGCACACCAATTCAATTATCATGTTATTTAATACATTTATTAAAGAGAATAATGAAATTTGGGACAACGAGTTTAAAGAGGAATTATATTCTGCATGTCGCACCATCGTTGAACTTGAGGACGAATTCATAAAGCTTGC
			CTTTGATTTAGGAGATGTTGAAGGACTATCCGCAGAAGAAGTGCGCAATTACATACGCTACGTAGCAAACAGACGGTTAATGCAATTAGGTCTTGAGTCCATATATGATGTCAATGATAATCCTATTCCGTGGCTTGATGAAATACTAAATGGCGTTGAACATACGAATTTCTTTGAAAATAGAGTAACAGAGTATAGCCGCGCAGCAACTCAAGGCACGTGGGAAGAAGCTTTTACTGAAAATGACACGAATAATAAGTGAATGCTAATTTCACTCTTTTTTGTCATTCCACTTTCATTACACCATTTGCTGTGCAGTTTAGACAGTTTTGCTTTACTTAACAACTAACTTACCATATATATGTCCATAGGACATTGGTATATAAGAACGTGCTACAACTATTAATCTTACTCACGGTCATCACTTCAGCTGCATTCTTTGGTCATTTAGTTCCAATGGAAGTAAAAACCTTCTTGTACTCAACGAGCCTTAGTATAAAAGAGGTTTTGCTATTTATAATGCCTTTTATTATTTTTGCGTTAATCTTTAGCAGTGTTAACAATCTTAAGCAGTCAGCTATAAAGTTCATATTGTTACTTATTATAATGATCTTCTTATCGAATCTGGCTTCAAGTTTAATAGCTTATTCTGTTGGGCATTTTATCATACAAAACACTTATTCAATACAAGATATAACGTATGAAGAAACAATTGTTCCCTTATGGTCGTTTAGACTGCCTGCATTGCTTTCTAATTTTTATGCCCTTGCTTGTGGATTTGTGTCCAGCATAGTAGTGTCCACACTGCTACCCAAAAAAAGCAGAGAGCTTTCGAACAAAATGTTAGATTTAACTCTCTTTATTTTGAAGACGTTTTTGACGCCGATTATTCCAATATTTGTACTTGGGCTTGCTTTAAAAATGCAGCATGATCAAGTTTTATCTATAATATTTAAGGATTACTCAATAATTTTCATTATTATAGCATCTGCAACCTACCTTTATGTTTTCCTCTTATATGGAGCAGCAAATTCATTCAAGATCACAAGCTGGATAGCTAGTATAGGCAATATGATACCGGCATTTATTACTGCAATGAGCACAATGTCTAGTAATGCAACTATGCCGCTTACTCTTGAAGGAAGCAAAAAAAATGTAAAGCAACCTGACATAGCATCGTCTGTTGTGCCAATAACTGCTAGCTTTCATTTAGTAGGTGATTGCTTTTTTATTATAATATTATCAATGATAATTGCCTCCGGTTATTCATTGTGCACAACAGACTATGTAACTTTCCTTCTCTATTTTTTGTTATTTAAGTTTGCTATCGTGGCAGTTCCGGCAGGAGGAATTATGGTAATGCTACCTATTCTTGAGAAATACCTCAAATTTTCTCCAGAAATGCTTTCGTTAATCACAGCACTGTATATAGTGTTTGATCCAATAATCACTTCAGCAAACGTTATGGGTAATGGTGCCTTTGCTATAATGTTTACAAAACTCTATGATAAGCTTAAGTAATGTCTATTTTAGCGATTGATACTGTAGGTATTGGTAGTTCAATAGCAATAGTTGATTATGATGGTAACTGTTTTGTAGAGCACAATTCCGCCAGCAACAATCATGCAGAATCATTTTTTCAAATTCTGAATACTTTGTTTGATAAGCACAACTATAATTATGATAAAATAGATCATTTAGTGGTAGTAGTTGGACCAGGAAGTTTCACTGGAATTAGAGTTGGTATATCAGCTGCACAAGGTATAAATCTTGCTACAAATAAGCCATTATACGGAGTTAGTGCGCTGGAAGTTCAAGCCTACGCAATATCTTTGCTTTGTACGAATAACAAAAAAAATATCAGAGCTATAGTCAAAAATGCTCAAGGGTTTTATACGCAGTTATTTGATTTCAATTTATTGCCACTATCTGCACCTGGATCCCAGTGTCACGCTACAAGCAGTACACATATGGATTGCAATTTAAATGCTAGCCATGCA
			GGGCTATTAGTCCGTTATAGATTAGGGAACAAGCAAAAATTAAATGAAGTTGAAGCTCTATATTTAAATGAGCCTCAGTATATGAAATCATTATAGACTATTCTTTCGCGTACATGCAATGTTACTAAGCTTGTGCATCTGGTTTACTATCTCTTGAGCTACTTCTTTTATACTCATATCTGAATTTTCTATCTCTATGGCACTTGGTGGTATAAATAAATCGTCAGTCCTAAATTTCTCTACAATGCTATTTAGATTAATCACCTTCCTATTTTTTCTTTGCCTTTTTAATGCAATACGCTTTTGTAATGTCGGTAGATCACACCTAAGTACCACAGGAAGGATTTCTGTGTTCATTTTTTTACTAAGCCTTACTATTGAATCATACATCCTCATGTTCTGGTCATTATTTTCCATCAACTCATCAATAAATATGTAATTTTTTGAGTGAATCGGATAATTTTCTATTACCTGAAGCATAATTTGCATAATGCCATATATTCTATCTTGAACTTCTTTAGGTATTTGATCACGTTCAAAGACACCATCGTATATAGAGCAAGCTTGAACATTGTTATAGAACTTACTATTTACAATTAATGCGTTTATCATATTAGATAATTCTATTGCTGTGGAAAGTTTACCACTTCCCGAAAGACCAGAGAGATATATGAAAAATCCTGCTGGCTGTTTTTTTGTGTTAATATTTACCATATTATTTTCAATCTTGAAACTTACATTTATAATAACATAAAAATGAAGCTTCAAAACATATGAAATATTATATAGAAAATTATTTTTGTAGTTAAGATATTATGTAATTTAAAAACATAAATTCTGTATATAAACTCTATAATAACGATAACTATTTTTAAGCAAGCTACAACACAAAAGTGTTTGGTATTCAGAAAGCAAGACAGAGTGGCATAGACTTATTAGTTTACTACAAGTCTCTTTTCGCGTATAAACCTTCAGAAGATTCTAACAGAGGATTGTGTTGTTAACAAAGAGCAGAGTAAAAAGGGATCTAGTCTATGCCTATCAGATTTTGTCCTACCTTAAGTTCGATGATCATACATATACTCACCTTTCAGTGCGTTCTGAAGATCAAAAGTCGTTTTATATTTATCCGTTTGGTATGCGTTTTGATGAAGTAGATGAACGTTCGTTAATGAAAGTATCATTTGATGGAGATGTAGTTGAAGGCAAAGAATATCAATATAATAGAACTGGCTATATAATTCATGGTTTTGTTTATCAAGCAAGGAAAGATATTCAAGCAATTTTTCACTTGCATACACCTTCTATTGTAGCGGTTTCTTCTCTCAAAGATGGGCTGCTTCCTATAAGTCAATGGGCACTGCACTTTTACAATAAAATCTCTTACCATAATTATAATTCCCTAGCACTTAGCGATACAGAAGGAAAGAGGTTAATAGCTGATCTGAAAGAAAATTTTGTCATGTTAATGCGTAATCATGGATCTATAATGTGTGGTCGGAGTATACAAGAAGCAATGTTTTACACGTATCATTTAGAACAAGCGTGCAAAACTCAATGTTTAACGTTAGCAATGAATAAGGAGTTATCAATTCCAAGTGAAGAAATTTGCTCAAAAGCTGTAAAGGATCTCCTATCTTTTGAAAGCAATCTTGGTGAGAGGGATTGGCACGCATGGGTTAGACTAATTAAAAGTAAGTTGTAAGTGACCTTACCCAGAAAAAGTAGAGAGAAAGTTAAGACGTTTTTGGAGTAAAATAAAACGTTTTTTCAAAATATGACAAATAGAAGAGAATATACAGCAGAATTCAAATTAGAAGCTGTTAAGCTGGTTAAAGAA----------------------------------------------------------------------------------------------------CTCACTAATAGAAAGGCCAGTAAACTTGACAATAGTGTTAACATCAACATTATTATCTTG
			CTTTGTCTACCTTATTTTGCCGCTCCCCTGAACGGATACAATATTCATGCTGATCATAAAGAACATTTAGTTTATCGTGAGGATAATAATGGTACAACAAAATACACCAGTTACGAAGAAAAAGAAAATAAATTTATTGAAGAAGCACATGAATATTTAATAGACTCTGAATTTAATAAAAATTTTGATCTAGGGCAGTACAGAATAAGTAATTTCTCCGGAAACTTGACGAAAATAGAACTGGAACTCATCAATGAAAAGTATATGCAAGTTCAAGTTAATAGAGAAAGAAAAATTATTCTCGCTATACCGTAGGTGCGTTCCAAGATTATACTGAAGTTTTTATTGCACTCAAAATCTTCGTTTTTCCTAATCTCTAGAATTATCAATGCATCATCACTTAACCAGCCTGAGTGAGCTAGTCCATTCAACGTTGATTCAACTAGATTGCTATTGTAAGGTGGGTCTATAAAAACTATGTCACATTTTGAAATAGGTTGTGGTAAGCAGTTAGCACTGCAGCAAATTAGCGTAACATTGTCCGTAATTCCAAAATCTTTTGCTGTTTTTTTAGGCAATTGCAAATTGTAATAATCTGAATCTACCATAAATGCATGTTTAGCGCCGCGAGAAAGCGCTTCAAATGAAAAAGAACCACTACCACAGAATAAATCAAGTACATTCAAGTTATAAATAGGTTTTCTTGAGGAAAGCATATTAAATATTGCTTCTCGGACAATACTCATAGTTGGCCGTGCAGCTAAATGCTTACCTGTAGTTATTTTTCTTCCGCGATATTTGCCTGCAATGATGCGTAGCATATTAAATAAGCTCCAAAATAATTAATTATTTATACTATATGATTAATGTCAATATGGCTTTAGCAGTTTAATAGAGAGAAGCTATCGAGTCGCTTGTAAGAAAAACACAAACACAAAACTCATCAGTTATCTTTTTCTGATTTGCCTGCTGCATTAATTGCTTGACCAATCTCATCTTGTAAATCATCATGATCATTTTTTTCATCATGATTTAGCCCTTCAATTCTGCTTTCTAACTCTAACTTAATTATAGTATTGATTTTATCTATATTATCAAGAAAGCCTCTACATTCTTCTTCACTATACTCTTCACCAGATGCTTTTTTTTCAATAAATAGGTTTTTAAATCCTGCTAGATCAGAATTCTGATCGGTATTTAGTACAACATTTCTCTCTATGAAGCTAAGATCTGACAGCAGTAAGCTAACCTCTAACAGATCTTCACTTTTCACGCTTTTAAGGTCTTCAAGACTTTCTAAAATACTAAACACCTTAATCCTTTCTTGTACAATCTCTTTGTCTTCCTTATCAAATTCAGACAATAAACCATGATTATCTACAAATTTCTCACTCAAAGCTTTATTCAATTTAGCAAAATTGACATCCTTGTCAAGTGATGTGTTATCCCGCAACAAGTCTACCCTTGCCCTACGCGCATTTAAAATGTCGTCGTAGTCATTTAACTTTATGTTGCCATCTTTGTCTTGCTGCAATTTATAATAATCAAGGCCTTTGAAATTTTTATTAGTCTTCATCTTCAATCCTCTTCTCATCTCCTTTTGCATCTGGTTTCCTCATTGGTTCCGGTAATTTCCTTTTACTGTCTTCTCGATTTCTTTTTTCCTCTCTTTCAGCACGTTTTTTTATAGCTTCCTGGGTATTCATTTCAAAAAGTGCCTTAACGTACTCTTCTGGATTTTTTGGTTCTTTAAATAAAGGCTTAAGATTATAAACTTCGTCTTTTCGATCTCTTTCTTCTTTTCTTCTAGCTCTTTCAGCACGTTTTTCTACAGCTTCTGGAGTGTTCATTTCAAAAAGTGGTGAGAGGTTGTAAACTTTATCTTGATTTCTTCTGCCTTCTCTTTCAGCACGTTTTTCCATACCTTCAAAAGCAGATCCAAAATCATCAATTTCATCTGAACCTTTTGGTTCCGTGCCTAAATTTCGTGTCACTTCATT
			TGATTGATCAGGCTTATCTTCTTCTGTTGGCTGATCATGCTGTAGTTGATTAGGCTTGTCTTCTTGTTCTGTGCTTAGTTCTCGTACTACCTTATCTGGCTGACCTCCCCCTCGTAGTCGAAGAGGGTCGCCTTCTTCTAGTGGCTGATCATGGTTATCTCTTACTAGTTCCGTGCCTAACTCTCGTTCTACTTTATTTGATTGATCAGGATTGTCTTTTTCTGGTTCTCTCTTACGGCCGATAGTGTAATCATGAAGCTTCTCTAAGAAATCTCGCCTATATTCTTTTGCTCTATAGAGTAGGTTATGATCATAGCCATGCTTTCCTATAGAGCCAAGACCATGCTCCCAAGTAAATTTCATAGCATCTTCTATTGTATAGCCCAAATGTGATCCTACGTATCCTTTATAATAATCTAAATATTTACCGATCCTTCTGTGTGTAATATCTTCCTTATCAACTCCAAATGCCCTGTAAATTTTTTCCTCGAGCTTATCAACATCATTTTCAGGCGATGTTGCAAACTTCGTTGCTTCAATAGTAGCACCTACAAACTTACGTGGCACATCAATAGCGTATTTCAGCACTCCTCCAACTCTTGGTATCCTACCCAGTAGATTAGCTGTACCTCCGGCTAATCTATCCGGTAAATGAGTAGCCCAATTACCTAAAGATTCTAGTTTTCCACCAATTGCGTCTTGCCAATAATGCTGTTTTAATCCTTCCATTATGCCAACCAAAGGCGATGCTTCATACATTCTAGATATATTGTAAACGCTGAATCCACCACCAGCTATACTTGAGCCCATTTGTTGTACGAACTCGCGTAAGGAGAACATTAAAAATGAAAGCAAGAATAACACAAAGATTTCCCCTGCATTGATTAAATAACCTCTCTGTATGTCTTGCACCCTTTGGTAATCGCTATTTTCTTGATAATTTTTGCAATCCTCACAATCTTTACATTTCTGACAGTATTCACTGTTGGGATCCTTATATAAATCATGAAGTTTCAGTATTCTACAACCTTGTTTTTCTATCGCACTCCGCACTAAAGATCTTATTTCATTAATTATTTCCCTATAACTATTGCATTTATTTATATCTTGACAGTAGCGTTTTATTATTTCACTAACATCACCTATCCTTTTCTCTATATTGTTGATCAGTAATATAATGTCAGCCCTCTCTGATGCATGAGATAAACTATTTGTTAAGCGCACTAGATCTTTTTCACTACAGCCATTACTAACTACCATATCACTTTCTGCAATATAGTGGTCTGCTGGATTATCTTTAGTTCCAGGCATTGGATTAAAGAAAGGATAATCTATATAACGAAACCCTTTTATATGTTCACCATTTTTATCTTTAGGGTAATCCGGTGGAAGCGGGATATATCCAGCGCCTCCAGTAAATTTTATTGTACCACCTTCTCTGCTTATCTTTTCTATACCTTCTATACTTTTATCTATGTTAAGAGAAGAAGCTTCTCCAAGAGTGTAAGGTACAAAAATTTGCCCTGGGGTCCAACCAAAGTACTGCTTATCAACGATACAAAAACCGCCAAACACCCATTTTGGAGCACATAACTTTACCTCGAACCATTTATTGTAGCATACAGTAAAACCTAGTTGTCTATAAAAGGTGTTCATTATAATAGCAGCCAGCAATGACAGCAGGGTAAATATCATAATCGACTGTAAACAAAAGCTTATACAGAATTTTATCCAACCTTCAAATAGACTTTTCAGCGGTGAAAATAAAATAGAGATCAGGAACAGTGGCATGATAGCTATAAGAAAAGCTATACCCATAAAGCCAGAGAGAAATATTATGTAAGCATACAAGCACAACAAGAAGTATAGCACAATCCCTATGAAAATTGCCGGTATCATAAGAAGGCTTGCCCACATTTGGTAATGTAAAAACGCTGCAAACTTTTTCCAAACAGAATAAGCAAAAAATTTATTGAACATGTCCTCCATGAAGCTAAACA
			ACTTAGCTTCATCTTCTTGAGCAATACTTCCGGTGTTCATGTTGGGAGCAAAGTTAGTAATTACACTTATCAATTGTTCAAGACCTTTAACGAATAAAACAAGAAAATGATCATAGAAAAATCTAAAACTTCCAGGAGATATAAGCACTATTACTAGAGTGATTTTCATCATTCTGATGAGCATATCATGCTTAGTTTCTTGTATCATGCCAAAAAGATAAAGAAGCGATGAAATCATTACAAATAGAACAAGCAAGGAAAGAACAAAATTGTGAAAGCTCGTACTTTTTTCAGCTATATTTTCGAACATAGCTTGTGCAACTGCAGGATCATTGCTATTAAAATGTTCTTTGCAATTTTCGTTAATCAATAATACACATTTTAGATAGTTATAAATGTAATCAAAAAACCCAAAACTACTTGGCTGCTGCACTCCACTTAAGAACTCAAAAGAGTAGCCACCTACATTATCTAAGTAATATCTATCTAATATTTTTACATATATTTTCCATCCCTTTTTTAACTTCAACTCATTACAATTTCTGTCTTTTAATTTAGTGCTATCTCTGTCTAAAGTAAAAAGACCGCTCCCATTTTCTGCCACGGAGTTGTAACCTAGATGTACAGTAGGATATTGAGGATCGCGCATTAACTTTAGATTTTCGTTAGGATCATCTTTCCCCGTTTGAAACAAAAGATAAGCACCATGACCATTGGTAAACCAACATGGAGCACCACGTGATACTGTATTTGCGCTATCATCTTCATTAATGCACTTGCAATTTACAGTGCAACTTGTATCAGACTTACTTGAAAATTTTTGTATGCTAGGTTTATAATCATTACAAACTAAGTGAAAATTAGGTAAACTATTATCACTTTGTTTACCTTCAAATTTAGTTGCATATTTTAACTGCTCCAAGCTTTGTAAGGTATAACTGCCTTTTTTAGATTCCTTCTTGTTATTATTACTCCAAGATGTCCATGCACCATTTACTCGCACTATTAAGCTATCTCCATTGGTTTCTAATCCAGTATCTTTCCACTTCACCACTTGGTTATGGTGAAAACCAGAATTAATTTCACCAGTGTCAGGATCAATAACGCTTTCATCTTCACCTTCTGGAATAAAAGCATCATGATCGCTTGAAAAATGAGCGCTTACTGCAATAGGTTCAGGACCAAAATAGTCAGCAGATATGCACCTTGGAAAAGGCATATCGTTCTTACTACAACCTGTGATCAGCACATAAGCTGCAAGAAGTAATACCCTAAACCAACATTTGCCTAAACGTGATTGCATATCTAAACTTTTTCCAAATACAGAATAAATTTCTAAAACTTTACTTAAAATATCTTTTTAATTAGTTACTCCATAACATCATTCATATCTTACTCCTCTCCATTTTCTTCCTTGTTTTTAGCTTTAGCACTAGGATCACTTCTTATTGTTTCATCAGAATTTTTTTGCTGATCTGATTGTTTTAATGTTTTAGGTCTATCACTCGTTGTTTTATCAGAACTTCCTTTAGAATCTTCTTTTTTGTCTGGTTGCTTTGGTGTGTTAGGTAATTTAGCCTCAATTTTTCCCCGATCTTTACTCATTTTCTGCTTGATACTCTGTATCATACTTTGGGTCTTATCATCAAGGCCAACGGTTGACAGCATAGCTTGCGATGCGCTCTTAGCAACTGTACCAACACTGCCAGTAACTCCATAACCAGAGCTAAATAGTGTTTGTACCATAGTTTCCGATATAGAAACAAAAGCTTCCATTGCACCGGCAATAATGAGGTATATAAACGCCTGGATTAGGTCTATAGGTAATGCTGCAAAGTGTCCACCAGCCCTTTCTCCGGTACTGAGTGCAACATCAACGCTAGTGCCAGGACTGTATCCAAGAGGCAGTATTGATTTCATCAAGCACAGATCATACGATAAGAAATTTACGCTAATTAAACATTGATAGCATGCAGAAAAATTTGTGAGGTTATATAAAA
			CTGAATACATCAACTGATTTAAAAGAGATAAAAATGAAAATAAAATGACTGGTTCTAATGAAACATGAGCCAACGTTTTTATCCAATTATCAAACAAGGGTTTAGTCTTTTGAAATAGAATAAATACGATAAATAAAGGTGTTAATGACAGTAAAAACGCCACTAGAACAGTAGATATTACATATTTAAACGTAGCGCTAATAATGCATTTTAAAAACGCATAAGTAGCGCAGAATATTACCCAAAATGCAATAAAGCCAAAAGGACCAGAGAGCATCAATGATAAAAACTTTAACCAAGTTTCTGCTGTGAATAATACTCCTGCTGTCAAGTCTAAGAATGCAAATTTTCTCTCCCCTTCTCCTACATAGCCAGAAAAACTATCAACTAAATAAGTGCTACCATCTATAAAAAGTCTGGATAAAGTTGTACCAAAAAGTTCCCAGCTTCTATCGCTAAAGGCAAAAGCTATAAATGCTATCTTGAACATTCTTACAATGAAATCAAATTTACTTAGCTGTATTGTTCCAAGCATATAGCCAACGACAGTAAATATAACGTATAGAGTAAGCAAAGCTCTTACCCCTTGAAGAAGACCTCTTGCATATCCTTTGTATGAATCTTTAACGCTGTCCCCAATTACTTCTTCTTTTATAAGTTTAAATACCCCGTTTACATTCGATGAAATAAAATCATTAATTTTTCTTTTAACAAATAAAGTTACTGTGTACTTATTATTTTCATAATATTTGCCATTTTTATCTGTAATGTCATCTCTCTCTACGTTGCTTACATTGATGCCGAAATATATCTTCTTAGATTCTTCGTTCTGAAAGTGTTCTCCGCTTATTACATCTAATATGGTGTACTCATCTTTTCCGTTTACTCTTTCTCTCACTCCTACCACTTTAAAATCATTAGTTCCCACACCATGCAAATCTTTAGGTGGCTCATCACCTAAATATACATATAATTTTTCGCCATTAATATATTCACATGATCTAGTCACTTTAACATGGTACCCTCCTCTATTATAGTAATAATGACCATAATCTGCGATAGCGAGCATCACACTACTACCGGGCGTTACCTCGTCATTTACTGGATAATCATTGTTCAATTCCAGAGAAAAATCCTCGAATTTATTGTTATCGCCAATTTGCGAACACATATTATCCCCTTTTGCACCCTCTTTCTTTGGAAGACATTGAATACCTTTAGCGGTATTTTTATCATCAGGATCACCAATTTTTGCAACAAGAGCCTCAGCCCAAGATTTATCATCTTCAGTAAAACTACCTGCTTTAACATTCCCTTCCATTTTTTCTAGATAAGAATACATATCACATTTATTTCCTTTATCGTACTTCTTATACCTTATAGAGGAGACACAGTTCCGTTCTCCTGCTTGACCTAAACCATAGTTCCATATACCCTTCTCAGTATAGCATATATTTTGATGGTAACAGTTAAGCTCATAGGAGGAGTACTTTTTTCTCTCATCAAGACTACAGTTTTTTCCATCACATAACTCGTTCAATCCTATTTTAGCGCGGCGTAAATCAAGTAGTGAACCATATACCCATGGTTCGTTGTCTTGAATATAACCTTTATTAAAATGCACCTTATTATCATATGGGGTATACCCATTGCCAACTAGCACTTTGCTTTCCTTTGCTTTTGTTTTATCAAGAGGTAAAAATTGTATTTTATTTTTTGTACCATCTTTACCATCACAAAAAAACTCTCCCCCCTGATGTACTTCACTCACTGTAGCTTTCTTATATACAGTTTCCTTACGATCATTTTCTACAGCTTTATAACAATTGTCATCAAAATTGATGCCTTTCCCTTCTGGATTGTCGTAATCAATTGTTATTTTTCTGGGAACTAAGCTGAAGCTTAACTTGTCACCAGGATTTACTTTAATTCCAGTGTCCACATAACGTCTATTGCTGCCAAATCCTTTGCCACCACATAGTTCGTTTTTACTTTCATTA
			ACACCATAATTGTTAGGTACACTATTAATATCCGCAGCCTTACTATAATTTGGTTCTGAGCCATCAGCACAAAAGCTAGCTGGCACAAGTACTTTCCTTGGATTTTTGTCTTCTTTAAAAGGGCAAAAATTTACTGATCCATCGAGGGTGAATTTGATTTTCTCACCCTGACTAATTACCTGACCAGAATCAACCCAATGAATTTTATCGGCTTTACGAACTGGAACATCCACATTAACGCTGGTGTTTTTGCTCTGCAACCCAGGCTCGACACAATCCATATTACAACCAGTGATTGCAAGACACAGTATCAATAATAGTGATCTTTTACTTATCATTGCTGTCTTCCTGGTTGTGGTATCTGAGGCGTTGACCTTTGAGTCCCTTGTGGTATTTGAGGTCTTGACGTACCTGACTGTTGAGAGGCATCTCCTCTTTCTCTTCTTTGAACGCTTTGTTCATCTAACCCTACTGTTCCCATTAAGCTTTGTTGATACTGTCTTCCAGGTTCGCTTGCTACATAAGCACCAAACAACGAGTCAGATATTGCCGAAGAAGCTTCAACTAAAGCTTTCATAGCGTGTCCCAAAATAACAAAAGCCATCATAGCGGTAATATTAGGTGTATATTTGGAAGCATAACCATAAAAAATACAAGGGTTAAAAATCTTTAGGTTAATATTAAGTATACATGTAGAGCAGACCTCAAAATCAAATACTGAATACACAATATAATCCATAACCTGACTTATCAGTGATATAAAAATTAAAAGGACCACTGGATGAATTGCAAATCTTGCTAAATTTTTAACCCAGTTTTGAAACATCTGCCTAGTATACGCAAATAAAAGACAAATAATAAAAATAGGTGCTAAAGAAAGTAATAACGCAACTATTGCTATAGATGTAATAAAAGAAAATAAGGCATTAAAAATAGATAAGCTCACTGTGATTAAACCCCAAATCACCAAGCAAAAAGATACAATGCCCAAAGGGCCAGAAAATATAAGAGATACTATTAACAATACTGAATGCGATGACAAGAACCTATTGAGCGGCAAATCAAGAAACTCAAAAACATTTGAAGTAGTGCCTCTAAAATTTGCTATTTCTATTAGTTGTTTTGGAGTGTTAATAAATATAGAGAATGCGTTGTTATAAAAAAAGTCCCAGCTATTATCCTGCAATAGCTGAGCGATGATTCCTATCTTTACGCATATAATTAAAAACTCATATATAGAAATATGAGTTAATCCAAAAAAGTAATAAAGAGTATATAAGATTATATATAGTACTAATAGTGATATTATAGTAGATCTAATGGTATTTGTTCTGCTTGATTTTATAAAACTTTCGTAAAGAGACTTTACAGGACTAGTATCAGAGTGAATTGCGTTAGGGTCTTTATAATTAGAGCCGAAAAATGCAGTTTTCACTTTTTCATCAAAGAAATTATATATTGCACTAAAAGTTTTTGTAGGTGGCTCTTGAGTTGTTAGGTTAATGCTAAACTGACCTTCATTTTTGTAATCGCAGCCATGGTCTCTTATTCCGTAATATATGGTGCCTGTTTTGTCTTTTAATTTTCCTTTCAAGTTTTCCATGTCATGAACTTTGCTGATATCTACAGATATATCCGCTTGATTTTCACCAGGCTTATGCTCAGGGAATTTATCGGAAACACTTATATACAAGCTATTTTCCAGACTATGGTTCTTCGTTACTCTTATGTTGAACCCGCCTTTGTCATTTGTATTGTAGCAGCTCTTGTCATTTCTGCTACATAGACTAAAAGTTAAACTTGGTATTTGATGGTCATTCTCCATCTTATGATCACAACTAGTACATAAACCACCACCTGGAATGTGTTCAAGAGTTTCATTATCCATACCAACTTTTAGAAATGTAATGTCAGTTTTTACCTGTTTTCCCTTTAATACGTTACTAATAATTTCAGCAACAACAGATTCACCACTAGAATTTAAAGCATTGAATAGCTCA
			ATTTCTATATTATTATATTCAATATACACGCAATCCTCGCCTCTACGACCAGAAGAAAATTTACATATACGTCTACAGAGTGAATTTAAAATGTGCGTATCTATCTTACTTGCACTGCTCTCTGAAAGCTTGCTGCAATCTATATTCTCTCCTTGTTTTATAGAGTTAATAATATTTTCAATTTCCTTTTTTCTTTCATCTTGATCTAACTTCGAAAACCAGTACTCTCTTCCACTCAACCATTGCGCATCGCCTATTATATATTTATTAGGACATATCCCATCCTTGCCACCTTGGCATTTCTCTTGATTTAAAACATGTGCAAAATGTTCCGTTTCTTGCTCGCTACACTTTTCGTCGATTTTCAAATACCTGATTTTTGTCTCACTCTCTTTATCTTTACACACTTTACTTCCAATCACACTAAAGCTTATCGTATCGCCTTTTTTAAGTGCAAATGGTAATGCAACGTCATTTCTCCCAGGCCCAATTGCAAAATCTGCATACTGCTTAGGACAAAAATTAACCTTACTAGGCACTATATCAATCTCTGTTACTCTTATTCTATCTGAGATATTAACACCAGAATCAACCCATTTCTGCTCTGTTGACACTATATCTAGTTTTTCACGCAAACCTGATAAATTTTCTGGCTTAATACAGTGATGTTCCCCGCAGCCTGACAGAAAAAAAAACGGTATTATCAGCAAAAATTTTAGCATAAATCCAACTCATTCAGTGCTTTTGTTAACACTCTCGGAGCTACTAGAACCAGAACCTCGAGATTTACTCTTGTCTCCACCACTCAACTTCTTAGCAGCAGCACCAGCAACTCCAGCAACACCCCCAGCAGCAGCTTTGGCAGCAGATAAAGCTTTGCCCACTATTTGTCCAGGTGTCTGACCTGAGCCAAGTGCTGCTCTATGGTTACCAGCAAGTTCAGCAGCCATGCCAGGAAGAATGTTTAAAAAGTGGTAAAAGAGGAATAATACTAAACACAATTTTAATAATTCTCCGATGAGAGAGCTGCCAAACTCCATGTATGTAAAGTCGAATAGACCAAGTATGCTGCTCTTTTTAAAGCTATAATTTTGCATCATACATGCAAGAGTAGTTTCATTTTTATCACATTCCCCATCTTTCAATTTAAACCACTGTTTTTTCTTACTATATGAGATTTCTGCTTGTTTCTTTTCATATGACTTGTCCGGTTGTTCATTTTTATATGACTCGTCCAGTTCAAAATTTAAATTTTTAAAATAGATTTTATCACATGCTATGAACATAAAGGACAAAAACGCAAAAAGGATAACCGGGTATAAGCTATAGGTAATCAACTCTTTCACCCAGCCTTCAAAATATCCTTTGGTGTGTTGGAATAAAACCATAGGAATGAACAAAGGTGATAAAATGATGATTACACTTAAAGCAACTAGAGATAAAATAAATACATAGCACAGCCACAAAATAACCATCATCATCAGAACGGCCATAAATATACAGACAAGAGCTACTAAAATTTGTCCACCAGCAAAAATAATACCGATTACCGAACCTGCAACTAATAAGACAGGAGCAGCACCAAGCAAGACTGCTAACGTTGCAACACCTCCAGTACCAATTTTGCCACCAATTCCATCTAAAGGGGCACCTAAATAAAATAAAATTCTACAATCAAGCCTATCCCAAGGTGCAAGATAACTGTAAGATACCCTCTTTCCTGCACGAGTATATTCATAATCTGTACCTGCTTTATAATTACATATGCCTTTACTTTCAGATGATGCTTTTAGCACTATCTCTGACAAACCATTTGAGAGACGAGTTAATTCTCCATAATAATGAGACATGGTACTGCCTGTTGTGAAGTAAATCACTAAAGCGAATTTTATGATCAACATATACATTTCTTGAGGCCTCTGAACTCCACCAGACATGGCTTTTATAGAGAACAGTATTAAAGCTAAAACTAAAACAGCAGTTACAGTGTTTTTCAGCCT
			TTTCTGTGCTACAGATATAAAACTCTCACCATTTGGTGCACCTTTACCTGCAACTAAATTATCTAACGATTCCTTAATGCATTGCACTATCATAGAAGTTACGGGAATAGGAGCTAATGATTTACTCCCTGCCTGGTTATAACAAGCTTCAGAAACATACGAGCTAAAACAGCCAGCATTATCATAACCTACAAAAATTTTCCCCCCTTGTCCGTTGAGTCTTTTTTCTTTAGATCTGATAATAGTTTTATAGTCATCATTATTACCAATAGGAACTTTTTCCTCTCCTGTACCATCTTTATTTTTGAATATCATCACAGATTTTTCACACATAGGAGCAAGTGGGTCAGGTGGCAATTCCGTGCACCCCATATCAACCCCTTGCGGCCAAGGAGTCATTTCGATACCAAGCATTTTCACACTTGCTAACTCCACACACAATCTGCCCATTTTTCTCACTGCTTTGAATGTAGCTCCATGTATGGGTTCGCTCTGTCCTGCTTTGAGAACTCTACATTCCAGACCACCATCAACCTTCGAGGACCATGACCCATCTACGTATCCAGTGTCTTTCTCCCTGACATCAAAGTCTATGTATCCAGGTTTTCCTCTGGAATTAAAGTCTACCTTATTAAAAAGATTACCAAAAGTTAAAGGGTTTCGATGACATACTTCTATATATTCACTGTATTGCACACCATTTTTTGGCCAGTAATAACTCTCTGTACTCTCCTGAACGTTAGAATTTAAGGCTTCTTTTTCTGCTCTTTTCCCGTCATAATCTTTTTTGTTCACGTCTTCCCGAGCTTTATTTTGCAAACAAGAAAAATATTCCTCTTCTGTTTGGTAATTTTCATTGGTGCAGCCACTATAACCTGTGTCTTCTAATTTAAAATTTTTGTATTTTCCATCATGATCACGTGCAACTGGGTGTTTAACAAAACTATGTTCACAAACAACAAGCCCTCCTATCGCTTTCCAGACTCCAACAATTGCAGCTATCATTCCAACAATAACAAGAGCGGTAAACAAACCAGCAGAAGAAACGATCAAAACAATGCCAGTAAATATTGCACCAACAGCAATCGCTATTCCAGCAAGTGCTGCAGCTGTTTTAAACGCTCCACAATCAGGATTAGAGGCACGACTAAAACTGCCAATGGAATTAAATCTGCTAACAAATTCTGTCTTGTCAGTACCACTTACTCCATCTGCAAGCACTGGATATGAGAGTAAAAAGTCTATATTTAGTAAAAATATCGCAATTAATAGCAATGACAGCTTAGTCTTAAACATTTTTTACCTTCTGATAAAATATAGGCAACCATACTTTTGGGTTGTCCCCAACTTCATTTAATATATCGTGTAACAATAGAACACTTTCTGCACGTCCGGATAATACGTTGATTATATCATCCAGGCCTTTTAAGTCTATTCTAGCTACTACAGCATTGACTCCTTGTTTCACCAAAAAGAATCTAGTACTCGGATCTGTGTGCTTAATTAATATATATTCACGTTCAGTTAACATAAAAACATCCCGATAGACACTAGTAGCTTTCAGATTTGGTAAAAAAATCTGTGTCGCTGTTTGTTGTACAAGCGTATCGCTAATAGTACTTTTACTTGCATCCTCAACACTCTGAGTAGCAAAAATCACAAAAGCATTTAGTTTTCTCAGTACCTTCAACCAGTCTTTTATCTTGGGTGCAAAAACTGGATTATCTATTAACGCCCATGCCTCATCAAGAACGATAATAGATGGAGTGCCATCAAGAGATATACTAATCCTATGAAATAAATAAATCAAGACCGGTCCAAGAGCAACAGGATCTTTGAGCAAGCTAGCCATCTCAAAACCAAATACTCTTGCTCGTGAAAAATCTAGCAAATCTTCTTTATTGTCAAATATTGCAGCATGAGAACCATTATCATGCCACATAGATATTGCCCCAGCTAGAGTATCAGGACCTGCAAGCCCTAAAAACGGTACGAGGTTT
			CTCAAGAATCTGTCTTCTTTTCTTAATTTAAAATTTCCTTCAATTGCATCATTAATTCGTGCAATATCTTCTGAAGTAAATTTATCATTATATACCGAAATTAAAGACTTTATCCACTCCATTAAAAATGTTCTATTATCAGAGGTATCATCAAGTTGTAAAGGATTAAAATTTGTTTTAGTTCTTGGTTCTATTACAGTATAGATACCACTAAGTGCTCTTAAGAAAATCTCTGCACCGCGATCTTTATCAAAAAAGAATATCCTTGGAGAAAACTTCATCGCTTGGGCACACAGGAAATTCATTAAAACAGTTTTACCAGCACCAGTTGGGCCAATTATCATAGTGTGTCCAACATCCCTTATATGAAAGTTGAAAAAAAATGGAGTACCAGATGTCGTGTCAAAAACTGTAACGGCATCTCCCCAGTGGTTATTGAATTTATTACCAGTAGGATAATTATGTTGAGATGCAAATCCAGCCAAATTAAGACTACTTATTGTAGCTTTTCTCACTATATAATCGAAATTACCAGGAATTTGCGCCCAAAATGCTGGTTCAAGGTTAACTCTCTCACGTATAGGGTAAACACCGCAATTAGAAAGCTCTGATTCTACCAACGACAGAGCGTTATCCAATGATTTAGGACTTTTTTCTATACATAAAATAGTCAGGTGATGTTGACCAAACGCAATCTTACCACTCATTGCGTCATCAAGCGCTTGAGAAATTTCTGCTATTTGAGAAATAGCTTTATCTGCAGACTGTATCATTCGATTTTGCTGTATCTGCATTTTTCCAATCGCCATTTGCCTGTTTATAAATTGAAAAGATTGCGTAATTATAAACTCGTAAGGAAGTTGTAAAAACGAATCAAGCATTCCTGCAGAAGTATGATTTCCATATTCTTTGATACTAATTATTCCAGCATATTTACTCTCATTATGAGTCACAACCTGTATCATCTTACGGCCAAAGAATAACCTATGTACTGGTAAGTACCTTGATATTTCAGTTCTTAGCGGAAAAAGCGTATTTGTAACGAAGCCACAATTTACGATTCTAGATAGAAACTCCATTATTTCGCAGAACAAACCATCTGGAGTTTCTTTTACTCCAAGAATTTTAGGCGAATAATTTCTAAGGCTTGTCACTACACGATTTGTCGTTTCCTCTAAATCTTCATACGTGGCACGTATATCACTTTCCCAAGCATGTTTTGAAGTTACATGTCCGAATTTTTTTAGTAGATGTGACAAAAATTCTACTCCTTTTGTGTCCGCTCTACGGATAATCGTAATGTATAGGTCATTAATAAATGATTGCCTTGTTGCGTGTTTTTCTCTCCATTTTAGATTTACGTGATTAGCGAAAAAATTCGGCAAACCTTGACTTGCAAATTCATCAGAAAAAATATTTTTCTTACGTCTGATAGTATGAAAATACAAACTAAATGCCGGAGATGAAATGCTTCTTAGCATCTGATTCCTGATGTTGTTCTGTATGACTAAATCCTCGTCATCGGCAGTTTCAAATGCAAAACCACTTAATTTTATAACCTTAACCAACCAATTTTCTTTTGTCATCAAGGTTGTGCTATTCCAATAGCAAGAATAAGGAATAAATTCAGCAGCGTGAACTTCCCTGTTCAGAGTAGATTTATTCTTTGATTGAATAGCCCTAAACCTCAGCATCACACAACGTTAAGCAATATCATAAGAATTGGCTCCATGGTAAAAACGATTTAAACATTTCGAGCACTTTCCCAATTTTACCATAAATAATTCAATAAACAACGGTTCTTTTGCAGAAGCTATATAACCAAGTCCATGTATACCTGGTAACATTAAGAGAATCACTCTTAAATCATTTGAATTAATGAAAATTAGCATGCAAATCAGGACGTTTAATATTGCAAACATATAACTCACACCAAAGAGCATTGCAGGTCTTGTAAGACCTTTAAATAATTGATCTGTTTGTATACTACCTGTGGACAT
			ATCTTTAACCTTCTAATAATAGCTCTAACACTAATACTATATCATTATATTAAAAAGCCATTGAAACTAGTAGCACTTTAAGTTAAGATACATTATTTAATCCCGATAATGACAAGTTGGCCATTTCAAGAAGCAGAAAAAATATTGCAAGAGTTTCCTAATAAAAAAGAAATAATATTTGAAACTGGTTATGGACCCTCTGGTTTACCCCACATAGGAACCTTTGGAGAGGTTTTCCGCACTACAGTTATTGTAAATGCATTAAAAAAAATAGCTCCTGGTATAAAAACCAAAATCATTGCAATTTCAGATGATATGGATGGTTTGCGAAAAATACCAGATAATGTGCCAAATCAAGAGATGCTAAGAGAGCACTTAAATAAACCATTGACTATGATACCTGATCCATTTGGCACTCATCAGAGTTATGGTCATCATATGAATTCATTGTTGTGTAAATTTCTTGATATGTTTGAATTTGAATACGAGTTCAGGAGTGCAACAGAGTGTTATAAATCTGGCGTTTACGATGAAAAACTTTTACTCTTACTGAAAAATTATGATAAAGTGATGGACGTAATGCTTCCATCATTTCGGGAAGAAAGACAGCAGACTTATAGTCCATTCTTGCCAATATGCCCAAAAACTTCTCAAGTTTTACAAGTTCCAGTAATTGAAACAAATACAGAGAAAGGAACAATCACATATGAAGACCCAAACGGGGGAAAAATAGAAGTTCCAGTGACAAAAGGAAAATGTAAACTGCAATGGAAACCTGATTGGGGAATGAGGTGGGCCGCATTTGGAGTAAATTACGAAGCTCACGGAAAAGATTTAACTCCATCTGCTGTGCTTTCAAGTCAAATATGTGAAATACTTGGAGAAAAGCCACCACTTCTGTTTTGCTACGAGCTTTTCCTTGATAAAGAAGGAAAGAAAATATCAAAATCAAAAGGAAATGGCATTTCAATTGAAGAGTGGCTAACTTACGCACCAACAGAGAGCTTAGCATTGTACATTTTTCAGAGTCCTAAAAAAGCTAAACGTTTATATTTTGATGTGATACCAAAATCAACTGATGAATATTTAGAATTTGTAAAGCGTTATCATGAGAACAAAGAAAAGGATATAAATAATCCTGCTTGGCACATTCACCAGGGCAATGTTCCCAGTATAGAAACTTCAGGCATAAATTTCTCACTACTTTTAAACCTAGCAGCAGCTTGTAATGCTGAAAACAAAGAGATCCTATGGGGTTTTATATCCTCTTATGCACCAAACGTTACACCAGAAAATAATAAAATGCTTGATAGACTTTCAGACTTTGCAGTAAAGTATTATCACGATTTTATCAAGCCAACAAAATCATATAAAACTCCAAATGAAAAAGAAAAAGCAGCGTTACTAGATTTGAAGGACACTTTACATTCTCTATCTACAACTGCTACTGCTGAAGAAATTCAATCTCAGGTATTTTCTATTGGAAAAAAATATGATTACACCAACTTACGTGACTGGTTTCAGCTATTATATGAAACGTTACTTGGCCAAAAAACCGGTCCAAGAATGGGATCTTTCATAAAGCTTTACGGAATAGGTAATACGATTTCTCTCATAGAAAGCGCTACTAAATGTATACTTTAGAGTTTACCTCCTTTCATTTGAGCTCTTTAGTTTTAATAAGAATTCCTTGACAAACTCCGCTAGCCCCCTTATCATGAAACTGAAGCTATTGTATTTGCTTTCGCCAATCTGCAGATTAAAAGGTAAGGATTACTTAATGTATC--------------------------------------------------------------------------------------------------------------------------------------------------------------------------------------------------------TGAACCACCTGCT
			AACCGACAGCTAACATTAACTACCGATATCGTATCTGAAGAAGCCCCCTGGCCATTCTAAAAAATTTAATGCTGAGTACACCTTACTTTTGGCTTCCTCTATAGTGCTCCCTTCTGCTACTATATTTAGCACTCTTCCGCCATCGGAAACTAAGTTACCACTTTCATCCAATTTAGTACCAGCATGAAACACCAACACACCAGGAATGCTTTCAATCTTATCTAATCCTTTAATTACTTCTCCCTTTTGATAATCACCAGGATAGCCTTTACTTGCAACAACTACACAAACTGTAGATTTGTTGTTAAGTTCCACCATTTTGACATTTAACTTTCCTTCTGCAACTGACAACATCAATTTTAACAAATCGCAATTTGAATCAAATCTAGGTAATATAGATTGCGTTTCTGGATCACCGAATCTAACGTTATACTCGAGAAGTTTTGGGCTATCTTTGCAAATCATTAAACCAGCAAAGAGTACTCCTTTATAAGACGTACCCATGTTAACCAATGCTTGAGCTGTAGGGTATATTATTTTTTGGATAATTTTTTGCTCCATGTCCTTACTTATAATTGAAGGTGATGAGTACGACCCCATACCTCCAGTATTTTGGCTTTCATTACTTTCATCAACTCTCTTATAATCTTTTGCACACCCAAGAGTTACTACTTTCAACCCATCAATAAGAGCAAAAAAACTTACTTCTTCTCCAACTAAAAACTCTTCTATGATTATTTCTTCACCTGATTCACCAAATTTTTTCTCCACTAGCATTGAATTTATTGCTGAAAAAGCTTCGCTTTCTGTATTACATATAACCACCCCTTTTCCTGCTGCAATTCCATTTGCTTTCACTACAAGTGGAAACTTTATTTTATTGCTACGTACAAAATCTTTAGCTAACCCTTCATCAACAAAACACTCGTACTTGGCAGTTGGTATACCATATCGTTTACATAGTCCCTTGGTGAAAGACTTCGATCCCTCAAGTTTTGCAGTTGCTTGACTTGGAGCAAAAACATTTATTCCCTCTGCAACTAAATCATCAGCAAGCCCATCAATTATTGGTTGTTCTGGACCAATAACAACCAACTCTATATTTTCTCTCTTGCAAAATTGTGTAACATCCACTGAATTTTGAATATTTACATCCACAAGAGCCCCAAGATCTTTCATAGCTTGGCGACCAGGAGTTACATATAACTCAGTCAAGATAGGAGATTTTTTTAGAGCCCAAAGTAGAGCATGCTCACGCCCACCAGAACCTATAACCAGAACCTTCATCTTTATTTCCTCGCTTTTCTATATGTCAAAATTATTATTTGCTTATAACAGTATCATTACTCATGTATTTTTGCAACACGTTTGGTATTGCAATCGACCCGTCAGAATTTTGATAATTCTCCATTATGGCAATAATCGTTCTTCCTATAGCTAAAGCTGAGCCGTTTAAAGTGTGAACATATTTTTTTATCTTTTTATCAGTTTCTGAAGAGTATTTAGCGTTCATCCTTCTTGCTTGAAATGCACCACAATTTGAGCAGCTTGATATTTCTCTATATTTATTTTGCCCAGGTAACCATACCTCTATGTCATAAGTCCTTTGTGCAGCAAAACCCATATCGCCACTGCAAAGCAGCATTACTCTGTATGGCAATTCTAATTTTTTTAATATCTCTTCAGCAACACTCGTCATACGCTCAAGCTCATCATTTGATTGGTCTTCAGTTGTAATACTCACCAATTCCACTTTACCAAATTGGTGTTGCCTTATCATGCCTCTCGTGTCTCGCCCTGCGCTGCCTGCTTCTTTACGAAAACACTCTGAATACGCAGTAAAGCGAATAGGCAGTTCTTTTTCTTCCATTATTTTGTCAGCAACTAAATTTGTTAAAAACACTTCACTTGTGGGAATCAACCTCAATTCGTCGGTAGTTAAATACGAATCGTCAGAAAATTTCGGTAGCTGACCAACATTATACATAGCTTCGTTTTTC
			ACCAAAGCCGGGTGGTACACCTCAGTATAGCCAAATTCATTAACATGCATTTCAAGCATACAATTTATTAGCGCTCGTCCAAGCTTAGCTAACTGTCCTTTTAATATCGTAAATCTTGATCCGGAAATTCTCGCCGCTTGTTCGAAGTCTATTAAACCTAATTTTTCTCCGAGTTCATAATGAGATTCTGGTACAAAATCAAACTGTCTTTTTCCTCCATATCTTCTCACCTCTAAATTAGAGTTCTCATCTGCGCCTATTGGCACATCTTGCGCAGGAATATTCGGCAAGTTAGATAAAACATTCACTAACTTATCCTTTTCTGCTTGTTCTTTTAAGCTGATTGCCTCTATCTCATTTGTGATGCTTTTTGACAACTCTATTTGCTCTTCACAGGGGCTCTTGCTCATTTTAAGCTTTTTTATTTCCTCTGTAATTTCATTGCGCTGCCTATTCAAATCCTGCAGTTTAGTGGTTAATGATCTTTTCTCGTGATCGATTTCTAATATCTCTTCCGCAGTAGATTCTCTAATTCCCCTGCTTTTCATTGCCTTTTCAAATCCTTCAGGGTTTTTGCGTATATATTCTATATCGTGCATATATTGTGCTATTACTAACATTGTTACTGTACTCCAAAAGCTCTTAATATTCAATATATTCTCATACTACTAAAATTATTATGGTTGATTTTTTTGTTAGAATTTGTTAAAATTTAATTAACTTAGCGTTCATAGGGTGTAGTATGTTGGGTATTACAAAAAATAATCAGAAAGAGAGCACTGACTTTGCTGGTGAGAAATTCGTTATCTACGCTACTTGTGTATGCCTAGCAGCCACATTCGCTGCTGGCTGTTTAGGGGCGGTAATAGGATCCCCTCTATTGACCTTTCCACTTGCTATGCTCATCTCTAACCCCGTAGTTTGGGTTTTAATGGGAATAATTCTTACAGTAGCATACAAAATGGTTGTTGAACCTTTATTTTACTTAGCGAAGAACTATATTAATGGAAAAAGAGCTTCAAAGGGGGAAAAGAGTGAAGAAAAAGATACAGAACTACAAGATTTGCAAGGCAAGACTCCAGAAAAGCAAGCAAGACCGAAAACTCCTGATAGGGATAGTGGTATTTTTGACTGCAAAGAAAATAAGGATTCTTTTGTATATAAGACAAATAAAAAAGAAGATTATAAATTTTGGTTAAGTAATTTTGATATTGCAGAGATTGCAAAAAGTTACTATGGATGGATGCCATATCGTAAAAAAGGTCACAGGGAATTTTCCAAAGGAGTGTTCTTTTCTTGCCTCGATAATCTTACATCTTTTCTGGGGAACCGATTGCAAGAATATAAAGATAAAGTAAAAGGGGATAACAATTTAGTATTATCTTCAATTCTTAACTTAAATAACAATCATTGGGTAACATTGGTTATTTCTCATGATGAAAAGAGTAAAAAGTTTAGAGCATATTATTGCGATTCATTTGGTGAACCATTACCAGAAGAGGTATCAAGTGCGCTACAGAAAACTCTAGGAATAGACAATAGTAGTATTAGAAACTCAAAAGCTAAACAACAAGATGATAAGTATAATTGTGGAATATTTGCCTTAGAGAATGCTAAGAAAATTACAGATATGCTGAAAGCAGGCAAATCGTTTGATGAAATTGATGATCAGCTAAAATATGAACTTAGTTCAGAGCAATTAATAGAGAAGAGAAAAGAATTTGCAAAAGCGTTGAAAAAGGATGAACAAAGCAGGGCTGGCACGCCAAGCCCTGTATTAGGTGGTCCAGGAAATATAAGTCGTAAAGATAGCGGAGTAAGTTTAGATTCAGTAGAAAGTAAGCAAACAAAAATTGTTCAATATAATACTACAGGTGATGGCAACTGCTTTTTCCATGCGGTATTTGGTGATAATAGCTCTGGTCAATATAAAACTGAAAAAGCACAAGATATGAGAATGGGATGGCACAAATTTTTAAGTCAATTTAACTCTTTGAATG
			ATCCAAGGATGCCTGAGTTATTGAAGGGACAGATGCAGAAAGTTTTTGGTGCATTCTTAGAAAATCCAAATCATTTGATTGGTATGTCGGACTCAATAAAAGATTTGGTTCAGCATACAAACAGACGGGTAGAGAAGATCAAAAAAAAGACTAATAAATTAATAAAAAAGTTATGTTGTCTTACAACATTAAAAGAAAATGAAGTTATAGGTGATTTAAGAAGCATTAGTGCTAGTAATCTCAATATTAGTGAAAGAAAATATGATAGAAATTATAATAGTGATACTGCAGCAAATTCTTTTCTCAATGGCAAATCCATTTATAGATCTTATCTAGAGGCAATCAGCAGCCAAAGTTACCATGTTTTCATAGAAGAAATTTCTATCTTAGCTTCGCTGGCTAATATTGAAATTGACGTCTACTATAAAAATAATGGTAATGATGTAAATACATTGTTTCTGCCAAATGCGGGAATGATAAATGAAGGTTATCAGCAGAACAACGAGCTATGGGGAAATAAAGAACAAGAAACGGTATACTTGGCACCTGGTCATTATGAGAGAGCTGAGATAGTAGAGGTAGAGCCTTCTCTTATGGAAAAAGTAAGTTCGGCTATACAAAGTGTTGTAACAGTATGTGTAAATGCGCTAGGTTTGAACACATAGAATATATGTCCCTACAAGTAGGAAATTTGACAATTGATTCTCCAGTTATTTTAGCTCCAATGTCTGGAGTGACTGATTATCCGTTTAGAAGTATTGTGAAGAAACTTGGTGCAAGTTTGTTAGTTTCAGAGATGATCGCAAGCAGAGCTATGATTATGCAAACTCGCCAGAGTTTGCAAAAAGCAAAAGTCGATGCATTAACTGCTGTGCAGCTTGCTGGGTGTGAGCCAGATGTTATGGCGGAGGCTGCAAAATTAAACGAGGACATGGGAGCAAAAATTATAGACATAAACTTTGGTTGCCCTGTTAAAAAAGTTGTAAACGGTTATGCAGGATCAGCGCTAATGCGTGATGAGAAAAAAGCCGCTGAGATAATTGAAGCTGTGGTCAAAGCAGTGAATATGCCAGTTACGGTGAAAATGCGCACTGGATGGAACGATGAAAATCGCAATGCCCCGAGACTTGCGAAAATTGCCGAAGACTTAGGAGCAAAAATGATCACTGTGCATGGAAGAACAAGAGCGCAGCTTTATAATGGTCAAGCAGATTGGAAATTCGTTAGAAATGTTAAAGAGCAAGTGAAAATTCCAGTTATAGTAAATGGCGATATTAAAAATTTAAATGATATTCAGAATGCTCTCAAAGAATCTGGAGCAGACGGAGTGATGATAGGTCGTGGTGCCTACGGTAAACCTTGGCTGATTAATCAAGCAATGAACTTTCTCAGTGGAAGTGAAACTTCTGAGCCAACAGCTTCAGAGAAATTAAGCATCATACTCGAGCATTACGACAATATTCTTGAGTACTATGGAAATGACACAGGAATAAAGATGGCCCGCAAACACATAGGTTGGTACAGTAGCGGGCTTCAAGGCTCATCTGAATTTCGTGTGAGAGTAAATAACATGACAGATAGCACAGAAGTGAAAGAAAATATTATTGGCTTTTTTGGTCAAGAGACACACTAGCTGTACTCAATTCGACTGATCGTATGCCACTACGCTCTCTTCCTCACCAGAGTGTAAATGACAACCATTATCCATCAACCATTCCTCGTCATAAGTTTCAATATCAAAATATTTTTCATATTTATCCACATTATCACAAAGTGAAAGTGCTCTGATCTTATTCATAATCAAACCTGTACCAGCAGGAATTAATCTTCCTACTATAACATTTTCTTTTAATCCACTTAAAGGATCACTCTTCCCGCAGAATGCTGCTTCTGTAAGTACTTTTGTTGTCTCTTGGAAAGAGGCAGCAGAAATAAAGGAGCTAGTTTCAAGACTTGCCCTAGTAATCCCCTGCAGAATAGGAAGATAATGAGTAGACCGT
			TTGCCAGAGTTACTCATAGCATCATTTTCCCTATCAACTTCCAGCTTGTCAATGCTTTCGCCAACCAAGTACATAGTATCACCAGGATCAGTAATTTCCACTTTTTGTAGCATTTGTTTTAAGATCACCTCTAAATGCTTATTGTCTATACGAACACCCTGCAATCTATAAACTTGCTGTATTTCAGAAATCATATAGTGCGCTAAAGCTTCTAACCCAAGCACACGTAAAATATCATGGAGATCAGGGTCACCATCCATCAATAGATCACCTTTACGTACAAAATCACCTTCATTGACTATTACATGCTTACTTCTTGATACCAAATATTCAACTGGAGAAATTTGTTCATCTACAGGTTTAATTAATATACTGCGTTTTCCTCTACGGTCTTTTTCAGAAAACGCTACATAGCCATCTATCTCACTAACAATAGCATGCTCTTTAGGACGACGTGCTTCAAATAACTCTATAACCCTCGGTAAACCACCAGTAATATCACGAGTTTTAACTGACTCTCTTGGTGTTCTTGTAATAACATCACCTGCATGAACCTTCTGGCCATCTTGTACATTGAGCACTGCACCGATTGGTATAAAATAACATGCTTCAACGCCACTTGCGAGTGTCATTACTTTACCATTATCGTCAAGCAGCACAATACGAGGACGTAAATTAGCTCCACCAGAATGCAATTTCCAGTCTTTTACTACTTTGCTTGATATTCCTGTAGATTCATCCATCACTTCAGTGATCGAAATTCCATCTTTTAAGTCCTGATAAGACACTGTACCAGTCTTCTCCGTGATAATAGGCAATGTATAAGGATCCCATTCCGCAACTTTATCGCCAATTTTTACTGACCCACTCTCATCTACATAAAGCTTAGCGCCGTAAGGTACACTGTGCTTCAACTTCTCACTACCAAGGCTATCAATCAACACGACTTCACAGGAACGGCTTATCACAATTTTATTTCCGTTTCTATCTATAATTATATTACTATTGTTTAACTTTATTTTAGCATTAATAGAAGCTATAATATTCGAGGATTCAACGCCTCTAGTCATTACTCCACCTATATGAAAAGTACGCATCGTTAACTGAGTACCTGGCTCTCCAACAGATTGAGCAGCTATAACACCAACTGCTTCACCTATTGAAACAATTTTACCAGTTGCAAGGTCTCTTCCATAACATAAAGAACATACACCAGGACTTATTTCACAAGTTAAAGGCGATCTAATTTTTACAACATCAAGACCTGCAATGCTGATTTGCTTTACTTTATCCTCATCAATTAATTCCCCTGCTTTTACTAATAATTCTTTTGTCACTGGGTTATATATATCATTTGCAGCTGTTCTACCCAGCACAACACTCTCTAGAGATGCAACTATAGTACTTCCTTCAACTGTAGCTCTCACAACAAGACCATTTTTTGTTTTACAGTCATGCTTTGTAACTATGCAATTTTGAGATACATCAACTAAACGACGAGTTAAGTATCCAGAGTTTGCAGTTTTAAGTGCAGTGTCAGCTAAACCTTTACGCGCACCGTGAGTAGAATTAAAGTATTCAAATACGTTCAATCCTTCACGGAAATTAGAAATTATAGGTGTTTCTATAATCTCACCAGAAGGTTTGGTCATGAGCCCTCGCATTCCTGCTAGCTGTTTCATCTGTGAAGTAGAACCCCTTGCACCAGAGTTAACCATCATATACACTGAGTTGTACTTACTATTTCCATCATATATAGATATTGCTTTTAACATATCATTAGCTATCATATCCGTACACTTAGACCATTCATCTATAACCTTGTTATACCTCTCACTTCTAGTTATTAGCCCATCTTGATATTGCATAGAGAATTTCTTAATTTCACCCCTCGCGTGATCAACATGTGTAGCTTTAGTTTCAGGTATAACCATATCACAACGACCAAAAGAGACACCAGAAAATGTGGCATACTCAAAGCCAAGTACCATTAATTTATC
			AGAAAATGCCACTGTAGCACTTTGACCACAGTTACGATATACCAAATCAACTATACCAGTTATTTCCTTGACTGTTAATATCTGATTTATTAGATCGAAGCCTAGATTCTCATGCTTAGGAAAAATTTGCCATAATATTAAACGGCCAGGAGTTGTACAAACAGTTTTATAGTGAGTTTCACCGCTGCTATTAATATACTCCATCCTATACTTTATACTAGAATGAATATGTAAAGTACCATCACTCAAGGAATGCTCAACTTCACAAAAAGCACCAAAAGATGGTAAATTATCTTCCTTAGGTTCTTGTAAAGTCAGATAATATATACCAAGTACTATATCTTTACTAGGAACTATAATCGGTCTGCCATTAGAAGGACTTAAAACGTTATTAGTGGACATCATCAACACCCTAGCTTCAAGCTGAGCTTCCAATGAAATTGGCACATGCACTGCCATTTGATCACCATCAAAATCAGCATTAAACGCCGTACAGACAAGCGGATGAAGCTGTATTGCTTTGCCTTCAATAAGGATTGGCTCAAAAGCCTGAATACCAAGTCTATGTAGCGTAGGCGCTCTATTCAACAAAACAGGATGCTCTTTTATTACCTCTTCAAGCATATCCCAAACTTCTGGTTTTTCTGCTCTTATCAACTTACTAGCAAACTTAATAGTTGGAGCCATACCATACATCTTAAGCTTTGAGTAAACAAAAGGTTTGAATAGTTCAAGAGCCATTCTTTTTGGTAATCCACACTGATTTAGTTTCAAAGTTGGACCAACAACTATTACAGAACGTCCAGAGTAGTCTACCCTTTTTCCTAAGAGGTTCTGGCGAAAACGACCCTGTTTTCCTTTTAACATATCACTAATGGACTTTTTATATCCAACAGCACCAGCTTTATTTACCAAAGTATTACGACGACTATTATCAAAAAGAGAATCAACTGCTTCTTGTAACATCCTTTTTTCATTACGAATCATAATCTCAGGAGGATTTAAGCTCAACAATTTCCTCAACCTGTTATTTCTATTAATAATAGTCCTATAATGATGATTCAGATCAGAAACTGCAGGACGACCACTCTCAAGCGATACCAAAGGACGCAAATCAGGTGGTAAAATAGGTATAGTTGTAAGTATCATCCACTCAGGCCTATTTCCAGATTTAATGAAGTTTTCAACAATACGCAATCTCTTTATAATTTTCTTTCTTCTTATCTCAGAAGCAACAGATTCTAATTCTAGTCTTAAATCCTTCCTAATTTCATGTAAATCAAGGCGCGTTAGCAACTCTCTTATAGCTTCAACACCTTGCATAGCTACAAAACTATCGATCCCATAGCTATCTTTAGCTTCATTATAAGCTTTTTCACTAATAATCTCACCTTTTTCAAAAGGCGAAACAAGAGGATCTATTACGATATAATTATCGCTATATAAAATATTCTCAATATCTCTGAGAGACATATCTAATAATGCTCCAATTCTTGAAGGAAGCGATTTCAAAAACCATATATGAGCAACAGGAGATGCAAGCTCTATATGACCCATCCTTTCTCTTCTTACTTTAGAAGATGTAACTTCTACTCCGCATTTTTCGCATATGCGACCTCTGTGTCTTCTTTTTTTGTATTTTCCACATAAACATTCATCGTCATTGACAGGGCCAAAAACCTTAGGGCAAAATAATCCACCTTTCTCAACTTTGAACGTACGATAATTTGCAGTTGAAACATCTTCTATCTCACCACAAGATATACGCTTAATACTTTCAGGGCTAGCAATCGATATGCTAACCTCATTAAAAGGTTGTGCAATGTTAGTGTGAGATATATCTTCAATCACTACATCATTTTGCTTTAAATCTACATTTAAACATAAAGAACGTAGTTCTTTTATCATCACATTAAAGGATTCAGGAATTCCACATTCAAAATTACTGTCACCTTTTATTATCGATTCATAAATCTTAACTCTACCATTAATATCATCAG
			ACTTCACAGTTAACATTTCCTGCAAAGTATAAGCAGCACCATAGGCTTGTAATGCCCAACATTCCATTTCACCAAAACGCTGACCACCAAAATGAGATTTTCCTCCAAGAGGTTGTTGAGTAACCAAACTATAAGGCCCTACTGAACGCGCATGAATTTTACCATCAACCAAGTGGTGCAACTTAAGCATGTACATGTAACCAACTGTAACCTTGCGGTCGAATTTTTCACCACTGCAACCGTCATATAATACAGCTTGTCCAGAGTTATCTAAACCAGCAAGTTCAAATAATTTTGCTATTTGTTCATCTTTTGGACCCTCAAATACAGGTGCAGCAACAGGAACGCCATCACGTAATTTGCGTGCAAATTCAATGAGATTATTATCACTAATATTACGAATATCATTACAGATAGATACGTTACTGCCATAGCTATAAACCTCAATCAGGAAGTTACGTAAATTGCTGTATGAACTTTTACAAGAGTTCAAATAGTTCTCTACTAACTCATTCAACTCGTCATTTAGTGCATTCTTATTAGGTGTATTTAAAACAGAAGCCGTTATTTCATCATCATCAATATTTTCAATTTTTTTATTATCAAGGTATGCTACTGCAAATTGTGTAAAATTATCATCGTTAAGGGACCTAATTCCCTTGCAAAAAGCACTTTTGATCTTATTGATCTCATCGAGAATATTACTTACCTTTTCCCCTAATTTTCTACAAGCCCAACCTACATGCGTTTCCAGTATTTGCCCTACATTCATTCGTGAAGGAACACCAAGAGGGTTAAGAATAATATCAACAGGAGTACCATCTTCCAAATAAGGCATATCTTCCACTGGCACAACTCGAGAAATCACACCTTTATTTCCATGTCTACCAGCCATTTTATCCCCTGGTTGCAGACTATGTTTCACAGCAATGAAAACTTTTACTGACATCGACACACCTTGAGGCAGGTCATAACCTTCATGTAATTTTTCTACTTTTCGCTTAAACTGTGCTATTGCATGTGATACTTTTTCATCAAAATCTTTTTTTAAGCTCTTAACTTGCTCAGAAATGGATTGGTTTTTTAATCCTATACCCCACCATTGCTCACGTTCAATAGAGTCAAATTTTTCTCGATCTTGAGAACCAGAATTAATAAGAAGTTTCTTCAGTTCATCATAGAAATATTCACTAGTAACATTGATTATATAATCTCGCTCTTCCTCAAAGTCATTTATCTCTTTTTGTTTGATGAGTAATGCCCTTTCATTTTCTTCAACCCCCCTGCGTGTAAAGACTTGTACATCAATTACTGTCCCTTCAACATCTGGAGATGTATATAAAGAGGAATCCGCACAATCGAATGACTTTTCACCAAAAATTGTCATTAATAACTTCGTTTCAGGAGGCAATGAAAGAGAAGGTTTAGGTGTAACTTTACCTACCAGAATATAGCCTGGACCAACTCTTGTACCAATTTTCACTATACCACTATCATCCAAGTGATATAGATTTTCTTCATTAACACCAGGTATAGCACGAGTTATTTTTTCTGATCCTAAAGGGGTATCATGTACAACACAGTCAAATTCTTCTATATGAATAGAAGTAAAGAGATCTTTTTTAACAACTTCACTAGAAATAATAATAGAGTCTTCAAAATTATAACCTTGCCAAGACATAAAAGCAACTAGCAAATTTTTACCAAGCGCCAACTCACCACTGTTAATTGCAGGACCATCAGCTATTACATCACCCTTTTTAACATAATCACCTACGCACACTAGCGGTCTTTGATTAATACAAGTATTATGGTTAGAACGCTGAAATTTCCTTAGATGATAAATATCTACGTCCAAGTAGTTAACCCTTTCTTTATCAAAAGCACGTATAACTATAGAGTTACTATCAGAACTATCAACTATGCCATCGCGTTTTGCTAAAACTACAGCACCAGAGCCAGAAGCTACAAAAGACTCCATACCAGTAGCAACCAGAGGA
			GCGGTAGGCTTCAATAAAGGTACGGCCTGACGTTGCATATTTGAGCCCATTAATGCTCTATTAGCATCATCATTTTCTAAAAATGGAATCAAGGAAGCTGCAACTGATATTACCTGCTTAGGAGATACGTCAATGTAACTAACTTGGTCGCTACTTACCATGACGAAGCTACCAGCATATCTACAGTATAGCATGTCATCAACAAAGCAATTATTTTCATCAAGCTTTACGCTAGTGTCAGCTATATGATGTGAGCCTTCGTCTATAGCAGAAAGATACTCAATTTGATCAGTAACAACCCTATTGACTACTTTTCTATAAGGGCTTTCAATGAAACCATATTTATTAATACGCGCGTATATAGCTAAGCTGTTGATTAACCCTATATTTTGCCCTTCAGGAGTCTCAATAGGGCAAATTCTTCCATAATGAGTTGGATGAACATCACGCACCTCAAATCCTGCCCGTTCTCTTGTTAAACCGCCAGGACCTAACGCGGATAACCTTCTTTTATGTGTTATTTCAGATAACGGATTAGTCTGATCCATAAATTGAGATAATTGAGAAGAATTGAAGAAATCTCTTAAGACATTAGTTAACACTTTTGGATTAATAAAATCAGATGGAGAAACTTTATCTAAACTAGAAGTGGACATAGAATCAACTATTGCGCGTTCCAATTTCAACAACCCAGTTCTAAATTGATTTTCTATAAACTCTCCAACTGATCTTACTCTTCTGTTTCCTAAATGATCAATATCATCTACAGATCCTTGACCGTCACGTAACAATACTATTTTTTTCACAATTTCAATAATATCTTCATGCGTTAAAACAGTTAAATCCTCATCATAATTTAATCCAAGGTAAGAGTTAAGCTTCAACCTACCAATGTTAGACAAATCATAATATTCCGGACTGAAGAAAAGATTACGGAAAAACTCTTCTACTATCTCTAAAACAGGAACTTCACCAGGACGCAAAACTCTATATATTTCATATAGTGCATCCTGATAAGACATGTTTTCATCTAAGAAAAGCGTATTTAATATATAAGGTCCAACAAACAAATTATCTATGTTCAACACTGATATTTCATCTACAGATAATAACTCAAGCTTCTTTATGTCTTCCAGCTTTATAGATTCACCAGCAGATAAAATTTTCGTAGAGCTAGCACTATCCATTAAATCTTCTGCGAGGAATAAACCACATATAGAATTAAAAGGAACCAGATACTCTTTCAATTCATTATCATATAGCTTTTTAGCTAGTCTTGAGGTAATACGAACGTTAGCTTTAAGCAGCACATTACCTTCAATATCCATTAAGTCGAAAGGCAGCCTCACTCCTTTAAATTTATCAGGAACAAAAGGCACTTTCCAACCATCTTTATGTTTTACATACTTTATTTTCTCATAAAATCTATCGAGTATATCATTATTTGATAGACCCAACGCCTTTAATAAAACTGAAATTGGCAATTTTCTTTTTCTATCAACACGAAAATACAAATGGTCTTTAACATCAAATTCAATATCAAGCCAAGAACCCCTATAAGGAATAATTCTAGCAGAATAGATCAATTTACCAGAATTGTAAGTTTTTCCCTTATCGCTATCAAAAAATACACCAGGAGACCTATGCATTTGTGAGACGATAACTTTTTCCACACCATTAATGATGAAAGTGCCCTTATCAGTCATCATAGGCAACCCACAAAAGTGGACTTTCTGCTCTTCTATAGATTTTACAACGGTTGCAAGTTTAGAATGATCTCCACTCTCTTTAATCGATTTATATTCATCAAGAGAAATACCATCCTGCATAACAACAAGACGTATAGAAGCAATAACCTGAGCAGAAAAAGTTACACCACGCTTTATACACTCAGATTCATCATACTTAGGATCATCTACCCTACAACTTATAAACTCAATAGTAGCCCTACGCAAAGGATCATTTATTGGAAAGATTGTATGAAAGATAACTTCAAGTCT
			TTCATTACCCTTATTCTTAGGAGTAAAAGAATCATATGATTCTTTTTGAACCTTAACCAAATCCAATAAAGAATCTTTTAAATCAATCGACCTAGAATAAGAAACTCTAGGAACAAAAGCACCAGAAGCGTACATATAAGAAGAATCAACCATTAAAATACCCCAAACTAATTAAAAGAGCTATATCAATATAAAATTAATACATTAAATATTATTCAAGCTCCACTTTAGTTGCTCCTGCTTCAATAAGTTTTTGCTTGATTTTTTCTGCTTCGTCTTTAGGAACATTAGCAGTCAAATCTTTAGGTAAAGATTCAACCAACTCTTTTGCTTCTTTTAAACCCAATGTAGAATTAACCTCTCTCACAGCTTTAATAACTCCTATTTTTTTACTCGCATCAATTTCTTTAATCACAACTTTATACTCAGCTTTTTCTTGAGCAGCAGGAGCAGCAGCATTATCACCAATAGGCGCCCCAGCACCAACAGCTCCACCAAGAAAAGAACCAGCAGGCAACCCTATTTTCTCTTCTAAAACTTTTACAAGTTCAGAAGCCTCTAATAGGTTTAAAGATAATATTTTATCAACCAAATCACTTGTTACATTACTCATAATTACCACCTTACTTAACAACAAATTTATTTTTTAGAACTATAATAATCCAAAACTCTCATAAGCCTCATAGAAGATGAATTAATAGACAACGCTAACCGAGCAGGAATATCATAAGATATTAAACGCATAATTTTAACACGCAATTCATCCAGAGAAGGCAACTTAGCCAGTTTATTAACATCTTCCACTGTTAACAATTCATTTAAATGAGCTGCGCAAATCACAGACATTTTTTCTTTGTTAGCATTAGTAAAATCAACTATTAATTTTGCAGCTTCTACTATGCCACTAGAGTATATAATAGCAACAGGACCGGAAAATTTGCCTGATAAATAAGAGAATTTACCAGTCCTTCCCAAAGCCAAGCGCGCTAGAGTGTTTTTAACTACTAATACCCCACCTGCTATAGACTTCAGACTATTCCTCAGAGTTAATGAATCATTAGCATTTATAGATTTAAAATTTACTAATATCAAGAAATCATTATTTACAAATACGTTTATTGTGCTCTGTATAAATTCATCCTTATCTTTACGCTTCACGGTATCACTCCCTTAAATTATATCTTCCACTTTGCCTATCTTATAAGCTTTACCCATAGTTGAATTTAAAAAAACACCCTTAAAGTAAATTCCTTTCGCAGAAATAGGTTTATTATCTTTAATTACTTTAAGAAAGGCTTTTAAATTTTCTAGCAAGTCATCAATATCAAATTTAATATTTCCTAATTTACCATGAATAACACCATTTTTATCTGTTCTAAATTTTACCTGACCAGACTTAATGGTTTTAATAGCTTCTGCAATGTTAGAAGTCACAGTACCAAATTTAGGGTTAGGCATCAGCCCTTTAGCACCCAATACTTTTGCAATAGGAGTGATTTTTGCCATAAAATCAGGAGTAGTAATGCACCAATCAACATCTAACTTTCTACCTTTTTTTATTTCTTCAACTAAATCCTCTCCTCCTGCAATATCAGCACCAGCTTTTTCAGCTTCTAATAAATGTTTATCTTGAGCGAAAACAGCTACTTTAATATTCTTCCCGATACCTTTAGGCAAAACTACTGTACCACGCACCTGCTCTTCAGATTTACGTGAATCTACGCCTAAATTGACCACAATATCAACTGATTCATTAAATTTTGCTGAAGCAGACTCAACAATCTTCTTCAAACACTGCTTAGGATTATCATTATATGTATTCATTTACCTAACCTTCCACAACTTCTATACCCATAGATTTTGCAGTGCCTACAACCATTTTCACTGCTGAATCTTCATTATCCACTTTCATATCAACCATCTTGCACTTTGCTACTTTAATTATAGCAGACATAGGTAATTTAGCCACTAATTCTTTACCAGGATTACCAGAACTTTTA
			CTTAATTTAGCCTCCTGCTTAAGTAAATAAGCCACAGGCGGACCGCTGACAGTAAAATCATGAGAGCGATCATCCTTTATGGAAATTCGCACTGTTACTAAATCGCCTACTTTATAATTAGCGTTAGCAGCACTAGTAACTTTATTAAAAGCTTCACAAAACTTAGGAACAGGTATACCACGTGGACCAAGTACTGAAGCAATTTTCGGTCCTGGAACTGCTTTCCCAGCTTCCATAAGTAAGTTAATCTTAGCAACTATAACACTCATAATTAATCCTCTATTTTCTCTACTTGAGCCAGATCAAGCTCTATTATTGTCGGCTTACCTAAAATCGATACTTCCACATTAATAATTTTTTTCTCATCGTTTACCATATTTACCTTACCAGTAAAATTTTGAAAAAGACCATCATTAATTTTCACTTTTTCACCTTTTTCATAACCATAACCTAACTTCTTTGTCTCTTGAGCATTATAAAGTGCATTACACATTGAGTGAATCTCATCATCCAAAATCACCTTTGGAATATTACCGTTTTTCAAAAATCCATAAACCTTAAGAGATTTTGGTATACTATTGATAAAATTCAATACTTCATCGCATAAATTCACGTATAAAAAGACATAACCAGGAAAGCATTTCCTTCGTGTAGCAATTTTCTTAGATTTCAACTCTACTTCACTTAGCTCTTCATATGGAATAAAAACTTCCTTAAAGTAATCATTAACACCCAATCTCATAGAATTTTCCAATATATGTTGGCGCACTTTCTCTTCACAATTAGAAGCAACTCTCAAGATATACCATTTATACCTATTAAATTCTTTACACTTTAAACTTATCTCATCATCTAAAATCATCTCAAAATTACCAGATTCGCCACTGCAGAATCCAGGCGTTTGATTCAAAATATTTTTGCTTTCATCACACAGATGCATATATACATACACTTCACATAATTCTTTTATATCAGACTTTGAATTACATACCGTTTGATAAGGAATAAACACTTCCTTAAAATAAACAGCATTACTTACCAATTCGCGTATACCTTGCTCATATCCATAATCAACTTTAATGATATACCATTTATATTCACATTCCATAAATAATTCCAAATAAAGCCTTAATTACGTAAAGAGACATAAAATCCACAAAACAGAAGAAAATCGAAAAGCATAATATAACAATCATTACAACAAATAGAGATGACAACACCTCCTGTTTCTTTACCCAAGCAATTCTTCGTATTTCTTGCTTTATATCACAGAAAAAACCACACAAACTTTTTAACATTTCCACCACAACATTAATGCAGGAGCGATAGGAATTGAACCTACAACCTCTGGTTTTGGAGACCAGCGCTCTACCAATTGAGCTACACTCCTATAACTCAAACTCTCACTCCAAAATTTCAGAAACAACACCAGAACCAACAGTTCTACCGCCTTCTCTTATCGCAAAACGCAATCCCTTATCCATTGCTATCGGTACTTGCA----------------------------------------------------------------------------------------------------ACAGATTTTATATCTAAGGAATCTTCCAGAGTTCTTCCCTTCTCCACCTAATGCTTAAGCTTAAAAACACTAGATGCTTTTTTCAAGATACAAGGTATTGACGTTAATGTACGAAATGCTCTGCATCATACACCATTACATCTAGCAGCAGGGATAGGACATGCAGAAGTTGTAAAGATTTTGATAAGAGAAGGAAAAGCTGAAATAGATGTCTTTGATGCACGAAATCAGACACCAATGCACTATGCAGTTAATAATAAAAAGTTGGAGATAGTAAAGTTACTGCTGAAGCTTGGAGCAGATGTGAATAGTGCACGCATGGGACAAAACTCAATGAAATTGTCGCCTGTTCATATAGCTGTAAGTAATACTAATTACGATGAAAGAGACTTATGTCTT
			GATATTCTCAAATGCTTAATAAGGGAGCCTAATGCTCAAGTCAATTTACAAGATTACGAAAATAAAACACCACTACATTACGCTGAAAGACTGAAAACAATAGAGGTTTTACTAACACGAGAAGACATAGACCCTCTGGTAAAAGACGATAGCGGCAAGACACCATTTGATTACGCTGAAAATAGACCTGAGATAAAGAAGGTTTTGATGAGTAGTAAATACGGCTCTGAAAAGAATAGTCTATTGCATTTAGCTGCACAGAAAGGAGTTGTAGATACAATTTTAAAAGAAGAAATCGATATTAATATCTTAAATAACAAAGGTCACTCTCCGATTTACCTTGCTGCGGAAAAAGGACATTTACATGTAGTAAAATTACTACTGAAAAAAGGAGCAAACTATACACCTGTTTTGCACTTAGCAATCAAGTCAAATAATTTAGAATTGCTAAAAACTTTATTTAAAGAAAAGAGTATCAAATTACCAGATGAGATAGGCAGATCTGTACCAATTTATTATAGGTGTATAGAACGTAGAGATGCAAAAGTAAGAAAATACAATAATGTGATCTGTGTTTCTACCTCAGTAAGTGCAGTAGCAATAGCGGTATATATAGGGTTAACAGCAATAACAATAAGCAATGCAATCATTTTTGCAACAATAACAGGGATATTTGCACTTATTATAGCAATAATGATAAGTGAGGTGAGCAAAAGATATATAGAAAACGAATTTCAGAAAAAGATGTTTATGGAACTGGAGGAGTGTAGTTCTACTGTTAATGATGTTGAGATAGAACCAGTTATGAGTAGATGCAGATA---------------------------------------------------------------------------------------------------------------------------------------------------------------------------------------------------------------------------------------------------------------------------------------------------------------------------------------------------------------------------------------------------------------------------------------------------------------------------------------------------------------------------------------------------------------------------------------------------------------------------------------------------------------------------------------------------------------------------------------------------------------------------------------------------------------------------------------------------------------------------------------------------------------------------------------------------------------------------------------------------------------------------------------------------------------------------------------------------------------------------------------------------------------------------------------------------------------------------
			-------------------------------------------------------------------------------------------------------------------------------------------------------------------------------------------------------------------------------------------------------------------------------------------------------------------------------------------------------------------------------------------------------------------------------------------------------------------------------------------------------------------------------------------------------------------------------------------------------------------------------------------------------------------------------------------------------------------------------------------------------------------------------------------------------------------------------------------------------------------------------------------------------ATCATATAATGATAAAAATCGTTGAAAGGAATTTTATGACAAAAGTTATAGCAAAAGAATATACAGAATTTTTAGAGCAGCTGAAAGAGCAGATTGCTACTAGTCGTTATAAAGCAGCATTAGCAGTAAATAGCAAGCTTATTGTGCTTTATCACCATATTGGCACAGAGATCTTAAAGCGGCAAAAAGAACATGGTTGGGGTGCTAAAATTATTGATCAACTCAGTCGTGATTTAAGAGATGCTTTTCCTGATATGAAGGGGTTTAGCATTCAGAATCTAAAATATATGAGAAGGTTTGCGGAAGAATATAGCGAAAATGAAATTGGTCAACAAGCTGTTGACCAATTACCTTGGGGACACAATATTGTAATAATGTACGAAGTTAAAAATAAAGAAGAAAGATTTTGGTATATTAAAAAATCATGTGAACACGGCTGGTCTCGCAATATCTTGTCTATGCAAATAGAGACAAATTTGTATAAACGTGAAGGTAAAGCAATAACAAACTTTAGGAATAATCTTATATCACCTCAATCAGATTTAGCACAGCAAACGCTCAAAAATCCTTATGTATTTGATTTTTTAAGCCTTGGTAAAAAAGCGCATGAAAGGGAGATAGAAAAAGCTCTTGTAGCTCACATAGAACGTTTTCTTTTAGAGCTTGGTGAAGGGTTTGCATTTTTAGGAAGGCAGTACCATTTACGGGTTGGAGACAGAGATTTCTATTTAGATTTGGTTTTTTACCATATTAAGCTCCGTTGCTATGTTGTAATTGAGTTAAAGGCCGGTAAATTTAGGCCAGAATATACTGGGAAGATGAATTTTTACCTTTCAGCAGTTGATGATTTATTAAGACAGCCAGGTGATAATCAATCAATTGGTCTTATCCTATACCGCTCTAAAGTTGGTGTTATAGCCGAGTACGCATTACGTGACATAAATAAGCCGATAGGCCTTGCGGAATATAGGATAACCGAGAATCTACCAGAGAATATAAAGACAGCTTTACCAACGATAGAGGAATTAGAAGCTGAGTTATCTAAAGTTTCAGATCAGGAAAAG-----------------------------------------------------------------
			--------------------------------------------------------------------------------------------------------------------------------------------------------------------------------------------------------------------------------------------------------------------------------------------------------------------------------------------------------------------------------------------------------------------------------------------------------------------------------------------------------------------------------------------------------------------------------------------------------------------------------------------------------------------------------------------------------------------------------------------------------------------------------------------------------------------------------------------------------------------------------------------------------------------------------------------------------------------------------------------------------------------------------------------------------------------------------------------------------------------------------------------------------------------------------------------------------------------------------------------------------------------------------------------------------------------------------------------------------------------------------------TACGGCCAATCAAGAGGTACTATGAAACAACAATGGCTAAACAGATGTGTAATGGTAGAACCAAGGAGTTTTGAATTACTGTCACTACAAGCAGGAAAGCAGCCTATCTTTAAAAATATAAAACATGCAGTAAGAAATAGTGAAAGAGGAATAATACCGATACATGGAATCTTGACAAAAAAGTCAGAAACTTTTGATGGTTTACTGGGTATGACATCATATGAAAAAATTCATGAAGAGATAGAGAGAGCTTTAGAAGATAAAAGCATAGAGACGATTCTACTTGATATAGATAGCCCAGGAGGAGAAGTAAATGGAGTGTTTGACCTTGCTGATTTTATTTATGAATCAAGAGCAAAAAAGAGAATTATTGCAATAGCAAATGACGATGCGTATTCTGCTGCGTATGCAATTGCTTCTAGTGCTGAAAAGATTTTTCTCACCCGCACTTCAGGAGTTGGGAGTATAGGGGTAATCGCAAGTCATATAGATCAAAGTGGGTTTGATGAAAAACAGGGGATAAAATATACTACAGTATTTGCTGGAAGTAGAAAAAATGATTTAAATCCACATGAGCCAATAACTTCTGAGAGTTTAGAAAATCTAAAAAGCGAAGTGAATCGTTTATATGGAATGCTGGTTGAGCTAATAGCGCGGAATAGAAGC
			CTCTCTGTAGAGGCAATAAAAAATACTGAAGCAGGGCTATATTTTGGCGAGAAAGCAATAGAGATGGGTCTTGCAGATGGAATGACAATTCTTTCATCTATTAATAAAAACAGGAGTATTACTATGAATGAACAAACTACAAATGACCTAGAAACTGATAATTTAACCAAGTATCGTACTGAAGTTCTTGAATTAATACGATTATGTAATATATCGAAGATGCCAGAAAAGATAGGAGAATTTATTGAGCAAAGCGTAAGTGTTGAGCAAGCAAGGGAGGTTTTAATGGAATTACTTGCAGAAAGAACGAAGAAGACAGAGATACTGAGTGCAGTACCACAGAATTCAGGAGAAGAATTGATGATGCAGGTAGCGAAAAGTCGTAGGAGTTAAAGTATTTTTATAACCGCCGTATATAGCATTGATAAAAGCGGCGGTAATCAGTTAAGGAGAGAAATTTATGAGTTGTATAAGCGAACAAAATAATCTGGGTGACTTATTAAAGTATGAGGTGTCAAGTCTATATTCAAGAGATCAGATAACAGTAGCCAAGGGACAAAATATTAAGCTTGGTGCAGTAGTTGCCAAAAAGACGGAAGATGGTCTTATTAGAGTACTTAATCCCGCTGGAACAGATGGCACACAAACAGCGATAGGTGTAATAGTAAGTGATGTAAATGCAATAGAAAATACTAAAGCGGTAATTGTTACTCGTGTTGCAATACTAGCAGATCATGCAGTGGTGTGGCCAGCAAATATCACTGAAGAGCAAAAAGCTGAAGTAATAAAGCAACTTGAAGGACGAGGGATCATTATCCGCAAGGGAGTTTAACTAAAATTAAT------------------------------------------------------------------------------------------------------------------------------------------------------------------------------------------------------------------------------------------------------------------------------------------------------------------------------------------------------------------------------------------------------------------------------------------------------------------------------------------------------------------------------------------------------------------------------------------------------------------------------------------------------------------------------------------------------------------------------------------------------------------------------------------------------------------------------------------------------------------------------------------------------------------------------------------------------------------------------------------------------------------------------CAACATTAATCAAGATTGTTGCAACATAGGTAGAGCAAATATAAAGCGGTGTGAGGCAGAAGAATGCTTTACCTCTTCTTAGCATATAAATGTTAGTATATAGCGGAGAAATGTGCAAGAGAATATTAAGAGATTATTTAAAGATTGTTTTGCCCATTTAGGAGAAG
			TGGCTTGTTATAAATCAAAGGATAAGTCATATATGGTACAGGTATTAAAGCAACAGCCAGATAAATTATACGAGATTGGTGAAGGACAATTTGTGGGAGAGATGCTTTTTCTTGAGGTAAGCATTTTTGATGTACTGAGGCCAATGGTAGGAGATATTTTTGTTATTGACGATCGTAAATATAAAGTATATTCGCCACCGCTTCGAGATAACTCAGGAGTAGTGTGGAATATAAAATGCACGGTATTTGGAGAGAAGGATGTTTAACATTGAGGTTAATGAAAATATTGAGAGAATTATTCACAACATTGATGCTAACAAAGCAAAAATAGAATTGGCAGCGGTAAGAGCGCTAAACAAAACGGCATTATGGTTAAAATCTCAGGCTGTCCGAGAAATCAGTGAAGAAAAGCAAATTAGGCTAAAAGTAATTAGAAAAAGACTAAGAATTATCAAGGCAAGGAAAAGCACTTTGAAGGTTTTAATTAGAGCATATCTGTATGATGTGAGAATGAGAAATATAAAACAAGCAAAAATAAGAACAGCATTTAATGATGCATTTATGGCAACGATGCCAAGAGGCTATCGTGGTATTTTTAAACGTGAAGGAAAAACAGCACTGCCAATACAGGAAGTTAAACTACCACTTGAACCTGAGGCTTCAAGGATAATAGAAAATCTTGTTAATTATGAAGTTGAAAGGATATTTGAAAAATATTTTACACATGAGTTATTTTATGACGGCATTTTGGACTAATTTACATGAGGTAATCTGTAATACGCTAAAGGCAGAGATACCAGCAATTCAAACTTGTGAGGTTTATCCAGCAATAAGGAAAGAGTTAGCAGCTCCAGCGGTATTTATAGAATTGTCAAGTCTAGAGCAAGGAAAAGATCCAGGAACAGAGGAGCTAGCGCTGAGAGCAAAATTTGAGGCACGAATAGTGATCGATAGCACAATAGAAAATGCCCCTATTATTGTCAGATCATTAGCTGCTGAGGTTGCCAGAGTAGTAAATAAAAATACTTGGAACGTGAAAAATGTTTCACCAGGAGAATTTATATCAGGAGGAGGAGATGATTTTAGGCCAGAGCTCGATGCATATTTAGTGTGGATGGTAGACTGGGCGCACGAATTGCATGTAGGGCGATCGATTTGGGAAGTGAGTAAAATAAAACCTCATTTAATCGATGTGAATGTTGGAAAGTAATTTTGCAATTTCAGAATTGCGGAGAAAATTGGCCAACATTGTCCGTATAGGCATTGTCGAAAAAATAGATTATGAAAAAGCTAAAGTAAAAGTTAAAATAGGTGAACTTGTAACAGATTTTCTTCCATGGATAACAAATAGAGCTGAAAATTGGTTACCACCAAATATTGATGAACAGGTAATAGTATTATCACCATTGGGAGAATTGTCTTTGGGGGTGGTGTTACCGGCAATATATCAGGAAAAATACCCTCCTCCAGAGAATAAAAAGGAAGTAAATAGTATAAAATTTCAAGACGGAACAAAGTTTACATATGATAAAGGGAAACATCATTTAGAGATTGAAGTAGTAGACAAAATAACACTGAAGGTTGGGGAATCAAGCATAGAGATAGCAAAGAACGAAATAAAACTAAAAGCAAAAAGAATAAATCTAAATTAGGGAAAGGAATGAATAAATCAGTTGTACGCCTAGGAGATCACTGTGAAGAAGCGTTGCCGCATTTTTGTATAAGTGGAAGCAGAGATGTATTTATAAACGGAAGACCTGTCTGTAGGCAAGGAGATAGTTTGAGTGAAGGAAAAGTAATGACTCAAGGGTCGAAAGCAGTGTTTGCAAATAGCAAAGCGATTGCTCGTACTGGTGACCTAATTTCCTGTGGAGCAGTGGCAGAACAAGGAAGCAATGATGTCTTTGCAGGGTAAGTGATATGCGTGGTATGAATTCTGAAACTGGTAAAACAATAAGTGGTATAGAGCATTTAAAACAATCAATAGTTGATATTTTAAC
			TACACCAATTGGTGCTCGTGTTATGCGCCGAGATTATGGATCAAGGTTATTTGAGCTGATTGATCATCCAATTGTACCTGGTTTTGCACAAGAACTTTATGCAGCAGTTGCAGAAGCATTAGAAAAGTGGGAGCGTCGATTTAAGCTTAAACGTGTACAAATAACAGAAATAAAAGAAGGTAAAGTAACTCTCATTTTAGAGGGAATCTATCTGCCAAATGGAAAGCTGATCCGCCTTGATGGTATTATAGTATAAGGTAGTAGGATGAAAACACCAAATATTGTCGAAACATTAAAATTTGAGGAAATCTTTTCGCGAATGAAAGAAGAGTTAGTGCGTCGGAATGCAAGTTTTTCTGCACTAACTGAGAGTGATCCAGCAATAAAGATACTGGAAGTAGCAGCCTGGCGTGAACTTTTGCTTAGGCAAAGGATTAATGATGCAGCACAGGCAAATTTACTTGCTTTTGCAAGAGGTAATGACCTTGATCACTTGGCTGAATTTTATGGTGTGCTGAGAAAGGAGTCAGAGAATGATGAATCCTTAAGGAAGCGGGTAAAAGCCAAAATTGTTGGTTGGTCAACAGCAGGGAGTAAAGAGCATTATCGCTATCATGCATTATCTGCTGACACGAGAGTAAAAGATGCGCAAGTGGTATCACCTATACCAGGAAGTGTACAGATTTCAATACTTTCCACAGAAAATGATGGAGTACCTTCAGAAGAATTGCTAGAGATCGTCAGAAATCACGTTATTCGTGATGATATTCGTGTATTAACAGATACGCTTACAGTTATTGGCTGTGGTATTATTCCCATTACTATTCATGCTAAAGTGCATATTTACCCTACTGCATCAAAAGATGTTATCGAAGCTGTAAAGGAACAATTTATCAAAGATCTTGAATCTGCTAAAGGTTTAGGGTGGAATGTTACCAGATCATGGATTATTGCCCACCTCTTTATAGAAGGTATGCAGAATATAGAGCTTACAGAGCCGATAGAAGACATCGTCGTGCAAGATAATGAATGCGTTACTTTAAATAATTTAAGTGTTAGGTAAAAATTGGTGATACTTCCTCCAAATGCTTCAAAGCAAGAGCAAATACTTACAGACATAATTAATTATTCTCTTGATGCAAATTCTCTACGGGGATTTAAATTTAACCCACAGACTGAAATGTTGCCGTGGCTAGTAGCGGAATACGGCTTGGGAGAAATTTTATCCTGGGGTAAGAAAGCTACTAAGAGTGCATTAAAAGAATGGGTCTTAGCTAAACAAAACGGAATAAGATTTCAACGTTTGCGCGGTACACCACAGTCACTGAAGATGGCGCTGAAATGGGCAAACATTGATAATATTACCATTCAAGAAGAACCACCAGGAGAGCATTTTGCTGAATTTCAAATTGGCATCTCTGATGTTCCTAATGATTTTTTTGTCGATAGTGTAATTGCTCTGGCAAAACTTTCTGCACCGGCAAGATCTCGATTAATGCGAATATTCAATGACTATTACAATGCTCAGCGGTTTATGTTAGATGAAAGTATTTTTGGAGATCTTCTTTCAGACTACTCGGGTGTAAGAATAGCAAAAGAAGGGCCAGTATTATCGTTTGGAAGAAAAAACTCATTTGAGCTAAAAATAGGAAATCCAAGATTTAAATTTAGCACTTTTAGATCACATTATGATAGAAGTTACAGTAATGATTTATATAGGTTGGATGTTGCAGTATTAGGAGAGACAGAGCCTCACACCAAGAATTACAACGGTATATATGAAAGAAGTCACGAGTGGTATAACTTAAAAGCACTATATCCTCTACCACAGGGTTTATTGCCAGAAATTAAGTTTGCTAAAGCGTTGATAGTATTATCAGATAGTTGGAATTTGGGAGATATCAATGCTTGTTTTGCACCAACTGCTTATAAAGAAATAGAGCATACATTTTACTTAAGTGAAGATAAACTCTCTGAGCAGATTTGGAATTTTCGACGTA
			CACCAATTTTAGAGCGGTTTAGTATAACTTATTACTACGAAGCAAAGAGTTTTACTGATCAAAGAATAATAGAGTCTAATTTAAGGGAATATCATATTGATTGTCAAAATGACTCAGATTTAAAACAGAAAGATCCTATTCATGAGCTAGAAAATTACGTAGCAGTATTTTACCCAGGTATGGTCACTTGGCATGAACATCGCCACTTAAATCGCCCTTGGAAAAATTTTGAGCCCATTATTACAAAAAAATTGGACGTTTTTTCTACGAATCTTGTATATATATAATATCAATCACGCAATCAGACATGTCAATACTGACACAATCAGGCAGAGCAGCTATTGCTGCGAGCATAAAAGAGCAACCAATACATCTTGCTTGGGGATCTGGAGATTCTACCTGGGAAAGCAGCTACAAAGTTGAAAAAACTTTTACAGCAGGTGGCAAGATAAGTTTAGATCACCACACTATTAAAGATGTAAAAGTTTATACAGGGCAAACAATTTATCAGTCAAGCATAGATTATATAGTTGATGGTAGCTCAGGCGCTATTGAGCGTGTAGAAAATGGTGCAATTATAGCAGATAGCGTAATCACTATAGAGTATACTCAAGACACACCACCGGAACTAATTACTTCTGCAACATTAATTAAGGAAGTTGGACGTCGTGTTGTTGATGAGGTGCTCTTTTGCAGTGGTGATGAGAATGGAGAACTTGTGACTCCATCTGGAAGGTTTAAACCATCGAATGTACCAATCAATAATCTGTATCTTAAATTTACTTTCGATTTCACGGACGCAGCAAATCAAGTTATACGGGAATTAGGGGTTATGGTTGGTACTAAAATAAAAGAAGGATTACCTGAAGGACAGAGATATTTCGAGCCAAAAGACGTGGAAAATCCTGGAATTTTGTTAGTTTTAGAACACACCGTACCACTTATCAGAACATCTGCAACTCGGGAAACTTTTTCATTTGTTGTAACTTTTTGAAACAAAATGACCTTAAATAGTTATTATAACCGCTTTAATCCTGACAAAGAATACGAAAAAAGCTTGTTTCTTGCTGGAAGAGGTTTGCAATCTGCAGAATTAAACGAAACTCAGGAGTATGCTCTCTCTGAGCTTAAAGGCATAGGCGATGCAATATTTCGTGATGGTGATGTTATAACAGGAAGCAATTGTATTATAGATAGAGAAACTGGTAAAGTTACGCTTGAATCAGGAAAAATCTATCTTCGTGGAGCAGTTAGAAAAGTTGAAGAAGAAGAATTTGTTATTCCACTAAGTACCACAGTGCGTATAGGTATTTATTATGTAGAATCTACGATTACAGAACTTGAGGATGAAAACCTTCGTGATCCTGCTGTTGGTACACGTAATTATCAAGAAGTAGGGGCTGCAAGGCTTAAAGTTTCCACCACTTGGAGTTATCAAGCAGAAGGTCTTTCTCCACGTTTTTCTGAAGGAGAATTTTATCCAATTTATAACATTGAAAATGGAGTATTGATAGAACATTCACCGCCACCACAAGCAAATATAGTAACTACTGCTCTTGCTCGTTATGACAAAGAGGCAAATGGTTCCTATGTCGTAAATGGTCTTGAAGTAATGTTCCTGCAAAAGGAAGAGGGAGAAGGAGGAAAAAAAATATTTGTGATTAATGAGGGCAAAGCTCATGTTGATGGCTATGAGATTGAGCTACCTCACAGTATTCGTGTTTCTTTTGATGAAGATCCAGACATAAAAGCAGTTGAATCAGAACCACATACTTTTCAGCCAAATAGCCAAAGAGTAATGGAACTTAAAGTTAATGATTTTCCAATAAGTGAAATCAAAAAAGTAGATATAACTGTTCAAAAAACTATTACTGTTACTCACGGTTCATATTCAGGAGCTGTTGATCCAATACCTGATTCTGCAATACTTGAGCTTATTCAAGCTAAACAAGGCAATGTTATTTATGAAAATAGTATAGATTACAAACTAAACGCAGGAA
			ACGTTGATTGGTCATTACCCGGTAAAGAACCAGCTCCTGGAAGTAGTTATCAAATAACTTACCGCTGTCGCACTCATGTAAGTCCTGAAGATATAAGTGAAGAGGGATGCAAAGTAAAAGGAGCAGTTGATAACAGCTTGGTTTTGATTGATTACACCTGGAAAATGCCCCGCTTTGATTTAATTACTATCGATAGCAAAGGAGTGGTAAGGAGAATAAAAGGTATAGCTCACCCTTGGCGACCATCGATGCCAAAAGCGCCTAGTGGACAACTTTTGCTCTGCTACATTCATCAGACGTGGAAAAAAGGCGAAGGGGTAAAAATAGTGAATAATGCTATTCATGCTGTACCGATGAATGAGCTTGAAGCAATGAAAAAAAGAATAAATGATCTTTATGCTCTTGTTGCACAGGAACGTCTACGCAGTGATGCAAATTCAAGAGAACCTACCACCAAAAAAGGAGTATTTGTTGACCCATTCTTTGATGATGATATGCGTGATCAAGGAATTTCGCAGTTTGCAGCAATAGTAAATAGAGAGCTAGTTCTGCCAATAGATGTAGAAGTTGCAGATATTGAAAAAGGTGGGGAAAGATATCTTTTGCCATATGAACTTGAACCGGTACTGGAGCAGCTTTTACAGACTAAAGGAGAAAAGATCAATCCATATCAAGCTTTTGATCCAGTCCCGGCACAAATTACTCTAAATAAAAACATTGATCACTGGACGGAGGTAAAAACAAATTGGAAAAGTCCAGTAACCAGAGTATTTAATGCTAAAGAAACGACAGAGCTGCTGTCAAGTACTTCATACGAAACTGAATTTATGAGAGAAGCAGTACAGAATTTTGAAATTGAAGGTTTTGAGCCAGATGAAAAGCTTAAGGAAATAAAATTTGATGGCATTTCTATTATACCTATGGCATAGAGGAAAAAAAAGTGGAAAAAAGAGCTAACAACCAGGGAAAATTAAAGGGAAAGGTGAAAGTACCAGCAAACATTCCAGCAGGTACTAAATTAGTACAGTTTTATGGGGATAAAGGAAGCTATGGAGAGGCAACTTATACTGGTAAAAAAACTATTACCATAGAGGAAAGAAGAAGAGTGATCGCAGCAAGAAGAGTTGATCCATTAGCGCAAACATTTACTTTAAATGAGAGCAGACACATAGGAGGTCTAGAGTTATGGTTTATAAATAAAGGCAAAAAACGTGTTGTTGTGCAGATTAGAGAAACAGCAGTGGGAATGCCCTCGCAGACTGTCATTGCTGAAAGTTATATTGAGCCAAAAGATATAAAGATAGATGGCACAGCAACACGTATAACTTGGTCACCAGTGTTTTGCCATGCAGGAGAGGAGTATGCAATAGTACTGCTTACTGATGATCCTGGTACTGCAGTAAAGATAGCAGAACTTGGCAAATATGATGCAGTAAATAGCCGTTGGGTAACAAGCCAGCCATATCAAGTAGGAGTATTACTGTCATCAAGCAATGCAAGCACCTGGACTCCACATCAAAATTTAGATTTAACGTTTCGACTACTAGCTGCAAAATTTAGTGAAGTTTCTCATGTTGTTGATCTGGGCAAAGTTACTGTAAATAATGTATCAGATTTAATTGTTTTGACGAACGTCGAAAAAGTAGCATTTGATACCAATGTAGAATTTATTCTGACAGATGAAGAAGGAAAAGAAAATTTTCTATCTGATAACTTGCCGCTCGCGCTGCGTGAAAGACTATCTGGAGAGTTAACAGTAAAGGCAAATTTAAAAGGGTCAAAAGAAAAAAGTCCAGTGCTATATCCTGGGTTACAGCTAGTTATGGGTAATATAGGGGAAAAAGGAGATTATGTAACTAAGAGCATTACAGCAGGAACTAACACTAAGATAACAATTACCTATGATGCGCTAATACCTGGCACTGCAGACGTAAAAGCATATGTGCAAAAAAATGTGGATTGGCAATTAGTCAATTTAACATCAGGAAAACCAATAGGGG
			AAAACTGGGTGGAGAGAACTCATGTACTGACAAACTTTAATGCTAATGAGACAAGCAACGAACAGATAAAATCTGTTAAACGATGAAGAAACTCCATTACTTATGCTTTTAACAGTCTTTGAGTATAATTTTGTGGAAGCGCTTTTGCAG-------------------------------------------------------------------------------------------------------------------------------------------------------------------------------------------------------GTTTATACCTTGTCATTCCAGCGCGTGACGCTGGAATCCAGCCTTTATTATGCAGCCTGCTTGGTTAAAATTAAGTCTTCTGGATCCAAGTAGTCAGGGCACTGGGATGACAATTACCTTAACAATTTCAAAAGAAGCCTAGTGAGCTATCAGCTATGTGTAGCTAACATTCTGCACGTCCATAAAAAACAAACCTTCTTTTTCGTCTTGAACGCTAATAATAGCGTGAGTGTTAAAAGGTAAAGGATCATTTGTATGTCCATGGCCTACCCCTTTCATTGTAAATACAGGAAAGTTAACACTTTTTGCAAACCTTTCTTTTACAACTTCAACAAGGTTATCGTTATAGCAGTTAACGAAATCCCCAAAGATTACTGCATGTACTCCATCAAAGATGTGAGCTTGTTTTAGGTGATCTAAACTGCGCTCTATTGCGTATGGGTAGACTCTTATGTCCTCTAAAAATAGAATTTTACCTTTCGCATTTATTTGCCAAACAGTTCCTATACTGTTTTCAACTAAAGTCATATTACCACCGATGATTTTAGACTTTAATCTGCCATCTTTTAGTCTAATGCCATTATTTATCGTCTTTAGGTTATCAAATCTGATAGAATCCCGCTTGTTAAGAATTAACTCTTTCAATTTTTCAACAGAGCTTTCAGAAACGGAGTTATTTACTATCATTTCCAACATGGTGCCGTGAAGAGTTTGCCAATCATATTTAGCTTGTAGATGGATGTGCAAGGCAGTTATATCGCTATAGCCTATGAGGATCTTTTTGTTTTGAGCAATCCTTTCTTTTTTATCATTGGGTAACTTTTCTAGATAGGGAATTAACCGAGAAGCCCCTTCTCCTCCTCTGATACACCAGATTATTTTACTATCACCGGTTAGTGCACTAACCAAATCATTTGCTCTGAATTCATCAGAGTTGGAATAAAATGGATTATCATTACTATATATTTTCTCCGAAATATGGGGATTAAAATCCAAAGCTTCTACATATTCTTTTATGGTAGTCAGATCTGATTCTTTTCCCTTGGAGGAAGGAGCAATAATATCAACTTGGTCGATTGCATGAATACTTGTGTTAGCACATAAAGTGAGAATGAAATATAAAAGATAAACAATCATTAAAATATCTTATAAAACTCTTTTTTTAGTATATCATCCAATTCAGAGAGTGGAACTTTCACTCCTAGTTCTTCCATTGACGTGACGCCATAATCTTGCAGTCCACAAGGAATAATACCCTTATAATGAGAGAGGTCTGGAAAGACGTTAAGCGCTATGCCATGATAAGTTACCCATTTTCTTAAACGGATACCAAAAGCTGCAATTTTTTTTTCTACTCCATTGTTATTCACCCAAACACCTATTCTATCCTCTTTAAATTCTCCAAGTATATTAAATTGCTTTAAAACATTTATTATCCACTTACTTAGGTCTCTAATATATAGCTTTATGTCGCATTTATTTCTTTTTTTAAGGTTTAACATTAAATATATGATGCGCTGTCCTGGACCATGATATGTGTATTTGCCACCCCTGCCTGTTTTATATATAGGAAATAATTTTTCAACAACGTCGTCATCTGTTGCACTGATTCCTGCAGTATAAAGTGGAGGGTGCTGGAGTAGCCATACTA
			ATTCGTCTGCTGAATTATTGTGAATTTGTTGAATTTTCTCTTCCATAGATTTTACGGCACAGTTATAATCAATAAGCTGATTAGATATTAGCCATTCTGTCATGTTCAATTTCTTTTCTTTTTAGTATAGCAGTGCGTTCTTTTCCTGTCATCCCAGTGTGTGACACTGGGCGCAGCCTTTCTTATTCCTAATATACTTAATACTAACTTCTGTGCTATTTCTCCTTAACAAACATAGTACATGACAAATGTTTAATTATTTGTCAACACAGGTCCTCTTTACGTATAGGCAACTTTTTTTATTGAAAAATTCAGAAAAATGTTGTATAATTATTAGTAGATTTTAGGTAAAATATATGGCAAACTCAAAATTTAGCATAACTTTCAACAACGAAATTTCAGAGTGTCTTGCTGGACTGGCTAAAATAAGAAATAAGTCCATTAAAGAACTAGCAGAGAAGCTAATACAAGAAGCAATTGAAAATGAGGAAGATAAAATACTAATTGAGCGTGCTGCTAGACGTAATGTTTCAGGTGTGAAGAAAATTAGAAGTGAGGATGTAGACTGGAATACAATATTATCTTCATAGAAAGCGTTCTTGAGAAAGACCTTCCAGCTCTTCCAAAAACAATAAGATTAAGGATCATAAATGCGATAAATAAGCGCCTTACAGTTGATCCCATTAACCTTGGTGAGCCATTATATTACAGATTTAAAGGACAAAGAAGATTAAGGGTAGGTGATTATCGCGTTATCTATTCCGTAAATATTATAAAATATGAAGTGGTTATCACAGAGATAGGACACAGAAAAGATATTTATAAGTAAGTACATCATATAAATATTAAATATATTTTTACTCCTTCCTGATTCATTTTCTACCTTAGGTGGCTTCGCTCAGCTCAAAAAAAAAGCTCATTCTTTTTGCTACCCCTTATTGTGCCTGCCATTTAACTACTGTGTAGAGATTGCTCTCAAACATAATGTTCGTACGTTAGTATATCCTTCCTGTGACACCAATTGATATAATTCTACCACAAATTCAATTTTTTAGGAGGCACATATGAATTTCAACATCTTTCAAAGAAAAAAAAGCGCAGTATTTACTAAATATTCTGCTTTGCAGCTAATGATGGAGCCAAGTTGGAGTAAGCGTGATTATGTAAGTTTTGCTGAGGAAGGTTACATAAAAAATGTTATTGCCTTTCGAGCAATCAATATGATTGCAAGTGCTGCATCTTCGGTACCTCTTACTCTCTGCCAGCTTACTGACCAGGGAAAATCGCAACTAAAAGCCCATCCATTACTGAAATTACTTTATTCTCCTAACCCAATGACATCAAAATCGGAATTTATTGAGGGGATTGTAACTTATCGGTTAGTTAACGGCAATTCTTATATATTGATGGTTGAGTCGCAGAACAATAGAAAACCACCAACAGAGCTTTATCTTCTGCGCCCAGATAGGGTTGAAATTGTTCCAGGGAGAAATAACGTTCCTTATATCTATCGTTATGCCATAAATAACAACAGTTATGACTTTAAAGTTGATAAACTAACTGGATGTTCAGCAGTGTTGCACTTAAAGACCTTTAATCCTTTGAATGATTGGTATGGGCTATCACCAATTGAGGCAGCTGCATATAGCATAGATCAGCATAATCAGGCGGGTGCTTGGAATCAAGCGATGTTGCAAAACGGAGCAAGACCAAGTGGTGCAATAGTTGTGAAATCAGCGAAAGATGGAAGTGGTGGAAGTTTAAGTCAAGAGCAGTACCAACGCTTAAAAGCGCAAATAAATGATCATTATTCAGGTTCTATAAATGCTGGAAGACCGATATTGCTTGAAGGAGGCTTGGAGTGGAAGGAAATGAGCTTATCACCAAGGGATATGGATTTTATTGAGTCCAAACACAGTTCAGCTCGTGATATTGCCCTGGCTTTTGGCGTTCCGCCGCAGTTGCTTGGCATACCAGGTGATAACACTTATAGCAATTTA
			GTCGAAGCACGCCTGTCCCTTTGGGAGCAGACGGTTTTACCAACGCTAGAAAATATTATCTGTCACCTGAATTCTTGGCTGATACCAAGATTTGGTGAAGATCTGTGCTTGTCGTATGACAAAGATACAATAGAAATTCTCATGGAAAAGAGACAAAAGTTGTGGAAATACGTAGAAAATGCAAGCTTTATGACACTCAATGAAAAAAGGGAAGCATTTGGCTTGCCACCACAGCCAGGTGGTGATAAATTGAGTTGAAGTTTTGATGTTTATTACTTATAGCTAAACTGACTTAGATTTATCGACAATTTGAAAAACCGTCATTCCGCTACTAGTTAGCGGAATCTATACCGCGAATGAATCGCGATATGACGTAGGGTTGCACTAGCTATAGCAACTTTGTCTGCGCAACCATTTTTTACCGCACCATTGAACAGATACGCTTGAAGATATCCGTTCAGATAAGTTTATTGTCCCCTAAACCGTACACGCCTAACGAGCTACCGCTAGAGCTTGTGAAAAATTCTCTATTTTTATTCCCTTTAATTTACTAGATAAATTATCTACAAGCAAATCTGATTTAGTACAGATCTGCTCTATTTTTTCAGGAGATAAAGAAGAATCTAATTGATTCGCTATACCAGACACTCCATTTAAAACTACTCCAGCACCATATGGTACATATGACACAGTATATATAGCACCTGACGTAAGATCTAGCAAATTCTGAGAAGCAGTGATCATCTTGTATCCTACTGTATTTTTATCTTTTTCTTTAATCTCCTCAAGTATCTTTGATGCACTACAGGGAATATAAGATATACCAGCTATACCATATGAAGCCCCATTTAAGGCGTACGATACAACTACCGTTGTTGCTGATAGTGCTTTGGCTCCATATTTTGCAGTATAAAGCAATGGCTTAAGGGCATAAGAAATAGTTTTACCTTGTAATTCAGATTCAAGCAACGAATTTAGTTCTTCTTGTGTTGCTGCACATTCAAAAAATTCTTCCTCATCAATTTCTGCAAGATCAATCTCCTCAAAACCCTCATCAATATCTACAAGAGTCACTGTTTCTTTTATAGGGCTAACTTCTACATCACTCTCATCAATTTCTGCAAGATCAATCTCCTCAAAACCCTCATCAATATCCACAGGAGTCACTGTTTCTTTATAGGGCTAACTTCTACATCACTTCCAATAACACTTGAATTTTTGCCAAAAAGATTCGAAAACATACTAAACATTTTTTTTACCTACAACTTAACGCTCATATCAATATATTAACCTAATATTAACCAGGTGTCAAGCACATATGACTCTTATAAACAGATGTTAGTAAATCAACTATTTTTCTTGCCAACCAGAGCGGTGAAGATTTGGTCTACATCAAAACTCATCTTAGGACGCCAAATAGGGCCATCCAAATGCATATCGATATAGATTGGATTACTATAGTTTGGTGGTATGAAAAAGAACCTGAATATAGAAGCTAAAGCGAAGTTAGATAAGGTTAAATTAGAAGAGATTGACCCTGATGCTTGATCAATCCCGAACTGTAAACTAGTTGAACATATACCACTCTTAATACTTGCTTTTCCGCTAATATTTTCAAAAAATGTTTTACCATTATATATATCAATATAAGCAAGTGTGGAAATTTCAGATTTATTCTTACTGCTTAACAAATTAGTGATAAATGAATTGAAATCTACATTAGTAACTTCTATTCCTTGCGCTTGTAAGTTTACATCTCCTGATAAGTTACTAGCCCAATCATGAAAACTTTTTCCTTGAGTTTTGATTTCACCATTTAAGCTTACCTGACCATTTACATTGTCAATTCCTATAACCTTACCAATCTTTTTAGTGTCCAAATTTACAATAGAAAACCTTGTATTTATTGAGTCTGATCTTAAATAACCCTGAAAAAACACTTGCCCGTGTTCTAATACGTAACTTGCCTGCCTGATAGTGATAGTGTTGTTTCTCATTAC
			CGCATCCAAATTAAAATCTTTCAAAACATTCTGCTTGGTTTTAAATTCTGCAGTATTGATTTGCACATTTGCATCAAAGCCTTCTTTGTCATCCAAAAAATCAAGCTGCTTTGTTGACCATTGAATTTGATCTATCTCATTTCTTGAATTTCTTTTCGTCTCTACTAAATTTGGTAATGTAATAATTTTTCCATTAAATTTACTGCCCGTAAGGTTAACATCTAATAAAGGTTTGGCGTATTTTTGATCTGCTAATATTTTTGCATTACCGGTAATATCGAAATCTTCTCCAGATAGTTTTATTTTATCTGCAACTAGCTTACCTTTTTCCATTTTCAGCAAAAAATCCAAATTTTTAATTTTCGTATCATTCAATGTAAGGTTATTAACACGGGCCTTTATATTTGCATCATACTGAAAATTTTTCAGCCATTGCATTTTAGGTAAACTGCTAAATAATGAATGATCATATTTATCTGCATCAAGATTATGCATGCTAAATTCACCATCGACCACACTGCGTTTTTTTGTGTGGCTTACTCTAATTGACCCTTGCAAGGATTCCTTATTATTTAGCAGTCTAATGTCTGAGATAGATAATATTCTTGGTGCAAGGTGCAGTTTAGAACTTAGTGTAAATTGATTTTTCTGGTTTTCTTTCATCTTTATAGAAGGGAAAAAACATGAAATGAATGACCCAAAATCATTTCCTTCGACTAATAAATCGCCGTTGAATTCAGATAGGACATTATTGTTTGAGATCTCTCCTGATAAGTAAGATATATTATTGATTCCAGGAAATTTAAGAAGCGTATTAACTTTTACTTTGCCATCAGTGGATTTTAGTACAGCACGGAAATTGTCCAATATTTTGTTTTGATATTGAATGTTAGAAGCTTCCATATTAAAATTTAAGCTCAAGTTCTTTGGCACAACTGCTCTAAAACATTCCAGAAGATCCTTCATATTCATTGTTCTTTGTGAATCATTTTGTATGGAATCTAAATCAACTTTACTGAAGCTAATATTGAAATTAGTGTGATTGCCTTTTCTATCATTTTGTATTGTACCACTGGCTTGCATGCTTTTGGAATCAATTTTTAAGTCAGTTGCCGTAAACTCACTTTCATTAAGACTTATATTGGATGATATCTTGATATTTTCGCTAGGAATAACATGAGAGAGAAAGCTAAGATTAATGATTTTTGCTAAATCACTCACAGAACCGGAACTATTATTAATCGTTAGTGTTAAATTACCCTGGAGTTCTTCTTGATTTCTATTACCTGTAAATAGCAAATTTACAAAATTTGATTCAACACTAATGTGTACATTCTTTTTTGTGATATCAACCTTTCCTGAAAAATCGTAATTATTGTCACCTACCTTTACTTTACCAGAGAATTGCCTGTTTTTTTTTACAGCAACCTCCTTTATGTTAACAATATCAGCGAAATCACTCTTAAAACTTACTTGGCTGTCTTTTATTACTATATCGACTGTGTTACCACTGGCTTTTGTATTTATAATATTAATTAAATTTTCTTTATTGCTTTTCATGCCAAACAATGTGATTGACTTTGGTTGCAACGAAAATAAAAACAACGATAGGAACGATGGTCTTATTTCAATTTTTCTTACACTAATTAAATCTGATAACTTTTGCTCTTTATTTTCGTTGTATTGTACATATACATTATAAATAGTGAGCTTTGGAGTAATGAGTGAAACTTCAACTTTCCCTCCAATATGCACTTTAGCATCATACGTCTTCTCCAACTCTTTTATGATATATTGCCTGTAGCCACTCCAATCCTTAAAAGTTGCAGCAACATGAAGAAGGACTAATACTAAAGAAATTGATAATATGGCGTATAAAGAAAGTTTCATAGTAGACCTCTCATTCCGGCATCTCTTCGTCTTGTCATCCCAGTGCCTATTCCTGTCATCCCAGCACCCACTCCTGTCATCCCAGTGCTTGACACTGGGATCCAGAAAAT
			TTGATTAGACATTAAGTTGGTTAGCAAAAAAGTAGCTAATCTTATGTTAAAACACAACATTTTTGATGAGGTTGCATGAGAAGCTGGATCCAAGTAGTCAAGCACTGGGATGACACCCTTCCCGGTGGAAATTGCTTTCAAATCACAACACTCATACAGTTGTATGTGTGACACTGAAATCCAGTGTGACTTAAACAAGGTTTTCCAGATCATACAATCAACAAAATTTCTGGATCCCAGTGTCAAGCACTGGGATGACACCGTTTGCTGTTCCTTTAGCAAAAGATCTGGTTTATACATATTTCAAATTATTCAAACTTCCTCTAAAAGTTAAGTAAAGAGTACCAAAATAAACAATAACACTCAAAGCTATTAAAGTCGCTAAATAAACAATACGAGCCAACATTTTATCAAAAAATAATCCTGCCAACAAAGAATTAAAAATATAAAGGGCTATTGACATGACTGCCGTTGCTACAAAAATTTTCATGATATTTAACAATAACGCTTGGCTAACCTTATACATCTTATTTATTGTTAAATAACTAATTAATAGAATGGAGTTTATCCAAGTGGAAACGGAAGTAGCAATAGCAATCCCCGTATGCTGATACTTGTTCATTAACAAAAGGTTTAGCACTACATTAATTCCAAGACACATTAGCGAAAATATGGTTGGTATTTTCAGATTGCCTTTAGCAAAAAATGTAGGTAGCAATACTTTATTTATAATAAATGCAGGTAAAGAAAGAGAAAATGCTATTAAAGTGGGAACAGTTTGCTGCACTGCATAATGATCAAACCGGCCGTAAGAAAAAAGCGTAAGTAAAATTATGTCGGGAATAATGATAAAGGCAGCAGTTGTTGGCATAATTAACATTAATCCTATGTTGAGAGCCTTGTTCTGTATTTTGACTATATTTTCAGTATTATTCACCTGTTTTGAAATTAGAGGAAGAAGCACTGTACCAATTGCAGTACCGATTATTCCCTGCGGTAGTTGATTTAGTCTATCGGCATAATATATATAAGACACCGCATTTGGTATAAAACTTGCCATTATTGTATCAATCCATAAGCTTATTTGAGTTACACAATTGTTGATAATTGCAGGTATCACACGCTTAAAAAACAACCTTACTTCATTGCTTAATTCAAGGCTAAAAGAAAAAGCTGCCTTTAACTTGTATGCACTAAATAGTATCAAAAGTAGCTGGAAAATTCCTCCTATAAGAACAGCTATAGAAAGGTTGTGCGCTGGAGTTTTTACGTAAGGCACAAACAAACTGATGATTAAACAGAGATTCAAAACGATTGGTGCAATAGCTGTTGAAGCAAAATGCTGCTTTACTTGCAGCATTCCACCAATAAGTGATGCAATTGAAACAAAGATTATGTAGGGCATCATAATTCTTGATAAAGTAACAGTAAGGGTAAACTTACTTTGGTCAAATCCAGGAGCAAAAATTTGAATCATATAAGGGGAGAAAGTTTGCATGATAAGGCAAAAAATTACTAAGATAATAAACGTAATGGATATTACACTACTTGCAAAATTAAATGCCTTCTTATTATCATATGATTCTGTCGAGTATAACGGTATGAATGAGGTAGTGAACGCTCCTTCTGCAAAAAATGCTCGAAATAGATTGGCAAAGCGAAACGAAGAAAAAAATATGTCTGCAAGAGAGTTTGCACCAATAACTGTAGCAATCAATACATCTCTTATTAACCCTGAGATCCTTGAAATAGCCGTAAAAAAACTAAATGTGAAAATACTTTTAAACATACCACTACTTCATTAGTGTCAATACAATTAACTATAATGGTAAAAGTATCAATGAAAATATTTATTGGCTAAACTTAAAACCCTCTGCAAAAGGAGAGTTAAATAATCAATTGACTATTTGCGCTCTTATGTTAGAAATTTTATATCTTGGCGGGCGTAGCTCAGTTGGTAGAGCGTCAGTTTGTGGTACTGAATGTCGCCAGTTCGATCC
			TGGTCGCTCGCCCCACTAAAACCCGATAATTTGAAAAACCGTCATCCCGCTGCTTGTTAGCGGGATCTAGAGATACCGTGACGGTATGACGTGGGGTTAGCTATACATTAGCCACTGATGATTGAAATAGTTAATTACTGTAAAATTTGACATTAACCGCTAATAGTTAGAATATTAGTAGAGTAAGAATTACTCAAGAAGGCATGCATAAATATGATGTAGTAGTAGTAGGTGGTGGTCATGCAGGGTGCGAAGCGGCTGCTGCGGCAGCTCGCCTTGGTACAAACACGCTGCTTATAACTCATAAAATTTCAACTATAGGGGAAATGTCCTGCAATCCAGCAATCGGAGGAGTTGCAAAGGGTGTTGTAGTCAGGGAAGTTGACGCTCTTGATGGAATAATGGGAAGAGCAATCGACCGAGCAAGCATACACTCAGTCATTTTAAATAGCAGCAGAGGTGCGGCAGTGTGGGGACCACGTGCACAGGCAGATCGAAAATTATACAAGCAAGCAATACAGGAAATTATTCTAAATTATAACAATTTGACGGTAAAAGAAGAGTCAGTTGACGATTTCCTTATAGAGAGTAATAACAATGGAGAATTGTGCATTAAAGCTGTAATAACAAGCTCAGGGGAACATATACTAACAGGTAAAGTCGTTTTAACCACAGGAACTTTTCTGCAAGGTGTAATTCATATAGGAGAACAAACAACCCCTTCAGGGAGAATGGGAGATAAGCCTGCAGTAGAACTTGCAAATACGTTGAATAAATATGATTTTAGATTAGGTAGACTGCGTACCGGAACTCCACCAAGGCTTGATCGTGGCACTATAAATTGGTCAATATTGCAAGAACAAGTGGGTGATAATCCACCTGTGCCGTTTTCTTATCTCACAGAAAAAATTAACCAACCTCAGGTATCATGCTTTATTACCCATACTAATGAAAATACGCATAAAATAATTAGAGAAAATCTTCATAGGTCAGCTTCTTCGTATCTAAGTGACGTTGTTGCGCCAAGATACTGCCCATCCATTGAAGTTAAAGTGAAAAAATTCGCAGAAAAAAGTAGCCACCAAATATTTTTAGAACCAGAAGGCCTGGATGATGATACTGTATACCCGAACGGAATTTCAAATTCATTGCCCATTGAAGTGCAGCGTGAAATGATAAAGAGTATCAAGGGACTTGAAAATGCAGAAATACTAAGACCTGGATATGCAGTTGAGTATGACTATATTGACCCACGAGAGCTGTTTCATACTCTTGAAACCAAGAAAGTCAAAGGCCTATATTTTGCTGGCCAAATTAATGGCACCACTGGATATGAAGAAGCAGCAGGGCAAGGAATTATCGCCGGAATTAATGCAGCACTCTCTGCATTTGAAAAAAAAGAAAGCTTTGTTCTCCATCGTACAGATTCGTATATCGGTGTAATGATAGATGATCTAGTCACTAAAGGGGTGATCGAACCTTATAGATTATTTACCTCGCGTGCAGAATATAGGCTAGCTATCAGGTCAGACAATGCAGATAGAAGATTAACACAAAAAGGTTATGATATTTCCCTTGTTTCGCATGAGAGATACTCTGTTTTACAGAATAAACTTGAATCCATTAAGCAGCTTGAAGAGAAGTTAGGGAGTCTGACGATTACTCCTGAGCAGCTTAGGTCTTATGGTATCAAAATATCTTATGATGGGATAAGAAAAACGGCACTAGATTTACTTAGCTATCCAAACATCGACTGGAATAAATTACAAGAAATATGGCCGGAGTTAAGCAGCGTCACGCGCTGGAATGACAAAATGGGACACACCAAAGCGGATAATAGAGCTAAGAATGAAATATGCGAAGCGGTTGAAATTGAAGCAAAATACAAACCTTATCTAATAAGACAAGAAGCGGATATGAAGTTTTTACGAGAGGAAATTAACACTCAAATTCCAATTGATTTCAACTATTCACAAGTTAAAGGCCTGTCAAGTGAAGTA
			ATAGAAAAGTTGCAGACGATAAAACCAGCGACGATTGGCATTGCAAAGCAAATACAAGGCATCACTCCCGCAGCGATAGTGAGCATATTAGTGTATTTGAGAAACAGGAAAACGAAAGTGGCTGCTAATTTTGTATGAGGTGTTCTATGTCAAAAATCGAAGAATTTCGTTCTTTTATGCACGAGATAAACGTTGATGCATTTATGTTGCATACTAAAGATGAATATTTAAATGAGTATTCAGAGGAGCTAACAAAGCTGTGTGGCTTTACAGGAACAAATGGGCTACTTATCGTTACAAAAGACAACAAGTGCCCATTTTTTACGGATGGACGCTATATCACACAAGCTCGCAATCAGCTCGATCGGGGCAATTTTCAAGTATATAATATACAAGAAGAGGATCCACGCGAATGGATAAAAGCAAACTTAACATCGACTGCCTCACTAGGTTATTATTTGCAATATTTTACCATAGAAGATATAAGAAAGTATGAGAATATCTGTAAATTAATACCCTGTTTAGCTGGAAAAAAAAGTGACTATCGAAAACAAGCAGTGGTTTTACATTCTATTGAACATGCTGGTGAAAGTAGTAAGGACAAATGTGAAAAAGTCGCTAAAAGTATAGATAAAGAAGCTGAAGCAGTGCTTTTAACTGATCCAAATTCAATTTCATGGTTATTAAATTTAAGAAACGAAAATGCTAAATATACTCCATGTATATTGGGTCGTGCTATATTGTATAAAAGCGGTAATGTTGATTTGTTTATTCAAGATAAAGAACATTCAACTATAGAAGCAAATTTAGGCAATCATATAAATATTTTTGATATTAGTGAGCTAGAAAATTCGCTGCACAAGCTAAATTCAATAGTCATGGATCCAAGCACAACTCCAATGAGTATCATGGCTGTAATAAAAGATAAACAGGTAGCTGAGAGAGAAGATCCTTGTCTAATTTATAAAGCAGCAAAAAACCAAACTGAAATAGCTGGGGCTATAAATGCGCATATCAGAGATGGAGTGGCAGTTACAAATTTTCTATATTGGCTTGAAAATAATGTTGGTACAGAACTTGAAGCTGAAGAAAAGATTTTAGAATACAGAAAAGAGCAGAATTTGTTTAAGCAACTAAGTTTTCCAACAATTTCAGCATTTAATGAGAATGGAGCAATAATTCACTATCGTGCAAGCAGTAAGACGAATAAAGTAATTCAGAAAGATGGACTGTATTTGATTGACTCTGGTGGCCAGTACCTTGACGGCACAACTGATGTGACAAAAACTGTAGCAATTGGCAATCCAACTGATGAACAAATAACCCACTATACAATAGTACTCAAAGCTCACATTGCTATAGCAAGTGTCATCTTTCCTCCTGGCACTACTGGTGGAGAATTGGATATATTAGCACGTACGCATTTATGGAAATTTGGAATGGACTATATGCATGGTACAGGGCATGGAGTAGGAAGTTACCTATCAGTACACGAAGGACCACAAGCAATATCAAAGGGAAATAAAGTGAAACTCACGCCAGGCATGATACTATCCAACGAACCTGGCTATTACATTCCGGGAGAGTATGGAATAAGGATTGAAAATCTGATGTATGTTGATAAACATAAAAATGGTTTCTTGGGATTTAAACAACTAACCTCTATTCCATATGATAGAAGGCTAATAAGTGTGCAAATGCTTACTAAGGATGAAATTGAATGGATAAATGGCTACCATCAATTTGTCTATAAAAACTTAGAAAATAGCGTCAAAGATAAGGAGTGGTTAAAGAAAGTATGTGACCCTTTATAAGCAAAGGAGCATTTTTTATTATTTAAAAAGTATTAATGCAATTGTGACAGGTATTTTGTATTGTTTTTAATTTTAAAATAATATATAATAAAGGACACGTATTTTTAGGTAGGTTATAATTATGATAGACAAAGGGCAAGAAGATGAATTTATGAAGCAGTATATGGATACTTGCAAAGAGCAAAT
			AGAAAAATTAGCCAAGGATCCTGAATTGCTTAATCAGGCTTTAAAACCATTTATGCAAATGTCTCAGCAGCTTATGGCTGGCGGTATGTTAGAAGGGGCTATGCCTGGCATGATACCTGATTTGGGCAGTATGGATGTTAACAAGATGATTGCTCAGATGAAGGAAATGATTGACTACATAAGAGGTAACTATAAGGAACTAATGAAAGAGCGCAGCTCGCAGATTCAAGAGCTTAATGAATCCAGTAAAAAGCTAAGAGGCTTAGTTAAAAAATTGATAGAAAAGATCGAAAGTAAATAAATAACATCTGGATTTCTGTCATTCTATATACAACTTTCTAGTTGGACGGTAAGTCGAGGTCAATTATTGATGTCATGAAAGTAGCTGACACTGGTTCCTTTATGACGGCAGTGCCCAGAGGTGTCATCCCAGTGCTTGACACTGGGATCCAGTTCTTATTACCTGGTGTAAAGTTAAGTTTCCTGGATTCCAGTGTCAAGCACTGGAATGACAGCAATCCTACGTCATACCGCGATTCATTCGCGGTATCTTAGTATAGATTCCGCTAACAAGTAGCGGAATGACGGTTTTTCAAATCGTCGATGAACCTAAGTCACTTTAGCTATAGTATCGGGAACGTAATTGCACATTGGTTTTACAAATTTGAAAATTAGTGTTAGATAAAAATATAAACGCAAAAGGAAAAAAAATGATTGAACTTAGAGGTCCAGAAATTTGTGCAGGCGGAAATAAGAAAAATTTGATTGTTTTTTTACATGGTTGGGGCTCAAGTGGCGATAATTTCATTCACCTTGCTAAAGTTATGAGCAAGTTTTTACTGGGTTCATATTTTGCAGTACCCAATGCTCCGTTTGAAAGAGAAATAGGTGATGGTTATCAGTGGTTCAGCTTGGAAGATCGTAGTGAGGAAGCGCTATATAATGGAGTAAAAAATGCTACATCAATTGTAAATCATTTCATTGATACAAAATTAAAGGAGCTTAATTTAAAAGATACGCAACTTTCTTTAGTTGGATTTTCTCAAGGAGCAATGCTTGCAATACATACAGCTCTCACCCGCTCTCAATCCTGTGCATCAGTTGTTGCATACTCTGGTAGATTTCTTTCACCTTCAAAAACTGCACCAGAGATCAAGTCAAAACCTAACATATGTGTTATCCATGGTGATGCTGACGACGTGGTACCTTTTTCGTCCCTCGACTTAGCGGTTAAAGCTCTGAAAGAAAATGGAGTAAATGTTGAAGGACACCCAATTCATGCATTAGGGCATATTATTAATGAAGAGGGAATAAAATTAGGAGTAGAATTTATCAAGAAGAATTTTAAAAATTAATTTTCATGCACTTGTTTTGCTTTGGTTATGGATATGTAGCTAAATTTTTATCGAAAAAATTACTGAACTTAGGTTGGAAAGTCAGTGGCACATCAAGAAGTAAAAATATACAAGATGTAATCCTCTTTAATTATGAGAAAGTTAGTCAAGATCTGCTTAAAAGCGCAACGCACGTTTTAATTTCTATTCCTCCAGATGGCGATGATGTTGTGGAGAGATACGGTGATTGTCTGCAAAATGTAAAATGGCTTGGTTATTTGTCTGCAACTAGCGTCTATGGTGATCACTCTGGTAATTGGGTGGATGAGGAATCTGAAACAAGACCTATAGAAATCAGAGGAGAAAAGCGCCTTAAATCTGAAAAGAAGTGGCTAAATAGCAAACTGCCTGTACATATTTTTCGTTTAGCTGGAATATACGGTCCTGGTAGGAACGTGTTAATTGACTTGCAGCTTGGCAAAGCAAGAAATGTGAAAAAAGAAGGGCATTTTTTTTCTCGTATTCACGTTGAAGATATATCGAATATTTTATTTTCTTCCATGCAAAACATAAAACCTGGTGAAATATACAATTGTGCAGACGATTTACCCACTACACAATCTGAAGTGGTAATATATGCGACCAAACTTCTCAATGTTAGCCCTC
			CAGAACCAATTGAGTTACCAGATTATGCACAGAGTTTTTATTTAGGATCAAAGAGAGTAAGTAATGTTAAAATTAAAAAAGATCTTAATGTCTCTCTAATTTATCCTAACTACAAGGTGGGATTAGAGAGTTTGCACGTAAACAAAACTGAAATCACATCAGAATGATAGATAGGCTTATTGTCACTGCCATTAAGTTAAGGAAAGAATGGTTAAAAACTGAACTAAAAAGTCAGAAATAATTAAGGATTTATGACAAATGCTGAAACAGAATAGAGTAAA----------------------------------------------------------------------------------------------------AGCTGACACTGGGATCTATTTTGCATGTAACTCCAATTGTGTTTTGGCATAAAACGCGACGCGTATTAGACTTATTTGCAAGCAAAGCTTGCTAGATCCAAGTAGTCAGGGCACTGGGATGACATCATAGGGACACTGGGATGACACCCTGACAATCGTCATCCCGCTACTTGTTAGCGGATGAGATACCGCGGCGGTATGACGGTTCGTGGCGGTATAATGAAGCTTGAAAGCGGATCACCTTTCACGACCCGTGTTTACTTCATTCACTTTAGGAGTATTAACAGGCGTTATTGCCGGGTTCTCAAGCTTTGTTGCCTGCTTCAAACCCTCGCTTACACTTTTGTCCTTTAAAATTTCATCAAGCTGCTTACTCTTTTGTTGCTCTTCGTTATTTGACGTATCTCTTTGAGCATCTTCTTTCATGCCACGAGCATTCTCTACATCCTTTTCACCTTCACCTAAAAATTTTTCTAATATTTTCTTAACAAAGCGCTTCAGAAGACTCAAAAACCCTTCTTCTTTTTGATTTTCTTGTGGTTGAGGCGTGTTATCTTTTTTGTCCGGCTCAGTGTTGAGCTTCTCTTTTACAGAACTCTTGCTCACTGAGGGATTAACGGTTTGTGAATCGTGCTCTGATGCTGTTTGCACAGAAGCTTCAGTAGTCTTTTTTTGTGTATTATGTTCAAGGTCTTTAACTGCTGTTGTAGTTTTTCTCGGAGTGTCTTGGAGTTTTTTGTCACTTTTTGGCTCTGCAACTTTTTCACTTGTGAAGATGCCCTTCCCTTTATATTGTTGGTCAAGCTCAGCAATTCTTTCAAAATCTTGACGTACTTTTTCATCTGCACGTCCTTTTTGACTTTCAAATTTCTGACTCAATTCTGCAACATTTTTCATTTTGTTCTCAAGCTCCTTACTTTTCACAGCTTTTAGAGCCTTTGTTCCTTTTGCGATATAATTAACCTTCTTTTCTAATGAGGTACCTTCTGGAAAAGCACCTGGAGAACGTTCAAAAACATCTTTAAACTTTTTTTCAACACTTTCTTTAGATGTCTGGGCCATACCTGTTACCTATTAAAACATATCATATAATCAGTATATTAGCTAATTATATAAAAAACAGTTAACATAACTTGTGGTAAAAAGTGTTTATCAAGGGCGTCCTATTTATATCTTTTTCATTAAAATGCTATTTACTTATTAAGTTAAAATGTATAATTATATAAGAGATGAAAGATAGCTCATTAGCAGTAGTATTCGATTGGGATAATACCTTAGTTGACACTCAAGATAATATTTTTAATGCTATTAAGCATACCATAAACTCAATGGGGTATAGTAATAAAGCTGCTGATAGAAATTCCCATGAGTCGAGAAAGAGCTATATGGTCAGTTTATTTGGCGATCAGTGGAAAAAAGCAAATCAGATATATCAACAATACTTAGATAATGCGCTATTACAAAACATTGCTCTGAATCAAGGAGTAGAGGAAATGTTGCAGACACTGAAAAGCCACAATGTTTATCTAGCAATAGTAAGTAATAAGAAAAATACTAATTTACGTAAAGAAGTTGCCTATTTTAAACTAGATTCTTACTTTGAAAGAGTGGTTGGGTCA
			TGCGATACCGCGGAAGATAAACCATCTGCAACCCCACTGCTATTTGCACTAGAAGAGAGTACGTTGCCTATAAATAGAGAAAATGTGTTTTTCGTTGGTGATAGCATCACAGATGTTCTGTGTGCACAAAATGCCAATTGTTTACCTATTATATACGGTCAATCAATAAGCGGTTATGAAGATTTGTTATGTTTTCAACATTTTGATAAACTTACAGATTTTATAATAAAGTATTTAGAAGATAGGTAATGACAGAGATTGCCAGCATAAAAAGGCGCTTTTGCGCATATTTAGTAGATGTAGCAATTTTATTAATTCCAACTTTATTAATTATACTGCTATTAGAGGATTCTCCGTTGATATTACATCTATCATACATGTGTGTAATTTGTAGTTACTTCACATATTTTATATCTTCAAAGGCCCAAGCAACTCCCGGCCAACAGTTACTGAATATATATACTATCAATTTAGATAATTCTAAAATAGACTTGAATTTAGCGTTTGACAGAAGCACTTCCCAGTTTTTTCTTCCTTTGTTAAACAGTGTAGCAGTTATCCTTACTGAATTTTTGCAAGATCAGGAAGTATTAGTGAATGTCTTGAGTGCATTGAAAGTAATGATAGTGCTGCTCACCCTCTATTGGTATCTAGTTGCTTGCTTCTCTAAGAAAAAACAGACATACCACGACATGCTATTTAATACGGTTGTTATCAAAGGAACTATTAAATGAGTTGCTATAACTATCGTTATCATATAAATTATGCTGATGAATTGAACTAAGGGAAGATTATGAATGAAGAGATAGTAAAACATTTGAACAAATTATTGACCAATGAGCTGACTTCTGTACGCCAGTATCTTTTGCATTTTGCGATTCTCAAAAACAATGGAATTAATAGACTTGCAGAAAAGGTAAAAAATGAGCTTAACGAAGAACTTGAACATGCAAACAAGTTGGCAGAAAGAATTTTGTTATTCAAAGGAGTTCCAAATTTTCAGGATACAAACGAAATATCAAAGCATGATGGAAAGTTTACAAAAGACACAATACGGAAAATCTTAGAAGCTAATTTGAAATTAGAGGGAAAAGGTATTAAGGATATCAAAGAAACGATTTCTATCGATGAGAAAGAAAAAGATTTTGTTAGTGTAATGTTATTAGAAGAGATGTTAAAAAATGAAGAAGAGCACTTCCATTGGATTGAAAAACAGATTGACCTTATTGAACTAATGGGTGTTGAAAACTATTTAAGAACACAAATATAGAGTGTTAAAAAAAATAGTATTTATTTTAATTGTACCTTGCTTGCTCCTTTTTTTATTAGGATTATGGCAAGTATTCAGATTGAACTGGAAGAATAATATTATCAAAAATATGAGTCTTCCAGTTGTTCATCTATTGCCCAATAACGACCTTGAAAAATTTAACTATAGGCATGTCAAGATTGATGGGATTCTAAGTGACATAGAACTATATGTTTTTGCAGGACAACATGGCTATCATGTGTTATCTCCTATGCTACTTACTACTGGAAATTATATGCTAGTGAACAAAGGAATAGTTAAAGAAAAAAAAGAGGAAAGAGCAAAAATTGAAAAAGTAGCTGCAGGTGGAGTTTTATATTGCAATAGCAGTAAAAGCAAAAATTGGTTTATCAAGAACGATACTGCTTCGAATACATGGTTTACCCTGAGTACAGAGGAAATTTCCAATGAGTTAGGTATTAAGCTAGAGAAGTGTATATTGTGGCCGAACAATTTTGGCAGCAAATTAGCTATACAGCCAATGAAGCATTTGGAATATGCAATCACTTGGTTTGCACTTTCCTTAACTTGGTTGATTATGTGCATAATTTACCATAGGCAAAACCTCAATAAAGCTTGAAGCTTTCTGTACATAAAATTAGAGAAGTAGTTATTCATCTTTATCACTACCAAGGTCTTTTAACATACTGTAATTGCCTTTTCTGAATCTACTTTTTAAAGACGTAACTCC
[truncated: 26,053,974 more chars]
