# Supplementary material for: Large scale genome reconstructions illuminate Wolbachia evolution
Source: Nat Commun. 2020 Oct 16;11:5235. doi: 10.1038/s41467-020-19016-0 (PMC7568565; doi:10.1038/s41467-020-19016-0)
Supplement: Supplementary file 6 — Supplementary Data 2 [file 41467_2020_19016_MOESM6_ESM.zip › Scholz2020_trees and xml/Drosophila_mauritiana.selected.fst.CONS.TRE]

#NEXUS

Begin taxa;
	Dimensions ntax=4;
	Taxlabels
		'Drosophila_mauritiana_fruitfly_SRR1555246.fna'
		'Drosophila_mauritiana_fruitfly_SRR483621.fna'
		'Drosophila_mauritiana_fruitfly_SRR567550.fna'
		'REF_Drosophila_mauritiana_fruitfly_SRR567553.fna'
		;
End;

Begin trees;
	Translate
		1 'Drosophila_mauritiana_fruitfly_SRR1555246.fna',
		2 'Drosophila_mauritiana_fruitfly_SRR483621.fna',
		3 'Drosophila_mauritiana_fruitfly_SRR567550.fna',
		4 'REF_Drosophila_mauritiana_fruitfly_SRR567553.fna'
		;
tree TREE1 = [&R] (4[&length_range={1.3806287844310683E-5,3.6008002319632535E-5},height_95%_HPD={0.0,3.3881317890172014E-21},length_95%_HPD={1.8009995313864306E-5,2.9460918341799506E-5},rate=1.0,length=2.3604595338648537E-5,length_median=2.3505796881904708E-5,height_median=0.0,height_range={0.0,6.776263578034403E-21},height=4.0739646944064963E-22]:2.3505796881904708E-5,(3[&length_range={2.0613286809553646E-6,1.3756730835482913E-5},height_95%_HPD={0.0,3.3881317890172014E-21},length_95%_HPD={3.777809982794712E-6,1.046432274153828E-5},rate=1.0,length=7.044294103341171E-6,length_median=6.939446187192233E-6,height_median=0.0,height_range={0.0,6.776263578034403E-21},height=3.761334310183456E-22]:7.769828012281515E-6,(1[&length_range={1.8478061253243958E-6,1.4010023048993254E-5},height_95%_HPD={0.0,3.3881317890172014E-21},length_95%_HPD={3.520957031586898E-6,1.0098974724488705E-5},rate=1.0,length=6.856837567911414E-6,length_median=6.7432532911037E-6,height_median=0.0,height_range={0.0,6.776263578034403E-21},height=3.4096251279325353E-22]:5.997674934647573E-6,2[&length_range={1.8478061253243958E-6,1.2687006637297375E-5},height_95%_HPD={0.0,3.3881317890172014E-21},length_95%_HPD={3.436407338871434E-6,8.646085541826394E-6},rate=1.0,length=6.032020466590904E-6,length_median=5.952076528241999E-6,height_median=0.0,height_range={0.0,6.776263578034403E-21},height=3.3607766303976852E-22]:5.997674934647573E-6)[&length_range={2.5270211819472227E-8,5.899788181286371E-6},height_95%_HPD={3.44892240622474E-6,8.642169821842469E-6},length_95%_HPD={8.287594540317325E-8,3.92556393958546E-6},rate=1.0,length=1.761447552558889E-6,posterior=0.5746828143021915,length_median=1.5715101565831095E-6,height_median=5.997674934647573E-6,height_range={1.8478061253243954E-6,1.2687006637297375E-5},height=6.08482147582868E-6]:1.772153077633942E-6)[&length_range={6.289328051537115E-6,2.7221673464262875E-5},height_95%_HPD={4.952210469279008E-6,1.1025612791888518E-5},length_95%_HPD={9.711301753498462E-6,2.1428541345852567E-5},rate=1.0,length=1.57354841339869E-5,posterior=1.0,length_median=1.5597616766092263E-5,height_median=7.769828012281515E-6,height_range={3.330709122264442E-6,1.4010023048993254E-5},height=7.869111204661679E-6]:1.5735968869623193E-5)[&height_95%_HPD={1.8009995313864306E-5,2.9460918341799506E-5},length=0.0,posterior=1.0,height_median=2.3505796881904708E-5,height_range={1.3806287844310683E-5,3.6008002319632535E-5},height=2.3604595338648537E-5];
End;
