# Supplementary material for: Large scale genome reconstructions illuminate Wolbachia evolution
Source: Nat Commun. 2020 Oct 16;11:5235. doi: 10.1038/s41467-020-19016-0 (PMC7568565; doi:10.1038/s41467-020-19016-0)
Supplement: Supplementary file 6 — Supplementary Data 2 [file 41467_2020_19016_MOESM6_ESM.zip › Scholz2020_trees and xml/Drosophila_mauritiana.selected.fst.xml]

<?xml version="1.0" standalone="yes"?>

<!-- Generated by BEAUTi v1.8.2                                              -->
<!--       by Alexei J. Drummond, Andrew Rambaut and Marc A. Suchard         -->
<!--       Department of Computer Science, University of Auckland and        -->
<!--       Institute of Evolutionary Biology, University of Edinburgh        -->
<!--       David Geffen School of Medicine, University of California, Los Angeles-->
<!--       http://beast.bio.ed.ac.uk/                                        -->
<beast>

	<!-- The list of taxa to be analysed (can also include dates/ages).          -->
	<!-- ntax=4                                                                  -->
	<taxa id="taxa">
		<taxon id="REF_Drosophila_mauritiana_fruitfly_SRR567553.fna"/>
		<taxon id="Drosophila_mauritiana_fruitfly_SRR567550.fna"/>
		<taxon id="Drosophila_mauritiana_fruitfly_SRR483621.fna"/>
		<taxon id="Drosophila_mauritiana_fruitfly_SRR1555246.fna"/>
	</taxa>

	<!-- The sequence alignment (each sequence refers to a taxon above).         -->
	<!-- ntax=4 nchar=1233363                                                    -->
	<alignment id="alignment" dataType="nucleotide">
		<sequence>
			<taxon idref="REF_Drosophila_mauritiana_fruitfly_SRR567553.fna"/>
			--------------------------------------------------------------------------AGTTGTTGACTCTGTTGAAGATTTACTCATTGTGGAAGTTGGTACAATGATAGTTGATGCTTCTGTTGTTAATTTGGTAGTCTTTACAGTGTCGGTTTCTGTTGTGCTAGTAATTGCAGCAGTCGTCGTTTTCTTAGAAGTCACAACCGTCTCTGTAACAGTTATAGGAGCCACAGTACTGCTGGAAATAATACTAGGCATCAATTGGCCGTTAATGATATTAACAAAATCACTGAGAGCTTTGATACTGCTTGTCGGTATTATCGTTGCTTCAGAAGATTTTCCAGAGCTCTCTCTATTAAAAGTTATAATACTCTCTCCACTTACCGCAGTGACGATAAAACCTCCCTGATCATTGTCTTTAACGTACAATTGATCTACAGGATCTTTGAATTCATGAATAATAAAATTCGACTTTGATCGACTCTTAACAAGACTTGCTAAATGTAACTTTTGCATGTTAGAAGATTGATCATTTTCAAGAAAAGCAACTAAATCATCACCTTCAGTTCGTCTTACATACTGTAAAAAGTTTATTTTTCCTGGATTATAGATAGTAGATGGTGCTATATTTAATTGGCATCCTTTCTTACTAAGCAAACATTCATCTTTCTTTCCACTTTTTAGATCCTCAACCACTTTGGCCATATCGAACTTAAAAATATTTGTTCTTACTTCTTGGTTTTTAGTAGGCTTTATCTGTGTATAAAGCATCGTATTTTCATCTAGTACTAATTGCCCTGGATTGTCAAATTTGAATAATTTTCTTTCTATAATGTGTTTTGCTCCAGGTAAAGGTCTGAACTTTCCATCTCCTTTCGATTCTAAATACCAAGAAACTAAAGCTTGATCCTTTAAGTTATGAGCAATTACAACAACATTACCAACTTTTACTGCTTTTGGTAAAAAGTAACTATTGTCTTCATTTGCAAGATTATTTATATCAATGTTCTTGTATAATTTTACTTTTCCTACGTATTCAACCAAGGGAACATTAGTTGAATGCTTGATTTCGTAAGTGTTGAATGTTAAGCCTTTGATGCACTTTTCTTTTTTGTTAATTTCTTCTGTAGGAAAGATAACTCCAACTTTATCTACTTCAGCTGAATTTTCTATTAGTGTGGGAGATAATTGGCTCTTAAATTCATTTGCTATGTTGACACCTGTATCACACTCGTATGTTTTTGATTGATATGATGGGCTAATAAGTAATTTTACTCTACTGCTTCCATTGCCGTTATCTTGATAGCTGAGTCCATAAGTAACTCCATTTCCTTCAATCAACCCTACGTTTTTTGGATTAAAACCTATCGCTTCTTTAACTTTCAGTGTAGTTGTATTAACTCCAAGCAATCTACTTAATACAGACATAATTATATTTAAAATCTTAACAAAATGCTATTATGATTGTTTCCACGTGTTAATGTCAATGAAAATTTTAATTAAAGTTAAGAAATTAATACCTTTGTAATCTGCAAAGCGAAATATGGAAAATGATTAGCAGTAAAGAATTCACAAATTGGGTGCACCCACTCTACAGATATAATATTGTAGAGCTCAAAAAACCAACAATTGCAATTGTTAACTCTTCAAGTATAATTTGTTGAGATTTACAAGAGACTTATTAGATGAAAGAGAAAGAAGAGGAGTTTAGTTTTACATCAGATAACCTGAAGAAAGCGAAAAAGTCTATAGAGATGTATCCTAAAGGTAGAGAAGGTAGTGCTGTTATGCCTTTACTGTATCTGATTCAAGAGCAATGCGGATGGGTTTCTGAATCTGCTATGCGTTATGTTGCTGATATGCTGCATATTCCACATATTCGTGTATACGAAGTGGCAAATTTTTACACCATGTATAATTTAAAACCAGTAGGTAAATATCTGATACAAGTTTGTAGAACAACTCCTTGCTGGTTATGTAATA
			GCGAGGAAGTTTTAAGTACCTTTAAAAAGAAGCTTGGGATCAATATCGGTGAAACCACTAAAGATAATCTATTTACTTTAAAGGAAGTTGAATGTCTTGGTGCATGCGTTAATGCCCCTGTGGTGCAGATCAATAATGACTTTTATGAACACCTCACTCCTGAAAAAGTAGAAAATATCATAGCAGAGCTTTCAAGCAAATAGATGGAAAAGTTTTCGTTTAGGATAACCAAGCAATCAGGTTCTGCAAGAGTTGGCACAATTAAAACTCCAAATGGAAATATAGAAACACCAGCATTTATATTTTGTGCAACCAAAGCTGCAATTAAAGCTGCAGATATTGAGAGAATCAGGGAAGCAGGTACTCAGATAATACTTTCCAACACTTACCACCTAATGCTCCAACCAGGAGAAGATACCGTAGCAAAACTTGGTGGATTGCACAAGATGATGGGATGGAGTGGACCAATGCTCACTGATTCTGGTGGATACCAGATATTTAGTTTAGGACACGGGTCAGTTTCAGAAGAAATAAAGGGAATAAGACAGAAACAAAAAACTCTGATCAAAATTAACGAAGATGGGGCAATTTTTCGCTCTTACATAAATGGTAAAACTTATTGTCTAACTCCTGAAAAGTCTATACAAATTCAACAAAAATTAGGTGCAGATTTAATCCTAGTTTTAGATGAATGTACTCCATTCCATGTCAGTAAAGAATACACAAAAAAATCAATGCTCATGAGCCACAGATGGGCTGAACGTTCTTTAAATGAGTTTGAAAAAAATAATGATGGCAAACAGGCGCTGTATGGAATTAGCCAAGGCGGAGTGTATCAAGATTTACGTGGAGAAAGTTGTGACTTTATCAACAATTTGCCATTTTTTGGTCAAGCAATAGGTGGATCGCTTGGTCAGAGTAAAGAGCAGATGTATGACGTAGTTTCCTTTACTATGGAACGTTTAAAAAAAGAGAGGCCTACTCATTTGCTTGGTATCGGTGGAATTGTGGACATTTTTCGTGGAGTAGAGCTTGGTGTTGACACATTTGATTGTGTGCATCCAACTCGCCTCGCAAGACATGGTGGCGCACTTGTTAAAGTAAAAAACAGAGATTCTATTTCTTCAAAGCGTAAAGAGCATATTAATTTGCGAAATCAACGATTCGAACTAGATGATAACCCAATTGAAAATGACTGTTTGTGCTTTACTTGCAGAAAACATTCAAGAGCCTATATACACCATTTACTAAAAGCGAAGGAATTGCTGGCTTACACACTCATTACCATTCACAATGTTTTCTTCATGAATAAGTTGATGGAATCAATAAGACAAGCAATATTGAATGATAGGCTAGATCAGGAAAAAAATAATTGGATTAGTGAAATACCGCTGCATTGTGAATTATATACCTAGTTCATATTTTGCACATGTGCGTTGCATTTTTTAATCTTCCTTAAAAACTTGACAGTACCGCATATATACGGGTATACTAGAAATATAATTTTGTGAGGCATTTATGGTTAAAAGTAAAGAAAAACATCAAATAGCGTTTTGCGTTTCAGCCTTTACACTCTTAGCTGGTTTATCATTGATCGCAACTGGAATTGCAGTAGGTACTGTACCTGCTATAGCTTCTTGTTTAGTGACAGGAGGAATTTTAACTGCCTTGTCTATTGTGCAATCAGTAGAAAGCTATTTATTTTTACAAAACAGCGAAAAAACTTTCAATAAAATGATTAGTGGTATACACTATGGATCAGAAAGCAAACTTTTTATAGAAAGGATTTTGCAACCATTCATTGAACTTTTTAGTGAGCATAAGCAACATAACTAAAGTACACTAAGCATAGAAACCACTTTATCGTAACTTGGCAGTGAATTAATTTCTCCAATCGCAGCTAAAGTAATTTTTTCATGCTGAGATAGCAATTCTTCTGCTGCTTTTTTTATATCGTAAATAGTAACAGCACTAATTTTTTCTATTAATTCGTTTTTACT
			GATGTATTTATTATAGTTGCCGTAGTAATGTCCTAACGTTTCAGCACGCGAGCTAACACTTTCGCGTGACATTAAAATTTGGGATTTTACTCGCTCTTTTACTCTATTTACTTCTTCTTCCTTCAGATCGTCTGTGGACAATTTCTTTAGCTCTGTCGTTATGGATTTTAAAAGCTTATCTAGATTACTACTATCTGTACCGGCAAAAATGGAGAGCATTCCTGCATCAGCATAACTAGAGTTGAATGAGTAAATGGAGTAAGCAAGACCCTGCTTTTCTCTTACTTCCTGAAATAGGCGTGATGACATTCCGCTTCCCAGTATGGCATCAAGAACTTTGAATGTGTGATATCTATTATCATCACGAGAAACACTAGGTAGACCAATTAATAAATGTACTTGATCTAATTTACGATGTTCTAAATACTCACCACCGGTATAACTTGCATTCTCGCTTTTTTTCAGCTCTCTTGAATGAATCTTTGAGAGAAAGTCTTTGATTAATTGAACAACTTCCTCATGTTCAACATTTCCTGCAACAGCAAATATAATGTTCTCGCCAAAGTAATGCTCATTTATGTAGTTATCTAGATTAGCTCGGGTAAAAGATTTGACAGTATCTTGCGTGCCCAAGATTGATCTACCAAATGGTTGATCTTTATAAGCTGCTTCAAAATACTTATCAAAAATGATATCGCTCGGTGAATCATTAGTTTGAAAAATCTCTTGTATTACAACGCCCTTTTCGCGTTCCAATTCATCCTCTGGAAATATAGAATTCATTAATATATCTATTAATATATCAATGCCAGTCTTTATATCTTTTTTAAGAACCTTTGCGTAATAACTTGTACTTTCTCTACCGGTGCAGGCATTGAAAGCTCCACCTATGTCGTCAAAAGCTTTTGCAATTTCAAAAGCAGTTCTTGTCTTTGTTCCTTTGAAAGCCATGTGTTCTAGGAAATGAGATATTCCATTTTGACTTGCACTTTCAGCTCTACTGCCAACACCAACTCGTATATTTAAAGCTACAGAATCAACATCATGCACTCGCTCAGTTATTATGCGCAGACCATTATCTAATTTTGTTACCTGTGGTACATTCATTTTATATACTCTTTTTTAAATTCTCTTCTGCAAAACCCCAATTGATCAAATGATCAAGAAAAACTTTTATATAGTCAATTCTACGATTTTGGCAATCCAAATAGTATGCATGCTCCCACACATCCATAGTAAGCAGCGGTACTTGATCATAAATTAGCGGCAAGTCCGCATTTGGAGTTTTAGTGATTTTGAGTTTTCCTTTTTCAAGCACTAACCATACCCATCCACTACCAAATTGGCTTACTCCATAATTTGAAAATTCTTCACAAAATTTATCAAAGCCACCAATATCATCTTGAATTTTTTTTGCTAGAAGACCATCATCTTGAGGCTTACCACCACCATTCTTTTTCATTGAATTCCAATAAAAAGTGTGATTCCAAACTTGTGCTGCATTGTTAAAAATAGGAACTGTATTATTATTTCCATGAACTTTCGTTACTAATTCCTCAATTTCCATATGTTGATAATCTGTGTTTTCAACCAGTTCGTTGAGTTTATTTAAATATCCCTTATGGTGCTTATCATAATGAAAATCTAATGTCTTTACAGATATATAAGGCTCTAAAGCTGCTTTATCATACGGCAACTCAGGTAAAGTAAAACTCATGCTGACCTCTTTATTTTCGATGGTATGGTAATATGTGCTTTTGCGCAACAGATAATTTAGTTAGGTAGTGATTGCATTTATTCTAAAACAAGCGATATTAGTAAGATAATTATGTTTTTATTTTAGAGGGGTAATATGTCAAGTTTATTCAAGAATTTTAGTAGATATGCTAAGTTCGGAGATATTCCTAGAAAAAGCGTTGGATATTGTGGTAACGAAGTTTCACAAAATAGTTTCTATAAGTCCGTTTATTAATAACCTCACTGTTTTGTAATTGGATAAA
			AGTAAGATTTAAATCCGATTGAGAAGTTCTGGTTTGCCATTAAGCATGTCATAAGAAAAGTGCTGCCAAGCTTTTGGCCCAATATTAATTCGGCTATTGATTTTTTCTTTCAGTCCTCGGAAAAATCTTACTTAGCTTAGCTATAGATGTTTACAAAAGAAATTCAAGTGAGTGAAGAAAGAAAAATTATTTTTGCAATACCGTAGGTACGCTCCACAATTATATTGAAGTTTTTATTGCACTCAAAACCTTCATTTTTCCTCATTTCTAGAATTATTAACGCATTATCATTTAACCAGCCTGAGTGAGCTAATTCGTCCAAAGTTGAGTTAACCAGATTGATATTATAAGGTGGGTCCATAAAAACTATATCGCACTTTGAAATAGGTCTTGGTAATCCGTTAGCATTGCAACAAATTAACGTGATATCGTTCGTAATTCCAAGATCTTCTGCGGTTTTTTTAGGCAGTTGCAAATTGTAATAATCTGAATCTACCATGAATGCATGTTTAGCACCTCGAGAAAGTGCTTCAAATGAAAAAGAGCCACTTCCGCAGAATAAATCAAGTACATTTAGGTTATAAATAGGTTTTCTTGAAGAAAGTATACTAAATATTGCTTCTCGGACACTACTCATAGTGGGCCGTGCAGCTAAATTCTTGCCTGTAGTTATTTTTCTTCCACGATATTTACCCGCAATAACACGTAACATATAAAACAAGTTCGAAGTTAACTAATTATTTATAATACACATTTAATGTCAACATAGCTTCAGCAGTCTAATAGAAAGAAGGTTGCTTGTGGAGAAACGCAAGATCAATCGCTTTTCTTTGATTTATTTTCTATACTGATTGCACGACCAATCTCATCTTGTAAATCATCATGGTTGTTTTTTTCATCATGACCCATCCCTTCAATTCTACTTTCTAACTCTAACTTAATTAGAGTATTGATTTTCTCTATATTATCGAGGAAGTTTTTACATTCTTCATCACTATATTCCTCACCAGATGCTTTTTTTTCTATAAATAAACTTTTTAACCCTACTAGATCAAAACTCTGATTGGCATTTAACACAATATTTCTCTCTATAAAACTAAGATCTGATAGTAACAAACTAACCTCTAATAGATCTTCACTTTTAATGTTTACAAGATTATCAAGATTATCTAAAATAGAGAACATCTTAAGCTCCTTTTGTGCAATTTCTTTGTCTTCTTTGTCAAATTCTGACGATAGCCCTTTATCATCTATAAGTCTCTCATTCAGAGCTTTATTTAGCTTTGAAAGATTAACATCACCTTGCTTAGTGCTATCTAGTAACAAATCTACCCTCGCTCTGCGCGCATTTAAAACATCATTGTAATCGTTTAACTTGATATTACCATCTTCGTCTTGCTGAAGACCATAATAACTTAGCCCTTTGAAATTACGATTCTTCATCATTCTCTATGTTCTCATTCCTTTCATTATCTTGACGCTCTCTATCTTCTCCGGCACGTATAGCTTCTGTAGTGTTTTTTAAATTTTCTGGTTCCGTGCCTAATTTTCGCGCTACTCTATTTGATTGGTCAGGCTTATTTTCTTTTGATGATTCACCCTCTTCTTTTGGTTCTTTTGTACGTCCAATAGTGTAATCATGAAGCCTTTCCAAGAACTCACGTCTGTGCGTTTTTGCTCTATAAAGCAAATTATGCTGATAACCATCCTTTTCTCCTTTAGCAGGGTTAATTCCTATAGAGTCGAGACCATGTTCCCAAGCAAACTTCATAGCATCTTCTATTGTATAGCCCAAATGTGATCCTACATATCCTTTATAATATTCTAAATATTTATCAATTCTTCTATGTGCAATATCTTCTTTATCAATTCCAAACGCCCTGTAGATTTTTTCCTCAAGCTTATCAACATCATTTTTAGGTGATGTTGCAAATTTTGTTGCTTCAATAGTAGCACCTACAAGCTTACGTGGTACATTAATAGCATATTTCAGCACACCC
			CCAACTCCTGGTATTCTACCTAGCAAATTAGCTTTACCTCCAGCTAATCTGTCCGGTACATGAGTAGCCCAATCACCTAAAGACTCTAACTTTCCGCCAGCAAAGTTCTGCCACTGCTGCTTTAATCCATCTGTAACACTAGCTAAAGGTGATGCTTGATACATACTAGATATACTGTAAACACTAAACCCACCACCGGCAATGCTTGAGCCCATCTGTTGTACAAACTCCTTTAAAGAAAACATCAAAAACGAAAGCAAGAACAGCATAAAGATCTCTCCTACGTTGATTAAATAACCTCTCTGTATGTCCTGTACCCTTTGGTAATCGCTATTTTCTTGATAGTTTTGATTTATATCATAAAAATTCTCTGATTGGCAGCTTACACTTTGCGTAATTACACCTTGCACTAAAGACTTTATTTCACTTTTTGAATTTGATTGAATGATACCCTTTTTGTAATCGTCTATTATTTTCTCATAATTCCTGCATTCTTCTTCATGCTGTTGAGATTGACAATAACGCCTTTTTATCTTACCATTTATATTATCTATCAACAATAAGATATCAGCCTTTTCTGATGCATGTAATAAACTATTCGTTAGACGCACTAGATCTTTTTCACTACAATTAGCATCAACTACTATATCACTTTCTGCTATATAATGGTCTGCTGGATTTTTCTCAGTACCAGGCACTGGATTAAAGAAAGGGTAATCTATATAACGAAAACCTTTATTAATGTAATCTGGTGGAAGAGGGATATATCCAGCGCCACCAGTAAACTTTACTGTACCACCTATTCTGCTTAGTTTTTCTATACCTTCTATATTCTTATCTACGTTCAACGGAGAAGCCTCCCCGATAGTATAAGGTACAAAAATTTGCCCTGGAGTCCAGCTAAAGTATTCTTTATCAATTATACAAAAACCACCAAATACCCATTTTGGAGCACATAACTTTATTTCAAGCCATTTATTATAGCACACAGTAAAGCCTAACTGTTTATAAAAGGTATTCATTATCATTGCAGCAAGTAATGACAGCAGGGTAAATATCATAATTGATTGCAAACAGAAACTAATACAGAATTTTATCCAACCCTCAAATAGACTTTTCAGTGGTGAAAATAAAATAGAGATTAGGAATAGCGGCATTATAGATACAAGAAAAGCTATACCCATAAAACCAGAAAGGAATATTATGTAAGCATACATATACAGCAGGAAATATAAGACAATCCCTATAAAAATTGCCGGTATCATAAAGAGACTTGCCCACATTTGATAATGTAAAAATGCTGCAAACTTTTTCCAAACAGAGTAAGCAAAAAACTTATTAAACATATCCTCCATGAAGCTAAACAATTTAGCTTCATTTCCTTGAGCAACGTTTGAATTACCTCCGGTGTTCATGTTGGGAGCAAAATTAGTAATTATGCTTATCAATTGTTCAAGACCTTTAACAAATAAAACAAGAAAATGATCATAGAAAAATCTAAAACTTCCAGGAGATATAAGCACTATTACTAGAGTGATTTTCATCATTCTGATGAGCATATCATGCTTAGTTTCTCTTATCATTCCAAAAAGATAAAGAAGCGATGAAATCACTATAAATAGAACAAGCAAGGAAAGAACAAAATTGTGAAAGCTCGTACTTTTTTCAGCTATATTTTGAAACATCGCTTGTGCAGCTGCAGGATCATTGCTATCAAAATGCTTTTTACAATTTTCGTTAATCAATAATACACATTTTAGATAGTTATAAACGTAATCAAAAAATCCAAAGTTACTTGGTTTCTGCACTCCGCTCAAAAATTCAAAAGAGTAGCCACCTGCATTATCTAGATAATATCTATCTAATATCTTTACATATATTTTCCATCCTTTTTCTAACCTCACCGTATTACAATTCCTGTCCTGTAATGTGGTGTTATCTCTGTCTAAAGTAAAAAGCCCACTTCCATCTTCCGCTACGGAATTGTAACCTAGATGTAC
			AGTAGGAGACTCAGGGTTACGCATGGATTTTAAATTTTCGTTAGGACTAGAATCGCTAGGCCTTTTAAATAAAAGATAAGCACCATGGCCGTTAGTAAACCAACATGGAGCACCGCGTTTTTCTCTGTTATCATCTTCACTAATACACTTGCAATTTACAGTACAACTTGCATTAGGATTACTTGAAATTTTTTGTGTACTAGATTTGTAATCATTACAAATTAAGTGAAAGTCAGGCAAACTATTATCGCCCTGTTTACCTTCAAACTTAGTCACATATTTTAGCTGTTCCAAGCTTTGCAAATTATAACTACCTTTAGATTCTTTCTTATTATTATTACTCCAAGATGTCCATGCACCATTTACTCGTACTACTAAACTATCTCCATTGGTTTCAAATCCAGTATCTTTCCACTTCACCACTTGATTAGAGTGAAAACCATAATTAATTTCGCCAGTATCAGGATCTATAATTTCCTGATCTTCCGGAATAAAAGCATCGTGATCTTTTGAAAAATGAGCACCAACTGCAACCGGTTCAGGACCAAAATAATCAGCAGATATGCACCTTGGAAAAGGCATATCATTCTTACTACAACCTGTAACCAGCACACAGATTACCAAAATTAATAACCTAAACCAACATTTGCCTAAGCGTGATTGCATACCTAAACTTTTTCCAATACAGAATAAATTTCTAAAACCTTACTTCAAATATCTTTTTAATTAGTTACTCCATATATCTCATCAATCTTCCTTAACTTGTCCTTTTTTTATCAGAATCCTTTTGCTTATCTTGCTGGCTTAGTGTTTCAGATTTGCTCATTTCTTTGCCAGAACTCCCTTTTTCATCTGCTTGCTTTGGTGTATCAGGCAATTTAGCTTCAATTTTTCCACGATCTTTACTCATTCCCTGCTTGATGTTATGTATCATATTTTGGGTTCTATCATCAAGGCCAACAGTTGACAGCATAGCTTGTGATGCGCTCCTAGCAATATGACTAACACTTTGAGCAACTCCATAACCAGAGCTGAACAACGCCTGCGCCATAGTTTCTGATATGGAAACAAAAGCTTCCATTGCACTAGCAATGATGAGATATATAAATGCCTGGATTAGATCTATAGGTAATGCTGCAAAGTGCCCACCAGCCCTTTCTCCAGTACTGAGCGCAACATCAACACTAGTACCAGGACTATACCCAAGAGGTAATATTGATTTCATAAGACACAGATCATACGATAAAAAATTTACACTAATTAAGCATTGATAGCATGCAGAAAAATTTGTGAGGTTGTATAGAACTGAATACATTAACTGATTTAAAAGAGACAAGGATGAAAATAAAATGACTGGTTGCAATGAAACATGAGCCAGCGTTTTTATCCAATTATCAAATAATGTTTTAGTTTGTTGAAATAGAATAAATACGATAAATAAAGGTGCCAATGACAATAAAAATGCCACTAAAACAGTAGATATTACATACTTAAACGTAGCACTAATAATGCATCTTAAAAACACAAAAGTAGCATAAAGTATTGCCAAAAATGCAATAAAGCCAAAAGGTCCTGATAGCATTAAAGATAAAAATTTCAGCCATGTTTCTCCTGTAAATAATACTCCCGCTGTTAAATCTAAGAATGCAAATTTTTTACCTCCTTCCCCTATATAGCCAGAAAAACTATCAACTAAATAAATGCTACCATCAACAAAAAGCCCAGACAAAGTTGTACCAAAGAATTCCCAACTTCTATCACTAAAAGCAAAAGCTATAAATGCTATTTTGAATATTCTTATAATAAAATCGAATTTACTTAATTGTATTGTTCCAAGCATATAGCCAACAACAGTAAATATAACGTATAGAATAAGCAAAGCTCTTATTCCTTGTAGAAGCCCCTTTCTATATCCTTCATATGGAATTTTAATTCCGTCTTCACCCCCATCTGTTATGAAATCAAAAATCTTGTTTACAGTTGATGAAATAAAATCGTTT
			ATTTTTCTTTTTAAAAATAAATTTACTGTGTATTTGTTATCTTCATAATATTTGGCTTCTTTGTCCGTAATATCATCTTTCTTTACGTTTTCTACATTAATACCAAAGTATATCTTTTTAGACTCTTTATCCTTTAAATGACTTCCATCTATTGCATAATAGATTACATTATCCTCTGTTATTTTATCCAACTTCTCTACTTTTCTGAAATCATTAGTTTCCGGAATAGATGGATCTCCTGGCGGATTATCACCCAAGTACATATACAGTTTTTCACCACTATCGAAGTTACATGATCTAGTCACTGCAACATGATATCCACCTCTATGAAGTTGGTAGTTGCCATTACTTGCTATAGCAAGCATCACACTACTACCATGTAGTATATCTTTTTCATCTATTTTATAATCATGATTTAATTTCAAAGAAAAATGTTCAAAATTATCACCAATTTGCGAACACACATTATCTCCTTTTGCACCCTTTTTCTCTGGAAAACATTGAATACCTTTAGCAGTATTCTGATCATCAAGATCGCCAATTTTTGCAACAAGAGCTTCGGCCCAAGAAATATCTTCTCTGTCCTCTTTGAAGTTTAATTTAGAATTTGATATTAAATTAATGTCAATCTGCTTAGAATCCCTCTTATTTTCTTCAATCTCTTTTAGTTCATCCTCAATACGTTTAAGGTGAGAATACATGTCACATGTATTTCTTTTATCATACTTCTCATACCTTATAGAAGAGACGCAATTCTCCCCTATACCTTTTGCGTTGTAACATATATTCTGATAGTAACAATTAAGCTCATAAGAGCTGTACTTGCTTATCTCATTAAAATCACATTTTTTCCCATTACATAATTTATCCAGTCCTATTTTAGTTCGTCGTAAATCTAACAATGCACCATTTATCCATGAATTTTGAATATAATCCTTATTAAAATGTACCTTATTATCATATGGAGTTTAGCCATTACCAACTAGCACTCTTCTTTCTTCTATGTTCTCTTTATTAATCTTAGGAAATTCTACTTTAGTCCTCTTACCACTTTTTTCACAAAAGAATGTTCCTCCACCAAACATGTCTTTTATTGTAACTTTATCTTTTTCATCCCCTCTTTCAGAGCTATAACAATTGCCATCAAAACTGATTCCTTTTCCTTGTGGATTGTCATAATCAATCGTTATCTCTCTGGGAATTAAGCTAAAGCTTAACTTATCACCAGGATTTGCTTTAATTCCAGTATCTACATAACGTCTATTGCTATAGAATTCATTATTTCCAAAGCCTATATCCCCACATATTTCTCGTTCATCAAGACTAGCATTATCAATTAACTTATTACTGTAATTTGGTATTAAATCATTAGTACAAAATACAGCGGGCACAAGTACTCTCTTTGGATTTTTCCCTTCTTTAAGAGGACAAAAATTTACTGACCCACCAAGAGTAATTTTGATTTTCTCATCCTTGCTAATTACTTGACCAGAATCAACCCAATGAATTTTAACTCCTTCGCCACCTTCACGAACTGGAACATCTATACTGACACTAGTATTTCTGCTCTGCAACCCAGGTTCAACACAATCCATTGTGCAGCCAGTAATTACAAGACATAGTATCAATAATAATGATTTTCTGCTCATCATTGATTTCCTGTGTTTGTCGGTATTTTAGGTGCTGATCTTTGAGCTGATTGTGGTATTTGAGGTCTTCGACTTGGTGTACCAGATTGCTGACCTGCTCTTCTTTGGATACTTTGTTCATCTAAACCTACTGTTCCCATTAAGCTTTGCTGATATTGCCTTCCTGGTTCGCTTGCTACATAAACACCAAACAGCGAATCAGATATTGTTGAAGATGCCTCAACTAAAGCTTTCATGGCATGTCCCAAAATCACAAAAGCCATCATAGCTGTGATGTTAGGTGCATGTTTGGAAGCATAACCATAAAGAATACAAGGATTAAAAATCTTTAAGTTAAGATTAAGTATACAT
			GTAGGGCAGACCTCAAAATTAAAGACCGAATACACAATATAATCCATAACCTGGCTTATTAATGATATAAAAATTAAAAGCACTACCGGATGAATTGCAAATCTTGCTAAATTTTTGACCCAATTGTGAAACATCTGTCTAGTATATCCAAATAGAAGGCAAATAATAAAAAGAGGCGCCAAGGAAAGCAATAATGCAACTATTGCTATAGATGTGATAAAAGAAAATAAGGCGTTAAACATCGATAAGCTCACTGTTATCAAACCCCAAATCACCAAGCAAAACGATACAATACCCAAAGGACCAGAGAATATAAGAGATATTATTAGTAACACTGAGTGTGCTGATAAAAACCTATTGAGCGGTAAATCAAGAAATTCAAAAACATTTGATGTTGTACCTCCGAAATTTGCTATTTCTATTAACTGTTTTGGAGCATTAACAAAAATAGAAAATGCATTGTTATAAAAAAAACTCCAACTGTTATCGTTCAGCAATTGGGTAATAACTCCTATCTTTACACATATAATTAAAAATTCATATATAGAAGCATGAGATAATCCAAAAAAGTAATAAAGGGTGTATAAAACTATATATAATACTAATAACGACACTATTGTAGATCTGATGGTATTTGTTCTATTTGATGCTACAAAACTTTGATAAAGAGACTTCACAGGGCTAGTATCAGAGTGAATCGCGTTAGTGTCTTTGTAGCTAGAACCGAAAAATGCAGTTTTTACTTTTTCATCAAAAAAATTATATATCGCACTAAAAGTTCTTACAGGTGGCTCTTTAGTTGTAAGGTTAATGCTAAATTGACCTTCATTTTTCTTATAATCACACCCATGATCTCTTATTCCGTAATATATAGTGCCACTCTTGTCCTTTAGCTTTTCTTTTAAGCCTTCCATATATTGAGTATTATAAACTTTGCTAATGTCTACAGGTATATCTCCCTGAGTTTCATCAGGGTTGTGCTCGGGAAATTTGTCAGAAACATGTATATATAAGCTTTTTTCTAAATTAGGGATTTTTGTTACTCTTATGTTGAAACCACCTTTATCTCTGCTATCACCCAACTTGAAAATTAACTTTGATGTTTGATGGTCATTACTTATCTTGTGATCACAATTAGTACATAAACCACCACTAGGAATGTGTTCAAGATTTTCACCATCCATAGAAACATTTAAGAATGGAACATCAGTTTTTACTTCTGCATTCTTTAAAACATTATCAATAATCTCAGTATTAACAGATTTGCCACTAGAGTTAGTTGAAGCGTTAGTAATGGATCTAAATATTTCATCTTCTATATCATTGTATTCAACATGCACACAATTACTGTCACGGCTACCGGAAGAAAACTTACATATCTTTCTACAGAGTAAATTTAAAATGCGCGTATCCATCTTACTTTTCTGATCGCTTGAAAGCTTGCTGCAGTCTATATTTTCTCCCTGCTTTATAGAGTTAATATTTTCAATCTCCTTTCTTTTTTCTTCTTGGTCTGGTTTTGAAAAATCTGAACTCCAGTACTCTTGCCCGGGAAGCCATTCTGCATTGCCTATCATGAGTTTGTTAGGACATATTGTGTACTTGTATTCTCCATTTTGCCATATTGCCTGACATTCATTTTGATTTAAAACATGTGCAAAATACTCCTTCTCTACTTCACCGCAACTCTCGTCAATTTTTTTATAGGTGACCGTGCCATTATCGTTTTTACACATTTTACTTCTAACAACACTAAAGCTTATCGCATCGCCAGCTTTAAGCGCAAACGGTAATGTAACGTTTCTTACTCCAGATTCAATTGCAAAATCTTTATATTGCGAACAAAAATTAACCTTATTAGGTACTATATTAATCTCTGTTACTTTTATTTTATCCGAAATATAGACTCCAGAATCAACCCATTTCTGCTCTGTTGACACTATATCCAATTTCTCACGCAAGCCTGATGAATCTTCTGGCTTAATACACCCGCACCCAGA
			TAATAAAAAGAGTATCACAAAACTTATGCATAGCTTAACCAAGTTTTGGTTGCTCAAATGTTCAAACATCTGTTACTCACCTGCGCTCACTCTCCACCTGGTTTTATAGATTCACTAGAGGAAGATCCCGATCCCTTATTATCATCTCCACCTCCTCCAATAGCCCCTCTTGCCTTACTTACAGCCGCAGCAGCAACTTGACCAGCACCTCCAGCAGCAGCTTTGGCAGCAGATAAAGCTTTATTCACCATTTGTGCAGGAGTGCTACCTGAACCAAGTGCTGCTCTGTGGTTACCAGCAAGTTCAGCAGCCATACCGGGAAGAACGTTTAAAAAATGGTAAAATAAAAATAGCACCAAACATAACTTCATTAACTCTCCAAGTACAGAGTTACTAAATTCAACATACGCAAAATCAACCAGACCAAGCAGCATACTTTTCTCCCATTTATATTCTTGTAGCATGCACGCTAAAGTATTTGGATTGTTAGTACATTCTCCTCCTTTCAATTTAAACCAATATGTTTTCTTGCCTAGCATTTCAACTTGCTCTTTCTCAAAATTTAGACCTCTATAAAAGATTTTATCACATGCTATGAACATAAAAGATAGAAATGCAAAAAGGATAACTGGGTATAAACTGTAGGTAATTAACTCTTTTAGCCAACCATCAAAATATCCCTTAGTATGTTGAAACAAAACCATAGGAATGAATAAAGGCGATAAGATGATAATTACACTAAGCGCAACTAAAGATAAGATAAATACATAGCACATCCACAAAATAACCATCATCATCAAAATGGCCATAAATATACAGACAAGAGCTACTAAGATCTGTCCACCAGCAAAAATAATACCGATTACCGAACCTGCAACTAATAAGACAGGAGCAGCACCAAGCAAAACCATTAATGTTACAGCACCCCCTGCACCAATTTTACCACCAATTCCATCTAAAGGGGCACCTAAATAGAATAAAATTCTACAATCAAGCCTATCCCAAGGAGCAAGATAGCTGTAAGATATTCTTTTTCCATCTACTTTACGCATGTATTCATAATCTTTGCCTGCTTCGTAATTACATATACCTTTGCTCTCAGATGATGCTTGCAATACTATCTCCGACAAACCATTTGAAAGTTTTGTTAATTCTCCATAATAATGGAACATAGTACTGCCTGTTGTGAAGTAAATCACTAAAGCAAACTTAATAATCAACATGTACATTTCTTGAGGACTGCGAACACCACCAGACATGGCTTTTATAGAGAACAGTATTAAAGCCAAAACTAAGACAGCAGTTACGGTGTTTTTTAGCTTTTTCTGTGCTACAGATAAGAAACTGCCCTTGTTATGTCCATTTTGATCGTTAAGTGGACTGCCACTTGAATCAATACCTGCAACTAAATTATCTAACGATTCCTTAATGCATTGCACTATCATAGAAGTGATGGGAAGAGGAGCTAATGATTTACTCCCTGCCTGATTGTAGCAAGCTTCAGAGACATATGAGCTAAAACAGCCTTTATTGTCGTAACCTACAAAAATTTTTCCTTCTTTTTCCTTATTTCTTATATTAGTTTTATAGTCATTATCACTACCAATAGAAACTTCTTCTTTCCCTGTGCCATCTTTATTTTTGAATATCATCACAGATTTTTCACACATAGGAGCAATTGGATCAGGTGGTAATTCCGTGCATCCTATATCAATTCCTTGCGGCCAAGCAGTTCCAGCTGCCCTAACTTCAGCCAATTCCACACATAACCTACCCATTTTTCTCACTGCCCTGAACGTTGATCCATGTATGTCTTCGCTCTGCCCAGCTTTAAGCACTTTACATTCTAGATCGCCATCAACCTTCGGAGACCATGAACCACTTTCATATCCAGTGTCTTTCTCTCTGATATCAAAGTCTATGTATCCATCTTTCCCCCTGAAATTAAAGTCATTCGTCTTGAAAAGGTTGCCAAATGTTAAAGGATTGCGATGACACAC
			TTCTATGTATTCACTATATTGCACCCCATTTTTTGGCCAGTAGTAGTGTTCCCTATCAACATTAACAACATCCCAGTTAGTAGAATTTAAAATCTCCTTTTCTGTTTGTTTTCCATCTCTTCCTGATCTTTTCTGTAATGCGGAAAAATACTCATCTTCTGTTCGATAATTTTTATCTGTGTCACCACTATAACCTGTGTCTTTTAGTTTAAAATTTTTATATCTCCCATCATTATCGTATGCAACTGGATGCCTAACAAAACTATGCTGACAAACAATAAGTCCCCCCACTGCCTTCCAGACTCCAACAATTGCGGCTATCATTCCAACGATAACAAGAGCAGTAAATAAACCAGCAGAAGAGACAATCAAAACAATACCAGTAAATATTGCACCAATAGCAATTACTATCCCAGCAACTGCTGCAGCTGTTTCAAACGCCTTACAGTCAGGATCAGAGGCACGGCTAAAACTACCAGTAGAATTAAACCTGCTAACAAATTCCGTTTTGTCAGTACCACTTACTGTATCTGCAAACACTGGATATGAGAGTAAAAAATCTATATTTAATAAAAATATCGCAACTAACAGTAATGACAGTTTAGTTTTAAACATTTTTCACCTTTTGATAAAACACAGGCAACCACATCTTTGGATCATCTCCGACTTCTTTCAATATATCATGTAACAATAGGACACTTTCTGCGCGTCCAGATAACACGTTGACCACATCATCCAAATCTTTCAGATCTATTCTAGCTACTACAGCATTAACTCCCTGCTTTACTAAAAAGAATCTAGTACTTGGATCTGTGTGTTTGATCAGTATGTACTCACGTTCAGTTAACATAAAAACATCTCGATAGACACTAGTAGCTTTCAGATTTGGCAAAAAAATTTGTGTTGCTGTCTGCTGTACAAGCGTATCACTAATAGCACTTTTACTTGCATCTTCAACACTCTGAGTAGCAAAAACCACAAAAGCATTTAACTTTCTCAGCACTTTCAACCAGTCTTTTATCTTAGGTGCAAAAACTGAATTATCTATTAACGCCCATGCTTCATCAAGAACAATAATAGATGGAGTGCCATCAAGCGATATACTAATCCTATGAAACAAATAAATCAAGACCGGCCCAAGAGCAACAGGATCTTTTAGCAAGCTAGCCATTTCAAAGCCAAACACTCTTGCTTTTGAAAAATCTAGCAAATCTTCTTTATTGTCAAATATTGCAGCATGAGAGCCATCATCATGCCACATAGATATTGCTCCAGCTAGAGTATCAGGGCCCGCAAGTCCTAAAAATGGTACAAGATTTCTCAAAAATCTGTCTTCTTTTTTTAATTTAAAATTTCCCTCAATTGCATCATTAATTCTAGCAATATCTTCTGAAGTGAATTTATCGTTGTATACTAAAATTAAAGATTTTATCCATTCCATCAAAAATGTTTTATTATCAGGAGTATCGTCAAGTTGCAGAGGATTAAAATTTGTCTTAGTTCTTGGTTCTATTATAGTATAGATACCACCAAGTGCTCTTAAAAAAATTTCTGCACCGCGATCTTTATCAAAAAAGAATATTCTTGGAGAAAATTTCATTGCTTGAGCACATAAAAAATTCATTAAAACAGTTTTGCCAGCACCTGTTGGCCCAATTATCATAGTATGTCCAACATCTCTTATATGAAAGTTGAAGAAAAATGGAGTGCCAGATGTTGTATCAAAAACTGTAACAGCATCTCCCCAGTGGTTATTGAATTTTTTACCAGTAGGATAATTATGTTGAGATGCAAAACCGGCCAAATTAAGACTACTTATTGTACCTTTTCTCACTATATAATCAAAATTACCAGGAATTTGCGCCCAAAATGCTGGTTCTAGATTAACCCTCTCACGAACAGGATAAACACCACAATTAGAAAGCTCCGATTCAACCAATGATAAAGCATTGTCCAATGATTTAGGGCTTTTTTCTATACATAAGATAGTTAAATGGTGT
			GCACCAAACGCAATTTTACCACTCATTGCATCATCAAGCGCATGAGAAATTTCTGCTATTTGAGAAATAGCTTTATCTGCAGATTGTATCATACGATTTTGCTGTATCTGCATTTTCGCAATTGCCATTTGCCTATTTGTAATTTGAAAAGACTGCGTGATAATAAATTCATAAGGAAGTTGTAAAAAAGAATCAAGCATTCCTGCAGAAGTATTATTTCCATATTCTTTGATACTAACTATTCCAGCATATTTACTTTCATTATGAGTCACAACCTGTATCATCTTATGGCCAAAAAATACCCTATGAACTGGTAAGTATCTTGATATTTCAGTTTTTAGTGGAAAAAGCGTATTTGTAACAAAGCCACAATTTACAATTCTAGATAGAAACTCCATTATTTCACAAAACAGTCCGTTTGGAGTTTCTTTTACTCCAAGGACTTTAGGCGAATAATTCCTAAGGCTTGTTACTATACGATTTGTCGTTTCCTCTAAATCTTCATAGGTATCACGCATATCACTTTCCCAAGCATGTTTTGAAGTTACATGCCCAAATTTTTTCAGTAGATGTGATAAAAATTCTACTCCCTTTGTATCTGCCCTACGAATAATCGTAATGTATAAATCATTAATAAAAGATTGCCTAGTTGCGTGTTTTTCTCTCCATTTTAGATTTACATGGTTAGCAAAAAAATTTGGTAAACTCTGGTTTGCAAATTCATCAGAAAAGATATTCTTCTTACGCCTGATGGTATGAAAGTACAAACTAAATGCTGGAGATGAAATGCTTCTTAGCATCTGATTTCTGATATTATTTTGTATCGCCAAGTCTTCATCATCGGCCGTTTCAAACGCAAAGCCATTTAATTTTATAAATTTAACTAACCAATTCTGCTTTGTTATCAAGGTTGTACTATTCCAATAGCAAGAATAAGGTATAAATTCAGCAGCGTGAACCTCTCTACTTAGAATAGATTTATTCTTTGATTGAATAGCTCTAAATCTCAACATTGCATAACATCAAGTAATGTCATAAGAATTGGCTCCATGATAAAACCGATTTAAACATTTGGAGCATTTTCCCAGCTTTACCATAAATAACTCAATAAACAACGGTTCCTTTGCAGAAGCTATATAGCCAAGTCCATGTATACCTGGTAACATCAGGAGAATTACTCTAAGATCATTTGTATTAATGAAAATTAGCATGCAAATTAGAACGTTTAATATTGCAAACATATAACTCACACCAAAGAGCATTGCAGGTCTTGTAAGACCTTTAAATAATTGATTCGTTTGTATGCTGCCAGTAGACATATCTTTAACCTTCTAATAAGAGCTCTAACACTAATACTACATCATTAATTAAAAATCTATTGAAATGAATAGCACTTTAGGTAAGATAATTAATTTAAATTCAATGATTATAAGCTGGCCATTTCAAGAAGCAGAAAAAATACTACAAGAATTCCCTAATAAAAAAGAGATAATATTTGAGACTGGTTATGGTCCCTCAGGTTTACCACATATTGGTACTTTTGGGGAAGTTTTTCGTACCACAGTTATTGCAAACGCTCTAAAAAAAATAGCTCCTAGTATAAAAACCAAAATCATTGCAGTTTCCGACGATATGGATGGTTTGCGAAAAATACCAGATAATGTACCAAATCAGGAAATGCTAAGAGAGAATCTGAACAAGCCATTAACCATGATACCTGACCCATTTGGCACTCATGAAAGTTATGGTCATCACATGAATTCGTTGTTGTGTAAATTTCTTGATTTGTTTGAATTTGAATACGAATTTAGAAGCGCTACAGAGTGTTATAAATCTGGCGTTTACGATGAAAAACTTTTACTCCTGCTGAAAAATTATGATAAAGTGATGGACGTAATGCTTCCATCATTTCGGGAAGAAAGGCAGCAAACTTACAGTCCATTCTTGCCGATATGCCCAAAAACTTCCCAAGTTTTACAAGTTCCAGTAATTGAAACAAA
			TACAGATAAAGGAACAATCACGTATGAAGACCCAAACGGGGAAAAAATAGAAATTCCAGTGACAAAAGGAAAATGTAAACTGCAATGGAAACCTGATTGGGGGATGAGGTGGGCTGCATTCGGAGTTAATTACGAAGCTCATGGAAAGGATTTGACTCCATCTGCTGTGCTTTCAAGTCAAATATGTAAAATACTTGGAGAAAAGCCACCGCTTTTGTTTTGCTATGAGTTATTTCTTGATAAAGAAGGAAAGAAAATATCAAAATCAAAAGGAAATGGTATTTCAATTGAGGAGTGGCTAACTTATGCACCCACAGAGAGTTTAGCGTTATACATCTTTCAGAGTCCTAAAAAAGCTAAACGTTTATATTTTGATGTGATACCAAAATCAACTGATGAATATTTGGAGTTTGTTAAGCGTTATAATGAAAGTAAAGAAAAGGATGTAAACAGTCCTTTATGGCACATCCACCAGGGTAAAGTTCCAAACGTAGAAACTTCAGGCATAAATTTTTCATTGCTTTTAAACCTGGCAGCAGCTTGTAATGCTGAAAATAAAGAGATTCTTTGGGGTTTTATATCAACTTATGCACCAAACGTTACACCAGAAAGCAACAAAATGCTAGATAGACTTTCGGATTTTGCAGTTAGGTATTATCACGACTTTATCAAGCCAACAAAAGCGTATAAAGCTTCAAACGAAAAAGAGAAAGAAGCGTTACTAGATTTAAAGAACAACCTACATTCCCTGCCTATTACAGCCACTGCTGAAGAGATTCAATCTCAGGTTTTCTCCATCGGAAAAAAATATAATTACAGCAACTTACGCGATTGGTTTCAGTTTTTGTATGAAACATTACTTGGACAAAAAACCGGTCCTAGAATGGGATCTTTTATCAAGCTTTATGGGATAGATAATACAATCTCTCTTATAGAAAGTGCTACTGAACGTACACTTTAGAGTTTACCTTCTTCCATTTGAGCTCTCTAGTTTTATT----------------------------------------------------------------------------------------------------------------------------------------------------------------------------------------------------------------------------------------------------------------------------------------------------------------ATTTTAGAGAGCCAGCGCGTGACCAACCTGGTCAGTTTTCTAGATCCCAGTACTGGGATGACAAGAAGAGAGCTGACTTGAATGACACCAAATGGACACTGGGACAGAGGCTACTTTAATAATATTTCACCATGTCATTCCAGCACTTGATGCTGGAATCCAGAAGTTTTTTTGAGCACAAAAGTTATGCTAAGTTTTTCTTGGTAAGAAACCAGTGTCAGCCACTTGAAAAGGAAGAAGAGACTTCTTCTTTCTACTTAACTACACTGTTGCACTTAACTCTGAAGAAACTCCTGATTGTACATCAACTACCATTTATCTGCTTACTAGGACTTGACGTTGCTTGTGCAATAGCGTCCTTTAACTCATCACAAGGCTTATACACTTCATACTTAATACCACCAGCAACAAGTCCAGTGAATACAGCAGCAGCAACAGCTATACCAGCCATAGCACCTACTGATAATGACACACCAATAAAATATGCAGAAGTAACTACTATAACAGCTACAACAGATGCAATACTAAATATATTAGCACCCAAGTTTACTGCTTTCCAAATTGCTTCTTCAGTAACTATTTTTGCCAGATTTTTGCCTCGATAATCACATAATAAAGGATCAGCACCTGCTGCTAATAGAGCTTTTACTATATTTTCATTACCTCCTTCAACAGCCAAATGTAAAGGAGCTTGTTGC
			AATAGATTTTGCTGCGAATTAACATCTATACCTTGTGCTGCTAATAGAGCGTTTACTATATTTTCATTACCTTTTTCAATAGCCAAATGTAGAGGAGTTTTTCCATTTTTATCTTGCAAATTAACATTTATACCTTCTACTGCTAATAGAGCGTTTACTACATTTTCTTGATTATCTAGAGATGCTACATGTAATAATATTAATTTTTTATAATTATTATTACTAAATTTATAATTTATATCAAAATTTTCCTTCCTCCATTCTTCATAAGTAGATGATTCTCTTCTTTGTAGTTGCTTTTGTATTTTTTCAACTATGTTATTACCATTCAAATCATTTTCACGATTTACTATACTTAATATATGTTTGAACAATTCTAAATACATATCAAATTCTCCTATAAAAATAATAATATACTTTAATTATTATATACTTAAGCAATAAAATCAAGAATTTAATTAATTATCATAAATATTTAAACAAGAAAAAGGGGCTTTTGCTCAAGCGTTTACAGAGTTATTAATCTTCAGTTTCATTTAAATAAGGAAGCAAGATTCGTCAACGTTTCTGTAAGTATCTGCTATACAGAAACGTTGCCACCAATAAAGCCTAAACTTACTAAATACATTTCTGTAGATTCAGATCTACTTGACTTTGGTTTGAAGTATCTTACTGTTTTGAACATTTTTTTTAGCTCATTGCAGAAATCTTTATCAGACTCTCCTTGAAAAATTTTTACTACAAATTTGCCACCATGATTCAAGAAATGCTTTACAAAATTGAGCGCTGCTTCGCATAAGAGCATAATTCTGATATGATCTAACGATTTTAAACCGCAAGATTCTGGTGCCATATCAGATAAAATTACATCAAATTTGTGATCCTTGAATTTTTCTCTTAAAATTTCAAGTTCGCTGATAATATCACACTGTATACACTCTACTCCATTAATTGCGTTTATTGGTTTTATGTCAACAGCAATCACACTCGCTCCTTTCTTAGATGCAACTTGTGACCATCCACCAGGAAAAGCGCCAAGATCAATAATTTTTTGCCCTTGTTGGAGTAGTTTAAATTTATCGTCTATTTCTATTAACTTATATGCTGAGCGCGATCTATAACCGTCCTTATTGGTTTTTTCCACATACTGATCATTCAAATGGCGATGTAGCCATCTTGTTGAAGATAATTTTCTACCTCTAGCTGTTTTTACTCTGGTCTTTATACTAATAACCTACTTATTATTGATTATATCTTTGAGCTCTTTTTCAACTACTTCTTTTACCAATGCATGTAGATACTTATTCAGCCACTCTGAAAGCTGAGGTTTTAAAAGAGATACAACTAATTCTTCAACAGTAAGATCTGCTCTTTTTTGTTGTTTATGCCGTAGTTCGCTTTGCATCTTTTCAAGCAATGTTTTAATTTCCTCCATATTTTCTTTTAAAACTAAATGCTCGTTACTTTGTTCTTGATAGCTCACTTTGTTATTACTCATTTTGATATTATCATACAAATTTTTCTCTTCTGAGTTGTAACTATGGCTATTAAATAGGTTATTCATTTTCTCACTTTGGCAATTATTCTCTTCTTCACTATTTTCTTTTTCTTCGATGTCTTCTGGGTACTCCTCTTCAAGGCATAATACGTCATCATCTTCATCTATTATTTCTGCTCTATCGCCACTTGGATTTTTACCCGATATAGCTTTTTTTATATCTCCTAGTATATCTTTTACAGATTGATTATCGCTCATACCATTAAATTTAAAGGTTTATACTATTTATCATAAAAAGCAAGTTGTAAACACTAATTACATAATTGCTTTTTGCCTGAATTAGATCGGAACGTGCTTTAAATAATTCATCTTCAGTATCCAAAAGATCAGTTGTGCTCTTTAAATTTAAGTTTACTTCTTGCTCAACTCCTTCCAATGCTAAAGCTGCTGCTTTTTCTGCTTCTTGACTTGCTTTAATAATAGCTTTTGCTGTCAGCACGTT
			ATTCCAAGCATTTATAACTGCTTGCTCTATAGTTTTTACCGCTTCGTAATAATCATAAGTGGACTGTTTCGCATCCATTTTAGCTCTACTGAGACCAAAAATATTAACTCCTCTTTTAAAGATCGGAATATCAAGAGTAAAGACAACACTCACATTCTCTAGTAACGTGTCTAATTTTATATTGTCCTTTCCAAAATTTTTACTTGCGCTTAGATTCAAAGAAGGAAGCCATTTTGAACTTTCAGCAATCACTTCCATTCCAGCAGCCCTTTTTTTATAAATTGCTGCTTTTAGGGATAAGTTATTGGTTTTTGCTAACTGTAAACATTCATTTAATTCTGGCATAGAAGGTAGTTTACCATTAGTCTCATAAAGATTATCGGCATCTTCACCAATTAAATGATAGTAAGCAATATTAGCCAGCTTCAACTCACCTTCAGCATCAACTCTTTTGGATATAGAAGATGAAAATTTTGCTTTTGCGAATAAAACTTCAGCATTAGTAACTTCTCCAAGAGAAAAGCGTTTTTTCATAGCTGACAAGTGTTCTAAAGAAACACGTTCTTTATGTTCCCCCAGTTTTAATATTTCTGCCCTTTGTAAAACATTAACATATGCTTTCACAGCGCTGAGTGCAACTTCTTGCTTAGATTGCTGAAATCTAATTTTTGCTGCTTTAAGAAGATAATTTGATCGGCTGAATGTAGCAAAAGTGCCACCACCATCTATTATTCTTTGACTTAATGTTAGATGTTTTCCAGAGTTTTGTAGATTGTTAATAATATTAAAATTACTATCGAAATTATATTGTAAATTAATGTCAGGTAAAACCCCAGCCAATCCGGAAGATTTTAGTTGTTTTTCAGCACTCTTATATTGGTAAAATTGAGACTTTATTTTTGAGCTGTTTTTGATAGCTTTGCTTATAGCTTCCTCCAAATCAATTGCATAGCAACCTATGGTACAAAAAGCAATTACAAATATAATAATCAATCGAAACATTTTGCTTTCTAGCATGTTGTTTAAGTTATTAGCATAAATTACTTTAATAATCAATAACTAATGTTGTTGACACTATCAAGCAACTTAGTATATCATAACCTACTGTTATGTATTGATATATGAAAACTTTTTTCTTAAAAGAGAAACAAATTGATAAAAAATGGCTTGTTATAGATGCAGAAGGATTAGTAGTAGGAAGGCTTGCAGCATTTGTAGCAATGCTATTGCGTGGAAAACATAAACCTGAATATACACCTCATATGGACTGTGGTGATAATGTAATCATTGTTAATGCAGAAAAGGTAGATTTTACCGGAAAGAAACTTAAAGATAAAATCTACCACAGGCATACAGGTTATTCTGGTGGTTTAAAGAAAACTACTCCAGATAATATTTTAAATGGCAAATTCCCTGAGCGTGTGATGAAAATGGCAGTAAAAAGAATGCTTGATGATGGTCCTATGGCACGTAGACGGTTTGAAAATTTGTATGTTTATTCTGGTCCAGAACATAAGCATCAAGGACAGCAACCTGAAAAAATAGATTTTGCCTCTTTAAATCGTAAAAATAAGAAATAATGGAGTAAAAAGTGAAAATAAATAATAATGATCAGCCAAAAAAGGCAATGATTGACTCACTTGGTCGTTCATATGCCACAGGTCGAAGGAAAGAATCTGTAGCAAGAGTATGGATGAAGCCAGGAAGTGGAAAATTTAGTGTTAATAAAAAAGATGATTTAATTTCTTATTTTAAAAGAGAATCAGTGTGTCAAATGATTAAAGCGCCATTCATAGTAACTTCTATGTTAGATAGGTATGATGTGTTTGCAACTGTAAAAGGTGGAGGACTATCTGGCCAAGCAGGTGCCTTAGCTCATGGAATAAGCAGAGCTTTAAGTAGTATAAGTCAAGATCTACACTCTATATTACGTAAAGGTGGATTCCTAACTAGAGATTCACGTGTTGTTGAGCGTAAGAAATATGGTCAACATAAAGCTC
			GGAAAAAATGTCAGTTTTCTAAGAGATAATTGTTTCATAATGGTATTTTTTTGTAAATATTATACAAGTTCTTACAAGGGTTTATGACATTTTCTCTTTTTATGACGAATTTAGTTGACTATTGGCACTAGCATAATATGCTGTTTATGTAATTTTTCAATATTAAGGTAATTTATGAGTAAAGAAGATATAGTAAACCAACTGAGTAAAGAGTGCTCTAGTCAAGGTATAGATATAACAAAAGCTAGTTTAGGTAAGCTTCATGATATTTTTATGGAAATAATCAAGAACGATCTAACCCGTAAAGGTGAAATACGTTTGCATGGAATAGGGACATTCTCTAGTCCTATAAGTAAGGAAAGACAATGCCGTAATCCTCACAGTGGTGTGATGATGACCGTTCCTAAAAAGAAAAGGGTAAAGTTTAAAGCAAGTCAAGCTCTTTCAAGTATTTTAAATACCAAAGAGAAAGTATAAGCTACTTAGATATTGTCATTTTCATCTTTTTAGTTACACTACGTAAGCCATGAAATATAGCCTCGCTGATTAAAGAATGGCCTATATTAAGAGCTGAGATGTGAGGTGTCTCTTTTATTCTTTTAGCATGTTTATAATTTATGCCATGTCCTGCGTGGCATTCTATTCCTAGCTTATTAATGTATTCTGCAGAGTTAGTAATAAGTTTTAATTTTTCTTCTGATGGATTATCACAGTAATCCCCTGTGTGAATTTCTATTATGTCAGGCTTTCTTTCTAGCTTCTCAAGATATTTTAGTTGATTAATATTTGGATCAATAAACAGTGAGATTTTTATGTCAAAGCTATGCATTTCCTCTATTATACCAGAAAGTTTACTGTGCATATTCACGATATCAAGGCCACCTTCGGTTGTTAATTCTTCTCTTTTTTCTGGTACTATACAAATCGAATAGGGTTTTACTTCTTTTGCTATTTTGAGCATTTCTTCCGTAGCCGCAATTTCAAGATTCAACTCAGTGCTAATGTTTTGTTTTAGATTGAATACATCCTCATCTCTGATATGCCTTCTGTCTTCTCGTAAGTGTACAGTGATAAAATCTGCTCCAGCATCAATAGCTATTCTTGCTGCTTTTAATGGATCTGGATAAGAAGCTCCACGTGCGTTGCGAAGGGTTGCAACGTGATCAATATTAACGCCCAATTTCACAATTTACCTCAAAAATTATTTATAAATTATACATATTATTAGATCTTATGCATGTCATTGTTTAATGCCATAGCTGAAAGACAGAGCTAGCAGTTATACCAATTCTCATTGTTGGCAAGTCAAATAAGAAACATTCAAAATTGTTTGATTGTGGAAGTGGAAAGAGAAGTAATAAATTTGCATACACTTGCCCTTTTTTACAGTTAATCTAGTTAATAGAACTACTCGTGGTAATCCAAACAAGATTTTTTCTCATAATCAAGTTATAGTAAACGGGGACAATTTTTCGCATCTAAAAAATTTTAGATTTAGGATTGAAATTAATAAGTGAAATGATTATGTAGTGCATGTATTAGTAAAAGGAGGTACAACATGAGTAATATAGTTCATTAAATAAAAACAATAATCGTGATAATTTTAGTGTAAGAGGGTTACAAAGAGCCGTTGATGACACATTTCATAGCTTCTTTACAGGATGGAACCCAGAGCTTTACAAAAGAGGCAGTAGTCTACTACCAGTTTGTGATTTTTATGAAACAAAGGAAAGCTATTGCCTATCATTAGAGTTACCAGGTATTCCTAAAGAAAGCATAGATATTAGTATATCTGGCGATAGCTTAATAGTGAAGGGTGAAAAAACATGTGATAATGAATCAAAAGATAAGCAGTTTTACCATAAAGAAAGGTACTATGGTTCTTTCTATAGATCTATTCAACTTCCAACAAATGTAGAGCAAGATAAGGTATCTGCCAACTTTTTAGATGGGGTATTGCATGTAACCATACCTAAGTCAGAGAAACACATCAAAAAAAT
			TGATGTAAAGTAACCAGTAAGTAATAGCAGGCTTCTGACCTTGAGGCTTGCTATTTTAATATCTGTTCAGCAGAGTGGCAAAATAAGGTAAACGAGAAAAGACAACTAAATGAGTGTCATGAAAGTAGCTGATGCTGGCTCCCTTATGAAGGTGTCATCTTAGCATCCAGACACTGGTTTTTAATTGAAAATGTTGTCTTGTTTGTGATAAATTTTGCTGGATGCCAGTGTTAAGCCCTGGCATGACATTATAGAAGCTGGAATTACAGTGTCAGCTACTTGAATGACAATATTTGCTGTGTAATTTACCTTAAAAAATGAATATTCCTACAGCTACGTGTAAGCTACTTTCATGACATTCATTTAGTTGTCTTTTTTGCCACTTTGCTGAACAGATATGTAAAATATTAACTTAGCAATACAGTTTATTTCAAAAATTATCTATAGATTAGACACACCATTAGATCTTATACATAGTCATTTTTTAATGCCATAGCTGAGAGACGGAACTACTCTGCCTGCTCCCATTACCATAAAACTGTATGATACCAAAGTATAACGGTGTAAAAAATATGAAAAAATACCAATAAAAAAAGGTAAAATAACTTTAATAGTTAAAACCATAGGCGCCAGTTGGTTTTTAACTTAAAAATAAAAGTCAAGTATCAGGAATTCTAGACATAAACCCTCCTATATGAATAAAGAGCTAGAAAAAATAAACTTATATATTTTTTGCTGAAATTTGATTATTTGGTGAAAAAACCTGCAGGTGAAGATAGATTTTGGATCCTAAAAAACCTTCATTTTCCACTATAATGAAGCTACCAGAGTCTATCAAGCAATTTTTTATTTAAATTGCTTGCAATCTTTTTATACACTCATCTTTACCAAGAATTACCATGATATCAATGATTCCAGGCGCATCCATTATTCCAGTTATTGGGGCGCGTAATGAGTGGTATATATCGCTCATTTTTATATTATGTAATTTTGAAAATTCCTTAATCTGAGAGGATAAAAAATTCTTATTCCAATCTTCACTACCTACACTCGAAAGAAATGATGCAAGTAACTTAATTACATCGAGGTTAGATTTGACAATTTGCTGAGCTTCTTCACTAAAATCAAGCGGCAGATCTTGAATATAAAACTTTGCTAAATCCAGCAGTTCGGTTAGATAGTTTGCTCTTTTCTTTAGCTCTGTTAGTCCTTGTAATAAATAGTTCTTTTTTATATCACTCAGTTTTAACATCGGAGCAAATGTATTTAAAATATCCAGATTGCTCATGTTACTAATATAATGATTATTTAAATGTTCCAGTTTTTTAAAATCAAGTCGTGCAGGTGAACGACCGATGCTTTCTAAATTAAACCACTCTATTGCTTGCTCATCGCTAATAATCTCGTCATTGCCGTGACTCCAGCCAAGCCTAAGTAGGTAATTACGCATTGCCTGAGGCAATATTCCCATCCTTCCATAATCACAAACGTTTGTAGCATCATGCCTTTTAGATAGCTTATTCCCGTCTTCTCCATGGATAAGAGGTACGTGCGCGAAGCGTGGAACATCAAAATCAAGAGCCTGATATATTAGCAATTGCTTGAAGGTATTAGTGAGGTGATCAGAGCCACGTATAATATCAGTTATTCCAACTGAATGATCGTCAACCACCACGGCAAAAATGTACGTTGGAGTGTTGTCAGAACGTAGAATTACTATGTCATCAAGTTGGTCACTATTTATCTTAACTTGGCCACATATCTTATCTTCAACAACAATATCTTCTGAGTCTGGCACTTTGAAACGGACAACAGGGTTTGCACTTGATGTCGAATGAGTACACTTATGCTTATATATTTTTCCTTCTTCTCTTGCTCTTATTTTCTTCTCCGCAACTTCATTCTCGGGGCAGTAACAATGATATGCCCTACCCTTTTCAACTAAAAGATTTGCAACCTCAATGTGCTGCTCTATTTTTTTTGATTGATATATTATTTCC
			CCATCATAGTTTATTCCAAGCCATTTTAACCCATCTATTATTGCATCAATTGCTTCCTGTGTTGAACGTTTTCTATCTGTGTCTTCAATCCTCAGCAAAAATTTGCCGCTATGACGTTTCGCATAGAGCCAATTAAATAATGCAGTACGAGCTCCACCAATATGCAAGAATCCTGTTGGTGATGGAGCGAATCTAGTAACTATACCTGGCATATTTGTCTATTGTGATAACGTAACCGATGATAACTAAAATTTGTACTTGCAACAACGTGGAACTATAGTAAATTTGAAAGATTAATTTACATTTATTTTTAATAAACTGCATTGTATAATTTAATATTAGTGAATGCAGTGAGGTGTGTATATGGATAATTTATTTGAAATTGCAAGAGGAGTTATAACACAAGAGGATGAAAATAAATTTATTGAAGCTTGCAAGAAAAGAGTTGCTTGTGTAGCTAAGCATAGAATTGATGAAAATGGAAACCCATTTCATATAGCAGCAAGTAAAGGAATTCTGTTACCTGCGTTAAAAGAGATTATAGAGTATTTAGAAGAAGATACTGAGAGCAGAGTCAAGAAAGCAAAAGAAGCTAAAGATTGGGAGAAAGTAAAAAGCTTAAAAAAGGAACTTGAGAACAATAAGAAATATATTAAGGAAGCACTCCTCGATAAAAGCTATATTAAGGATGACGGGAAGAAGGTAGTATCACCCCTTTATTTCTTGGACCCTGCAGAGCGGAAGGAAGTTAAGCAAATTGCAGACATAAAATGCAGCTTTATATTTAGTAAAAAGTTTCATCTATGCTTATACATAGTAGGGGCTATAGTGTGTGCTATCGCTATGTGTATATCTTTGTATCTTCTATTTTCGGCTTCTCAATCTCTTGCATTGGCTTCAATAGCAACAATAGCTTCTGGAGGATCTTCATATCTGTTATTTAAGGCATGTAACGAGATATATAGCTTGAATAACGAAAGTACTACATTGACAGATCCTGATGTTATGCAACTTGTAGATGGTGGTTTAGCTCCAGCATGAAGTACTTGCAAGCAATAATATAGAAATTTACTTTCTTAACTTAAGAAAGTATACTTATAAGATGATAAGAAAGAAGTATAGTAAGATTTTAGTAGCGAACAGAGGGGAGATTGCCTGCAGGATAATCAAAACTGCGCACAAGATGGGCATATCTTGTGTGTCTGTGTACTCAGATGCAGATGCAAATTCTGTGTATGTAAAGCAAGCAGATGAGTCAAGGCACATTGGCCCTTCGCCTGCTTATCTTAGTTACTTGAATATCGAAAAAATATGCAAAGTAGCAGTTGAAACAGGTGCTGAGGCAGTTCATCCTGGCTATGGGTTTTTAGCGGAAAATCCAGATTTTCCCTGTGCTCTGGAAAAACATAACATAGATTTCATTGGTCCAAGTGCAAAGACAATAGAAGTTACAGCCAACAAAATAACGGCAAAAGAAGAGGCAAGAAAGGCTGGAGTAAATGTAGTGCCAGGATATATGGGTAAGATCGAAAACGCTGACCATGCATCCATGGTTGCTGAAGAAATTGGTTTTCCCGTTATGCTCAAAGCTGCATCAGGTGGTGGTGGCAAAGGAATGCGAATTGTACATTCCAAAAAAGAAATTGAACTAGCATTTACATCAGCAACAAACGAAGCAGAGAAAAGTTTTAAAGATGGTAGTATTTTTATAGAGAAATATATAGAGCTGCCAAGACACATTGAAATACAAATTATAGCAGATAAATACGGCAATGTAGTGTGTCTTGGAGAGAGAGAGTGCTCAATACAAAGGAATAATCAGAAAATAATGGAAGAAACTCCAAGTCCATTTATTAGTGAAGAAGTAAGACAAAAAATGTATGCTCAATGTGTCTCCCTTGCAAAACAAGTTGGCTATTTTTCAGCAGGCACTGTCGAGTTTGTTGTTGATAAAGACCAAAATTTCTATTTTCTTGAGGTAAATACGAGATTACAAGTTG
			AGCATCCAGTAACAGAATTCGTAACAGGAATAGACATAGTAGAAGAAATGATTAGAACTTCCTGCGGAGAAGAATTGAGATTCAATCAGGATGATATTAAACTTACTGGCTCTGCAATAGAAAGCAGAATTTGCGCTGAAGACCCATCAAAGAAATTTTTCCCTTCCAGCGGAAGAATAAAATATTACGATAAACCGAATGAAAATGATCATGTAAGAATAGATGATGGAGTTGCTGCAGGTTCAGAAATCAGCATGTTCTACGACTCAATGATTGCAAAAGTTATAACCTATGGAAAAGATAGAATAGAGGCGATCAGCAGAATGCAAAAAGCTTTGTCTGAGTGCTATATAGGGGAAGTAATAAACAACATAGAATTTCTAGAATCCATCTTCCATAATCCAAATTTTATTGCAGCAAAGCTCCACACGAGATTCATTCCAGATCATTACCCTAGCGGGTTTCAAGGTGATTTTATTACAGAGGAATATATTAAAATATTTATTTTTATTGCACTGTATGTTCACTTAGAAAATGAGGAAAAGTATTACAGTAAGTCAATAGATGAAGCATTCATAGTGAAAATAGACGATAATGAGTACTCCGTAAATGCAAAATATCAAGATAACACATTAACAACAGTATATAACCACAATAAATACTCCGTGGTAGGTAAGTGGAAACCAAGTTACAGGTTGTTATATATAACAATTAATGATGATACCAATATAGCACTTAAAATAGAAAGGCAAGGCAGCAAATACTTTATAAGACACGCAGGTATGAAAGCTAAATGTTGTGTATTGAAACCTCACGTAGCTGAACTAAGCAAATTAATGCTAAACAACAAAACAGAAGGAATTTCAGTAGACGCTGTGAAATCTCCAATATCCGGTTTATTGGTTAAATTATACGTTAATGCTGGAGATCAGGTAGAGGTAGGACAACCTCTGTTTGTTGTAGAGGCAATGAAAATGGAAAATATAATATGTGCTGAATCAGAAATGGTAATAAAAAATATCCCTGTTACAGAGGGGAAAAATGTACAGGCTGGTGATTTGGTATTAGATCTGGTTTCTTAAATAACATAAGCAGTATAAACTTGACCCAAATAAGATAAACGAAAACATTTGATGGGCTATAGCAATGGCCATTGGTATATGCAGCAATAAAGTTACTACTCCTAGAATTACCTGAATGATGACGGAGAATAGCATAACATATAATGGTTTTATACTGGCATTTTTTATTGTGAGTATTGCTGTCAGAACTAATATCAGCAATGCCAATGCCCGGTGTATGAATTGCACTGTTACTCTATTTTCAAAGATATTTAGCCAAGCAGGCTGTAAGTAAAATAAATCTTCTGGAACAATTTGTCCATCCATTAGTGGAAAGGTATTATAAATTAAACCAGCATTTAGCCCTGCAACAAATGCACCGAAGATTATTTGTATTGTAACTAGGATTAAAATTATCCATATGTAACATGTAATGTTGCTATTAATTTTAATTATCTGTTTTGGTTTGATTTGGTAATCAAAAAATTGATATGACAATAATGCAAAAATAACCAATGCAAGCAGTAAGTGCAGTGCAAGCTTATAGTGACTAACATGAGGATTGGCTACCAAACCGCTTTTAACCATATACCAACCAGCAAAAGCTTGTAAAATTCCAAATAATAGTGCTGTAGATAACCTTATTACTGCATTTTTAGGTATTCTTTTTTTTAGTGTAAAATATATAAATGGTAAGATAAAAACTAAACCTGTCAGCCTTGCAATCAACCTATGCACATATTCTATTAAGTATATGGTGCGGAACTCTTCCATACTCATACCATAGTTAAATGCTTTATATTCAGGTGTAGCTTCATATTTTGATTTTTCTTTTAGCCAGTCTTGTTCACTCAGCGGTGGCAATGTTCCGGTAATTGGTTTCCATTCCGTGATTGACAATCCTGCTTTTGAAAGTCTGGTAAATCCACCAATTCCCAC
			CATGCAAATCACCATGAGAGAGCAGAGAAAAAGCCAAATAGCTACAGGTTTTGCTTCCATAAGCCATGCTGAGTTTTATTCCATTGCTGAGGGTGAATAACAAATTCCCACAAAGCGAGAAAAGCTGCAACGCTATGTAGTAGACTATAGACGGGAAAAAATATTGATACTATATAAAAATAAAAAGGCATTTTTTGTTGTCTGATAGCTACTATCAAAAAAATCAAGTTAATACCGTATACTATTATAAAATAATATAAGAATAATTCATTCAAAATTTGAGTCAGCACCAATGAAAGCAACAAAAAAGGAGTTGTAAAAAATATAAAAGCTGAGGAACCAACAAAAAAGTTTAATAGCAAAATCCCCTTAAGCCCAGTGTGCTTAAAAAGTAATTTTATATTTTTTAAATGAACGATATAAGTTTGCATATAACCTTTAATCCAGCGTGCTCTTTGTTTGATCCAAGCAAACACAGTAGTTGGTGATTCTTCCAACGTTTCTGAATCAATAATCCTGGTTTTATATCCCATCTGTGCAAATCTCAAACCAAGGTCAGCGTCTTCAGTGACATTGTAAGCATCCCAAAAAAGCACTTTCTTTAAAATTTCCACTGAAAAATGGTTACTGCTACCACCCAAAGGTATTGGCATGTTCATTTTTTGAAATCCAGGCAAAAAATATTGAAACCAGTTCATATACTCAAGAGAAAAGAATTTTGTAAGAAAATTGCAACCAAAGTTATAGTAATTTAATTTCGCCTGTACACAAGCCAACTTTTCGTCGCCCTTATTAAATTCAATGAGTGCTTTTTTCAACTGCAATGGATCTGGCTTGTCATCTGCATCATATATTACCACATACTTTCCTCTAATAAAATTCATAGCATAATTGCATGACTTAGCTTTTGTTTTAGGCAGAGAATGAGGCACTTTTATTACTTCAAAATACTGTGGTAAAGTGCATTTTTCTATAGCTGCCAACATTTCTTGATCATCGCTCTCTATCACAAGCTTTACATCTAATTTTGATTTTGGATAATCCAAACTTTCAATGCTCTTAATCAATTGCTTTATAACCGCATTCTCTTTAAAAACAGGCAATAAAATAGTATATATAGGTTCATTCATCTTATCATAATCTGCTTTTTGGTTAGAAATTTTACGCAAGCCAAAAATTTTAGTTACAAATTTGAATAAAGAACTAGAACATCCGATTATAAATATCAACACCAAAGCAAAATATGCATATTTTTTTGTCAGTGTTAAAGTCGAAATCATAACAAAGAAAGAGGAAAAAAAGATTGAACTGAGCCTAATGCTTTTAGCTGAAAAATTAGGATTCTTATAATATAAGTAGTTACTTGCGAATTCTGAAATACCAAAGTGTGAGTTAAGAAGATTTAAAATCTGTTTGCTATCTACTTTTATCAATACATATTCAATACCGTAATGAGATTCGACCCAAAGGTTGATATCTTGGCTTATGTCTTCAACCATAAAAAAAGTAGTATCATTTAATTTTTGCCAAGGAATTATATTAAACCTATAGTAGAAAAGTTTCTCTTGTTCTTTGCATAAACTAGAATCAAATTTAATTTTTTCTACATTATCAATTTGAAGTACAGGCATTAAACTTAATGCAACTTTTTGCTCAAGTCACGTGAAAACGAAGATATAACCTCACTACTACGCTTATCATCTTTACGTTCATGCATTATTTTTTTTACAGCATCAGCAGCTATACTCGCTGTGTTAGCTTGTAAATCCCCAAGAGCTTTTTCAACTTGGTCAGTAACTTTCTTCAAATTAGAATGGGAATTTTCATCTAACGTTTGATTGAGTTGCTGTCTATTATGCTTAATAATACTATTAGCCTTATCAAGTGCTTCATTCATCATTTTGTTAACTTCTGCATCTAATTTTTTGTATTTTTCAGAAGATTTTTTGTAATACTCCAACATATCTTTTCTGAATTTTTCAGTTTCTTCACTTGAAAAC
			TTGCTTTTGTTACGTTTATTGTTAAGCGCGTTTTTTATTATCTTCCTTAGCAATTTATATGAGAGGATAAAACCTACTAAAAAAGCAAGGCTTATAACTAGTAATGTAGACATAAAAACCCTAAAATTCTTTGGATACCAAATCAGCAACAAATTCCTCTTCAATCTCAGAATTAGCTAACTTAGTATAGTAAATCAAAGCAATACTAGTAGCCATTTGTTTTAATTCACTAATATACTTAGATTTAAATTGTACTACCTTTTCTTCAACAAGTTTAATCATCTTCTTGTCTTCCTCTTCCAATATATCCTTAACATTCGCTCTCATTTCTTCTACTTGAGCAAATGCATCATCTATGATTTTTTTTGCCCGTACTCTAGCTTGATTTAAAGCTGCATTATACTTGGCAATTTGCTCTTCTATAAGTCTTAAAAGGTGAATAGAACTATTAAATGAATCTAACACTTCTTTACTTCTAGTGCTTATTATTTCATCTAACTTCGTTAAAAACAAACAACTCACTATAAAAAAAAGTGAAGAGAAAAAAATTAAAAACCAAAAAATTTGAGAAGAGAAAGTTGAAATATCAAGCTGTGGCATCTGTTAAGCAGCAAATATTAATAACATTGCAAGTACAAACGCAAGCAACCCCATAATTTCAACCATGGCAGCACCAATATAAACGTAACTTTTCATTTTACCTTCTGACTCAGGATTTCTCGCAATCCCATTTAACACAGCAGAGAAGATATTAGCTATACCTAAACCAGCACCGAGCATTCCAAATACAGCCAAACCAATTGCTATAAATTTTAAAGCCACTAAATCCATATATTACCTTTAACTATTTCTTTATAATATAATTGTAAAATATTCTGCAAGGAAGTCAATTACTTTACTGCATCTGACAAATATACACATGTTAATATAGTAAATATATAAGCTTGCAAAACTGCAACAAATACTTCAAATCCTATTAGTGCAATTATAAACAAAAAAGGTGCAGGTGTAAAAAATATGTTCATATTTACGACGAATCCTGCTATCACTTTGATGATTGTATGACCCGCAATCATATTTGCTGCAAGCCTTATTGATAAACTAATCGGTCTTACTAAATAAGCAAATAATTTAATAATGATGATTATAGGTGCAAGCCACGAAGGAGTTCCTTTTGGTAGCAATATACGTAAAAATTCTACTCCTCTTTCTTTAAACCCAACAATCGTTATATAAGTAAAAACCACCATTGATAAAGCGAAGGTAACTATCACATGACTTGTAACTGTGAAACTATAAGGAAGAACACCAACTAAATTACACGATAAAATGAAAATAAATACTGTAAATATCAAAGGAATGTGCTCCAAACCTTTGCTTCCAGTGTTACTTTCTATTATTGAAACAATAAAATCATATACATATTCAACTGCAGCTTGCAAATATCCTGGTATTACTGCACCTTTTCTTATTCCAAGGAGCAAAAACAGTACCATTAATATCACCGAGATCATCATAAAAAGAGATGAGTTGGTAAAGTTTATGTCATACCCAAATAATTTTGGTAGTTCTATTATTGTATATACTTTAAATTGTTCTAGCGGATTTAACGCCATTTTGACCCTGTATACTTAAACTGCAGCAGTAAATAAAGTATAAATTTTATAGAATAAAGTCAAGAATTAATATAAGGAGCTCTGTATTATTATAGCATTAACATATTAACAAAATATACAATTAAAATGCAAATTATAGTCAGCTACCAATCTTATTCTAAATTCTTGACTTAACATCTTATTTTAACTATAATTTAATTTTAATATGAGGCAATTATGAACGAAATAGATTTTACTAATCCACCTTTAAATTTAGAACAGGAATGTGGTAACGGGTACATCAAGTTTACAGATTATTCTTCTAACTCAGACACTGGTCTTTTCCACATGGCAGGTGAAATGCTAAATGAAAGCCATGATGTTATAGGAAATTTCACTGGTGAT
			GCTTACATTTATAATTTCCATATAGATGATCACAATATGAACATTCAACTCTGCATGGAAATGGACTGCAAAGGTGATATAAAGAAAATTCTTTCTTTGTAGAAAGAGTAGGCTTCTCTGTTGTTTTTTGCAATATAGAAGCCACTTATTACAACAAACTTTAAAAACATCACATTTTACATTACAATGAATTTTTGTTTCTTGTTAGATAAATGAAGTTCACATTATCTTGGTTATTAGAGTACTTAGAAACCAATGCTAATTTAGAGGAAATTACTGATAAATTAACTCACATAGGGTTGGAAGTAGAGAATGTGATCGACAATTCCAGATTGGCCGGGTTTGTTGTTGCAGAAGTATTAGAAGTTGCACCTCATCCAAATGCTGATAAATTAAAATTATGTAGAGTAAATGATGGAAGTAAAGTTCTGCAGATAGTCTGCAGAGCAAAAAATGTTAAAGAAGGCATGAAGACTGTACTTGCATCTCTTGGTAGCACATTGCCAGAAAGCAACTTTACAATTAAGCCTACAAAAATAAGAGGAGTGCTAAGTGAAGGGATGCTCTGCTCTGCCTCTGAGCTTTCGCTGACTCAAGATGAAAGTGAAGGAATAATCGAGCTTTCTGATGATTATAAAACAGGAGATAAATTTTTCAATTGCGATCCTGTAATTGACATAAACATCACTCCAAACCGTGGAGATTGCTTAGGTGTTTATGGAATAGCACGTGATCTAGCAGCAACTGGAATTGGAACGTTAAAGACTTTAACCATTCCACAACTTACCGCTTCTATGAACTCACTAATAAACGTCAAAGTCATCGATGGGGAGAGTTTTATTAGTGGAGCATATATCACTAATGTAAAAAATAAAGAGAGTCCAAAATGGCTAAAAGATAGTCTGGAATCGATAGGAATGCGCTCCATTTCTGCAATAGTTGATATTACTAATTACATTATAATATCTTTCGGGCGCCCGATGCACGCGTATGATGCAAAAAAAATAGAAGGAGAGCTCATAGTACGCAAAGCAAATGACGAAGAAAAATTTATTGATTTAAATGATAAAGAGTACTTATTAAACAAAGACATAAGCGTTATTTCTGATAATAAAAATGTTCATGCAATTGCTGGAATTATGGGCAGTAAGTACAGTGAATGCACTCTTGAGACTACTGATATCTTTTTAGAGTCTGCTTGGTTTGACCCCATCTCTATCACTAAATCTTCAAGGCAGCTCAGCATCTCCACAGACTCAAGTTACAGGTTTGCACGCTCAGTTGATCATGGATTCATTCTTGATGGGCTGAATCTTGCAGCCAAAATGATTTTGGATTTATGTGGCGGAGAAGTGTCAAGCATAATGTCTGCTGGCAATTTGAATAAGGCTGATACCAAGATAAATTTTGATTATCAAGATGCAAACAAACTTGGAAGTGTATCTGCATCACCTAATGAGCTATTCGATATTTTAACAAAGCTAGGGTTTAGTATCGATAAAAAAACCGAAGGTAATTGGAATATACAAGTACCAAGCTGGAGACCAGACATAAAAATACCTGCTGACCTAGTTGAAGAGGCAGTAAGAATATACGGCTATGATAAAATAAAGGAAGAGCAACTAGCAGAAGACGTTACAGTAGAAGAAGAGACACAAGATGATTTGCGCATTTTAATGACAAGCAGAGGATTTCATGAAGTGATAACTTGGTCTTTTATGAGTGAATCAATAGCTGAAAAGTTTGGTTACTTGAATAAGTTATTCATTATCGATAATCCATTTAATAATAACTTCAATATAATGAGGCCAAGTGTCATACCAAATTTGTTGCAAGTCACTGCAGATAATATTGCTCACGGGATATCTGATCTCGCAATTTTTGAAATTGGACCAATTTATAATGGTGAGGCTCAGTCTAAGTACGTTTTAAGTGGAATTAGATCAGGAAATAATTCGCCGAAAAACCACTATAACACTGATAGAAAAGTAGATATTTTT
			GACGCAAAGGCTGACCTCATAACAGCTTTGGAACTTTTTAATGTCAATTGTGATAATTTAGCAATAGAGAGAGCAGAAAAAGAATATTATCACCCAGGAAAATTAGGCTCCTTATCTTTTAGAAGTAAAATAGTTGGTTATTTTGGAGAATTGCATCCGAGTATATTGGATTTTTTTAACATCAAACAAAAAATTGTAGGCTTTGAGTTGATATTAGAAAATATCGAAAATTTACCTATAAGTAGAAAAAAATTTATCGATTATAAATATCAAAGTGTAAAACGCGACTTTGCATTTATTGTAAATAAAGATGTAGCAGCAGGCAGTATAATCAATATGGTAAAAAAAAGCTCAGAGCTCATCACAGAAGTTTTGATATTTGATGTATATCATGGAAACAATATAGAATCGAATAAGATGTCTATAGCATTTTCAGTTACTTTCTGCTCTCCAACTCACACTTTAACTGAAGAGGAAATCCAAAAAGAATCAAATATGATAGTCAACTTAGTGTGTGAAAATACTGAAGGAACTTTGAGAGCTCATTATTAAGCCGTAATCGCCGTTTCCTGATTTTGCTGTGTCACGTTTACTTCATCCAATTTATTTCCTATCTTGAATTCAATATCTTTGAAAAATCTATCCCACATTCCATGCAAATGCTCTTCTATTTGAGGCCACACATCATTTTTAAATGTTTCTCCATCATCAGAAAATAAATTACCAAAAAAAACTCCTACTTCCTCATAACTTGATTGAAAATGTTGAAGAAATGTTTCTACTTCCTTATGAGTATCATGTGCCACACTCAACGCTTTTCCTTCTGCGCTCTTATCCCCACGCATTGCAACGGCAAGACCTGTTTGAATATATCCCAAGCCTGTCCTAATAGCTTTTATAGGCTGCAGCCATGAACTCTTATCGCTTTTTGGCACATTATTTACTATATTTTCCACCAACCTATTTATTAAAGGAGACAATAAATCTTGACAAAAGTGTTTGATATTATCTTTCATTTTAATTACAGGACTTTTTATGCACTTTTCTGCCAAGTAGTACTCAAGTTCCGCTTCCTCTAATAACTTCTTAATTGCTTCTTCATCAAAAATTTCATGCTCGAATGCTTTAAGTAAAGCATCTTCTATTATTGCAAATTTTATTTTTTCACGAGATTCCAGTTCTTCTCTATAATCATTTTTTGTTTTTTCATTTATCAACAATCCTTTTTCTTCTAATTCTAACTGTTTTAATGCTTTCAGAATTTCTTGGTTATTTTTCAAGTGCTTCTCTATTAATTTTGTACTTGGATGCTTTTCTCCTTTTCTCTTTCGTTCATCTTCTAAGTACTTATTTAAATCCTCACTTTCTTCTATTACTTCTCTTAACGATATAGGTTGATCTAAGCATTCTGCAATTTTCACTCGGTGCACATTAATCCTCTGTACTAAATCCGGCTCCTTTTCCTCTAACAGCTTACATGAATTCTCTATACCCTTTGCTTGACTTTTAAACAAATCTTGTGTTTTACGTTTCGTTATTTCTAAATACATCTTTGCTATAAAATCATTCACTTTACCTGAAGCTTCTTCTAAACTTTCCCCATTCAAAGGACCTTTTATCTCCTCTTCTAAATCTCGAAACTGGTCTATTAAGCTTAGCATGCCTAATAGGCCTAACTCACCCTTTGTTTTTTTCATTACTGATTTTACTAGCCTTCGCTCAACTTCTTGATCACCATACTCGAACTTAAAAAGACCTTCTAATTTCCTTTTTAAATCATCGTTTGTTAAGTTGTTTTTTCCTTCATTATACACTGCTTTCAGCTTTTCATGTATCCCAGTATATCTTACTTGTCCTTGTTTTTTTAAATCTTTAATTATTTCTTTAGCATCATTCAGAACTTCCTCTGTTTTTCCAAGATCTGTATCCTTATAAACATCAATTATTGTTTTCCTAGTTATTTTCCCTTCTTGTATAAGTCGCTCCCATTCTGCTTTAAA
			TACAGGAAGCTCACTATTGTCTAGGGCATTTGGCACTTTTGCTCCTGCTTCTTTTAGATCCTTTATTATCATCTCTTTCTCATTTGGTAATTCCTTACCTTGACTTTCTAACTTCTGCTTCACTAAAGTATTTTTTAGCTCATCTTCCAGCGAAAAATCTTCTCCCCGTCTATTCTGCTGAAACTTAATTGCTTGTATAAAGGCAACTTGATAAGCATTTTCTATTAAGTGAGTTGTCAACTTAGAACCTATACTACTCACCACTTTCAACCTGAATTCGTTCAATAATTCCTTCAATTTATCACGTGTAATCTCTTCTTTTTCTAGCTTCACCAGCTCTTCCATAGTTTTTGCGAATTCTTGAATTGAAGTTGCAATCACATTCTTAATTTCATTATGCAAGGGCTTAAGACCATTGTTTAAATTGATACTAGCTGATAATTTCAGTATGATATTATGCTCTAAACCCCGCTTCACACTAAACCATTTATCATTTTCATTTTCACATAAATCTCTAAGCAGTTGTTTAAATTGCGGTGGAAATTTTATTTCCATATCCCATGTAATGTTTGGTTCAGGAAACTCCGTTTCATGAAAAGATATCTCAATATTTTGGTGCTTATTAGAATATCGCCCCATACTTATTTTAAGAACAGCAACTAAAGAGTGAGATAACTCTCTATTTAAAAGATAAAAAGTAGCCAAAGCAATTGTTGCAGGAACAATTAAGGCTACAAGCACAGTCACATTAACAAAAATTGCTATTGCAGCAAGAGCACCGTATGCAAATCTTCTCGATACACTTGTTTCACTCTTTTTTGCCTTATCTTCCACTACACCTTCTTGTGTCTTGCTGTCTGCTTTAAATCTACTGTATATGACTAACCCCATTGCAACAAAAGCAATATAAGGAAGCATTAAAACTGACAGAGCTAAATTTAATACTTTTTTCTCCGGGCAAGCTCTGTTTATCTCTTTAAATATTCTACTTGATATATTATACCAGGAAGTAAAAAAGTCAGAGTTGTAATCTTTATAATGAAATATACTGAGTGGAACATTAAAAGCAGCTACCTGTTTAGTTAACCAATCTTGCTGACTTACAGCATCAAAAAATTCTTCTCCCTCTTCTGAATTAGCAAGACCTAAATCATTCCCTTCTTCTACATTAGAAACATCTTCCATAGCATCAAAAAACTCTTCTTCCTCTTCCAAAGCAACATTAAAAATAGATTCTACTTTACCTAAACCATCACTGTTGTTATTTAAATCAATAACTTCTCTATGACCATCTGCAACAACTTGATTCATACCACCACCCTACTTAAAGCAATTTAAGTATAGCATAAACATTACTAATTTTGCAACTTTATTAACTTAATACCAACTGTCAAACCTTGGTATTCCTTAGAATAGAAATCGGCCTCGATCTCTTTATTAGTGTCCAAAGATAAGGCAAGGGTCTGCTCTTTTATATATTTATTCCATGTAGTTATTGCTTCCTTAATTTTCTCATCTTCTGCTTTAATTATTACTCTGATTCTATCTGATATATGAAAATCAGCTTGTTTTCTAGTTTCTTGAATAAGCCTCACAACATCTCTTGCGAGTCCTTCTAGAATTAGTTCGTCATTGAGCTCAGTAGTCAGAACAACAATCCCTTTATTGTTATCAAATACAGAAGAATATTCACTATTTGCTTTTAACAATAGTTCATACTCACCTTTTTCTATAGTATAGCTCTCTGTTTCATCTCCCAGAAATATTTGCTCATTCTCAATTTGTCTCCACTTTTCTTCTTTGACATATTGAACTAGTTTCTTGATTTTATCTGCAACCTTCTTACCAAGTAGCGGAAAATTTAGTTTTAGCTCTAGTGACGCAACTTCTTTCAACTCACTTACTATTTCTAGTTCTTTTACATTCACCTCATCTCTTATTATCTCTTGATATTCATTTTCAAGGAAATCGCAGGAAGACCTATGATAAATGGTCATACT
			GCCAAGTGGCTGCCTGATGCGCATGTTAAACGTATTTCTGATGGATAATGCAGAGTTACATATCTCTCTTACCAAATCCATCTTGGCAATGAATTCACTGTCATATCTATCTGATTGTGGAAAATCAGACAAATGAACAGATGTTTCTTTGTACTTAAGCCCTTGCCATATAGTCTCTGTTATGAGTGGCAACAAAGGAGCTGCAGCTCGAAGCATGTAATAAAAAACTGTGTACAGAACATTATAAGCGTCGGTTTTATCTTGATCTAAGTCACTTTTCCAAAAACGCTCGCGACTGCGACGAATATACCAGTTATTTAGCACTTCAAAGAAATCTGTCAGGATTTTGCAAGCCTCCTGGGAGTTATAGTTGTTCATAGAAGCTTGAATACCTTCCACAGCTTCAAAACATTTGGAAATCATGTAACGATCAATAGTACTTCTATAGTCCTTGCAAACTTCAGCTTTAATCCCATCTACATTTGCATACATAGTGAAAAAGTGATAACTATTCCAAATAGGTTTTATTACGTCCTTCAGAATATCTCGTATTGATTTTCCTTCTTTGTCGAGTAGTAAATTACCACCGCAAACAATGGAACCAGATAGCATAAGAAAACGCAGCGCATCAGAACCATATTTGTCAAAAACCTCCATTGGATCTGCATAATTATTCAAACGTTTGGATAATTTCTGACCTTTCACATCAAGAACCACACCGTGGCATATGCAATTCTTAAATGGCTCACTATCAAATAAAGCAGTGGAAAGCACAAAAAGCGTATAAAACCATCCTCTTGTTTGTGCTATATATTCAGTAATAAAATCCGCAGGGAAATTACTCTCAAACCACTCCTTATTTTCAAACGGATAGTGAATTTGCGCGAACGGCATCGAGCCAGACTCAAACCAACAATCAAACACATCAGGCACACGACGCATAACTGATTTTCCTGTTGGATCATCAGGATTTGGTCTTGTTAAAGTATCGATAAATGGTCTGTGCAAATCATCTATTTTAACATTAAAATCTTGCTCTAGTTCTGCTATCGAACCATATACATCCACTCTTGGATATTTTGCATCATCTGATTTCCACACAGGAATTGGCGTACCCCAAAATCGATTGCGTGAAATAGACCAGTCATGCGCTCCTTCAAGCCATTTTCCAAATTGACCATCTCTTATATGATTTGGCATCCAATTAACTCTCTTATTTAGCTCTACCATTCTGCTTTTGAACTTTGTCACAGCAACGTACCAAGAAGGCATAGTGCGATAGATCAAAGGAGTATCAGTTCTCCAGCAGTGAGGATAATTATGAATATGTTGCTCAGTCTTAAACCAACTCCCCTGCTCTTTTAATTTTTTTATTACTGTATCATTGGCATCAAAAACATGAACTCCTGTTAAATCTGAAACTTCTGCAGTAAATTTCCCACCGTTATCAATTGGACAAACAGCTCGAATATCATGGCTTTGGCAAAGGTAAAAATCTTCTTCACCAAATCCAGGAGCAGTGTGCACAACACCAGTGCCGTCTTCTGCTGTAACATAATCAGCACTGAAAACACGGAATGCATTTTTTGTATCTTTAAAGTAATCAAACAGTGGTTTATAGGAAAGACCTGCAAGATCACTCGCTTTAAGTTTTGTATTACAGTTTTCATATTGAATATTGCTTTGTTCACAGTGGCCGACAAATTTCTCTAAATAACTTTCAGCAAAGATGCAGACTTCACCATTTACTAACATTGCACAATACTCAATATCTTTTCCTATTGCCAGTGCAAGGTTACTCGGCAATGTCCAAGGCGTTGTAGTCCAAGCAAGTAATTTACATTTTTGTTTAAATTGCTTTGGATTTTCTAAAAGTTCAAACGCAACAGTTACAGCTTTGCTAGTTTTTTCTCTATATGCGTTATCAAGCCTTGTCTCAAAATTAGATAATGGAGTTTCACATGCCCAACTATAGGGAACAACGCGTATTGATTCATACA
			CCAGACCCTTATCATAAAGCTGCTTAAATGCCCACATGACCGACTCCATAAATGATTTATCCATGGTTTTATAGTCATTGTGAAAATCTACCCATCTTGCTTGTCTATTTACATACTTCTCCCATTCTGATGAAAATTGCATCACAGAAGTACGGCAATGATTATTGAATTTTTCAATGCCAAACTTCTCTATCTCAGTTCTGCCAGATATTCTAAGTTCTTTTTCCGCGCCCATCTCAGCCGGTAGCCCATGGCAATCCCAACCAAATCTACGTTCAACTCTTTTTTGCAGCATGGTTTGATATCTTGCAAATGCGTCTTTGATGAAACCAGTGAGTAAATGTCCATAATGCGGAAGCCCGTTTGCAAACGGAGGCCCATCATAAAATACAAAGCAATTATCCTTAGAACGCTTCTCAACTGATTGCTCAAAAATTTTATTTTCCTGCCAAAATTTTATGATTTCCTTTTCTAGTAATGAAAAATCAGGACTACTGCTTGTATCAGGATAATGCTTCATATTCATTCTGACTGGATAAAGTTAAAGAATATAGAACTTTTTGGAAAATTACAAATTCAAAAACTCTATTTCTATAAACATAAAAAGGTATTGACATTATTATACAGCATACTAATAAATCAGACTTATTTACTTAAGTTAAAGATGAATAAAGACAATAACAGTTGGCCTTATCAGAAATTTCATAATGCTAACAAAAGCAATAGTAAAAGCAGCTTTATTTGGGGATCGCGTTCTTATGAATACAAGAATTCTGGAGAGATTGAAAAAATACGCTATCAGTGGGAAAAGAAAAAAAATCCCGCAAATCTATTATATCAAATCTCGTATGATTGCGTAACACAGAGTTGTAGTTCTTTAAGTATTAAACCTAGATAACTTGAAAAAACCACATAAAGCGCTTCTGCGCAAGAACGCAGGAGCACTTTTTTGTAATTAGGCAGCACATCCCAATAAACTATTTTGCCGAGCTTCCAACACTCTTACATTTACTATTTTATCTCCGTACTTCCCTTCAGGATCATCAATGCAAACTGATTGCATATATGGACTTTTGCCAATAATTTGAGCTTGATGTTTGCCTTTTTTATCACTGAACAGAACAGGAATAGTCTTGCCTACCATACTTTTATTAAACTCAAATTGTTGTTCACTAATTAATTTTTGTAAACGAAGAAGGCGCTCTGTTTTAATCTCTTCTGGTACTTGATCTTTTCTTTCTGCTCCCGGCGTACCTGGTCTTGGGCTATATTTAAAACTATAAGCCTGAGCATACTTTACTTTTTCCACTAATTTCATAGTTTCTTCAAAGTCTTTTTCAGTTTCTCCAGGAAAACCAACGATAAAATCAGAAGAAAATTCAATTTCAGGTTTCAATTTGCGCAATCTGTCTATTATTCCCAAGTATTCCTCTGCCGTGTGTTTTCTATTCATTGCATGCAATATTTTATTCGAACCTGACTGCACAGGTAGGTGAACAAACGGCATGAGTTTTGATTCCTCCGCATGTACCAAGTAGAGAGATTCGTGCATATCTCTTGGATGAGAAGTTGTGTAGCGGATTCTTTCTAGGTTTTCAATTTTAGCAATGTGACTAATTAATTTTCCTAAATCCCACACTTCTCCTCCGCACTCCCCATGATAAGCATTGACATTCTGACCAAGCAAAGTAATTTCCTTTGCTCCATTTGCAACTAACTTCAATGCTTCACGGAATATTTCATTTACTGGTCGTGAATACTCAGCCCCGCGAGTGTAAGGCACCACACAAAACGTACAAAATTTATCACAACCTTCTTGTATGGCAAGAAACGCAGAAAACCCTTGACTATTGCCATAACATTCATCTGGCAATTTATCAAACTTCGCAACTTCTGGAAAATCAGTATTTATTACATGACCTTTACTTCTGCTTGCTTTTACTATCAATTCCGGTAAAGCAGCAATACTCTGCGGACCAACAACAATATCAACAAAAGGA
			GCCCTTCTGAACACTTCTTCTCCCTCCGCTTGAGCCACACACCCGGCCACCACTATAGTAATTTCCTTATTTTTTTGTGATGAATGGATTCTTCCAAGCTCTGAGTAAAGCTTTTCTGCTGCCTTTTCTCTAATATGACAAGTATTCAATATCACCAAATCAGCTTGTTCTACATCACTAACAATGTTGAATCCTAGAGGCTTAACTATATTCTCCATTAAAACAGAGTCATAAACGTTCATCTGACAGCCGTAAGTTTTAATGTATAGGCCTTTCATATTAAAAATTCTTCATATAAATCCTAGCAAATTATAGGAAAAACTGAATTCTAGTACAACAGCCAATAAAGATTGCTTGACAAACCTTCTCGCTTTCCTTACCCTAACAGTAGAGGTATTTTAAGAGCTCAAAAATCTATCTTCGTCTGCAGACTTTTCAGTCAATTTCTCAATAAAAAGTGTACTCTTCAGTGTATACTGTAGTATGTACGCTGCATTTTCTTTCTAATCTTTCAGGGGGATTTTATGTCCATAATTCCAGATACTTGACCTTTATTCTTAAGCTAAAAACCGATTGGTACCTATGGTTTTTATAAAGAAAGTGCAAGAAATACTTTAAAGAATATGAAATAAAGGTAGAAAAGGTTCGAGTAATTAAAAAACATTTCCAGGCATAAATTTGCGATTCATACTTAAAAAGTAATTACATTAATATAATATTCATACTTGTATACCAATATAGATATAATACTAATTAAAGAGCACGTTATACAAGAAGAAGTATCAGATTTTGCAGATGCTCTTTGTCAAAATAAATGTGATTTCTTTCAGGTGACACCTCCTATATCTTTCTTTAGGTTATACAGAAGTCTAACACAATTATAGAACAAGCTTAAAAGTTCTGGTAAAGTAGTTTTATTTATAAAGAGTATGCTACTTGATATTGAAAAACGCAGCATAACAAATGCACTGTGGAAGTTACAAGAAGCAGATCAAAGGGAGATTTTAACTCTTATACAGAGATTTGAGTTGCCAGAAATATTAGCAAGAATATTAGTTAGTCGTGGTGTTAACATAGAAAATGCACATGACTTCTTACATCCACTAATCAGATCACTATTACCAGATCCCTTTCACCTACTTGATATGGACAAAGCTGTTTCTCGCATAATAAAAGCAATAAACAATAATGAAAATATTGCAATATTTGGTGACTATGATGTTGATGGAGCAACGTCATCAGCATTGATTAATAGGTATTTAAGAACGATTGGAACACACTCTATAATCTATATTCCAGATCGTGTTGATGAGGGCTATGGATTAAACGTAGATGCTTTATTACAACTTAAAAAGAACGGAATTGATTTATGTATTTCTGTTGATTGTGGTACGCTTGCATATCAACCAATAGAAGATGCAAAGGTTTTTGGGCTTGATATTATAGTTGTCGATCATCACCTTGGTACAGAAAAGTTACCAAACGCTGTAGCAGTTGTTAATCCCAACCGCCTTGATGAAAGCTCTCCTTATACTAACCTTGCAGCAGTTGGAGTGTCATTTCTGCTAATTGTTGCCCTTAACAGAAGCCTACGTGAGCAAGGATTTTTTACCCACAAAAAAGAACCAGATTTATTTGATCTACTGGATTTGGTTGCTCTTGGAACTGTTTGCGATGTTATGCAGATCACAGGCCTAAATAGGGCTTTTGTTTTACAAGGATTAAAAGTTATGTCAGCAAGAAAAAATGTTGGCTTACGTGTTTTGTTTGACGCTTTGGGAATCCTTGAAAAACCAAGTGTTTCACGATTAGGGTTTAGTATTGGGCCATGTATAAATGCCGGAGGAAGAATTGGAGAAGCATCGCTCGGTGCAAGGTTGCTTTCCACTGATAATGAAGAAGAGGCGCATTCAATCGCGCTAAAACTAATAGATTTGAATAATGCAAGAAAAATGCTAGAAAATGAGGCTCTCTTAGAAGCTACAACACAGGCAGAAAAA
			TTTACCTTATTAGGTGTAAATTTTATAATGGTAAGTGGCAATTGGCATCAAGGAATAATTGGTATCATTGCATCAAGACTAAAGGAGCAGTTTCACCTACCAACGATAGTGATATCTTTAAATAACGGAATAGGAAAAGCAAGTTGTAGGTCAATTTCTGGAGTAGATATTGGTGCCGCGGTTCTTTCTGCAAAATTTACCAACCTAATCATTGAAGGTGGTGGTCACAATATGGCAGCGGGGTTTTCGATTAAGGAAGACAAAATAAGTGATCTACATGATTTTTTTACTGAAAGATTTGCAAACTCTACAAATGACAAAATCATAAAAGCCGATGGCATAGTAACAGCTAAAGCAATAAACTTATCCATGTGGAATCAATTGCAACGCTTAGAGCCATTTGGTGTTGGCAACCCTGAACCGAGATTTATCATTCAGGGAGCAAAGATAAGAAAACCGGAAGTTATAGGAGTTGATCATATAAAATGTTTTATTGCTGATGATAATGCTATGGTAAAAGCTATTGCGTTTCGCTCTGCAAATACTGAGCTTGGCTCTGCTATCATGCAGGGTAATGTTAAAGCCATTTTGGGTAAAATCTCTATGAATTACTGGAATGGCAATGAATTTATACAACTTATGATAGAAGATGTCTTAACCATTAGTTAAGTTACTATTTTACAATAATTACCTATCAATCTCACCAAAGACTATATCGAGTGAACCGATAATTGCTGCAATGTCAGCAAGCATGTGTCCTTTTGCCATGAAATCTAAGGCCTGTAAATGCGCAAAGCCAGGTGCTCTTATTCGACATCTATAAGGTCTATTGGTACCGTCTGAAACTATATATACTCCAAACTCGCCTTTTGGTGCTTCAACAGCCACATAAGCCTCACCTTCTGGCACATGATATCCTTCTGAGTAAAGCTTAAAATGATGAATCACAGCTTCCATGGATTCTTTCATTTCTGCTCTTGGCGGTGGAGAAATTTTTCTATCTTCAGTTTTTATTGGCCCTTCAGGCATCTTCTTTATGCATTGCTTCACCAAGCTGATAGATTGTCTGATCTCCGCCATTCTTACTAAATAACGGTCATAACAGTCACCATTTTGACCGATAGGTATATCAAAATCTAGCTGATCATATATCTCATATGGCTGGCTTTTTCGCAAGTCCCAAGCAAGTCCAGCAGCACGGAGCATTGGTCCACTAAAGCCCCAATCAAGCGCCTGTTTTATTGATATTTCACTAATTCCTACAGTGCGTTGCTTCCATATCCTATTTTCTGTCAGAAGATCATCAACATCATCTATATACTTTGGAAATTGCTCTATAAATTTTGCAATATCTTCAATCAAACCTTCTGGGATATCTGCTGCAAGTCCACCTGGCCTTATATAAGCTGCGTGAAATCTTGCACCTGAGGCCCTTTCATAGAACTCGAGTATTTTTTCTCTCTCTTCAAAGAGCCATAAAAGAGGAGTCATCGCCCCAACATCAAGTGCTTGGGAAGAGATATTTAGTAAATGATTTAGTATTCTTGTCAGCTCACAAAATAGAACACGCAAATATTTTGCCCTAATCGGAACTTCGCACTGCAATAATTTCTCTACACATAACGAATATGCATGCTCTTGTGACATTGGTGACACATAATCAAGGCGGTCAAAGTAAGGCAGAGCTTGAAGATAAGTTTTATGTTCTATCAATTTTTCAGTGCCGCGATGCAAAAGCCCAATATGAGGGTCTGCCCTCTCGATCACCTCACCATCCATCTCTAAAACAAGACGTAACACCCCATGTGCAGCTGGGTGCTGAGGGCCAAAGTTTAGCATCATTGTCTTTAGATCTGGCATGTTTGGAAGTTTAAGATGTTAAAATTGTATAGGGTAAAATGTGCTTAAAGTCAATAGGCTTCTTGTACAAGCTATAACTCATCGTTACAATAAAAAACTCTCAAAAACTTCACCACTTCTTCATGATCTGATAGACAATG
			TTTATGTGTCACATACAATTATTGTACTTATGTTGATCAAGGCAGCGAAATTATGTATAGATAATTTTGATTGAGAAATAGTTTTTCTACTATATAAATTCTACTTTAGAGTAATCAAAATTAATGAAAAACAATAAATATAGTTTAGGCTTAAGGATCATTCATTGGTTAATGTCTGCTCTTATTATTGGTATGCTTTGTTCTGGACTGTACATGAAAAGTTTGCCGATTAGCAGTGAAATTAAATTCAGCATATACGCTATTCATAAGGCTTGTGGTATCACCGTTCTTGGATTAACTATAGTACGTATATTTTTTCGCGTCTTTACTTATGTTCCGCCATTACCAGCCAATTTTTCTCGATTCGTAATCAATGCGAGCAAAATGATACACTTTTGTTTATATGCTTTGATGGTGCTAATACCGCTATCTGGTTATGTCATGTCTTCTGCTTCTAGTAAAGAGATCAAATATTTTGTTCATATCCCTTTGTTAATCAATGAAAACAAAGAGCTAGCTAGTGCAGCTAATCAGCTACATTCGATGCTTGCATATCTTATGATAGTCTTTATAACCTTGCATATACTTGGTGCTTTAAAACACACATTTATAGATAAACAAAACATTTTTAAACGTATGATATAGGCTATATGTTGAGCAGGCTTTGGAAGAAAGGAACGAATTTTCTCGGTAGTGAGTTTGCAATAATGGGTGGTGCTATGAGCTGGGTTTCAGAGAGAAATTTGGTTTCAGCAATCTCAAATGCTGGTGGATTTGGCGTAATTGCATGTGGTGCAATGTCTCCAGATTTACTGAAAAAAGAAATCATAGAAACACAAAAATTAACTCATAAGCCATTTGGTGTAAACCTAATTACTATGCACCCAAATTTGAGTGAGTTAATAGATATATGCATTGAAACAAAAGTAAGCCACACAGTTCTCGCTGGCGGGTTACCAAAAAAGCCTAATATAGAAAAAATCAAGAATGCAGGTATTAAAGTTATGTGCTTTACACCAGCATTAAGCCTTGCGGAAAGGTTAGTAAAAATGGGAGTAGATGCATTAATAATAGAAGGAATGGAAGCAGGTGGGCACATAGGTCCAGTTAGCACTTCTGTTCTCGCACAAGAGATATTGCCTCATTTTAAAAATGAACAAATACCAGTGTTTGTCGCAGGTGGAATAGGAAGAGGCGAAATGATAGTGAACTATCTAGAAATGGGAGCAAGTGGCTGTCAAATAGGTACATTATTTGTCTGCACAAATGAGTCAATTGCCCACAAAAATTTTAAAGAAGTGTTTATCAAATCAGCTGCGCGTAATGCAGTATCTTCTGTGCAGATCAGTGCTGATTTTCCTGTAATTCCAGTAAGAGCTATAGCTAACAAAGCAAATGACGATTTTATGAAGCATCAAAGAAACATTATCGATAAATATCAAAATGGACAGATCTCAAAAGAAAATGGGCAGCTTGAAATAGAAAAATTCTGGGCTGGAGCTTTAAGAAGGGCAGTAATTGATGGAGATGTTGAAACAGGATCTTTAATGGCCGGTCAAAGTGTTGGCATGGTTGATAGAGAAAAGCCTGTAAAAGAAGTAATAGATCTGCTAGTTCAACAGGCAAGCAATTATGTTGAAATGTAAAATCAGTAATCAGCAAAGAAAATAGTTAGCAAATTGCTATAATTATCCGTAATAAGGCATAACTGCCCAGTTTTAATGTAAAATTAACGCTAAAGAGGTATTCATACATTTTATTTGTATGAGAGGAATGTTATGCTTGATTCATCATATGAGGAAAGAGTGCTATTTGATAGCGCAGTAGGAAACAATACTTACTCATCTACTAGTGATCCTATCAGAAGTTCACAAATCTCAGATAAGAGAAAGGAGAAAACAGAGAATTATTCAGCATCAAAAACGAAAGAGTTGTACGAAATTATATACAAAAAGGTCACAAAAAAAAACATAATCATGAAAATCTAAAAAAGGGAGATG
			GAACTATCACAAAATGCATAGAGTTGTTCAACAAAGGAGCTGATCCTAACGTATTAATTCAATTAAAAAAATTACTGAGAGAGCAAGAAGAATATAAAAAATATTATAGATATTATATTGACAACTTCCTTCCAGCATTGAAAAAAGAAGTAATGGGATCAGAGGTCAGACTTCCAGTATTTAAGAATGAAATAGAACAATCACAAGGATCACCAACAAGAAGAGGAAAAATATTAGGAATAATTTCAGTAATTACTAATAAGAACAGTGATAAAAATCATTCTAATAGCACTATTCAAAATCAGAAAGGTTCTAGAAATAATCAAACAGATAGACAAGGTAATGTTATGGGATTATTTAAGAAAAAAATTTTCCTAGTGAAGTTGCAATTGCTGAAAGTTCGGGTAGCAGTGCTTTGGAAAGGGGTTCTTTAGCTAAGGGTGTAAGTGAAAAAGGAACCCCAGGAACATACAATACATTGAGAAATTCAGGTTATTATGGTGCTTCAACAATTCCTACATCAGAACAATCGCAAGAAAGAAAGAAGATCACACAATCACAATTGAATAGTCAATCTGATCTTTCGATTGATAGTAAAGATTTAAAAAGTGAAAAGCCTAATATAACTGTAAATGCTGTAGAAGTGCCAAGCGATGAAAATACTTCTAAACTCAGTAGTAGTAGTGATTTAGATAGTGGAATAAATTCATCTAGCTTGGCATCAAGTAGCAGAAGGAACAGCTTAACTTCAGTAACAAGCATTTCATCTGAGGAAAGTGTACACTTAAAATTAAACCCTGCTGAGAAAGATAATAGTTTGCAACTAGAAGATGAAGGAAAAACAAAATTAGCACATCCGAACAAAACAAGGCCCAAAGGGCCAAGCGGAAAAAGATCCCCTTCTAAACATCATGAAAAGATTGAAGATCAAGTTAAAAAAGAATCATCTCAGTGTGTGATCTTAGTGACAGGTAGTCAGGCAATGCAATCCGAAAAAAAAGAAGCTGCTAATTACGAAAATAAGAGTAAAGTTAAAGAACCTCATAATAAAAATCTTCACGTCGCACTTGTAACAAGTTCTGCTCTCTTAGCAATAGGGTGCATTGTTGCAGGAGTAATGACATCAGGATTAGTAGGAGCAGGACTGTTTGTGGTGGCTGCAGTGTTTGCTACAGCTGCTGCTGCTGAATTTTGTTCAAATATTCTGTCAAGTAAATTGACATCCATTAGTGTGAGTCCTCTTGTTGATAATAAAGAGCTAACACGGTGATAAAAGTTAAATATGAGTTACTTATGGTGAGCAAGTGAATTCGGTTCTTGCCTATTGATGTAAAAATTGTTACATTTGAGGAGTATCTTAAAGGTATTTAGCTGATGCATATTCAATTGGGTAGAGTTTTTGCTATTGTAGCTCTGTTAAGTTTTATCTTCATGTCATGTTCTAGCAAAGCAAGTGATGAATTGAAAAATATACCAGGAACGTTGAAAGAACTTATTTCTTCATTTTCAGTTAAAGATACTGTAGAAAATATAAGTCCCTCAACAATTATAGGTTTATGTATAGCTACAGTGATACTTGCAGTAGTGTTCAGAGGCCTAATTTTTTTCATGATAATATTTGGCGTACTGATCATGATGTTTGGAAGCACAGAAAAGGCAACAGATTACCTGAAAGAAAAATTCAACTTTGCAAAGGACATACAGTTACAATCCAATAACAAAAAAGAAGATAAGGATTCAGTAAGATAGATGATTCTTTATTATCTTTTTATTGAATACGCATGATATTGTATGCAACCAAAAATACCAGCTACTAGCTCTAATTCTGAAAAAAAGAACAATTTAGCGTTACTAGAAAGTATTAATTTAGATTTTATCCCTTATGCTTGCCACTACGATGAAGAAACTATACTAACAAAACAGGGGGAATTGTTAAAAATAATCAAATTAGAAGACTATTCTTCAGTTGATAACTATGGTGATCTTAGAACTGAAATTAG
			AAAAAGTATATCAAAAAATATCAAGAGTTTATATTTTACCGTTTGGATTCACACTGTCCGTAAGCGCAATAAACTGATCTTACAGTGGAATAAAACTGCAGACTTTTCCGATCAGCTACACTCAACATGGTTTAATAAACTAGTTGATAGTAAACTACAGTATATAAATGAGCTATACATTGTGGTGTTACTTAGTGATTTTGGCAAACATATTAATAATGCATTTTTTTTTGGCAGGATAAAGAATAGGCACAAGTTATTTTTACAAAAAAATCATCAAGAATTACAAAAAATAACTGACCTGATTCAAAAAGATTTAGAACCTTTTGGAGCTAAAAAACTGGGCCTTAGGTCTAGTGAAGGCAAAATATATTCTCAAATGATGGAATTTCTCCATTACATTATTACATTAACGCACAAAGATTATCCGATATGTGAAAGGGATCTATCGCAGCATGTGAAAAACCTAAAAGTAGCTTTCGGTTTCAATAAATTTCAAACATCGTTTGAAGGTCAACAGAAGTTTGGTTCTATTTTTTGCATAAAGGAATATCGAGAAATCCCCTTAGAAAATATAGATAGGTGTTTGCAACTTGACTCTGAGCTTATCATCACAGAAATAATAATATTTACTAGTAATAATAAAGCAGTAAAAGAATTCAAAAAACAAATTAATATACTGCAAATCAGTGAGGACAATACCTTACTTCAAAACTCAGGAATAAATGAAATAATAGAGCTTGAAAAAATTTCTGCTATGGATTTTTGTCAACAGAAAATTATTGTTACAATCTTTGCAGATGATAAGAATAGGTTAGCTAAAAATATCAGCGATTTATCCTCTGTAATGTCGTTAATCGGGTTGATGATGTTTAGAACTGATCTGCACATGGAAAATCATTTTTGGGCACAGCTTCCTGGAAACTTTGCTTTTGTTACACAACCAAAAAATATATTAGAAAAATATGCTTGCAGCTTTGCTATGTTGCATGATTTTACATCAGGTACGTTAAAAGGAGGAAGATGGAAAGAAGCAGTAACAGTTTTTTTTTCAAAAAAAGGCAGTCCTTACTTTTTTAACTTTCATGGAAAGAAAAATAATGGTCATACCACAATACTTGGAGCTCCAAATTCAGGTAGAACCTCACTGATCAATTTCTTACTTTCGGAATCAAGAAAATTTAACCCTAGGATTGTTATATTGGATAATACTGGAAAATCAATAATATTTACTAAAGCAGTAAGCGGCCAATATTACATAATTGGTCCAAAATATAAAGATAAAAGTCTAAAATTTAACCCACTGAACATTGAAGATAGTGCTTCTAATCGCAATATGCTTGTTGAATTGATCAAAAGGATGGTTGCAGATGCAAGTTTGGTAGACATAGAAGAAAAGACAAAAAAAATTGTAGATTCTATATTTACTATACCAAGAGAATCACGCTCTATTTCTCAAATTTCTGAAGTGCTTTTACTTCTTGGAGGCAAAATAAGTAAATGGTGTGGTGAAGGTGAATTTGCTTACTTATTCCAAGATGGTGATGAGTCAGATATTGACTGGGGAACAAAAACTATATCCCTCAATACTGCAAATCTCACTAAGCAAAAAGAATGTATGTCCGTGATACTTTACTATTTCTTATACTCTTTCGAAGCAAAATGTGATGGCTCACCTGCAATACTTGTTTTGGATGAAGCATGGGAGATAAGTAATATTTTTCCTACAGAGGGAGAGTTTGACGACTGGATGCAAAGAATGACAAAGTTAAATGTTGTAGTAATTCTAAGTACTGAAAACTTAAACCTAGCATTTGCTAGCAAGTTTACTCAATATTTAGATAAGCATGTCGATACGAGGATCCTGATGCCGAACATAAATGCAAACAGGTTATACATGAAAGCATTTTCTCTGTCGAAAGAGGAACTGAATGTCATTTTGCAAACACCAACACAGGAAGGTTTATTTTTGATAAAGCAATACAAAGGTTTAGTAACTT
			TAAATCTAGATTTGAAGAATATAAAAGAAATACATGTACTTTCAGCTAATAAAGAGACTATAAAGTATATGTATGAGGCGATGAAGGAAAAAGGCGAGAAAGTGAGTAAGTGGTTACCGGTGTTCTATGAAAAATGTAAAGCTTAATTTTTTATTGATATTCTCCTTGATATTTTGTCTTTCTTATCAAGGATATGCTGATTGTCCGCGTTTTGTGGAAAGTAATACTGATATTGAGGCAAATGCAAGTAAAGTAGGTAAAGGCTTTTGGAACTTCTTTACTGGCAAGTGGGGTAGCCTGAATTTTGATCCTCATCTATTAAAAGAAATCAAAGTAACAATGGTGAAAGATCAAGGAGTAGGAGGTTACTTCGATCCAAAAATTAAGGTCTGCGATTACGAAGGGAACGACAACTGTTATATATTATCCAGTGGAACATTCTGCCGCAAGATATATGGAACGCAGAGTACAGGAGCTGGAATTTCTGCAGCAGCTTTTATCGATTGGGAAGGAGATAAAACAAAGGCTGGAGGAGAAATTGCTCAAGGTCTTGGATGGGAATGGGTAGATGGTGTTACTGATGAAGAAAAAGTAAAATTTGCTAATTCTCCTAAGATATGCGCTTGTAGCCAAAAGGGTGCTTGTATGTCAGGAATTTCTTCATGGGGCTCTAGAGTATTTTCTGGGGAAAATATTTTTCGTCTTGGAGAGATGGAAAAAGCTTGTGATACATGCTATCAAACAAAGGTAAAGTGTGCCCCTGTACAACTTGCACCTGGCCCACCTCCATTTTGTGAACAACTTGCGATGTCACCACCACAAGTTAGAATTGTCCCTATAACAAATGAAGACAATGATTACTTTCATCCAAGAGTTGGAGTCATTATTGGTGAGCTGAAAGAAAGAAGAGAGCTACCTTTTCCACGCGTTATTTCAAGTAATAAAAACATTCAAAGTGCTACATACTCTATTCCAGATAAAGATACCCACCATCACTTTAATACTTATAGAAAAAAAGGTCAGCTCTGCACTGAATATTATGGTACTGAGAGAGAAGAGTCCAAAAGAAAATTACAATTTCCTGCTCGCTGCTTCCCAGCGCCACCTGCTCCAAAGATTGAAGAAGTGAGCATACCAAAGCCTAATGAGGGTAAAGGCGAAAATACGCTAAAAGTAAAAATGAAGATAAGTGAGAACGTTTGTACTTATGACGCACGTGGAACTCACAGTAATGGCATCTGTACTTTTTATGTTAATAAAAATTCTCCTACATACATTGGCCATCTGCCTTTAATAGTAGTAAAGCCAGCAATAGTAGAAAAAACAACCAATAAGGGTAATAGAAAAAGTGATATCGATAACATAATAGAAGGTGTATTAAAAAATAATTCGCAATTTGAAGTTCTCAAAAAGTATGGATACGTTCCTGATGTTGAAACAGAATGTAAAGAGCTTCAGAATGGTAAGTGCAAACTAGATGGCTCAGGATATTCAAAAGTAGAAATAAAATATAAAGAAAATCCTAAAAGTAAAATGCTCTGCCTTTCTGGTTGGCAGCCGGAACCAGAAGAGCTTGTTCTTAAAAAAGGAAGTGAGCTAATATCACTGAAGTCAGTAGGAGCAAGCTATGATAAACACAATACTGTTTACTCGAAAGAATCAAATCAATCTTATTATTTTCCCTGTAACGAAACAATTGAGGTTTTAGCAAAGCCACAAGATGCACTAGATGAAATAATATTCAATAAAAAAGGATATATTTCCATTCCTGCTGAAAATAAGCCTAGAGATAATTGCATGGCAAAAGAGGATAAAGAGGTAGATACAAAACAAAATTGTGACAAATGCAAAATAGTATATGAGTTAACAGATGGAAAATATGAAGAAAAAAATTGTAATCATGGTGATGATGGTTGCCTCTGCTTTGATGGAGTGTGTAGTCGCTCAACACAGTATATAGGCAAGGATAATAAGCCTTTTTACTTAAGAGTTTTACAAGA
			TGAAAGTGGCGTTGTAACGAAGTTAGATAATCCAATTAAAGCAAATAGAACAGAAGTCTTTTTCGCTGATAAATTATGCAGGTTCGATTTAGACGGTTTAAAAAAGAGATTGCGTGAAATAATAATAGCACAATTGAAACATAAGAAGCAGATTATTGAAAACAGGGATCAAAAACTTTATGAGCTTGGAGATGGCTATACAGATGATCTGTCAATGTATGATTACGTTGAAATAGAAGCATGGGGAGGTGGTGAAGCTGGTCATATAGCTGATAAAGCTCAGTCTACAGAAAATAGACCAGGAACGCCAGGTGATTACATTAAAGCTAAACTGAGAGTCAACCCTAGCTATCCATACATTAAAGTAAAAGTAACAGAAGGAGGTAGTGGACAAGAAAATCATATATCTAACAAGGATGGGGGACCTACTTTAATAAAAATGTGCAGAGACCTTTCAGAAACAATTTGTAAAGATTTAATTACTGTTGCAGGTGGAGGTACACACAGAATCTATGGGGGAAGGTATTACAAAGATACAATAATTCATGAAGAAAGTTTAAAATTAAAAGAAGAAATTAAGAAAGGGGAAAAGCTAAACTCTAGTAAAGATAATAAAATAGCATATATAGAAAATGGTGAGATTGGGTATAAAGATGTAACAAAATGTAGTAAAAACTACGTGAATAAAACATATGGTGCTGGTGGTTGTATCAACGAAAGCAGCAAAAGTTATAGCAAGGGCGCTCCTGGTTATGTGAAAATTAAACCTATATTTGATGAAATTAATAAAGAAAGAGTAAAAAAAATAGATGATGCTATTGAAAAAATGATACAAAATCCAGATGACATCACAGGTATTGATGATTCCTTAATAAATAAACTTGATCAAAAGATTATTGATACAATTAAAGAAGAAATTAGAAAAGAATTGTTAGGATTATAGTCAAAGGACCCTGATGGTTGCAAATGGGGTAAAGTTGAATTTACATCACTGAGAGTATCTGTTCAGATGCATGTGAAACCAGTGTTTCTTTTCTTGTATCTCAGTTCCCATAATGTCATCCCAGTGCATAACGCACAGCTGTACAGAACATTGAAGATGTCATTCCAGTGCGTGACACTGGAATCCATGTAAATTTAACTGGACGCCAATGTCACAAACTAGTTTTCTCATCTATCTTATTTTGCCACTCTGCTGAACAGATACGTCAATTTCATCTACTGATGAGCTAGGTCTGCTATCCTTTATATATTGTACCAAAAGCTCCATAATTTTTTTTTGCTCATAAAATTGCTGAAATGAATATATTCTATTCGAGCCAACTAACACGAAGTATCCTCCTTGTACATTTGGAGGATTATCATGCCAGCTAATGTTTCTTACGTACTCAGCAGCTTGTAAGGAATTATCTCCTGAAAGGTTTTTAATATTAGGATCAGCACCTTTTTCTAGCAGTAATCTTGCCATTTTTTCATTACCTTTCATAGCTGCTATATGTAGAGGTGTATTGCCAAGCTGATTGCCAATATTGACATCCACCCCTTCTACACTAAGTAATAATTGAGCTACCTCGTCATGGCCATTATTAACAGCTACACACAAAGGATTCATACTGGTATCACAGCCATTGACTTTAGCACCATTATCAAGAAGCAACTTAACTACTGCTTCATGCCCATTCTGAGCAGCTAGATACAAGGGTGTGACATTATTTTTTTTATCTACTATGTTAACATCAGCATTTTTTGTGCTAATTAATAGTTCAACTATTTCAGTATGTCCGTTCTGAGAGGCTAAGTACAGAGCTGTTATACCAAATTCATTGTCTTTATAGCATCAATCTCAATTTCTTGAGTATTAAGCAACACCTTTACAACTTCTACAAGTCCATTTTGAGCAGCAATATGTAAAGGTGTCTTACCATCAGTACAGTCTTTTATATTGGGATCAGCTCCCGCTTTAATTAACTCCTCTACTATAGCTTTGCTTTTAGCTACAA
			CAGCAAAGTGTAAAACTGTACTGCCTTTAGTAGTTCTTGCATGAATATTAGCTTCTTTACTGATTAGTAACTTTACTACGTCTAAATGTCCTGAATAAGCAGCAAAATGCAAGGCTGTAAATCCTTTTTTATCCTTGATATTGATATCAGTTTTTACATTAAGTAATAACCTAACTTCATTTATGTTACCATTATAAGCGGCTTGATGTAATAGAATATTTTCAACCGAGAGCGATTGAGTGCTGAACATATTTACCTCTATATAATAGTATGCCTAGTGGTATTACATCAAAACAAGGAACATTCAAGAAAAATTTTTTGCATCTGGCAATCTAATTTTCTCTATTCTAATATATACAAACTCTTTAAACCCACCTTGTAATCAGGATAAACTAGAGAGACACCAAGATCTTTTTTAATTTTAGTATTGCTTACTTTTTTTGACCCTAAATAAAAACCCCGTGCGTAATTTGGTACAGAAGAAATCTCAACTGGCTCTGGAGGGCTAATATTGAGAAGCTCGGCTGCATAAGTGACCACTTCAGATTGCGTAGCAGGTAAATCATCTGCACAATTGTATATCTCATAAGGCTTTATATTTTGCATGGAAGAAAATAAAACATTCGATATATCTTCAACATGAATACGAGAAAATTTTTTTTTCACATTTCTTGCTTTGCCAAGCTGCAGGTCAATTAGCGCATTTCTACCAGGACCATATATCCCAGCCAACCGGAAAATATGTACAGGCAATTTGCTATTTAGCCACTTTTCTTCGGACTTAAGGCGCTTTTTTCCTCTAATTTCTATAGGCTTTGTTTCAGATTCCTCATTCACCCAATTACCACAGTGTTCACCATAAACATTAGTTGCAGACAGATAACCAAGCCATTTAATATTCTCCAGACAATGACCGTATCTCTCCATAACATCATCACCGTCTGGAGGAATAGAAACTAAAACATGCGTTACGCTTTTAAGTAGATCTTGGTCGACCTTTTCATAATTAAAAAGTTGTATATCTTTATTTCTTGATGTACCGCTAACTTTCCAACCTAAATTTAGTAATTTTTGCGATAAAAATTTAGCTACATATCCATAGCCAAAGCAAAACAAGTGCATGAAAATTAATTTTTAAAATTCTTCTTGATAAATTCAACCCCTAACTTTATTCCCTCTTCATTAATAATATGCCCTAATCCATGAATTGGGTATCCTTGAGCGTTTACTCCATTTTCTTTCAGAGCTTTAACCGCTAAATCAAGGGAAGAAAAAGGTACCATGTCATCAGCATCACCATGAATAACACATATGCTGGGTTTTGATTTGATCTCCGGTGCAGTTTTTGAAGGTGAAAGAAACCTACCAGAGTATGCAACAACTGATGCACAAGACTGAAGTCGGGTAAGAGCTACATGCATTGCAAGCATTGCCCCTTGAGAAAATCCAACTAAAGAAAGCTGCATATCTTTTAAATTAAGCTCCTTTAATTTTGCATCAATAAAATGATTTACAATTGATGCAGCATTTTTCACCCCATTATATAGTGCTTCCTCACTACGATCTTCTAAACTAAACCACTGATAACCATCACCTATTTCTCTCTTAAACGGAGCATTGGGAATTACTAAATATGAATCAGGCAAAAACTTGCCCATAACTTTAGCAAGATGAACGAAATTATCGCCACTTGAACCCCAACCATGAAAAAAAATAATCAAATTTTTCTTATTTCCATTTGGACAAATTTCTTGGCTCTTAAGTTCAATCATCTCTTCATCCCTTTATGTTTATATTTAATTTTACGGTAATACTAAATTTGAGAAACAAGACCTCACTACTGCTATAGCTCTTTGATATGAATAAATACTACTTAGCTTCAACTTTCTCTATCAATTTCTTGACCAAGCCTCTCAATCTTCTGCTGGAATCATCAAGCTCTTGAATTTGTGAAGCATCTTTTCTCATGAGCTCTTTGTGATTACTCTTTATGTAATCAT
			ACATTTCCTTCATCTGAGCAATCATCTTGTTGATATCCATACCACCCATATCAGGTATCATGCTAGGCATATTTCCTTCTAGCATACCACCAGCCATAAGTTGCTGAGACATTTGCATGAATGGCTTTAAGGTCTGTTGAAGCAAATTAGGGTCGCTTGTCAATTTTTCTATTTGCTCTTTGCAAGTATCCATGTACTGCTTCATAAATTCATCATCTTGTACTTTATCTGTCATAATTACACCTACTTGAAACTAATATTATATATTGTTTTTAACAATACAAGAACAACTATATTAATACTTGATTAAATGACAAATTAACTATTTTAAAGCTTCACATACTCTCTTTAACCATTCCTTGTCTTTTATGCCATTTTCTATATTTTTATAAACAAATTGGTGATAGCTATTTATCCATTTAATTTCATCTTCAGTAAGCATTTGCACATCTATTAGCTTTTTATCATATGGAATGGAAGTCAGTTGTTTAAAGTTTAAGAAGCCGTTTTCTTGCTTTTCAACATACATCAGATTCTCAATTCTTATTCCATATTTTCCTGGAATGTAATAGCCAGGTTCGTTAGAAAGTATCATACCTGGCATGAGTTCCACTTTATTTCCCTTTGATATTGCTTGCGGTCCTTCATGTACCGAAAGGTAACTCCCCACTCCATGCCCTGTACCGTGCATGTAATCCATTCCAAATTTCCATAAATGTATACGCGCTAATATGTCCAATTCTCCACCAGTAGTGCCAGGGGGAAAGACCGAACTTGCTATCGCAATGTGAGCTTTTAGTACTATTGTGTAGTGAGCTCGTTGCTCATTGGTTGGATTGCCAATTGCTATAGTTCTTGTAACGTCAGTTGTACCATCAAGATACTGACCACCAGAATCGATCAAATATAGTCCATCTTTTTTAATAGCTTTATTTGTCTTACTGCTTGCACGATAATGAATAATTGCTCCATTTTCATTAAATGCGGAAATCGTTGGAAAACTCGGTTGCTTAAACAAATCCTGCTTTCTTCTATATTCTAAAATCTTTGCTTCAGCTTCGAGCTCAGTAATTTCATTGCCAATAAGCCGATATAGAAAATTTGTAACTGCTACTCCATCTTTGATGTGCGCACTTATAGCTCCAGTTATTTCAATTTGATTTTTTATTGCTTTATGAATCAAACAAGGATCTTCTTTCTCAATTATCTGCTTATTTTCTATTAGACCTTTTTCATTACCTATTGTCATTCCAGTGCTTGACACCGGGATCCATGCTTTTTTATTTCTGGTCAAGCACTGGAATGACACCGAAGCTGATTTTTCATTTAAATAATGGTTATACAAGGGATCTATTGCATTCATAATGCTCATTGGAGTTGTGCTTGGATCTATCATCATTGAACTTAGCTTACACAGAGAGCTTTCCAATTCACAAATATCAAAAATACTAACATTATTATCTAAATCCGCTTGTATGGTTGAATGTTGTTTATCTTGAACAAACAAATCAACATTACCACTTTTGTATAATATAGCACGACCCCATATACAGGGAGTATATTCAGCACTTTCATTTCTTAAATTTAGCAGCCATGAAATTGAATTTGGATCAGTCAGAAGTACTGCTTCAGCTTCTATGCTTTTAGCAACTCTTTCGCATTTACTCTTACTACTCTCACCAGATGTATGCGAGACTATTGTTTGTGTTTTATGACTACCTTCTTTTTCAATTAAGTACGGCACTAATTTACAAATGCTTTCATATTTCCTTATCTCTTTTACAGTAAAATATCTTGAATAATAACCCAGTGAGGTAGTCAATGTTAAGTTTGCTTTTACCCACCTGTGTGGATCCTCTTCTTGTATATTATATACTTGAAAATTGTTTTGATCGAGCTGACTGCGAGCTTGTGTAATATAGCGTCCATCTGTAAAAAATGGGCAACTGTTAGTTTTTGTAACAATAAGTAGCCCATTTGTTCCTGTGAAGCCACATAAC
			TCCGTTAACTCTTTTGAATATTCATTTAAATACTCGTCTTTAGTATGCAACATAAATGCATCAACATTTATTTCGTGCATAAAAGAGCGAAATTCTTCGATTTTTGACATGGAGTACCTTACGCAGAATTAGCAGCTATTTTCGTTTTCTTATTCCTAAGGTACACTAATATGCTAACTATCGCTGCTGGAGTTATGCCTTGTATTTGCTTAGCAATACCAATTGTTGCTGGCTTTATTGCTTGCAACTTCTCTATTACTTCACTGGACAGACCTTTAATCTGTGAGTAGTTGAAATTAGTTGGAATTTGAGTGCTAACTTCCTCTTGTAAAAACCTCATATCTGCTTCTTGTCTTACTAGATAAGGCTTATATTTTGCTTCAATTGCAACTGCTTCACATATTTCATTTTTAGCTGTGCTGACCATCGTGATGTCATTCCAGCATTCCGTTTTGTCATTCCAACACATAACATTGTTTAACTCCGGCCATATTTCTCGTAATTTATTCCAATCGATATTTGGATAACCGAGTAAATCTAGTGCTGTTTTTCTTATTCCATCATAAGATATTTTAACACCATAGAACCTGAGCTGCTCAGGAGTAATTGTTAGGCTCTCCAATTTCTCCTCAAGTTGCTTAATAGACTTAAGTTTATTCTGCAAAACAGAGTATCTCTCATGCGATACAAGGAAAATATCATAACCTTTTTGTGTTAATCTTCTATCTGCATTATCTGACCTGATTGCCAGTCTATATTCTGCACGCGAGGTGAATAATCTGTAAGGCTCAGCAATTCCCTTAGTGACCAAGTCGTCTATCATTACACCGATATATGAATCCGTACGATGAAGAACAAAACTTTTTTGAGATAAAGAGAGTGCTGCATTGATTCCGGCAATAATTCCCTGACCGGCTGCTTCTTCATATCCAGTGGTACCATTAATTTGACCAGCAAAATATAGTCCTTTAACTTTCTTAGTTTCGAGAGTATGAAATAGCTCTCGTGGATCGATATAATCGTATTCAACTGCATATCCAGGTCTTAATATTTCTGCATTTTCAAGCCCTTTTATACTCTTTATCATTTCATACTGCACTTCGATGGGCAATGAATTTGAAATTCCATTTGGATATATAGTGTTATCATCAATCCCTTCTGGTTCTAGAAATATTTGGTGATTATTTTTTTCTGCAAATTTTTTAACTTTAGTTTCAATTGATGGGCAGTATCTTGGTGCAATAACGTTATCTAAATATGAAGAAGCTGATCTGTGAAGATTCTCTCGAATTACTCTGTGTGTATGTTCATTAGTATGAGTAATAAAACATGAAACCTGAGGCTGGTTAATTTTCTCTGTAAGATAAGAAAATGGTGTAGGTGGATTGTCACCCATTTGTTCTTGTAATACTGACAAGTTTATAGTGACACGATCAAGCCTCGGTGGAGTTCCGGTACGTAATCTACCCAGTTTAAAATCATACTTCTTTAGCGTGTTTGCAAGCTCTATTGCAGGTTTATCTCCCATTCTTCCAGAAGGAGTTGTTTGCTCTCCTATATGAATCACACCACGTAAAAAAGTCCCTGTAGTCAAAACAACTCTGATTGTCAGTATACGTTCACCTGAGTCTGTTATTACAGCTTTTATATAAGATTCTCCATTGCTATCACTTTCGATAAGAAAATCGTCAACTGACTCTTCTTTTACTGTCAAGTTGTTATAATTTAGAATAATTTCCTGTATTGCTTTTTTGTATAATTTTCGGTCTGCCTGTGCACGTGGGCCCCATACCGCTGCACCTCTGCTGCCATTTAAAACGACCGAGTGTATGCTTGCTCGGTCGATAGCTCTCCCCATTATTCCATCAAGGGCGTCTACTTCTCTAACTACAACACCCTTTGCAACTCCTCCAATTGCTGGATTACAAGACATCTCTCCTATAGTTGAAATTTTGTGAGTTATAAGTAGTGTGTTTGCACCAAGGCGAGCTGCAGCTGTA
			GCTGCTTCACACCCGGCATGACCACCACCTACTACCACTACGTCGTACTTATTCATCTTCTTGAGTAATTCCTACTCTATAATATTCCAACTATCAGTGATTGATGTCAAATTTTACAGATTACAACATTGCACACTAACTTAGCTCAAACTGCCGTCTCTCTCGCAGAAAAAACTTTTTCAACTTTGGGAAAGATGATACTTTTATTAACTTCTTCTTCCGGAAAGGTAATACATTCATCTACTTCTTCGTGAGATACTTTGACATATGTAGAATCTGTAATCGAAATTGCACTTACTGCAGGTGTAATTGCTGTTTTATCTGCACAATACATTATAGCTACAGTTGGAAAAAGCCCTAAAATCGGTGCTATCAGCCCTATCATTCCATGTATTAATGTAAATCCTACTCTTGGATTAGGAAAAATAGCAGCTATGTTTTCAGCAAGTATCACTCCAATTGAAGAGCTTGTAGATACCATCAAACTCAAAAAATTTGCTGCTTTTTCATGCTTTTCCCCAACAGGATCTCTTTTGCAAAACTTATATAACAAACATCCTAAGTGAAAAACCGCAATCAATGCTGGAGCTATACAACCAGCAATTCCACCTATGGCTAAAGGTGATGAAGTGTCAAGACTTAACCACCAAGCTAATACTCCTAGTGCTGACACTATACTATAAGCTAACAAACAAATATACATACAATCCCTCTCACTAATTAATAGGCATCATTTTTACTCTAAATCGCAAACTTCCCCTCCGCCATCTAAATACTAGAGCAACAAGGAATGCTAACGGCTGTGCAAAAATATCTAATGTTTATATTTATGTAAAGTGGAAATTTTTAGTGGGGCGAGCGACCAGGATTGAACTGGCGACATTCAGTACCACAAACTGACGCTCTACCAACTGAGCTACGCCCGCCAAGATATAAGATTTTTAACATACGAGCACAAATAGTCAATTGATTATTTAAGCTACCTCCTTTTGCAGAGGGTTTTAAATATTTTCATTTATGCTTTTATCATTATACTCAATCGTATTGACACCGTGATATGTTTAAAAGTATTTTCACATTTAGTTTTTTTACAGCTATTTCAAGAATCTCAGGGCTAATAAGAGATGTATTGATTGCTACGGTTATTGGTGCAACCTCTCTTGCAGATATATTCTTTTCCTCGTTTCGCTTTGCTAATTTATTTCGATCGTTTTTTGCAGAGGGAGCATTTACTACCTCATTCATACCATTATACTCTGCAGAGTCATATGATAATAAAAAGGCATTTAATTTCGCAAGTAGTGTAATATCCATTACGTTTATTATTCTAGTAATTTTTTGCCTTATCACACAAACCTTCTTCCCTTACATGATCAAAATCTTCACTCCTGGATTTGACCAAAATAAATTTACCTTTACTGTAACTTTGTCGAAAATTATGATGCCCTACATAATCTTCGTGTCAATCGCATCACTTATTGGTGGAATGTTGCAAGTAAAACAGCATTTTGCTTCAACAGCTATTTCACCAATCATTTTGAACCTCTGTTTAATCATCAGTTTGTTTTTACCTTACATTGAAACACCGGCTCATAACCTTTCTATAGCCGTCCTGATTGGAGGGATTTTGCAGCTACTTTTAATAATATTTAGTGCATACAAATTAAAGGCTTTCTTTTCTTTTAGTTTAGAATTAAGTAACGAAGTGAAGTTGTTTTTCAAGCGTGTAATACCTGCAATTATCAACAACTGTGTAACTCAAATAAGCTTATGGATCGACACAATCATGGCGAGTTTTATACCAAATGCAGTTTCTTATATATATTATGCCGATAGACTAAATCAACTACCGCAAGGAGTAATTGGCACTGCAATTGGTACAGTACTTCTTCCTCTGATTTCAAAACGAATAAATGATACTGAGAATATAGTCAAAATACAGAACAAGGCCCTTAATATAGGGTTAATATTAATTATGCCAATAACTGCTGCTTTTATCA
			TTATTCCTGACATAATTTTACTTACGCTTTTTTCTTACGGCCGATTTGATTATTATGCAGTGCAGCAAACTATTCCTACATTAGTAGCATTTTCTCTTTCTTTACCCGCATTTATTATAAATAAAGTATTGCTACCCACATTCTTTGCTAGGGGAAAGCTAAAAATACCAACTATGTTCTCATTAACGTGCCTTGGAATTAATGTAATACTAAATCTCCTATTAATGAACAAATACCAACATATAGGAATTGCTATTGCTACTTCCATTTCCACTTGGATAAATTCTATTTTATTGATTAATTATTTAACAGTAAATAAGATGTATAAGATTAGCCAAGCATTATTACTAAATATTGTAAAAATACTCACTGCAACATTGGTTATGTCAATAGTTCTTTATCTCTCTAATTACTTATCAGCAGGGTTGTTTTTCGATAGAGGGCTAGCTCGTATTGTTTATTTAGTAACTTTAATAGCTTTGAGTGTTATTATTTATTCTAGCACTCTTTACCTAATTTTTAGAGGAAATTTGAATAATTTGAAATATGTATAAATTACACCCTTTGTATTGCTATATGTCATTTCAGCTACTATTCCAATATCCACTCCTTTCATCCCATAACCTATTCCTGTCATCCCAGTGCTTGACACTGGGATCCAGAAATTTTGTTGATTATATAATCTGGAAAACCTTATTTAAGTCACACTGGATCACAGTATCACACACACAACTGTATGAGTGTTGTGGTTTGAGAGCAATTTCCACTAGGAACCCAGTGCTCATCAGACCAGCTTCTCATGTAAAAATGCTGTGTTTTAACATAAGAATAGCTACTTTTTTGCTAATTAACTTAATGTATAATCAAATTTCCTGGATCCCAGTGTCAAGCACTGGGATGACAAGAAGAGAAGGGATGCTGGAATGAGAGGTCTATTATGAAACTTTCTTTATACGCCATATCATCAATCTTGTTTCTATTAATTCTCATGCACGTTGCTGCAACTTTTAAGGATTGGAGTGGCTACAGAGAATATATCGTAAAAGAGTTAGAGAAGACGTATGATGCTAAAGTACATGTTGGAGGAAAAATTGAAGTTTCGCTCATTACTCCAAAACTTACTATTCACAATGTATATGTACAATACAACAAAAACAAGGAGCAAAAATTATCAGATTTAATTAGTGCAAAAAAAATTGAAATAAGGCCATCGCTATTATCGTTGTTTTCATTTTCATTGCAACCAAAGTCAATCTCATTTTTGGGCATGAAAAGCAACAAAGAAAATTTACTTAATATTATGAATACGAAAGCCAATGATAATACAGTTGATATATTAATAAAGGACAGCCAAATAAGTTTTGGCGCCGATACTATTAACATCAAGGAAGTTGCTATAAAAAAAAATAAGCAGTTTTTTGGTGAAGTACAGATTGGTGACAACAATTACGATTTTTCTGGAAAGGTTAATGTAACAAAAAATAATGTACACATTAGTGTTGATTCAAATTTTGCAAATTTGCTATTTAAAGGTAATAGAAATCAAGAAGAGCTCAAGGGCAATTTAGTATTGACGATTAATAATAATTCTGATTCTATGAGCGACTTGGCAAAAATCATTAATCTTAGCTTCCTTTCTTATGTGATTCCCAGCGAAAATATTGAGATATCATCCAATATCAATCTCAATGAAAGCGAGTTTACGGCAACTGATTTAAAAATTGAGTCCAAAAGCATGCAAGGCACTGGTATAATACAAAATGATAGAAAAAGTGATCATACTAATATCAATATTAGTTTTAGTAAAGTCGACCTAAAAAACGGCTCACACAAAACAACAGATATGAAGGGTCTTTTAGAATCTTTTAGAGAGGTTGTGCCAAAGAACCTGAGCTTGGATTTTAATATGGAAGCTTCAAATATTCAATATCAAAACAGGATATTGGACAAATTTCATGCTACGCTAAAATTTGCTAATGGCGAAATAAAAGTTGATACTC
			TTCTTCAATTTCCTGGAACCAATAATATATCTCGCTTATCAGGAAAAGTTTCAAACAATGGCAACTTGTCTGAATTTAATGGTGATATATTGATAAAGGGTGAGTCGTTCATCTCACATATTTTACCTTCTATCAAGATGCAAGAAAGAGAGAAAAGTCAATTTACAGCAAGTTCTAAACTATATTTAGCACCTAGAATATTATCTCTTTCAGATATCAGATTGCTAAATAACAAAGAATCTTGGCAAGGATCAATTAAGGTAAATCACACAAAAAAACACAATATGATCGATAGCAAATTTAGCATATATAACATTAATATAGATAAATATGATTATTCATTATTCAGCAAAGTGCAATGGCTGAAAAACCTTAAGTATGATGTAAATATAAGAACTAGTGTTAAAGATTCTATATTCAATGGTACAAAAATTGAAGATTTGGATTTTTCATTAAAAATACAAGAGAACAAGCTAGTTGCAGACAAAATAAAGTTATTCGGAGAAGATTTCGACATTACCGGTAGTGTAAAAATATTAGTGGATCAAAAATACACTAAGCCTTTATTAGACGTAAACCTTACAGGTAATAAATTTAATGGAAATATCTTTAAATTACCAAAACTATTAGAGGTAAAAAGAAACTCAAAAAATGAAATAAATCAAATTCAATGGTCAACAAAGCAGCTTAATTTTTTAGATGAGAAAGGAGATTTTGATGCAAACGTGCAAATCAAAACTACAGAATTTAAAATTGGGCAAAACGTCTTAAAAGATTTTAACTTGGATACAGTGATAAGAAACAACACTATCACCATCAAACAGATAAGTTACATACTAGAACATGGACAAATGTTTTTTCAGGGTTATCTAAAAGCAGGCTCAATTCACACAAAATTTTCTATTGCAAATTTGGACACCAAGGAAGTTATAGGAGTTAATAACATAAATGGTAAGATAAGCTTAAGTGGTGAAATCAAAACTCAAGGGACAAGCTTTAATGATTGGGCTAGTAACTTATCAGGAAATGTAAACTTTCAAGCACAGAAAATAGAGTTTACAAATGTGGATTTTAATTCATTCATCACTAAGTTGTTAAGCAGTAAGAATAAACCTGAAATTTCCAAGCTTGCTTACGTTGATATATATAATGGCAGTACGCTTTTTGAAAATATTAATGGAAAAGTAAGTATCAAAAATGGTATATGTTCAACTAGTTCACAGTTTAGTATCGATCAAGCATCAGGTTCTATCTCTTCTAATTTAATCTTATCTAACTTCTCCTTAAATTCTATATTCAGACTTTTTTTCATACTACCAAACCATAACAGCCCTCTTTATATCGAGGCACACTTAGATGGCCCTATTTGGAGTCCTAAGATGAGTTTTGACGTAGATCAAATCTTTACCACTTTTAATTGGCAAGAAAAATAGTCAACTCTTTTATATCTATTCAGATACAATTTAGGAGGCAGTAAGCTTCATCTACCTCAAGTTCATTTGTGTTTTATTAACAATAAGACTGACTAATTACTTGCAACTCTTCAATTCTTATGTCACTGCAGCTTGTACTTGGACTCTCTATATCTCCAAGCAATAACCTCGTTATCTCTGTGTAGCCTTTGAAAACAGATAAATGTAAAACAGTCTTGCTAGAATTATCTACTATATTAACATTTGCTCCGTTTTTAAGCAATAATTTTACCACATTCTTATGGCCTCCCTGAACAGCTAAATATAGAGGAGTAGCACCGAAACGATTTCTTACATCAATATCTGCTCCGTTTTTAAGCAATAATTCCACCTCCTCTTTACAATTTCCGCAAGCAGCATAATGTAAAGGAGTAAAACCATAATTGTCCACTGCATTAACATTTGCTCCGTTTTTAAGCAATAATTTCATTTCCTCTAAGCGATTTCCGTAAGCAGCATAATGTAAAGGGACAAGACCATCATTGTCTGTTGGATTAGCATCTTGTTTGCCTCTCAACGATAATTCCA
			TATGAGGAAGATTAAATCGATAATTACTTACTGAATTTTCTTGTTCTTGATACATAAAATACCCCCATTTTATTACAGCTTAGTATAAATATCTACACTATATAAATATCAATTCAACGCATCAACACCTGGTAACGGTAAAAGTTTCCTTTTTCATAATACACGTAGATCAACTGAACCTATGCCTAACCTGGCTAGCTCCCTGCAGTTGTTCAGCACTTGGATTATCCAAATTCTGACTTGGAAATGCCTCTATAATGTTCTTTAACTCTTTATCTGTTAAGTGATAAGTTATTTCGTTAAAAACTTGACATAACACCTGCAAATTAGAATTCTCTATAGCTGCTCTACTTTTATCTAACAAATCCCTTCTGGCCAATGACTTATCAAATTGGCTTACTATCTTATCAGCGTGTTCAGGAAATTCTGATATACATTCCAATTTGTCAGAACACCTTATTTCATCATATTCTCTATCAGACAAATAACCTGCTAATTTATTCTCATCATTCTCTCGCAGAAACTGATATAATGATATATTGCTGTTATTAAGCTTGATGTTCATCATCTCATTCTGATAATCATCCCAAAATTTGGACAATTCAATATTTTTGACAATACACTCTGGTTTCGTTGTGATACCACTATGTACCACAGCATATGCAATTATAGTTCTTACTACCATCGGTTTATCGCAATACCCTATTTGGTAATCATCACTAGCTACAATAGATAAAGGGGTCCTTCCTTTCTTGTCTACTGAATTAACATTTGCTCCTCTATCAAGCAGCAACCTTACTAATTCCTCCCGATTATACTTAAGTGCAAAATGTAAAGGAGTCATATCCAGATTATCTACTGCATTAACATTTGCTCCTCTATCAAGCAGCAATTCTGCTACCTCCATCTTGCCACTTTTAACTGCAGTATGTAAAGGAGTCCACTTTCGCCTTTCTAATGCATTAATATTTGCCCCTTCATTAAGCAGAAATTCTGCTACTTCCTTATGACCATACCTAATTGCAATATGTAAAGGAGTCTCCTTTTGCTCAATTTTCACTGCATTAATATTGGCTCCAGCTTCTATCAACTCCGTAATCTGCTGTATATTCTCTCCTTTAGAAGAATTCATTAATAATTCATCCAATTCTCTTTGTTCCCTCTCATTCATAATTTACTCCACAATTTCATTGTAATTAATTTAATATGTAAAAAGAATAATATCAACCCAGCTTATCACCACCGGGTAAAGGTTGCAAGCCAAAAGCTTCTCTTTTTTCATTGAGCGTCATGAAGCTTGCGTTTTCCACGTATTTCCACATCTTTTGCCTTTTTTCCATTAGAATTTCTACCACGTCTTTATCATATGACAAACATAAATCTTTGCCAAACTTGGGCACTAGCCAAGAATTTAGGTGACAAATAATATTTTCTAGAGTCGGTAAGACTGTCTGTTCTCAAAGGGAAAGACGTGCTTCAACTAAATTACTGTAAGTGTTATCACCTGGTATGCCAAGCAACTGCGGCGGAACGCCAAAAGCTAGCGCAATATCACGAGCTGAGCTATGTTTTGACTCAATAAAATCCATATCCCTCGGTGATAAACTCATTTCCTTCCACTCTAGGCCCCCTTCAAGCAATATAGGTCTTCCAGCATTGACAGGACCTGAGTAATGATCATTTATCTGTCCTTTTAAGCGTTGGTACTGCTCTTGACTTAAGTTTCCACCACTTCCATCCTTTTCTGATTTTACAACTATTGCACCACTTGGTCTTGCTCCATTTTGCAGCATTGCCTGATTCCAAGCACCAGCCTGATTATGCTGATCTATACTATATGCAGCTGCCTCAATTGGTGATAGTCCATACCAATCATTCAAAGGGTTAAAGGTTTTAAGATGCAGTACTGTTGAACGCCCAGTCAATTTATCAACTCTAAAGTCATAACTGTTGTTATTTACGGTATAACGATAGACATAAGGAACGTTATTTCTTCCTGG
			AATAATTTCAACTCTATCGGGGCGCAGAAGATAAAGCTCTGTTGGTTTGTTCTGCGCCTCAATCATCAATACATAAGAATTGCCGTTAACTAATCGATAAGTCACAATCCCCTCAATAAATTCCGATTTTGATGTCATTGGATTAGGAGAATAAAGTAATTTTAGTAAAGGATGTGTTTTTAGTTGTGACTTTCCCTGATCAGTAAGCTGGCAGAGAGTAAAAGGTACCGAAGATGCAGCACTTGCGATCATATTAATTGCTCGAAAGGCAATGACATTTTTTATGTAGCCTTCCTCGGCAAAACTTGCATAATCGCGCCTACTCCAACTTGGTTCCATCATTAGTTGCAAAGCAGAGTATTCACTACTTTTCTTTCTTTGAAAAATGTTAAAATTCATATGTGCCTCCTGAAAAATCGAATGTGTTAAAAGATTGAAATTGCGATCTCATTAATATGAGATGTTAATGATTTGCTTCATTAAGAATGATGTCATCCAAGTAGCTGACACTGGCGTCTAGAAAAAAAAGAAATATAGATTTCAGCGTCACGCGCTGGAATGACAAAGCTGTGAGTGCTACCAGAACTGGAACCTCAGTGCCTTCTCCACCTGTCATCCCAGTGCTTGACACTGGGATCCAATTTTTCATACAATCTAGTCAAAGACGTTCTTTTTAGCGTAAAGCAACTATGCTTACCAGTTCAGTGTGCTATCTACAATTAAATTTCTGGATTCCAGTGTCAAGTACTGGAATGACATTGATAGACCTAAAAAAAATTGAATATGACAGAATGGCTAATCTCTAACCAATTTACTGATTATAACCATTCTGTGAAATTCATGGAAGCAAAAATTCAACAAATTTACAATAATTTATCTGACGAGCTAGTATGGCTGCTCCAGCACCCTCCACTTTATACTGCAGGAATCGGTGCAACAGATGATGACATTATTGAAAAATTATTTCCTATATATAAAACAGGTAGGGGTGGTAAATATACATATCACGGACCAGGGCAGCACATTATATATTTAATGCTAAATCTTAAAAAAAGAAACAAATGTGACATCAAGCTATATATCAGAGACCTAAGTAATTGGATCATAAATGTTTTAAAACACTTTAATATACTTGGGGAATTTAAGGAAGATAGAATAGGCATTTGGGTGAACAACAACGGAGTAGAAGAAAAAATAGCAGCTTTTGGCATTCGCTTGAGAAAATGGGTAACTTATCATGGCATAGCACTTAATGTCTCTCCAAACCTTTCCCACTATGAGGGTATTATTCCTTGTGGACTAAAAGATTACGGCGTTACATCAATGGAAAAACTAGGAGTAAAAGTTTCTCTTTGCGAATTAGATGATATATTAAAGCAAGAGTTTCATAAGATATTTTAATGTATTCCTTTATTCTTTATTTTCTATGCCTTTTACTCACTAATCCTGCACACACAATCAATCAAGTTGATATTATTGCTCCTTCTTCGAAAGGAAAAGAATCAGATCTGCCTACTATAAGAGAATACGTAAAAACTTTGGGTTTTAATCCTCACATTTCGGAGAAAATATACAGTAATGACAACCCATTTTATTCTAACTCTGATGAGTTTAGAGCGAATGATTTGGTTAATGCGCTCACTGATGATAGCAAAATAATTTGGTGTATCAGAGGAGGAGAAGGGGCTTCTCGGCTAATTCTCTATCTAGAAAAGTTACCCAATGATAAAAAAGAAAGAATTGCTCAAAGCAAAAATAAGAAAATTCTTATAGGCTATAGTGACATCACTGCTTTACATATCTATCTACAGGTTCAATATGACTGGCAAACCCTTCACGGCACCATGTTAGAGATGATAGTAAATAACTCTGTTGCTGAAAGCTCTGTTGAAAAATTAAAAGAATTAATTCTTAACCAACGCAACTCTATCAGATTTGACAACTTAAAGATGATAAATAATGGAGTTAGACTAAAAAATGGCAGATTAGAGTCTAAAATC
			ATCGGTGGTAATATGACTTTGGTTGAAAATAGCATAGGAACTGCTTGGCAAATAAACGCAAAAAACAAAATTCTATTTTTAGAAGACATAAAAGTTTATCCATATTCAATTGAGCGCAGTCTAGATCACCTAAAACAAGCTCATATTTTTGATGGAGTAGATGCAGTAATCTTTGGAGACTTTATTAACTGTTATAATGATAATCTTGTTGAAGTTGTAAAAGAAAGGTTTGCAAAAAGTGTTAACTTTCCTGTATTTACAATAAAAGGGGTAGGCCATGGACATACAAATGACCCTTTACCTTTCAACACTCACACTACCATTAGCGTTCAAGACGAGAAGGAGTTTATGGATGTGCAACAGTTATACAAGTAGCTTTATCTAACACTCCTTTCATTCCAGCACTTTCCCTTCAACCATTCAAGCAGCCCCTTCGTTGTCATCCCAATGCCCAGACACTGGGATCCAGGAACCTGCGTCACGCGCTCTACTATGAAGGAATGCTAGCAAACTCCCTGCTGTCCATTTATTAAGGCGGCAGATGATTTCTCTGCTCCATCAACTTTAGTACTAGGCTTTAGTAATTCATATGTAGCATAACCAACTACCAGTGCTGCTGCTGTAACTGCAACCACTGCTATAACGATAGGTATCAACTGAGCTGTAATTGTTCCAGTTGTAAAAAGTGCCACTGCTATAGAAGTGCCTAATAATGTATTCACTCCACCAGCAATCATTGCCTTATTACGTGCTTTCACAAAAGAACGTCCTCCTGCGTCTAATAGAGCTTTTACTACGCTTTCACTCTTAGCATACAATTCAATATGCATTTTGGCATATTCTAAATAAGTTATTCCATTTTTATCTACTGCATTAACATTTGCTCCTGCTGTGATTAAAGCATTTTCTATATCTACGTAACCATTCAAAGCAGCATGATCTAAAGGAGTCCTTTTATCTTTATCCACTGCGTTAACATTTGCTCTTTCTTTGATTAAAACCTCTACTGTGTCTACGCGACCATTCAAAGCAGCATGATGTAAAGGAGTCCTTTTACATTGATCCACTGCGTTAACATTTGCTCCTGCTTGAATTAAAGCATTTACTGTCTTTGTGTAACCATTCCGAGCAGCTATTATTAATAATGGAAGCTTTGAGTACTCTATCCCTGAAATATTTAAGCTAAATCCATGATTTACACCAAATTCATCTTTCTCCCACTCTTTATATAGACCTTGATCCTGTTTCTCTAGTTTGGTTTTTAATTCCTTAATTATATTATCTTTATTTAAGCCTTCCTTAACCTCAATCGTACTCAGTACTTCTTCCAGTGATTTATATTCCAATGCCATAATTTTACTTTCAATATTAAACAATATGTTTAATTATTACATAGTTATGATAAAAAGTCAATTAAAACAAGCTAATAACCGAGATTGTGAATAGTAAATTAGATTCAAATAGCCTCTTTGTGTTATTTCAGTGTTAGACCTTTTCATATCCTTACGAGCAAATTAATGTTATCCTTTTATTGCTAATCTAAAGTTTTTTATGTTCATACACTTGCGTGTTCATAGCGTTTATTCTCTGCTTGAGAGTTCGGTTAAAATTGAGGAGCTGATTGGTCTTTGTTTGCAGAACAAAATGCCGGCAGTTGCAGTTACTGACTCAGGTAACTTATTTGGCTCACTTGAATTTGCAGAATATTCAGCTAATAGGGGAATACAGCTAATAATAGGATGCAATATTATCGTTCGACACTTAGAACAAAATTTATCAATACTGCTACTTGCAAAAAATGAACAAGGGTACACTAATTTAGTCACCTTGGTGAGTGAGTCTTTTAAAAAGCGCAAGAATAACAGCGATATTCCTTACGTTGATTTTGATGAGCTATTAAATTTAAGTTCAGGCCTAATCGCCTTAACTGGTGGATATGACGGCATATTGGCTCAACTGTTATTGAAGCAAGATAAAGAAACGATAAAAAAACTGCTCTC
			AGCATTCGATGGTCATTTATATGTTGAATTGCAGCGTCATGGGCTGAATAAAGAGCTAGAGCTTGAAGAAGCTTTAATAGATTTTGCTTATCAGCGCAATATACCACTAGTTGCAACGAATGATGTGTTTTTTCCAAATAAGTCTGACTATGAGGCTTATGACATATTAACGTGCATATCGGAGGGCAGTTATGCCCTGGAGAATAACAGAAAGAAGTTAACTACCGAGCATTACTTCAAATCTGTGGCAGAAATGGAGGAGCTGTTCAGCGACATTCCCGAAGCAATTTATAACACTTTAGTGATAGCTAAGCGGTGCTCTTACATGCCAAGAAGCAGGCAGCCTATCTTGCCTAAATTTCCTTGTCGAGAAAATAAAACTGAGAATGAAGAACTGAGGGAGCAGGCAGTTTCAGGGTTGAAGCTGCGTATTGCAAATGAAACGGACATAGACCTTAAACAATACTACGATCGGCTGAATTACGAACTAAGCGTAATAACTTCGATGAACTACGCTGGCTACTTTTTGATAGTTTCTGATTTCATTCGTTGGAGCAAAGCAAATGGCATTCCAGTTGGACCGGGAAGAGGTTCTGGTGCTGGGTCGATTGTTGCTTGGAGCTTACAAATTACAGATCTTGATCCAATAAAATTTGGTCTGATCTTTGAAAGATTTTTAAATCCTGATCGTATATCGATGCCCGATTTTGACATTGATTTCTGCCAGGAAAAGAGGGATTTAGTTATTGATTATGTTTGGAAGAAGTACGGTTATGTTGCTCAAATAATCACTTTCGGAAAATTGCAGGCTAGAGCTGTGCTGCGTGACGTTGGTAGAGTATTGCAGATGCCCTACGCTCAGGTGGATAAAATATCCAAAATGGTTCCATTTAATCCGGTAAATCCGGTAACTTTATCACAAGCGATAGAGTTTGATCAAAATCTGCAGAAAGAACGAGATAGTGATGAAGTAATTGCAAAACTCCTTGATATCTCTTTGAAGCTTGAAGGAATATACCGTCACGTTTCAACTCATGCTGCTGGAGTTGTGATATGCGATCAAAAGTTAGAAAATTTTGTTCCCGTCTATTATGATCCAAATTCGGCTTTGCCAATCACTCAATACAGCATGAAATATGTGGAGAAAGCTGGGTTAATAAAATTTGATTTTCTTGGACTTGGTACGCTAACACTAATAGATCATGTATGTCGTTTAATTAATCGTGATGAAAAAAAATTTGATATTTCCTCGGTTTCTTTGGCTGATCAAAGAACTTATGAAATGCTCTCAAGAGGTGATTCAATCGGAGTGTTTCAGCTTGAAAGTTCAGGGATGAGAGAAGCTTTAATCAAACTAAAGCCAGACTGTATTGAAGATATCATCGCTTTAATTTCTCTTTATCGCCCAGGGCCTATGGATAACATCCCAACTTATGTTGCAAGAAAGCATGGACTTGAAAAGCCAGATTACATTCATCCATTGCTTGAGGAGGTGTTAAAAGAAACATTCGGAGTAATAATCTACCAAGAACAGGTAATGGAAATAGCGCGTATTCTCTCTGGATATAGCCTCGCAGAAGCAGATTTACTCAGACGTGCCATGGGTAAGAAAATTAAGGAAGAGATGGATAAACAACGTGAACTTTTTGTTCAAGGAGCAACAAAACACGGTGTTGATTACGACAGGGCAAGTTATATTTTTGATCTTGTTGCAAAATTTGCTGGTTATGGATTTAATAAATCCCACGCTGCAGCATATGCGATTATATCTTACCAAACAGCTTACCTTAAGGCTAACTACCCGCTAGAATTTTTTACGGCCTTGATGAATCTCAACATTGATGATAGAGACAAACTGAATTTGTTTTATCATGCTGCAAAATTCAGTGGAGTTGCTGTTCTTTCGCCTGATATCAGCAAATCTAAGGCTGAATTTTCAATAGAGGGTGAGCACATACGCTACGGAATTGCTGCTTTGCGTAATGTTGGTTTTGCTATAG
			CAGAAGGAATAGTAAATGCACCTTATAAGGACATATGGGAATTTATTCAAAATTTGGGGCATATAATAAATAAAAGGGCATTAGAAAGTTTAATTAAATCTGGAACATTCGATAGTGTGCACAAAAATAGAAAGCAGTTATACGAGTCAATAGACACATTGATTTACTTTGCAAATAAAAATAGGCAGTCAAATCAAGCTGCTTTATTTGGTAATCTTGATATTCTGAAGCCAAAACTTGAGAACGTGGAAGATTTTAATGAAGAGGAAAAATTAGAGCATGAGTTATTTTCATTGGGATTTTACTTAACTAATCATCCACTTGAAAAATTTAGAACTCTCTTGAAAAAATTAAATATTGGGTTTATCGGAGAGAGTAAAACGATAAAAACTGCTGGTGTAATATTAAATGTGCGTATGAGAACCTCAGAACGTGGAAGATTTGTTATCCTAACACTTTCTGATCCCCACAATGTTTCTGAAATAGCATTCTACAATAATGAAATAATAGAAGAAAAAAGGAATCTATTTTCACCTGGAGCATTTGTGATAATTGATCTTGAAATTTCAGAAAACACAACGAGACTATCAGGAAAGGACATATCTGAATTTACAGAAAAGGTTACTTCTCTAATGAAAGGATTAGTTTTAACTGCTGTATGTGCAGACTCGCAAAAAGTTGCTGAGGAGTTGAATGCAGTGTTGAAAAATGGAGGCAAAACCAAAATAATGCTAAAGTTTCTTCTCGAAAAACATAAAGTCAGCATCTTGTTGCCAGGTACATATTCAATCACCCCCCAAGCTATTTATGAAATATCTCACTTAAGTTGGATTGAAGACGTAGAAATTAATACAAATAACTTGCTTATATAAAAAAGTTTTATATAATAAAGTGTTTAATTGATATTAAAGGAAGATATAGTGAATCTCTATGAATTTACTTTTATAGCACAACCGAACTTATTGCAGCAAGAAGTAGAAGAAATGGTCCAAGAATTGGCTATTTTGTTGAAAAATATTAAAGCAGATGTTATTTCTCAGGAGGTTAAAGGTCTCATAGAAAGAGAACATAGCACAGTTACAAAACAAGAGCTAGAGGCAAGTACTGAAAGCATTAAAAAAAGTCTGATTGTTTACTCTGATTTTTTAGAAACTCTGACAAAAATTTTATGGGTTGAATTGGAAGAAGATTTTTCAAATTTAAAAGAAATAAAGTCAAGAATCGATAAAGAATTGAAAAATGAACTAAGTGATACGGGAATAAAACAAAATTTTATGGACCTTCCAGGAGCTAACACTAAAAGTGCATTTATCTATAATGTAGTAAATGCTTTTAAGGAAAATATTTCACAATATCTAATAAAGCTCCTTCAAGAGGTTTTAAAAAGTTTTAAAATAGTAGACTCAAATCAATTGAATAAAACGCTGGAAGTGCTTTTGAAAAATATTGAAGCTTCAGGATTGATAAAATATGAATATTGGGGTCTACTGGATTTTGCATACCCAATAAATAAGATGAAAAGTGGTCATTACTGTATGATGTGTATAAGTTTTACTTCAAGCATTATGGATGAATTTGAGCGTAGAGTAAAACTGAATGAGAATATTATTCGCCACTTGTCTGTACGGGTTAATGAGTTTTTTAAAGGTAAATCTTACATGATGGATAAACAAATTGAGGAGAAAAGTGCATAATGATGAAAAGACGAAATAGTTTTAATAATTCTTACGTGTCTGTAAATAACAGAACTGGCTTTAGGCGTCCTAAGGTCTGTCCTCTTGCTGCATCTAAAGATGAGGACATAGACTATAAGAATATAGATTTATTGTCCAAATTCACCTCTGACTATGGTAGAATATTACCTAGAAGGTTAACAGGTGTGTGCGCAAGAAAACAAAGAAAGTTGCGCTTAGCAATTATAAGAGCACGCTTTTTAGCTCTTGCTCCTTACTGTACTAAAAAAGTTAGGTAATTTATGTTAATAATTTTAAAGGAAAATA
			TAACAACTTTAGGTAAGCTTGGTGAAGTTGTCAAAGTTAAGCCAGGTTATGCACGTAATTTTCTTTTTCCACAAAAAAAGGCGATGAAAGCCACTAAGGAAAATTTAATAAAGTTAGAGGAACAGCGTTTATTATTGGAAGAAGAAAATACCAAAAAATTAAATGCAGCAAAAGTGCTTGCATCATCACTGCATGATAAATTTATTATATTAATAAAGCAAGCTTCAGAGGATGGAAAGATTTTTGGCTCTTTAACCACACGTGAAATTGCAAAAACTTTATTACAAGAAGGATATGATATAAGTCATCATAGTTTATCTTTGGGTGGAATAAGCATCAAAAATTTGGGCGAGTATCAAGTGAATATAGAATTACATAGTAAAGTGATAGTGCCAATTACTATATACGTTGTCAGATCTGAGAAAGATGCACATGAATTAAGGCAAGCAAAGTTGCAAAATCAGAAATCTGAGCAACAAGAGGCAGAGCAAGATGCGAGTAAAGAAGCTACTGATGGTGATGATAGCTGATCAAAGATGATCCCTTGTTATAGTCGTAAAGAAATGTTTTCCATTGCTAAGCTGGTATCATCCCAGTGCATGATACTGGGATCCAGTGTCATGCACTGGAATGACACCATTATTGGAATAAATCAAAAATGATCCCACGCTATAGCCGCAAAGAAATCTCTTCTATTTGGGAAGAAAAAAATAAGTTCAACATATGGCTCAAAATAGAAAAATTAGCATGTGAAGCTCAAGCAAAATTAAAAGTTATTCCAAGTGATGTTGCTGAAAAGCTCTCTGGTGCTATTGAATTTGATATTGAACGTATTAACGAAATTGAATCCATTGTAAAACATGATGTTATAGCTTTTTTGACATATATTGCTGAAAAAGCGGGAGTTGATGTTCGTTATCTCCATTACGGAATGACAAGTTCTGACGTTTTAGATACATGCCTTGCGGTTCAGTTAAAGGAATCATGTGATATTTTGCTCGAAAATTTAAAAAATATACTTGCAGCACTGAAAAAAAAGGCTGAGGACTATAAAAATATTGTTTGTGTTGGGCGCAGTCATGGAATGCATGCAGAATCAACAACTCTTGGATTAAAATTTGCTAGATTTTATGCTGAATTTAAACGCAATTATCAGAGATTAATTAGCGCGAAAACAGAGATCTCGATTTGTAAAATATCAGGTGCAGTAGGTAATTTTTCAAATGTTGATCCGTTTGTTGAAGAGTATGTAGCGAAAGAAATGGGACTTATACCTGAAACCATATCGTCTCAAGTCATTCCTCGTGATAGACACGCAATATTCTTTTCAGTTTTAGGAGTGATTGCAAGTTCAATAGAGAATATTGCCGTTGAAATACGTCACTTGCAAAGAACTGAAGTTGGAGAAATTTCTGAGTATTTTTCCACTGGTCAGAAGGGAAGTTCTGCTATGCCGCATAAGTGTAATCCTATTTTAAGTGAGAATTTGACTGGGCTTTCACGCTTAATACGCAGCTATGTTTTTCCTGCATTAGAAAATGTTGCATTATGGCACGAACGAGATATATCGCACTCGTCTGTGGAAAGGTGCATTGCTCCTGATGCTTGTATAGCAATGGATTTTGCTTTAGTACGATTAACAGATTTGATAGATAAATTGGTGATCAATAAGGAAAATATTGAAAAGAACTTAAATTCTTCAAAAGGCTTGGTTTTTTCACAACGAGTATTACTCGAGTTGGTAAATAGTGGTTTGGCGAGGGAAGAGGCGTATAAAATTGTTCAGAGCAATGCAATGAAAGTGAAACAAAACAATAGTGATTTTCTGGCCGAACTGAAACAAGATAAATTCTTACTTGAAGTTATTAACTCTAAAAAACTTGAATCTTTGTTTGATTTGAAGTATTACACGAAACATATAGATCATATATATAGCAAGGTTTTTAATGAGGCTGAGTAGCTCAGTGGTAGAGCAGGAGGATCATAATCTCTTGGTCGGG
			GGTTCAAATCCCTCCTCAGCCACTCAAGCTAAGCTATGGTTTGGCGATAGCAGCGCATTTGACAAAATAACGTGATTCATTGTCAATTAACTGAAGTTTTTTTTCAGTTGTTCATATAGTATATGGAATAATGTATGTGAAGTGATAAAGATACAACATTTGTTGTATCTATTCAGGGGAATGGCTAATGGTATCCGTTCAAGAAAGTGGTAAGGTAGATGAGAAAAGACAACTAAATGAATTTCATCCGAGTAGCTGACACTGGCATCTATATAAAGACAATCTCATGCACTCATTTAAAGTGAAGTTTTCTGGATCCCAGTGTCTAGGCACTGGAATGACAAGAAAAGAGTTGACTTGAATGACACCGAATAGGCACTGAGACAGAGGCTACTTGAATAATATTTCACCATGTCATTCCAGCACTTGATGCTGGAATCCAGAAGTTTTTTGAGCACAAAAGTCATGCTAAGTTTTTGTTGTTAAGAAAGGCTGGATAGCTACTTGCATGACACCATTTGTTACTGTGTTTTTGTCTATCTTATTTTGCTACCCTACTGAACGAATACACAAAATCTAACTTTTTTCTATACAACCAGCTAGGTCAAGAAAGGTGAATCTATCTCTTGTTACAAATGTAAGATTGACTACCTTGCAATATTGCTCTTTGTTCCAATTAAGATGCTCCGGTAAGTAGGGAATTGATAGATCTTCAAATACTTTCTGCAGGTGTTTTGCAGATAGTAAATTTTGCTTAATTAAACTAGAAATATTACTCCATTCTTTGCAAATAATCTCTTGAATTTTTTGCTGCATCATTTGCTTCTGCTTTAGAATTTTTATAAATTCGGTATTACCAAAGCACTGAGTTATATGTTTTACATCTAAAGTGATCGGTTTGGTAATCGGGTTTTGTATTGACAATATCTCCTCTTGCAAGTTAGCCATGGTAATCGTTGTCACAGCAATTTTTTCCCCATGTAACGAGGAGGAATAATCCTGTGTTACCATCTCAATTGCATGAGCTATCATATGTTCTCCTTGACTTGCAGAGTAACTGCCTTTTGACATCACCATTCCGAGTCCTGAAATCAATAAGGCTTCCATAAGTAATAAAACTACTTTTTTATCTTTTTTAGCAAGTGCCAGGTGTTCTCTGAGCAAAATTTCCTCCAGATTGCGAACAAGTTTAAAGGGGAGTTCATTATATTCTGTGCCAAGTAATAGATGAGATAATAGCCAATCGGCTTGTACTGTTGAACGGCAGATGAAATCTGCAAATCCACTTAATGTGAGACGTGGTGGTGCATTGGCAATTATATCGGTATCAATGTATATTGCCTTTGGAAGATGTGCTCCGAACGATTTTTTATATCCATCAACTAATATTGAAGCGTTTGCAGAGCTATATCCATTCATGGAAGCGGCTGTTGGGAACGATATATAATCTTTTTTCTCGAGGTAGCTTGCATATTTGCAGATATCATTAACAGTGCCACTACCAAATGCAACCATTAAGTCACTATCTTTTGCTTTATTTCTAACTAGGTTTACAGCTTGGAGGGAAGCAGCGCTGTTCAGTCTATTTGGTGTCATCCAAGTAGCGTGACACTGCGATCCATCATAGATTCCAGTGTCACGCTCTGGAATGATAGGTGTGGCTGGAATAATTAAATGAGAAACTTTATTAAGTATGTTTTTGTTTAAAAGTTTTGCTGTATTTTCATCTGCAATCAGAAAAATGTCATTTCCGTATTGTCTACATATTTCATAGATATTATCAGCAAGTACTTTTACTTCCCTAATAAGAACTTGTTCTGTGTGCTGTAATATTTGTTTTAAATATCGCATAGAATGTTTACAATACGGTAATGTTAGTATTTCAAGATTGATATGAAGATTGACCCTGTAGAACTAACTAAGAAATTAATTTCTTTTAAAAGTATAACACCAAAAGACGATGGAGCAATAGAGCATATAGCAGCCATTCTCAAGAAAAG
			TGGTTTTGAATGCGAGATTTTGGAGTTTGGTGATAAAGTTAAAAATCTTTATGCGAAATATATAAATGGAGTACCAAACTTGTGTTTTGCTGGACATGTTGATGTTGTACCACCAGGTGAGTTAAAAGATTGGATATCTGATCCATTTAAGCCAGAAGTTAGAGATGGAATGCTATATGGAAGAGGAGCAGCTGATATGAAAGGCGGAGTAGCTGCATTTATTTCTGCAATGGTAGATTTCGTTGCAGAGAAGTTTCGATTTAGTGGTTCAATCAGTGCACTGATTACCAGCGCTGAAGAAAGCACGGAAGAACATGGAACAAAGGCCGTTTTGGAATGGATGAAAAGCAAGCAAAAAAAGATAGATTTTTGTATAGTTGGAGAACCAACGAGTAATGAGAAATTAGGTGATACCATAAAAATAGGTAGAAGAGGTTCTGCAACATTTAAATTGATTTGCCATGGTAAACAAGGGCACGTTGCCTACCCAGACCTAGCGGATAACCCAATATATAAAATGATATCGATATTAAGTAAGATAAAAGATACCACTTTTGATACTGGTAATAAATATTTTCAGCCTTCACATTGCGAAATTACTACTATCGACGTTGGAAATAATACTAATAATCTAATACCTAGTTCAATAGCAGCAGGTTTCAATATTCGATATAACAATACACAAACACCGGACGTTTTATATAAGATGATTGATGCAATATGCGCCAATGTGACTAACGATTATAAACTTTCTATGCAGAGCAGCAGGGACGTTTTTCTCTCTACTCCTGATAGAAATACTGATATTATGCTTGATGCGATAAATAAAATTACTGGTATTGATGCTGTGCTGAGTACAAATGGTGGCACATCTGATGCTGCGTTTATTAAGGATATTTGTCCAGTAATTGAATTTGGTACGATCAACAAAACCGCACATCAGGTAAATGAATGCGTATCAGTAGACGATATACATAAATTAACAGCTATATATAAGGAGTTTATAAAAAATTATTTTTACCCCACTAATAAAATATTAAACCAGATCAATGTAATTGGTAATACGCCTGATGGTCCATTATTAGCTTGAGGTGCAGTTGGATAGAGAAGAAAACTTACTAGACACATTTTACCAACCCCTTATTATAATATTAAGGGTATTTTTGACTCAAAACTTGTCTTTGATCTGTGCAAGCTCAATAACAAAAACTCAGTAAAAAGCTTATTAGCGAAAATTATATGGTATCTGTTCAGCAGAGTGGCAAAATAAGATAGACAAAAAAAGTATAAGAGAGAAATCGGTGTCATGCAAGTAGCTGACATAGGTTCCTTTATAATGCCAGTGCTCAGACACTGATTTTTGATCGAAAATGTTGTCTTGTTTGTGATGAATTTTCCAGTGTCGCGCATTGATCATTTTTTTCTATAGTTGTCTTTTCTCGTCTACCTTATTTTGCTACCCGGCTCTACCTACCCAGATGCTTCTGAGAATTTCTTAAACATTTATAGCTCATACAAAACCCGGTCTGACTGTCATAAAGGCTTGCATGACCGCTTCAGCAAGATAACGTTCGCACTACTTCAAATTCTAATTTTCAACTTAAAGAGGTACATAATGTCAAATAACTTCAATTTCAAAGAATTTTTTCACCATCACGAAGCAAATAGCACTTTAGATGATATACAAAGGTACTTCATACTGTGGCAATCAGTGATATCACAGTCAACGATTGATGCAGCAAGTAACTGTAAAAAAACAGAAAGCTTGGTAGAGAAACGTAAAGCAATTTCCTGGCTGTCAGACTTTAGTCAAGATTTTGTTGAAACATGTATACTGGCTGACTGCGACCCGATATACGTAAAAAACAAAATACAGCCAATTTTAAAAAAGATAAAGCCCTTTTAATGAGGTTTACCCCTCTCACCAAGAAAAATATCATTTAATCTTTTTTCTATAGCTTCATCTATATCTTGGATTAATAGCTGCTTTATCATATTCA
			CTTTCCGTTCTGCCTCTTGAAGATTATTGTTACCGTAACTGTTCTTATTACTACAACCATAACTACTACCATTTGGTTTATTACTCATTTTTCTTCTTGTGCTGAGTATCTGAACTATCTTCTCCTTGAAAAAAGACTTCCAGCCTGTGCCAGAAAATAATTTGTAGAGAAAATGCGGAGTAAGAAACGCTACTAATATTCTAATAGAAACTCCATAACCCAAATCATCTCTATTTTCATAATACCATTTTAAATATTGATATAAATGGTAAAATGCATTTTTGAAAGAGCTAAATTCTACAGCATACCAAAAGCCACTGGTGAGAAACATGAGCATAATGCTCGATGTATAAAGATACAGAGTGAAAAGAAATAGCTTAACAACTATATCTTTCAAACTGCCCAGTATGTAATTAAATAACCTTAATTTATAAAAAAGTGATATCATTTCACGCACACTTCAATAAAGCTGGGGTGGAAGGATTCGAACCTTCGCGTGGCGGTATCAAAAACCGCTGCCTTACCACTTGGCTACACCCCAATATTGTTTATATCAATAACATTATTAACCCAATTAGTAAAAGATTTATTCGCTTTTCCTATGGGTATTATCACAACGGCTGGTTGATCATAAGAATGCATTGCCTCGATTTTTTCTACAATCTTATCAGCCTGATCATTCCTACTCTTCATAATTGTCACCACTTCACAATTACTATTAATTTTACCTTCCCATAGATACAAAGAATTTACCTCAGGAAATATATTTACACACACAATTAACTTCTCATTTAACAATTCTTCAGAAATAGCCTTAGCCTCTTTCAAGTTTGAAAAAGTTATATAGACTAAAACTAAATTGCTCATTAATCGCTACATAAATGCACTTCACTATACTGCACTTAGATTTATTCATCAAGAGAAAATAGAAGAGACTTCTTCAGTGCTTGACACACAGAAATTGAAGATGTCATTTAGTAGCTCTCCTCTTGTCATCCCAGTGCCTAGACACTGGGATCCATTTTTCATCTAGATTCCAGCATCAAGTGCTGGAATGACATAGCGGAATGTTATCCAAGTAGCTGACACTGGAATCCAGCTTTCATTAGAAACATTGATTACTTTTATGCTAATAATTTTACTATTCTGCCGAACGGACACAATTGCATATAGTATAGTCTTTAGTTTTAGTGAGAATAGTTTTATTCCACTGATCAAGGAGTGCTAAATTGAAATACGTATCACCTTTATAAGTTTTATGCATTTCAGTCATAATAAATTCTGAGATTAGGTTATGCTCTAAAAAAAGGTGTGCTATTTGTGCCCCACCAATCACAAAGACTTGAGAACTACTTTGAATTGACAGAAATTCTTGCATGGAAGAGATAACAGTACATTTTGGGCCTCTATTAAAACACTTGTTACGGGAGAAAACAATAGGTGTACGATTCTTTAGTATGCTCTGAGGCACGGTTTCAAATGTCTTTCTTCCCATCACAATAACTTGCTTGTCGGTTACTTGACAAAAATGTTTAAACTCACTTGGATAACGCCAGGGCAAATCATTATTTATTCCAATTACCCCATTAGGGTCAACAGCCATAATTCCAATAATCTTCATCCCTTTAAGACAGCTTGGGCTACAAAAAATCTCATGTGGTCGCGTACATTATGCACTCTAAGGAAATCAACCTTATTTTGCAGTATAGCAGATGTAGCAATTGTTTCTAAATCTCTATTAGAGGGAGATTCTATGGAAAAAGAGGAAATAAATGACTTTCTGGAATGGCCAACTAAAACCTTGCAGCCAAAATTTTGTAAAGTTTCTATACTGCGTAAAATCTGAATATTCTGATACATAGATTTGCCAAAACCAATACCAGGATCAATAATTATTGAACTTTCATCAAAACCAAGGGCAAGTAACCTATTAATGCTCTCCTCTGCCCAATTATTTATGATATCAATTGGGTCAATATCATGTGGAATAATATTGTCCT
			TATGTGGTGGTATCGAAAGTGAATGCATAATAACGACACTACACCCACTACTAGCAATCGCTTTTAGAGTATGATCATTCAGATCTCCCTTCTGATCATTTACCCAGGCAATGTTGTAGTGCTTCAAAACGTTTAAAATAACGTCTGGCCAAAAACTATCAATGCTGACTTCAATATCACCATTTTTCATATAGTCGCTAAGATTATCAAGTACTGGTTTTAGACGTTCATACTCTTCCTCTGGCGTCTTTATTGAAGCTCCAGGCCTTGTTGATTGAGCTCCAAGATCAACTATGCTTGCACCATCTGATACCAGCTGCAATGCCTGCTTGGTTGCTCGATTCGCATCATAATAAAGACCACCATCTGAAAATGAATCAGGGGTAATATTGACGATACCCATAAGCTTTGGTGAAAGCGTAAAACTCTTTGAAAAACAGTCTTGAACATTGAAAGCAAAGGTTTTGTTAACCATTGCCATCAAGTGGAGCAAAAATGGTCTATTTACTAATTCTGGGTGAGGAATTTTAAGGTCAGGCGTATCAAGCGTTAAGTCATCCAATAACAAAATATCTAAATCAATAACACGAGGTGCCCATTTTTCATGAGTCTGTGGACGACCAATGTCACATTCGATTTGTTTTAAGCCTTTTAGTAGCTCCTCAGGAGAAGAAGAACAACTTCCATAGACAATCATGTTGAGAAATGGCTTGTTCCAATCAGGTGGAGCACCATTTGGTAAAATAGCCTTAGTTTCTAGAATGATCGAAGACTTTAAGTCTTTTAAATAGCGCTTCTTTAGTAACTCAGTAGCTCTTTGTAAATGGGAAAGGCGATTACCTATATTTGATCCAATAGAAATATAGATCATTCTTGCAATTCATTACAGTAAGTAAAAAAAACGCCCCCATGCACACCAGGAACTGGTGGTGCGATTTTGTGAGTAGTCACCCTGACAGAATGCTCTTTTTGCATAAAAAGGTCGTTAATCATCCTGTATATATCATGAGTTAAATGCTCGATTAAATTAAATTGCTTGCCCTGAACAAGAGATTGAATATTTTGCACTACTTCCAAATAGCAGATAGTATCTTTAAGTTGATCAGTTGTAAGCCCTGAAGGAGGAGATTTAAAAGTGAAATCAACATCAATACTCACCAATTGGGGAGAAAACTTCTCTTCTGCACTACATCCCAAATGAACCCAAAGCCGTAAATCAGATATAAGAAGATTACATGCTACCACTGAATTTAGTATCTACTTATAATTAATGACAAACATCAACATTCATCATGCCATCAAGAAAACCCCATAAGAGTTTTGCTCCTTTTTTAGCGCCTTGCATGACTTTCTCTTGCTCTTCTTCGCTTAAATCTGCAATAAGGTTTGCACATTCTTCAGAATGCCACTCATCAGCTTCCATATGAACGGTAAAAAATTTGAGAGGACGTTCGTCGTTTATTGAATAGTGTTTTTTCAGACCCTCAATTTTAGATTTAGAAACCTCTGGAGTTTGACGTTCATAAGCGTACAGAGCTCCAAGACCTGCTGCAAAATCTGATTTTACAATGTCAAAATAACCATCAACTAATTCTCGTGTCTCCTTAATTTGTGCATTTTCACAAAGCTCTGAACGTGCTACTCCCAGTCCTTCAGCAAAACGCTGCCATAATTCTGGGTGATTCTCGTCACCTTGTTCTTCCTCTATTAAATTACCAAGTAAAACTTGCCGCATTTTCAAATTCGGACACAAGGAATGTATACCGCTGATATAACGAGGAAAAGCAGCAACATGGTGATAATATTCCTTAGCATAGGTTTGCAGAGCCTGCAGGCTTAAGCTACCTTCATTCCATGACTCGTAAAATGGGTGTTTTAATAAGTGAAAACTATCTAATTGATTATTAAGTGATTGAACAAATGTCATAAATAAACACTAAATTGTTTTAGGCTACGTTTAGGTTTATCAAATGTCAAGAGGCATTTCTCACTACTACTTT
			AATTCCAATACATATAAAGATAGATGCGTTATTGGTTAATTTTTTAGTAAAAATTGATTTTTTTAAAAGTTCCATGTATTATTAGATCAGTGTAGTGAAAAACGCAAAATGAAGGTAACAGAAGAAAACACAATAAAAACTAGGGAAGAGTTCGTAGAAGTTCAAAATGGAATGCGAATTCAAAAGATAGTGATGTCAAACTCGAAGAGCAGTGCAGATAGCAGAAAGAAAAAGCATATAGTTTACTTTCCAGGGCTTACATATACTTTTGAAAAAGAGCCAGATGAAGACAAAAGTGAATGGAATTGGGCAGCTGAAGCAGGTATGGATGTTCACCTTATTAATTTTCCTGGTTCTGGAAAAAGCAAAGGCCATTCTTTAAACGGTCGAAATCGAGTAAATGCAGGAATTGAAGTCATTTCAGATCTTCTAAAGCAAGGCATTCACCCAGACAATATAGTACTGTATGGAAGCTGTGCTGGAGGACCAATAGCTGCGGAGGTTTATAAAAAGTTTAAAAAAGATGACAATATTCATTTAAGATGCATTATCAATAAATCCTTTAGCTCATTCAAAAAACTTGTAGTGAAATTACTACACATATCAAAACCTAAATGGCTATTTCCTCCTATAATAAAATTCATACTCAAATGCTTTGGTTGGCACTTTAAGCCACATACAATAGTAAACGATATTACTCCATACACAATTTGTTTTAATCTAGAGAACGATGGCTTTATTAGTAAGCAGGCAAATATAGGTACTAAAATTTCTGATATAGAAAAAAGTCATAGGAAAAAAAACTACCAAAAAAAAGAAACTTTTGAAGGTTTTGAGCAATACAAAGAGTTTTTCATGGAACATGCCAACTTAGCTAAAATAAAAAACCTTGAACCTGAAGTTGGAATAATGAGAAAATGCTGGAATAAGTTTCTATCGTTACTACCTATTAAGGCAGATGATATTCACTTTTCTCCGATTACAGAATTGTGCTCATCAAGTGAACACAAATACACTCTTCCTGAGCTAACTTCACTCTTTTTAGAATTCACAGATGATTACTTCAAAAAGAAGGGCTCGCTCAATCAGGAGATAAAAACAGAAGTGATATTTGAAAAGAATAGTGAAAAAGAAATAGAGGAAAAGAAACAGTATTTTACCAATTTAAAGAATTATTCAATAAGTCAGAGTATATCTAAAAAGCTAACATCTCTGCAAATATTGAAATAAGTGTTTCTTTTGTGATTAAAAAAACATTGCATCTAGAGTATCTGCCATAAGTGATAATTTTGTGCTTTCATCATAGAGATTGTTTTCACTAGCTAATAATTTCTCACTAATTTGTGGATAAAGTTTAGAAACGTACTTCTCATAGCATTTATCTAGGCATTTTTGGTCTGTCCGTTTTGCTTTGTAGGAATGGCATTTCTGCTTACATTGATTATATCTAAATTCAATCCCTTTCTCTTTGTTTGATGCTTGTTGTTCCATAATATTCTTCAATTTAAATGC----------------------------------------------------------------------------------------------------------------------------------------------------------------------------------------------------------------------------------------------------------------------------------------------------------------------------------------------------------------------------------------------------------------------------------------------AAAACCGCGCTGGAACTTTTGAATTCCAGTTATGCAAGGAATCTAATATCATGGAGTT
			TTCAAACACTAACAACCACGTACTATAACAAGGCAAAAATTTTACGTAAGAGGGTAGGCCTTGCAATTGTATCAATAGTGGTGGGATTGGTAGGACTCGAACCTACGACCAATTCGTTATGAGCGAACTGCTCTAACCGACTGAGCTACAATCCCTTTTATCAACACCTATAATACACGCAAAAGGAAATTTGTCTACTCGCTTATTTCACTATCAACCCAACTGTGTAAATCATTTATTGCGCCAATTTTGCGTGCAATTTCCTTACCATCTTGAAATATGATTAAAGTAGGTATAGATTGAACTCCATACTTACTTGGCACCTCAGTTTCTCCATCTATGTCGAACTTGCAGATCTTGATCTTGCCTTTTCTATCCTCAGCCAATTGCTCGATACGTGGCATCAGACTTTTGCATGGTCCACACCATTCTGCCCAAAAATCTACCAGCACAAATCCTTTGTGGTTAGCAACTTCAGATTCGAAATTTTGATCATTTACCGCTTTAATATCATCACTCATAAAATACCTAAATTTTTATAAATATAGCGTATCAATTAACAGCTGATCAACTAAATTTTTTTGGATTCAAGTGAAGTGATTATATCTGATGATTAAAGATATCTACATTCCCCCAACCCATTGAATCTAGCTCAATACGAGTAAGAAGAAACTCAAAGCACTTTTCGGCTAATTCTTTTCTATTTTCACGTTCTAGCATTAAATCTAGCTTTTCCTTTATTCTATGAAGATATAAAACATCAGATGCAGCATAACTTTTTTGCTTGTCTGTTAAATTTTCATTTCCCCAATCAGAAGATTGTTGTTGCTTATTTAATTTTATATCAAGTAGTTCTAAGCACAACTCTTTTAAGCTATGACTATCTGTATAAGTGCGAACTAAACGTGAGGCTATTTTCGTGCAATAGCAAGGCAGTGCCCAAGTTTTTAAATAATAATGTATTATGCTTACATCAAACCGCGCAAAGTGAAATATTTTGGTTATATTTTTATCCTCTAATATTTTTCTCAAATTTGGAGCTGTATAATCGTTTTTGAATTGAACTAAGTGAGCGTTGCCATCATTGAAAGAGAGCTGAACAAGGCATAATCTATCTCTGCTATGAAGTAGACCCATTGCCTCTGTATCAACAGCTATAGATTTTATATCATTCGGTATTGCACTGGCTGGCAGATCGTCTTTATATATAAATATTCTCATAAATTTAATATGTTTTATAACACATACAATAATCAAAAATGAGTTTTAAGTATACGAAAAGATCATAGAAAACGTGCTCTCATGATTTTCATGTATGTAGGGTTTACAAATTATGATATGCACCTATAATAAGAATAAGTAAATTTTCATTGCGGGAGTGGCTCAGTTGGTAGAGCGCAACCTTGCCAAGGTTGAGGTCGAGGGTTCGAACCCCTTCTCCCGCTCTTCTTTTAACATAAAAAAATTGCTTCACTTATTCAACTAGTTCAGCCATGCTTAAAGTAGCTAAAAGCTTTTTAGAAAATTATTATTTAAGAGGGTTATATGGACAATGATACTAAAAGAATGTTATTTAGATTAGGTATAGCTACAACAATAGGAGCACTTACAGGTTTAGGACTCAGTTTTACAGCTCTATCACCTTTAGTAATGGGTGGAATTGTTGCTGCGATTCCGGCAGCCTTACTTGCATGTCGGATAATCTCTAATAGAGGACTCTCCAAAGAAGTCTTTTTTCAGACTGCTTGTTTTTGTGCTGTAGGTACTGCAATTGGAGTTGGTCTTGCTGCAGCTGCAATGGCTATTTTCCCTGGTGCAATGCTTGGAATGGGATCGGCAGCTTTAGCAGGTGGGTTGATAGCACCCATATCAGTAATCGCAGGGTTAAGTGCAATAGCTTATATTATTGAACCAATAGCTAAAAAAGTGAATGAGTATATTATATCACCTGTAGTTGAATGTTTTTCTTCAAAAGGGGAAGAGAAAGAGCAAGTTATATA
			ATAATCAATTGACGTTAGCATTCGGTTTTCTTTATAATTTTCTTTGTGAAAGAAGAAAAGTGCTTATTTGTAACGATAGCTGGTTTGCCAAATGCTGGAAAGTCAACGCTAATTAACAGTATCGTAGGCAAGAAAATTGCAATTGTCACCCCTAAAGTGCAGACAACAAGGACGCAGGTAAGGGGTGTTGCTATATGCAACAATGCGCAAATTGTTTTTACTGACTCTCCAGGAGTGTTTTCAGCAGAAACAAATCTTGAAAAAGCTTTAGTCAAATCTGCATGGGGAGCAGTTAAGGATAGTGACATTACTTTGTTGCTTGTTGATGTAAACAATTACCTAAAAAATATAGAAAGAATAAAAACGATATTTGCACGACTGGAGCGCACAAAAGGCAGATGCATTTTGGTTATCAATAAAACTGATTTAGTAAAGAAATCAGAGCTCAAGATGGCACATGAGCACCTAAATTTGCTTTATAAGTTTGAAAAAATTTTTACGATATCGGCACTGAAGAATGATGGACTTTCTAATTTGATGAATTACTTATCTGAAATTGCACCGATAAGCCCTTGGTTCTATGAAGAAGATCAAGTAACCGATTCCTCAGCTGATTTTTTATCAGCAGAAATTACAAGAGAGAAGTTATTCTTGAACCTACGTGAAGAATTGCCATACTCTACAGCTGTTATAACTGAACAATTTAAGGAAAAAAAAGATAAGAGTTTAGTCATAAAACAGATCATATTTGTATTGAAAGATAATCATAAGAAAATAGTGCTAGGAAAAGACGGCAGTAGCATAAAAAAAATTAATATCGAGGCGCGTACAGAATTGGAAAAGTTATTTGAGTGCAAAGTTCATCTCTTTTTGTTCGTAAAAGTGCGACCTTGGACTGATCGCCCTGAGGAATATATAAGTAATGCTTAATTCTTTGTTGGTATTTGATATTGAAACTATACCAGATGTAAATTCCTGTAAGAATTTACTAAATATTAGTGATGATAGCAGTGTAGAAGAAAAGAGGGACGCATTAACAAAATATCATCTTGAAATAACAAACGGGCAAAACTCTTTTCTGCGTCAGCCCTTCCACCTTGTTGTAGTCATTAGTTTTTTACTTTGTAATATAACACGCCAGAGCGGTTATGAAATGTTCACACTACAAGAAATAAGATCTGGAGGCACAGTAAACTCCAATGAAAAAGAGCTAGTAAAGGGATTTTTTAACTACATATCAGAGAAAAAGCCAAGACTAGTTTCGTTCAATGGACGCACTTTTGATATACCGGTACTGAAGTACCGTGCTATGGTTCATGACATTCAAGCAGAATATTTTCACAAAGCTGGCGATAAGTGGAATAGTTACAATCAGAGGTACAGTAGTGATTGGCATTGTGATTTGCTTGAATCTCTCTCTGATTTTGGAGCTTCTGCAAGAATGAAGATGAACGAAGTTTGCGCAGCATTTAATCTTCCCGGCAAGATTGGAGTTGATGGTTCACAAGTTATGGGCTTATATGATAGTGGCAAAATACAAGAGATTCGCGATTATTGTGAAACAGATGTGATTAACACTTATTTAATTTACTTGAGATTCATGCATCATCAAGGAAGAATTACTACAGAAAGCTATAATAAGAGCATAGAAGAACTGCTTTTGGAATGCGAAAAAAAAGAACACCTAAAGAAATTTAAAGAAGAATGGAAAATAACTTCTGGTGAAAATTTTTATATTGAATGTAAATGAACAGATGCTATGGAGCAATCTAATGATTGCTCCATATAGTAGTTATAAACTCCTTGTAGTAGAAAAGACATTTTGATATGCCATCTGCTTAACTTCTGCTTGTTCAAACTTAGAAAAATTTTCTAAATTTTTATCTTGGTATTCCTTTTTTACTTTCTCGAAAAAATTTTGCCTACCAAGAATATAATCACCTAAATTAGCAGCATAATATTGAGCATTACCTAAAACTGCACAGTTAATTCGACTTAAT
			ATTCTCGAAGGGTAGTAAAAGAGAGAAACATTATTGTTTGACTGGAAGTCATTTTCATCCATTATTTTAATGGCTTCATGATAACCATCTACTTGATGAACAAAACATCTTTCAGGTGCTGATATTCTCAATTGTGCACCTACATGAGCATAACCACAAATACCAGGTGATATCGCTGGTACTGGGTCTTGTCTATGTTGAGTTACTCTAATGGTTTTTTCTTGAAGAACATCATTATAAAATTCACTAGCAGTAAGATCAAAAACTCGTGGATCACCAAAAGTTGCAACATGAACATCTTCAGCTCCTTCTGTTTTATTGAGGGATAAAGCAGCTATCTTAGCAATAGCTCCTCCCATACTGTGACCTGTGAGATTAATTTTAAGATCTTTGACTTCTGATCCCTGTTTTTCAGCATGAGATTTCAAAATGCCATAAAGATTAGGCCATGAATCCACAAATGAATTATAAAATCCTCTATGCATTCTTCCACCGTTAGGTAAAAGTTCTGAAGTAGTAAAAACTACATTTATATCAGTGATTCCATCGTTTACACCATGGCTCAAACGAGTACCATGGTAAGCTATTGTTATTTCTTTACCTTTTATAAAAACATGACCAGCATCTTTTTCAAAGCTATTACCAAATGGAGTAATTTCATAACCTTCGCTGATAAGTTCAGCTCTAGTTTTATACATTTTTTCAGTAGATGGAACAATTTCAAAATCTTCTACAATTTCAAATTCAGTTTTGTATACTCTTTGAGCTAGGTTGTTACATCTTTTTTTACTTAATTTACCATCATCATCGCCATAGCTTATCTTGCAGAAATTACCCATTTCTAATAATTTCTCTCTATCAAATCCTGCAATTTTTATAATACTTTCATCTGTTTTATAGTCAGAAGGTAAAGAACATGGCTCATTTGGATCAGCACGATTTATAAATTCATAATCTTCAATGATCTCAAATTCATCGTCATATTCTTTCATCTCGTATTTGCCATCATCTACTGAAATAGAGTCTGGCTGTTCAGTATTATCTGGCTCTGAGTCTGTAGCAGCACCTGTAGTGCTAAACCAATTTCGTAAAAAACTAAAATCCATAAATACCTTGATTATTAAAAATAAAACAATAACTCACTAATTATAATATAAACTAAATATTATTGTCAATAGTTATATTAATATTTTAACCTTTGTGTACTTTCACTTGAGTAAATTTTACTTCCGTAGAAATAGAATAAGTATAGAGTTATAATACACTAACAAGCAAACCTCTGTGCTAAATTTTGGTTAATATACAAGTTGAGCATATTAAGAAAGTTGCTTTTAAAGTATTGCATTTTACTTTTATTTTCGCTATAAGGTTGCTTTAAGTTGAATTTTCAACATTTTTATACTATTTATGTTATGATTTTGAAATTTTTTGGGGGCACTTCATGAAAAAATCTATTTATACTAGAACTGCTCTAGTTTCTCTATTAACTTTATGTTCTTTCAGTGGCTTTGCTGGTGACTTTTCTGACGAGAGTATAAAGGAAGTAAAAAAGCAAGAGAGTAACGAGTCAATCAAAGCTTCTGGAAAGATGGAAGTGATGAAGACGTCAAATAAAAAACTAAAAGAAAAAATGGACAGGATATGTAATGCTGATCCAAGGAAAAAAGCTGAAGAGCTTAAGAAAAAAGAAGAACTAAGATTAGCAGCTGAACAGAAGAAAAAAGAAGAGTTAAAATTAGCAGCTGAACAAAAGAAGAAAAAAGAAGAGCTAAAATTAGCAGCTGAACAAAAGAAAAAAGAAGAAATTAGGCTAGCAAATGAGAAAAAAGCAAAACTTATAGAAGCTTCAAAAGCGAAAGCCCTGAAAGTTAAAAATTCTAATGTAGAAAAGTCAAAAATTAAGGGTTCTAAAACTAAGAATGCTAAAATTGAAGCTAAAGATATAAAAAAGGATGTAAAAGTTATTAATAGCAATACAGAGGAAAAAGGTAAGGCAAGTC
			CTGTTGTTTCAGTTGGTGGTGTCGATATTATTGATACTAACCAAGGAAAGGATGGCTTAAGGATAACTTTCGGTGGTGTTATTGATTCTCAAGGTTATGGTAACTATGGGCTAAGTGGCTATGAGCATTATAATATTATGCCGGGAAAATATACAGATTATTTTAATAATACTGAAGATAGTATAAAAGGAGCAAATCTAATATTTCCTAAAGGGATAGGAAATATTGGTGATTACAGCGAAAACATGGGCATGATTTCAGATGCAATATTGCACTTAAGAGCTGAAAACAAAAATGAAGACTTAGGACTTGTTTATGGCGCCAATGTGCAATTTCATGTTCCAGTTACTGAAGGTAAAGGAGCATCACAAGGTGTGAATGCTGCAAGAGGTAGAAGTGCACATTTGTTTTTGAACTCAAAATATGGTGATCTGAAACTTGGCTATCAGTTTGGTCCTGAGTCTCTGATGAGACTTGATGCAACAAGAGTTGCAACCGTTGACGGAGCTGCAGATAGTGATTGGTTTAGAAAAGTGAATTTAGAAGGAAGTGCTGCAAACTTTCCATTTTACGTAACACCACGTCTTTATACTGAAAGCTTCTCGAGCGAGAGCGAAAAACTCTCCTTCCGTATGGCAGGAAAGTATAACAAAGAGGTTATGACCACATTGCCGTTTAGAGTTGCTTACTACTCACCAAGTTATATGGGCGCAAGATTTGGTCTTAGCTACTCACCTCGCTATGATAATAATTTATTCATTGTGAAAGAAGAGAATGATGTAAGACATGTTGGACCAGATTATGAGCATATAGTAAGTTCTGGTACATCGTATGAATATGATTTTAGTCAGCATAATATAAAAGTTAAAACTTCTGTAGTTGGTGAGTATGGTAAGGCAAAAGAACCAAATAAAGATAAGCATCTTTATAAGGAATTTGTGGAGTACAATGACCTGATGGGTGTTAACTTAGGTGCAAGCGCTGATTATAAGATTGATGAAGATCAAGCCGTAAAATTTGCTGCCTCTTTTGCATATTTGGGCAAGTCTGGTCAACCAAAGGATATTAAAATCAAAGATGGTGGTAATGGCTATAAACAAATTCCTGAAAAGGATGTTCACAGCGAAGATAATGAAGAGTATAAAAGAATTGCAGGCTTAGCTCAATTCGATAACAATACCATGTATTGGACTGCAGGGGCTGGTTATCAATATGAAAATGTCTACACAAGCTTGACATACTTTGGCAGTAGAATCAATGATGGAGATATGCTTCATGATGTTGCACTTGGTGTTCAATATGATCTATCTTCTTGCAATAAGAGCAAGTTTGTTCCTTATGCAGCTCTTCATTACTTTAGAACTGATGAAAAAGGCGCAGTAAAAGATAAAAATGAAGCTAATGTACCTTCTAACCAAGGAGTTCTTTTACTTACTGGTGTGAAGTTTTCTTTCTAATTGGTCTTAGTAATACACACCACAATTTAATGTGGTGTGTACTTCCAGATGAAAATTATTTATATTGAAAAAATTTCCAATATATGGTATAATAGCTTAAAGTAGAAGTAACAATATCATGGATATAACAGTAAATCTTGATGGAGAATTTGAGGAAATAGTACAATCTCATTCCATGTTACAAAATCGTTCCGTACCACAACAAATTGAGCATTGGGCTAAAATTGGTCAAGTTGTTGAAGATAACCCTGAGCTAAGCTATAACATCATTAAAGAAATCCTTTCAGGCATCGAAGATGCAAAATCAGGTGATGTTGAGGAGTATAAATCTACAAAATTTTGAAGGTTCTTCTTACCAACACTTTTAAGCAGTCAATGAAAAAGCTGCATAACAGTCAACTACCTAAACTTGAAGAAGCTATCAAGCAAATTAAAGATAATCCATGTATCGGAGAACTAAAGTCAGGTGACCTTGCAGGTGTTCGTGTATACAAATTCTCTATTTTTAATCAACTTACTTTGTTAGCTTATTTTTATAATGAA
			CAAAATAATGAATTAACACTTCTTGCCCTTGCTCCACATGAGAATTTTTATAGAGATCTGAAGAAGCGAGTTTAGTCAACATAGCAACCGTTTCTTTTCTACCATTATTTATAGGAGGCCCCTATGCAAACCAAATTAAAAAGTCATTTAGCTGGAGAATTACTTATCATCGCTACTTGCTGGAAATTAACACTTGTAGGTGGAGAAGTAATGGGATTTACTGACTATGATGAAGATTTAAATCTCAATAATATACTCTATAAATCTTCAAGCGGTTTTATAGCCAGCAGTATAATATTAAATAGCGATTTGAGAACTGATAATCTAGAAATTGAAGGAATATTAAATAGTGCTGATATTAAAGAAAAAGATGCTTTATCAGGAAGGTATGACTTTGCAAATATTGAAATATTTCTTGTGAATTATAAAGATTTGAGTCAGGGAATTATGAATTTGCATGCAGGAACTTTTGGTAAAGTAACATTAAATAGTGGGAGGTTTATCGCTGAAATTAGAGGTCTTGCGACAAAGCTTGAGAGAAGCATAACAGAGCTATATTCTCCTGTATGCAGGGCACAATTTTGCGATGATAGATGTAAAGCTGATGCTAAAAAGTTTAGTAGAATGAGCACAATTACTAAAGTGATAGATGAAAGAAGATTTGAAGACACTAATTTAATCGAAAGTGATGGATATTATAAGCACGGAGTGGTAAAATTCTTTAGTTCAGCAACATTTGAAGTTGTAGTTAAAGAATACAAAAATAAAGTAGTTACATTATTTGCTTCTCCTCCATATCAAATTTCTACCGGAGATAAATATTTGATACTTGCAGGTTGTGATAAAGCGTTTTTAACGTGCAAAAACAAGTTTAACAATACTGTAAATTTCCGTGGCGAACCATATATACCAGTTGTTTAGCAGCATAATTTTTAATATTATGAATAAGTATGGAAAGGTGGCTGAGCGGTCTAAAGCACACGCTTGGAAAGCGTGCACATATGAAAATATGTCGGGGGTTCGAATCCCCCCTTTTCCGCACATTATTTCTAGTATAACATAGGATTTTCCGTTTTGTTCTTGAACGTAATAACCATATAGCATTAGCACTTCAGCTCCGCAATTTTTCAGAGTCATCTACGTCAATAAAAGAATAGAGTTGATGTTCATCAAGTTGCAGAGCCTTCTTGACTTTTGATGACGAAGAGTAGTTGTTATCATAGAAATACAATCCAGTAGCCAGCATACCTTCCCTATTCCTAATAATGTCTTGCAATACGTCTGTGTCATTTCTCCCTAAAAGCTAATATTGGTATATATTTAACCTATCATAATCTATCAATATAATTCTTTATTGAAAATTTTACGAAAAAATAAAGAAGCCTCACACTTTTTTGTTAAATAGACATGTAATCGTATTCATCCAAAGATGATTCCTTTATTGTCTTTTGTGGATCAAATGGTTCAGAACTTAGATTATATATATTATTACATCTTGCCTTGCATATAGATCGCCCGGCAGGATCATACCAAGAATGTCTCTTCACATTTTCTGTGGCAGAGATTATGGAGTACTCGTTGCTCGTCTATCCAAGAAAATAATTTTTGTGTAGATTCTTGCATCTTACTTTCACTCGTAAAAGGATAAGTATGGTAGTTTTGTGTATTTTTTGACATAACATTCTCCTTAATTAAAATTAACATAATTTTAACATATGAGTACTACTAATAGTATGATTGCTTTTTAATACAGTTTTTACGAAAGTTAAAACAAATAATATACACTATACAGCCCTCCTTCCTCTTCACCTTAGGTGGCTTTGCTCAGCTCAAAAATAACTCATTTTTTTGGCTATCCCCTATAATTTTACTACTCTACAGAGACAGCTACTATAAAATAGGCTCTAATAACGAATTAGAGATCACCGTTACAAAGAATAGGAGTGGATCAACCGGAAAGGTTACAGTAAATTAATACTGGAAGGATATTAGTATGGAGC
			CTCAGATTCGTAAATGTCTTTTCTGTGTTTTATTGAAACAATGGTTACTTCATACTTTGCAGCATTTACATGATACGATAATCGCCAGTTCTCAGTCTTCTGTATCCTTTGAGTTTGTAACAAAACGATTCACCAAAATCAATTGGATTAACTGCAAGTCGCTCTTTTACTATCTCTTCAACTCTTAACTTTATTGTTTTTGGAAAAGCTCTTCTTACTAACATTTTCAGGAATTTAATCTTATAGCGCTTTAGTCTCACCTATAGTGGTAAGATTATCTACTTATTCTTGTATGGAAATTTACCAATTTTTAAGATGCTCAGTGTAATAAAAACATATTCTAATAGTATGGAAAAATAAAATGGGTTTTGAAAAATATGTAAACGATGGTATTATAAATTTATATGATTTGCGTAACGACACAAGTAACAAAGAAATATGTAAGCTTATCGATTTTATAAAAGAAAGAAAAGATATCAAAGAATTTGGTTTTGGAGATCATGATACTAGTCATAACATAAAATCTAGAAGAGGTAATAATATGAAACCTAGATGCATAGGTGTAGGAATTGGTTTAGTTGCTGGTCTAGTTGCAGGATGTTGTTTAGGGCAAGAAACTTTAACTCTTATTGGCGTTTCTGGTGTAGTGTTGATTGCATTTGCTATAGTTGGTGCATTACTTGGAGCTGGAGCGGGCTATGTCATAGGTAAATGCCTTGACAAAATTAAGGTTACAAATATGCAAGAAGCAATAAGTTGTTAAAGGTTCGTGTTATATTCTGAATTTCTTTCAATACTTAAAGATTTACAATCAGAGCAAACCACTTGGCCACGTGGAACTGATTTCAGCTCATCAGTTGAAACTTTACTTGAGCAGAATATGTATTTTATTTTATCACTTGGGGCGAGTGAGTGATCAACAGCAATTCTATCATCAAAAACAAAACACTCGCCTTCCCAATTACCACTTTTATTACCAGTTTTTTCAAGATAGGAAAGAATACCGCCTTTAAGATGGTAAACATCTTTAAATCCAACGCTTTTCATATATGCTGTAAATTTCTCACATCTGATTCCACCAGTACAGTACATAGCTACTTTCAGGTCTTTACTCTCAGAAAATGACTCTGCCCACTGAGGAAAATCGCGAAAACGTTGAGTGTGTGGATTGATTGCATTTTTAAACTTGCCTAATTTTACTTCGTATTCATTTCGTGTGTCTATTACTAAAACGTTAGGTTGAGAGATAAAATCATCCCAATATTCTGGATCAACGTACTGACCTCTAACGAAAGTATCGAGATTACTTACACCAAGATTTACAATTTCTCTTTTTAATCTTACTTTCATCTTACTTTCATCTTACTAAATGGTTGATATTCTGCCGAGCTCTCTTTCCACGTAAGACCTTTCAGCCTGTCATCAGAACGTAGAAAATCAAATATTTTATCAATTGCGCTCCTTTCTCCAGATACGGTTGCATTGATACCCTCTTCTGCAAGAAGTATAGTGCCTTTTAATTCAACATTGTCGCATGCAACTTTTATTTCGTCTTTCATGTCATAATAATTAGAGAGTTTTACAAAATGATAGAAAGTTGCAATGACAAAACTCATAATTAATTAGTTTATCGATTTAAAACATAATATATAAAATTATGAAGATATTCAATAGGACGGCTGTTAATTACTGGATATCTTTAGTTTTTGCATATAACATTTTAATATCAAATATAGATTCAAGTTAATGTTTCTGAGAGTATTTAAAAATATATTCTTGTTTTTAGTAAGTGTATTATTTGTCTGCCCTATACTATCGTTAATATCGATTCTATTTACAGAATCAGCAAACTCTGGATGGGTAATTAGTAGACTTTTTCCTGAATATATACTCAATACGTTGATTTTGATGGTAGGAGTAGGGTTAATATCCTTTATATTTGGAGTAATTCCAGCTTGGCTTACTACATTTTTTTCGTTTCCCGGAAGTAGAATTTTTGA
			GATTGCCTTATTCTTTCCGATATCAATTCCTGGATATATAGTATCGTTTGTTTATGTAAACACGTTAGAGTTTTCAGGTCCAATTCAGAGCTTGTTAAGAGATACTTTTCAATTGAGCAAAGGTAACTATTGGTTTCCCGAGATCAAATCCCTAGGTGGTGGAATATTAGTAATGGGATTTAGTCTATATCCATACGTTTATATGTTGGTCCGCTCAAGTCTAAAGAGCGTTAGTAACTCAGTCACTATTGCATCAACACTTGGGTTCTCCTCATTACAGAGCCTGTTTTCTGTCATCATACCCTCCATACGTCCATCAATTATAGCTGGGTTATCCTTGGTACTAATGGAAGTAATTACAGATTTCGGCACACCACAGTTTCTTGCTATCGATACTTTCACGACAGGAATATACCGTACTTGGTTTTTACTGCATGACAAATATTCAACTACTGTTTTGGCAGTTGCAGAACTGATTTTCGTTGCAACACTAATAGTTATCGAGAAAAAACTACAAAAAAGAGAAATATCTTACTCTTCAATCAATACTAATGCAGATTATCACAATAAACGTAGTATAAACGGTTCTATATCGTTGATCTTTTCTTATCTTATGTGTGTATTGCCGATATTAATAGGCTTTATTTTACCAATGATTCCACTTATATATTGGAGCATAGAGAAAGGCTTTTTCATATACGAAGCAAGATTTTATAATATAATAACAAACAGTATTAGTTTATCATTTATTACCGCGCTAATCTCGATCAGCATTGCAATAATTATTGGATATACAGCACGTAAAAATAAGGTAATAAGCAATATAGCACGTCTCATTTCTCTTGGATATGCAATTCCAAATGCAATTATTGCAATTAGCATAATAATGTTTTTAAGCAGAATATCTTCTTTCATTACTCAATATATTGTAGAAATTAGCTTGGTAGGAACTATTGGCGCATTAGTTTACTCATATTTATTTCGTTTTTTTGCTATATCTTTCAAGGCGATAGAGTCGGGACTCAAAAAAACACCAAATGAAATTGAATGGACTGCATATACTATGGGTCATGGGCCTATTTCCACGTGCCTGAATATTCATATTCCCCTTATCAAGAAAAGCATACTATCGGGATTTCTGCTCGTGTTTATGGATACGGTAAAAGAACTCACGGCAACACTAATTATCAGACCATTTAATTTTGAAACTATATCAACTAGAGTATATGAACTTGTCAGCGATGAGCGTTACAGAGAAGCTGCCCCATTTTCGTTAATGATAGTTATTATAGGTTTAACCTCTACAATAATCTTATTCACACTTGATGATAAGAATCAAAAATAAACTATTTTGCATCTGTTCAGCAGAGTAACAAAATAAGATAGACGAAAAAAGACAACTATAGAAGCAAATGGTCAGTGCTTTCGTGTTTATCAACTTAGTTGGATCTCAGTATCAGCTACTCGGATGACATTATGGAAGCTCAAATGATAAAACAAGAAGCATTGGTTTCAGATGCACTTGAACAAATACACTATCTTGACGATCAATGAGGCCTAGTGTTAACGTATGGACTGTCTAAAGAAAAGGATGGTACCATAACATCAAAGGTTTTTATGCTCTCTTCGTTCAGAAATTCATATTTACCCTGCATTATTCCTGATGGTGTATTTAAGTATGTTCCACTTGTATATTTGAATACCTCTCCAGATTTTATTACAGGTTGTTCTCCAATAACACCAACTCCGGCAATTTCATTTATTTTACCCTTATGATCTATTATTCGCCAATAGCGACTTAATAATTGAATAGTTGATGAGCTTTTGTTTTTTATCTTAACATTATACATCCATACGTAACAATTTTCATAAGGAATGGATTGCTCTTCAATATAAATTGGCAAAACTGTAACTTCAACAGAATTAGTAATAAGTGTGTATTTCATGGTCATCGTAAAGTGTTCATGATAAAAATTTAACACACTTCAATTATACACTTT
			TTTCATAGATTTTCCAAGCATATTATCGTACTCTAACTAGGAAATATTAATCTACATGATGAACAAAACAGATCCACTGGATAAAAAAGTGATAGGAATAATAGGAAGTGGGCAATTAGGTAAAATGACTGCTATCGCTGCAATAAAACTTGGGCACAAAACGCATATTTTTGCCAGTGCTAAAAACGATCCAGCTTGTTCTATTGCTGATGATTTAACAATAGCAGACTTCTGTGATAAGAGGGCACTTGAATCTTTTGCACAGAGTGTGGATTTAGTCACTATTGAATCTGAAAATATTCCATGTAGTGCAATTGATATTGTGTCGCAGCATACAGATTTTTATCCAGGCAAAAAGGCGTTACACATTTCGCAAAATAGGCTGAGAGAGAAAGATTTTATTAGAGATTTAAGCATAAAAACTGCTGATTACAAAAGTATACAAAATTATAATCAGCTACTAGAAAGTAGTGAAACTTTTAGCTATCCAGTGAGGCTAAAAACAACAGAAATGGGTTATGATGGAAAAGGACAATATGTGATTGAAAATGATTCTGAACTGAAGCAATTTGCTTCCTTCGATTGGAATAAAGAGTACATTCTTGAAGCAAGTGTTGATTTACTGAAAGAGGTTTCAATAGTCGTTGCAAGAGATAAAAACGGTAAAGTAGCTTTTTTTCCTATAGCAGAGAATCACCACGTTGACGGAATACTTAATACTTCAATAGCACCAGCTAAAATAGATAATAAATTAGCCCAAGAGGTACAAAAAACTGCAGAGAAAATAGCAACTGCGCTTGATGTAGTAGGAATTCTAGCTATTGAATTTTTCATCACTCAAAATCATGAATTACTAGTTAATGAACTGGCCCCAAGACCCCACAATTCTTGCCATTGGAGCTTGGATGCATGCAACGTTAGTCAATTCGAGCAGCTAGTTAGGATAATATGCGGGCTATCTATGCAGGAAGTAGTATTACGCTTTCCTTGCATGACAAAAAATATAATAGGTAATGATATATATAATTCTCACAAATATTTGAGCAATGAAAAAGCTAGTTTAACCATATATGGGAAAAAAGAGGTTAGGGACAAGCGTAAAATGGGACATGTCAATATAGATTTAAGTTATTGAGCTATAAATGCTCTTTGATCAAGATCTCCAAGATCTGCACTATATTTAGTGCTGCACCTTTGCGTAGATTATCAGCTACTATCCACATATTTAATCCGTGTTTAACGGTATCGTCTTGTCTAATACGCGATATGTATACGGCATCCTCTTGCACAACATCAATCTGAGTCATATATCCACCATCTTCGCGCTTATCTTGCACTAAAACTCCATCGTCTTCACTGAGCATTTCACGAGCTTCTTCTTCAGTTATATGCTGATCAAATTCTACATTTACTGCTATAGCATGACCAACAAGAACAGGTACTCGGACACAAGTTGCAGTTACTTTTATATCCTCTTCTAAAATTTTTTTTGCCTCCTCTTGCATTTTCCACTCCTCTTTTGTAGAACCATCTTCCATGAACTCTCCTATATGAGGAATGCAATTAAATGCTATTTGCTTAGGAAATATTTCAGGTTTTTTAGCTTCATTCATAAAGATTTTTTTTGTCTGATTGTAAAGCTCATCCATTGCTGCTTTACCTACACCAGAAGTTGATTGATAAGTTGAAGCAACGATTCTCTTTATTTTTGCTTTTTGGTGTAATAAATGTAATGCCAGCAACATTTGTATTGTAGTACAGTTTGGATTAGATATTATGTTATGGTTTTTATATTCCGTAATTTTATCTTTGTTGATCTCTGGAATAACTAGTGGCACGCCTTCTTTCATCCTAAAATAGGAAGTGTTATCTATCACAACGCACCCAGCCTCAGTTGCAATTGGTACGTATCTCTGAGAAACATGAGATTCTGCACAGAAAATGGCTATATTAGTTCCAACGAAGTCATAATCCTCAAGACATAAAACTGTTAACTCTTT
			GTCACCAAAACTCACCTTTTTTCCCTTTGATTTTTTCGATGCAAAAGCAACAACAGAATCTATTGAAATTTTTCCTTCGTCTTGAAACTCGGCAAGCGTGCTTAATACCTCACGCCCTACTCTTCCTGTTGCTCCAATAACAGCAATTTTATATCCCATATAGATAAACCTCTGACTTTAAAGCTATATTATATTTTTACTGATAAAATTTACAATTACTTTAATATTTTTACCTTGCAATTAACCATAATTTAGTTATAATTATAAGATACTAGTAATATTGCATGGTAGAATGAAATGAGTAAAAAACATGATGACACTAAGGTCAAACCTGCAGTATCTGAATTTCAAAAGCCTGAAAAAGTCAATAGATTAGAGATTCAAAATGTTCTTTCGAAAAAAAGCAAGCCAGCGATAAATTTTGATGATAAAAAGTATGGTGTGAAAATTTCTAAGATAGACCAGCATCTTTCAAACAAGAAGCAAGAATCTTTTGGATTAAGAGATTTTTTAAGTTCAATACCAATAATAGGAAGATTTTTAGTGAAAATTTTCACGCCTGAAAAAGAAGAGTATAAAAAACTGCAATCGCAAATAGGTCTTTCTAATAAAGCAAAAAATGAGATCTACATAGATAATAAACGCACAGAAGAAGTAGGTAGTAAACTTGAGAATGGTAATATTGAACAAGTAGATAAAGAGAAAAAAAATCTTGGCCCATAAATATCAACCATTTAAAGGGTATCTCTCATTACTGAATTTGTTGCACAGAAGTTTTACGATACCAAAATAAATAAATAGGCATGCCACTTACAGTGAACAGGCTCGAAATCAGCAGGGTGCTTACAGGGGTTTCTAATATCACCCAACAACAAAAGGTTGTTGCTATACCACCAATTAAAAGCTTATAACAACTCCTCTCCTGTATAATAACCTTTAGAAAGGCAAAACAGCACGCAAGATAAACGAACAAAAATGAAATTACAGAAAAGTCAATAATCGACGTAATCTGCTGGGCAAAATTGTTGTTTGAAGTGAGAATTAGTAAAATTGCAGTTCCAATTGAACTAACTGTTATTCCCAAAAAAGGAGAGCCATGCTTGTTCCTTTTAGAAAAGAATTTTGGCATTAGTCTATCTTCTGCAAGACCAAAAGCAACTTGTCCACTAGATAAAACCCAGGCATTTAGACTGCCAACACAAAAGATGAATGCAATTACAGAAATAATCAAATGCCAATTACCAGAAAACATAATTTTTATCGCATCAACATATGGTGCTCTTGAATTTGCTAAATTATTGCCATTGATCAATCCCATAATCGCGAAATTATTGATAAAATATATAACAGCAACACAAATTGTGCCAAGCACTACAGCTTTTGGTATAGTTTTAGCTGGATTATCAACTGAACCTGCAGGTGCTGTTGCCAATTCAAGTCCAATAAAACACCATAAAGTAAGGAGTGTAGAGTGGGCAAGAATTTGCGATGTTGTAAGACTTAGTATTTCTTCACTTATAATAAAGTTGTTTCTATCGAAAAAAAACAGTGCTGCTACAGGTATTGCAAGCAATACAGCAACCTTCACAACCGTGAGTAAAAACTCAATTCGCCCTGCAGTAGCTATTCCCCTTAAATTTATTAATGTAATGATTGTAAATAACAACAGCTCTAAAAATAAACGTATGCTCTTGATATCTTCATGGAAAAATGGTGTAAGATAGCCAACACCCACAACTATTAAAGCTGTTGTACTAACCCATGAGATTACCCAATATGTCCAACCAACAAAGAAAGCTGCGGTAGAACCAAAAGTATGTTTCACATAAACGTGAGGACCTCCTGTTTCTGGAAACTTTGAACATAGCGTAGCAAAAACTAGCGCAAGAGACACAGCACCAGCTCCTGATATCATCCAGCTTATAAGGCTATAAGCGCCATATGGAGCAAGGCTAATTGGAAGCATAAAAACCCCAGAGCCGATCTGACTACTAATGACT
			AAAGCAAAAACAGCCCAAAAACCTATTTTATTTGACACAATACCTCTTAATTCTATTAATGTAAGCCAGTAGTATAGCTTAAGAATTTTAGCAAATAAAAAATTTAAGTTAAGTTTTTAGTTTATGATACCAAAGTAGATAAATCAGTGTTCCGCTTAAAGGGAATAGACTTGATATTAACAATGTTTTTATAGAAGTCTCGTATATTATCCAACAGCAAAAAGATACAGCCACACCTCCAATTAAAAATTTGCAGTAGCTTTTGTCTTGTATATTAACTTTGAGAAAAGCAAAGCTACATGTTAAGTAGATAAACAAAAATGACACCACAGAGATATCAATTATTGAAGTTACTTGCTCAGCAAAACTTTTGTTTGACGTTAGGATAAGTAAAACTAACACCCCCAAAGTACTTAGTATTATTCCCCATAATGGAGCATCATGCTTATTTTTTTTGCCAAAAAATTGCGGCATTAACTTGTCTTTTGCAAGGCCTAAGGTGACCTGTCCATCAGCTAAAAACCAAGCATTTAAATTACTTACAGAAACGATAAAGGCAACAACAGAAATAATTAAATGCCAATTACCTGGAAACATAATTTTGACTGCGTCAACGTATGGTGCTTTTGAATTTGCTAGGTCATTACCATTTATTAATCCCATAATTGAAAGACTATTGATGAAATATATCACAGCAACACAGACTGTTCCAAGCACAATAGCCCTTGGTATTGTTTTAGAAGGATTATTAACCGATCCTGCAGGTGTTGTTGCTGATTCAAGTCCAATGAAACACCATAAAGTCAAGAGCGTAGAACGGGCAAGAGTTTGCGACATCGTGAGATTTGATACTTCCTCACTTACAATAAAATTATTTCTATCAAAGAAAAATAGCCCTGCTATGGGTATTGCAAGAAGTGCGATAATTTTAACGCTGGTCAGCAGAAGTTCAACACGGCCAGCGGTAGTTACTCCTCTTAAGTTTATTAGCATAATAGCTAAAATTAATATTATTTCTAAAAGCAAACGTATATTTTGTATATCATTATGAAAAAGGGGAGCTAGATAACCAATACTTGCAATTGTCACAGCTGTTGAACTAACCCATGAGCTTAGCCAATATGTCCAGCCAACAAAAAAAGCTGCTGTAGAGCCAAAGGCATGTTTCACATAAATATGAGGACCACCCGTTTCTGGAAATTTTGCACACAATGCAGCAAAAACTAAAGCAAGAGATATAGCGCCAAATCCTGATATCACCCAGCTTATGAGGCTATAAGCGCCATAAGGTGCAAGGCTAATTGGAAGCATAAAAATTCCAGAGCCAATTTGGCTACTAATCACCAAGGCAAAAATAGCAAAAAAGCCTATTTTATTTGACACGACAATGTTTAATTTTTATCTGAATAATTAACAATATAGTTGAAGCTCAGAAATTTCAATTGGTCTTTAAAAAATTTGCATTTTTTTAGTTTAAGCATATAATTAAAAGTATATTAATAGATTATTAAGAGGTAGCATGAATCCAAGGTTAAAAGCTTTTTTGATTATTTGTAGTTTTATTTTATTCTTACCTTTTATTTATCATTATTTAAGTCTTTTCGTTAACTATATCCTTGATCCAATTCTAGTTCGTCCTTGTAATGACTTAATTCGTAATCTTTATACCTACTTATCTACAAGTACCTCTAGTCCTGCATTAGCGTTCTTTGCTACAGGTTTTATTGTTATCGCTGCATTTATTTGCCTGAATAAAATGCTCCTGCCTTTGCAAGAGAAAATCATAAACAACTATAACTCATTTAAAAATGACAACATTGATAGTAATAACACGTTATTTGAGATTTATAATGATCCGACAATAAAACTAAAGGACAAAATCTTATTTTTCAATATACACTTAATATATTATCTACAGCTTCCATTTTTGTACGTTGCATCAAAAATATCAGCTCTACGTGGATTTCTTATATTCAATTTTGGTTTATTATTGTTAAATT
			ATACACTGCTAATTCCAGTAGCACTTCTCGAATTAATAAAGTACCCATTGGTAAAGCTTTTTTCACCTTTGGGTTTGAATGTAAAGCAACTTAGCTTCTTGTTTAATGTAAGTGATGTAGGCACTGGCAGTCAGAGTGTCCATAATAGAAGTTTTCAGCAAAGCGTTATTGAGTGTGCCAAAAAATTAAAGGAAGAACATGGTACTCCGTCAAATGAGCTGGATGAAGAGTTTAAAAGTTATATAAGCGGGTTGACAAATCAGCAGAAAGAATTGATAGCACCTTATTTGAAGCTAGATAATTATAGAGAAGGAGAGTGGGTAAGGTGGGTAGATTCCAAAACCGGACTGACATTAACACAAGCCATAAATTTAGTTTTAATTGCAGCAAGAAAACAAAATGCAGATGTAGAGCTATTGAAATCTGTATTGCTGGTTCGTTTTGAGGAAAGTAATCGCCAGTGTGGTCCTGGAATGCTTAATCGTATCATTTATGCATTAAGTGGCCTTGAAGCAGAAAATAATTTTGCAGCTCAACTAGAACCTCAGATAATAGGAGAGTTGGCAGGTAATTCTACTAAAAGATTTCTTGAGCAATCTGTAGATAAGCACTACTTTAAAATCAAGATTTTAAAAGAAAATTTTGATGACTTATATTCACCAGGTTCTGGAGTGGATTTGAGCAATGCAAATGATGAAGTAAAGGATGGGATTTCTCATATGAGAAGTGCTATAAAAGAATTTGTATTTAAAGAGTTATATGTGAAGTTTTATAATGACTATGGAGAACATATTCGAAGAGGGCAAATAAAACAAAGGCTGAGAGAATTAATAACAGATGAAGTCATAGATGCAGCAATATTTGGTAAGATAGATGAGGTAGCAATACCTGAAAAACCATCTACTTATCTTGAAAAGATGAAAGCATTTTTTGCAGGGCATACAAGATTCTCTACTACTTAGAGCTCTGAGACTTGCCTAAGCTTTGATTGTGAGTTAGGCGTGAAGCTAAAAGGATTGGTGTTTATGGTTAACTCACAGCAAGCCAAGCAGCAGTAACCTGGCAGCACTTCTAATTTTTCCTTATTGATTTGTAGCAGATTCTTTGTTAAAGTCCATGGTTATGAAAAGAAACTTAAAATCTCATCAGTATACTTTGATGGATGAGTATTGAATATGATAATACTGATAACAAATGATGACGGCTTTGAAAGTGAAGGAATAAGATTACTCAAAGAGATTGCACATAGTTTTGCATCAGAAATATGGATAGTGGCACCAGATACTGATAGGAGTGGAGCTGCAAGATCTCTTGATTATCCAGTGAAGCAATCTATTAAAATAAATCGGCATAGTGAAAGAGAGTTTAGTGTATCTGGTACTCCCGCAGATTGTGTCATTATCGCGTTAAATAAAATTATGAATAAAAAACCAGACTTAATATTATCTGGAGTAAATATTGGATCAAATGTCGGCGATGATATTTGTTATTCAGGCACAATCGGTGCTGCAATGGAAGGTGCTGCAAGATCTATACCTTCTATTGCGCTGAGCCAAGTTTATCATGATAAAATAGACTGGAACAATACAAAAGTTTTTGCACCAAAGGTTATCAGCAAGCTAATGAAAGTTGGTTGGCCTAAAGATATAGTGATGAATATAAATTTTCCTGCTACAGAAAAAGTGAAAGGGGTCGAATTTGCTGAACAAGGTGAATATAACATTGATGGTGATTTAACTTTTACTGAAAACTTGAATGGTTCTTTGAGCTTAAATTGGTCTCGGGAACACTCAGGCAGTGGTAGTGTAGATAAAATAAAAGGAGGTTTTATTACTATTACACCGATAAAATTAGATTTTACAGATTATGATATATTAAATGCTATGAAAAATTCTTGTGCAGAGGAATTTTCTTCTATAGCTAATACTCCTATTGCTTCTGATTAGATATTTTCTACGATTTTATCGCGAGCAATCATTTTTTCTTCACCCGTGTCCATG
			TTTTTAATTTTTAAAGTTTTACTGCTTAGCTCTTCATTACCAAAAATTAATGCAATTTTTGCATTTGCTTGATTTGCTTTTTTCATGCGGGTTTTTAGAGTTCCACTATGTTCATAAACTACGTATAAACCATTCCTGCGTAATTCATTTGCAAGTGTTAAAGCATGTTCTTCAGCCTCTCTACCAATTGGAATTAGGTAAATAGGTCGCTCTTCTTTCGGAGAATAATTGATTAACTCCATTATGCGTTCAATACCTCCTGCAAATCCTATCGCTGGAGTGTGTTTTCCACCTACTGAAGATACTAGATTATCGTATCTTCCACCGGCAAAAACTGCTCCTTGTGCACCTAAATCTTCTGTGACAAATTCAAATACTGTGTGACAATAATAGTCTAGACCTCGAACTAATTTGCTATTTACAGTGTAAGGTATGCCAAGAGCTTGCAGTCCATTTAACACCTGGTCAAAGAAATATGAAGATTCTTTTGTATAATAATCACTGATTTTTGGTGCGTCAGAGATTATTTCTTTATCTGTCTTATCCTTAGAGTCTAGTATTCTGAGTGGGTTTTTAATCAATCTATTTTGACTATCTTCTGATAGGTCATTTTGAAACTTTTTTAAATACGATATCAAAGCTTCTCTATACTTACTTGTTGTTTCACTATCACCCAAAGAGTTGATTTCCAGTCTTACATTCTCATTGATGCCAAATTCAGTTAACAAATGCTGAGCGAGTGATATCAATTCAATATCAGCTTTTGGATTTTCTATACCAAAAACCTCAAAATTTATCTGATGAAATTGTCTTTGTCGTCCTTTTTGTGGTCTTTCATAGCGAAATGCAGGTCCTGTTGAGAATAATTTTATCGGTGTTTGCAGTTTTTTTTCAATAAGTAGCCTGACAATCGCTGCTGTGAATTCAGGACGTAGAGTTATGCTCTTTCCTCCTTTATCAATAAAAGTATACATCTCTTTATTTATGATATCTGAACTACCACCTAAAGTCTTTGTAAAGACTTCTGTGTATTCAAATATCGGAGTTTGAACAGGTAAAAAGCCGTATAAACTTGAGATTCTATTTGCTGTTTGCTCTATGTATTTAAATTTATACCATTCATCAAACAGAAGATCTTTCGTTCCTTTAACTGTTTGATTAGTCATAGCATAGTCTCTATACCTGAAACTTCTGGTATGTGATAGCTTAGCATATTCTGCACTCCTTGTTTTAAGGTAATTGCAGCACTTGGGCACCCAGAGCAAGCTCCTTGCAGTTCAACGTAAACTATTCCGTCTTTATAGCCACGGAACTTGATATCACCACCATCTTGAGCAACTGCAGGTTTAATATAACTTTCCATCAATTCTTTTATTCTATTTACAATTTCTATATCATTTTCATTAAAGAATTCTTCCTCTAGCATTTTATTATCACTTACTCCTTCTTTATCAAATGCTTTTCCACCAGAAGTAAAGTGATCCATAATTGTAGTTAAAATTTCCACCTTTACTATATCCCAATTCATTCTATCTGATTTTGTTACCGAAATAAAATCATGACCAAAAAATACTCTTACAACATGTTCTATTTGAAAAAGATTTACTGCTAATTTAGAGTTCTTTATTTCATCTGCATTTGAAAAATCAGCTGTTTCTCCTTCGCTCAGAATTTCAAAACCAGGAAGAAATTTTAGCGTGTTTGGGTTTGGTGTTTCTTCAATCTGGATAAACATGTTATTTACCATGACAATTATAATTGTTACTATTTAATCATAAAATGATAAAAAAATATACATGTCATTCATCTTCTTCCTTTTTTTGATATTCACAATAATCACGTTTGTTTTACCTAGCGTTGTTGTATTCTTTCTCTTTTTGGCAAAGAGAAATAACATAAGTTTTATGATGAACTCTATATTAAGTAAGTTTTTGAACGAATTTAACAGCAGTAAAAGTTACACCAAAAATTACACTGGTGATAATATGTCCAAAGATGAA
			GCATTAAAAATACTAGGGCTGAATTCCGAGGCAAGCCAAAATGAAATCAATCAGGCATACCAAAATTTAATGAAACTGGTCCACCCAGACAAGGGAGGATCGGAATATTTTGCACAAAAGTTAAACGCAGCACGTGATAAGTTGATGAAGACCTAATTTTAACCATTGTTTTCTCTGTAAATTTTGCTTGTACATATTAAGTTGCATGATATAAAACCGGAAACATTATTCTTTAGGAGGTATTTGATGAAAAAACTTGAGAGATTTAGAAAGAATTTATTTGCGGCTATAGATGAGCTTAATATTAATAAAGTTAAAAGATATGTTAAAAAGGCAAGATATATAAATAAAGAAAAAGAGATTATTAATGGTAAAAAAGATGGTATGGCACCTATACATCTTGCTGTTTATAGAGGTAGCTTAGAGATAGTGCGGTTTTTGCTTAAAAATAATGCTAATATTAATGCTGTTAGTGATGGATGTCTTGTTCCTTACTCGTACGTTACTGCCATGAATAGCAAAGCAGAAATAAAAGAAATGATATATCATTGTACTAGTAGTACCACTTCCCAAGTAATGCAAGGTTTTACAGCTTTACACTTAGCCTTTTTTTATTGTCTATTAGATATCGCGAATCTTCTGCTCAATAATAATACTATTAATATTAAAAATGCAAATGGCAAAACGGCATTTGAGGTTATCCCAGGTTATGAAAGTCTTTGCAGTGATGGCTGTGACATAGGAAAAATATTCTTAGCTGTGTTAAGATTTCATAAAAATAATTGTACAGAACTATTACTTTCTGCTAGAATTAATACTAAATTAGAGTTAGAAGCTGGTGATACTCCAGATGCAGCAAGTAGTATAGGGAACCCTTTCTCAGCCTCCACTAGGGCAAATACTAAGATAGGATTGGAAGCTGGTGATACTCCAAATCCTGCACCAAGCAGTGCAGTAAAACCTTTTTCTTTTATTAATAGTATATTTAGTTGGGTAACCACTGCCACACTCAATGGCTTATTCAGCAGTGCTCCTATTTTACTTCCTGCACAGCAATTTGTTGATCACTTGGCTGGTAGCCCAATTGGTTCTTCACAAGTTGATTTTAATGCAACAGCTCTACTAGTTGATGTAGTGGTCAAAAAGTTCACAGGGAAAAAGTATTCAAGGCTACTGGACAATCCACCTCTGACAAGACTTGATATTATAGAAAAAAAACTCGAGACGGCAATTAGTAGTTGTGAAAAACGTTATCAATGTCCTCGAAGTTCATTTAGCGATTCAACAATATCTAGGTTTTCATCATCACAGTCCCTCTAAATCAGTTAAAATAAGCACTCAAATTTGAGTGCTTATTTTTCTATCCCTTATTTCCTCTTCTAAAGCAGATTGCTTCTTATTAAGAGCAAAAAAATTTGAATAAGGAAGCTCAGCATGTCTTGTACGAAAGTTAAAATGATAGGTTGTTGGAAGACCTAATTCTTCACTATTGAAATTTTTTCTCTGTAAATTTCAATTGCACATACTAAATTGTGTGATATAAAGCCAAGGATGTTGTACTTTAGTAGGTATTTGATGGAAAGACAAAAAATAATTGAGACATTTGGAAAAAAATTAGCTTCTGCTATAGGCAAAGGTGATTTTCAAAAAGTTAAAGAATATATTGAAGAGATAGAGCATAAACAAATAAAAAATGAGGTTTTGAATTATGAAAAATACTATATGAAACCTATACATCATGCTACTCTCTTCGGTAATTTAAAGATATTACGGTTTTTATGTAAAAACGGTGCTGATGTTAATACTACTATTAGTGATCGATATTTGAGTACTCCCTTGCACATCGCTGCTAGACATAACAGACTAGAAATAGCAAAGTTTTTACTTGATAGTTGTGCTAACATCAATGCTAAAAATTATCAAGGCTGTACACCTTTGTACTTAGCATCTAACGATTGTCATTTAGATATGGTAAAACTCCTACTCTGTAGAGGTGCTGA
			TGCTAGTATTCAAAGTCGTTACGGCAAAACAGCATTAGATGTTGTTGGAGATGCTAGAAAAGATGAATGTAGTAGTAGTGAAATTCAAAAAATAGAATCTGTATTGAGCAATGCTACTGAAGCTGACTGTGAAGCAGAATTAACTTCTATAAAAGCATGTATTAAAGACGCTAACGACAGCACAGATTTGGTAAGTAGTGCAGCGAGTCTTCAATTATTCCCTACCAAAGCAATTAAGATAGAATTGGAAGTTAGTAATACCAAAAACTTGGCAAGTAGCACAGTGAACTCTTCCTCCACTCCTACCAGAGCAGATTTTAAAGAAGCTAGCAGCATCACAAGCGGCGCAGTAAAACCTTCTTCTTTTATTAATAGTATATTTAGTTGGGTAACCACTACCACACTCAGCAGTGCTCCTGCTTTACCTCCTGCACAGCAATCTGTTGATCACTTAGATTGTAGCCCAATTGGTTCTTCACAAGTCGATTGTAATGGAATAGCTACTCTAATTGCTATGGCAGTAAGTTATATTAAAGGAAAACAATATTTAAGGCCACTGGACAATCCACCTCTGACAAGAATTGATATTATAGACAAAAAAGTCGAGACGGCACTTAGTAAGTGTGAAAAACTTTATCAATGTCCTGAAAGTTCATTAAGCAATTTAACGATATCTAAAGGCGTGTGCCATCAAAAATCTCTTTAAATCGGTTAAAATAAGCATTCAAATTTGAGTGCTTGTTTTTATATAATCCTCTTTAAGTTTAAGCTCTTATATGTTGGGAATAAGCTGCTACGCAATTTAAGTAAATTAAGGAGGTTTATGGTGTTTTGTACAAAAACTAAATGTAGCATGTGATGAAATAACAATCTCTTGCGTTGTAAAATTTTTTTTAATTTTACATATAAATTCCACTAGCATATGCCCAAATTATGTGGTATAAGGGCAAAAATTTTATCCTTTAGGAGGGTTATGGTTACAAAAACAGAAGTTAAAAAATGGAGAGATGGGTTACGTTCTGCAGTAAAGGAACGTGATTTTCAAAAAGCTGAGGAAGCTGAGGAGTATATTAGAGAAGGAAAGACACATACTACTAATGTTATTAACTCTAAAGATAGAAATGGTAACTCACCTTTATCGATTGCTGTTAGTAAACAAGATTTAGAAATGATGAGGTTTTTAATTGAGAATGGTGCAGATGTTAATATTGAGGACTTTTTTCGTGTGCCTCCTATATACTATGCTGTTACAAAGGGCACCAAAGAAATGATAGAGCTTCTAATCGATAAAAAGGCTAGCATTAGTGGTTATTTTTCATATGCTGGTGAAAGACGTACTCTTATAGGCTGGGCTATAGATAAAAATAGTTCGGAAAAAGTAGAGGTCCTACTTAAGCATGGTGCTAGTCCAGATGGCAAATTTGATTTTAATGATTCTTCACAAGATTCGTGTCTACATATTGCCACTCAGAAAGATTACCAAAAAATAATAGAGCTTCTTATTGAATATCATGCTGACGTCAATGTTCAAAACAGACGGGGGCACACACCTATATATTTGGCTATTAGTTTAAAACGTCCAAAAATAATGAAGCTGTTATACGATAGTGGTGCTGATATTGATAATGTTAAGGATATAAGGAACGAGACACCATCAGATTATGTTAAGTTATTTTATCCCGGTAAAACGATAAAAGAGATTGTTGCAGAAGCAGAGAGTGCCAATGTAAACCCAGGTGATACTACTCTTGCACCAAGTAGTGCAGTAAGACCTTCTTCTTTTATTAATAGTGTATTTAGTTGGATGGGAACTTCAACAACTGCTGCACTCAGTAGCTTATTTCAGAGTGCCCCTGCTTTACCTCCTGCACAGCAATCTATTGAACATTCAACTGGAAGCTCAATTGGTTCTTCACAAGTTGATTGTAATGGAGCAATTCTGCTAACTGCTATAGCAATCAGTAAATTCACAGGGGAAAGATATTCAATGCCACTGGATA
			ATTCGCTTTTGACATTGGAGCAAATTAAAGAAAGAAAAGTTAGTGCTATAGAAAGAAATGTCAAGATGGCACTTAGTAATTGTGAAAAACTTTATCAATGTCCTGAAAGCTTACTGAGCAACTTAACAATATCTAAAGGCGTGCGTCATCAAAAGCCCCTCTAAATCAGTTAAAATAAGCACTCAAACTTGAGTGCTTATTTTTGAAATCTATTCTTTAAATTCAAACTTTTTATTGTGCGTTGTAGGTAAGTTGTTACAATAAAATAAGTTAAGATGAAAAAGCTTTAAGTTATGGAAGATGATAGCAAAAAAGAAATAATAGAAGAAAAAGGTATATTTGGTTGGATAGAGTATAGGCTGCCCATATTTTCTTTTCTAAAACATACTGCTTCTTATCAGGTACCAAAAAATTTAAATTATGCTTGGAATTTTGGTTCTTTAGCTGGTATAGCGCTGATTTTACAAATAATAACAGGTATATTTCTTGCTATGCACTATACTCCGCATGTTGATCATGCATTTAATAGTGTGGAGCGTATAATGCGTGACGTAAGTTATGGATGGCTGATACGTTATACTCATGCTGTTGGGGCATCACTCTTCTTTATGGTGGTCTATGTTCATATCATGCGTGGATTATATTACGGATCTTATAAGAGACCGCGAGAAATGGTGTGGTTTGTTGGCATATTTATATTTTTTGCGATGATGGCAACTGCCTTTATGGGGTATGTTCTTCCATGGGGACAAATGAGCTTTTGGGGTGCAACAGTTATAACTCAATTATTTTCAGCCATACCTTTAATTGGCGATAAAGTAGTTATATGGTTGTGGGGTAGTTTTTCCGTTGATAACCCAACACTCAATCGTTTTTTTGCACTGCATTATCTTCTGCCTTTCATTATTATTGCTTTAGCTATGTTGCATGTTATTGCTCTACACAGATTTGGCTCTGGTAATCCAAGTGGAGTGGAGGTGAAATCAAGTAAGGATACTATTCCACTATATCCTTATTATATAGCAAAGGACTGCATAACTTTTGGCCTGTTTTTTATAGCTTTGTTTGCATTTGTTTTCTATGCTCCTAATTATCTTGGGCACCCTGATAATTATATAGAAGCTGATTTTATGGTAACTCCAGTACATATAGTGCCAGAATGGTATTTTTTACCTTTTTATGCGATGTTGCGTTCAATTCCAAATAAACTTATTGGTGTACTTACCATGTTTGGATCTATTTTAGTGTGGTTTCTTTTGCCTTGGCTTGATAAATCAAAGGTTAAAAGTGGCGCTTACCGTCCATTGTTTAAGAAATTTTTTTGGGTTTTTGCAGTAAATTTTGCATTTCTTGCTTGGCTTGGAGGTCAGGAAGTTAAAGAGCCTTACATTACTTTAAGTAGGCTTTCAACTCTTTATTATTTCTCATATTTTGTGATAATTTTACCTTTACTGAGTAAGTATGAGAAACCAAAAAAATTACCAAAAACCATAAGTGATTCTGCGCCGGAGATGAAGTAATGCTGGTTAAAAATATATTTGCTGTATTTTGTGCATTATTTCTTGCTAATTATGTATGTGCGGAAGAATTCACGCCATCACCAAATAAGAAGATGGACTGGAGTTTTGATGGAATTACTGGATCTTTCGATAGAGAGTCAATTCAGCGTGGCTATAAAGTATACAAGGAAGTCTGTGCTGCTTGCCATTCAATGAATAGAATAGCGTTCCGTAATTTGCAAGATGTTGGTTTTTCTGAAGAGGACGTAAAACAAATTGCAGCCTCTTATCAAGTTAAAGATGGTCCGAATGATTTGGGTGAAATGTTTGATAGACCTGGAATACCATCAGATTATTTTATTGCACCTTTTGATACGAAAGAAGCAGCTGCAGCAAGCAACAATGGTGCAATTCCACCAGACTTATCACTCATTGTCAAAGCAAGGCACGATGGTGCAAACTACGTCTATTCACTTTTGATAGGCTATCAAAACGGCGAGC
			AGGATGAGAAAGGTTTATATTTTAATCCATATTTTTCAACAGGCAGGTTAGCTATGGCACCACCACTCTCTGAAGGAATGGTAGAATATGATGGTGCAAGACAAGCCACAGTTGAAAATATGGCATATGACGTGGTAAATTTTTTACAATGGGCAGCGGAGCCAGAACTGGAGCGCCGACATAAACTTGGGCTAAAAATAGTGACATATTTTATAATTTTGACGGTATTTTTCGTTCTCACTAACAATAGAATTTGGAGCCAACTCTATAAAAAAGGAAAATAGAACTTCATTTACGCTCGTTTTTATACCTTACTCATAATATCATGTGTATTATGTAATGATAAACATATTATGAAAGTATAGGGATTATGGCATTTCAAATAGTTACAAATTTCCAGCCAGCTGGAGATCAACCACAGGCAATAGATAGTTTAGTTGAAGGGCTAAATAACAACAAAAGAGATCAGGTTTTGCTTGGAGTTACTGGCTCTGGAAAAACTTTTACTATGGCAAATGTTATTGTAAGAACAAACAGGCCTGCGTTAATTATGGCACATAATAAAACTTTAGCGGCGCAGCTTTACGAGGAAATGAGAGGATTTTTCCCCCACAATGCTGTTGGATATTTCATTTCTTATTATGATTATTATCAGCCTGAGGCTTATTCGCCACAAACAGACACTTATATTGAAAAAGACTCTTTAATAAATGAAAGAATTGATATGCTACGCTATTCTGCTATATGCTCTCTTTTGGAGCGTAGGGACACGATTGTAGTTGCGAGTGTTTCTTGTATATATGGTCTTGGTTCGCCTGAGAGCTATCTCAGCATGACCTTGACTTTAAGTGCTGGAGATAAGATTCATGTTAATGACTTTCTGAATAATTTAGTTAATCTCCAATATAAACGTTCTGATGTCAGATTTGAGCGAGGATATTTCAGAGTGCGCGGCGACATTATTGATATATTTCCTGCCTATTATGAAAATAAAGCTTGGCGTTTATCATTGTTTGGTGATGAAATAGAGGAAATTTCTGAGATTGATGCCATGAACGGCAATATTATCAGACGTATAGATAAAGTCACCATTTTTCCAAACAGCTATTACACTACATCACGTGAGACTCTTTTGCAAGCAGTTCAGTTGATTAAAAAAGAACTACATGAACGCTTGGATTATTACTATTCACAGAACAAAATTGTTGAAGCAAAACGCCTTGAGCAGCGTACTAATTTTGATATTGAAATGATGATGGCAACGGGAGTGTGTAAAGGTATTGAAAATTATTCGCGTTATCTTTACGGAATGAAAGCCGGAGATCCATCGCCTACATTGTTTGAGTATTTACCTAAAGATGTAATTTTATTTGTTGATGAAAGCCATGTAACCGTTCCCCAGATAGGTGCAATGTATAGCGGTAATGAAGCACGTAAAAAGAAATTGATAGATTATGGTTTTAGGCTACCTTCTGCTTTTGATAACCGTCCATTAAAATCGGAAGAGTGGGAGGCAATACGGCCACAGACTATTTACGTTTCGGCTACTCCAGGAAAATATGAATTAGAAAAGACAAATCACGCATTTATAGAGCAAGTTATCCGCCCAACAGGACTGACAGATCCCATCTGCACCATAAAACCAACAGAGAGTCAGGTTGATGATGTGATTCATGAGGCACAAGTGACGATAAAAAAAGGGTTTTGTATTCTAATTACCACATTGACAAAAAAAATGGCTGAAAAGCTAGCTGAGCATATGAGTGAGCTCAGTATGAAAGTAACTTACCTACATTCAGATATTGGTGCACTGGAAAGAATTGAAATTATATGCAAATTAAGATCTAAAGAAATAGATATTCTTGTTGGCGTTAACTTGTTGCGGGAAGGTCTTGATATTCCCGAGTGTGGGTTGGTTGCAATTTTGGATGCTGACAAAGAAGGTTTTTTACGATCAGAGACTTCGCTCATTCAAACGATAGGTCGTGCTGCACGCAACG
			TTGAAGGCAGAGTAATTTTATATGCAGACAAAATTACTAATTCTATGGATCGTGCACTGAAAGAAACTGAAAGGAGAAGAAAGAAACAGACAGAGCATAATACACTGCATAATATTGTACCAAAAACTATAATAAAGCCTATATCAAATACTTTACAGGAAAAAGTGGTAATTGAGAATTTTAGTCAGGATGATCTAAATAGTTTGAAAAAGCAAATGTTGAAGCATGCTGAAAATTTAGAGTTTGAAGAGGCGGCAAAAATAAAAGGTATTATTGAAAGATTTAATAATAGGCCCGTTGCATAACTAGAAAAAAGATAAATAATTAATAGTTAAGCTGACTTTGATTTACCAAAGATTTGAAAAACTATT-------------------------------------------------------------------------------------------------------------------------------------------------------------------------------------------------------------------------------------------------------------------------------------------------------------------------------------------------------------------------------------------------------------------------------------------------------------------------------------------------------------------------------------------------------------------------------------------------------------------------------------------------------------------------------------------------GAGTGGCAAAACATAGGTCCACTTTAATGTGTATTAAACAAGATTTTATAACTCTAATTGTCTTTGCTTGTGCTGTTCAACTGTGACATCAACCATTACATTCAATGGAAGATGATCTGAAGGGTATCTCTCTTGTTGGAATTATATCATCTTTACCCAGGCCTTTCACCGTACGCTGTATACTCCTTTATAACAGGGGATAAAAAGCAAAAATCTATTCTTTTTTTGAGATCATATACAGATTCTAACAATTAAAATCTCACAACAAATTTGTTGTTTCATAGCTTTTATATAATCTATAATTGCAACTGTTTTAACATTAATCAGAGCCTAAAAGAGGCTTGTTATTAATGGATTACTTATAAAATCTTATGGAAAGTAGAGCTTGGTTCATTTGGCTGATCAGCAACTTAATTGTTATATTCAGCAATATGCAGATAATCTACACTTTTATAAGTGTGAATCTTGAAAAAGAACTTGGGCTCACGATTGCGCAAGTTGCACTAGCTAATTCAGCATATACTTGGACTTTTGCTATCTCACAATTTTTTAGTGGGGCAATGTTTAATGTTTTTTCCAGCAAAAAAATTTATTTTTTCTCGTTGTCGATTATGATCTTTGGATTTTTTATCCTTATTAGTAGTGACAGTTTTGTCCATCTAATTTTATCTCAATTCTTGATTGCAATTGGAGCATCGTTTGGTTTTATTGGCGCCGCTCATATAAGTAGCACATACTTTCCCCTCACCCAATTTGGACTGATGTTCTCATTAGTGCAGACAATTTCAAGTCTTTCCGCTTTGATGATTCAAATGTTGTTCTCTAGCTTTCTTTCTGAAGGTGCAGATTGGAAGAATCTGATTGTATGCGTAATATTATTTGGCGTGTCAATATTTGTGCTTATGTTTTTTTATCCGAAAGGATTTTCAAAAAAAAGTTTGGGGGGATACACAATA
			AAAAGCTCTCTAAAAACAGTAGTATGCTCTGTACTAACGGTGCTAAAATTAAGAGATATCTGGATAACCTCAATAGTGGGTGCTATTACTTTTGGAACATTTTTAGCGCTTAATATGTTGTGGGCACCAAGGTTACTAATCAACTTAGAGCTCAATACAACGGAGTCAGGTGTGGCAACTGCGATATTATGGCTTGGTCTTGCAGTTGGTGCTCCAATTGCAGATCTAATCTCAAATCTATTTAAAAATAGAAGGCACATAATCTCTGCTTTTGCTCTATTGCAAGGTATTTCAGTTATTATTTTACTATACGGCCATTTAACAGTTCATATCGTATACTTTTGTATGTTAATGTTTGGTTTTTTTGCAGGAGGACACATGCTTAATTTTACTGTTGGCAGTGAGATTGTGGAGCAGAAGTATATTAGCACATCATCATCCGTTATCAATGGGTTTATGTTTGTTATGAGTGGAATTTTAGTGTCAATTTTAGCGCTTTTTTCAGATCATCAAATGGTGCTTTTCACAATATTTGCAATGTTAACATTTGCTAGTATTTTTAATTATGCTACAAAAGAAACATACTATAAAAATAAAGTAGCTGAATCTTGAGTCGATTGTTATATTATATTAACATACTGTAATAAATTATGACAACAAAAGACACAACAGTAACTAAGGCAACAATAGCTGAATGTATAAACCAGGAAATTGGATTATCGAAAGAAGACTCTATTGCAATAATAGATGATATATTGGATGAGATAAAAACGAGCTTAGCAAAGGATGGAATAGTAAAAATATCTTCATTTGGAACATTTTTGGTTAAAAACAAGAAAGAAAGACCAGGAAATATACCAAAGACATCGGAAAGGGTAGTAATTCAAGCAAGAAAATCCATTTCTTTTAGACCTTCAAAAATGACAAAGAGATTAATAAATAATCGATGAATAAGGAAAAATTATTTTACACAATTGGAGAAGTAGCTGAAGAACTACATTTGGAGCAGCATGTTTTAAGATTCTGGGAAAGTCAATTCCATCAAATTAAACCCATAAAACGGAAGGGAAGAAGACTATATGATCATAAGTGTATAGAGGCAATAAAGAAAATAAAATATATGCTATATGACAAAGGATATACAATAAAAGGAGTACAAAAGGAATTTGGTAACGGTGTAAGAATTGATCATTATTCAAGAAATTTGTTGCAAGAACTTACCGATTTAAGAGACTATTTGACTGATAAAATAAATGAAGAAAGTAATAAATAGACGAAAAACACTATAAAGTTTTGTGAAAGTTGATATATCTAGAGATAAGTGTATGTGTCGTATAGCCTTGTTCTTTATATTATCAGCAATACTGATAAGCTGTGGCCTGCAAAAACCTGCACCTGTACTACTTAAAGGCGAAGAATTTTATGGAAAAAGAGACCTGGAGTACACAAGGGAGTATCATTTGATTAAAGAAAATGTTGATTCTTCGCTGCAAAAAGAAAGTAGAAAAGCCTTCGTAGATAAGGTATATAACAATAATGCACAAAGCATGTGTAAATTTGTAATACCGGTTAAAGGTGTAGTTACTTCTTCTGATAAGATATGTCAAGATGGCATAAAAATTACTGCTCAAAGTGGAACAAAGGTTATTGCTTCTGCGCCTGGCAAAGTGATATACGTAGGCAAAGGCCTGAGGTGGTACGGAAATTTAATTATAGTGGAACATAAAGATAATTACATGACTATGTACTCCTATTTAAAAAACATACAAGTTGAAATTGGTGATAAAGTGAAACAAGGCCAGGTTATTGGATCTGCAGGTAAATCAAGCACGCAAGATAAAGATCCGCAGATGTGTTTCACAATACGGCATAATGGTCAAGCGGTCGATCCTTTAGTACATATAAACTGTGATTGAATTTATGAAATATGATTTTAAAAACGTTGAAACATTCTACCAAAATAAGTGGAATTTTTCTGTAAGCAAAGATAGTAAACAGAA
			GAAATGTTACGTGTTGGAGATGTTTCCATATCCATCTGGTAAGATTCACATGGGGCATCTGCGCAATTATGCAATAGGGGATGTAATAGCACGTTACAAGAGAGCTCGTGGATTTGAGGTTTTGCACCCAATTGGCTGGGATGCGTTTGGACTACCAGCTGAAAATGCAGCAAGAGACAACAAGATTAACCCTGCGGCGTGGACAAAAGAGAATATAGACAATATGCGTGCACAGCTAAAATCTATAGGTCTTTCCTACAATTGGAATTGCGAGCTTTCCACATGTGAGCCTGATTATTACAAACACGAACAGAAATTTTTTCTGGATTTTTTAAAGCATGAGCTTGCTTATCGAAAAGAGTCGTGGGTTAATTGGGATCCAGTAGATCAAACAGTGCTTGCAAATGAGCAAGTGATTGATGGAAAAGGATGGCGATCAGGTGCAGTTGTTGAAAAACGTAAGTTATCTCAGTGGTTTTTAAAGATTACTGATTTTGCTGAAGATTTGCTTCATTGTCTGCAAAGTTTAAAAAATTGGCCAGAAAAAGTGAAAACAATGCAAGAGCGTTGGATAGGAAAATCTGAAGGGGCAACTATAGATTTTGAAATAGTTGGCTTGAATAAGAAATTAAAGGTTTTTACAGTTTGTCCTCATGCTTTATTTGGAGCTTCTTTTCTTGCAATAGCAGCAGAGCATCCTATTGTGCGAGATCTTAAGGACGAAGATATACAAGGCTTTATCGACAGTGTGAAGGCAAAGGGAGAGAATGATGAAAAAATCGGGATTTACACAAGATTAAATGTCAAACATCCATTTCTTGATAAAGAGTTGCCACTGTACGTAGCGAATTTTGTGTTGATGGAGTATGGAGAAGGTGCGATTTTTGGTTGCCCTGAACATGATCAGCGTGATTTTGAATTTGCACAGAAGTATGGTTTACCGATTATTCCTGTAGTTTGTGAAGAGAGCACAGAGATCTTAAAAGAACCGTACTTCGGTGATGGAGTGATGTTCAATTCTGAATTCTTAAACGGACTAATGATTAATGAGGCAAAGGAAGTAATCATTAAAAAGCTTGAAGAAAAAGGAATAGGTAAGAAAACAATAAACTATCGTCTACACGATTGGGGAATTTCAAGGCAACGTTATTGGGGATGTCCTATACCTATTATACATTGTAAAGATTGTGGAATTGTTCCAGTTCCAGAAAAAGACCTCCCTGTTGTTCTACCAACGGATGTAGAATTTACAAGTGGTGGTAATCCCCTGGATAAGCACCCAACCTGGAAATTTGTTGATTGTCCAAAGTGCGGAAAGCAAGCAGAACGTGAAACTGATACATTTGACACTTTTTTTGAATCTTCTTGGTATTTTGCTGCATTTTGCAGTGAAAATAAATCGATTAATAAAGATGCTTGTAATCGTTTTATGCCTGTTGATTATTATATAGGTGGAATAGAACATGCAATTCTACATTTGCTTTACTCAAGATTTTTCTGCCGTGCTTTAACTAAATGTGGCTATTTTTACGTTAAAGAGCCTTTCTCTACTTTAATCACTCAAGGAATGGTCTGTCATGTAACTTATAAAGATGAGAATGGCAAATGGCTCTTTCCCGAAGAAGCAAAAGAGTTGGTTGCGAAGGGTGCTAAGATCCAAGTTGGAAAAGTCGAAAAGATGAGTAAGTCAAAGAAGAATACAGTTGACCCAAACTTTATCATAGAGAAGTACGGTGCTGATACTGCTCGCTTGTTTGTATTGTCTGACACTCCTCCAGAAAAAGATATGGAATGGTCAGATGATGGCGTAGAAGGCTGTTCTCGCTATATAAATAAATTGTGGCGTATGGTAATTCAGCTAAGGCCCGTAAACATACACTATGATAATGAAGGAGTTACAGGCAAACTTCTAGAATATAGAAAAAAAATCCATAAACTCTTACACGGACTTACAGATGACTTGGAAAACTGCAGATTAAACTGTGTGGTAGCGAAATTCC
			GTGAAATGACAAATTTAATAGCTGAAATAGACGTAAAAACTGGAAAATCTCTTATTGATGAAGGTATATGCATACTAATCAGAGTAATTGAGCCATTCATGCCACACCTGGCTGAAAATTTATGGCAAAAAATAGGAGGCGAAGGCATGCTATATATGCAACCTTGGCCAAAAGCTGATGAATCACTACTAATTGATAATATGGTGACTGTAGCAGTGCAGATCAATGGAAAGTTACGTGCGACCATTGAAGTGGCAACTGATTTACCTCAAGAAAAATTGAAGAAAATAGCAACAGATTCTGTATCTGATAGAATCGATCAAAGCAAAATTCGCACTATATATGCTGTACCAAATAAGGTAGTAAACATAGTTATATAAAAATTTTGAGTAGCATGTCTCTAATTTTAGGGCTATACTTTTTTTGATATGTAGTTATATCTTTTTTAATATAAAGGATATATACTTACGCATTATATATTTTTTTGTATGGGTAGTTATATGAAAATAAAAGGATTGTGTGTTTTAGCTGTGTTGCTCACTTCATCTCTAGCAGGTGCAGCTAGTAATAGTGCAAAAGAGCAGTATTACGCAGGTTTAAATTTTGGTGGTGGATGGGGTACTAGCTTAAAAATAAAGCCTGGCTTAGTTTTTGGTTATAATTATGATAAAAGCTCTAAGTTTGAACTTGAGATTCTCACCGACGTAAGTGATATGTTTGTTAAGGAAAACAAGAAAATGGGAGCTAGTTTATTAGCAAATTACCGTTATTATCCTGACGTTGACATTGATCCTGTGAAACTATATGTCAGTGGAGGTTTAGGAGGACATCTACAAGTAATGCCTTTTTCTCTTGGCGAAGGTGAAACACTAGATAAAATACTGGGTGCTATTTCCTACAAACTGAAGGTTGGTGTTGATTATGAAGTTGCTCCACAGATAGTTGGTACAGCTGCTATTGCTGCAAGTGGTCAATTAAGTGGCTTTAAACCACCGATGAAAAAACCAGATGCAATCATAGAAGTAGGTATACGTTATAATTTTTAAGCTATGAACACTTTGAATCCTTATACACAGTTGTATGCTCGGTGCTATATATGTGCTATTTGCAAAGGTATTCTGTTTATGCTAACATTAAGCTAAACCTTAAGCAATCAAATCAGAAGGATTAACTTCCCGCTGTAAGCAAGCAGCAACTACAGTGTTCATCATTAGAAATGCAATTGTCATTGGGCCAACTCCACCAGGCACTGGAGTAATAGCTTTGGCTTTCCCTTTTATTCCCTCAAAGTCAACATCGCCTACAAGCTTTGTTTGCTCTCCTACATTCACACTATTTATGCCAACATCAATCACTATTGCACCTTTTTTTATCCAATCTGGTTGAACAAAATTTGGCTTTCCAACTGCTGCAACTACTATATCCGCCTTAGAGCAATAATCAGCTAAATCCCTACTTTGTGAATGCAAGATGGTAACAGTGCAATTTTCTTGCAACAATAGGTGAAACATTGGCTTACCCACAATATTTGATCTGCCAATGATTACCGCATTTTTACCGGACAGATTATTTTCAACTGACTTAATTAAATGCAAAGAACCTTTGGGAGTACAAGGTATCAGACAATTTTTTTCACCTTTAACTACCCTGCCAACATTCTCATCATGAAAGCCATCTACATCTTTTTCAACACTTACTGTATTAATTATTCTGCTTGCACTGATGTGCTTTGGTAAAGGTAACTGAACTAAAATTCCATGCACAGATGGATCTTCATTTAATGTATTAACTTTTTCAATCAATTCATCTTCTGAGATACTATCAGGCAAAACAATAGTTTCAGAACTTATACCTATTGATTCTGCTTTTCTTTGTTTATTACGAACGTAGACCTGACTTGCTGGATTGCTACCCACAAGAATTACTTTAAGACAAGGAAAAACATTATACTCTTTCTTTAAAATATAAATTTTTTTTGATAGCTCCTCACAGAGATCATT
			TGCTATTTTTTTACCGTTAATAATAATTGACATTTCCTTGCCACTCCTTGAAGTCAGGTAATGCGATATCAAATAAATTCAATACTTTACCAACAGCATGATTTACAATATCATCCAAAGATTTTGGTTTAATATAAAAAGCAGGCATCGGCGGAGCAATAATTGCTCCCATCTCCGTTAGTTTTAACATATTTCGGAGATGTCCAAGATGTAGTGGAGATTCTCGCACCATAAGAACTAATTTTCTTCTTTCTTTTAGAGTTACATCTGCAGCCCTTGTTAATAGATTGGAAGTCACCCCCGATGCTATTTCAGACATTGTTTTCATAGAACATGGAGCAATAACCATACCTGAGGTTTTAAATGAGCCGCTTGCTATTTTTTCTCCTATTTTTTCTTCAGAATAGTAAAAATCTGCAAGCGATATAATATCTTCAAGTTTTTCTTTAATCTCATGAGCTATAGTTATTTTTCCAGCACTGCTGATCACTAAATGAGTTTCATGATTGGTATTTTTTAGTGCCTCTAGAATCCGTACACCGTAAATAGAACCAGATGCTCCACTTATTCCAATTACAATCCTACTATTCACCTTCGTAATTCATTCCCAATGCACGTTTGTAGGTATCAAGTAATATTTCCTGTTCCTCCCTGTCATCATCATCCATCTTTCTTAGCCTAATAATCTGTTTCATCACTTTTATATCCCAACCTTCATCTGCAGCTTTTGCATATACATCACGAATGTGATCTTGCACATCCCTCTTTTCTTGTTCAAGTTTTTCGATTCTCTCTATATAGCTCTTCAAATCTTCAGCCGTTATTTTTACTGTATCTTCCATAGAACCCAACTAATCAATTGCTACTACAGTATTATCAGTTTTTACTTGTACTTCAATCATAGTAATAATATTTTTATCTTTTTTTAAAATCTTAAAGTAAAAACCGTACATGGAAAACTCTTCATTTTCTTCAGGAATGCGCTCTATCTCGTTTACAATCATACCTGCTAGAGTTGTAGCTTCTTCATCAGGAAGATCCCAATGTAACTGTCTATTAATATCCCTAATAGTAGATTTTCCTTCTATGTGATACATATTATCGGATATCTTTTTTATAAAATTCTCTGTGATCAAATCATGTTCATCTGAAATTTCTCCAACTATTTCTTCCAGTATATCCTCAAGAGTTACGATTCCCTGTAGTGCTCCATACTCATCAATAACAAATGCAAGGTGTTTTCTGTTTTTACGGAAGTTGTGAAGTTGTACACTGAGTGGCGTACTTTCTGGTATAAACCAAGGCTTTGACATAACTTTGGCAATCTCTATTTTATTATCCTTTTCACGCAAGGCATTTATTAGATTTTTCACGTGAACCACTCCAACAATATTATCTGGTTCTTTTTGCCATAAAGGTACTCTGCTATGGCTACTGGTTAAAATCTCTCTTATTAACTCTTCTTTGTTTCGATCTATATCAAGAGAAAATAAGTTTCTCCTGTGGGTCATAATTTGTGATATTTCTGTCTCAGCCAAATCAAGTATACTATTTAGCATATCTAAATCCTGTTGTAACATAGTGCCCTCACTGCGGTGAAGAGTAATCATATTACGCATTGCATCTGCTGCAGATATTACCTCCCTATTCTTATGAAGCCCACATAACTTCAGAATGATATTGACAATAAACTGAATGCCTAATGTCAATGGAGAAAGAACCTTGACAAAAAACAGCATAAAATAAGCAGAAAGTAATGTAAATTTTTCAGGATTTTGCATGGCGTAAGTTTTTGGTAAAACTTCACAAAATAGCAAAATACAAAACGTCATCATAAATGTTGCAAGAAGTATGCCCTCGCTCCCAAAAGAATTTATAAATATTGCTGTAAATAAAGCAGAGCAAGTAATGTTAATAATTGTGTTGCATACTAATATTGTTCCTATTGTTAATTCTTTTTTACCTAACAAAAGCTCTATTATCTTGGCTCTTTTGTTACC
			TTCTAGCTTTAGTTTATTCACTCGGGATCGGCTAATTGAGGTTAACCCTATTTCTGCTCCTGAGAACAAAAACGATAAAATCAATAAGAAAAAAATTGCTGACAATACTGAAATCAATAACCAATTCATTAAAGTATGATGTTATTGCGATATAGAAACAAAGTTGATTTTATATGTTGTAAGAAGCATTTGCAAGTCTATATATCTTTAATATAAAAAAATAAATCATGAAATATATCACACACTGCATTCACATGCATATTCTCAACAACAAGTGGAGGAGTTATTCTTATTACCCTATTATTTAAAATTTTAGTCATTATTAAGCCTTTGTCAAGAGATTGTTTAACAATTTTATCAGCCAAAGGTACTCTAAGCTCTATCCCTATCAATAAACCCTCCCCACGAACTTCTGAAACGATCTTCGGAAATTCTTCAGTCAAAGGCAACAACTTTTCTTTTAGATATTTACTGACCTTCTTAACATGGTCAAAAAAGCCTTCCTTTAGCATTACATCGAGTACTGCATTACCAACAGTCATAGCAAGTGGATTACCTCCATAAGTTGACCCATGAGTTCCTGGAGTGATTGCTTCTGCTATATAATCTTTTACTAAACATGCAGCCAGAGGAAATCCATTACCCATAGCCTTCGCACAAGTGAGCATATCAGGTTCAACTCCTATATTTTGATAGTAAAATAGAGAGCCAATCCGTCCATATCCGCATTGCACTTCATCAAAGCATAAAATTATTCCTTGAGCTTTTGTTATCTCTCTTACTTTTTTAAGATACTCTACATCCAATGGATGTACTCCGCCTTCACTTTGTATGGGCTCTAAAAATATGGCAGCTGTTTCGCTATTGATTTTCTTTTCTAATGCTTCAATGTTATTTCTTGGAACTTTATCAAAACCAGAAAGGAGTGGAGCAAAACCTTCGCGTGATTTTTCATTTCCCCCAGCTGAAATTGCAGCAATACTGCGGCCATGAAAACCTCCTTCAATTGTAATGATGTGACTGCGCTTTTCTTGTCCATTTAAGTAGAAATAGCGGCGAATAAATTTAATTGCAGCTTCTGTTGCTTCAAGTCCACTTGAGCAGAAAAAAACTTTATCGGCAAAGGTAAGTTCTGTTAACCGCTGAGCAAGCCTTTCCTGCTGGGGAATAGTAAAAATATTAGAGCAGTGCCATAATGAATCCAGTTGCTCCTTCAGTTTATCTGTAATGTATGGATGACAATGCCCTAGAGAGGTTGTAGAAATTCCTGCAGCAAAGTCTAAATATTTTTTACCATCCTTGTCGAAGAGATATACTCCTTCTCCTCTAACTATAGAAGCTTCAGATCTATTATAAGCATTAACAACATGATCCATTTTAAATATTATCTATACTGTGCATGAAAAAGCTTTCCCTTAATATTGCTTCAACTAAAAATTGGGCTAATATTATACAGTTCAACATAAAATTCAGAAATTTAATATGTAAAAAAGTAAAACTACACCAATTCACATTCAGCAAAAAAGAAAGCTATTTCTCTATGAGCATTCTCTAGACTATCAGAACCATGCACTCTATTTTCACTAATATCATTAGCAAAATCACCCCTAATTGTACCTTTATCTGCCTGTTTTGGATCTGTAGCACCCATGATTTGTCTGTATTTACTGACTGCATTTTCACCAATTAAAACTTGAACTATCACAGACCCAGAAGTCATAAATTCCACCAACTCTTCAAAAAAAGGCCTATCCTTATGAATTTCATAAAACAGCTCTGCTTGTTTTTTTGTCAGCAGCATCTTTCTCTGTGCTATAATTTTTAGTCCAGATTTTTCAATGTAAGAATTTATACTGCCTGTAATATTATTTTTTACTGCATCAGGTTTTAATATCGAAAGTGTTCTCTCAATTGCCATATTATTTCCTTATATTAAGATCGTATATTTATAGGTTTATTTTATTATAAACTTTGATTTGATAAAAGCAATTTTTCACTTA
			TAGTTAAGAATAAACCATCAA-------------------------------------------------------------------------------------------------------------------------------------------------------------------------------------------------------AGTACCTATACCTGTTCCACCTGGCTATACAACCATTCTTTCTATACCTTTAATCTTATTTTCACTGCAGCTTCTATTTGGGTTTGATTCTCCTTGGATGCCTAATTGGCTAGAAAGGAAATCTTTTCAACGTTCAACACTAGCTCTCGTGGTAGAGAAGACTTCACCTACATTAAAAAAAATAGAAAAGTTCATGAAACCAAGAATGTCTTTCATTTTTCGTGGTCCTGGTGAAAATATTTTAGCATTTATAATGCTGCTTTGTGCATTATCGATAGCAATCCCACTTCCTTTAACTAACTTCATTCCTGCAATTGGTACAACTCTCATTTCACTGGGTATCATGAGCAAAGATGGATTTCTCTCTATAATGGGAGTATTAGTATCATTGTGCGGGTTATTACTTACCCTTATTGTAATAGTTAAAGGGCCACAGCTTATACTTGGAGCATTTTTTTTTCTAAAAAGTTTTGTATATGGTTAGGCTTTACAACACTTTAACAAAAAAAAAAGAGTCCTTTACACCGATCGATAAAGATCATGTAAAAATGTACGTTTGTGGGCCAACAGTATATGATACAGCACATATAGGTAATGCACGTTCTATTGTTGTTTACGATGTATTATTTCGACTGCTTAAATTTTGTTATGGCAAAGTTACTTATGTGCGTAATATAACCGACATCGATGACAAGATAATCAACGCAGCAAATGAGAAAAATAGTAATATAGAAAGCATTAGCAAATATTACACTAAAACTTTTCATGAAGACATGGAAAGCATAAATTGTGCAGAACCAACATATGAACCAAAAGCAACGGAAAACATAGATAACATTATCAAGTTAATTGAGTCTTTGCTGCAAGCTGGTCATGCTTATGAATCCAATAAACATGTATATTTTAGTGTAGAATCTTACCCTGAATACGGCGTTTTATCAGGAAAAAAAATTGATGAATTAAACTACGGTAGTAGAGTTGAAGTTGGTGAAAATAAAAAACACCCAGGAGACTTCGTACTTTGGAAACCTGCAAACGAAACTGACTATAAACTTTCAAGTCACTGGAATAGTCCATGGGGAGAGGGAAGACCAGGGTGGCATATAGAATGTTCAGCAATGTCATATGCTTACCTTGGCAAAGATTTTGACATTCACGGTGGCGGTATAGACTTGCAATTTCCTCATCATGAGAATGAAATTGCGCAGAGTAAATCTGCATTTGCTGGGTCAACGTTTGCAAAATATTGGATACACAACGGTTTTCTTACGGGAAATGAAGAGAAAATGAGCAAATCCTTATTTAATATAGTCAAAGTAAGGGATTTGCTAGATAGTGGAGTCAGAGGTGAAGTAATACGTTATGCACTGCTCAAAACTCACTATAGAAAACCACTTGATTGGACAGAAAATGTTATCTCTGAGTCGCAAGAAACTTTAAACAAGTTTTATCGGTTATTACGTATTACATGTATTGAGGAAAGTGATGCAGAAGTCTCTAAAGATTTTATAGACGCTTTGAAAAACGATTTAAACATTCCTGAAGCTGTAGCCATATTGCATGAAATGGCTACAGAAATCAATAAGACAAGTAATGAATATGAGAAGCTCAAATTAACTAAGAACTTTGTTAAAAGCGCAAGGTTCATTGGTCTTCTTGAGTCAAGTTATCAAGAGTGGTTTGCAAGTGATGTAAGTCATCAAGAAATAGAAAGGTTGATAGACTTAAGAAAAGTAGCAAAACAAAATAAAGATTATGATACTGCAGACAAAATAAGAGA
			GCAATTGAAACAAATGGGGGTTACAATTTCTGACAACGAAGATGGTACAACAACTTGGTATGGAAAATTATCTCCTATTGTTTATAGATAGCCTAGTATCATCGCTTATCTTACCCATACATCAAGGCTTTGTGCTTTACACTATGTTATGCTTTAGGTCACATTACAATCCACTACTTATATTACTTTTTGGAGTATCGGGATCCAGTCTTGGTGGAATAGCTAACTGGTATTTAGGTGGAATAACAATTTTTATCAGAAAATCACATCACAAATTAGAAAATGAAGACAAAACACCAAAAATTGTAAGGCACCTACTGATTTGTGCAGTTGCATTGCTTTCGTGGGTACCAGCACTTGGAAGTGTGACTCAGATTTTATCCGGTTACTTCAAGTTAAACCTTTATATTCTTGTTCCCTTAATTATTTTATCTAACTTTCTCTGTTTATTGTATCTAACGCTTACCATCTAGCTAAACATTAATAAACAACTTTCCTTTCGGTCATATCGAGTTAAATTTCTTCTTCAAACTATCTTTTAAAATGCTTTTATTAGTTTTTGTCATAATACGATCAAATACTCCTAATAACCTCTTAAGTAAGCTTGGGGTTAGCGAAGAGATAGGATTAACAGATACGTTATTGTTCTTATCATCACCATTTGCTTTGTAGTCTATCGAAATAATCCCCCTACTCTTCCCACCAGTCAGAAGTTTTCCGATTATAGGAATTTTCAACAAAGATTTATTAATTGAGTATGCTGGTATTACTTGTCCTTCAACTTGGAATTTATAATCCTTAATATCGAGCCTACCACTAGTGCTAATTCCCAATTCTGCTCCTTCAAGCCAAGTCTCTTCAATTTCAACAGTGCCATCTTTATATGAAAAAGGTGCATTACACTTATAAAAATGTACACCTTCGTTCTTTATAGCATTTACAATACCAGGCAGTGAAGACATTGATAATAAAGTGGTAAGCAGTGGAGCATCTTTGATATAGAAATTGCTGATAGATAACATACCATAATGTTCTCCATTTTCTCTCTTAGAAGATAGATAAAGAGATAATTTACCATTTTTAACTGATTTACCAATACCTAAAGAACGCAAAAGCATACCTGAATTATCCGCGTATATTTCAAGCCCTATTTCACTATGTTCTGCTAGTATATTACTGTTATCTTCTAAAAACTGTCCTGTGAATTGACTTCCACTACAATTACCTTTAGCACAAGTTACATTTAGCTTAGCATCTTTTATGATAATTCCTTCTTTCATAATTATATTATCAACATTCATAGTAACTTCTATTTTGTTATTTAATCGATTACTATCTTTGCCAAGTAAACCTAACACATCACTTAAGTTGATTTTCTCACCGTGAATAGTTATGGCATTTTTCTCCTTACCTGATTCAATTTCTATACTAAAATTATTATCAGGTAATTTAAAGTTGCTAGAATTTAAATATAGATTTCCATTTTCTACTCTTCCGCTAAATTTTATGTCTAGATCATTTCCTACAACATCTAGTTTATCTATTAGTAACTTACCTACTCCTTTTAGCCTTGTAGAAAATAAAACTTCATTGTGATCTTCAAAATGGTTTTTCCACCCTAAGTAGCTTGAACGCAACTCGAGCTCTGATAAATCTATATTACCATTAACATACCCTGTTTTGTCTTGATACATTACTGACTCTATATTTGCATTGATATAGCCATCACCGAAATTAAGTATTTGAGCAGGCAAATCTCCAGTCAAACTCCAGGCAAAATTTTCATTTTTATTGCTACTTTTGAGGTCAAATAGCAGCTGTGTATTATTTACCATACCACTGCCATTTAAATCAATAAAATCTCCGCCGAAATTAAGCTTAATCTCATATTTACCAAGACTGCCATTATACGCGACAAAATTATCAATTTCAGAATAAAATTTGGCTAAAAAATCTACTTTTTTATCATCAGCATTTAAATTAAAAATGCGAAAACTGAA
			TACAGATTTTGCTATTCCACCTATACTGTCCCTTGTAATCTTCATCATATCATCCAGCTTAAATTTTATAGGTTCATATAACCCATAAGCATCACTTACAGCCTGACCATTAATTGTGAGAACAGAATCCTCTTTATTGAGAGATTGCATCTCAATTTCGCCACCATCAATATTGAAATTCTGGAACTTAGCGCTATTTACAATAATTTTGAGATTGTTATCTTTGAGAGTTAACTCACCGTTCAAGTTCTCTACTCGTTCAAAATCCTCATCAAATTGAACGCTGCCATTTTCTATATCAGCAACAATTACAATACCTGACAGATCATCATTTATTAAACTATCGATTTTACCGTTAAAACTTATAATTGTATTTATAATATTCCCATCAATATTATTACAATACCACTTTCTAAATTCATTGTTCACTAGACCATCTGATACATAAGTACATACATCTTTTGCAACAAGTTTACTAATATTAACTCTAAGCAAAGCATGATTTGTGCCAAAGTTCATTTTGCCAATCAAAGAAAGGTAAGTATCATTTAACTTAAAATGAAAGTTTTTTACGCTAATGATTTCATCACTATATGTCAAATTTACATTTACATTAGTCAAGGCTAAATTTTTACCTGAGTGACTCTCTGTATTTAACACGTATATGTTTCCGTCCACAACTTCATCCTTTCCATTAATTCTAATTGAAAAGTTTCCTTTGAATCCTATTTCTTTGTCCAAATTGTAACTTTTAACTAGTGTGGAAAATTCGTTAAATAGCCCCAACTTTAGGTTATAGAATGTTCCATAGAAATTTAGTAAATTATTACGGTTTTTTATCGTAATGGATAAATCATCTAGAAACCCTTTACCTTCTTTTGTATGGACACGAATATCCAAAACATTGAAATCTTCCCCCTTCCCTACATATACTTTATCAATAAAAAATTCACCTTCCATGCTTTTATTGATAGCAATGTTAGTAATTTTAATCCTTGAGTCTGCATTGAAGTAGAAAAAAAATTTTCTTATTGTCTTTAGCAGATTTTTTGTACTACTCATCTTCTCTGTCATTACAGATGTTATCTCTTTGCTCTCCTCCCTCTTGATATATATGTGTACATTATCAGCCAAAACCTGAGAGAACTTTTTGGAACTTAACTTAAAGTGTACGAAAAGCTCAGGAACTTCTATTGTAAAATCAGGATTTGTTATTTTTAAATCTGTAATGACTAGCTTGCCATCTTGATGCCAAATAACCGAAGTACTCTCCATGCTGACATCCGAATTGGCGAATATTTTTGATATTTTTTTCTTTATGTAGAAATTAATATAACTAATATTGATTTCTAGAGGTCCCTCACCTTTAAAAAAGATAAAGAAGCAGGATATAAATAATAAAATTATAGAAAATGATATAGTAATTTTTTTAAGCATCGATTATTGCTTTTCTTGCTAGACTATCAGCTTCCTCATTGTGTTTGTCACCATTATGCGCTTTCACCCAATTCCAATTAATTTCGTGTTGCAAAGCAGCATTATCTAATTCTTTCCATAACTCTATATTTTTTACTGACTTCTTATTACTTGTCTTCCAACCATTCATTTTCCACTTATTTATCCATTCTGTTATACCATGCTTAACATAAAGACTATCCGTATATAAATTGACATTACAAGGAAATTTTAATACCTTCAGTCCATTGATCACTGCTGTTAACTCCATTTTATTATTTGTAGTATTTTCTTCTCTACCAAAAATATTCTTTCTATGATTTTGAAATAATATGATCGCTGCCCACCCCCCTAAACCAGGGTTACCAAGGCATGCTCCATCTGTGTATATTGTCACTTCCTTTTTATTCATCTTTACTGTAGTGAATGAATTAAAGTATACCGTTACTTCTATGAAAATACTATTTTTATAGATATAGAGGCAATTTAAGCCACACCTTTAAATTTTATTATGGAAACAAAAAAAAGTGCTGCAACGAGTATTA
			TTAGAAGAGAAAGTAAAAGATAGTTTTTATGCTCTTTCATAGTCAAAACAAGTCAATAGAACAAAAAATAATACTAGCAAACAGAGAAAATAGATAAGAAATTGAGTAAGAAAACATTTTTTTCTGCGAGCTATAACTCTTAAGCCTTATAACGGATGCGGCAAACCAAATAAAAACACAACCTTCAATAATTGCCATGCTGAGGTAAAATAGAGCTTTTTTCAAAAATAATGCTGGAAGTAAACTAGTTAACACTAGTAACACGCTATAGATTAGTATGTATCTCCTCGTTTTTTCTGAGCCATAAACGATATTGAACATTGGAATCGATGCTTTTGTATAATCTTCAGATCTGTTTAAAGATAGAGCCCAAAAATGTGGTGGAGTCCACATAAAAATTATTAAAAATAGAATACAACTTTCCCAGCTTACAGAGTCAGTTACAACTGCCCAGCCAATCATTGGAGGAAAAGCACCCGCTGCACCACCAATAACAATATTCTGCGGAGTACGCCTTTTGAGCCAAATTGTATACACAAAAACATAAAATAATATGCTAATTGCAAGCAAAGCAGCAGAAACATAGTTCACTGCTATTGCCATGATAAATACTGATAATATTCCAAGAGTTATGCCAAACTCAAGCGCGCTTTCTGCAGGAACTCTACCTGAAGGTATAGGGCGGTTTTTTGTTCTCTCCATAAGCAAGTCTATATCTCTGTCATACCACATATTTATCGCACCTGCAGATCCTGAGCCAAGGGCAATGCATATCAGAGATATTAGTATAAGAAAAGGATGAATGCTACCTGGTGCAGCAACCATTCCAGCAACTGCAGTAAACACTACAAGGTACATTATCCTTGGCTTTAGCAAATACCAAAAATCCAGTATTGTTGATTCAACATTTAGCAAAATACTTGTGTACATTCTATTTTATCACTGGTGGTTTTTCAAAAGTATGAAAAGGCGGTGGCGAAGATACTGTCCATTCTAAAGTGTCACCTTCCCAAGGATTATCTCCAGTTTTTTTGCCCCATTTGAAGAGATGTATAACTATAAATATAAAAAACATAACTGAAACAAAGGACATATATGAACCAATTGAGGATATATAATTCCAAGGGATAAACGCGTCGGGATAATCAGGTATACGCCTTGGCATGCCGGCTAATCCTAGGAAATGCTGAGGTAAGAAAGTAACATTAGTGCTAATAAAAGTGAGCCAAAAGTGTACCTTTCCTAAACACTCGTTATATTGCTTACCTGACATTTTACCTATCCAATAATAAAAACCAGCAAAGGCTCCAAACAATGCAGCAAGCGACATGACATAGTGAAAGTGAGCAACGACATAATAGGTATCATGCAAAAGTTTATCTATTCCACCGTGAGAAAGAATTATTCCGGTTATACCACCACCAACAAACATAAAAATAAAACCTAGCGCAAATAGCATAGGGGTTTTAAATTCAATTGCCCCACCCCACATAGTTGCAATCCAACTAAAGACTTTTACACCAGTTATAACACCAATAAAAATTGTTGTAGTGCTAAAAAACACAGCAGCATCTTCGCTAAGCCCAACAGTAAACATATGGTGAGCCCAAACCATAAAACCAAATGCTGCTATACCTATCATTGCATAAACCATTCCCTTATAGCCAAATACTGGTCTATGGGAAAAAGTTGACACGACTTGGCTTATAATGCCAAACGCAGGAAAAATAATGATATAAACCTCTGGGTGACCAAAAAACCAAAACAGATGTTGAAATAACACAGGATCACCACCACCAGCAGGATCAAAAAAGGAAGTGCCAATATTGCGATCAGTGAGCAGCATAGTTATAGCACCAGCAAGTACCGGTAAAGCTACAATTAACATAAACGATGTTAATAGAACAGACCAAACAAACAGTGGCATTTTAGTGAGTGACATGCCTTTTGCACGCATATTGAATATAGTGACTATAAAGTTGATCGCCCCAACAATTGAT
			GACATACCAGCAACATGAAGTGCAAGTATAGCAAGATCAACTCCTGCACTTGGGTGAGACATGATTTGCGATAGAGGTGGGTATAAAGTCCATCCTGTCCCAGGACCTTCGCCAGCAAACACCGAGAGAATGAGCAGAATAAAAGATGATACTAATAACCAAAAACTTAAATTATTCATACGAGGAAATGCCATATCTGGTGAACCAATCATGAGAGGTACGAACCAATTACCAAATCCTCCCATTAAGGCTGGCATTATCATAAAAAACACCATTATTACCGCATGCCCTGTAATCATTACGTTATATAGCTGGTAATTATTGTTAAGTATATTAATGTGCATTAGCTGAGTACGAATAATTACCGATAATAATCCACCAATAATTCCAGCTAATATGGAAAAAATAATGTATAGTGTCCCTATATCTTTGTGATTAGTAGAAAACAGCCAACGTCTTATACCTTTTGGTACATCACTCATATCTATACTCCAAACTTAACTTACTAATTTTTTATCTTCAATCCACTTATTAAAATCTTCTTTACTCACTGCTTCAACAACAATTGGCATAAATCCATGACCTTGACCACATAGTTCATAACATTGCCCATAATAAATACCGGGCTTTGTAACGTTAAACCATGCTTCATTCAGCCTACCTGGTATTGCATCAATTTTTATACCAAAAGCCGGTATTCCCCAGCTATGTATTACATCTCCTGCTGTCACTTGTAAACGAATATTAGTATTGATAGGTAAAATAACGTTATTATCAACAGACAATAGTTTTAAATCTCTTTCGGTAAAGTCTTCTTTTCCTTTTATATAGCTGTCAAATGAAATACCTTGATATTCTGGGTACTGGTAACTCCAATACCATTGATGACCAATAACTTTTAGTGTTATGTCAGCTTTTGGCACTTTCTCCTGTAGTTTAATTAATTCAGCATTTTTAAAAGCCAATACCCCAACAATAATCGTTGGTATAACAAACCAGATAATTTCTACAAAGATATTATGAGTTATTTTACTGACATTTTTCACTTTGCCCTTACGAAAGCGAAATACTACATAAGCAAGCAGGGCCCATACAAAAAGCATAATTGCAATCATTACACTCATCACAAACGAATGTGACTTAACTACAACCTCCATTATCTCAGTTGCAGGCGCAGGAAATCCAAATTGCCAAGAAGTAGGAGCAGAAGCAATTGATATGTTTGAGTAAAACATTATCAATAATGCAAATAACTTCACCATATTTTTTGCTGTAAAACTAACTGTATAATAATATATATACACTTACTATGCAAACAGAGATTATAGAATGTACACAAGTGTTTTGCTAAATATTGAATCAAAAGTAAATGATGATTAATGTTTTTTTAGCATTTAATAAATATAATAATATGATACTAACTTGAGGAAAAAGCATTTACATGAATCTATTTTAAGTTAAAATATTATAATATTTTAACTTAAGTATTTACTTTAAGGAAGTTCTATAATAAGTTTAATAGTGTCTGTTATTGCTAATAACCCTCTAGCCTCACACCTAAAAGCAGTAACAGACACTATTAAACTTTAAGTAAGTTTGCCTATTTATAATTCATTGAGGTAAAAATCTTACTAATCCCTTTAATTCTATTATACAGCTGAGTTTACTAATTAACCTTTAATGTTTACGTTAGCATTTGCATCTTAAATCAAAGATTTACATATTATAGAAAATAATTATAAAATAATACACTACTTGTGTGTAAATTTTTTTGCATATCAAACTCTGTAAACAAATTTTTTAGAAAAGCCAAATAAATTATCTCTCTATGAAAGATCTATCGAATGTTGCAATTATAGGTGTAAACAAGAACGATAAAAGAGTGCGGGATTGAGTAACTATATATACTTCTACTGGCATACCAGGATATAGGTATACGTTTTTAAATTGAGCAAGTTCTGATTTTGGTATCACCACTCGCACTGACTAATAACGCCCCA
			TCCTTGGATCATCAAGAGCATCAGGGGAAATATGGTTTACTATACCGTTAATTAAACTTAAGCGACGTGCACTATAAGCGCTCAGCCTTACTTTAACTTTCAGCCCTTCTAGTCCGTCGATAGAGACTATATTGCTATCTTTCTTTTTTGCTGACAGTATCTCTTCTATGTTTCTGGTTAGAACTTTAGCATTTATTATTAGATCATCATCTGATGGTACTATACTCATGATTGGAACTCCAGATTGTATAACACCACCTTCAGTGTGGTATCTTATATCTGTAACTATACCATCTTGAGGTGATTTAATTATTGTACGTGCTAACGAATCTTCAGCAACCATCAGCCTCTCTTTTAAGTCTGCAATAGATGTATTAACTTCCTTAAGCTCAGCATTTGCTCTTTCTTGAGCATCATTCTTCACATTTATAATCTCTAACTCATTTTCTCCAATCTTTTGCTGTACTTGAGATATTGCAGAACGGTAATGTCCAACTCTACCCTCAATGTCAGCAAACTGTTTTTCTAAAGCTAAAATGTGTGGTTTGCTTATATGACCACTATCAAGTAATTGTCTTTTTGTTTCTAACTCTTCAGTTATCAAGTCATATTGCTTATGGGCTGCATTTAGTTGAAAATTTAGCCCTGCTAATTCATCATTTAACTGCTTTATACGTTGTTGCAGTATGTCAGTTTTTCCTAATATACTCTTTCTTTGAGAGTTGAACAACTTTACCTGATTCTTTATCGCTTTATTTACAAGTTCATCGTTAGATAATCTTTTAACCTCATCAGAAAATTCTAGCGTATCTAAGTCTCCCCTAATTGCAATAAGTCTTGCTTCAGTTGATAAAAACGATAAGAGTTTTTCTTTAATTATACTCAAATTTGCCTTTTCGTTAACATCACTTAATAAAACTAAAGGCTCATCTTTTTTAACTGTTTGACCTTCTTTTACTAAAATTTTGCTTATTATTCCCCCACCCAAATGTTGCACTATTTTTCTATTTGAAGAGACAATAACTTCTCCACTTGCATGCACTGCTCCGTCAATTGGAGCTATAGCCGACCAAATACCACCTATTCCAAAAAAGATGAATATCACCACTAAACCAAAAAATAGTGGTCCCCATGTGACTTTTAGGACTTCATTTACGTTATTACTCTCACGTTTAAAAATAAAATTTATCATCGCATCAATCCATGCGAACGTCTTATCCAAAAATTGATATTTCTTCTTTTTATTTCCTGCCCTTTGCATATCTATATCATCACTACCAATCAGGCCTGTCAAAGAAAGTCCAGCACTAAGCTTTTTTAACTTACTCATTATAATACTACTGCGAATTCTTGTTAACCAGGATAACACACAAAAACAAAGAATCTATACCTTAAGTATTTTACTTAGACTATGGAACATCAGAATAAACTATTTAGTAACAATTCTTATACTCCATTCAATGGTTCAGCATTAGGCTAGAAAATCAAAAAGGTTTTACAATAACCATAATAACTATAATTATTATTAACACTGTTACTGCTTCGTTTAAAACACGAAAATAAACGTGAATTTTCTTATTCAAGCCCACTGCAAAATTTTTCCTATGCTTTGCAAGTAGACCATGAATAGCAAACATTAAGAATAATGCTAGCGCTTTTACATGAAACCACCCTTCGCGATATGCTTCCCTAATAATCATTAGCATAACTCCAAAACTAAGGGAGAAAAGCATTGCAGGGTTTATGATATATCTAAGGAGTCTCTTCTCCATTATTTGAAGTAAGCTGTCATTTTCTGACCCTGGTTTTACAGATGCATGGTAAACATAAAGCCTTGGCAAATAGAGCATACCTGCCACCCACATAATTACAGAGATAACGTGAAAAGCTTCAAGCCAGTGATAGTAGTCCATATAGATAGTATTATAAAATGTCAAAAATTTCTGGTATGATCTCAATTTAATAAAAGAAAGTCAATATGAAAGCAGAAAATTTCACTA
			AAGAACAGGTGATTGGATTCTACAGAAAAATGCTTCTCATACGCAGATTTGAGGAAAAAGCAGGACAATTATACGGAATGGGATTAATAGGCGGATTCTGTCACTTATCAATAGGGCAAGAAGCAGTTGCAGTTGGGACTCAAGCTGCATCAAAATCTGGTGATGCTTTTATCACAAGCTATAGAGACCATGGCTTAATGCTTGCATGTAATTCTGATCCGAATGTTGTGATGGCAGAACTAACCGGCAAAGAAACAGGGTGTTCAAAAGGCAAAGGTGGCTCCATGCACATATTTGATGTTGAAAAAAATTTCTTTGGTGGACATGGAATAGTAGGTGCACAAGTCCCAATTGGTACAGGAATAGCATTTGCTAATAAATACAAGAAAAAAGATAACGTTGTATTCACATATTTTGGTGACGGTGCTGCAAATCAAGGACAAGTATATGAATCATTTAATATGGCATCTTTGTGGAAGTTACCTGTGGTTTATATCATAGAAAATAACGAATACGCAATGGGAACTTCTGTGCAAAGATCAACTTTAGTAACTGAACTATATAAAAGAGGAGAGAGTTTTGGTATTCCTGGAAAACAAGTTGATGGAATGGATTTTTTCTCTGTCTATGAGGTAACAAGTGAAATAGCTGAGCACGTACGTGGGGGAAAAGGACCTCTCTTACTTGAAATGAAGACATATAGATATCGTGGCCATTCGATGTCAGATCCTGCTACTTATCGCTCAAAAGAAGAAGTTGAAGATATGAAGCAAAATCATGATCCTATAAGCACCTTAAAGCAGTATATAACAGACAATAAAATCGCTTCTGATGAAGAATGCAAAGCTATTGATAAGGAAACACGAGATTTAGTAAAAAAGTCAGAAGATTTTGCTAAAAATAGTAAAGAGCCAGGCATTGATGAACTATATACTGATATTTATAAATTTGTTAGCTAATCAGTTGCCATCAAAATTATGTTTTGGCCTACTATAGATATTTTTTGGCAGCACTTAACTTTATTATATAACAGCCTAGTCAATAGAAACTGTAGTAACTCTTATATTATTGATATACACCGCTCTTGGATCATAGGTTAAATGAGTTTTATTTGACTTTTTGTGCTAGTTTGCAGAATATAAAGTTATTAATTGAATAAAATACATGACAAAAGAAAACTGGGAGACAGTAATTGGACTTGAGGTACACGCTCAGGTTTCTTCTAAGACAAAGCTATTTTCTAGTTCACTAACGGAATTTGGCACTGAGCACAATACTCAAGTTTCTCTAGTTGATGCAGGAATGCCAGGTACATTACCAGTATTAAATTATAGCTGCATAGAGCAAGCAATATGCACCGGACTTGCAATTTCTGCAGAAATTAATAAATGCTCTTACTTTGACCGGAAAAATTATTTTTATCCCGATTTACCACAAGGTTATCAAATAACCCAGTTCTTTGAGCCAATAGTTAAAAATGGCAAAGTTTTTATCAATAATAATGAAAAAGAAATAAGAATCGCAAGAATTCACTTAGAGCAAGATGCAGGAAAGAGTATTCATGAAGAAAGCAAAACTTACATAGATTTAAATCGTGCAGGCGTTGCTTTAATGGAAATTGTTTCAGAGCCAGATCTCCGTTCATCTGCAGAAGCTGCAGAATTCATGAAAAAATTGAGGCAGATTTTGCGTTACATCGGTTCATGTGATGGTGATATGGAAAAGGGGTCACTTCGCTGTGATGCAAATGTTTCTGTTCGCCCAAAGGGTAGTAGCACATTTGGCACTCGTTGTGAAATAAAAAACTTAAATTCAATACGCTATATTGTACAAGCTATAGATTATGAAGCACAAAGGCAGATCAAAATTTTGGAAAGCGGAGGAGAAATAAGTCAAGATACCTTATTGTTTGATGTCACTTTAGGAAAAACAAAAGTGATGAGAAGCAAAGAAGATTCAAGTGACTATAGATATTTCCCTGAACCTGATTTGCTACCTGT
			TGAAATAAGCCAAGACAAAATTGATTCTATTAAATCATCTTTACCCGAGTTGCCAGATCAAAAAAAACTTCGATACATAGAGGAATTAGGTATCAATGAATATGATGCAGACGTTATCACTTCTGATAAAGAAATTGCCGATTATTTTGAAAAATTAGCAAAAAAGCATGATTCAAAGATTGCAGTTATCTGGTTAACCGTCGAGCTTTTCGGTCGTTTAAATAAAACAAATATTGATATTGTTAGTTCTCCAATTAAAGCAGATGCTTTATCCGAGCTCCTCGACTTTATCGTCGATGGAACGATCTCTGCTAAACTTGGTAAACAAGTTTTTGATATTATGTTTGAAACTGGAAAGCCTGCATCCCTTATTATAGAAGAGCAGAATCTCAAGCAAATAACTGACACATGTCAAATCTCAGAGGTAATAGATAAAATCATCAATGACAACCAAGATAAAGTTCAAGAATATAAGGGTGGTAAAACAAGATTGTATGGGTTCTTTGTTGGTGAAGTCATGAAATCCACCAAAGGAAAAGCCAGCCCTGATGTCGTAAACTTGGTTTTGAGTGAAAAATTAAAATTGAGTGCCTAGGTGTACGGTCCCGGATCTTTTGCTATTTGCTTGACTTGTTTCTTTACATAGCTTCTAATTTAAATTCTGCTGTCTATTCTCTTTCATTCATAACCTTTTGCAAAACGTTTTTGCTTTCTTCTCTGCTGGTCACTATTGCTTATATAAAGCAAGTACAGTACTGAATGATGTTGCAAGCACTCAGTTCGGCAATATTATCGATTTAAGACGAAGTTAAGATTTCGATTTTTTATTCAAACTTTTCTGAAAGTTTTTATACATATTGAAGACATCTTGATAATTTAGGTGAGTGTAAACTTGAGTAGTTTCAAGGCTTGAGTGGCCAAGCAGCTGTTGTATTGATCTTATGTCAATATCTTCCTGAAGCAAATGAGTAGCAAAACTATGGCGAAATGCATGTGGAGATAAAATTTCTGGTAAGTTTAAAAATCTTCTTATTTTTTGCAAACGATTAGCAACATAAGTTCTTCCCAATTTTTTTCCTCTTACCCCCACAAAAAGATGTCCCACTTCGTCAAAGTGAGGACAAGCTTTTATATATTTTTGTATACACTTTTTTACTACTGGAAGAATAAATACCTGCCTTTGTTTATCTCCCTTACCTGTTACTATTAAACTTTCATTGCTAATATCACTAACCTTAAGATTCAATGCTTCAGTGATTCTTAAGCCCGTACCATATAGCAGAACGACAATTGCAATTTCTCTTTTTACCACCCAAGGCTCGCCTAGATCAGGCAATTTCATTTCTTTCAATAGAGTTTCTATGTTAGATATTGAAAGTGCTTTAGGTAGAGTTCTTCTCTGAATTGGCCTTGATAAAGAAAATACCGCTTCATTATTTATTTCATAATTGTTTTTTATATATTTGAAAAAATTTCTGATTACTGACAATGCGCGAGTGTTAGATCTCGCATTTACACCTCTTGCATAACGAGAGGTAAACCAACTTCTCAGTTCAGGTATGCTTAATTTTTCTAAAGAGCCAACATTTACTTCTTCACCAATGTGAGTATTTAGGAAACTTATAAGATCCTTGAGGTCCCTCATGTATGACTCCAAAGTGTTTGGTGAGTAAGACCTGTTGTACTTTAGCCAATCATACCATTTTTCAATGATTGAACCGAGGTCCACAGTTACTTTTTAAAGAAAGCATCGATGCACGCATCCCTAAAGGCTTCATTTATATCAGGATGAGAGTGACAAATTCTGTATATATCCTCTGCTGCTGCACCATATGCCATTGCAACCGCTGCTTCATTGATTAGCGTATCAGCGTATGCTCCTATGATATGTACACCGAGTATTGTATCTGCTTTGCTACAAGTCAGAACTTTCACGAATCCCTCAGCATCGTCAGTGACTTTTGCTCTACCGTTTGCAGCAAATTGACATTTACCAACTT
			TATACTTTCGACCAGCACTTTTTAGTTCTTCTTCAGTTTTACCGATTGAAGAAACTGCAGGGTGGGTGTAAATGACTGACGGTATGATTTCATAATCAACGTGAGGCAATTGCCTTGCTAGTATTTCTGCAACTGTCACCCCTTCTTCCTCAGCTTTGTGAGCAAGCATTGCTCCGCCAATGACGTCACCAATAGCAAATATTCCTTTTACATTAGTTTCATACCTACTATTGACTTGAATAAAGCCACGACTGTCTTTTTCTATTTTTTCAAGACCCTCAGAGCATGGTTTGCGTCCTACTGCAACCAATACCTTATCCGCCTCTATAGAGTTTGTTTGATTATCTTTTACAGAGCAAACTTTCACACTCAAAGAGTTACTACTTTGTTTTATCTCTTCAACTTTGGTGCTGAGTAAAAATTTTATTCCCTGTTTTTGTAGACTAGAAAGTAAAGACTTACTTAGTTCGCCATCCATTGCTGCAGCGATTCTATCAAAAAACTCTACTACAGTAACTTCAGAGCCTAGCCTATTCCACACAGAAGACATTTCAAGTCCTATTGCCCCAGCTCCAATTACAACAAGTTTTTTTGGTACTTCAGTTAAAGACAATGCACCAGTTGATGAAATGATATTTTTCTCATCAATATCAATTCCTGGTAGAGAACTAACATCAGAACCAGTTGCAATTACTATATTTTTTGCCTTCAGTACCTTACCTTCAACTGAAACTTCAAGGTTGCCTTGATCAAAAGAAGTAATTTTTCCAAGTCCATTGATGTTAGTAATTTTGTAAAGGTTAAACAGATATTCTATGCCTTTTCCAAGTTCCTGAACTCTAGCGTCTTTATAGCCTATCATTTCTCTCAAATCGAGACTTACATCCTTAACTTTTATGCCAAGTTTTGATAGATTATTTTTCGCACTAGCATACTGATAAGAGGAATGGAGTAATGCTTTTGATGGTATACACCCAACTCGCAAACACGTGCCACCAAAAATGCTATTTTTGTCTATACAAGCAACTTTGAGTCCAAGTTTTGCAGCAGCAATAGCGCATTTGTAACCACCTGGACCACCACCTATAATAATTAAATCATAATCAGTCATAAAAAACAAACCTATTTTCTAAAGAATAAACACCATTTCCTTCAGTCGTTATATACATCTTACCATGGGTAAATACTGGAGCATGAAACACATTACCAGGTATTTTAATTACCCTTCCTGTACTTTCAGATCCAGGAAAAGCAAATATTGAACCTTTATTACTTGTTACCCAAAGCGTATGGGCATACATAATTGGAACAAACAATTGCACATTCTCTATAAAATCAGATGTCCAAACTGTTTTTCCACTTTGTATGTCGATGCCAATTACCTTATTATTTTTAGTCACCATGAAAATTCTTCCGCCTTCTTTTTGTTTCTCTGCAGGAATAAGAGGGCTATAATATGACTCTATGTCTGATACACTTTTTACTTGTAGTGGCTTTGACCATGAGATATTTCCTGATTTTACATCAATGCCGTAAATATAAGAATTACTCGTAGCTATTAAGATGTTATCGTGCACTCTAGGTGTAGTAGTTACATCTGTAAGCTGTGTATCCAAAAGGTTGGTAGCCAATTTTTGGCTCCATAATTTTTTACCTTCTTCATTAAAAGCTATTAACTCACCATTTGAAAATGGTGCTATTATTTTATCATTAGAGATTGCTGGTGAGATGGAATATAAACCTCGAACCTCATTTATACCATTTTGATAAGCCCAAATGGGACTGCCATCTTTTATATCAAATGCATGAAGATAGTTATCAATAGTCAATACTAACAGCTTATTATTTATTACTACTGTTTTCCCTCTTACCGGAGATCTCAATTCTTTTTCCCATTTAATCTCCCCTGTCTTTACGTCTATTGTGTGTAGAATGTTATTCACTACAAAGAAAACATTTTTTTTGTAGCTCGATAGACTCATATTACCAATTTTTTTTCT
			ACTTGAGAGGTATAATTTCCAATTTATAACTCTTGGGTTATCGATATCAAAGGAATATAAGGTACCGTGCTTGTCTGGTAAAACAACGCTATTTTCTGTAAGTATTGGAGCTACATATCCTTGAGATAATTTTTTATCTACTAAACTTATTCGTTCGCTTGCCATTGTATAGTTACTATACAATAACATTATCATGACAATTATTATTTTCATTATTTAGTGAAAACAAGATTCATTAATATACATACTAGAAACCTAAATCACAACGAAAATGTTCTTAATTGTGGATCAAAAGCATTAACGTAATGTCATGCCATTATGTAAAGATGCTCTTACTGTAATAATTTTTATCAAGTATTGATTAAAACACATTTCGATAGCCCAGACTAACGCTGTCAGTAATACTACCACAATATGAAATGGAAATGGACGCAGCATTTTCAGGATGAAAGATATTGTTGTAATGTCATTCATTTAAACTATGCATATCAATTTGAAAAATGTACACTGTCTTATGCTATAGTACCTAAAAGTAAATGCTCAACATACAAGATAACACTCCACTTTGTAGGCAATGGGTATTCTTGGCAGTATGTGCCCTTGCTTGCTCTGGTTTGCTATCAATAATTGTTATCTTTCTACGATTGCCTTTCATTTCCTCTCTCATTCCCTCCGCACAATATATTTTTGATAATGCACTGGTGATACATGTGAATTTGTCAATTTTGGTGTGGATGTGCTCTATAATATCTCTGCTCTTTATTATAAACCTACAAAATACCAGTAAATGGCTCAATTTTTTATGGGCTCTATCAACCCTTTCTATGCTGCTGATGTTTATATCCGCATTTGTTCCAAACACTGAAGTTATCAAAAGTAACTATATTCCCGTATTACAAAACAAATTATTTTTACTTGGACTCAGTCTTTTCATTACCAGCATATTGATAAATGCAGCCCTAGCCTACATATCAAATAAACAAGACTCATATCTTTCAATCGGACAAATTGGCCTGGTCATTATACTTGTGTCATCATTTCTTTGTGTTGTTTTAGCACATAAAAATATGCCTCCAGGTCTATATCACTCAGACAAGAATTTATTTTATGAATATCTCTTTTGGGGAGGCGGACATTTACTGCAGTTTGCTTTTGCTCAAGCAATGTTTTTAGTTTATTTGACCATACTGAATGCTCGTTATATTAGTCTAAATAAAATTACCATTTTACCACTATTTATAAACACAGTTTTGGCCGTAGGTGCGCCGTTTATATACTTTATTTATTCGGTAGATAGTGCTGAATTGATACAGTTTTTTACCTGGCATATGAGAATTGCTGGAGCAGTTCTGCCGTGCTTTTTAACAATATTAGTGTATTGCAACATAAAAACTCTGCTCAATGATAAGGGCAGTTATCTGCTCCACTCGTTTGTATTGTTTATTTATGGAGGTGTACTTGGAGTGCTAACTATTGAAGGAAATGTTACCATTCCTGCGCATTATCACGGTTCTGTGGTTGGTATTACTATAGCTTTTATGAATTTTGTCTACTGGCTGTTACCAAAATTGGGCTGTAAAGAAATAAAAAGCTCCATAGTAAGATTACAGATTTATGCATATAGCTTAGGACATTTTCTCCATATTACTGGACTTGTTTGGCTTGGTGGATATGGAGCTTTAAGAAAAGTTGCAGATTTGCCAAGCATTTCATCAATTTTGGCACGTGCTTGTTTTATTACGGGTGGAGCTATATCAGTTATTGGTGGAATGTTATTCGTAATAATTGTGATTTTACATCTTCTTAAAGGCAAGGCTCGTACCAACTAACCCACAGAAACAAAACTAAAAATTTTAGTGTAAAATAATTACTATATTTACTTTGTACTATGGCTCAAACAACCTGCTTCAAATTTGGAAAGGCAGTGAAATGAAAAAAACTATATCAAGCTAAACTGAATTCTTATTTGCTACTCCTTGTGGTTCTTGTGTTCCATTTAC
			TTGAAAGCTAGGTTTCATCATTAAACCACCAGCTAAGAATGCAGATACTGTTGCTATAACAACGATTAACCACATGTCCAATTTTGTTGTATGTTCAAGTGTAATATACACTACTAACCCAACAGCAAGATTAGTACTAGCAGTAGCGATGTATGTTGCTTTTTCTTTTAGTTGTTTATTTGCTTCATTTTTGACTTCTAATATTTTCTTTTCTTGCTGTGAATGCTGGATTTGAGTATTTAGTTTATTTTTTTCATCTTCTAACTCTATATTTTCGCTCTGAGCTGTATTCTTTGCATGTTCTAAAGCTCTGTTTAACCGTTCAACCTTATCTTTTTTAGTTTGTAAGTCTTTATTTTCCTCCTCTAGCTGCTCAAATTTATTTATCTTTTGTTTCATTTCACTTCTCATTTCATTTTTTAGTTCATTTCTTATTTTATCTTTCAATGTAGCTATTGCCTCTTCTGGGCTTTTTTTACCTTTTAATTCCAGCACGTCCTTAAGCAATTCTGCTAGTTTTATTTTTTCGTTGGAGGGCAGATAGTATGGATCATATAGAGCATTGACAAGATCTTGTAAATCAGAAAATTTAAAATCAGGCATAATAAACCTCAATACTAAAAATTTATTATGTAATACATTTAAAATTATAAGGTCAAGAAAATTTTGTATTGTAACGAGGCTAAACTAAAAATGGCAGACATTAAAATTGCTGTATTTGCTCAATTGTGCTAACTTAAAGCTTAAAATTGAAAAATATTTATGTTAGAAGAAAAATACAGCTTTAGAGAAATTGAAGACAAATACAACATATTATGGGAAGGTAGTAAAGTTTATAAATGGAATGGTGAAAAGGATAATACTTTCACTATAGATACACCTCCACCAACGATATCTGGAAAGTTACACATCGGTCACATATTTAGCTATTGCCATACGGATTTTATTGCAAGGTTTCAGCGTATGCTGGGAAAAGATGTATTTTATCCAATTGGGTTTGATGATAATGGGCTTCCCACTGAAAGGTTAGTTGAGCAAACCTATAAAACCCGTGCAAAAGAAGTTGGCAGAGAAAAATTTATAGAAATGTGCCATGAAATTATTGAGAAGTCAAAGCAAGAATTCAAGGAGTTATTTAAATCGGTCGGCATTAGTTATGATTGGAGTTTGGAATATCACACGATCAGCAAGGAAGCTGTGGCACTTTCTCAAATGTCATTTGTTGATTTATATAATAAGGGATATGCATACAGGAAAATGCAACCTATTCTTTGGGACCCAGTTGATAAAACCGCAATTGCACAAGCGGAAATAGAAGATAAAATTTTTGAATCATCTTTAAATACAATAGTTTTTTCCACTGAAGAAAATGAGCAGATTCACATCGCAACTACACGACCTGAGTTGCTTCCAGCATGCGTTGCGGTTTTTTGTCACCCAGAGGATGAACGCTATACTCAGCTGATTGGTAAGACAGCCATAGTGCCAATGACAGGGGCAAAAGTTCCAATAACAGCTGATGATAAGGTCAAAATAGATAAAGGCACTGGACTTGTTATGTGCTGTACATTTGGTGATGAGCTCGACATATATTGGCAGCAAAAGCATAATCTGCCGGTGACAATTATCATTGATCAGGATGGAAGAATGAATCTGCATGCAGTGAAATGGATCCCAGTGTTTGACACTGGGATCCATGGGCTAAAGGTCAAAGAAGCAAGAAAGAAAATAATTGAAATCCTAACTGAAAAGGGCCTTTTGATAGAAAGTACTAACATTTCTCATTCCGTAAAATGTGCAGAAAGATCTGGTGCATCACTTGAAATATTATCTACTTATCAGTGGTTTATCAAGACTTTAGAACAAAAAATTCAACTGTTAGATAAAGTGAGAGAATGCAATTGGCATCCAGAATCTATGCGTAAACGCATGGAGGTGTGGATAGAAGGGCTAAATTGGGATTGGTGCATTTCAAGACAGCGTTATTTTGGTGTGCCATT
			TCCAATTTGGTATTCAAAACGTAAGGGAGAAGAAGGCAAAATCATTCTAGCTGAAGTAAAGGATTTACCTGTAGATCCATTAAAAGGTTTGCCGAAAGGCTATAGCAGAGAAGAAGTTACTCCAGATCAAGATGTGATGGATACTTGGGCAACAAGTGCGATCACTCCTCAACTAAGTGCACTGGCAGTAAACAGTGAGCTCGGTTTACCAAGCCATCGGTATGATAAGATATTTCCTGCAGATCTGCGCAGCCAAAGCCACGAGATAATAAGAACTTGGGCTTTTTATACGATTTTGAAGGCACATTATCATGCAGATTCACTGCCGTGGAAAAATATCATGATTAGTGGTTGGTGTTTGGCTGATGATAAAAAAAAGATGAGTAAATCAAAAGGTAATATCATCACTCCTCATGTAATGCTTGAAACCTATGGAGCTGACGTAGTACGCTATTGGGCAGCAAACTCAAGACTTGGAGTTGACACAGTCTACTCTGAAAATATCTTCAAAATTGGCAAACGACTTGTTACGAAACTTTGGAATGCTAGCAAATTTGTTTCCATGTTTATGGAAAAACATCAAGCATTGAGCATAAATTCCATCAGTGAGACGATGGATAAGTGGATATTGTCCAAATTATATAAAGTGATAGAAAAAACGACGAACAACCTATTACAGTTTGAATACTGCGAAGCTTTGAGCGCAATAGAAGAATTTTTTTGGAAAGATTTTTGTGATAATTACTTAGAGTTAGTTAAAAAACGTGCATATGGAGATGCATTGGACAGCGAGGCAAACATGAATGCGAAACAGAGTTTAGCATATGTACTCAATATTATTTTGCGGTTATTTGCACCATTTTTGCCATACATTACAGAGGAAATATATCATCAGTTGTATAGTTATAACTCCGTTCACAATAAAAGTAATTGGCCTAACAAGGAAGAACTTATCTATGATAAATATTCTGAGGAAATGGGAGATAATTTCGTGCAGATATTAAACCTTGTGAGAAAAATAAAAGCAGATAATAACGTATCAGTTAAGCATCTTATACAAAAATTGATGATAAAAGCGAGTGTAAAAGAGGATGAGTTAAATTATTCTGCTCAGCATGATTTGCAGTCAGTTTGCAATGCTGAAGTGATAGAATGGGTTGAGAGTACAGAAGCAGAGCTTATAACTGAGAATGGAAAATTTACTGTAAGTTTATTGATTGATGTAACTTAGCATTTGTATTACTATACTAATTATTTAGTTGTGAGGTAATAATGTTTGGTAATTCATATGATAATAAATTTGAAGAACAAAAAGATGATTATCATAACTTCATTCAAAGGTTTTTGTTTTTGCTCGGTAAGATAAAAGAAAAGAATAAATCAATTCACACTGCTGTAGCTAGTTTTCACATATTATCTTTTTTAATAAAATACAATGTCAATTTTAATGAAGATGAAGTGTATAAAGCCGTTATCCAAGATTTCAATAATGTAAAGGAGGCGAGACTAGAGCTTCAAGATAAGGCTAAAAAAGTATTGAATGGGTATATTGAAAGTGGTGTTGAAACAGTGTCAATATATGGTAGTTGTGCAGAAGTTAAATTGGGAGCTAATAAAAACAAATTCAAAGTCAGTGAGTTTTTGAATAGTAATTTCTGTCAAGATAATGGAATTTTAGGGTTTTCAACTCTGCATAGCAATGGAAAAAATGGAATGCACGGTTTTGTTTCTGAGGAAGGAATAAGGCACTATGTTGTAACTGATGGTGCATACGAAATGACTCTGAATTGGTGTGATAAGGACGGAAAAAAGTGCACTATTATAATTAATATTGATGCTAATGGTATAGAACTTATCGAGCGTAATCGTGTTACTGATGATCAATTGAAAGCAAATAAAGATGTAAAAATAGGTAACTTATTCTTGTATCAAATAAAATTTAGAAATAAGGAGAAAGGCAATCATAAATCATCTGAGATTGTGATAGAAAATAGTAATAG
			AAATATTAACATTCAAACAACTCAAGAAATTGAGCGTGGCAGCAAAGAAGCTCAAATAGGCAGTACTAAAATGCAAGACAAAAGTGCACAAGTTGTAGATGAAAGCTTAAACGAAAGAATTAATAAATTGGAAAAAGAAAATACAAGATTGACTGAAGATAAAGAAACTATGTCAGAACAATTGCAGCAGAAAGTGAGAGAGATAGAGGAATTAAATGGAAAGGTAAGGGAAAAAGATGAATTTTTGGCTGAAGTAACACAAAAATTCGGGCAGCTAAGTGATTCGGTAGAGAGTAAATTTGAGGAGAAAAGAATAGAGAAGGAAAAGTTAGATAAGAAGTTAAGGGAAATGCAAGAAAAGATACAACAGTTAAGTAAAGAAAAAGCTGAATTAGTGCAAGAAAAGCAAGGCTTGGAAGGATATGCTGAAGTTCTAGTTGTCAAAATACAAAAACTAGTTGATCAAATAAGGCGATCAGATCTTAAAATGAAAATAAAAGGTTAGAACAAGAATTGAATGATACTAAAAAAGATTTAGGTGATAAATATAGTGAAATCCAGAGATTAGAAAGTCAATCACATGAATTAGAATCTAAAAAAGTAACAGAATTGATGACATGTTTAGAAAAGAAAGAGAAAAAAATAGCAGAGTTAAAAGCGCAGTTGCAAAAAGAAAGTTCTGAAACTTATGATTTAATGCTTAAATCATTGGATTTAGAAGAAGAAAAAAGACGATTACAAAAAAAGTTAAATGAAAAAACTCAAGAAGTGATTAAACTAACTGTAGATTTAGAAGAACTAAGTAAGCAATCGGAAGAGAAAGAAACTAAATATTTCAGTAGGATTAAAGAGTTAGAAAAAATTCTTAATAAAGAAAGAAAAAACAGTGAAGAGTTAGAAAATTATAGCATCAATCTGGAGGAAGAAAGTCAAATTCAACATGAAAAGTACAAAGAGTTACTATTTGAGAAGCATTCTATAAAAGAAGAAATTTCAGATTTGAATGATCAATCTTCATTAGTTCATCAGAATCGTGTGAGCTTAGCACAAGATTTGGCAAAAAACATGATATATTTGTTCAAAGAGAATGTAAGAGAAGGAGATAAAGTGATTATATCGCAGGAAACTGTATTAGAGATTTTGAATAGATTGGAGGAATTAATCAAGAATGTTGGAGTCAGTGATCAAGAAATAAAAGGAATAATTGAAGAAATATCTGTACAAACTAATGATAGCCTTGCTCCTTCAGATATAAGTAATGGAGACTTATCAGCACTACCAAATAAAGAGCTGGATGAAGCTTCATATTCAGAAGATTTTGGATATTCTAGTAGATGTTCTACTCCCGTCTGATGCCACCTTGTATTTTGAGTTTAGTTAGCATATCAACTAAAGTTTATCACTGGTACAATTGTGATAAGTGTTCTCCTCTACAGGTAAGATAATTTTAATCAATATATACAAGACTGCTGAAGTTTTGTATATGGGTGATGAGCAATTTACTTAATAAATATAATACATTTTATTTTATAGCTAGTTCTCTTGCTACTCTTACATTACTTACATCTTTAGCGCTTATTAATGCACCTAGTTCTTTAATTCTCGCTTTAGTTGTATTATCTGCTTTGGCTCTTATGATTTTGTATAAAATAATTATTGACACTAGTAAAGTGGAGAAGAAATTTGCTCACAAAGAGCTTGAGTTGACTCAAGAAAAGCACAATTTATACGAGGAAGGAAGAAAATTTGGTCAAAAAATAGAAGCTGAGAGGAAATCTTTTCTTAAAGAAAAAAAATCTTTGGAGGAGAAATTAGAAGCAAAAATGATCCATATAATTGGAATAACAGACGAATTAGAAAAAGTAACGAAGGAGAAAGATGAGCTTGCTGCACAAGAAAAAGAACTACTCCATAAAATCTCATATTTGTGTAAACAGTTACAGGAAAAAGAAGCTAATCTAACTGAGAGGGAAAAACACATAATGGAATTGAAAAGAAAA
			ATAGACAATAATAAACATGAAGAATTGAATAAGGAAATAGAAAAATTATTCAAAGAAAACGAGGAGTTATCTAAGGAAATAGATAAATTACGTAAAGAGAAACATATGCTATATACACAAAAAGAAGAATTATATAAAAGGCAAGAAGAACTTTGTGTGGCATTAGATGAATTACAGTGTAAATTCAAAGAAATTAATCAGAAAAATAAAAACTTATCTAAAGAATTAAAAAGGAAATTTGAAGAGCTAGATAAAGCAGACGGTTTAATTAAAAATCAGTCTTTTGAGTTAGACAAAATAAGACAAGATTGTAATAACAAAGTGAAAAATTTAAGAAATTCACTTTTAGAGTGAGACAGTCAAATAAAACAACTTCAATATGTGATAGAAAAGGTAGAAGAATCAATAAGAGAAAATAGAGCAATTAAAGATTATAGCACAAAAATAATATTAGGGGAGACTCAGAAAATAAAATTTGTATTAGGGCAGCTTGTGCAATTCAAGTCAGTTAACGGTTCCAAAACATCGGAGGAAACATCTGATTCTTTACAGGAAGATCTTGGATATGCCAGTCGTTCACCAACTCCGACCAGATTATCGGGTTCAGTGTCTGTACAAAGCATTGCAAGTGGACCAATCCCTGAATATGGATTGTAAAATGCAACAATTACTCTTATTATAAAAAAAATTATACAAGATAATGAACCCAATAATATGCGCACTGGATACACAAGATTTGAATGAAGCCATATCTTGGGCTAATGATCTGCGTGATAAGGTTGGCATGGTAAAACTTGGGTTAGAATTTTTTGCTGCACATGGCCCTTCTGGAGTGAGAGAAGTTGCAAAATGCAATGTACCAATTTTTTTAGATCTAAAATTGTATGATATTCCAAACACTGTAGCTAGAACAGTTGAAGCAATAAAAGCTCTAGATGTTGAAATGCTAACATTGCATATCAGTGGTGGAACAAAAATGCTTGAAGAAGCACTAAATGTAGTACAAGGCACTAAAATAAAGCTAATTGGAGTGACAGTACTAACCAACATGATCAATGAAGATCTGAGTGAACTCGGAGTAGCAAGGGAAGCAAAATCACAGGTAATTTTGCTAGCAAAGCTTGCAAAAAAGATTGGACTACATGGAGTAGTTTGCTCTGCACTAGAAACTCAAGAAGTGCGCCAAGAATGTGGTAAGGATTTTAAGATTATTACTCCAGGAATTCGTATAGATTCAAGTCATGATGATCAAAAAAGGACGGCAACACCAAAAGAAGCAATGAGCTCAGGAGCTGATTATATCGTAATTGGCAGACCCATTACAAAAAGTGGTGATCCCGCAAGTAGTGCAGAATTAATATTGAAATCTCTTACTAATTGAAGCAGGGCAGATATAGAGTAAAAGCAATAAACGGTATGTATCTGTTCAGCAGGGTGGCAAAACAAGGTAGACGAGAAAAGATAACTAAATGGGTGTCATCCCAGTGCTTGACCATTTTTCTTTTTTTTCTGGATTCCAGCGTCACGCGCTGGAATGACAGGGCTGTGAGTGTCATCGAAGTAGCCGATACAGGCCTTTTTCTTCTGTCATCCCAGTGCCCTGACACTGGGATCCAGTTAAATTTACAGGTATAAAAGTAATCAACGTTTCTGGTGATGATAGAAAAATGGATCCCAGCACAGGATACCATTTATTGTTTTGGCAAACAGCTACGTACTTTATTTGTACATTCTTCTGAACAGATACGCAGCGAAAAAAATGCTTGACACAAAAAAATAGATGCTGTATAGTGCTAGCAATTAAGTATAGTATTTACCGTGGTGTAATACTATACTGCCTTTTTTTACTTCAACAAGTAATCAGTATCATTTTTTTCTCACTACCAAGTAGCTTACGTTCATTTGTATCTACCATGAAGCCAATGCTAGAATCCAGAAAAAAGACCAGTGAATGGCAGGCACGAGCATTATACGTATACAGTTGTATGAACGTTGTTTAT
			CATGAGGGCGCCATCCCAGCACTGGGATCCATATTGTAAACAAGCGTTTGAGTTATACTAAGCTGCCATTCACTGGTCTTTTTTCTGAATGCAGGTTGCATGACAACGCTGAGATTACTGATAAAGATTACCTTCAAATTACAATAACTATTCTAATTTTATTTTTAAAGGAGGCTATTATGTCACTTACTGATATCGCTCACCGTGTTAATGAACTCGCTTCATCATGGGAGCAATTTAAATTAATAAATGATCGCAAACTAAAAGAAATCGAAAGCAAAGGACCTGAGCAGCTATGCAAGATAAATAGTAATATTGATAATTGCAAAGAGCGCTTAGATTTTATTGAAACCGCAGCTCAACGTCCAGAGATTAGCACAGATTTTAATACAGGTGATAAATATTTTTCTGATTATATTCGCAAAGGAATGGAAAACAGATTATCACACAAAACCCTAAGTGGAGATGATAATGATATTGGAGGGTATTTAGTTACTCCTCACATTGTAAAACGGATAAACAAGCGTATAGCTGATTCATCTCCAATGCGGCAGATATGTTCTAGTCAAAGAATCTCCACTGAAACATTGGATTATATTATAGAAGATTGTGACCGTGCTGGTGCAGGTTGGAGTGGTGAAGTAGTAGACGACGAAGATGGTGGCTATAAATCCAAGTATGATTTTGCACAAGACACAAGTACACCTAAAATTCAAAAGATTTCCATCACAACTTATGAGCTCTATGCTCAGCCGCAAATATCACAAAAATTGCTCGATGATGCATTTGTCAATGTTGAAAATTGGCTTGTGGAAAAGGTTGCCGAAACTTTCAGTAAGAAGGAGAATGAAGCCTTTATTAAAGGTGATGGCACTTTTCAGCCTAAAGGAATTTTAACTTACGAAAATGGAAATGGTCATAATAAGATAGAGCAAATTAAAGCTGATAAGCTAGACAGCGACGCCATAATGATATTGTACTACTCTCTAAATGAACATTACTCTAAAAATGCATCATTTTTGATGAACAGGAGTACGTTAAAGGACGTGAGGCTACTAAAATCTGAAACAGGTCAGTATCTTTGGCAGCCGAGTTTATCGCTTGAAACACCAGATACTTTGATGGGAATACCAGTATATCAATCTGCTGATATGCCACCTACAATGATTGCAGTAGCGGATTTCAAACAAGCTTATAAGATCGTAGATAACAGAGGAATGAGAATATTGAGAGACCCTTATACAAACAAACCTTATGTTAAATTTTTTGTCACTAAGCGCGTTGGCGGAGAAGTTGTAAACACCAGTGCTATTAAATTGTTGAAAATTGCGAGCAAGTGCTAATATTTTATATTATTTTATGAAATAATTGACATATTATATTTTTTATGTAATAATTAAATTATTATTAACTTAAGGAGTAAAATATGTTAAAAAAAATAAAAAACTTTTTTCAGTCAATTGCAGGAAAAATTGCATCAGGCTGGAACAGCATTAAAAATTGGTGGTCTGGTAATAAGGTAAACCGAGTAATTGATCCTAATAAAAAGATAATGTTAACTGTTAAAAATTTGAGCAACGGTAAAGTAGGGTTGGTTATGCCGCAAGATATAATATTTCTAAAAAATAAAGATCAAGATGGTAATGTAATTGATGGTGAGTTTCGTTTAGATTTTAATGATGAATCATTGTATATTACAGGTCGTTACGACTCGAAAACGAAAATGGAAGATGGTAATATATGTCTATCTATTAATTCAGTTGGTACCCTAAATGGCAACAAAGTTTATGGTGATAATAAACCAGAAGAAATGACAAGTCTTTTATTAAGTTCAAAAATTATTGATCTAGAAGTAAAACAACACGCTACTGATAATAATCAATCTCTTAATGCACAGTAACTATAGCAAACTGTTAAAAAGAGCACCTCCTTTGGTGCTCTTTTTTTCTTTATAAGTTTTCTCCATAGGAGAAAATTGACTAATTAAATTTTATACTTAA
			TAATTAAATTATTAATTCAAGGAGTAAAATATGTTAAAAAAAATAAAAAACTTTTTTAAATGGATTGCTGATCATACAGCAATTTCATGGATTTTAGGAAAATTAGGTTGGAAAAATCATCACCCTAATGACAAGGTGAGTCGAATAAGTGAATTAGAAAGTCGAGCAGGTAATTCATTTGATAATAGAGTGCATACCCTATTACAAGATCAAGATAAACCTGGTGTTTGTGATATTATGAGAAAAGGTAACGATAGATACCTGGTGCTACATGTGAGGGCAAATGACATATCAAAAGTTGTTTGTGATAGTATTGAGAATATTAAGGAAAATTTATCAGAATATTCTGCATATATCGAATGTGCCAAAAGCGTGTTCAAAGTAACTCTAGGCCGAGTTCTTGGCAGTAATCCGTTTTATTCAAGTTTTAATGTATGCTCAATAATGCCGCATGATTGTATTACTCCATGTAGTGAACTAGAAGAAATGAAAAGCATGTTAGGCCTAAGCGGAGCTGTTGTTATCATAACTCAAATATCTAAAGATTTATCTGATACAGAAAGATCAGGTTCAAAAAGAGTAAGGCTAGTACCTCCTTCAGAGGCACATGATCGTGTATTAGAAGAAAAACGAGAAATGGAAGAGCAACTTCCGGAAACGAAAGCAAGCTCATCTGCCTGTTTGGAAGAGGAAGATGAAAAATTCTTCGATGCAGAAGATGATGGAATTACACAACCACGCCAAACAACTGAAGCAGTAGTGACAAAAAAATATTATATCTTTAATCCATAAGCAAAGTAGGCAACGGTTATTATTAATTAGTCTTCACAAAAGAGCACCTCTGTGCTCTTTTTTTTCTTTATAAGTTTTCTCCATAGGAGAAAATTGACTAATTACAATTTGTATCTTCCTCGTATCAATTTTCAATAGATTCATCGATGTATAGCTATAGTTTTATCAGTGTAAGGCTAAATATGCTAAGCTTATAAGGATGACAAAGCTCGAAAAAAGGCCTAATATAAGCTTTATGAAAATCAAAGTTGGAGTAATAGGCTGCTTAGGCAGAATGGGTAAGAAAATACTCAATGAATTAATTACGAATACCAAAGTGGAAATAGCAGGTGCTGTTGCTCGCTTGGACAGTGAGTATATAGGCTTAGATATTGGTCCTATTGTAGGCAATAATTGCAATTTAGGAATCAAAGTTACAAGTTCTATTAGTGAGGTATTTGAATCGTCCGATGTTGTAATAGATTTTACAACTAAAGAATGTATGCTAGACTGCCTTAAGGCGGCCGTGAAATTTAAAAAACCGCTAGTTAGTGGCACAACTGGAATAGAAGGTCTAAATTTAAAAGAATATGCTGCTAAAGTTCCAATATTATGGTCAGCAAATATGAGTATAGGAGTTAATGTGTTGATGAAATTGGTAAAAGAAGCTGCCAAGCTTTTAGGTAATGAGTATGACGTTGAAATTTGGGAAATGCATCACAATTTAAAAAAGGATTCACCATCTGGAACAGCTATAGAGTTTGGTAAAGCAGTTGCTAACGCTGCAAAAGTGGATTTTGAGCTCAATCAATATTCACATAATAATTCAAATATAAGAGGGAAAGGAAGAATAGGCTTTGCAGTATCTCGTGGAGGTGGAGTAATAGGAGATCACAGTGTCATGTTTGTCAATTCCGATGAACGAGTAGAATTAAATCACAAGGCAATTGACCGCACAACGTTTGCTAGAGGGGCTATTCAAGCAGCAATATGGCTATGCAAGAATAAAAAGGAAATACCGGGACTTTATTCAATGCAGGATTTAGTATGAATGATAAATACGCTTTCGTTAAAAATTTAAATCTTTGGTATGGCTCTAAGCAAGTTTTATTCGACATAAATTTGAATATTTGCAAAAAGAAAGTCACAACTTTTATCGGACCGTCTGGGTGTGGTAAATCGACATTTTTGCGTTGTTTTAATCGTATGAATGATTACGTACCTGGATG
			TAGAGCGACTGGTGAACTGGTAATCGATGGGCTGGGTAATATATATTCACGTGATATGGATGTTGTATTGCTCAGAGCAAAAGTTGGTATGGTATTTCAAAAACCCAACCCTTTTCCAAAATCAATATATGATAATGTTGCTTATGGGCCTAAATTGCATGGCATGGTGAAAAATAAGCAAAAATTAGATGAAATAGTAGAAAGTAGTTTAACTAAGGTTAGTTTATGGGAAGAGTTGAAAGATAGATTGCAAGATAGTGCACTAAATTTATCTGGTGGCCAGCAACAAAGATTATGCATTGCTCGTGCAATTGCAGTAAAGCCAACTATTTTATTAATGGATGAACCATGCTCTGCTCTTGATCCAATGGCAACCAATGCAATCGAAAATCTTATACAAGAATTGAAATTGAGGTTCACCATAATTATGGTAACTCATTCGATGAAGCAAGCTAAAAAATTATCTGACAGCATAGTTTTCTTTTGCAATGGCAAGATTGTTGAACTCGGAAGTACTAAAGAAATATTTGAAAATGCTCAGTCTCCTTTAACGAAGGAGTATATTCTGGATCATTAGCTTAATAGTTGATATTTTAATTTTTTATATGTATAATTTTATCAAGTTTGTTGTGATAGGGGGTTAAAATGTTTAGCACAAGTGAAGCAACAAGAAAGTTGTTTAAAGCTATTGAATTGCAAAATGCTAGTGGTGAAAGAATAACACCTGAGGAAGCTTGGAATCATTTTCAACAAGCATTGAAAGAAGGAGCGAATGTTAACGCTTTTGAGGATGGGATGACACCTTTGATGTGCATTACTTCAGCTTTTGTTACTAGTAATAACGAGGAACATCAATATTTAGAGCTTATGGCTAAGTTGCTTGTAGAACATAAAAAAATCGATTTAAATATTAAAAGCAAGCAAGCTGTTATTGAGAGAAGACCAAAGGAACATGATGGTTATCCAGTGTATGAATTTGAGGGGAGAGAATTAGTAGATCAGGGTAGAGGGGGTTGTGTATACCTTGACAATTCACAACCTGTTAATGAAGGATTTATACCTCAAAATTATGCTCGTGCAGAGGATGAAATTAAGACCGGCAAGAAGGAAAAAAATACAGCTCTACACATTGCTTGCAAGTTGGGAAATGTAGACATGGTAAAAATATTACTTACACATCCAAAGATCAAAACTAATATTAAAAACTATGAAAACAAAAATCCAAGAGATTGTATTGCAGGACATGTCAAGGAAATAATAGAACCAGAGTTCATAAAGGTAGAAGAAGTTGCTCAAAAAAGGAAACAAACTAAGTATGCTTGTGCTTTTTTGTTATCTGGAGTACTTGCTGTTGGTCTATGTTTCGTAGTTGACAACCCAGTTCCGCTTGCTGCAGTTTCATTGCTGTTCTTTGCAATAGGATGCGGTTATCTGTATAGAGCAAATACAGTTATTAATGATATTAAACTTCTCTCAAGTTATTGTGGACAAACGTACTAGTGATGTATCTGTTTAGATAAGGTGTCATTCCAGCACTTGATGCTGGAATCCAGCTAATTTGGTAAATACTTTAATGTTTGATGACTAAAAGACTGGATGCCAGACTGGGATGACACCCATTTCTTTCTAGTCTTGTCATTCGAGTAGCTGAAACTAGCTGCTTTTCTGTATTCCAGTGTCAGCTACTAGGATGACAGGAGTATGAAATGGGGCTACTTGACCATTTAGTTGTCTTTTCTCGTCTACCTTATTTTACCACTCTGCTGAACGGATATCTTTACTTTTTATGATTTCATTGGCAAGAATACGGCTTTCAAGGTTAATGTTGATTATACCAGATAATGAGTTAATATCAGCATACTTGTCAAAATTTTCTATTGTTGATTTTACCACCTCTAATATTTCTAAAAAACCGATTCGTGATTTCAAGAATTCATTAACAGCTACCTCATTTGCAGCGTTCAAAACAATACTATTTGTATGTGGAGAAGAGGAATTTA
			ACACTTCCATACTGAGCTTTAATGCAGGAAAACGCTTATGATCTGGTTCTTGAAAGGTCAATTTTTTTTGTTTTGTTAAGTCTAACTTGTAGTTCAAAGTTGATCTTTCTGGCCAAGACAAAGCATATGCAATGGGAATTTCCATATCAGTTTCTGCAAGCACAGCAAAGCTGAATCCATCGTGATAAACTACAATTCCATGTACTATCGATTCAGGGTGCACTACTGCTTCAATTCTATTTGGGCTAATTTTAAACAAATGATGTGCTTCTATTATTTCTAGTGCTTTATTCATCATTGTTGCACTATCAACTGAGATTTTCTTTCCCATTTTCCAAGTAGGGTGACTTAGTGCCTGATTTACTGTAATATTTTTTAATTGTTCAAGGCTATAATTTAAAAATGGTCCACCAGAGGCAGTGAGTATAATCTTTTCTACACATTTATCATCATTTTGCAAAACTTGAAAAATTGCGTTGTGTTCAGAGTCGATGGGAATTATTTGTACGCTCCTTTCTTTAGCTTTTTCAAGCAGTAACTTGCCACCACAAACAATGCTTTCTTTATTTGCTAGGGCAATAACTTTAGTACCGCTTTCTATAACCTTTATAACTGGATCAAGGCCTGCGATGCCAACTATTGCAACAACTGAGAGATCAACAGGTAGAGAAGCAACATTTGCTAGACCTGGAGCGCCAACTTCTACTTTGACGTTTGTACCAAGTAGATCTTCTTTTAAATCTTTGTAGAACCTTTCATCAGAAATGGCAGCATATTTTGCATTAAGTAGATTTGCCTGTTGTGCTAGCAGAGCAAAGTTAGAATTGGCACTTAGTGCTTCCACCTGATATTCTTCCTTTCTCTTTGAGAGCAAATCTACAGTCTTTTTTCCAATGCTTCCTGTTGATCCTAAAACTGAAACTTTTTTCACCAAGATACTAACTACAATAAAATCTTCTTAGTTATTTAGTAACCAAGCTCATGATCATCACCAACAGATGGTGAAGGACCAGGTGAAAAAGATTGGCCATGATGATCACCTGCATCATGCATATCATGCAAACCATCGGCACTTTGAGCTACTTCATTGTTAGAGTGGGGATAATCATCCGGATGATGCCCATCATCACCGTAATCCATACCCATTCCTTCTGATGGCATATCTTCTCCACCACCACCTGAAAAATATTCAGCAAGGCTTTCAAGAAATTTTATGCCAAACATATTACCTGATTTCCCAAATAACGTTACTAGACTGCTACCACTGACCAAACCTTCAAACACATTATTATAAGCAGCAATTGCTCCTTCATGAAAGTTGAACATCCACTTCATTCCATCCACAATTGTTGAAACAGAGTCGCTATGACCAAGACCGAAACCACTTTTTTCACTAGCGGCTTCCTGATGTTGCTGCTGTGCCTGCCATTCTGCAATATTTGGACCTTGTGCTTCACTCATAAACTTTTATTCTAAGCCTTAAGCTATTATTTTACCAAAAACACTGTAAAATATCAATTGTTTAAGAGAGGTTATCATAAAAATAGCTAACACTAAGCTATTTTTATGATTCTGATTACTCTATACCAAAACATTGATAATGTGCTGTAGTAACAAAGTGATGACTTGAGGTTTAAAACAGCTTCTATTTCTTCTTAGAAGACTGCTCCTCTCTCTTTCCTTTTTATTTTATTATCTTAATATTAACTTACTCAAAAATTATTGACAAGCACTAATAATCTAATTATTATTAGTACTATATTAATAATAAGGAAGAGAAATGCCTACTACTGATTCATCTAATAATAACATACCTGCATCAGTTCCGCCACCGCCACCTCCCCCACCTCCGGGTTGGAACAACACTTATAAGCATAACGATAAAGATGGAAAATCTCCTAGTGTTACTGCAGAAAAAAGCAGCAGTGGCACTCAATTAAAAAGAGGTCTATCTGAGATTTCTAATCCAAATTTTCTCGAAGAGTTGAAAAATAATTCAA
			AATTCAAGGAAGCAAATAATGCGAATGGCGAAACTGCAGATAAAGGAAGCAATATTAGACAGAGTGAGAAAAATAGAAGCTCAACTCCCAAGCCTGTATTTCCTAGAGTTTTGAGTCCTCAACAAGATAATGGTAGTAGTAACAAACCTTTCAGTAATTCAGAAGATAGCAAGAGAACTAAAACAATACCAGATCTATCTAATAGTTATAATCTATCGTCAGAGTTGGAAGAGAATAATAAACCCCTAGAAGCGCAAAACACCCTTGAAGAAAGATGTGAAATCAATACTGGACAGGGTGTGCCGCAAAAACCTATGACTGAACAACATAGTGGTGTACAGTTTGATAAGGATAAGCCAGGAGAAATGAAATGTGAAAGTAAAAATCAAAAATCATCTTTAGCAGAACAAAAAAAGGCAACTGGCTTAAAATATTCAATTGCTATTTTGTTATTGTGTACATCCGGTGCTGTAGCTGGAGTATGCACGTATTTTATGATTTCAGCGGTATTAAGTGATGTTGCAGTACCAGTATTTTTTGCAGTTATTGCTTCTGTTTCTGCATTGGTTATGTTGAGTTCAGCTGCATATCTTATCAATTCATGTGTTTTTGCGTTAAACAGTGAGAAAAAAATAGGTCCTAATAGAAAACAATCACAAGAAGCAGAAAGCTTCGGACATAGCAATACTCCTATACCATCTCTAGAAATATCTGGAACACTCAGTGCACCGCCACCACCACCTCCGCCACCTGTGAAATCAAACGATCTATCTACAGCACAAAGGGTAATAAGAAAAAATAGCCCTAGTGATGCTAATCAAAAAGATGTGCAGCAAAAACAATCTGGTACTCCAGTAGATGCTCTAAGCAATCTATTTTCAGAGATTAGCAAAGGTACTACTTTGAAAAAAGTTCCAGATAAACAGAAACATTATCTTCCTGAAGATGGAAAGCAAGAGAGCGACGTACAATTGCGAAACAAAGGAGTACATCAAGTAAGGAAAGTTGAAAGTCAAAAAACTGACAAAGAGCCAAACAATAGCGAGAGTATGCAACAAATGGATAGTTTTACAATAGCAATTCAAAAACAAAGAGAAAGAAGTGGTTTTCAAAATGCACAGCTAGATTCCTTAGACGAACAAGAGAATTCTCTTTTTTCTCTTGAAGAAGAATCATGGATAGAACAAAAGAAAATGTCCAATCAAAAGGACAATAACTATGTACACTTTCCAAACGAATCAACAGTATTCCGGAATATGATATCCGTTACAAATCCATTACTAGATAGCCCTATTGATAATTTATCGAGCAATAGTGGTAATGTACCTGATTATGAAGATTGGGAAACACAACCACAGTCTATACCTTACGGTAACCGTGATAAGACATTACAAGATATAAGACAAGAGAAGAAGGAGCGTGGCGTTTCTCCTTCTGCAACAAAAGGAAGTGGTGCAGACCAAGTGAGTAATGAGGTGCAAAATTCATCTATTGTTTCTTTTGAGGAGAAAAGATTAAGAATCTCTAAGGTTTAAACAAATAGAAGGAAAACACTACAACTTTCCTTTCCTAAAATAAGTTTACCTACAGGTCTGATTGTATTAAGATTACTTAGTACAATCAGATTTATCAAATGCGCTTATCTCAATATTACCTGCCAACTTTAAAAGAAACCCCTGCTGGTGCTGAAATTATTTCTCATCAATATTTGTTACGTGCGGGCTTAATCAAGCAGACAGCATCTGGAATTTATTCTTGGTTACCGCTTGGCCTTTTGGTACTTAAAAATATTGAAAATATTATCAGAGATGAAATTGGTGCTATTGAAGTGTTGATGCCTTGTGTGCAGCCAGCAAGTCTTTGGCGAGAGTCAGGACGTTACGATGATTACGGCAAAGAAATGCTGCGTATTAAAGATAGGCATGAAAGCGATATGCTTTTTGGTCCAACACATGAGGAGGTGGTAACTGATTTGATTAGAAATACGGTAAAAAGCTACA
			AAGATTTGCCACTTTGTTTATATCAAATTCAGTGGAAGTTTCGTGACGAAGTAAGACCTCGTTATGGCGTTATGAGAGGCAGGGAATTTCTGATGAAGGATGCATACAGTTTTGATGTAGATTACGAAGGTGCATTGAATGCATATAATTTGATGTATAAAACTTACATAAAAATCTTCAAACGCATGGGACTTACTCCAATTGGAGTTCGAGCTGATACGGGGCCAATTGGAGGAAGTTTAAGTCATGAATTCCATATATTGGCAAACACCGGTGAGAGCACTCTATATTATGACAATAAATTTTCTGAACTACTAGAGAGTGAAGATATTGAAAGCCTGAAGAGCATATATGCAGTTGCAGACGATATGCATGACCCTAAAATTTGTCCTATACCGCAAGAACAGTTAAATGTTAGTAAAGGTATTGAAATAGGGCACATTTTTTATTTTGGTGATAAATATTCGAAGCCTATGAAGGCAAGTGTTACTTCTCAAGATGGAAAAAATGTTAATATGCATATGGGTTCGTATGGTATTGGAGTTTCAAGGCTTGTTGGCGCAATAATAGAAGCTTTCCATGATGATAAAGGAATTATCTGGCCAGAGGCAGTAGCTCCTTTTAAAGTTGGTTTGATCAATTTACAAACGAAAGTAACGGAGGCTGCAGATAAAATATACAAAGCTTTGAAAAGCGATGAAGTGCTTTATGATGATACGGACGAAAGTGTAGGAGTGAAATTTGCCAGAATGGATCTGATAGGCTTGCCGTGGCAAATAATTATTGGAAAGAAAGCAGTAACTTCAAATATAGTTGAAGTAAAAAATAGAGCAACTGGCGAGGTAGAGGAAATACAAGTTGAAGAAGCAATAAATCGTTTTAGCGCAAAATGATATACGGTATTGGCACTGACATAGTATATATACCCAGAATATTGAGAATATCACAAAAATACGGGGAAAAATTTCTCAATAAAGTCTATACTAAGAAGGAGATAGAGATAAGCAAAAAATATAATAGCCAAGAAGTAAGGGCAAAATATTTTGCTAAACGCTTTGCTGCAAAGGAAGCTTTTGTTAAAGCGCTAGGCACTGGATTCAGCCAGGGAATTATAATGAAAGATATAGAAATATACAGTAATATCAGGGGAAAACCACATCTTGCTATCACAAAGGATTTCATCTCAAAAGACTACAAGATACACCTTTCTCTAAGTGATGATCAAGATTATGCTACTGCGTTTGTTGTAATTTGCGTTTAGTAGATATTGTTTAGTACATATGATTTCAAAAATTTTTTTTGAAATTATACTTTGACCTACACAGATCGACCTTTTTGTGAATCCTGGTTTCTGCTTTCTTCAACTTGTTTTGCAAAAGACGTCTCTTGTGTATTCATATGTTGAAGTGGTTTAGCAATTTCGCGTACAACGGCAGTAACTGCGGTTAAAAATGCTTTCAGAAGTGCACCTAGAGCTCCACCAACTGCTTCCCTACCATATATACGAGCTTGCTTTTCATTATCATCAGCAGTTTCCCCTGCCCTCCTTCTTGGATCCATTCTATGAGCAATAACTGAAAACAACACTCCCCTAATTGAAGACTTCATTCGTGCTTTTGCCTTCTGAACATCCCCATCACTTACTGCTTCATGTTTTTGCCTATTATTCATTAGCTCCTTTTGTTGTTGAGCACTTAAGATCTCTTCCATCAATTGTTTCCTTCTCTTTTCCAGAACTCTTTTCTTGGACTCTGATTTATCGCGAGTGTGCTTTGTGGTTTCAAGTTCTACATCAATATCCTCAGATGCTGCTTGGCTATATAAGGTTTCTATGAGCCTATCTATACTTCGCTTTACTTGCATAGTCCTTTCGTAGCTATCTAAATTATCAACTCCTTCATCAATTTGACTTAAAATATCCTCAAAAGGTTTTAAATACTCTTTAAATTTCTCTTCCAGCTGATTTTCATTCTTCAAATTTCTTTCTCTTCTGTCATCGC
			TATTCTCTTCAACATTATCATCTCCTTCTTCGAAAAGATCCTCATCGTTCATAATTTTTTTTAATTTAGTTAAAACCCCCACTTATTATTATTGTATATGAAAAAATTAAATTAACACTAATGAAAAGTGTTCACAACTTCAGCACTAGCTAAAACTACAGTGAAGCTGTCAAAAGTGGCAGGATCATAATATCTCTCATACAATTCAATCGAACACCTGAGTTTTATCTTCTCCTTAGCATTAAAACTAATCTCATAATCATTATTAGAGTTTAACATTGCAGAATTACGCAATAATTCATCAGCCAATACTGAATTTAAAATGCCATTAATTTTTATTGTAATCTTTCTACTTCCAGCACAATCAAGCACTTTTCTCCAGCCAAAAGAGAAAATATCTTTCATCTCTTCTTTGTTATTACGCAAAGTAAACCTTAAGTTTCGTATATTATTCAGCACAACAAAATTATTGTCATGACCTTTAATTTTCAGCTGTAATTTTCTCATCGCTACCTCCTTGTATTAAAATATCAAAATTAATTGTTGAATGTAAAACTTCATCATGCTGATTTATAGCACAATTACTTTCCAAAATGGTCTCACTACTAATGCTCTTTACCACCAAGCCAACATGCTTTATAGCAGCAAGCATGCTGCTTATATGATAAGTATATATGTCGCATGAAAATCTTACTTTTGTAGCAAAATTAGATAGCATATGCAGGTTAACATAATTTACTATGCGCAATCTCAGATAAGGAATAGTAACCTGCTTAGGCAGGTAATCATAGATGTTAGTAACATATTTCTTTAAATCAGAGTTTGCTTTTAATGCTGCATAAATACTATTATACAACTCATTTATAATTTGAATTTTTTCCATCTCACAGATACGGTTACGAAGATTGCAATTTGCAGGTACAATAGATGGTATCATCCTAGTGCTTACTGTACGAACATTATCTGTCAAGAAGATGTCATCCCATCCCCAGACACTGGTTCACTTTATAATGATGTCGTTCCAGTAGCTCTTTCTTGTCATACCAGTACTGGGATCCAGGAATTTTATTAAGTTGGTAAGCATAAAAGTAGCCGTTTTATTTTAAAATACAACATTTTGATGATCATGAAAAAACTGGATCCCAGTACTGGTATGACATCGAAGGGGCTACTCGGATGACACCATCTGTTGTATCTGCTATTGAATGACAAACAGGAACTACAAAACAACCTTTGGTTCGCGAAATGGAGAATACACCTTCTTTACCTCAGATAAATGGCTACTTACTTCTGATTCACGATTTTTATAGAGAGCAGAAACATGCTGTATAATACCTAGCTTTATTTGCTCAGGAACGCTGTCATAGCCAGCTTCGTATACAACATCAGCCCTTATTATGTTCAAATAATTGAAAAATTCAATATAGCTTCCTATATCACTAAAATAATAACTAAGTTTTCTATTCTTATCAGTAGCCAATATTATTTTATTCACAGGACCATAGCTTAAATAGATTCTACGAGGTATATAACCTTCATATGAAACTTGCCACGTTTGCTTTACTAGAGACTTTTCCATATGCCACTGAGCATAATCAGTTGCCATAAAAATAAAACTTGAAATCAACTTATCATCTTGATCATTTTCAATTCGTAAAAAAGATTTAACCTCTCCTAAAGTTACTGGAAAAGATTTAGGCTTAGACTTACGTTGTATATTTATGATTGGATACTTTAGTCTCGTTGACATAACAACCCTCCTTTTCTATATATAGCTAAAATAAGTAAGACTTATCTATAAAAAATCTTACTTATTTTAGTTATCACTTAATATTAAATTGCAGCAGCAACTCTATCGTACAAGTATATTGAGAAGAGAACGTATTAACGCTGTTTCTCCTTTTTTTAGGCCGGATTTTAGTAGATTGACATTCTGAGAATGAATGTTATTGAAAGTGAAGTTTAGCTCTTTAGCAAGTAGACTGCGAAATTTCTGCACA
			CTTTCATATGCGATGTTTTCAAGTTCATGCGCAAACTTATCTTGAGCCGCAGCTGCTATGTCTTCTATTTCTTCATTGAACTCTTCTAGCTTTCTTTCCTTACCTTTAAAATTTTTTGCAAAAATTTTCATATTAATTGGCCTCAACTATTCTTGTAATTATAATGACAATAAAAAAACTACCGAAGTAAAAAATTCGTACTATGAAACTGCAAACAAAATCAGCACACCAAATCGGTTCGCTTTATAGCGTAAATCCTATCATCCTGATACTCTTTACTGTCATTCAAGTACCCCTTTTTTGTCATCCCAGTGCCCAGACACTGGGATCCATGTTGCTCACAAGCAAACTAGCATAGAAAGGTGGTACAACGTTTTCGATGAGATTGCAGAAAGGCTGGATTCCAGCATCAAGTGCTATCTCTATAGGACTCCTCACTAATCTAAAATATTAATAAATTTACTAATTATAAAAAAGGCAAAAGGATCCCCACTTAGTGAGTTTGACCCTATAATAATTTAAACTGGCGCTGTAATAATGTGCTAACGCTTAAAATAAGCGCGTTTTGGCTGAATGTAGAAAAAATAAAAAAGACATGCAGCCGCTATAATTTTATGTAATCCGCCAATAAGTACCTTAAGTTTTTTACTGAATTTTTGTTATTGAGCCTGCAGGTCAAAAACAAGTTTTGAGTCATAAATACCCTTAGTGTCATAATAAGGAAAGTTGGCAATATTTGTCAAGTAGTTTTCTTATCTTTTACAGGCATAATTTACATGCTACAATCAAATTTTCATAACTGGTGAATAAAAATGCAGAGAGATAAAATTAAAGTAGAAATAAAAAAGTTATCACATGGCAAAAGCTTGCCTCTTCCCTGTTATGCAACTATGCAGAGTGCTGGCATGGATCTTTATGCTGCATTGGACGACTCTGTTATTTTAAATCCACTTGAAAGGTTACTTATTCCAACTGGCATTGTGATTGCAATACCAAACGGTTTTGAAGGGCAAGTTCGCCCACGTTCTGGGCTTGCTGCAAAATATGGAATCACTGTCTTAAATTCTCCGGGCACTATAGACTCCGATTATCGAGGTGAAGTTAAAGTTTGCCTAATCAATCTAAGTAATCAGCCATATGAAATAAAAAGAGGAGATAGAATCGCACAAATCCTCATTACTCCTATATCTCAAGTAATTTGGGATGACAGAGAAGAATTCTACACAGAAGAAACCGTCCGCAATGAAGGGGGCTTTGGCTCAAGTGGTAGATAATTTATTGTTTATAAGTTGACAATAATAATTTTTTACATATTACTTCAACTTATTTAAATGAGATAATTATGTTAACTTCTAAAAGCTATCTTCAAAAAACAAACATTGTACTTATAGTACTTACTTCTCTATGTGTCATAAGTGCAGCAACAGCACTTTCAGTTCCATGTTGGACGTCTTCAGCTTCGATGATAGGGCCAATTGGAATGAATCTACTTGCAACTGTTACCGTTGCACTGATTGCTTCAGTAACATATTCCATCATGAAAAATAATGAAATATCTGAGCTTAAAGCTCCGAGAATTGTTACTGGTAGCTATCAAAGATACCTGATATTGCAAGTAATAAATGAGGATCTTGAATTTATTGAAGAGAACTATAAGAACGAAAATGGTGGATATACCATAGATTTTACTAACTCAAAAGGTGAAATATTCAAAGCTGCAAGTTATGGCCAGATAAAATACAAGGATAATCCTGAACCAATCTTGCTTGGCAACACTAAACTCCTTGATCTACATCAGCTATACAAGAAGAAAGGGGATAGTATATTTGAACAGATAAATTGTGAACAGGAATTAGAAACGTTAGGTTTAGGCGTTGAAGAAAATGATGCTAAAGAAGTAATCATCGAATTTGTGCCAAGCTCAATTGTTAAGTCACCAAAAGTTGAACACGAAAAGCCAGAAAGATTATTAATCAGCCAAGTATAAAAGGAATAAGTCT
			TCCCTTCATTTTTTAGTGTTAATGACTTAAACTTATTGTAGAAACTGTCTCAAAAAATAGATATTCACATACTTGTAAGAAATTTGCTAAGGATTTTTATTTAGTCTGACTGCATCCTTTACCTTATCTAACAACCCATTAATAAAGCCAATTTTGTTTGGAGCATCAAGTAAATCAGATGCAATGTTAGTATATTCATTAATAACAATTGGTGTTGGTGTATCAAAATCAATTAACTCACATACTGCAATACGCAAAATAGATAAGCTTATAAGATTTAATCGTGAAAGTGACCAGCTTGGGTGTAAATAAGACTCTATTATTTTATCATATTCTTCACTGCTTTTTATAACCTTACATAACAAGTTTTCTAAGAACTGATGTTCAAATTCTTCACATTCAAATATATCTTTCAACGTACTTATGTAGTCCTTAAGCTCACAATTTTCCAATTTAAAAGTGCTTTTGTTGTAACTTACAAAAATATTTGAATAAGCAATTTGTACAGCAAGAAATCTTGCCGTACTTCTTTTTATGCGCCACTTTTTATCTATTGGTTTTTCCTCCATTATTTTAATTTATTGTGTAGATCTATCATATGCAAAACAGTTGAGGCTGCATGGCCACCAACGTTCTTTTTATTTTTGTCAGCTCTAATTAGTGCTTTATCTTTGCTGTCAGCGGTAATTACGCCCATACCAAGGGGTATTGCATAATGCATAATAACTTCATTTAAGCCTTCAATTACTCCTTTACAAACGTATTTATAATGATCAGTTTCACCGCGAATCACGCACCCAAGAGCTAAATAACCGTCATAATTAGCATTCTTGCTTTTTACTGCAAAGAGAATTGCAGCTGGTATCTCAAATGCACCAGGAACTTCAATTATGTCATAGCTTGCATGACTTTCTTTTAATCTATCGACTGCACCTTCAAGCAAAAGGTTCGCTATTTCGGTATAATAAATTGAATTAACTATTAGTATTTTCGACATTTATCCCGACTTTTCTTGTTAAGAAGAACTTTATTAAGTATTGTTGAACCAGAGTTATAATATTACTAAATATCCAATATATTACCAGGCCGGCAGGAAAAGAAGAAAAAATAAAGACAGAAATGTAAGGTAAAAACTTCATAACATTTACTTGAATATCATCTTTACTGGTTTGATCTTTCTCACTTAGCTTCTGCTGAATTATCATGGTAGCGCCGAAAATTATAGGTAAAATGCCTATAGAAATAGGAAAGTTATAATTAAACAACCCAAATAATGTAAAAATGTTTGTTGGATCAGAAGCTGAAAGATCCTTAATCCATAAATAAAAAGGGGCGTGTCTCATCTCTATAGTAACAAATAATACTTTATACAGAGCAAAAAATACTGGTATTTGTATGAGCATAGGGAAAATGCTCGACATTGGATTTACATTGTTTCTCTTGAACAACGCAATTGTCTCTTTGTGCTGCTTTAAGCTGTCATTTTTGTACAACTCTTTTATACGAGTTAATTCAGGCTGCAGGCTTTTCACCTTGAACATCGAAATATATGATCTATTAGATAAGGGAAGCATCAAAAGTTTGATTACTAAAGTTAGCAATAATATTGCTAAGCCAAAATTTTTCAAAACAAAGTTAAAATATTCAAGCAGTAAAAACACCGGCTTGGTTATAAAATAAAGAACACCAAAATCTACAGCCTTATCAAACAAAGGTATATTGAGAGTGTCTTTATAAGAATCAAGTAAATTCAATTTCTTTGCCCCAGCAAAAAAGTAGTTCAGAGTAGAAGCACTTGTACCAGGGAGTATGTGTGTGTAAGGTCTAACAAAATCTGCTTGAAACTTATCAATGTTATTAACATTCGTGTGTTTAATGCTCACATTTATTTTATCTGATTTCTTAGGTATGATGGCTGTAAGCCAGTATTTATCAGCAAAACCAAACCAATTTTTTTCACTCGTGCTTGCCTTTATTAAACGCTTCTTAGAAATATCCTT
			ATATGTCCACTCCTCTAGCTTATTGTTAAATGCACCTAATACTCCTTCATGTGATATCCAATAGGATTCATTAATATTATCACGTTTACGATTGATTTTACCATAGGGAACCAAAACTGCATTATCTTTTGTATTGTTTTCAATAATTTGCTCAACTTTAAACATGTAGTTATCGTCAAGGCTAATTTTCATTCTAAATAAAATGCCATTTTCATTATCCCAAAATAAATTGACCTCTTTTTGATTGAGTTTATCTGCTTGCCATACTGTTTTAGAATCTGGAACTTTAATCTTTTCATTCGGATCGAGCCACCCAAATTCTGCGAAATATACATCTTTTGATTCTGCAGGTGACAGTAACACCACTTGTGGAGAAGAAGAACTCGGTTCTAAGTGGTAGTTAGTTAAGATTAAGTCATCAAACCTTGCACCTTTCAGAGAAATTGATCCTTCAAGCATGTTATTGGTTAAATTAACTCTCTGTTCTCTAGTAGAATTAATAATTTCAGAACGATTTTGGTATATCATAGGAGCAAGGTCGTTAGAAGATTCGATATGTTCAATATTTTCAATCGATGGTTGTCTTTGGCTCGTGTTAAGAAAATTATCATAAATAATATGCCATGATACTATAATCAATATAGAAAGAATTGTTGCTAAAATTAAATTTTTTGCTTCTGACATGAAATTAAATCGAACATACCTCCTTAAAGGATATATTAAATATTGTACTAAAACAATAAGATTTACTTATTTTTAATAATAGCTTTTAACGCTAATCTTAAAAATTTACTCTTATGGCTTCAAATTTTAATAATATGAATGCAGCAAAAAATCTAGTTATTTGGCTACTGATAATAGTCATTACTGCAATGTTTATTGATTCACAAGGAGATAAACTAAGCAATAGGTTTCTGAGCACTTTTCTACCGTACACAGGAAGGGTTCAAAATGGCGGAAGTATTGAATTTACAAAGTCATACGATGGACACTTTTATATTCAAGCTCAAGTCAATGATCGTAATATAACGTTTTTGCTTGATACCGGAGCAACTGATATTGTTCTATCGCAAAAAGATGCGTTACATGCTGGTATTAACTTACAAAACATCCAAGACTTTAAAATATATGAAACTGCAAAAGGTCAAATAAAAGCTGGTGTTGTTCACATTCCTCAAGTTAAAATAGGAAATTTTTTAATTAATGATGTGCACGCTAGTGTTAATACTCACTCTATGTCCCATTCATTACTTGGTATGAGCTTTTTGAGATATTTTCATTTCACTATTAGGGATAACAAGCTAATATTATATCGTAGTTAAACGTTCTATACTCTACTTATCAACGCTCTGCAGGTCAATATAGGAGCAGAGATAAATATTGCGGAACAGGTGCCGATTGCAATGCCAAAAGAAATGATTAAGCAGAAGTCTCTGACCATACCTGTACAAATCAGCACTAAAGGAAGAGCGGCAAGAAGAGTAGTACCTGAAGTTAACATAGTTCGAAATAGCGTCGAATTAATGCTGGCATCAACTACTTCACCTATTTTTGCATTTTTTCCACTTTTTTGATACTCTCGAATCCGATCATATATAACCACTGAGTTATTGATTGAGTAGCCAATTACGGTAAGGAGAGCTGCAACTGATGAAATATTAAACTCAATACTCGTTAAACTGATAAAGCCAAGAGTTAAAATCACATCATGGATCAGTGCCATTATTCCACCAAGTCCACACTGCCAGTTAAATCTAAGCCAAACATAAAAAAATATTCCAATAATTGCAATTAACATGGCTGATATCCCTTCAAATATCTGCGTTGAGCCTATTTGTGGACCAACATAATCTATTTTGCGATAAGTTACTAAATTACCTAATTTGCTTTCTAATATACTTTTAACCTTTTTAATTTTATCTTCATCTCCTTCATCTTTAAACCGCACAACTAAGTTATCACCAGCTTTTGAACTCTGTATCGTAAATCCACTCTCTTTT
			AGTATACTGAGAATAGCATCATCCTTACTTGAAGATTTTATCTCTATCAAAATTCCACCTGTAAAGTCTATACCCAAATTCATTCCACGCAGCATAAAAGTAAGCATTGAAAAAATGATAAGAATAACGCTAACAAGTGCTGTCAAATTTCTATATTTACTAAATTTTATATCAAGATTATCTGGAATAAGTCTAATTGCCATATTTCCTACTTAAATTATGATTTTATATACTTTTTAAGCAATCGACTAGCTATTTTCTCTTAGCTTATACTAATAATGATCTTTGATTTACTTAATCTACTTGAAAAAGATATTTGATCAAAAAAAATGAAAACAGTCTGGTTGTCATTAATAAAGTGCTACTTAAACATCTTTTTTAATCGATTGATTTCATCAGCAAATTTTGGATCAGTTCTTATGAAATTTTCCACTTGTTTGACTGCGTGTATAACAGTAGCATGATCTCTACCACCAAAATTTCTTCCAATATCTGGCAAACTTTTTTGCGTAAACTTCTTTGCGAAATACATAGCTATTTGTCTCGGCCTCGCAAGACTACGGAGCCTTCTATTAGATTGCATATCTGCAATCTTTATATTGAAAAATTCAGCTATTTTTTTCTGTATTTCTTCTATTGTGATTGACCTATGATTTGACCTAAGAAGATCAATCAGGGTCTCACTAGCTGATTCTACTGTCATGCTTCTTCCAATTAACGAGGTATGAGCAACCTTATTTAATGCTCCTTCTAGTTCTCTTATATTGGATTTTATATTCCTTGCCAAAAATTCTAGGACATCCTTTGGAACATACATATTCATTCGTTCCACTTTCGCCTGCAATATACCAAGTCTTAATTCAAAAGTTGTTTCATTAATATCTGCAACTAATCCCCAACCAAGTCGTGATTTTATTCTTTCTTCTACTCCATCAAGATCACTAGGAGACCTATCAGCTGATATAACCAATTGTTTATTTTGGTCTATCAATGCATTGAAAGTGTGAAAAAATTCTTCTTGTGTACTATCTTTACCACTGATAAATTGCACATCATCTACCATCAATACATCTACTGATCTAAATTGCTCTTTAAATAACATAATATCTTTGCTCCGCAGCGCCGTAATATATTGATACATAAATTTCTCTGCTGATAAATATACCACTTTTCTTTTTGCTGACGGAGAATTGACTATGTCCCAAGCTATAGCATGCATTAAATGTGTTTTACCAAGTCCCACTCCACCATATAGAAATAAAGGGTTGCTTCCTGATATTGGATCTATAGATTCCGCTACACGCTTTGCCGCTGTAAATGCTAACTCATTTGACTTTCCTACCACAAAATTATCAAAAGTGAATCTGGTATCTAGTGGTGAACCAAGATTATGATTATTTTCCTCTCTATTTTTTAGTATCGTATTAGAATTTGAATTTCTTTCTTCAATTAATTGAATATCAATAGAACATACACTTTGATCTTCGCTTTGCCATAATGATAATATTTTTTCCATGTAGTGAACTGTAATCCACTCCTTTATAAATCTTGTTGGTACAGACAACAAAACTTCTCCATTTCTGTTGCTGATAAACCTTAGTGAACTCAGCCAGCTGTTATATGTTGCTTCTCCATAGAGATTATGGAGATAATTTTGGATTTTTTCCCAAGTAACATTGTGGTCCGTTACTGTAATAATCTGATCAAAAAACATAGTAGAAACCTTAGGGTTAATTAAGTTCATATACCACACCAAGAAAGAACAATAATCAGAAAGATGCAAGATAACCAATAGCTTACTGCAAGATAAAAAGCTAACACTACTTAATACATACTTAAAATTATGTAGATTTTTTGACGAGTTGTAAAGAGTATAAAAGCACTAAAATTGATCATTTTTTTGAAATAAAAACAATCAATTTGTAAATGTCGCTTGTACCGAGGGTTAGAAGTATGTTATTAAAAAAACAGTAATATATTATGTATAAATAAGATATTAA
			ATTTACTGATAAATAAGTAAAGTACTCGCATAAATATAGCTAATTTAGTATAAATTTATTAAAGCAAATTTATGATTATATTAAGTAATTTGAGTCATAATACTGTATTCGGTATTGAACTGGAGTTTTACACTGAGGGAATAAAAAAAGAATATTTATTTCTGAATAGCATCAAAAATAAAATAGCTTCTCTTGGATTTTTTTGTGAGAAAGAGAGTTCTTTAAACCAATATGAGATAAAAAGTGGCTGTTATACGAGCTCTGATAATTTAATTATGCATTTTGAGTTGGCAAAACAATTACTTACTGAAGTAGCACAAAAACTTGGGGGAAATGTTTCTTTTAAAGCAAAGCCTTATCTGGATAGAGCAGGCAGTGCATTAAATGTGCATGTTAACCTTATGAATTCAAATAACGATAACTTATTTTACAGCAGCAAACAAAAATATAGTGACCACCTGATTCACAGCATAGGTGGACTATGTGCAATGATGAAAAAACATATGTTGTTTTTTGCTCCAAATGATGATTCATATTTAAGATTTCAGTACCCAGATATTCATACTCCAACGACGATTAGTTGGGGAGTGAATAACAGAACTGCTGCAATAAGAATCCCCTATTTTGGCAACGATTCCAAAAGATGCCGCCTAGAGCACCGTGTTCCTGGAGCAGATTGTAACCTTGAAAAAGTACTCACAGCAATAATTGAAGGTATAGTTTTTGGTATAGAGAACAAAATTGCTCCGCCAAATAGAGTGTATGGGATTGCATCTGATCCTCAATATAAGATGGAGAGTTTGATATAGCAACTACCTGTTAAACCCTAACCCATTAAACTCCTTTGAGGTAATTGGCCATTCTAGCACTTTCCTCACATCATTATTTACATTCCCATACCGTAATAGCAAGTCTGCAGCAGATAGTTTCTGCGTACTTTTAGACTTAGGCCCTATATTGGGAAGGTTGCTTGGTGGCTGCTCAGGAAGTGGATTACCAGATACATCCATGTGTTCAGGAAGAGATTTCATCTGATTCTTTATAGAGCTAGAGCTATTTTGTGTAAGAGTTTTATCATCTGGCATGCCAAGAATAATTTTCTCAGGCACTACCATAGTTTTTGTATAATCAACAGGATTACTATTTTCAGCATCTATAGTTACATGAATTGGTTCGCCAAACGCATTTATAGGGCCACCAAGTGATCCTTTCTCCATGCGTTCTTGTGCTCTTTTCCTTATTATTTCTTCTTCTAACTCAGTTTCAGTTCTTTCTGGTTCTTTTACGGTATCTTTTTCTTCACCTTCATCAACACTGATATACCCTTCATCTTCTGAAACTTTATCTCCTGAAACACCAGTAATTTCAGCAGGCTGTTCTTTTTTAGTTCTTATTTTATGAATCAGCAAAAGTAATAAGTAAGTAACTGCAGCAGCAGTAACTATAATGGCTATTTTTGCAGCAATGTGAATCACTGTCAAAAACACTAAGGTTGATGAAAGCCCAATCAACCCAGATACGATCACTTTATTCTTGCCTTCTGTCACACTTAGAACTGCTACCATAATAATCCCTCAAATACCATACTAAAGTTATATTATATAGAAATTTTCTTACGCTTGCAAAACTGTAAAAATTTTAATCATTTACATAAAGACATATAAGGATTAATTAATATATAATTTATCTTAGCTATAATATGATATAAATACGTATAATGTTTGGCATGAAAAGCTTACTTGTAGAGAGGAATAGAACAGTAATATTATTGCTTATCGTGATTTTTACCTTCGGCTCATACACTTATATAAAGATGCCAAGAGAAAGCAATCCTGATATACAGATTCCTATAATTAGTGTATTTGTCGGGTTTCCTGGTATTTCTGTCGAGGATAGTGAAAAGCTATTAGTGCTTCCTATAGAAAATGAACTAAGATCCATCGAAGGTGTAAAAGAATTGAGAGCTTTTGCAACTAATGATGGTGCTCACATGATAATCG
			AATTTAGAACAGAGTATAATAATAAAGAAGTGCTCGATAATGTCCGTTCAAAGCTTTTAAACATAAAATCAAAATTACCTATTGAAGCAGAATCTCCGATAATCAATGAAATAGACTTGAGCTTATTTCCGATACTAAACGTTGGCTTGATTGGTAATTTGCCGGAAAGAGCTTTAACTGAAATAGCACGCAAACTAAAGAAAGAAATAGAAGCTCTGCCAAATGTTCTTAAAGTTGAAGTAGCAGGTATGCGTAAAGAAACAGTGGAAGTTATAATTGAGCCCACAGTTCTAACAAAATATAACATTCAATCAAATGAGATATTTCAAGCTATATCACACAACAACAGATTGGTAGGAGTCGGATCACTAGAAAATGATACCGGTAAATATTCGATTAAAATATCAGGGTTATTAAAAGATATAGAAGATATTATGAATATTCCTATTAGATCTCAAAGTGATGCAGTTTTGAGAATCAAAGATATAGCAAAAGTATACCTTGGGTTTGAGGATCACCAAGGATTTGCTCGTATTAATGGACTACCTAGCATTGTACTAGAAATTTCAAAACGTAATGGAAAAAACATAATAGACACGGTAAATCAAGTAAAATACTTAATGGACAAAGCAAAAGATCAATTACCTGAAAATTTAAAAGTAGTTTATTTGAATGACCAGTCAAAAAATGTACGTGATGTGCTTGACGACTTGGAAAATGGTATAATATTTGCCGTATTACTAATACTAACCATAATGATGCTCTTTATGGGAACAAGGGCTGCTATTCTTGTTGCACTATCAATACCTGGCTCCTTTCTCATAGGAATAATGGCTCTTTATCTAATGGGTATTACTCTAAATATAGTTGTGCTCTTCAGCCTAATTATGGCAGTTGGCATGCTGATTGATGATGCAATTGTAATCAGCGAATATGCTGATAGAAAGATGATTTGTGGCATGGATAAAGTAGAAGCCTTTTGCACCTCAGTTCATGATATGTTCTATCCAGTTTTATCATCAACATTGACTAAATTAGCAGTGTTTTTCCCTCTGTTACTCTGGCCCGATACAGTCGGTAAATTTACGCAGTACATACCAATCACAATAATTCTAACTTTAACTGGATCGCTAATTATGGCTTTGGTTTTTATACCAACACTTGGTGCAATATTTGGTAAACCTTCAATAACTTCAAAAAAAGAAATAATAAGAATGAGTGCTATAGAAAGTGGTGAGGTAAAAAATACTGGGCTTATAATAAGAACTTATGTACGTATGTTAGAGAAAGTCTTAGATCACCCCAAAAAATTTGTATGTGTTGTTGTATTTGTTTTATTTTTGTCTAGTATATTATATTTTACTTTTGGTCCTGGATTAAAGTTCTTTCCGAATGTAGATTCAGATAACATTTTAATCAGCGTTAAAGTAAAAGAAAGCTTATCAGCCAAAAAACGAGATTTGATACTTAAGAAAGTAGAAGAACGTATTTTGGGTGTTGAAAAAGAAATTTATGTTTTTTATGCTCGATCAGGAATTTTTTCAGACAACGTTATTGCCAAAATTCAATTGGAACTTGTAGATTGGCGCTGCAGGCGCAAAGCTAAGCAAATACTAAATGATATAAGGAGCAGTGTGCAAAACATAAAAGGAGTAATAATTGATGTACAGGACAAAAGTCAGGACCATCAGCTGACAAGCCAATACAAATTAACTTAAGCGGAAGTGCATCCAACTTGAATTCAGTAGCAGAGAAAATCCTAAAAATTATGGACCAACCTTCATCTGGATTTATAAATATTCAAGATAGTAGATCAGCACCTGAAATAGAGTGGAACATGAGTATTGATAAGAGTAAGGCTACAAGCTCTGGAGTAAGTGTTGCAACCATCGGTGATTTTATAAAGATGGTTACAAATGGAGTATTAATTGGAAAATATAGACCAAATAACGCAGATGAAGAAATTGATATTGTACTACGTTTTCCCAGAAAGAATCGCA
			ACATGAAAACTATAGATAACCTTTTTATTAACACAGCAAATGGACCATATTCTATGAGTAGCATAGTGAAATACGTTCCCGAAAAAAAGGCAAATAAACTAAGTAGGATTGATGGATCACGCACAGTAACAATCTCTGCTGACGTTGATACTGGCTATCTTGTTGATGAAAGAGTTAAGTTCATTCAAAATTCGATTACTCAAGACTGTAGTAAAGGAGTAAAGATTAATTTCAAAGGTGACAAGGAAGATCAACAGAAATCAGGAGCATTTTTATTAAAGGCTTTTATATTAGCAATTACATTGATGATATTGGTGCTAGTGGCACAGTTTAACAACATATACTATACATTTATCGTAATGACAGCAGTGTTTTTATCAACAACATGTGTATTTTTCATTTTCTTTCTTATTCAGAAAGTTTTTGTAGTTGTCATGTGTGGAGTGGGGATAATTGCTTTAGCAGGAATTATAGTGAATAATAATATACTATTGCTTGATGCCTTTCATCAGCAAATTAAGGTGCGCAAAAATAACATTAAGCAATGTATAATAAACGCTTCAATTTCTCGAATCAGGCCAATACTACTTACCGTTGCAACTACAGTTCTTGGTTTAATACCGATGATTACTAGGTTAAATATCAGTTTTTTTACGCTACAAATCACATATGATGCTCCATCAAGCCAGTGGTGGGTTGATATTTCAGCAACCATAGCAAGTGGAATATTGGCTGCAACGGTCTTAACTTTATTCTTTACTCCGGCATTGCTTATCATACAAAGACATGAAAAAACTTGACTTAAATTAGCAATCATTCAACATTTAAGATAGCGTTCTTTACATGTTGAAGCTATAATTATAACTAATTAAATTGGATTTATTTATATGATTGCTAATCGTAAAAGCAGTGTTAAGCAGAAAAGCAACAAGAATAACATAGTTGGAAGCCTTGATGTAATAAAAACAGCGGGAGAGCTCTCACTTCAAAAAGGTTTGGATTTTAATATTATAATAAATGCACTTAAAAGTGCTATCGAAGCAGTAGCTCAACAAAAGTATGGTAGCAAAAGTAAAATTGTAGTTAATATAGATAGAAACACAGGCAAAGTTACCTCATATAGACAACTAAAAGTCATTAATGATGAATCAAATGAAAATGAGTGTGACTTAATTAAGTTGACACAAGCTAAGTTAATAAAAGAAGATGCAAAAGTTGGAGATACTATTAGTGAGTTGATTTCTCTTAACACTGATCTTGTTTCAGCAAGAATTGCCCAGCAAAAGATTTCTGAAATAATCAAAGATGAAGAGTTAAAAAAGCAATATGAGGAATTTAAAGACAAGGTAGGAGAAATGAGGTATGGCATCGTTAAACAAGTAGAATATTCAGATCTTATTATAGACATAAACGGAATTGGAGCATACCTTCCTTTACGAAACTTAATTGGTGGTGAGTCATTTCGTGAAGGCGATAAGGTTAAAGCTTACATACAGGCTGTTAAGCGCTCTGACGATGGACGTCAAATCATTCTTTCTAGGGCTCATGAAGGCTTTTTAGAGGCATTGTTGAATCAAGAAGTACCAGAAGTTGCTGACGGATTGATAACAATTAAAGGTATAGCTAGAGACGCTGGTTCAAGATCTAAAGTTGCTGTTTTTTCATCTGATAAGAATATCGATCCAGTAGGTGCTTGCGTTGGAGTTAAAGGAGATAGAATAAAAACTATTATACACGAATTAAGCGGTGAAAAAATCGACGTCATACATTACTCATCAGATTTGGGTCAATTTGTTATTAAAGCCATTACTCCTGCAGAAGTATCAAAGGTCATTATTGACGAAAATGAAAATTGTATAGAGTTAATAGTTGCTGAAGATCAATTGAGTTTAGCTATAGGAAAAAAGGGTCAGAATGTAAGATTAGCTTCAGAGCTTGTTGGATGGAAAATTGAGATATTAAGCACTCAGCAAGAATCAGAAAGAAGAAATAAAGAATTT
			AGTCAATGTTCAGTTTTATTTGCTGAAGCTTTAAACTTAGAAGAGATTATGGGCCAATTATTGGTAACAGAAGGTTTTTCAAGTGTAGAAGATATATCTAACACTTCAATTAAGGAACTTGCTTCAATAGAGGGCTTCAATGAAGATATTGCAAATGAACTTCATAATAGAGCAAATAATTACCTGAAAGCAGAGAATGATAGAAAAATAGAAGAGCTAAAAAATTTAGGTATGGAAGACGATGTAATCAACTTAGCCTTATCAATAGATAATAAAATTGCTCTTAGTAAACATAATATTAAAACTTTAGAGGACATAGCAGATTTATCAAATTATGAGTTTTGCAGCATACTCTCTTCCTCAACTAACAATAAAGACAATCTAAAAGATACAGCAGATTTAATAATCATAGAAGCACGCAAAAAGCTTGGATTAATATAAAAACAATATGAATAATGAAGATATCAGTAATAAAAAATTAACCCTACAAGGCTTAAGCAAGCTTAAATTAGACATTAATTTAAACTCTTTAGATAGTCAAAGTACTGGTACTACAATAGTAAAAAAAAGAAGAAAAATTCATTCTGCAGAAGAATATAGTTTATTTGACGAGAGTAAATTAGGCTCTTTAACTGAAAAAGAACAAATTTCCCGCATTAATGCTGTACAGAATGCTACTTTGCTGAAAGAAAGGAATCAGAGAGAACAAGAAGAGAAAATAAAAAAAGAAGAAAGCAATCAAGAAGCTGAAGATAAAAATGAATCACACTCTGTACCTAAAGAAATAAATAAGGAAGTTTTAAGTAATACTAACTCAGTTGAACAAAAAGAAGATAGTATTGAACATGAGAACAATGATAAAAAGTCTTTTAAAGCTAGCAAAGATATATACTCTAAGCATTCTAAGCTAGTAATTACACAGGCAATAGATGAAAGAAATGCACACCTCCCTGTATTTAAGCAAAAATTTGGTATAAGAAGTAAACAATCAAAGTTTACTAAGGGTAAAAATATAGCAAGAGAAGTTATTATACCAGACAAAATAACTATCAGGGAATTATCTATTCGTATGGCAGAAGATAGCAAAAGTGTGTTAAAAATGTTTAAAGAAGAAGTTGGTGAGAATTATAGAGTAGATGATACAGTAGATCCAGATATAGCATGTGAAATAGCAAAAAAATTTAATCATACGGCTAAACGAGTAAGTGATGCTGATAAAGAAAAGAATTTACTCTTCATAAGCAACAGAGAAAACTTACCTAAAAGACTCAAACCACCTATCGTTACTTTTATGGGACATGTCGATCATGGTAAAACATCATTACTCGATGCATTTCGTGAATCCAATGTTGCAGAAAGAGAGTCAGGTGGCATCACTCAACACATAGGTGCTTATCAATTAACGACAAAAAATAAGCAAAAAATTACCTTCATTGATACACCAGGGCATGAAGCGTTTACTGCAATGCGTGCACGTGGTGCCAATATTACTAATATAGTTGTAATAGTAGTTGCAGCTGATGATGGAATCATGAAACAAACAGTTGAAGCAATAAACCATGCAAAAGCAGCAAATGTCTCTATTATAGTTGCCATTAATAAAATTGATAAATCACAACCTGGCGATGTAGAAAGAATAATTAATAGTTTGCCTCAGTATGACCTCATCCCCGAAGAACTTGGTGGTGATGTTATAATTGTGCCAGTATCAGCAAAAAAGAAAATCAACTTAGATAAACTAGAAGAGGCAATTTTATTAATTGCTGAATTAATGACGCTAGAAGGAATAGAGGATTGTCGAGCACTTGGATGGGTAATAGAGTCCAAAATAGATAAAGCTAAAGGAATATCAGCTACATTAATAGTTGAAGAAGGAACATTAAAGATTGGTGACATATTGATAGTTGGTACAACATACAGCAAAGTACGCAGTATGATTAATCACCTTGGTCAAAGAGAAAAAGCGGCACTACCTTCTACTCCAGTTGAAGTTACTGGTT
			TAAATGGTGTACCAAATGCTGGAGATAAATTTGTTGTTGTAAACTCTGAAAGGCAGGCTCGTGAAATTGTTGAATACAGGTTAGAATTAATCAAGAAAAAGCAAGAAGATTTAGACGACAGTAATTTAGATATATTCAGTCGTAATAATAGTGAAACAGAAGAACTATCTGTAGTTTTAAAGTGCGATGTAACTGGTTCTATTGAAGCAATATCAAGTTCAATTGATAAGCTTGGTAAAGACCAAGTGAAATTAAATATTCTACACAAAGCAGTAGGAGGAGTAACAGATTCAGATGTGCTGCTTGCAGAAGCATCAAGCGCAGTAATTTTAGCCTTTAATGTAAAAGTGGATTCAAAAATAAGAGAATTAGCAAAACAAAAAGGTATAGAAATACATACTTACAATATAATATATGAGCTTATTGAAGACATGAGGATGTATCTAACTAAAATGTTAAAGCCTGTTACACGAGAGGTTCGTGTTGGTTCTGCATCTGTAAGGCAAATATTTAATGCATCCAAAGCCGGTAATATAATCGGATGTTATGTCACTGATGGAGTTATAAAAAAAGACTCTTTAATTAAGGTAGTACGTGGCAGCAAATTGGTGCATGAAGGAAAGTTAAAAGCACTACGTAGATTTAAAGATGACGTTAAAGAAGTAGGTGTAAACTTTGAATGCGGAATATCGCTAGAGGGTAATATCGATATTAAAGTTGGAGATATTTTGGAAGCTTATCAATTAGTGCAAGAAGAAAGGACGTTATAGTAGTTGAATATGAAAAAGGAAATTAGAAACCTAAAAGTAGCATCGGTATTACATAGGGCAATATCAAAAATCTTAATGGAAGGTAATGTTCTTAATGAAAAAGTAGTAGTATCTGATGTAAAGCTAAGCAAAGATTTGAAGAAAGCAGATGTATATATTGTGTTATCTTCATTGAACATCCAAAATGGTAATGATGATATCAGCACTGTTGTTAATGAAATGAACCAATCTGCATGGTCAATACGTAAATCTATATTGTGTTATGTTGATTTGCGATTTATACCTGAGTTAATTTTCAAGCCTGATTTAGCATTCGATAATTTTGTCAATGTAAGCAAAATATTACATAATCACACTTAATTAATGTACTTCAACCATTATTTCTCATTAATGAGGATACACAGTTTAACAGGTTTATGGCTTGCGCTATTTCCTAGCTTAAGTGGCATTCTTTTAGCCTCAATTTCTCTATCATATCAGGCTCTTTTTCTCCTTGTTTTGTTTACTATAGGTGCATTTTTAATGAGACCCGCAGGGTGCATAATCAATGATATCTTCGATAGAGAAATAGATGCGCACGTTGAACGAACAAAATATAGGCCACTTGCAAGTGGTGCATTAAACATAAAGCAGGCTTTGGCTTTACTTTCACTGTTACTGTCTATTGCTCTGTTAATCTTATTATTAACCAATAAAACTACTCTTATACTTGGAATAATTTCAATGTGCATGATAGTTATCTACCCCTTGCTAAAGCGTTACGTTTGGTGGCCACAATTGTTTTTAGGGTTTACTTTCAACATGGGATCACTCATGGGTTCAGCAGCAATAACAAACCAGATTAGCATAGAATCCTTGCTATTTTATATAGGATGCGTCTTTTGGACGCTTAGTTATGATACTATATACGCTCATCAAGATAAAAAAGATGATGAGAAATTAGGAATGAAATCTACTGCATTATATTTTGGCAATACAACAAAATCTTGGTTGAAAAGATTTTACTTAATATCCTTAATGGCATGGTTGTACGCTGGTATACTATCATCATTAAATAACATCTTTTATATTGCTTTACTTGCCATAGGATTCATATTTCACCACCAACACAAAAATTTCAATCCAGACGATTCTAATCAATGCATGTCCATATTTAAAAATAATTCCCAGATAGGACTCCTGCTCTTTTTCGGTATCCTTTTAGATAGAATTGTAAATTCTACTTTTGTA
			TCCGTTCAGATGCATGGCTAATGTTAAATAATATAACCATTTCCAGCAGTAAAAATCAGCTAATGAGAGAAGTGTTTATTTTGGATGTGCTGGTCTATTAAATGTTCTACACAAATTTTCCTTTATATCAAATTTATTTTTTGATTTGACACACTTTTTTGAATGTTTTCTCAGCATTTCATTACCTTCTCTCTCTTTTCTCTTTCTCCATTTCCTGGCTCAATATTTACACATGACATTTTTCTTTGAGGATGCCTTGATAGTGGTTCATATCCAGAAGGTCCTGGCTGTGATTTTGATAAATCTTCTATTGCCTCAAATTTTCGCTTTTTCACTTGATAAGATTCATCTACTTCTTGACGGGTACTATAAGGGAAAAGGTTTGACTGCACCGTATCAAGCATTTCCTTACTACTATAGTTTGTCACAGCTTCAAGACACACCCTTTTGAACTCCTCAGAAGAATATGCATGGCTCTCAATTATATGGGAAGAAAGCATTTTATGATTATAAGCTGCTAACATTGCATATTGTTCTTTTGGCGATCCTGCTTTATCTAATAGAAATTCTAACACTTCAATATCAACTTCAGCAGCAGCTTCTCTAAATGCTTCATAATTATTGGCCGCCAACATTGCATGTCGTTCTTCTGGTGATCTTGCTCTATCTAATAGAAATTCCAACACTTTAATGTCAACGTTAACAGCATTTACCCTAAACGCTTCATAATTATTAGCCGCCAACATTGCATGTCGCTCTTCTGGTGATCCTGCTCTATCCAATAGCAGCTCCAACACTTCAATATTACCTTCACTGGCAGCTATTCTGAATGCTTGACAAGCATTAACCACCAACATTATATGTTGTTCTTCTGGCGATCCTGTTCTATCCAATAAAAACTCCAATGCTTTAATATTACTTTCAGCAGCAGCTTCTCTAAATGCTTCATAATTATTAGCCGCCAACATTGCATGTCGTTCTTCTGGTAATTCTGCTCTATCCAGCAGCAGTTTCAACACTTCAACATTACCATTACCGGCAGCTACTCTAAATGCTTCATAATTATTAGCTGCCAATATTTTACTCTGTACATCTAGTAATTTCGCTTTATCCAATAGAAACTCCAATATTTTAATATTACCACTGTCAGCAACTGCCCTAAATGCTTCATAATTCTTCACTGCTAACATTGCATGTAGTTCTTCTAGTGATCCTGCTCTATCCAGCAACAACTTCAACACTTTAATATTACCTTCACTGATAGCTTCCCAAAACGCTTCGTAATCATTAGCCGCCAACATTTTATTCTGTACATCTAGTAGTTTCGCTCTGTCCAATAGAAACTCCAACGTTTCAATATCACCACCATCATTTGCAGCTACTCTAAACGCTTCATAATCATTAGCCACCAACATTTCACGCTGTACATCTGATGATTCTGTTCTATTCAATAAAAGTTCCAGTACTTCAGTGTGCCCCGCATAAGCAGCTTTTCTAAATGCTTCATAATTATTAGCTGCCAACATTTTATACTGTACATCTAGTAATTTTGCTCTGTCCAATAGAAACTCCAATACTTTAATATTACTTTCAGCAGCAGCTTCTCTAAATGCTTCATAATTCTTCACTGCTAACATTGCATGTAGTTCTTCTGGCAATTCTACTCTATTCAGCAGCAGCTCTAATACTTCAGCATTATCATTACTGGCAGCTTCTCTAAATGCTTCATAATCATTAACTGTCAACATTTTATTCTGCACACCTAGTAATTTCGCTCTGTCCAATAGAGATTTCAACGTTTCAATATTACCTTCAGCAGCAGCTTCCCTAAATGCTTTATAATTATCAGCCGCCATTAACATTTTATATTTAATATTTTTCTGTGATTGTTGTGTTTCGTTCATAAATTACCTCTAACCTAGAGATACATTATGCAGCATAAATACTTAATATTTTTCAACATTACTGTACTTACATTTTTAAGCATTATAAATGCTTGT
			ATTTTTTGTATACTTCTTCGATTTTTGCTTTCTTTAGGAAAATTTCTATTGCACTTTTATCATAAGATAAGCATAAACTTTTCTTACCATAATTTTTCTTTTCCATTTTTTAATGAATTAGTATTACATATTGCTAAAAATTTAAACAATATAACCATTCTCGGCGCTCAAAACTAAAAAATGTGAGAATTGTTCGTTTTAGGATGGGTTAGTCTACCAAGTGATACATATACATAGAAAGAAAAACAAATAATACTATAGACTTAATATAGACTGAGACTATAACTATATACATGATAAATTAACTATAGCATCTTGCTGATAGCTAAGATCAATGTTGACATCATTAAAATAACTACTTACCTGCTTATTGTCTATTTTTCTCCTTTTAGCTTGTGTATTCCCTATGTCTAAGGGCCTTTTATCTTGAGACAGCAAATCTTCACTTGATGAAGTATTGACTGAAGGATAATAGTTGCTACTTTCTTTTGCATACATTTCTTTTAAGATTGAAACACCTTGAGCATTCAAATCAGATCTTTTAAATTGTAAGAGTGATTCTCTTTTTTCTATCTCATTTTTTAAATATATTAATCTATCCTCACCCCTAGTAAACAACTTTTGTATAGCATCTACAGTCTCCAAAGTATCAGGATGACTTATCCCTATAATTTCCTCCTGTATTTCTTGCAGCTGTTGAAGTTCCTGTAATGCTCTTTTCCTTTCTCCTAAATCAGAATGTAAAAGAGCTATATAAAATTTGACAGATAGTACTATAGCAGCACTCTCTGAAAACTCATAGTCTTTTTGCAGCTTCAGCACTTTTTTAAAATATTGTAACGTTCTATTGCTTAATGTTTTCCGAAGCCCTTCATCTATATTCTCTTCGATGGAATAAGGAGCAGGTTGCAAGTACTGACTATCTTCTTGATTTTTCAGAACATCTTGCAGCTGCTCAAGTAAAGCTTGTATACTCAACTTGGGTGATAAATCCTCTTCACATGGTAGCATTCTTTCATTTATAGTTACTTTTTTTCTATCTTGACTTATAAAGAAACACGCTAAGGCATAGGCATATTTTTCATCTAAGTTATAAAATTCATACGCTTCAGAAGGATAAATATAAGGATCACCATGAGATTTAAAATCATTTCTTTCAAGGAAAATTTCATCTCTCAGTTGTCTTACATAGTACAAAATCGTAAAAGCATCAGTATACTTTTTTTGCATTACGAATATTTTAGCTACAATAGTTGCTACATTCAGATATTCTTCTATAGATTCCAGAGCTTCTTCGTCAAATAACCTCGTGACTATAAAGTCATTACGTTTAACGTATGACAATGCTTCTTTATAATTTTTTTGTTTGAGATAAGTAGAAAGTATTTTTTTATCCAAAGAAATAGGAGAGAATGCACCATTTGTCTTCTCTAATTTTTTTAAATCTAGAAAGATTGTTAACGCTCTATTATACCATCCTAAACTAGCTTGCGCACAGGCGAACTCATATTTAATTAATCTTGAATATCCATCATCTACAGTAAGTAATTCATATGATTTTGACGCAAGATTGATAACTTTTTGATACTCACACAACTTATTTAAGCTACTTAAGACTAAACAAGGAAAATTCTTATTTTCCCCTATTAGATAGTCATATTTTTGACTATGCTCAAACAAAGATAAGAGATGACTTACCTCTAAAAAACCTCCTTCAGTTTCAGATACCAGTCCTATGACACAGCTTAATATTTGTTTTTCCTCATCTATATTAAGCTGTGAACGTATTGCTTTTTTTATTAATTCATGCATAATATAAACTTTGTATTTATCTTCCTCTTCTGAATAAATCATAGAATACTGTTCTAGCAATTCGAAAACGGAATATAGCTCATCCTCATCTCTGATCCAGGCAAGAAATACACTGGGGTTAATTTCACTACAACCAAAATAAGCCATAGCATTTAAAATTTTGAAAACTTCTTCTCCGGAATACATCT
			CTTCTATTGCTTCTATCGAAATTAGTGATGTTATTTGTAATATCCTAGCGTATTCATTTTGCTTAGTGTTTTGTAGAAATTTCTGATCAAACCTTTCGTACTGTATTAAATATTCACAAATTCCAAATGCTTCCCCCAAAGGACTTGATCCTTTGTTTTTAATACATGTTGCCGCTAGCTTTATAGCTAATGGAAAACCTTTAAGCTTTCCTACAAGTGCTTTTATTTGTTCATCTTGTGATCCATCTACTATCTCTAAAATTCTTTTGACAAGTTGTACAGCTTCTTTTTCTCCAAGACTATCTAAAGACACTTCTGCTATATCTTGATAACCTTGATCAGAAGAAGTAAATAAGCAGTCAAAACCACCTCTTTGACCTCTGATCTTTAAAATCCTCTTTAGATCTTCTTTTTTAACTCCCTGAAAAAGAAAGAGGCATTTTTTCTTTTCTTTATTTCTTTCTCTTTCCATACACATGCTTAGCCTATCTCGGACAAGGGAAGCAAAAGAACTTTCTATGGACAATATATCTTGAGTATTTACCTCATAGGCATGAAGATAAACTCCTTTGTTTTCTTCAACAAATTTTCTAGCTAGTTGAGTTTTGCCAATGCCAGATGGACCTACTATTGCTACTGCCCCTTCCTGTAATTTCTCATATATCTCATCTATTTGTTCATCCCTTCCAGTGAATTCCCCTACTGGAGCGCACACATCCTTTAAATTTATTTTTCTAAACAAAGACACTAATCCTTTTTCACTTGGTACCTTTATACGAGACCAAAGGTTCCTAGGTCTTGCTGTACTAGTGCACTGTAAGTCGGAGGAATTGACATAGTCTTGACAAATTGCTTCAGTATGGCTTACAAATGTTTTTTTCACTTTTTGACAATAAAGTGAATTTGATGTTTTTTTTAAATTCTCTTCCATCAAAGATATAATTTTACTATTTTTTTTAGCTCTATCTAGTCGGTTTTTGCTGTTTGTTGCCTTTTCACTTTCTCTCAACTTCGCTGTTTCTTTGAAGGATTTCATATGTACATTAAAGCTTTTTTTACGGTCTTGACGATAAGGTAAGATGTAATTGCTTAAAAAGCTTACCTCCAGTTCAATATGGGATTTAATTTTTACTATACAGTTTTGAATTATTTTCGTGCTTGGCACTTGAATTTCCTGATTAATAATATTAAATACCTCTTTCACGATTTTCTTAAAGTCTTGTGAATCTAAAGTATAAAGATAGTTTTCTGATCCCTTATTTTTAGCTTCTATTCCAATATATGTTGTGTCTTTTCTTTCACCAATAAGAAAACGACGATAACCATACTGACCAGACTTATCTTCGTTATTCCTTCTATAATAGACAAAAGAAGATTTCTCCTCTCTTATAATTTCAATATTTTCATATAAATCTCTAAGGCTATAATTTTTCTTTCCATACTTTACTATCTTGTCAGGTACCTCTTGCGAGTATTTATCAGAAATAAGAGCCTCAGCTATCCCTATACAATCCAATTTTTTCTTATGCTCTTTCTGAGTGTAATATTCAATTATCTTATCTATAGTATCATCTGCTATCTTTGAAACATGATCAAAGCCTATTTTCTCAAACTGCATTTCAAAACTTTGAAAAATATTGCATCCAGCATCCACTAATATTTTTCTAAAATCCAGTCTATATCTTTTAAACGTCTCTATCATATCTGATAGACTAACAAAACTTTTTGTTTTTTTTGTTACATTACCTACTTTCAAAGATAATCTCATATTAGACACCATCCTTTCACCTGTATACGCTGAAATTCCAAAAATGCACCGAACAAACCCATCAATGTTAATTTCTTGTGGAAACATTCTTTTTTTCTTGCCTCAGCATATTCCCAAATGCATCGTATGCAGCAAGTTTAATTTCGAATAACTGTACAAAACTTATAACAAAACTTATCAAATTTGAATGCTCTATTTGGTAAAATTGATAATGCTGCTCTTCCTTATAAGA
			TAAGTGTATTTTATTATAATATTTTCTCTGTTCATTATATATACGATCTTCTGAGCCTTTTTGAGATACTATTATCATAGTCTCTAGTAATTTAGATATTGTATATATTTCATATTCTCCGCCCCAAGCTCCAGGTACTTCCATACATTCTAAATAAGCTTCGAACATAAACTGCTGAAGTTGACTACATTCTTGCATCTTATCAAGCTCAGTGCGAATTCTCTTTACTTCATCTTCATTAAAGAAATCAGGCTGGAGCTTATTAACATCAATATTATACTGCTTAATTTTTTTATCATTGAATTTACTTTTAAACTTTTCTTTAAAGATACCTGTTATAAAATAACTTTCATTCCAACTTTCAAAAAAATCTGTCATATTAATTTTTGTTTCAAGTACTTCTCGGTTAGAATACATTGCATGAATGACTTCAATACGGAATACTTTCGTTACTAACTTCCTTAGTGTGTTATTCCCATAAACATTTATATTGTCTTGTATTAGCTTTTGCATTGCCTGTACATCATAACCTTCTTCAAATAGTTTTTTAAACCTCTTATAGAAAGCATAATCATCAAATTTTACGGGAGTTAAGTAAGCTAAAGCAACAGACCAAAATAAGCAATTACCATCTCCTGGTACATCAACTTCTTTATACGAAACAAGAGGATGCATTATCTTAGCAATATCTTTCCTGTTATTCTCTTCAGCAATATCTATAGGAGTCTTTCCTTCATTATTTGAAATATCAACATGTGCTCCCACTCTCAGTAAAAACTTAACAGTTTTTGACTCCCCCTTATAAGCAGCAATATGTAAGGGTGTATCATTATGTTCATTAACCTGAAAATTAATATCTAGCCTTGGACATACTTTGAAAAAATCTTGTAGCTTTACAACCTTCTCATTTTCTGAAAGACTACAGTCTTCTATAACACTGGTAAATCTTTTGTGTAATTCCTCCACTGTATTTTTTAAAATTGGCTCAAAATGAAAACTTCCAATACTTAGTATATGTATAGTATCTTTTTCATTGTAAATTTTTTTACTAAGAATTTCAGAGCTTAACACATTCTTTTGATAATCTTCACTATCAAGAATGTTATGTATAGGTACATTTTTTCCATCAATAGTGGTTGTTACTTCAATTAAATGCAATCTTATCTTATACTCATTACAAATCATTTTCCCCTCAATTTCAGGCCTGCCACATATAGGGGCTCGTAATCTACTTCCATACTTTAGGTCAGTTAATTCTTTATATAAGTGTGGTCTTTCATCTTTCATTTTCTCTATATCTTTAACAGTGTATTGCATGCCAACCAAATAAGTCTCCCATAAGACATCATTATTAATCTCAGGCAATGGAAGTGCTATTGTAGTATTGCTAGAATTTTTAGTATCTTCTATAATTTTATCTTTCATTTTTTCTTTATTGTTGAAAGCGTGCTTACCACAAACCTCTCTCAAAGATTTTACAGTACAGTTCACATCAGGTTTAATCTGTCTAAGACCTTGTACAACTGAATCAAAAAAACAATCTTTCCCATCAATTGATTTTCCTATTGTAAAATCTTTTGGCAGCTTCAAGTCACTTTGAATGCTAGTACCTTCCCTTTGACTTTTTATTGACTTAGATTGACCAGATATTTGCTTAGAAAAACTTGAATTTTTTTCTGAATGATTTACAGAACACGATGCGCCATTGAACATAATGCAACCTTCAATACTGATTATATCAAATATAACACATTATGGTTAATAGAATTAGCTAAACAAGAGTTTTTTAGCATTTTATTTGAAATACATAGTTTATGCTTTTAAAACTTGAGTCAGTACTTACAAATAAACTTCTGTTTTTTTACTGCAGCGTACTCACTGCTCCTTTCTATTTCTAAATAAATTAATATTATTTTAATTTCATACATCACTAAAAACTGAGTAATACATCCACTTTCAGCAACCAAAACTTCTGCCCGTGAGAAGTGTTCCTCTTGGAA
			TCAATTGGTCTACCACTTGACCCATACGAACTTTTTAATATAGTAACTTTACTATAACGCTAAAACTAGCTATATTGGCTCACTTTCGCTAAATCTATATACGAATTAGTTTGCCTGATTTTGTTGCAAAGATTTCAAGCTTCTATTTTTACAACCCTATCTTTACGCGGCTTGTTCTCAAAAATATATGTACTATTTTTATGTTTTTTGAAAAAGTAAACATTCAAGATTTTTATGAAGCTAATTTGTAGTATGTTTCTGAAGCTAAGGTGATTATTAATAACTTTACATTAAAGTATAAAAAGTATATAAATATGGACTTTTCTATTAGAATACTCGATAAGTAAATTGTATTACTATTTTTAGCAACAAGGAGATACTTATGATTTTAACATTGGGCCAGTGGAAGGAGATATTGGATGCAGTAAACTCAAATGATGATATACTTGAACAGATAAAGGTAAAATTACAAGACCAATTTAAAGGTGTATATGAGAAGTGGAAGCAGGATAGATTTGATGTAAAGCACCTATTTAACATTTCGTGGACCATAAATGATGAGCAATTTGATCAAGAATCTACATTACTGCATATAGCTGCTTACAATGGTCAATTAAAGATAGTTAAATACCTTATAGAAAACGGGGCTAAGGTTGATGAGAAAGACCCTGATGGATGGACTCCTTTACATTTAGCTGCTGGAAATGGCCACTTAGAGATAGTTAAATACCTTATAGAAAACGGGGCTGATGTTAATGCAGTGGAAAAAGATAAATGGACTGCCTTACATTTAGCTACTAAAAATGGCCACTTAAAGATGGTTAAACACCTTATAGAAAAAGGAATCGAGATAAATTCTACTAATGGAAATGGATCTACTGCATTACATATGGCTGCTCAGTATGGCTGCTTTCCAACGGTAAAACATCTTGTGAAAAAAGGAGCCGATGTAAATGTTCTTGATAAATATGATAATAATCCATTTCATTTAGCTTTTCAATATGATCACTATGAAATAGCAGAATATCTTAAAGGGACAGGAACGTATAAGTACACTGAAAGTTGTGCGTGGCGTAAAGTACCTTGGACAAAACCTAAAAGTCTTGTTAAGAATGATTTTGCACAGTTCGTCGGGTTCTTTACAGTTCATATGATTTGGCAATTAGAGGGTGGGGAAAATGTTGTACCACTAATTGCCATACAGAATGCAGATAAACGTGTATTTAGGCGAGTTGGTGGTGATGATCTCCCATACGAATGCGCTGTAGCCATAGCTCGAGAACAACTGCAGTCTATACTTTCTTCTTCACGCGGTGATTACGTGCTACTTGCCTATGACGGTTTTTTTACACAGAACAATAAGCGTGATGAATCGCTCTTTATTGAGGCATATGATATCAGAGATCCAGAAGGAATAACTCTTGTTTTTGCAATACCTTACCGTTCAGCACAAAGTAAAGAAGGTCTAGCCATTTACCGACCTATAGTAATAGAAACAGCAAACTTATCTGATATAAATACCTTTTCAAATCATGCTTATGAGGGGGCCCAAAGTCATACTAAGGGCTTTGAGTTTTGGGAGGCACATATGGATACACCGCTTATGAAGTCAACTGAACAGCTTTATGCTACTATTATGGAAGGAGATATAAAGCAACTTCAAAGACTAATAGAAGAGGGGTTGCATGTTAACTTAGCAGATGAGAATGGATGCACTCTTGTGCATGTTGCTGCTTTCAGTGGTAAAAAAGAGATAGCGGAATTGTTATTTAAAGAAGGGGCAAATATTAATGCAGTAGATAGAGAGCAACGTACTCCATTACATTATACTGCTGAAAATGGTCACAAAGGGTTAGTGAAATTTTTACTTGAAAAAGGAGCAAACATTGATGCAGCAGATCAGCATGGGTGTACTCCTTTATATCTTGCTGTTGCGCAAGGTTATAAAGAAGTGATGAAGTTTTTACTTGAAAAAGGAGCAAACATTGATGCAGCAGATC
			AGCATGGGTGTACTCCTTTATATCTTGCTGTTGCACAAGGTCATAAAGAAGTGATGAAGTTTTTACTTGAAAAAGGAGCAAACATTGATGCAGCAGATCAGCATGGTTGGACTCCTTTACGTCATGCTGTTCACCAAGGCAATAAAGAAATGGCAGAATTTTTACTCCAGGAGGGGGCGGACATTTGTACGGTAGATAAAGAAGGATTTACTATTTTACATTCAGCTGCTTCGAAAGGTCATAAGGAAATGGTGAAGTTTTTACTTGCAAAAGAAATAAATATTAATGCACTGGATCAATTTGGGAAGACTCCTTTACATTTTGCTGTGCATATTAATGATAAAGTAATAGTAGAGCTCTTACTAAAGGAAGGAGCTGATATTAATACAGTAGATAAAGAAGAATTTACTCCTCTACATTATGCTATTTATCATGGTTATAAAGAGGTGATAGAGCTTTTATCTGCGGGAAGCAAGCATTAAGTATTAGATTTCTTGCATAACCTTGTGCTAAACACGGTGTAATGATGAATAAAAATATCGCATTCAAAGCGTTGAGCGAGAAACACTTTTCATTACTACTAAAGTGGTTAGAAACACCCACGTACACCGCTGGATCCGTGCGAACTTTTCTTTATAATAATTCTGCTATATCGTAAAAGCAGCTATTTTAGCCTACTTTAGCCACATTTAGATATGAACTAATTTGCCTAACTTTGTTGCAAAATTTTCACACCTTTATTTTTACAACCCCGTTTTTACCCAACAAGTTCTCACAAAGGTAGGTACTTTTGTGATTTTTTGGAAAGTAAATAAATGAATTTTCGTTAATGCTAAAGAAGGTATGTTTCTGTATTAATTAGGCTACAGTGAACTAAAGTGGTTAGTAATAACTTTATATGAATATACAAGGTATATGGTAAGTAACAAGCTATATCTTATTAGACATAGAGATCATGCTATTAAACGACATATCAAAGTAAATGGGAATAGATCTCCATATGATGGGGATTGGCCATACTGAGGAAACCGTTAAGCAAATTACCAGATCACGAGTAATAAAATTACTGAAGTTACAGCAAGGTAAATGTAATTATTGTTATCTTTGGCTTAGGTTTAACACATGTACATCATCAAGACCGCAATAGACGCACAATAATATGAAAAATCTATCCTTGCTTCATAAGCACTGCCACGATCAATTACATGGAAGTATGCATGACAAGTCACCTTACCCAGAAAAAGTAGAGAGGAAGTTAAGACGTTTTTGTCATGAAAATGATGCATCAAATTGTTCAGGGATGCAATAGTTAATAGTAGAATGACGTCGTTGTTTATTATAAAAAATTTCAATGTATTCAAATATGGCAGTTCTAGCTTGTTGAGCAGAGTGTTGTGAAGGATCAATAAGTAGCTCTCTTTTGAGTGAGCTTTTCTGCAGGTGAGTTATCATAACAACAACCCTTATGACTCATGCTAGAGATAATATTTTTCCTATTTAATAAGAATTGGTAATTTTTAGAAGTATATTGTGACCCTTGATCACTATGAAACAGTAGATCTTCGGTGGATTTTCGTTTATTAACAGCCATAAATAAAGGATCTATAATTAATTGTTTATCCATTGAACTACTCATTGACCAACCAACTACCATACGTGAATATAAGTCAATTATTGACTGCCAAATATATCCAGCCTTCTTTGGTTTTTATATAAGTAATATCAGTTACCCATACCTTATTGGGCTGGTCCGTAGTAAAATTTTGATCCAGGATATTTGGAGCTATAATCCTACTATCTGTTTGCTGTTTTTTAGTTTTGAATCTTCTTCTAAGCTTAGCTTGAATGCCATTTTTTTGCATTACATCTTGCGCTGTTTTGATGTTATAATTTTTGCCTAAAGCTTTTAGTTCAGCATGGATTTTAGGAGCTCCGCACCTGCATTGTGATGCTTGATATATTTTTTGAATAATCTGCTAGAAGCTCCTCTCTTGCTAATT
			CTTTATTGCTTTTCTCCTGAGCAACCCATTTATAATAACCACAAGCAGATACATTTAAAACCCTACATAACTCCTGTATTTTATAGCTGCTTCTATGCTCTTTTATAAAAGAATATTTTACTCCTTTTGGCTGGCAAAATATCCCAGAGCTTTTTTTTAAATGTCTCTTTCCCTAGTTATTCTTGCTAACTCTTTCTTTAAGTAAAACCTTTCTTTGTCATAAGGAGCTAACTTTCCTTTGCCTGGAAATGCATCTACTCCAGACATTTTTTCATTATATTTTCTTACCCATCTGCTTAATAAATCTCCATTCATACCTAAATCTCTTGCTATTTTTGCTGACGGTTGACCTGTTTCTCTTACTAGTTTTATTGCTTCCAATTTAAACTCTATTGTATATTCCCTTCTGTTTCCCATACTACACCTCTTTGAAAAAACGTTCTATTTTAATTCAAAAACGTCTTAACTTCCTCTCTACTTTTTCTGGGTAAGGTCACTTAGCAATTTATTTAAAGAAGAAGGTAATCAACCAAAATTGCATGCAGTAGCAAAAGAAACAGGTGATCAACCAAAACTAAAAGATAGAACAACTCAGATTGTAAAATTTAGTAGTATTGCAACGTACGCATCAGTTATAGTAGCAGCTTTAGCATCAAAGTTGTTTCCAACTCCCGTATGTACTTTAGATCCTGCTTCTGGATTATCTGAGCAGCAGGCACATCTAGGCCAAGCTGATGGTAATTCTACTGTAAATTTACCATCTGCTCACCATGTACCTACTCCACAGACTATGTTGAAAAGTAAAGTTGATGAGTCTCACGAAATGTTAAATTCTTCTTTTAAGAGTGCTAAAAATAATTTCGGTGCATCTCAATCATTTCTTCCAAAGTAGATAACGGTATAGATACATCAAAACGTCAAGGCACTTTTTTTGACTCTGTTGAATTAAAAAGGCTAACTACAGAACGGCCAACTCAGTCTAGTCTTGTAACGGCTTACTAAGGATTTTTTAAATATCGATCCTCAAAAAAATCGGCGTAGGTTTAGGCAGTGTAATGCCTAAACTTACACATGCGTTGCACAGAGATTTTAAATCACGTTGTTCTTTTGGAATTTGCAATTGATCTAGTATCGTTTCTGCTGATCTGGGAACAATTGGCTGCAATAAAATACCAATTATTCTAATGTATTCGAGTAGTTTGTAAATTACTAAATTCATGTGCTCTCTGTCAGTTTTGCTTAACATCCAAGGTGCACTTTTATCTATGTAAGCGTTGGCTTTGGAAGAAATATTGATAATCAGAAGTATAATCTGGTTAAATTCATACTTTGATAGATGATCCATTACTTGATCAATTATGGCTTTGCAATCTGGTAGACTCTTATCATCTTTAAGCAAATTGCGATCGACCACTGGTACAACTCCAAAACATTGCTTGTGCAGAAATGAAATTGTTCTTTGCACTAAATTGCCTATATTGTTTGCCAGCTCTGAGTTTATGCGGCTGATCATGTTCTTCTTACTGAAATTACCATCTTGACCGAAACTTGCTTCCCGAAGGAGAAAATAGCGTAGTTGATCAACACCAAACTCTTCTGCAAGATCAATTGGATCTATAACGTTACCAAGGGATTTGGATATTTTTTCCCCCTCGTTTAGCCACCAACCATGAACTGCAATTTGCTTTGGCAGTGGTAAATCTGCTGCAAGAAGAATAGCTGGCCAGTATACAGCGTGAAAACGCAATATGTCTTTACCGATCACATGAACGTTGAAGGAGTTTGTCCAAAACTTCTTATATTCCTCATCTTCTATATTAGGAAAGCCTATTGATGTGAGATAGTTAGTGAGCGCATCTATCCAAACATAAATTACGTGCTTGTCATTCCCTGGTACTTTTATTCCCCAATTAAAACTAGTACGAGAAATCGAAAGGTCAGTCAGTCCTGATTTTACAAACGATACCACTTCATTTTTTCTGCTCTCAGGAAAGATAAAA
			TTCGGCTGATTTTCATATAACTCCAGCAATTTGTTTTGCCAATTTGACAAGCGAAAAAAGTAGCTCTCTTCTTTTATCCACTGAACTTCAGCACCTGTTGGCGCTCTGCCATCTATCAACTCTGATTCCTGATAAAACGCTTCATCACGAACTGAATACCAACCTGAGTAAGAATCCAGATATATTTGCCCTCTCTCTTCAAGCCTATTCCATAGAGCTATAACTGCTTTTTCATGACGTTCTTCTGTAGTGCGAATAAAATCATCATAATCAAGGTTCATTAGCTCAGCCAATTTTCTGAATGTAACACTTATTTCATCTGTAAATTCTTTTGGCTCTATTCCCTTTACCTTAGCCGCTTTTTCAATTTTCTGTCCATGTTCATCCGTACCAGTAGTAAATTTGACGTTCTTTTCAGCTAGTTTCATAAATCTAGCTGCAACATCACAGATAAGGGAAGTATATGCGTGGCCGATGTGTGGCTTGTCGTTTACGTAATATATTGGCGTAGTGACGTAAAAGCTCTCAAATTGCTCCATTTTGTACTGTTTAAAGCTTTATCGTATCTGCACTAGTAATAAAAATCAATATATATCCTATCATACAAGCAATCTGAAAATCCATTATACCGCTGCGTTTTGCAGCGGTATCCTGTAAGTAATTTACGCTTGAGGGTAAGCAGTTTGCTGTCCATAACCTCACAACTGTACGAACATTCGTCTGTGAAAGTAGTGTGTTAAATACTATAGCAGATTTTGCCTCAAACACACAGATGTCATCCCAGTGCCCAGACACTGGGATCCAGAAAAATTAATTGTAAACAAATGACTATACAACATTTTCAATAAAATCACAAAAAAGCTGGATTCCAGTGTCAAGCACTGAACATTTGCTGTGCAATTTACCTTTCAAAATGAATGTTCGTATAGCTATATTCCATGATCTCCAAAATTTTTTTCCTGATAAGAATTGCTAAACTCACTTTGAGGAGGAGCACTTGGAGCAGCATTAGGACCTTGAGGAGAGTAAGGAGGTGGTGGTTCACGATGAGAAGGATCTCCAAAGCTATGCCCAGGTCCTCGTTTATGATAATCAGCTACCACTTCTTTAGCTTTCTCAATATCTTCTGACTCTTTCTCATGTTTCATATGAAAAGCCACACCACCAGCAAGACACACAAGAGAATTAATGCCAAGAATGACTAAACCCCAAACTGGTAAGACTGGGTTAATAGCGCAACCTATCAAAGCTGCTAAAGAAATTGCACCAACTGCAAATTCTATATTTCTGAACATTTTAAGTTTATTATCTAAATAATCTAGTTTTTCCGACTTTCTAGCCGCTTTTCTGCTACTGTTGTACCCAAAACACATTAGAGTATGAAAAGCAATACACACAACTACAGCTGCTATACCTAAAGCTAATAACTTTCTACTGTCTTCTGCGTCTTTTTTCTTATCTTCTCTGCTTTGCTTATCTCCGTTATTTTGGTAGCCACTATTACTATAGTTATTGATATTTGTTATGTTATTTACTGTAGTGTGACCACCACTTCTACCAAGTAAAGAATCAATCCAGCACTGTAACAATAAACAATCCAAAAAACTGAAGCTTTCATTTCGCGCTTGATGGTCTGTAGGTCGCCTACCACCTCTACCATCACGTTGACCACTTCCTGTATTACGTCCATTAGTTGGAACCTGTTGTCTACTACTTCCATCATCACGTCCTGTACTGTGCTGCTGCTCATTAATTGAACTATATCGCATGAATTCCTTATACGCATTTTCAAAAATTTTATCACTCCAGTTTTCAATATTTTGCATACCACGAGATCGTAAAAATTCTTGAACATCACTACCACTGCCAGACTTTTTGATATAGGCAAGTGCATACCTTTTTAAAACACTACCGCGCATAGATATTCTCCTCAAATTAAGATTAAATTAATAAACAATTATTACTATAAATTATATAGAATAATGTCTTTTTGTCAAGTT
			AGTCATAAACCTGTCAATATTCTTTCCACCAGCTCCTTTACTGTTGGTACGTTGCCATTCTCATAAAATGGGTCTTGCTTAAATTTGTACACATTGTGTCCAGAAAACATAAGTTCATTTTCAATATCACCGTCATGTATAATGTTTTGCAGTGTCTTTTGTATACAGAAGCTTCGTGGATCTGGTTTTCGCCCTGTTGAATGGTCACCATGATCTTTCCAATTGCTAAATAAGCAGTGACTCAAACATCCCATGCAATTAATTTGATCTTGTCTTATTTCCGCAAATTTGCCTGGTGTCACAAAAATAACAGTTGTATCTGGAGTTTTCATTACCTCTGTATACCCTGCTTTAATCCATGCATTTGCTAGCTCTTTGTCTTTTGCAATGAGGTAAATCTTTCTACCTCTGCTACCCATTGCAAATTCATTATTAAACTCTCCACTCACACTTTCTGAAAATTTCATTTGACGTGAATTTCGTTCCTGTAGCTCATGTATGAAGCTATTTCTTACTGCAGATGAGTAAAATCCTGTTGGACTAAATTTGTTTAAAAATACATCACCTTCTTCTAAAGTAAGTAACTTCTTTTTCCATTCTGTAGAAATCGGACTTTCTTTTGTTAAAAGTGGACGAGTGCCAAACTGAAAAGCTATTGGTCCGATTTGTAAATTGTCAAACCAATGTTCCCAATCCTTCAAATTCCACACTCCCCCCGCCATAACAATTGGCGTTTCAGAAAGACCGACTTCATTCATGAAAGATCTAAGCTCTGCAACTCTTTCAAATGGAGCCTGTGATAATTCTGGATCTTCACTATTACTGAGTCCATTGTGACCACCAGCAAGCCACGGATCCTCATATACTACTCCACCAAGTAAAAAAGAAGATATTTTTTGGTAAGCACGTTTCCACAACGCTTTAAAAGCGCGCGCCGATGAGATAATAGGGTAGTAATAAACTTGATATTTAGCTGCAATTTCTCCAAGCCTGTAAGGCATACCAGCACCGCAAGTGATGCCATGAACTAAGCCTTTTGCTTTTTCTAATATGCCATGAAGGACTTGTTCTGCTGCTCCCATTTCCCAAAGCACGTTCATATGTATTCTTCCACGGCCCTTTGATATTTCATTCGCTATTTTTGCTTGACTAACTCCAGCCTCAATACTATACTTGATTAACTCTTCATGCTTTTCATTTCTTGTTTTACCTTTATAAATTAGTGGTACCAGCTCGCCATTGTCATCGATAAGTTTAGCATTTGCACCAGAAAACGTACCAACAGCATCTGCTGCAGCAAATGCTCCACTTGATCTTCCGTCACTAATTGCAATGCCTTTGCCACCTTCGATAATCGGCCACACTTCTTTTCCTGAAATCACTATCTTTTTTATCTTATTTTTCAAAATTTCCTCTTAATCTTTCACTCTATTTTACTTAATTACTAAAAAAATAATAGCTTTTCTTTTTTCTTGTATCATCAGAGCCTCTATAGCTAACAAAGCCTATCCTATACACGCTGCACAAATATTGTAGTTTGAGAGCAATTTCCACCGGAAGGGTGTCATTCCAGTGCTTGACGCTGGAATCCAGTTTTTGATCAAAAATGTTGCTATAGTGCACAATCAATTTTCCTGGATCCCAGTGTCTGGGCACTGGGATGACATCTTTGTGTTTGAGGCAAAATCGGCTATAACATTTAACACACTGCCTTCGCAAATAAATGTTCGTATAGTTATGTGCTTGACATTGGGATCTAGAAAATCTAGTTAATATATATATAGAGAAACCTTAGCTATAGTTTCAAAAGAAGTTAATGCATTTTGCTATATGATCATAGGTTTAACAGGTGGAATTGCAGTCGGAAAGAGCTTTGTAGCCAATTGCTTTAAAGAATTTGGTGCCGCTTTGTTTGATGCCGACTCTGTCGTGCACCAGCTTTATAAAGTAAACAAAAACATAATAAGTTACGCAGAAGAAAAATTTCCTGGGGTGATAGT
			AAATGGAAAAATAGATAGAACAGTATTATCTAAATATTTTTTAGCTTATGATGAAAATTGGAAGCAATTTCAGTCTTTAGTGCATTCCGCTGTGCGAAATGAATTAGAAATTTTTATTGCTCAGGAGAAAGAAAACGACGGAAAATTTCTAGTTCTAGACATTCCACTCCTGCTGGAAACTAGATTCCGTTCATATTGCGATTTTATTGTCTTTATCCATGCAGATAGCGCCGTACAAGCTCAAAGGATCAGTGAGCGTAATATGGATAAAAAAAAGCTGGATCTAATGTCTAGTATTCAGCTACCTATTGAAGAAAAAAAGCAAATGAGCGACTTTATCATCAATACCAGCGCAAATGTTCTTTCTCAAGTGAAAGATATAATAAACTCGTTAGACCTCAACACGTGATACGGTTATTCTCCACAAGATTACTCTGAATTTTAGCTATACTATCAGCAGATTTTACCATTAAAATTTCAAACCTTGAGCCTGCATTCAAAAACGATTCTACTGATCTGCCGAAAAAATCATATCTCCATCCCTTGAATAGTTTATCTATCTGCCCAGATATTGAGCCAGCTAACTCAGCTTTTGATGAAATTAACTTTCTTGATATGTTATTTTCCTTACATTTGCTCTCCAAAATAATCGAGAGTATATCAAATACAGATTTATCATAATTATCTGACAGAGTATAATTTTGCTGCACAAATTCCTTCTCATTCTCATTAAAAATATCTATAAATTCTAATAAATCTTCCTCTTTTATATTTTTTGTGTTTCTCTTAAGGTCATCTAAAATATCATCAATATGTTCCACGTTTTTTTCAATTAAACCAGTTACTACGGCATTATTGACTACCTTATTACGATTTATATTGTAACGCTGTGCTAAGGTCTCTTGCCACTCACTAACTGCTTTAACAGTTAACATCAACCTTGGATTTGCTTCATAATTAAATTTAATCCTCTTCCATGCATCTTTTGGATTATGCAAATACTTATTGACATCAACTATTGATTCCATCTCTTCTTGAAACCAGCCCATCCTATTATCTTCTTCAAGTTTATTGCACAATATTTGGTGTAGGTCATATAGGTGTATAACGTCATTTACTGCATAATCTAATTGATCCTCAGATAATGGCCGTTTTAACCAGTCTGAATTTTTAGCTTTAATTTTATCCAGCGCTACCCCCTGATATTGCTCTACTACTTTTGAATAACCAATAAAGTCGTGATAATAATGACAAAACATAGCAGCAACTTGGGTATCAAAAATGGGAGTGGGAACACATTTAAGTACGGTGAGTAAGGATTCTATGTCTTGCCGACAACTATGAAACACTTTGGTTATGTCTCGATTCAGCATTATCTTCTTAATGAGCGATAAGTCAATCTCTGGCACTAGTATATCTACAATAAAACTCTTATCTCCGTAAGAAATTTGCATTAGCGACAATCTTGGGTAATAGGTTAAATTGTTTCTAATGAACTCCGTGTCCACTGCTATAAATTTTGGCTCTTTTGCTATCAATTCTTCACACGCATTCTTCAGTTCCAATGTCGTATTAATTAGCATATATTTTTTATTCAGTGGCTATATTTTACCACTTATATTAAATCTTTACAATTAGTTGAAATTTAAAGCACAACTATATGATAACTAACTCTTCCGTAAGTACACAGTTTTGCCAGACACAACAGTACGTACTACGTGCCCTTTTACTTTGCGTCCATCGAAAGGGGAATTTTTTGATTTACTAGCAAAGTTGTCAACTTTAATTTTCCATTCATGATCCAAATCAACTAAAATTAAGTCCGCTGCAAGGTTTTTCTGTACGCGGCCACGTGGCACATGTATGATATCTGCAGGCTTATATGTCAATTTTGCAAGCACATCAAGTAGACCCATTTGTCCACTGTGATATAGTTCAAGTGAAATGGGCAGCATTGTTTCAAGGCCAACAATACCAAATGCAGCATTTTCAAGTGGAAG
			ATCTTTAGAACTAAGATCATGCGGAGCATGATCGGTTGCAATACAATCAATCACACCTGTCTTTAAACCTTCAATCATAGCTAAACGATCTTCCTCTGTACGCAGTGGCGGATTCATTTTTGCGATTGCTCCATGTTGCTTTACTATATCTTCAGTTAAAGTAAAGTGATGAGGAGTTACTTCACATGTAACATTTAACCCCAAATCTTTCGCTCGTTTAATAGCATCAAGTGAATCTTTTGAAGAAACATGTAAAATATGATAGTGTACATTTTCTATGTCCTTCATTAGCAGTATATCACGAGTTACCATAACCGATTCTGATGCACTCAAGATTCCCTTTACTCCCAATTCTTCAGAAATCTTACCCTCATTAATTGCGCCACCAGCAGATAGATTTAAATCTTCTGCATGTTGAGCAATAGGAACACCAAGCATACTTGAATAAAGCAGTGCCTGTCTCATAATCATTGGATTCATAACTGGCATACCATCATCGGTGAACCCAACCGCACCTGCTTCCTTTAAAAGCGCCATTTCAGTTAATTTTTCTTCCGAAGTGGTAATTTTGGCGTAAAATTCAACATTCACATGTGAAGTTTCAAGTGCTCTATATTTCAAATATTTAGCCAAGACAACACTATCAATCGCTGGAACAGTGTTTGGCTGACAAACTACGGTTGTAACGCCTCCTGCAGCCGCAGATTTGCTGCCTGTATGTATAGTTTCTTTATGCTCTTGACCTGGTTCACGAAAATGTACGTGAATGTCAATAAGGCCTGGCATTAGAACAAGCCCTTCACAGTCTATTGTTTCATCAACCCCACTTGTTGAAAATAATGATTTACCAAAATCAATAATTTTATCCCCTTCAGTCAATAAGGAACCTTTTATATCAAGTTTAGTTTCCGGGTCAATAATACGAGCATTAGTATACGCAATTTTATAGCCTTCCTTTTGGCCTTTCTGCAATAAATTCCAAATCATATTTGAGTATCAATTATAAAATAAATCTAAAGTTTTTTTAGTAAAACACAACCAAATTAAAGTGATGGTATAATAACTAGCAATGAAGGATATTTAAATTAATACTCAAGCAGCCGTTCTATTCTATAAATATCATTTTCGATTTTGACATTATCAAGTGCTGTGTTTGCCTTATACGCACAGTAACATCCTACTGCATGAAAAGTTAATGCAGCAGCAAGCGAAACACACATTGCTAAATGAACCATTGTTAAACTTGTGGGAGTGTTAAACAAACTTGTACCAACAGCAAATGCTCCAAATAATACAAAAGAAACAGAAGAATAATTACCTTGCCTTTTACTGTAAGTTCTTGCTTTCAAGAATTTTTCACTTAGCTCTTCATTCTTGCTTTCAAATTGCTTCTGTAGACTCTTCTCTAGTACTTCACTTTTGTTTTCAATTTCTTGCAGCTTTGTCTTTAAGTCGTTATTTTCATTTTCGCGTTGCATTATTTGATCAGTGAACGATTGTCTTGCATCATTCAGCTGCCCTTCCAATTGATTGTTTTGTATAGTCATTTGATCTACTTGATCTTTTAGCTTTGCAATCTCTTTTTTCTTCTTTTCAAGCTGAACTCTTGCTTCATTAGATTCTTTGCTAAGTTGCATGACTTTACTAGTTTCTTCAGCTAGTTTTTGCTCTGATTCTACAAGTTGAACTTCTGTTTGCTCACATTTCCCTTCAAGCTCCCTTGCTTGACTAGACAAATTACTATTTTCCTGTTCAAGTTGAGCTTTTACTTCCCTTAGCCCTCCCTCACTCTCTCTGAATTGAGCTTTAGCATCCCTCAGCTCTTTTTCTGCAAATTCTACCTTTTCTTCTAGCTTAATTTTTGCTTCCTCAAGTTTCTCCAGTCGATTAGCCAGATTACTATTCTTTCTTTCTAATTCAGCATTTGTTTCCTTAAGTTCCTTTATAGTATCATTAAGCTTAGTTACTTTTTTAGTCTGTCCATTCAACTCTGCTTTCTT
			TTTTGCAAGCTGATCTTCTATCCTTCGTAGTGCTTCAGTAAGTTTATCTACTTGATCACTAAATTTACTAGCCTTCTGTTGTTCTTGTGTTAACTTTTCACTTGCACCTTTACGCTCCTGTTCTAACTGAATTTGTGCGCTCTTAAATTCCTCAGTTTTTTCAGCCAAACTTTGTTGTATATTGTTTAATCTTTCCTCTAGTTGAGTTTTGTCATTAGTAAGTTGAGTTACTTCTTGTTTTCCTTGTCTAAATTTCTTTTCTAAATTTGGAGCATATTCAATTGGTATTTCAGAAAGCCTAATGCCTTTATTTTCTTCCTTAACTTCTTCAAAAAATTCCTTATCATCCACATCTACATATGACAAAATTGCATGGTAAAATAGGCCAACAATGTAAGCAATATGACGATACTTAGATGCGTTGTTAACTGATTTAAAATTCTCCCGCTCTACTTTCTGAACAAGGTTATAATAGGTATCAATTTTATGGTAATGTGGTTCTAAATACTCCAGAGTTTTACCCGTTTCCAGCTTCAATGGTTTACCGACGTGTTTATAATGCATACCAGCATTACCATGTGGTAGACATGGTACTGGGTCTGATTGACAAGCTACTCTAATAGTCTTATTTCCAAGACACTGATTATAAACTTCAGCAGCACCATTGTAGAACACTCTTGGAGAGCCAAAAGTTGCAACATGAACATCTTCGGCATCTTCTGTTTTATTAAGACATAAAGCAGCTATACTAGCAAGAGCACCCCCCATGCTATGACCTGTAACATTAATTTTCAAATCTTTGATTGCTAATCCTTTATCATTAGCATGCCCTTTTAATATCTTATGCACACTGGGTCAAGAGCGTTTGAATAAAGAGTAAAAACCAGAATGGACACGATGATCTTCAGGTAAAAATGACAATTTAGCTAAAGATGCACGAAGATCTTCCTTTACATCATTTAAATCACGAGTGCCGTGATAAGTTATAGTTACTTCATTATTTTTAATAAAAACATAACCAGCATCTCGATTGCATGAATTGCTACCTGTTAAAGCATAGCCAACACCGCGCTGCTCTAATTTATAATCAGTATCTAAGCAATACTTGTCTTCAATGAGTTCATTATCGTAGAATTTTATAATTTGATAACCTTCTTCTTCAAACTGTCTTTTAGTTTTGTATTCATCTTTCTTTAACTTTCTGTCCTCATTACCATAGGAAATTTTACTAAAAGTACACATTTCTCGTAATTGTTCTTTATTAAATCCTGCAATTTGTCCTTTTATCAGATCAGCAAGATCAGAAGCATCGTTTAACTCAGCTTGTTCTTCGTTTAAACCGAAAACTTCGCATAAAGCAGCATGATCTAAATCAGGTTCTTTACTTAAAGATTCTATTAAATTCTTGTATATTTTACTTATATCAGAGCAAGAATTATCTGTGTTACTAAAAAATGGTCTTAACTGTTCAAGAGCATTTCTGCATTGCAGCAGTTGTGTTAAAAGTCAATAGAAAAATTGATGTAGCTGTGAATAAGTACTTAAAATTTGTGTGGGCGTACTTATTCACAGCTATGCTATTACTAT----------------------------------------------------------------------------------------------------AAATTTCTATTATTTTTCCAATGTTTTTCTTTTTACTCCTCTTAGTCTTCGAAGCTTCTCTTCATCAAGTTTACTTACCTGCTCAAAATTTATACCTTCCCTAATATTACTTCTACTACTTGTTTCTTAAGTTATCCAAGAAGTCTAATGGCAAGCACTGACCACTTTTGCTTCAGATGCCCTTGAACAGATATTATTACTAGAAATTAAACATCAAACCAACTTCAATATTATGAGTGGATATATCATCTGCAATAGGTATTGGGATACTAAAGTAACGATAGCCGAAAAAGGTTTTAACTTCTGGGATTAT
			TGAGTAGTCAACACCAAGCTTTATTTGATAAGCAAACCAAGGAACATTCAGTGGCATTGAATTTTCTGGTGACCCATTAATCTTTTTTAATCTAAAAACTGTTGGCCCTATACCAAGACCAATATACGGAGCAAATTGTGTATCTTGAATGCTGGAGTTATAATAGAAGTTTAATAAAAATGCAAACACGCTTGCTGATTTCTCAAATACCGGAGGAGAATTACTATCTTTAATATTGGCTGTAGAATACATAGCTTCAAAATCAACTCGGCCATTTTCCCCAGCATAGTAACCTAAAGATACGCTCCTAAGCCACTGGAAATCAATTTTGCCGTTAAATTTCTCTATACTCTGAATTTCATCCACTAATCCCGCTTTGATAAACAATGATACTACTTTTTCTTGCAAAGAAAGATTAGGATTAGCTGTATTGATTAAATTAATAAACCTTTCTCCTATTGCCTTTATACCCTTTACAAATGTTTCTGAATTATCATTGTATATCTTACCACCGTTAGCACTAACATAGAAATCAAGTTTTTTTGATTTTTCTTTTGTAGGTTCAGCTTGATCTGTAATACGTGGCCACATATTTTTCTGACCAGCTGCTTGGAAAATAGAAGGTGAATTACTTTTAAGTTCTTGATATTTTATTGGTATTTCTCTTTCAGCAACCTCTTCAGAACGTATTACACTTTCATTATCATCTGTTTCTAATTTTAACGGTTGTACTTGCTCAATGTGTGTATTGTTACTGATATAAGTAATAAAAAAATAGACACACGGAATGAAGATGAAAAATAAAGCAATAGATATTCTAATTATCATAAATGAATTATCACTTATAGTATAACTACTATATCATATATTCCTTTAATGTACAAAAATTAAGAAATAATATTTCCAATTAAACAATTATTTTCTATTCCTTTAACATGAGCTTTCACAATACTTTTAGCTTGAACTCTTGATGTAAGTTTTATTAATGCAAAATTTTCTGTTCTACCAATATTATTCTGCTCAACCAAAACGCTTTGCTCAGTGCCGAGCAAAGATTGATAAAAACTGCTCATCATTTCTTCATTTATTTCTCTTAGATGCTTTACTCGTTCTTTACGTACATTCTCTGGTATTTGTGGCATCCGTGCAGCAGGTGTGTTTTTCCGCTCTGAATATGGAAAAGCATGTAGATAAACTACATTTATTTTTTTCAGTAAATCAACTGTATCCTGAAACATTTCATCAGTTTCTGTTGGAAATCCAGCAATAATATCAGCGCCAAATGCTATATTAGGTCTTAAGCTCTTCATTTTATGATAAAATTCTATCACTTGTTCTCTATTGTGACGACGTTTCATTCTCTTTAGTATTAAATTATTACCAGACTGTAGACTCAAGTGTAAGTGAGGCATAAGTCTTGACTCATTAGCTATTAAATCCATTAGTTCATCATCAACTTCAGCAACATCAATAGAGGAAAGTCTTAGTCTCTTTAACTGTGGTATATCCTTTAAAACTCTCCTAACCATCGAACCAAGTGATTGCTTACCAAACAAATCTGTACCAAAGTCAGTAATATCAACACCTGTAAACACCACTTCTTGATACCCATTTTCTATAAAAATCTTAATTTGCTCTATAATATTGTTTACTGGCACAGATCGATTATTCCCTCTTGCCTCAGTAATTGAGCAAAATGTGCAGCTATGATTACAACCATTTTGAATTTCAATAAATGCCCTTGATTTATCTTCAAATCCATTAATGAGAATAGGTTCTACTTGGTTATCACTGACTAAGGTTTCATCATTATTTAGTAGATAATTTTCAGCTCTTAGCTTGTCTTGATTACCTAGCACTTTACTTACACCAGGAATATCACTATATGATTTAGGATCTAATTGAACGGCACAACCAACTACAATAATTTCTTTACTTGGGTCATTCTTATAGATCTTACGTATTTTTTGCTTTACTTGACGTTCTGCTTCATTTGTCAC
			TGCACAGCTATGCACCACAACAACATTTTCTCTCTTCGCTTTTTTTAATGCTTCTTTGATTAACTCACTCTCGTAGAAATTTAGACGACAACCAAATGTTATTACTTCATTCATGCTTTTGCTTTAATAGGTCTAAATTATATCAAATATCCAAGAAAAATGACTATTTTTTGGTGGATAAATGTATAACTAGTGCAAAAATACCATCAATCTCACTTTCTTCTTTTTAAATATAAAGATCTTTACACCAAGAAACATCATTGTGGCCAACCTTTTGATTATCGATCTTTTCTCCCTGGTCAAGATACTCACCACCATTTTCAATAAAGTTAACATCATATGATTGAGCCATATCTCTTAATTCATGATAAAAAGCAAATTGAGCGATGTTTTGCTCAAAAAAATACGACTTTTCAGGCTTAGAATAAAGTATTGCACACATTATATCTTTTCCAGGCTTAGCTTGGAGTATCTCTTCTATTCTCTCTTTTTCTAGCTTTTCTTCAAATTTTGTCTTTATTCTATCTTGGCTAAGTATATTTTGTTTATAGAGAGTGACATTAGTTTTTCTGTCAGGTTAAGTTGCGTCTAGTACAACTGACTATGCAAATAAGCTTTGAAATATTTTAATTAGAGTGTATTTTCGTGTTCATTGCTATGAATGGGTGGCTGCACACTTTCCAGATGGCTATTCACTTCGATTGAATCGCCTAAATCATGTTCTATTTTTAATTTAAATCCTAACTTCTCGCAGAATTTGTAGAAATATTCTTTAATAATATCAAATAAATTTCTGCTATCAGTTTTATAATCTCTCAATTTCAGGGGCACAGTCAGTGAGAATTTGCCATCTTTATATACCACACTACCTTTTCCATCCTGAGATTCAAGTGTAAATTCCAGTGAGCTGGATAGATCACATAGCTTATCACCGAATTGACCATTACTCTCGTGGAAGAATATCGGTAGTTTCATATCAGACCTAATACTCACATTATTTTGGTTAACATAATCGATATTTATAACTTTTTCAGGGGAAGGTACTATAAGTGAATATTGTTCAAGTGAATTTTGAGATTCTATAGATACAATAGCTTCATACCCTGCCTGATTACAATTGGTAACCAACTCCTCTAAGATAGAGTCACTTGGAACTTGAGCTTCAGCATATCTAAACATTTCCTTAAAAATCTCTTTTGCGAACGGTCGATAATTTCCGTTCTCTTTCTCTGGTAATAGGTGAGCATAATTTGTACCTAGACTGTAAAATTCTTCAAATTTCTTTTTGTACTGGTCATTTTTTTTATGGTCAGGAATTTTTTCGTTTTTGTAATGTTCTGCCCAAATCTTGTCAAATTCTTTTTTGTCTCTATTTATCAGTGCTTTAATTAAGATTTTATCTACACTTTGATCATTAATAGTAAAATCCATTCTGTCAATGTCTTGATACGCCTGTTTACCAGAGTTTGCTTCCACATTCTCTTTACCAGCTCTTAACTTGCTAAAATCAAACTTTTCTGCCTGAGCTTTTAGTGTAACGACTGGATTTTCATTTTTTTCCTGTGTAGAGTTGTTCATTGTTAATACTTTGATATGAATTGCTGATAGTATAATAATACATAAAAATAGTTAATATGTCAATAATATACTTAACATAGACAGTCATAATAGGGTGACAGGATTTTAGTAAGGCTCTATTATGAATAAACGGTTTTACACAGTATGAATGTTGATGAGCAGTCAAGTGTGCTGACTTTTCTAAATAGTAAAATTGAGAATATACCAAGGTTTCATTCCGCAATATTGCCTAAACTTTGCGGCGGAGACAGAGTAATGGACTTGCTGTTTTATAGGCCGCTCAGTTATGTGGATAGAAGTAAATCACTACCTGATGCTCAAGTGGGAGAATTTACAACTTTTATGGCAAAAGTGTATGAGCACCAGCGCCCCACTGTTAGAGGTAGGCCATATAAAATAATCGTTGAAAGTGAAAGTCAGTA
			TTTATTTATAGTTTTTTTTAATTACTCAGTTAAATATTTGTATAAATTATTTCCAGTTGGAACAGATATAGTCATCAGTGGTAAACTTGAAAAGTTTGCCGAACATTGGCAAATTACTCACCCAAATTACATGTTGTCTGATATCAATCAATTTAAAGAAATAGCCTGCATAGAGCCAATTTACCAATTATGTCGCGGTATTACTAACAAGAGCATTAGAAACATAATAAGTTCTAATCTAAAAGATTTGCCTGATTTGCCAGAGTGGATAGATGAAACATTAATCAAGCAAAAGAAATGGCTGAATTGGAAAGAAAGCATCATAAGATTGCACAGACCGAGCTCACTCGTAGAAGCAGAAGTTTGCAGAGAAAGACTTGCTTATGATGAGCTATTTGCGTACCAGTTGGCACTAAAGCTTGCAAGGGAAAATCATGTAAAAAAAGGAGGAAGGGAATTTGTAATATTGAATAAATACAAAGAGCAGGTCTTAAATGAATTACCGTTCCAATTAACAAATGATCAAATTCGAGCGATAGATGAAATCTCAGAAAGACAAAAATCCAAATACCGTATGGTAAGTCTGCTACAAGGTGACGTTGGTAGTGGAAAAACCGTGGTTGCACTCTTTACGATGCTGAATGTGGTAGAAAATAACATGCAAGCAGCTTTAATGGCACCAACCACTATCTTAGCGGAGCAACATTATAATTGGATCGAAGAAGCTCTATCTTGTACTGATATAAAAGTTGCTTTGCTTACTGGTAAAACTGCACGCAAGGAAAGAAAGATTATTATGAACGAACTTGCAAGTGGTATTTTAAATATAGTAATTGGTACTCATGCATTATTTCAAGCCAACGTTACATTTAAAAATTTAGGACTCGCAGTCATAGACGAACAACAGCGATTTGGAGTGATGCAGAGGAATCGGTTGGTAGGAAAAGGAGAAAATACCGATATACTTTTTGTTACTGCAACTCCCATTCCAAGAACCTTGCAGCAAGCTATGTATGGTGACGTTGAATGTTCTATTTTAAGGGAAAAACCAAAATCTAGATTGCCAATAAAAACCGTTATTATGAACGTTAAAAAAGTATCAGATATTATTCAAAGACTGAAAGATGCTATAAATAGAGGCGAAAAAGCATATTGGATTTGTCCATATATAGAAGAAAACGAAGAACTCAATATTGCCGCAGCAGAAATGCGCTTTCAGGAACTACAAAAGACATTTTTTGATAGAGTTGGAATAATACACGGAAAACTAACTCAAGAGCAGAAAGATCAAGTGATGTTTTCCTTCAAGAGGAATGAATTTTCTCTGCTTGTTGCAACCACTGTGATAGAAGTTGGTATAGATGTACCAGATGCAACTATTATGATTATAGAGAATGCAGAGCAGTTCGGGTTATCGCAATTACATCAGTTAAGAGGTAGAGTAGGACGAGGAAATAAACCGTCTTTTTGTATACTGTTATATGACAATCTCAGTAAAAGTTCGTATTCAAAGTTAAAGATTATGTGTGAGTCACAAGATGGATTTTATATTGCTGAAAAGGATATGATGCTGAGGGGTAGCGGAGATATTTTAGGCACAAAACAATCAGGGTGCATGGAGTTTAAATTTGCTGATTTATATGAGGACAGAGAATTGCTCAACCTTGCATATAATAGTGCAAAAGGTACAATAGCTAATTTTGAATTACTGCTTGATATATTTGAATATAGAAGTAGACTACATTTTTCAAAATTTCAGTAATCTTCCAAGCCATAACCTTCATGAGTAGAAGTTCCTTGACAGACGGTAGTATTTAACAAACCATACGCGTCAAGTTAAGGAAAATAAGAGTGAAGAAGAAGTTTTTACCATAAGAATAAATTGTGCAGAGTTAATAGCAGGCCCTGTAAACAAAATGTTAGCAGGTCAAATTAATCAAGGGCAGAAAGTATAAAAATGGAAAAAAAGTGGTAACTTAGCCGAATGACAATAAATATAT
			AGAAGGTACCGTTTTAAAGAGCACAAAAGGAATACACAGTAAAAGCGAGGAGAAGTTGAGAATATGTATGGAAGCAGTGTGGAGCAGTGGCTGCCAATGATCAAAAATTTACCACAATTACAGAAGTATACATAAGAGGTTTAAAAGGTGATGCAAAAAGGGAATTTTGGCAAAATGACTTAAGTATGCACAACAAGATCCAGATTTACATAATTGATGATCAGATGTCATTCATGCTCAGCCTATATATAGAAAAAATTTTCAAGCTCAAGAGGGCTTAGGGTGGAACTAAAATTCATGGACTTGTTGACGCACGTAATTAATTTCTTTTTTTTAAGTTAATTAATGTTAACAAGCCACGTCTGCCTGTAATCATGTTAATACCAAAATATAATGTAAGAGAAGAAATGGGCAGTGCTATGGTTAAATACAACAATTTTTGTTTCTTTCTAACCATGCTTCCATATGAAAAACATATGACATAAAAAGGCAAACAAAAAGCTAAGAACCTTGACGCGCTTTACATCTTGGCTTTACCTTATTTATAACATAAACCTTACTACCCCTTTTCACAACTTTACAATTTTTATCTCTGTTACGATGAGATTTTAGTGACCCTTTAACTTTCATATCTACAGTAAGAATAGAATTAGCTTACATTATGATCACGGACAGAGAGTTAGTCAATTGATAAATTTTTCACATTTTATTAAAATACTGTATAATTGTCGCTGATACTTCTTCGATTGACTTTTGCGTGACATCAATAATTGGCCAGTTATTTTGCTTAAAGAACTCCTCTGCTTCTTTAATTTCCTTTTCTACTTTTCTAGGGTCAGCATATATATTATTACCTTCATTATTAATTGAAGTCAGTCTATTTTTGCGTATTTCTATTAGCCTTCTTACGTCTATTGTTACTCCTATAGTCAGTTTATTTTTTAATTTTGCTAAGTCGACGTAAAAGGGTATCTCGCTAACAAAAGGAACATTTGCAACTTTATAGCCTCGGTAAGCTAAATACATACTGGTGGGAGATTTTGATGTGCGTGAAACTCCAACCAAAATTATATCGGCTTTATCAATATCTTGAATATTTTGTCCATCATCATGATTAATGGTATAGTTTATTGCCTCAATGCGCTGAAAATATTCGTTATTTATCTCAGCATGTAAGTCAAGTTTTTCGTCTTTTTTAATTTCAAGATAGGATGAGATTTCCCTAATAATGTGTGATAATATCGCTCTGTAGGGAATTTTTAGCTTTATACAATTATTTTTTAGATATTTTCTTAGCTCATCATTAGTAATAGTGCATATAACAAAATTATGCTCATCACTTTTTCTATTAATTTCCTCTAAAATTTTGTCAATCTGCTCTTCTTCTTTTACGAAAGACCAAACATATTCGATCGTTTCTACAGAACGAAAGTGTTTCAGAGCTGATTTTGCAACTGATATAACAGTTTCACCACTTGAATCTGACACTAAGTGTAGGTTAAGCTTTTTAAGGGTCATCAACGTTATACTAAAAATAATAGCAAGCAATCTGCTACTGAAATTGTGCTAATTTATTATACTACGTAAATATAGAAAAACTATCTTGTTGATAAAACTCAAACTAATTGATAAGTTCTTAACACAATTATTCTCAAAACAAATGTTTTTATTAAAGCCTACAAATTTCACTTCTTTTACTAAAAAAGCTCTACCTTGGCTTGGGGTTATTTGTTTCGCATGTTTTTTAATTGGAATGTTCTTGGCATTATTCTTCTCCCCAGGAGATTATAAACAAGGAGAAATTGTACGAATTATGTATCTTCATGTGCCTTCTGCATGGCTTGCTCTTGGAATATACGGACTCATTGCATTACTCAGTTTCATTTCGTTGGTATGGAACAATAGTGTTGCTAGTGTCTTAGCACATGCTGCTGCTCCTGCAGGGACAGTCTTTTCGGCAATATGCTTAATCACAGGTAGCATCTGGGGAAAAGGAACAT
			GGGGTACTTGGTGGGTATGGGATGCAAGGCTTACTTCAATGCTGATTTTGTTTTTTCTGTATGTTGGTTATCTTTCATTGTGGAGCGCTTTTGATAATCAAGCAAGAGCAGAGAAATCATCAGCAGTATTTGCCATTTTTAGTGCTATAAATATTCCCATAGTAAAATTTTCTGTGAATTTATGGTCTACTCTTCATCAGCCAGCAAGTATTTTTAGAAAAGGTGGAGTAGCAATAGAAGGTTCTTTACTGCTGCCACTCATTGCAATGTTTATATTTTGTACCACACTTTTTTTAGTAGTGTGGGTACTTAATGCCCTTCATTTAATTAATTTGCAGAAGATAAAGAGAGAAATTAGCATGCGATATTAGGTATGCAGTTCCAGAGTGTAATGTTGTGAACAGCGACGGAAATTAAAATGTAGAGCAATCATCCATTAGCAAGTTCCAGAACTAATTACGTACAAACCACACTTCAAGATTATAGTGATTAATCACGGGAAAGTAGAAGAATCATGACTCTCTAAGGTGAACTGTATGAAAAATTAGCAAAGATACGTTAAAAATTGAAAGAAAATTTCTATTGATAGATATGCTATATTTATAATGCAAGTTATTAAATTTTTAATTACTTTAGCTTATAATAATTTCTGAGTTAACCTGAGATTTCTTGAACTGTGGTTTCTTTATATTCAGGTGGATACTTATACTTTTATGTAATTCCAGTTTTGACTGTAGAGGAGGTTCCTATGTCAAAAAATACCTATAGTGATCAAGTTAATAGTAGTTATTTATATACCAACAAACTTTTTTATGATAAAGAAGGTATAGACGAGATGACTGAGGGTGAAACTACGACTGAGAAGCAATTCACAAATATAGTTCCGATAGTAAAAGAGGTTTTTGAACTAGTAGAAAAGAAGCTTACAAAATGTGAAGAGGAGGTTAAGCGAGCAAAAGCAGAGACTGAGTGGTATAAAAAAGTAGCTGAAGAATGTAAAAAAGAAAATGGTATAGATAAACCTGTTACTGATGAAGGAGGGAATGAAAATGGAGAAATTACATCTCGAAAAGTAACCTCAGATTGTTCCAAGTATGAAAATTGTGGGCCATATTCTCATTTTTATAAAGTTGATAATAAGATAGGTTGTCAAGGTTTTAGTGCATCTGATTTACTAAAGGAATTATATCCCGAGATGTACAGCAATCCTAAGATTGCAAAATATATAGAAGAGGGAGCAAATGGTAATTATGGTGCAGTAAATTTTAAATTTGCCTTTACAGAGGATCTTAATTCAATATCCTGGCTTGGTAATATAGAATGTGAAAAATGTGTGGATGATCAAAGAGAGTTAGCGTGTCAAGAAGAAGAGATTAAGAGTTTCTGTTACCCGAACGTTTACCGTAGTAATCCAGAATTCAACAAGAGCTTTTTTTCCAGAGGAGCATGTCCTAATCTTTTTAGAGAGTCCAGTGAAACAAGTGTTGTAAAAGCAAAACAAGTTGCACCATTGATACTTGTTAATACCTTAGGACAAATGATAGATAAAGAGGGTAATAACACTAAAGTATACTATGATGCATTGAAGCGTTATCTAAATGATGATGGTAAAATCAAGGATTGTGAAGATAATCAAAAGTGTAAGGATTATATTCCAATTATGGAGAAAGTTGCATGGAATAGTGATAAGGAAGTACTATTAAAAACTGTTGTTAATAATACGCAAGAAGCAAATCCTTACTATTATGGAAATAAGGATAATTCTACTTCCGTTGAATTTGGTTCTATATAAGGCTGAATTTGTCTAATTTTTTCTACACTAGACACAATTTAGTCGTATCTGAACAAATACATAATCTATATAAAGAGGACGTAGGTACCATCTGTCCTTTTAAGGCATTTATGTCAATGATATGCGTAATCCATGATTTTAAACATGATAATCCTCCTAAGTAATACAAAAAAACTCAGAAAAATGTATATAGCTATGATAGAAGTTA
			TCTATACATAAGTACAATATACTTTAACTAGAGATTATAAATCAATGAAGTTGAAAAGTCTGCAGACGAAGATAGATTTCGAGCTCTAGAATATCTTCACTATCAAAATAACAAAGCTGTCAAAATTTGTCAAGTAATTTTTATCACAACTGTACAAACATTGAATAGGACAAATTTAAAATGCTGTAAAATGGTGTCTGTTCAGACGCATGTGAAACCAGTGCTTCTTTTCATCCCACTTCCATGCGACTAAACCCTTTTCATAATTTCCTATCTATCATTTCTTAAATCACTCCCCTGAACGGATACAATTAAATACATTTTTAACATTTTTATAGAAAACTATTAGTATAGATTTGTATGCTGCCCTCATGGCTATTTTAAAATGTTTAATACTCCTTTTCATTATTTCTTGCACACATCTACCTAACAAGCAACATTCTGTTAATATAGACAATTATAAGCACGATTATTCGTTGCAACAATATAATACTCCTTTGAAGAATAACGAACCAGCAATACCAGAAATGATACCTTTACCGGTAGAGTTTCCCGATCTTACAACCAGTAATCAGTTTCTTTCGATTAATGTTGATGAAAAAGTACCAGTAAAGGATTTACTGATTGAAATAGGAAAACTTTCTGACATTAACTTAGACATAGATCCCAAAATATCAGGTAATATTACTTTAAAGCTAAAAGATAAGAACATAAACGAAGTAATTCAGAATATAGCCAACAGCGCCAAATTGCGTTACTCAATGAATAATGGTGTAATTAGAATTGAACAAGATTTGCCATATGCACAAAATTATTACGTAGACTTCATCAATATTCAACACTCTGCGCAAAGGAGTTTTATCATTGGTAACAATATTACCGACAGTGATGGTGATAGAAACTATATGAAATCTCAATATAGTAGTGATTTATGGAATTCATTAGAAAAAGGCTTAAATGCAATAATGGATGTTAACGGAGTAGATGATGGTGAGTTTCTTTCATCCAACAGAGAAGCTGGTGTCATTATTCTAAATGCTAGAAAAGATATTCACAAAGCTGTTGAAGAATATATTAATAAAGTTAAGAAATTGGCGTCTTCTCAAGTAATGATCGAGGCCAAAATAGTTGAAGTTTTATTAGACGATAAATACCTTTCTGGTATCAACTTAAATGATTTGCATAATGAAACCAAATCTATAACAAATCAAGGTAACTCTATTATTGACCTAGCAATTAACTCTAGTGTGAGTGATTTAGGAGATTTAGTAAAAAATTTAGGCAAATTTGGCACTTCAGCCGTAATTTCAAGCCCTAGAGTACATGCTATAAATAATCAGCAAGCAATGATTTCATTTACTAAAAACCATATCTATTTTACTTCCGATATACAGAAAAATACCAAAAATTCTAATCATGCATTAATTACCAAGATGAATAGCACTCCAATAGGTGTGGTGTTAATAATCCACCCAAGCATTAACATTGATACTAATGAAATATTCATGGATATACACCCAACCTTATCAAGAATTAACGATTACACTAAAGACCCAAATATAGAATATGTCGCACAACAAAATAAAATGAAATTAAATAGTGACATTCCAATTATTGAAACCAGAGAAATGCACTCTACGTTAAAAATTAAGAGTGGCGAAGTTATGGTAATTGGTGGGCTTATAGAGCATAGAAAAGATAACCAAAACTTATTGCATCAAAAGTCAAAAAAACTGGCTAAGACAGTAGAAACCGTCATCTTCCTGAAAGCAACAATCGTACCAACACTTGGTTTATTAGATATAAAAGATAGGAATTTATATATATATTAAACGTATCCGTTCAGGCAATGGCATCAACTTAAGGAAAGATGTTGGGGTTGCTATTATGATAAGAAGAGAGTATCAGAATGATAATTAAGACAGCTTAATCATAAATCTGTTGCGGTAAATTTAAGTTACTTTAGTCATATATTAAAGTTTTTAAACAGGTCTTAGTTT
			ACTTACTTTATTGTTTTCTTTATTATCAAATATTGCTTTAAATAATATGGAGGAGCACATTGTCAGCAATTGCCGTTATTGATTTTGGTTCACAGTTTACACAGCTTATTGCAAGACAAATCAGGGAAATGGGCGTTTACTGTGAAATATTTCCAAGCAATATCGATTTCGAAACAGTATCAAAATTCAATGGATTTATTTTTTCTGGAGGACCGCAATCTGTAAATGACAATTGCTCTGAAGTAAGTGAAGTAGCACATAAAATTATAAAACTTAACGAAACAATAAACACTCCTATACTTGGAATATGTTATGGACAGCAACTCATTTGTCATTATTTTGGGGCAAAGGTAAGAAAAGAATTCAATCAGGAATTTGGCAAAACTAAAATCAAGATACTAAAAGAATCCCCAATTATAAAGGATACTTGGGACGTTAATTCCGAAGTCGATGTGCTAATGAACCATGCAGACAGTGTCGAAACTATACCGCAAGGATTTACTGTTATTGCCTCAGGTGTAATAAATCAAACAATCGCAATAATTGCCAACGAACAGCGGAAGATTTACTGTACTCAGTTCCACCCTGAAGTTAAACCTACGACAAATGGTAGTAAACTTCTCTCTAATTTCTTAGATATTGCAAATTGTGAGAGAGATTGGACAATGAAGTCATTCATTGAAAAACAGAAGGAAAAAATTCAAAACTTAGTAGGGGAGAAAAAAGTAATTGCTGCAGTAAGTGGGGGGGTTGATTCAAGTGTTGCAGCAGTTCTTACACACAAAGCTATAGGAAAACAATTAAACTGTATTTTTATCGATACTGGGTTATTGCGTAAGAGCCAGACCACTGCTATGTTAAAAGAAATTCCAATAAATTACGTTGATAAATCAAACTTGTTTTTAAGTAGGTTAAAGGGAATAACTGATCCGGAAGAAAAGCGAAAAATTATCGGCAATACTTTTATCGAAGTGTTTGAAGAAGAGGCAAAAAAAATAGGTGATGTGGATTTTTTAATGCAAGGCACCATTTACTCTGATGTAGTTGAATCAGGGCACGCTTCAGGAAACACTAGTACAATTAAATCTCATCACAATGTTGGTGGGTTGCCAGAAAAAATGAATCTGACACTAGTAGAACCTTTACGCTATCTCTTTAAAGATGAAGTAAGGCTGCTTGGCAAAGAAATTGGGCTTTCAGATGAGATAATATTTCAACATCCATTTCCTGGACCTGGACTTGCAGTGAGGATCATAGGTGAGGTTGCTGAAGAAAAGGTACGAATATTGCAAGAAGTAGATGAAATATATATCAACACAATGAAAAATTATGATTTGTATGATAAAATATGGCAGGCTTTTGCTGTACTGTTACCAGTAAAAACTGTGGGAGTTATGGGAGATAATCGTACATACGGATATGTTTGCGCTTTAAGGGCTGTGACTTCATCTGATGGCATGACAGCTGATGCATTTCCATTTGAAAATAAAGATCAACATTCGTTAGTATTTTGGAGGTTTTTGCAAGACGTCAGTAGTATAATTGTTAACAAAGTTTCCGGAGTAAATCGAGTTGTGTATGATTTAACTTCCAAGCCACCAGCAACTATTGAGTGGGAGTAGCAATAATTTCATTCCAGTTTCAGCTACTCGAATCACACCAAAGAGGCTGCTTGCATAACTCAAATTTTAAGAAAAACTATTTAATGTCATTCCAGAGCGTGACGCTGGAATCCAGAAAAAAAGAATAATGGATCCCAGTGTCAGCTACTCGAATGACATCGAAATGTTCGTACAGATATTCGTCACACACCGGAATAAAAATTAGACTTTTGCCTTGTGCAAAATAATTTCAAGGCCGCATTGTCTTTATTTTGCTTATAGCTTCCACAAGCAATGCAAACATGAATGAAGAATACAAACATGCTTTTGGTAGCTCTATGTGAAGTCCTTCAAGTATTAGATATATACCGATGAGTAAAATAAATAGAATGGCAATTA
			CTTTTAAGCTTGGGCTGGATTTTATTAACTGAGCGGTATAACTTGATGAAAATAGCATTGCTAATATGGAAAATGTAAATTCTATAGCAACGATTATCATATTATGAGTTAATGCTATAGCAGTTAATATTGAATCAACAGAAAAAACTAAATCTATTAATATAATTTGTAGCAGAGCTAAAAAAAATTGTGATTTAACGTTTGCCTTTGTTTTGTTCTCCTTATGTACAAAAATTTCGCTCCATAACTCTATAGAACTTTTAACAATAAGGAATAACCCTCCTGCAATCATAAGCAAATCTTTTACTGAAATATCTAGTGATACAGAGTGAAATATAGGCTTTTGCATTGATAATATATGTGATGTAAAAAATAGTATTACAAAACGCATCAATAGCGCCAAGCCAAAACCTATAAGGCGGGCTCTTTCTCTCAGCAGATTTGGCACCTTATCTATTGCTAGAGAAATAAAGATTAAATTGTCTATACCAAGTATAGTTTCAAGTAGCGTAAGTATCAATAAAGTCCAAGCATCAGCTAGCATTTTCATTCCAAAGTCAGATTTTGTACTTTACAATAGATGTGTAAAAATTAAGTAACTTCGACTAGGTAATTAAAAAATCAGCCTTACCCGGAAAAGAAAGAGGAAAAAGGGCATTTTTATAATAAAAGTACTTTTGTAAGAGAAATAATGAAATTAAAAATCTAACTCTCTTTACGAAAATTTTAAATAGATTGTAAAATAGTTGTACCATGAAAATATATGCCTTCTTTGTAGACTAAGATTTTTCTTTAAATTAAGATAGATACACGATAAAAGGAAATATGATAAAAGAGCCATTAGCAAAAACTGATATAGTAAAAGTTGAAGATAAGAAAGCAACAAAGGGCTTTTTTAAAATATTAGGTGAAGTAGCAGATGCTGTAAGGTCATGGGTTGGCAATATTGGCCCTGATTTAAGTAGTAGTCGCGATGTCGATAGTTTAGTCTTGAAGATGAACGAATGCTTAAACCCAAAGGGGGGTGAAGTCTCAGCACGTAAGAACACCGTATCTCTTGGTAATTTGTACTTGAGTTTATCAGAGGCAGGGCAAATAAAATTTTTACAAACCCTGGCAGAAAAGTTCAATCCGGATAAAACGAAAATAGATGAAGAAATAAAAGTATATAAGAAAAATCAAGATTCTGAGTCGAGTTATAAGTTTGAACAAGACTTAATAAAAGTCCTTGAATCACCACGCTCTAAAATATTGAAGCAGTTTATCTCCTTACCGGAGGGCCTTAAGTTTATTGTTGATATGCGTTCTGATGTACTCAAGCTGAAGAATCAATATAAAAGTCTAAGTCCACTAGAAAACGAATTAAAAAGTATACTTTGTACTTTGGTTGATGTTGATCTACTTGATCTTCATCAAATCACCTGGGATTCACCTGCATCATTGTTGGAAAAACTTATAAAATATGAAGCTGTACATAAAATTTCCTCTTGGGGTGACTTAAAAAACAGACTAGATTCTGATCATCTCTGTTTCGCTTTCTTTCATTACAAAATACCAAATGAACCTTTAATTTTTGTAGAGGTTGCACTGATGAATGAGATTGCAGATAGTATTCAACACGTTTTGGACGAGTCAGTTCCTTCAAGTGACCCAAGCAGTGCAAGTACTGCTATATTCTATTCAATATCAAACACTCAAACTGGTTTATCTGGAATTAGCCTCGGTAACTTTTTAATAAAGAGAGTCGTAGAAAAACTATCGCAAGAATTTAAAAGCGTAAAAGTGTATGCAACTCTTTCTCCAGTTCCTGGATTTACAAAATGGCTAAAAAATCAAGACGTAGCTTTATTAGGTAAGCTTAATATAAAACAATCAGGTGCAGAAATTTTAGAAAGCATAAAAACTAACGTTGAATGCGAAAAACAGTGCCTACTGAAACTTTGTGCACACTATTTGCTAAAGGTTAAAAGCAGTGGTGGAGGTGCTTATGATCCAGTAGC
			ACACTTTCATTTAAGCAATGGTGCATCAATCAATCAAATCAACTGGATGGCTGATACTTCTGAAAAAGGCATTAGTCAGTCAACCGGAATAATGGTGAATTATTTGTACGAATTGCCTAAAATAGATAACAATCATGAGAATTATATGATTAATAAAGCGATTTCTCATTCAAAAAAAGTATCGTCTATGTTAAAAGAATAATAGGAAGTGTGCAAAAATGTAGAAAGTTTGAACATTTCCTAATCTTTATGTATATAACATTGAATAGCTTTATGAGGTAAAATATATGAATAGTAAGATATTAAAAGCAATAAAACAAAAAATACAAAATAGAGTATCGAGTAATGAACTGTACAGTCTCTTTATAGATCCTGAAGAAATAAATTCATTCAATGATTGTATTAGCAGTATTAAAGGTAATGAAATAGGCAAAGAGGAATCAGATGAATTGATAACCATTTATAGAGGACTTAATTCAATATTTGATAACATTGCTAGCGATTGGGATAACAATAAGAGTAGCCTAAATGATCAAAAAATTATTGTACATTATCAAAACTTAGAGTCTATCTTAAAGATAGTAAACATAATTAAAGGGTTGAAGACAGGAGTGGGCAGAGCATTCGTGATCCCTGGCCTTGATGAATCTGCGTTAATTTGTGATATCAAATCACTTCAGGAAAAAATGAAAGAAGTGCTGGAAAAGATGCAACAACAACAAAATGCAGCAAAGCAAAAAGAATTAGAAAAGAAAGCTAAAGCAGAGTTTGGCAAGTACATAAAAAATGGCACCATTGATGCGGTGTCAATTGAAAAGCGTAAGGATCAAAATTCTCTTTATGCAACAATCAAGCTAAAAGACGACAATAAAAACACAGATATTAGGGTAAGCGAATTTTTAAATAGTGAATTTTGTAAAGAAAACAATATTGCCGGTTTTCTTCTTTCAAGTGGAGATCAAAAAGAACCTATCAGTGGCTACATACATGAGGGGGTTAGATATTATAATTTAGGTACTGCAGCTCAATATGGAATAAAGTTTAACTGGTATGTAGGTGAAAGGGAATGTAGCATCACATTAAGTGCTAGCGATGGCAGTATTAAAATAGTAAGTAATAAACCAGATGATAAAGATTTAGAAAAAAATAAAGATGTAAAAATTAAAGTTCCTGTCCTTGGTTACCTAAGACTTGCTGGTGCAGTAAAAACGTGTAGACAGCAAGAAGATCCAAGTAGCACAGTGAAGCAAGCATCAGCTAATGAGCATTGCCGCCCATTGGCAAGGACTTCAGATAAATGTTTTCAGCAATAAAGAGATATAAATAATTGCTCTTGTAATACTTAAAATGTAAAATAGATCTACTTAAATAAGTAGATCTATGAAAAATATAAGAAATTTTGCAATAATAGCACATATAGATCATGGGAAGTCAACTCTTGCTGATCGTTTGATAGAAGAATGTAACGGTCTTGAGACAAGGGAAATGACCAATCAGGTACTTGACTCAATGGATATAGAGCGTGAACGTGGAATCACAATCAAAGCGCAAACGGTAAGGCTCAATTATACTGCAAATGATGGTAATCAATATTGCCTCAATCTAATGGATACACCAGGTCATGTTGACTTTTCATATGAAGTTAGCAGAAGCTTGGCCGCATGTGAAGGTTCACTTTTGGTAGTAGATAGCAGTCAGGGAGTTGAAGCTCAGACTCTGGCAAATGTGTACAAGGCAATTGACAATAATCATGAGATAATAGTTGTACTCAATAAAGTTGACCTTCCTGCTGCAGATCCAGAAAGGATAAAGTTTCAGATTGAAGAGGTAATCGGAATTGATGCAACTGAGTCAATTTTGATATCGGCAAAAACTGGTCTTGGGATAAAGGATGTACTTGAAGCTATAGTGACAAAACTTCCCGCTCCTCAAGGTGATACAAATGCTCCACTGCAAGCAATTTTAGTTGATAGTTGGTATGATCCTTACCTAGGAGTAGT
			AATTTTAGTGCGAGTTAAAAATGGAGTACTAAAAAAAGGCATGAGAATCGTTATGATGTCTAATAATGCTACATATCAGGTCGATAATATCGGTATTTTCACTCCTAAAAAAGTTATGACTGGTGAACTTTCAGCAGGTGAAATTGGTTTTATAACTGCTTCAATGAAAGAAGTAGCAGACTGCAAAGTAGGAGACACTATTACTGAAGAGAAAAGGCCGTGCAGCAAGGCATTACCTGGCTTTAAAGAAGTACATCCTGTAGTATTTTGCAGTATTTTTCCCAATAACACAGATGATTTTAAATATTTAAGGGAAGCACTAGAAAAATTACATTTAAATGATGCTAGTTTTACATTTGATGCTGAAACGTCAAATGCGCTAGGTTATGGATTTCGTTGCGGTTTCTTAGGAATGCTACATCTTGAAGTCATTCAAGAAAGACTCGAAAGAGAATTTGATTTAGATCTAACAGCAACTGCACCGAGTGTTATATATAAAGTTGCAACACAAAATGGTAAAGTTTTAAATATCCATAACCCAAGCGATATGCCAGACCCTACAAAAATTGAAATAGTGGAAGAACCGTGGATCACTGCAACTATAATGGTACCTGATCAATATTTAGGAGAGATTCTATCTCTGTGTGAAGAGAGGAGAGGAGAACAGCAGGATTTATCTTATGTTGGTAATACGACAACAGCACTACTGAAGTATAAATTACCGCTGTCTGAGGTTGTTTTTGATTTTTACGACAGACTAAAATCAATTTCCAAGGGATATGCAAGTTTAGATTGGGAAATATCCAATTATCAGGAAAGTCAGATAGATAAATTAAGTTTTTTAGTTAATGGAGAACCTGTGGATGCATTAGCCTGCATTGTTCATAAAAGCAGGGCAGAAAAAAGAGGCCGTGAAATATGTGCACGTTTGAAAGACTTGATACCACGCCAACAATATAAAATCGCGATTCAAGCGGCAGTAGGCGGAAAAATTATTGCTAGAGAAACGATTAACCCGTATAGAAAAGATGTAACAGCCAAGCTCTATGGTGGAGACGTCACACGAAGGATGAAGCTTCTTGAAAAGCAGAAGAAAGGTAAGAAAAGATTGCATTCTGTGGGAAACATAAACATCCCACAAAATGCTTTTATTGAGGCTTTGAAAATAAATGATTAATATATATCCCAAAACATAAATTTAAAGAACTAAGTAATATTTTCTCAATAAATTTACTGACATTGATATGGATAAATTGTGAAATAGCTATGTGAATTTGTAAAACACTATACAAGATACCATACAACGAAATCATCCCAGTGTTAAACGCTGAGATGACAGAGAGCAGCTCAATTGCTCCACTCAATCAGTAAAAATCAGATATATGTAGACATTGGCTAAAATCATTCCAACAACATTTTAGTGAAACTTAACAAGCTTATCTATAGTTTTAGTGATGATTCTTGGAGTATTTGGAGAGACTTCTGAGCCCAGTCTATTTAACCGCTCTATAGCAAACCCGCTGTTCTCATTTATTATGAAATCACATAAAATATTTTCTATATCTTTAATAACACTTTCATGCTTTCTCAGAGGATGGTTATTCGGATATCTATGAATGGTTTTGATGCTAGAATACTCAACGAAAGCTTGATCTTTAAAAGCAAGTTGTCTCAATTTCTCTTTGAATTTTTCTTCTTCATCTCTTGCTAAAAGGCAAGACTTTATCAGTGATTTTATAATCGAGTTTATAGCCTGATGTATTTCAGAATGCACTATAACTTTGATGATATTTTCTTCCACTATGTAATCATAAGTGCTTTTTTCGCTCTTTAATGACTCTATAAGCATTTTGCTATTTTGCGAATTCAATTCCAGATTCTCTTCACTTATAGGAGTCATTATAAAGGTATTGTTATTTACCCTGATGTAAAATTGTGGCAACCCTTTAGAACAGGCAAATGCTACATCCTTAGACTCAAGTGCGTGATTGTATGAAGAA
			GAAAGGGTGCTTGCTATAACGCTACTTGGTACTTTCATTCCATGATTACTTAGGTGATTTAACACATTCTCAACATCATGATATGTAAAACCTGTATCTTTTATCAATTCAACAACTTCTATGCAATTGTGTTGTTTATACTCTATTGTCACTTCTTCTGTAAAAAGAGTTTTAGCTGCTATATGCTTATCAAGCACTGTGAAAATCTTGATGAAACTCTCTAAATCTTGTTTGTTAATTAATTCAATACTAATTAAGTTTTTACTAACAATTATAATATTTTTTATCATTTTTTCCCACTAAGAAAACTCACTAGATGAATTGTATTTTTAATTCATAAAAAATTGTTTAAAGTGGGTATGCCAGCAACAGTAAGACAAAAAAAAAATCACATAAAATCTTCATTATGTATTATATTACATCCCTCGTGTTCATCACTGCCGCTTGTGTAAGCTGTTGCATTAATGCTATCTTCATTGTTATTTAACATACTATCCAACTTTCCTTCTTTTTCAAGATCCATCAATTTGTCACATCCAGCAATATGATGTACATAATCACCATTTTCATCAGTAATAAAAATTTGTGGAACTGTACTGACGTTATATTTTGATTTTATACCGTCAAACAAATCCGAGTTTCTAAGTACATCAATTTCTTCGTATTTCACACCTTTTTCATCCAATAACTCTTTTGCTTTCTTGCAGAATGGGCAGTACTTCTTCACATATATTACAACTTTTCCTTTAGTGTTTTTCACGATTTATCTCCATAGTTTATAAAATACAACTATTATATATAAAAAATATATATAAAATATCAAATTGTATGAAAATTATTTACAACTGTGAGCAAGGGATAAAAGATAATGTGGCACTAACTTTCGGAAATTTCGATGGCGTTCATTTAGGACATAAGTTTGCAATTTCCAATCTAAAGAAGGTAGCACAAGAAAGAGGATTACCCTCTGCAGTTTTAACTTTTGAGCCTCACCCATCAACTGTTTTATTTAGTAGAAACAATTTTAGGTTAATAGACCAAGAACAAAAAAAGGAACTAATCAGCAGCTATGGTATAGATTACTTGTATATTATTAATTTTAGTAGAGGTTTTTCTGAGGTTAGCTGCGATGACTTTATTGGTAAGATTTTGGTAAAGAAGTATGGTGCTAAACATATAACTGTTGGAGAAAGTTGTACTTTTGGTCACAAACGATTGGGTAACATATTAACTCTAGAAAAATATTCTCAGATGTATGAATATTCTTTAACTAAATTAGAGCCATTGATAATCGATAGAAAAATTTGCTCTTCTTCCTCAATCAGGGAGTGTTTACAAAAAGGCGAAATAGAAATTGCTAATAAATTGCTTGGTAGGTCTTATCAAGTTTCTGGTATTGTAACAAAAGGTGCATGTAGAGGTAGAGAAATAGGGTTTCCAACCATAAACATTCCGATAGAAGATTACATGATAAAACCTAAGCTTGGTACATATTACGCCAAAGTTGCATTTTCTGAAAATAGTTCAAGTTGGCTATATGGAGTAGTCAACATTGGTATGAGACCTACATTTAAGGACTTAAAGAAACCTATAGTAGAAATGCATATATTTGACTTCAACGAAAATTTATACAATTTTAAGGTTGATATACAACTTTTAAAATTTATTAGGGCAGAAAAAAAATTCCATAGTATTAACGAGTTAACAAAACAGATAGATCGTGATATAATGAAGGCTTACCAGTTAAAGATAAATTTATGAAAAGGATATGTTCAGTTATTATATTGATTATAGTATCATTCGATCAAACAAGTAAATTGTATATAAACTCATTGATTGATGAGGGGGAGTCAATCGAGATTACTAGTTTTATGAAATTAGTTGAAGTTTGGAATTCAGGAATTAGCTTTGGAATGTGTAGTACTCTACCGCATGGCAGCTTCTTTTTTTCGGCATGTTCAATATTAATAATTGGTATACTTGCATACTTGATATATAAA
			TCTAATGATAAGTCAATTTACCTTAGTTTTTCTCTGATGATTGGTGGAGCGATCGGAAATGTAATTGATAGAATCTATTGGGGAGCTGTATATGATTTCATATATTTTCATATCAATGATTGGTATTGGCCAGCCTTTAATTTAGCTGATCTATCTATAGTTAGTGGAATGTGTACATTGTTATATAAGTGGTATATATATGATAGGTCTATCTCTAAGCAAAATGAGGAATGAAATAATGCTTCGCAAATTCTTTAGTTTTTTTATACTATCTGTGTTTTTTTTCATTTGTCCGATTTCTTTGGAAGCTGAAATCATAAAGCATGCTAAGCTCAGTAACGGATTGGATGTTTATGTAGTACCTAATCACCGAATTCCAACTGTTTTTCATGCAATAATATATAAAGTTGGGGGAATGGATGACCCAATTGGCAAAGCAGGATTGGCTCACTACTTTGAACACTTAATGTTTGAAACTACAGGAAAATTTAAAGACATAGAATCCACTTTGGGCAGCATTGGGGCCCAATTTAATGCTTTTACCACTAAAGAATACACCTGCTACTACGAATTAGTTCTCAAAAAAGATTTACCACTAGCAATGGAAATTGAAGCAGATAGAATGGGCAATTTTGATGTTACTCAAGACAAAATAGATAGAGAAAAAAATATCGTATTAGAAGAAAGAAAGATGAGATTTGATAATAATCCTGAAGCTTTACTATGGGAGGAAATGAACAGTGCATTTTATCGTAATGGTTATGGTAGGTCTGTTATTGGTTGGGAGAGCGATATTAAAACTTACAATCAAGATGACATAACAAGGTTTCATGATAACTATTATCATCCAGGTAATGCTATACTGCTCGTTGTTGGTGATGTAGAATTTGAAGAAGTAGCGGAATTAGCAAAGGAAAAATATGGTGCAATTAAAGCTGAGCCTTTAGTTAAGCATTATCCAAACCAAGATCCAGTACATAATGCGGACATATCGGTCATTTTAGAAAGCACTGAAGTAAAAGAGCCAGTTTTATACTTTCGCTATCGTGTTCCTTTATTTGAGCAAATAAGTGAAACTTTTCCTGTTGATTTAGCAGTTGATGTTTTGGGAAATGGCAAGTCTAGTAAGCTATATAAAGATTTAGTTCTAGATAAGAATGTAGCAGTAGAAGTGTTTGCTTATTATAATAGCTTAGCTTTTAGTAATGGTTACATTGAGATTCGGGTAACTCCAAAAAGCGGGGTAAATTTGGATGCTGTTGCAAGAGAGTTAGAACATTCTATTAATCACTTTAACTCTGAAGGAATAACAAGTGAAGAGTTGCAAAGCACAAAGTCTAAATACAAAGCAGCACAGTTTGATAATCTATCTGATTTAACTAGTGTAGCAATATTTTATATACCACGTCTAGCACTAGGTATCCCACTTGATGAAATAGACATTTCATATAGCAAAATTAATGATGTCAATCTGAAAGATGTAAATCACAAAATTCGTACTATTTTTTCTACTAATAAATTAGTCGGCCGTTTGCTACCAAAAGGAGGTAATAATGATGAGAGTAAGTAAACTTTTATTTCTACTTTTTTTCTGTCTGGGCTTTAATTTGCAGGCGAGCAGCCACCTAAATATAGAGGAGGTTACTACTAATAAAGGGCTTGAGTTTCTGTTTGTTGAAAACCGTGATTTACCAAAAGTTTCACTCAATATATCATTCAAAGATGCAGGTTACGTGTATGAAAGTGCAGAAAAGCAGGGGCTTGCTTGGTTTACTTCTCTTGTAATTCAAGAAGGAGCAGGAAAAAATGATGCCAAAGATTTTGTAAAAAAGCTTGAGGATAAAGGAATTAGTTTAAATTTTACTGCTGGTTTAGAAGCATTTAGGGTTTCATTAAATACTTTATCTGAGAATTTAGAGGATGCAATTTCACTACTGAGTGATGCTATAATGCGTCCTAAAGTTGATCCTGAAGGATTGAATAGAGTTTTTGAAAAAGCC
			AAAGTAAACTTTAATAATTTTGAAAAAGATCCTTATTTTATTGCTGCAAAAGAGTTGGATACGTTGTTGTTCAAAAAACATCCTTACTCAAGAGATCCATATGGAACTCTAGACACTATAATGAGCATTACTAGAGACGATGTTTTAACATACATAAAGCGTAGTTTTACTAAGGATAATATCGTTATTAGTATTGTTGGTTGTGCAACAAAAGAACAAGTTAGTACGCTGCTCGATAAATATTTATCTAAGTTACCATCAAAAAGATCGAAAGTTAGAAAGATATCTGTAAAAAATGAATTTGGGCCTGCAGAAAGTAAGAGCGTTTTTATGGATATACCACAGAGTGTAATACTTTTTGCTCAAAAAGGCATAGCATATGAAGACCCTAATTACTATAATGCTAGTGTTTTGATTAATGCACTTGGTGGTATGAGTCTAAACTCAATACTGATGAAAGAGTTGAGACAAAATCTAGGTATTACTTATGGTGTTAGTGCAAGTAATATTACAAATAAACATGGGAATGTTATATCTGGATTTATAAGTACTGATAGTTCTACTGCTAGCAAAGCTATATCAGCAGTAAAAGATACATTTAGCAGAATAAAAAAGGAAGGAATTGACGAACAATTATTCAAGGATGCAAAAACCAGTTTAGTAAATAACCTTACCTTCTCTTTCCTATCCAATAATGCGAATACAGCAATGTTGCTGGATAGTATGCAGATAGACGATCGTGATGTTAACAATATAAATAATTATACGAATATCATTAATAATATTAAATTAGAGGAAGTAAACAAATTGGCAAGTTCTTTACTGAATCCTGAAAATTTATTTTTTGTTAAGGTTGGAAGAAAATAAATAATCACTACAGTACATTTAAAATTTTAACCATATTCCTTTATAATCTAGGTATGTGATTGATTTTTATGTTCAGGTGAAAAACGATACTACAAAAGAAAGCAAAAAAACTCCAACTGCTTTGTTAAATCCTTTAATAACGATATTTTCTGTTATCAATACAGGTGTGTTGATAATCCTCAAGTTGATATACATTACAAGTCAACAGATAGGTATGATAGGCATAACGCTCGGTAATATTGGCACAGGTGTTTTTTTTAGCTCAGTATCCTTAATTTCAAGCATGTACTCTTTTTTTGACTGTTTTAGAGAAAAAAGCTTATATAAAAAATGTAATTACAAGAGAACATTAGAAGAAAAAAGAAGGGATAAATATAGAATTCAAGGTATTTGCTTAGACATTCTGTGCGATACATTATTTTTAACAGGTGCTACAGTTTCTATTGCTTTATTTAGTAATCCTATAGTTCTTTTTGTTACTGCACCTCTTGTTACATTGGGCTGTATAGTAATGATTGGTAACATAATTAACTCTATTTATCATCAAGTTAAAAACTTTAAAATTCATCTTTCACAGCTTTCAAAAGAGGAGCAGGAAGAGTTGTATACGGAAATGAAAAAAGAAATAAATTTATCACGCCTTTACAGAATTGCATCAAAAGTACTACCTGATATAGTAATATTAGCAAAACTGCACACTAATCAGGAGAATAAAGAAAGGCGAGAAAAGGTTCAGAATTTAAAAGACATGCTAAAAGAAGGCAATCAAAAACCAATCGATGGTGATACATCTGATAAGGTTATTGAAATGAAAAAAGAAAAGCACATCGAGCAAAAAAGCTACAACTCTAAAGTTCCAACAAATCTTTCCCTGGATCAAGATGTAATAAAAGGAAAAAGTAATACCACACGATCTCTCTAATTTGCTATTGCTTAGGGTTATTTTCTGCTATTAACTTTACTGCTTTCACATAACACTTGTGTTCTTCAGCTAGAATGCGCTCTGAGAGGCTTTGAACATCATCATTTGGTAGAACTGGCACAGTAGATTGAGCGATTACGGCTCCAGCATCAACTTCAGGAATAACATAATGCACAGTACAGCCTGTGATTTTTACACCTGCTTTCAGAGC
			TTGCTCTTGGGCATTTAGACCTTTAAAGGATGGAAGTAAAGAGGGATGAATATTTATAACTTTATTATGCCATTTATTCAGGAAATCGGCCTTTATAATTCTCATAAATCCTGCAAGGCAAATTAAATCAACCTTATGTTGAACAAGTATTTCATGAATTTTATCAGTATCAAGTGGCTTATCTTCAACAACAAACGCTGAAACTCCTGCTTGCTTTGCTATTTTAAGGCCTCCAGCTTCACTATTATTTGTGATAACACACACAGTTTCAGCAGGGAAATTCTGATCTTGACATGCTTCTATTAAAGCCTGCATGTTTGATCCTCTACCTGAAATTAGTATTCCGAGTCTTATCTTTTTCATTTTAGTGCAGCCGTAAGAATGGACATTAATAAAATAGCTCAAAAGGAAAGTTTATTTTAGAATAAATACTATTGTGTAGCAATATTTTACACTGCTGAATAACATGGAATTAAAGAAATCATTCATTTTAGAGTAATTTTAATGTTTTACTTTGGGAATATTGTGCAATTTATGGTAAATAAATGCATATTTTTATGGCTGCGTTATTATTTATTTAACAAAGTATTAGTATAATTTACTACACTGAATTAAATGGAGAAAATTCAATGAATAAATTACCAAGCAATGCAAAAACAAGCAAGTCTCAGGTTACTCAGTGGGAGGTAATAAAAAATTGTGAATATTCTGATAATTGTTTATCAAAAGTAGTAACTTTATACGTCATTAAAATGGCGGAATTATCAGATATTTATACGAGTAATGAACCTGAAATTAATACTATACTTACAAGAATAAGCATAACCAGTGAAAATGCATTTTTAAATAAGGTTGTTGATATTGAAATTATGGAGGGCATTTTTCCGTACAAATTCAACAGCAAGAAGAAAAATAACATATCAAGGCTAGAAGATTTGTACAATTATTTATGTTCTACTGTTATTGATAGCCTTCCAAAAGAAATGCTTGAAAGCCTAAGAAGAGAATACAGAGACGCTGTTAACTTATTTAAAGCAATTACTTAACTAGGTGTAGCATTTTTAAGACTTTACCTTCTATTTCAGAAATGCCACTTTCAAGATCTTTATCTATCAAACATATGGTAGATAAATATGTTTTCTGCTTCTTTTCAACATTGATAGTTAAAGTTCCAGGAGTAATCGTAACCGAGTTAGCAAATAATGCAATGGTCTTATCATTATGTCCTATGCATTCTCTTACAATAACAATTGGCTCAACTGTAGATTTGAATCGTAGCACCTTTTTTGTTACATAAATACTTGAAAAAATAATTTGGTAAATTAGCCAAGGCATATAACTTATAAGCTGATAAAGTGATAACCTACCACTATCATTTAGAATTTGACTAAGGGCACTTTCAGCATCAATTAACCTTTTAAAGATAATCAATGTGAACACAGAAGAAAATACTCCACAGAGAATAAAAAAAGGCTCAAAATAACCAGACAATGTAATCCATAGAGAAAACAAAATCACAAATGATAGAGAAAAAAACTTAATATTTTGCCTGACTTTCATGATTTGGAGTATAACTTAAATGATTTTTTAGGAAAATAAAAAGTTCTTGATTTTTGTGTCAAAGAACATAATAACCAAGTTATTTTAATAAGTAGTGGAGATTATGACGCTTGATGATTTTCTAAAAATGCTTGAAGAAATAAATGATACTTCAGGTTTAAGCAAGAACAACATAGTTGAAAGAATAAAAATAAAATTAGAAAGTATTGATTTACGGAGGTGGGAAGATAGTGGATTTAATATCAATCATATATTCACTACACATAGTGATCTAGATCCTGTAGAAACTACATTGTTGCATTTTGCTGCTAAGAGTGGCTATGAGAACATAGTAATAGCTCTAATTGAATATGGAGCATATGTTGATGCATGGGACAGCGATGGATGCACTCCTTTACATTTTGCTGCTGAATGGAACCACAAAGGCATATTAGATATTT
			TAATTGAAAGTGGAGCAAATGTTAATGCGTGGGACAATGATGTATGTACACCTTTACATCTTGCTGCTGAAGGTGGGAATGAAAGTGTAGTAAGAGCTCTAATTGCATGTGGAGCAGATGTTAACGCGCAGAACAATGATGGACACACTCCTCTACATTTTGCTACTAAGAGTGGCTATGAGAAGATAGTAATAGCTCTAATTGAACACGGAGCATATGTCGATGCGTGGGATAATTATAGAAGCACTCCCTTGCATTTTGCTGCTGAAAGTGATAATGAAAACATAGTAAGAACTCTGATTGAACATGGAGCATGTGTTAATGTGTGGGATAGTTGTGGACGCGCTCCTTTGCATTTTGCTAGCGATCATGAAAGTATAAGAGATATTTTAATTGAAAGTGGGGCATATGTTAGTAAACAGAACAATAATAGATATGCTCCTTTACACTTTGCTATTGAATGGGGCTGCAAAGATGTAATAAGTTCTTTGTCAGGCAATGCTAGTCCTAGAGCTGAAATGGCAGTAGGAAGAGTGGAACAAATTACACTTGCAGGAAGATTGGAGCTTTTTTAACCAAACTTGCATTTACTGAGATAATTGTTTTGTTATGAATTAAACCAAAAGTTCTGTAATATATTGAAGCTTAAAGATATCTTTAGATATGGAAGTTATTGCAGAAAATAGAAAAGCAAGGTTTGAATACTTTATCTTAGAAGAATTTGAAGCAGGTATGATCCTCTTAAGTAGTGAAGTAAAATCACTAAGGGAAAGAAAAGCAAACATTTCTGATGCTTACGTTACTGAAAAAAAAGGTGAAATATGGCTAAACAATATGCATATTGCAGAGTATAAAGCTGCGAACCAAAAGAATCACAAGCCAAAAAGAGAACGAAAATTGCTTTTGCATAAAAAAGAGATAAATAAGCTAATTGGTCAAATCAAAACCTCTGGAATAACTGTTGTGCCACTTTCTATCTATTTTAATGATAAAGGGTTGGCAAAAACTAAAATTGCCATTGTGAAAGGAAAAAAACTCTACGATAAGAGAGCAACCATAAAGCAGAGAGAGTGGGACCGTGAGAAAAGTAGATTGTCTAAGAATAATTTGTAGTAAAATATGTCTTTAAGTCCAGTTATTTTTAGCATCGGTCCTGTTTCTATATATTGGTACTCTTTAGCATATGTTTTGGGTATAGTTTTTGCATATTGGTATTTACATAAGCTAGACAATCAAAAAATATTTACTAAGAATTTTTACGATTCGTTATTAACAGCCGTTATTATAGGCATTATCCTTGGAGGTAGGCTTGGCTACGTATTGATATATGATCCAGTTCTCTATATAAGCAATCCTATCGAAATACTAAAGACCTGGGAAGGAGGTATGTCATTTCATGGCGGTGCTATAGGAGTTTTGCTTGCAGTAATAATCTCCTGTAGAAGACATAACATTCCTATATTTTACACACTGGATCTAATTTCTTGTGGAGTTCCGATAGGTTTACTTCTAGGCCGCATAGGTAATTTTATAAATGGAGAGTTATTTGGCAGGGTTACAACTATGCCGTGGGGTATGGTATTTCCAGAAAGTGGTGATAATTTATTGCGCCATCCAAGCCAACTTTATGAGGCATTTTTTGAAGGAGCGCTACTTTTCGTAGTTGTAAATTCACTATTTTACTTGAACAAAATGAGATTGTATTATGGTGCAACAACTGGAGTTGCAGTTATGTTGTATGGAGTAGCACGTTTTATGGTTGAATTTTTCCGCGAGCCAGACTATCAAATTGGCTATTTATGGTTCAATTTAACTATGGGACAGTTGCTTTCTATACCTATGATTTTGTTGGGAATGCTTATATATTTAGGTGCGTTGAATTTTAGGTTTAATACAAAATCTATTCAATAGACAAGAGGTAAGTTGAATAAAAAAATATAGTAGAAGTTTATCTACTACATAGCATGTACAACTGTACGAACTTTTCGTGTTGCAGAGAA
			TAAACGTGAGGGCACAAACCTTTTGTTGCATAGCTATGAAACAAACTTAGTAGCTACTGACCAAATTCATTATTAAGTAGATATTCATTTTTCAACAAAATCCCCTTGATTTAGAAGCTACTCTATTAAAACATATTTTTAAACTTTTGCCAAAACCCTGGTTTATTATCATTAACCTTTGTGAAGGCTATGTTTAAACTGTATCTTGGATCGTTTGGCACATCATATCTAATATTCAGTATTGAAACTTCGTTTTTACTATGAACAGAAACATCGTCATATGATAACTTTGTCGTGTAGCACTTTATATGCTTTTGCTTATCATATACTATATCACCTGATTCCCCTTCTAGTTCTATAAATTTAGTTTTTTTCTGACATTCTTTTATTTTTATTAGATCCTTGTCTAGTGATATTGAAACCGGTAGTGTATTACCAGCATACTCTTTAGCTAAAAGCTCACTTTGAGGATACATTTTTATTTCCCTTCCAAAATTGTGAGTCTATAAAATTATTGCTCCAAAATGTACATATTCGTCAGTAGCATACGGTACAACACCATAATTGCATTGAACTTTGTAATCTCCAACACCATTATTTTGAAAAAGAATCATGAATGGCAGCGTAACTATCAGCAGCATCATTTATGTAATCCATTACCTACCCCTTAAAACCTTTTAATCTATTATATCACAAGAAATTACATCTATCAATAAAAAGACTTTTTTTGATATCAAGTATCTAGGGAGTATATTGATAGGATTTTGACATTCGTATTTCCCAATTTTTCACATACTGCTGGACTAATTCAGGATAATTTTCAATAATTAATAAATTTTCAGCGTTTCCCTTTTCAGCTGTCTTACTGAGGTTAAACGATCCTGTGATGACTTTTTGATTATCAACAATTATTACCCTATTATGAGCGATTTTTGGCTTATTATCGATCCAAATCGGTATTCCATTTGAAAACAATTCGCTTATGACACTATATTTTGAATGGAGTTGTGATTTATCTAAGACGACTTTAACATCAACACCACGCTCTTTGGCGTTAATCAAAGATTTTGCAACTGTTCCAAGAGTAAATGTATATTCTTGAACTAAGATAGATTCTTTAGATTGGTCTATCTCGCTTATTATCGGTACAGCACAGTCTTCTTCAGGTGAGAAGCAAACTGTTGCTTTTGGGCAAGACGAGGATATAGGACCCGCATAGTAGTACAGAGAAAAACATGCCGACAAAAATAAAAGATATAAAAGCCTCACAAACCATACCTAAATACACGGCGGTAGTCTACATCATAGCTCAATCACCTGTCAACCCATATTCCTTCCACTTCTCTGTAACTTTCTTTATTATTTCCTCGCTCATTTCAATTTTTCTTCCCCATTCTCGTTTGGTTTCAGGTGGAAGTTTGTTTGTTGCATCAAACCCTATTTTACCTCCGAGACCACTTTCAGGAGAAGCGAAGTCTAAATAATCAATTGGAGCATTCTCTATCATGATTGTATCACGTACAGGGTCCATTCTCGTTGAAACTGCCCACATTACTTCCTTCCAATCACGTACATTTATATCATCATCAACAACTATAATAAATTTGGTGTATAAGAACTGTTTGAGAAAAGAGAGTATGCCCATAATAATTCTTTTTGCATGCCCTGGATAAGCCTTTTTTATCGATACTACCGCTATTCTATATGAGCAACCTTCTGGAGGCAGGTAAAAGTCCACTATCTCTGGAAATTGATTGATAAGAATTGGCACAAAAATTTCATTGAGTGCTTCACCAAGAATTGATGGTTCATCTGGCGGCTTACCAGTGTAAGTGCTGAGATAAATTGGATCTTTGCGCATTGTAATTGCAGTGATGTTAAACTCAGGAAACTGTTCAACAGCATTATAGTAACCGGTATGGTCTCCGTATGGCCCTTCATCTCTATACTTATCCAAACTTACATATCCTTCTAAAACAATTTCTGCATGAGCTGGCACT
			TGAAGAGGAATAGTCTTACAATTTACAAGCTCAAGAGGCTTTTTGCGCAGCAGCCCAGCAAATTGGTATTCTGACAACGTCTCCGGCACCGGAGTTACCGCAGCAATAATCGTTGCAGGATCGCTACCAATCACAGCAGCCGCAGGAAACTTCATATTTTGCCCCCTCTCCTTCCACCGTTTATGGTGACCTGCACCACCACGATGTGCAAGCCAGCGCATTAAAGTCGTTTTTTTATCCACGACCTGCATACGATATATTCCAAGATTAAAATTATCTTGCTTGTCTGCTGTTGGTCCTTTTGTTACCACAAGTGGCCAAGTGATAAGCGGTGCAAGTTCATTTGGCCAGCATGTCTGAATAGGTAGCAAACTAAGATCCACCTTATCCCCAGTTAGCAACACCTCTTGACATGGGGCTTTGCTCACAACTTTGCTCCGCATCGATAATACAACTTTTAGTAGAGGAAACATTTTCACAGCATCTTTGAAGGTTTTTGGCGGCTCAGGTGATCGCAAAAATGCTAGAAGTTTACCTAGATCCCTCAATTCACCAGGGTTGATGTTCAACCCTAAAGCTATCCTATTGATGGTACCAAATACATTCACCAAAACTGGAATTGAATTTTTACCATTTTCAGTAGTGACATTCTCAAAGATTATTGCTGGCCCTTTGTTTGACAAAACTCTGCGATGAATTTCCGTCATTTCAAGAACAGTTGAAACTTCCTTTTTAACTCTAATTAGATCTTTTCTCTCTTCTAAAGCCTTGATGAAGTCGCGTAAGTTATTGTACATATTTTAAAAATTTTAAGCCTTTTAAGAAGTGCTTTTCCCAGCACAACTCATTCACTTATTATTATAGAGGCTCTAGAAAAATTATTCTCCAATTCGCTTTTTAAGTTTTTATATTCAGCAGTCTTTAATTCTTCATTGGTAATAAAACTTTTCTTTATGGTTATTAAATTGCTAAATTCGGTTCCATCATTTTTATATTTACAGAACCTATTTACATATAACCAAGGAGTATCTATTTCAAAATTCAAATTTTCACAGTTTTTAATTTTGATATCTTTTATTATCATATGGCTTTCCTTAGTTTTAGGAACACCAATAAAAAGGTCTGACACTTGGTCAGAAGCTGTATTGACAACATCATTAAGCCAATTATCTCCTAAATTCAAAGCAGGTCCTAGATTTGTCTTAAAAATCTTATTTTTTTGCTGAAACTCATATTTGATTGTAAGATCTTCTACATTACGTAAAGTAAGGTCAGGCAATTCTAAGAACTTCTTTTCTTCTTCATCAAGATATACCCCACTAATCATATGAAAAACAGAATCCCTTAATTGCTCATTTGAATAATACAATCCAACCCCTGTTAAACCTAGGGCTGCTTCCCCTTGTACGGTAAGCCGGCCATATTCATTTACAACATTATCTTCTATAGTTAATTCACTATTAGATATCACTTTTGAATTTTCAGCTTGTACAGCAGGAATTTTTATGTAATCTGCTTCCTCAGAATTGAGTACTAGAGCGTTCCTATCAGCAATGTCTGGAAAAATACCCTGTGCCATACTGACGGTATTAGTTGGATCAATCCAATATATTTTTCCATCTTTATTTGTTACTCTGAGCATCACATGATTAAAATTACCCATATTAGGTAATGCTTTAGAGTTAGAAGTGTTAGTAGTTCCTCTCATAACTAAAACAGGTTGAACTTTGTAATCAAGTTCCTGTAAAATAGCAGCCGTGCTAGCAGAAAAATCTTTGCAATCCCCAACTTGAGAATCAGCAATTTTCTCTAAATCTCTCGGAAAATATTGTCCTGATACTGTGCGCCAATCTCCCATATATTGAACTTTTTCATTCAATAAAGAAGTAACAGCATTGATCTTATCTTCATCAGTCTTCTCACTGGCAGCAGACTCTGCTATAGCTGTAAAAGTTGCAGGAAGTGGCTGATTAATGACGCTATGATATCCAGGAGCTAAT
			TTTTTAGCTAGATCTTCCCATTGAGATAAGCTTGAAAGTGATACCCAGGTGTTGTGTTTAATATTCAATAGCCCATTGTGTGGCTCATTTGTTGTATTTTCATAAACTGCTTTCTTTAAAGCAATACTTATAGAGTGTATATTATCATTTTTTTCCTCAGCGATTTCTAATACTTCTCTTGGATCATTAACTTTAATCTCCAGGGGTAATTCAGAATTGATTTTAGTATTTTCTGCTTGTAAATAATCTCCATAATAAGAGAAGCTCAAACCATAAAAATTATCAACAGGAACTTTTTTGTTAACTTGCTTATATCTTAAATATACCTCTGTACCAATTTCTATTTTAGGAAATGATATGGTTACTTGTCTTAACTGATCGAAGCCTTTACTAGGACTAGCTAGCGGTTTATCTTCCATCATGTCTTCAGTGACTATATATTCCTCTCCGTTGTAAGCTGTTTTAGCCTCTAAAACAGTAAAATCTGCACTATCATCATTATAAACAAGACTGTATAGAGAGAATCTATCACGCCCAGACTCCTTGAGTATTTTTGCTTGAAGTTCTACTTCCGTTTCGTAGGTACCATCTCTATTAACATTGATGTTAACATTAGAAAACTTAATCTCAACAGAAGCATCTTCATACTTACTCCACCTTGCTTCAGATGCAGGAGTTACAAAAAATACTAATAATGTTAAGTTAAAAAGAGTTTTTAAAAATTTCATCACAATAACCAGACAAAATACCTACAATCATTTATCCACCATCATTATTAATTTTGGTTTAAAACACTTCTATGCTCATCTGTTATTGTACAAACACTGCGAATTGTAGACAATCGTTATTATACAACCTTTTTAAAATTCAAAGCTACTCAAAACAAATCTTCTAGTGTAATCACATGATGTATCGTATCTTTTAGATATTGATTTTCAGGAGCTCCATTTGCAGCAATTAGTATCCAGAATATCTGTTTCTTTGACTTTGCTCTCTCTCTATAAACCATCTCTTTTCTTTTTAATTGTTCAACAAATTCCTTTGTTACCTGGTAAGGTTTATCGCTATATTTTATTTCACAAAGCATTGTACATCCATCCTCTCTATCGAAAACCAAATCTATTTGTGCACCAAACTCTTTACTATTCTTTTCTGGGTGATGTTGCCAATCCCCACATATGACTCCTATATGTTCTATATCTAGTTTTCTTCTAATTTTATTGGCATGCTTAAAACATACTGCTTCAAATGTTTGCCCTGTCCATGTTAGCCAAGCTGGTTTCTTTATCGCTAACTCCCAATAGTGAGCATCACTTATTATTGCCCTTTTTGTTACTTCTTTAAACGGCTCAATCCATGTCAGATAAAATAATATATATTCATCAACCACCCTATAATATACTCCTCTTTTTCCCTTGTTCAGTGGTAAAAAACCATCAATAAATCCTGCTTCTTCTAAACTCCTTAATTTAGCAGTTAAGCGACCACCTTCCGTCGTTTTAGTTGCTTTTATAAGTTCTTTTCTACTGATTCCTTTTGGCTTTTTTGTAATTGCGCGAATAATGCTTAGATACGCTTCTGGTTCTTCATATAAAGAATGAAATAGCATATCAAACTCATCAAATAATAAACCGTCCTTCTGAAAGCAGATCATATTAATATTTTGTGTTGCTGATAGCCCCTTACTTACTTCTTTAAGATAATGTGGTATTCCTCCCATAGCCATATAGACTTGTAATATCTGCTGGTGATTAAGATCAACTCCTAAATACTTCAGATACTCTTTAGTTTCACGTAAGTTAAAAGGCTGTAAAGGTATTCTTGCAGTAATACGATTATGTAATCCTCCTTTACTATAAATTAGATTTTCTAGCATCCAAGAAGCTGCTGAACCACATACAACCAAGATAAGTTTCTTTCGGTATGTCCAACGTGTGTTCCAAAAATATTCTAACGCTTTTAGAAAACCAGATTTTCTTGCTGCAAGCCATGGCAACTCA
			TCAAAAAATAAAACAACTTGTTCATCTTCATGCGTATTATGATCAACAGCAAGTGTGAGTTGTTGCAAAGCATCCATCCAATTTTTAGGCAAAGCCATTCTTGCACCTTTATAAAAAGTATTTGATAACGACTGTGTAAAAATTGTAAGCTGCTCCTGCAGAGTACCATCATTAAGGCCAGTCTGTTCAAATAAGGTATCGGCATGCTTACTGAAAAATTGTTTTATTAGGTATGTTTTGCCCACACGACGCCGACCATAAATTGCAATAAACTCGGCAGATTGGGAAAGAAGCTTATTTTCTAGAATGGCCGTTTCCTTCTCTCTACCAATTATTGGCTCGTTCATATAATTTACCGCCGTGTTTGTCAGCATTATATGCGGCGGTTATAAAATAATCAACTTTTTTACCGCCGCGGTTACAATTGTTATACATGGCGGTAAGGATTACTTAAATCTCAAATACTTTATTATACACAAGTTTTCGCTACTTAATATCACCAAATTCTCTGATATACTACTATATAAAGTTTGCATTTTTTGATATAAATGTTTTAATATTGAGCATTTCTTTAATGTTTATATTCTTTAAGTAAGTATATGTCTAAGATACCATTTTTATTGATTTTTATATTTACAGTAGCAAGTTTATCAGTAATAAACAATTGGCTTTCACACCGCAGTCAAGTCTTAAATGACGACCATATAGGTGAGAGATTAGATGACTACATCAGTAAAAATTTTGATAGAGTTCTAAAAGCTCTCCGAGAAGAGTCAGCTAAAAATAGTTATGCTAACGCAATCAAAAGTAAAATTTCTCAGCATAAAGATGAAATATTTGACTCCACTTATCCTTACTCAGGAAATGAAAATAGCAATGTCATAGCTGTAGGGTTCTTTGACTATTCTTGTGGCTATTGTAAGGCAATAAAGAATGACATAAAACAGTTGATCAATGATGGCAAAATTAAATATATCTTTAGGGATGCTCCAATACTTGGTAACAATTCCTTAAAGGCAGCAAAAGCTGCTTTAGCAACTTATTTTATCGATAAAGAAAAGTACTTAGATTTTCACTATGCTGCACTAGATCACAGAGGAGAATTTTCAGATAAAACTATATTAGGTATAGTGAAAAATATAGGGGTTAACGAGAACGATTTTAACAACTCTATGAAAAGTAATGCAGACAAAATTGAGCAAATGATAAACAACAGTAAACTTTTAGTAAGCGAGCTTGGAGTAGGCGGTACACCTTTTGTGATAATAGGAGATAGTCTTTTTGTAGGAAAAACTGATTTGAATATATTACGCAAAAAAGTAGATGAGTTAAAAGATTAATAAATTCCCTGCTTGACAGCATAAGAGAGTTTAAGTATAGTTAAGATATAGTAAGTAACAATATGTATAGGCTACATATTAGTTCAAGAAAAGTAGGTGATGTTTGCTTGCAACACAGCACGACCTTAAGTAATTAGCCTTCCTAGGCTGATTAATCTATTAAAATACAATCATTATTTTGGAGTTATAACATGAGAAATTTTAACAGAGAACCAATTGCTCTTTTTCGGCAAATCAAAGGAAAGAAAAAATCGAATAAATTATTGCATAATTTAAAAAGCACTTATCCTAGAGAGCTAAAAATAGGAGCTGCTATAAAGACAGGGGATTGCTTTTTTGACTCTGTAGCTCAAGGATTGAATGAGTTAAATATAAAACCAGATCATTATTTTACTGCAAAATCATTAAGAAAAGACTGCGCAGATTATGTTGAGCAACATGGTAAACAAGATAGTTGGGCCTATAAAGCAGTAATAAAAGACGCTGCTATTGGTGGCTACTTTGTTGCGCTAGAAGGTCCATATGGTCCTATACAAGATCCAAAAACTAAAATAAATATGATAGATGAGAAAAAGACTTTTCATGAGTACTTAAAAAATATTAAGAATATGGCCACAGATCCACCTATATGGGGTCGTCCAGACATTGAAGGTAGAATGA
			TATGCGACAAGTATAAAGTGGAGCTTTATATTTATTCAATAGAGGAAGACAGCCAAAAAGTTACGGTAACTAAAATTACAGCACAGGATGATGATCCAGAAGTGTATATACAAGATATAAATCTCAATCAACTAGAGATAGATAGTAGCAAAAAAACTGTAGTAGTAGTGAATTACATGAGGCATTTTGTGCCACTTCTTAGCAAAATCCATTCTGATATAACAGAAAATCAACCAGTTTCTGTTGAAGAAATCTTTGGTGAGGTTACAGAAGTTCCTGCTTATGAGTAACCAAAGCCAGAAGTACAACAAGAAAGCAGCGCTAGTGAGCCAATTCATACAGATACAGTAATTACTATTTCTCATCAACAAGGGCAAGAAACACAACAAGAGGCAATAGAAAAGAAATTAATCAATAGTTACAGAAGAGAAGCTATTTATAGCATAGCTGCTGTAATAACAGCTATAGCATTCACAGCATCTGCTATAGCTACTGTTTTTACTCAACCAATTCCTTTGGCATATCTTGCTGGAGTTGCTTTAGTTGTTACATGTATTTGTATGTATAAGTTGATGCAGAGCCATAAAGACATTAATGAACTCAAAAGTGAGCCAAAGAAAAATATTGCCCATACTTTTCTAGAAGAAACGGGATTTAAAATTTATAGCCTGATTGATAAAGCAGCTTCAAAAATTTAAGATCTTTCCTACTTCATCTATATCAACTCAACTTTATTTTTACAGGAGGACATATGTCATTTACAGAAATTAGATTTCCAGAAAATATATCTTATGGCTCTACTGGAGGACCGGAATTTTCGACTGACATTGTAACAACTCATAATGGCTGTGAGCAGCGCAATATTAATTGGTCTCGTGCACGTGCCAGGTATAACATAGCTTATGGAGTTAGGTCAAACGAGCAGCTAACAGAACTCATAACATTTTTTCAGGCACGAAAAGGTAAAGCTATAGGGTTTCGCTTTAAGGATTGGTCAGACTTTACAGTTATCAATCAAGAAATTGGCATAGGAGACGATAAAAAAGCGACCTTTCAGCTGATAAAAACTTACATAAGTGGAAAAGACAAGCATACACGAACTATTAAAAAGCCAGTGCATGATACAATAAAAATTTACCTCAATGGTGAAGAGACAGAAAAATATTCAGTAAATTATTCAACTGGAGAAATAGAATTTATGAAACCACCAGCAAAAGGCACAATAATCACCGCAAGCTTCGAATTTGATGTACCAGTACGATTTGATACAGATTACCTAAACGCTTCTATTGATAACTGTGGCAGTAACAGTTGGAATAATATTCCCTTGGTGGAAGTTAAATAAGTTAAAGTATGCTCCATAAAAGTTAAGCGATACTTAGGCTCATATTTAAATGAGCCTCAGCATATTTTAAAGTCTATCGCCCATTACAATGTTCCACACTCGAAATTTGAGGAAATTCTAATGTAGTGTTTTCTCTTTCTTGTAAAATAGAAAGTTTTAACAACTCCTTTAGAACTAATTTTACAAGCGTTGTACCGTTTTCCTTAAAAAGGTAGTCCATCCTATTGGTTTTCTGTATGTGATTAACAAAATTTCTAGCTTTCTCATCAAAAGCCTCCATTGTGTTGATATAAGATAATACCAAATCCGAGCTATTTATTGCTAAAATTACATTTAGGGCAATATCTAATTTTGCTTCCTCTTTGCTATATATTGTCAAAATTCCATTTATGAAAATATCTAATTTTGTTTTATCTTTAGTTAAATCTTCAACTAACCTATTTCTAATATTATTATTATCAAACAAAATGTACTCTAGGTACGAAACAGACTCAATAAGTATAAAGTCTTCTAAAGGTACTGATTCTAAACATTCGTCAACATCAGTAAGTATTCCAAACTCAGTAATACATCCTTCTTTTTCCACAACATAGCAATCGGGAAGATTACGATACATTGATAGCAAAGAAAAAAGACGTATTATACTTCTACCTCT
			ATCTTTCATTTCCTCAAGAAGCTTTTTATCATTTATTAGTTTGTGCAAAATGTAATCCGTAGCAAGACCTGGTTTGCGAAAACGAAACATATTATTTTCTGCAAAAATAGCCTCAGCTAATTCGATAGACTTTTTATCCTCATCTATAAAAGCCTTTTTGTTTCTATTTAACTTTATGATCTCAGCTTTACTATTTCTGCGTAGTCTAGTTTGCCCTATTAACCTCTCAAATGTTTCTGTCTTCATGTATATCTCATATTAATTAATATTAATATTTACTATATTAACTATTTTGAGAAAAATAAATGAAAATCTTAATAAAGATTATACAAATATAAAAAAATAAAAGTCTTTTTATATTTGTATAAGTATATAAGAGGTTTGATTGTTGTAAGTTATCTAAGTGCCAGCGTCTAATTAATAAGTCTACTTGAAGCCGTTCGGTGTTTGCACTTTTACGATTTCTGCTTGATACATCACTACTTCTGAAATAGCTGCAAGAAATTCCAAAATTGGAACTTACCATACCGAAGTAAAAAAAAATCAATCATATGTTTTCATAAAACGCTAAAAGTGAGAGTTTTAATAGAATCAGAAGAATATAAGATTTCGTTTTTCCCATTTACTCACCTGATCTCAATTCTACTGAACGCTATTGGTTTCAGATTAAGCACAATATCCAAAAACATGTTCGCTGATTTTTCTTACTCCATTTATTTTATTCTTAAAAGCGCCCTCACCTTTATGTCTTAAGATTCAAGCCAGATGACCCCTATTATAGCAGCATTCATTGCATCCATACAAGCTTGGCATTCACTATCATTACATTCTCCTTCAAGCCTATCGTATTGATTCAGTGTAATATTATCTTTATTATTTAGCATAACCTTGAAGCATTCTTCATAGTTTTTGCCAGTAGATTCACCTGTTTTGACATCAATAAGTTCGTCATTTTCAACCTTAATATCTATTCGAGAATTTGGTCTCTCTTCTTTTTTTGTAATAGCATAAGATTGTAATTGGAAAGTGTTATTATTATTCATAAAATACTCCTTAAATTTATTCTAGTCATAGAATATAAAATTTAAGAATCTGTAAACTAGCTTTGCTCGCCACAATCTTTTTTGTAACATGGGAAATTTTTTATTGCTATGAGTTATCTAGGTGCCAGCATCTAATTATATGAGCCTGCTTGAAGCTGTTTAGTATTTGCACAATTGTGCTAGATCTCATGCGCAACTTGCTTCAAAATTTCTGCTTGTTGTTGAGCATGGACATTAGCATAACCACATGCAGGAGATGCAGCAGAGGGTCTTGCAACACACTTAGGCCTTTTTGCTTGAGTGTCTAGATTAGATAGAACCTCTTCTATTAACGGATTAACAAAAAACCATCCTCCCATATTTTTTGGTTCCTCTTGACACCATATAATTTCAGCGTTCTTATATTTTTCGAGTTCATTGTTTAGTTTATCGGCCGGGAATGGATAAAATTGTTCTAAACGCACTACTGCTATATCGTTTATTTTTTGTGCTTCAAGCATTTCAATTATGTCGTAATAAACTTTACCACTACATATTACAACTTTACGTATTTTATCACTTGCAACTAAACCTGTTCTACACTCTGGAATTACCGTAAGAAATTTTCCTTCAAAGTCAGAAAGGTTAGAAACTGCGCTTTTATGACGCAATAGTGATTTAGGTGTAAACATCACTAAAGGCTTACGAAAATCTCGATTAATTTGTCGGCGTAAAACATGAAAATAATTCGCAGGAGTAGAGCAATTAACCACCTGCATATTATCCTCTGCACAGAGTTGCAAAAACCTCTCTATACGAGCAGAACTATGCTCAGGCCCCTGCCCTTCATAACCATGAGGCAAAAGTAAAACTAGACCACTTGATCGCAACCACTTTGTTTCTGCTGATGCAATAAACTGGTCGATCATGATTTGCGCACCATTTGCAAAATCACCAAATTGCCCTTCCCAGAGCACC
			AGTGAATATGGAGAGTCAAGGCTATATCCATATTCAAAACCCATCACAGCATACTCAGATAGTGCGCTATCTATAACTTCAAAGCGAGCTTGCTTCTCACTTATGTTGTTTAGTGGAATAAACTCTTCCTCCGTTGCTTGATTGATAAGTCTTGAATGACGGTGCGAGAAGGTGCCGCGACCAGAATCTTGTCCTGACAAGCGCACTCCTATTCCTTCTTTAAGCAATGACGCGAATGCAAGACTTTCAGCAGTTGCCCAGTCTATGTTGCTACCGGAATTTATACTGTCTATTCTGCCATCAAGTATTCTTCTGACTTTATTATTGAGATTAAAACTACTTGGAATATTGCTATTTATGTGTACACCTAATTTTTTTAGCTCATCTGGTGAAACACCAGAGTCCGTATAATATTCACTAAAATCGTTCAACTTTGCTCTTCTAAATTTTGACCACACTCCATCAAACCAATCAGCTTTTTTTGGAGTGTAAGTCACTGACTCAGCAAGACTTTTATCCAACCTTACCCTAAATTCGCTGCGCAATTTACTTACTTCATCACTAATTAGGACTTTCTCTGCAGCCAGCTTCTCTTCGTAAATTGTTCCTGGAGTTTTATGCCTTGATATTGCTTTATACATAAGTGGCTGAGTAAAATTTGGTTCATCGCCTTCATTATGGCCATATTTGCGGTAGCATATTATGTCAATCACCACATCCTTTTTAAATTTCTGCACATACTCCATTGCCAAACTCGCGGCAAAACTCACGGCTTCTGGATTATCTCCATTAACATGAAATATTGGAGCTTCTATTGATTTTGCTACATCAGTACAATAAAAAGAAGAGCGTGCACAACGAGGATTCGCAGTAAAACCAACTTGGTTATTGATGACAATATGAACGATACCACCAACTTTATAACCTTCAATGTTGCTCAAAGTCAGGGTTTCGGCAACCACTCCCTGCCCGATAAAAGCTGCATCACCATGAATTGATATTCCAAGCACAGATCTCATATTTTGTTTTGCCCTTACTCTTCCAGCTAGAACCGGATTTACCGCCTCAAGGTGAGATGGGTTAGGACATAAACTTAAGTGTATTTTTTTACCACCAGCAAGTGCTCGATCAGAAGAGTAACCAAGGTGATATTTGACATCACCAGATACCTCAAGACCACTTGGATATGCAAGGTTGCCTTGAAATTCAGACAGCATTGCCGCATATTCTTTCCCCATAACTTTGGTTAGAACATTAAGCCGTCCTCGGTGGGCCATACCAAGAACTATTTCTTCAATACCAAAAGCTGCAGAATCACTAATAACTCTTTCAATTGCAACAATGGCTGACTCCCCACCTTCGATAGAAAAACGCTTATATCCAGGAAATTTCATATGGAGAAATTGCTCGAACATCTCAGATTCAATCAAGTGCCTTAGTATTTCTTTTTTATCCTGAGGGCTTAGCGTATAGACCTGATTTTCAATTTTCTCCTGCAGCCAAACTCTTTCCTCATAAGAGGAAATATGCATAAATTCAAAACCGATATTCTTGCAGTAAATATCTCTGTAGATTCTAGTGTCACTTGTAGGAGAAAGATTCAAGTATTTTTGATAATCTATTTTCTTATTTACATTCGTTGATAATGGATTTAAGTCTGCAAAAAAGTGACCGTAAGATCTGAAAAAATTTGCTAAATCATCAGCATCTACCTTGGCTTCATTCTGTGCTCTGCAGGGTTCTGCTTTATTAACTTCTAAATTGCTCGAAAAAATTCTGTACCAATCTTCTCCAATTGATTTATCGCCTTGCAAGTAACGGCTATAAATTTCTTCCACAAATTCGACATTATCGCCATAAAAACAGGAGTTATTTTTAAAATTGGACATAATCACTACAAAAGTATCAAGTACTTATGAGTATAACTTAAGTTTTTTAAAAAAGAACTCCTTTAGTTTCTAATTATTAAGTTATACAAACACTGTAATCTGAGTTTTCCA
			GAAAGGGTGTCATTCTAGACTGACATCTAATCTTTCCATAATGCTGTATTTCAACATAAAATAACTATACTCATCAACTTGTGCCCAATCATAATTCCTAGATTCCAGTGTTAGCTACTTGTTTTTTGGATTTCTATACTATTGCTGATTGAAGATTATTGAAATTTTTTTGCACATTAAGGAACGCAAGCGTTTATGAGTCAGAGGATAAGTCATATAACATTTACTCGGTCTTAATACTTTGAATTTATATTTAAGTAAACGATAAACAGTAATTGGTATGAATGATCTATTTAAAAGTGACAATTATGATAAAAATCTCAATTCTTTGATAAGAGTCATAAAGCTAAAGGATACAAAAAAAATTAATGAACAATATGATGAAACACTGAAAGATTTATCTCAAGCTCTGAAGAATTTTACAAACAACGCAAAAGATGTAGCCAAATTTGTTATATATAGCGACTTGAATAACTATATAGAACCTTTGAGCACAAAGCCACTCGGTTTTATTGGAACATTAAAAGAGATATTAGATAGAGTCTTGGGAAAAGATATTCCAACTAATGATAATGACATAAAAAATTTTGTTGGTGATGAATTATCAGGTTTCACTATAGAAAAAGCAGCCGAATACACAAATATTTTAAGTACAATTAATCTATTCAAGAAAGGACTTAAAGAAATTTTAGATTCGAAGCAGAGTGGAAAAGGCAATAAAGAACATAAATCATACGAAGTAAGCACGGAAAATAAAACGACATCAAAGCAGAAGGAAGATACTCCTAAGCTGCAAGAAGGAAAACAGCCGGTAGGAAAATTAGTTATGAAGAGAATAAAACGGCCAACAACAGCACCTCCGCCACCTCCTACTGCCTCAAAAAAGGTACACTTTAAACCAGAAATAGAGAATGTATCTCCTGAAGATTCAGGCTATGAAAGTTCATTAAGTGAAGAGTCTGGACATGAGGAAATATCAAATTATCAAGAGAAAAGTAGTAAATCTTCAACAAAAGATCCGGAAGACTCAAAGTTAGCTAAAAAGGAGCCAACTCACAAAACGAAACCTAAGAAAAATGCAGGAACAAGAAAAGGATATAAAAAGAGACAGGCTCCAGAGCCACCAGCACTAAACGCTACCAATCAAGAAATTAGGCAAGAAACTAAAGAAGATAAATCTGAAATACTGTCAAATCCTAAAAGGCTAGATATTGTTGATCAACAAGTGAGCACGAAACCAATAATAGTAGAAGTGACTTCGCAAAAATCAGCTGAAAGTAAACCAATCCTGAAAAAATCTGCTGATAAAGCAGCATCAGAAGTAAAAGCGGTTATTATAAAAGAAAAAGTAAATAGCAAGAAGGACGGTAGAGTAAAGTCAATAGTAGGAAAATTTGAGCAAAATCAAGTTGCTAAGAGCAAAGCCACCCCTGCAACACAAGCAGATATCGGTATGAAGAAAGATCCTGCACCATCGCAAAAAACTGCCTCCCAATCTCAATCATTTCCGGCGGGAAATAAAAGATCTAAAATGAACCCCATAACAGCAAAGTCCGATCCCAAGCCTTCAGTTAATACAAAGCCTATTCTCACGCACGTCAGCGTAAAGAAAATAGCTGCACGATTTGAAAGCCATGGGAAGAAATAGTTGTAACCTATTGAGCAAACCCTATAATATCCTTGATCTTTTTTATATTGTTATTTGCAATCTCTGCTGCTTTTTCTGTACCTTGTTTTAATATTTTATGTAAATGAAGCTGATCTTTTAGAAGACTATTCATCTTCTCGCGTATGGGTGATATAACGCTGATGATTAAGTCAGCTAACTCTTTTTTAAAGTTCTTCATGTCATGTTTATCCACTTTTTTACACACTTTTTCTACATTTAAACCACTAAGCACTGAATAAATATTTATCAAATTGCTTATTTCTGGACGACATTTTAAAGTAGAAAAATCAAAGCCTAGAATTGAATCTGTTTTTGCTTTTTCTATTTTCTT
			GACAATTAAGTCATTTGTATCGTTAAGGTTAATGCATGAATATTCTGAAGGATCAGATTTGCTCATCTTGCTTGCTCCATCTCTTAAGCTCATTATCCTTGATGTACAATCCAAAGTTAAGATTTCAGGTATGATGAAATGACTACATTTATAATGATTGTTAAAAGCTGATGAAATATCACGTGCAAGTTCTAAATGCTGTTTTTGATCATCGCCAACAGGAACGTATTTAGTTTGATACAGCAATATATCCGCAGCCATAAGTACTGGGTAGCTGTATAACCCAAGAGAAGCTTTTTGTTTATCGCTTCCAGCCTTATCTTTAAATTGAGTCATACGATTAAGCCAACCAATTGGTGTATAGCACCCTAGCAGCCAGCCCAATTCTGCATGACCACTAACTGCGGATTGATTGAAAATAATCGACTTTTCCGGATCTATTCCACATGCAATATAAGTTGCTGCTGCTTTAAAAATATTATTTTTTAATTCATTTGCGGGAAGCTTATTTGCTGTGATTGCATGCAGATCAACAACACAAAAAAGAGATTTATATTTATCCTGCAAGCCTATCCACTGCTTAATTGCACCAAGATAATTGCCCAAGTGTAATACTCCACTTGGCTGAATACCTGAGAAGACAACTTCTGTCATACCCTTGAGTGTTTTATTAGTTACTTTCGCAATCAGCAGATTTTTTAGAAAGAATAACCATTGCAGGACGAAGCAACCTATTTTTAATGGTATAACCAGTTTGTAGTACTTCTACAATAGTGCCAGGCTCTTTTTCATTATCTTCTCTTTCTACAACAGCTTGATGTAAATTGCTGTCAAAAGAGTTACCTATTGGATCTATTTCTTCTATTCCATGTTTTTTTAGATCACTCACAATCTTTTGGTGCGCCACTTTTATTCCTTCATGAATAGGATCACCATCTTTCAAGTTTTCCATTGCTTTTTTTAAATTGTCACAAGAGTCGATCATATCACGTGCAAATTTTGTGACTGCATAATCACTTGCATCGCTAATTTGCTTTTGCATTATACGTTTAACGTTTTCATTATCCGCAACAGCGCGACGTAAATGATCTTCAAGCTGAACTGCACGTTCTTTTAATATATTAAGCTCTTCACTTAAATCACCTGTTTGCTGATCTTCTTGATCATCCCCTTTTCGTTTACTGACCATATCTGCAAATTTCTTTTTTTTCTCTTTATTACTATCTGACATATCATTCACCCTTACAAACTTAATAAATATATAACAATCAATCTAAAAATATCAAGCGTTAGCTATCCTTGTCTTTCTATGCTTGCATTTAAAAAGTCAATCAAAGCAGCTTTATAAAGAGAATCAGAAAAAGTATCAATATTACTTTGCGCCATATTAATATAGTGTTTAGCTCCTTCCATAGAAACATGAATGGCATTATGATGATTAATATATTGTAATGCTTGGTCAAAATTGTGTCTAGCTGAAGAAAAAGATTTCTCCCAGAATTTTTGTTCTGATGGGCTGCCTTTTTCATATGCTATAATAGAAGGTAAAGTAACTTTACCTTCAAAGAAATCTTTTCCAAGTTGCTTTCCTAAAGTGCCTTGATTAGCAGTATAATCTAGCACGTCATCAATTATTTGGAATGCCATACCAAAATTAAACCCGAAATTCCTTAGCCTCTCTGTTTCGTCACTTGTGGCTCCAGATACTACTGATGCAGCCTCGCAGCATGCAGAAAATAAAGATGCTGTCTTTTCTCCAATGATATTAAAATAATTTTTCCTAATTGTGTTAGGGTCAAAACGCGTTGTCATCTGCTTTATCTCACCCTTGACAAGCAAATTAGATGCCTTAGATAAAATAGAGAGAACATTTAAATTCCCACATTCTATAAGCCATCTAAATGCTAAGGTCAATAATAGATCACCAACTAAAATGCTTGATTTATTCCCCCAAATTTTATTTGCTGTTGCAACTCCATGGCGTACCTTACTTTCATCAA
			GCACATCATCATGAAGTAAAGTAGCGTTGTGTATAAATTCTACCGATGCAGCAATGTTGACCCTACTCTCTCCAGAGTAATTCAGCATTTTACACATAATAAAAATGAGCTTAGGCCTTATCTTTTTTCCTCCTGAATTAATAAGATGAGATGTAATATCGGTAGCAAGCTTAGTACCTTCATCATTGACATTTTTGAAGATAAAGTCATTCATAGCCAATAAATCAGAAGATACAATATCATCTAATTTACTACTTTTTGTTAAATCAGTGTTTAGCATTTAAGAGGACTTATGCTTCTCGTGCCTTTTTAACTTTCTCCTTTTCTATCTTTTTTGGCTCTGCTTCTAAAGTTACTACGCCTTTTTTAATGAACCACAGTACCCTTTCAGTTGCCTGCGCCCCCACACTTAGCCAATGTTTTAACCTATCAGCTTTCACTACAACACGATTTTTATTGTCTTTTGGCAACATTGGATCATATTGTCCTATTCTCTCGATAAAGCGCCCATCTCTTGGTGCTCGTGAGTCGGCTATAACTATCCTATAAAAAGGACGTTTCTTTGCCCCAAATCTTGCTAACCTTATTTTAACTGCCATGTCAACCTTTATTCATATATTAATTACAATTTAAATACAATAAACAGCTCAAGTCAAACTAATTGTACCTCTTTTACCTAAAAATACAATATAGCCCCCTACAATCACTCATAAAAGGAAGATCTAGGATAATAAACTTTTTTATATATCATCAATCATAGCATGATTAACTTCTACTCTATACTTTGATTTTAGATAGCTAATTAACTGTTCCTTTAGCGATATCATCACACGTTTTCCGGTGTCAAGCATGTTTAATTTACCATTTGATGAATGCATTTCTTTTAGAACGCCTATTATAATTTCATTATTGTATTGAATAGGATCTGTTACCGAATTAGTTGTTTTCATATTGAAAATCTCTTCTATGAAAGAAAAAGGGTAGTTTTGTTCATTGCGTTGTATTTGCTGGCCTTTAACCAATTTTATACCTTGCATTTCTTCCAAATCTATCTTTTCTCTTAGTTGAACTGCTACTTCTTGTCCCATTTTAAACATTCTTTCTTTTATAAATTCACTACGCCAAAGCTTTATGGCTGATTCCCTACTTTCTTCAAAATTTTGTAATTTAGGAGGAACGATATCACTGATTTTTACACCAACAACAGTATCTCCAACACCCTTAAAATAACTCTTCTGATCTTTCTCGCGTGAAAAAATGAAAGAAATGAAATCACTGAAATTTCCTACTTCATTACCACTTTGGTCTTTTCCACTAGCATCTACTGGACCAATGGTTTGTATAGGTAAATTGTAATTATTGGAGATTTCTTCAATCGTTGCACCATTGTATATCTTATAATTCACTTGATTTATGAAATCATTGACTTTTTCAAAAGACTTTTGATTGGTTAAAACTGACCTTATGTCTTTTTTTAAATCAACCAAGTCTTCATCAGAGATTTTATGTATGCTTTCTACCTTTATTACGTGCCATCCAAAATTGCTTGTTAAAACTTCACTTACTTCACCTGTTTTGAGAGCAAATACCTTTTCTCTCATATTTTCAGGTAAGAAATCCTTAGTTATATTATTTACTCTGGTTTCTTCAAGTTTTACTTTACTGAACTCTTCTATTATGTGTTCAAGGCTTGCTTTACTTTCTTCAAGCGCTCTTCTTGCTATTTCAGCTTTTTCTTTGGTAGAAAATATCACATTAAATATGTCTCTTTGATCTTTAAGTTCCTGATGTTCTATTACACTATCAACCTCTTCATCTGAGATTCTGATTTGATCCTCAAAATACTTTTGATCCAGAGAAATATATTGTGCAGTTCGATATTCAGGATAATAAAAATTAAACTTATTTCTTTCATACAAATCAAGTAAGGCTTGATCATCTGGTTCAGGAACGTTTATAATTGCATCCCCAGTTATTTTAACAATATCAATCACTCTAGT
			TTGGTAGCGATTTTTGTATATCTGCTCATCAACACTCTCACCAAAAGTTACCGGATAATTATCTTTAAATAATGAAGTCATGAACATCATTGCAGGCAGGATTTTCTCTAGCTTTTCTATATACTCCTTTTCTGTTATATGCAGGCTATTTAGAGTTTGATGAAACTTATTATGGTCAAATTCTCCTTTATCATCCTGAAAGTACTTGGTATTTTTAATATGGCTTTTGATAGATTCTTCTCCAGCTTTTAATCCAAGTTCGCTAATTAGGTTAAACAATAGTTTTTGCTCTATAAGTGCGTTAAGTAAATCATATTTCAGCTTTTTTACTTGTTCTTTACTTACATCAGATCCAGAAATTTGCTTTTCATAATTTTGATATAGTAATTTATATTCATCTGATGTTATAACTTCCTTTCCTACTTTAGCTAATTCTTTCCTTTCATCATCATTTGATAGAAGATTGCCAATCCCCATAAAGATTAATAAGCAAACTAAAAGGAGAACGATTGCCTTGGTAAAAAAATTTCTAATACTCATTGTAAACTCAGTTAACTAACACTTAAATTTAGAATAGCAATAATTTAATATTTGTAAATCTATTAACAAATTAGCTAATATATGTAATATTGTAGTGTATTAAATTGAATGGAAGCTTATATTAACCTAAGAGCCTGTAAGTGATCTCTGAATATGGTAAGATGAGGTATAGTTGACATGAGGTAAAGTATGAGGAATACATATCCAAGTGACATAAGTTGTGAAAAATTCGAAAAGATTAGACTAATTTTAGAAAGCGTGCGCAAGAAAACAAAGCCAAGAAGATTAGGTTTATATGAGTTATTTTGTGGTGTGCTTTATGTACTAAAAAGTGGCTATCAATGGCGAATGCTTCCAAAAGAGTTTCCAAGATGGCGAAATTGTTACGATTACTTTAAGAAATGGAGTAAAAAAACGAATGAAGATAGAGAAAGTGTTCTAGAAATTGTCTTAAAAAAATTGGTTGGAGAGAACAGTGGTCGGAATACCAAAACAAGCTTCTGCATCATTGATGCCCAAAGTGTAAAAAATACCGATACTGCTAAAGAAAAAGGTTATGATGCTGGCAAGAAAATTTCAGTAATAAAGCGTCATATCGCAGTTGATACACAAGGTTTGACACACGCAATTCATATAACAACGGCAGAAATAACTGATCGTAGCAGTGCTTTGACAATGGTTAAAAATGCTAAGTAAAGTCTCTCTGAAGTTAAAAACATACTGGTTGATGCAGGCTACACTGGAGAAAATTTTGCAACACAGATGAAAGTAACTATTGGTGCAATTGTTGAGGTGAAGCGAATTACACACCTTTGCTGTATTGCCAAAAAGATGGGTTGTTGAGAGATCTTTTGCCTGGTTGGAAAAATGTAGGCGATTTTGGAAAAATTGCGAGCGTAAACTTAATACTAGCCTACAAATTTGCTTTTACTTCTTTCCTCCTCAAAAGATTATGAACAGGTTCTAAGAGATAAGAAATATAAACCAAAAAGCCATTGGATGACAAAGTTAATGCTTTTTTAGTTTTAATGGTTTATATTTTATTTCTATAACAGTAAAGGAATATTAAAATGGGGGATGTTTTTTCGATATCAATGGAATCTTCTAAAGACAATAAAGATAGAAATGAACAATTTCTCATGCAAGTAGCTGCTTGGTTGGTTGATAACACTAGCTTAACTTTTGATCAAATAGCACAATGTTGCAAGTTATCCCTTGAAAAAGTACAAGACATAGCTGATGAGGAAATAGAAGTTGAAAAATATGACCCTATTATTTCTGAAATAATTACTGAAAAAGAAATCGATAATTGCAAAAAAAATCCAAATCGTGTACCAAATTTGATTATAAAAAATATAAAAAAAAGGGCAAAGACGATTAACTTTCTTGCCTTTGCTTCCACAGCAAGGCGTAGAGATAAACCTAATGCGATTTATTATTTGGTAAAAAAATTTCCTATC
			TTGAACAATAATGTGATAGCTAAGCTAGTTAGTACAACAAATTACACAGTTGAGCAGGTAAGAGATAGATCTCATCATAACATACTCAATATCAAACCTCAAGATCCTGTACTACTTGGTTTATGTAGCCAGGAAAATTTAGAAGCGGAAGTAGAAAAAGCGCAAGTAGAAGAAGAGAAGAAACAAAGATTAAAAAATATAAATAATAGCTATTGATGATTCTCAAATTCTTGTACTTTGTTAATATTAGATTGACTTGTTAGTTTTTATCAGTATAATGTAAGTAAAGTATCTAGTTTAATAATAATTAAGTCTAAATACGCACTAAAAACTAGCTCAGCCTAATTTATTGTTTTATATTCACATTTTAGGTTAGTAAGCATCAATTAAAATTTTTGGAGGATTATGACAACAATTAATGAAGATGTCTTAGCAAAAGGAGAGGTTGTAGGTCAACCTGAAAAAAGCGAACAAATTCATAATGCTGACGCAGTAAAACAAATGACCAGTGAAGGTGCTGAAAAAAACAAGAAAACATTGGACCTGAGCGAATTGAAAGAGAAAACAGCAGAAGAATTGTTAGAACTAGCTGAAGAAAGAAAAATTTCAACTAGTGGTAAAGGCAATGGCAGGATGCTAAAACAGGAAATGATATTCAGTTTAATGAAGAAAATGAGTGAAGAAGGAGGCATAACCACAGGAAGTGGAGTAGTGGAAATATTGCCTGATGGTTTTGGTTTCTTACGTTCATCAAGTGCAAATTATGCTCCAAGTACCGATGATGTTTATATTTCCAATGGCCAAATAAAGAAGTTTAATTTACGTACAGGAGATATGGCATGTGGAGAAATAAGGCCACCTGGTGATAAAGAAAGATATTTTACTTTAACTAAGGTTCAAAGTATAAACTCTACTGAAATCAGTGAATTAAGAAAGTACGTCCATTTTGATAATTTGCTTCCGCTTTATCCTGAAAAAAGCCTCATCCTTGAAAACAACAGTAGCGGAGATAATAAAAAAGATATAAACATGCGTGCTGTAGATATAGTTACACCTCTTGGAAAAGGACAAAGAGCATTGATAGTTGCTCCACCTCGTACAGGAAAAACGATATTGCTTCAGCAAATGGCTCACTCTATAGCTACAAATCATCCTGAAATAGAACTAATAGTATTACTTATAGATGAAAGACCCGAAGAGGTGACAGATATGATACGCTCTGTAAAGGGTGAAGTGGTAAGCTCTACATTTGATGAACCTGCCTACCGTCATGTCCAACTTGCTGAAATAGTAATAGAAAAAGCTAAAAGAATGGTTGAACACAAAAAAGATGTAGTGATTTTGCTTGATTCTATAACTCGCCTTGCACGTGCTTATAATGCAGTCATTCCTTCGTCTGGAAAGGTTCTAACCGGTGGTGTAGATTCAAATGCGCTGCAAAGACCAAAACGCTTTTTTGGAGCAGCTCGTAATATTGAAAATGGTGGTTCTTTGACAATCATCGCTACAGCCCTTATAGAAACTGGTTCAAAAATGGATGATGTTATTTTTGAAGAGTTTAAAGGCACAGGTAATGCTGAAATTATACTAGATAGAAAACTTGCTGATAAACGTATATTCCCTGCTATTGATATTACAAAATCCGGAACAAGGAAGGAAGAGCTATTAGTTGATAAGGCCATACTAAATAAAATATGGGTATTGCGTAGGATACTTAATCCTATGGGATCTGTTGAAGCAATGGAGTTTTTACGTGATAAACTACTTTTAACAAAGAGCAATGCTGACTTTTTTAACTCCATGAATCACTAAAAGTAAGCCTATTATGATGGAGCAAAAAAGCAAAGCTCTCTTATAGCTAAAATAATTTGGATTTATCAAAATATATTAAGCTGGCAATCTACCTTAAGTTGCTATTCCAGCTTATAGTACTGATTTTGATCAAAAATTTTATGTAGTCAGTTTATTTATAATCGATTTTCCAGTGTCAGCCACTTAGA
			TGACATCTTTTTGACTCTTAATATTAATATGTTTATACAATTGTGTACCAGTGTTGAAATGACACCCTCAAAAGGGGGTTGTATTTACTCTGAATCAGATGATAAATTAGATGCTTGGTAAGCGTAATTTGGAGCTTCCTGTGTAATGATTATATCATGAGCATGACTTTCTCTTAACCCTGATGAAGTAATAGTGACAAATTTGCAGTTTTTTTTCATCTCTTCTATATTACGGTTGCCAGTGTAACCCATTGCAGCTTGCAACCCACCAATTAACTGACAGATCACTCCTGAAGCTGGACCTTTAAAAGGAACTCTTGCTTCTACTCCTTGTGGGACTAAATCAAGTTTTGAATCTTGAAAATAACGGCTAACTGATCCTCGTTTCATTGCACTAATAGATCCCATTCCTCGATATTCCTTATATGCTCTACCCTTATACATGATAATCTCACCTGGGCTTTCCTCAGTACCAGCAAAGATTGAACCTATCATCACAGTATCAGCACCAGCTGCAATAGCTTTTGCAACATCTCCCGAATATTTTATTCCACCATCAGCAATTAGTCTGACGTTTTTTGTTTTACAAACCTCTGCAATATTCTTGATCGCAGAGAATTGTGGCATACCAACGCCTGTAACTATTCTGGTAGTACAAATTGATCCTGGCCCTATTCCAACTTTCACTGCATCAACACCAGCATCAATTAACGCTTCAGCAGCCTCCTTTGTTGTAATATTTCCGCCGATTAGTTGCGTATTCGGATACATCTTTTTTATTTCCTTAATGGTGCTGATAACGTTCTCGGAATGACCGTGAGCGGTATCTACAATAACCACATCAACTTCTTCTTTGACCAAAGCTTCACATCTTTCTATACCGTCTTTTTTACCAGTACCAATTGCAGCGGCAACTCTGAGTCGACCTTTACTGTCTTTACATGAATTTGGATATCTATTGTATTTTTCGATGTCTTTAACTGTGATTAGACCTATGCAACAAGAATTTTCATCAACAACCAAAAGCTTCTCTATTCTATTTGCATGCAACAATTTCATTGCTGAGGCGCTGTTTACTGCCTGCTCTCGAACTGTTACTAACTTATCTTTTGTCATTACCTCGGAAACTTTTATATTCATGTTCTGGTCTTCAATAAACCTCACATCTCGATTAGTTAAAATTCCCACTAACTTGCGTTGATCAACTACAGGAATGCCGGAATAATTATACTCTCTCATTAATGAAACTGCTTCTGCAACCGTTTTATCTGGGGAAATTGTAATTGGGTTGTACACGATCCAGCTTTCATATTTTTTCACCCTTCTTACTTCTAACACTTGTTCATCTATTGATAAATTCTTATGTATGCAACCTATTCCACCATGTTGGGCAATAGCTATTGCAAAGCCTGATTCAGTGACAGTGTCCATTGCAGAGGATATGAGAGGGATATTTAGTTCTATATTATTTGTTAGATAAGTTCTTGTGTCTGCATCACGAGGCAATACATCAGAATAGGCCGGTAAGAGAAGTACATCGTCAAACGAATAACAAGCTTCCATTTTTTTCATATGCTTTATTTAAAGCTTATACGCCAATTAATGAAATTGCAATAGAGCTTTTGCAAAATTAGCCTGGCTCCAGCTATTTTTAGATCAAAATAGGATAAAAGAGGGATGTAGCTCCTAATATATTTATCGCAAAATTACATTATTTGCTAGCAAACAGAACTGCTCAATAGTTAAGCTTTCTGGACGTTCTTCTCCACTCAGTTTAGCATTCTCAAGAATAGTTGAGACATCACTAGTTATACTTTGCAAGCTATTTCTCAGCATCTTTCTTCTTTGAGCGAACACAGCACGTGTTAGCTTTGTTAAGGTTTCTAGATTTACTGCAAATCTTGGAGTGGGTAAAGGTTTTACTGTAATTACTGAAGAATATACTTTTGGTCTTGGAAAAAATTCCTTAGGTTCAATATCAAATTCCTTTTTTATGTCGC
			ATAGTAACTGGCTTAGCACTGATAGGGAACCATAATCTTTAGAATTAGGTTCTGCTGTAATACGCTCTGCTACCTCCTTTTGGAACATTAACGTCAAATTCGTAAAAAATTTTATATTATTTAACCACTTTAAAAATAACGCTACTGAGATATTGTAAGGCAAGTTAGCAATGACTTTGACTGGACATCCTACCAGCTCTTTTTCTACAACATTAAGTGCATCTGCTTCTATAATTCTATATTTTCCCTGATTCTCATTTATCAATTGTTCGTGATGTTTCACTAAACTACTATCTTTTTCTATAGAAAGTAGAAACTTTGGATTATACGCCAATATTTCTCTTGTTAACGCACCATACCCAGGACCAATTTCAATAACATTAAAATCTTTCAGGCTACCAGCTAAGGCAACTATTCTTTTTGTTATCTCATTCGATAAAATAAAATTTTGCCCTAGACTCTTTTTTGGCTTCAGTGAAAATTTTTTCATATGATCTTAGTATGCAGTATTTTAAAAATTAGTTGACGAAAATTCATCAATAATTGTATATTGTCAGTGTATTTAATGCCGGCTTAGCTCAATTGGTAGAGCAACTGACTTGTAATCAGTAGGTTGTCAGTTCAAGTCCGACAGCCGGCACTCTCATTCATATAAGAAAAATTGATGTCTTTTTTAATAGTAGCAAATTGGAAAATGAATGGAACACGTTCTTCATTTGTTGACTTTATGAACAAACTCAATAACAAGAGTAACGGGATTACCTCTAAATTAGTAATTTGCCCTCCTTTTACATCATTTCCAAGCAATATAGAGTTGAACAACAATATTAAAATAGGAGGACAGAATTGCCATCATAAAGAGTTCGGTTCTTACACAGGTGAAATTAGTGCAGGAATGTTGAAGGAACTAGGATGTAGTTACGTAATACTTGGACATTCTGAAAGGGCTCATGAAAAAGATAGTGAAATAAAACTTAAATCGAAAACAGCAATAGAATCAGGATTACACCCAATCATCTGTGTAGGTGAAAACTCAGAAGATTATAAAAATAAAAAAACAAAAGAAGTAATAGAATATCAATGCAAAAACCGTTTGCCAACACAAGGTGAATATACCATAGCATACGAACCGATATGGGCAATAGGAACAGGAAATGTGCCAAATAATGACGCAATTGCTGAGGTGATAGAGATAATAAAATTGTGTACTGGTAAAAAACACATTATATATGGTGGCTCAGTCAGCTCAGAAAATATAGGAAACTTGCTCAGTATTCCAAATCTATTAGGAGTTTTAATTGGTAGTGCAAGCTTAGATTTTGATCACTTTTATCAAATTATACAACAAGTCAAGAAAAAATTTTCTCTTAATTAATTCTAAAGGATAAATACTCTTATTGTCATGATATGTATAACAATGTTACAAAAAATAATATCATAGAATTCAGTAGGGTAATTCCTAGAAAACCCCTACATACTAAAAAAAGCAAAATGCTGTTAAAATGAGCTTAAGAATAAATAGCAAACATCTAACATAACGAGTCTATTTGTAAATCAGGTGAGGCTTATCCTATAGAAAGCTTTCGAACTACGCAAGCGTATCTTTTGCCTTTAGTATTTCTTTATTGTTTAAGATAACTGTCTGAGCTCCTCTGCCTTAGCATTATATCTCCACTTTCTGCAAGTTATTCCATTAAGTAGTAAAAATATTAGACTTGCCGCAAAACTAAGAAAAAAAGACCAAAGATAGAGCAGATTGAACTTACAGTAAAAATAGAACAAAAAAACTACAACAATAAATTATACAAACTTCATCAGGTTAACTTTAACTTAAGAAAACATAAATCAAATTTTCTTGTTCAAAGACCTTGCTTTTTCTCCAACCTTACTCAAACGTACTCTAGCTTAATGCATAATTTTACCCATAAACAACCTTATCTTTGGTACTTTTATTAGTTACAAGTCATCTAGAAAACCCAGATGCTCTACGAAGCCCACCA
			ATCAATATCAGATCCTGCTCTTGTCCTACAGCATTTAATATAGCGTATAACAAAACCATCGCATCTCCCCCAGTAATACGCTTGCATCCTCCACAAAATTCGTATTCACTTAACTGTCGATTTGCCTCCACCCTTTTTCGTTCAACTTGTTCTGCGGTGTTAGCATACTTCAACTCTATTCCAATTGGATGAGTATCATCATTTTCCGCAGATTTTGATAATACTAGGTCTATTTTCCTTCCTCTCTGTAGCTGGAACTCAATAATTACCTTGGCAGGATTATCGCAATTTTGAAATATTCCACGCAACAAAGCCTGAAATTTAGCTTCATTGTTCACGAGTAGACGGTTTCCATTTAATAACGGAGACAACAGACGAGAAATCTCATTAAATAAAACTTCATACCTAGCCCTGTACTCACCATTAACATTACCATCATTACCAAAATTAGGCTCAGCACTCATCAACTGATCTGCAAGTTGATGTAAATTCCTAACATTACCCATTTGTTCTGAAAACCTTCCCTCGAAATAACCTTCACTATGAGAACGTGAGTAAGCACGTAGTGATTCGAATTTCTTTGCAGAAGCCACTTCCAGATGACCCTGGACATCTACTTCACAAAGTACTTGACGCACCTTAGCATCATCTGTGGCTTGAGGCAGTAACGACAGGTTCAATGCCTTGTCTGGTAAAGTCTGCCACTTTAAACGACGAAAAATGTGAAGCACAACAAAACCAATATTTGATAAAAATAGAGCTAAAGTTAACGCATGGCTTACAATATCTGCTGCATCTCCTCTACCACCTGTACGTTTCATTTTCTCTCCCTGAGAGTGGTTAAATAGATACTTGGTAACCCTTACCTCCCGCCCATCATTTGTTTCTAAGTCCCTCCTTGTAGATAAAACATTTCCAAAACAAACGATGAAGTACAGGAAAAAGTGTTACAATGAGGCGATTGAGTGAACTCTGATGCTATGGGTTGTAAAAAACGTTTTACATTTCCCCTAACTCCATTTCCATGAGGATGTAGTAAACCCGGTATTAAGGAAAGACCACCTTCTGAAAAGGCCTGCACAGAAGTTCGGAGACCAGCACCTCCACGTAATTGAAAATTTAACGCTACACAAACAGCACTTGGTGATGAGGTATGAATAGGCAAAGACGAAACAGAACAACTTTTAGCATAATCTTTAGCTTGCTCTAATCCTTCCTCATCACCAACCTTCAACTCAATTATAATTGGAACCGAATCATTTATCTGATCAACACCACGAACAAGCAAAACAACATCTGCATAACCTTTTCCTATAAGTAGCTCTGGGTAGAAATCAGCCAAAGCTCGGTATCTAAAATTTACTAAAAACCCACACAGAAAACCGTGGTAGTCAGACTCTGCACGAAACACTAAGCTATCTTCATGTTCATCATGGATATCAATAACATATTCCAAAATTCTTTTAACATTAGTACGCACTTCTCCTGTATCGTCATTTGCCAACTCACTCATCAGGTCTAACAATTCACCTTGTTCTCTGATTGGGTTAATTTCATGAAAAATTGGAGCTCCAGGTTCATCACGTTGAGGAAATCTATCTATTTCATGAATAAACCTACATTCTTCTCCAAACCGAAATATTTTATACTCTTCCCAATCCAGATCCTCATCTTCCTGTAATTCTTGTGGAAGATTCTCTTCTACCTGCTGCTTCTCTTCTGCACTAAACCTTGACCCAGGGCTGTTCTCATTATCAGCAACAGTATAACACCTGACTATTCTTCTATTTTCTTTATTAGTGAGAACAGCAACTTTTAGATTTCCATAATTGTCAAAACGAAAATAGACTCTTTCACCTTCAACTAATATACCTGCATCATGTGCAGTAGAAAACATACCAAAAAAGAATGTAGGAAAAAAGCCAGGCTTATTAGCCGAATGCAAAAAAGATGGACAGTTGTTTAAAAAACCTACAAATTGTCTACTAAACTCATCACAA
			CCTCCACTTAATAAAGCCCTAACTAATTCACGATCTTCATTATTACCATGCATAAATACTCCTATTTGTTAACAACTGCAGCAGGCGAAATACTAACATTAGTACCCACTAACGTAGATTGAGGACCTTCAGTGCTAGCAGAGAATAAATTCAAATTTCTCGCTGACTTACACAACTCTTCTATTAAATTGCAGGAGCTAGTTGCATCTATCATCTTAGAATTCCTTGTTTTATCTAAACTATTTGCTATCCTCGCTTTTAATGATTTAAAGCTTTTGTCTGAACAACAATCTTTAGCAAACTTTAAAATACTCAAGACCAAATCAACTTTTTCACCATCGCCATCACTTTGAGTATCCTTACTGTTCTCCTGATCTACAATCAAATTTGAAATTGCATTTTCCATTGCAACAAAAGCAATCCTATCTTTAAAAGGATCAACAACATTTATTTTATTTTGGTTAAATACACTAGATTCCCAAAGACTGCTAATAGCTGACCTTGCTTCATTCCTGTTATCCAAGTCATAATCTTTAGAAACTACAACAAATGAAAGCGATGAGAGAAGATGTGCATATCCTCTAGGTGAAAGCATTTTCTCTACTTCAGATCTTGAACATCCCTCGCTCAAGTACTGGATAACATACTTAGTTGTGCAAAGAAAACCGTGCTCTACTAAGTAACTAAGAGGACGATAGATCACACCCCTATCTCTCTTATTCGGTAGCCCAAGTAGTGACTTATGATCTACTTTTGCGCTTATGACTTTACCTAGAAGGGAATTTAAGGTAGAAGCAAGTTTATAGCTAGATTGCAATGGAGATAATTTTGCAATAGCAGAAACTAGCAATTTTTCTCTCTCTTCTTTCACTAATTTTTCTTCAGAACACAGACGATTATAGAAGTGTTCCACTCCCTTACTCCACTTGAAATCTACAGCCTTATTAAATCCATCTTCTGCTTCTATATTTTCTCTAAGGTTACCTGATTCTTGATCAATCCAGAAATTGAAAACAGGATCACGTCTTCCCATGGAACTTAACAATTCAACTCTTGCAAGCTTATCACTGCAAGCTAAATTCCTATCTTCCTCACATGCACCTTTATGAGATAAGTCAGATCTAAAAGACTCTAACGCCTTGTCAAATAATTGCTTAATTTCACTCTCTACACACTCAATACATGCTATTTTATATATAGCAAATGGATTCAACACACCTGATTTAGCTAATTCTCCTACCAATTTAGCAACATCTAGTGTCGCACCTGACCAACAAGATTCATCACGAAACGCATTACATAAGAGGTCCGATTGCTCAACGATTAGACCCTCTACTGTGACAGGGTGAGCCTTGACCCATTCCTCAATAGCTGAAGTTCTATCACCTTTAACAACATCCTTCAGCTTACTTATTACTTTGCTAGAGATAATCTCTTTATTTTTTTTAGGATCAGAACTGAGACGAGATCTTTTGCTTGGGCCTGCATTACCCTTCAAATCTTCCGTTCCACGTTTAGTTTTACTTTTTGGCATCTAATTACCTCAAAATCAAATATTCAATGAAGGTATTATACAAGCATTAGAATAATATGTAAATCGAAAAATTAGTGTGCACCTAAATTTAAGCAGTAATTATAGACCTGCTGCAAAAGAGGAGATATTAAAGAGAGATGTAGCAAGAGGGAATGAGCTTAAATTATCAAATTAACGTTATTCTACTTTACCTCACTAGCATTTTCCTTACCTTGAGCCTTACTATTACTCACAAATATAAACGTTCGTTACATAGCTCTTAATATGTCTAAAGAGACGAAATTTCCCGAATTATTTATAATGAACCCTTACGATCACATTCTGGGGACGTACATCAGAAAACTTTTATATTATTAGTTTTGTAGTAAAATTATATGAGTACATCGTATCTATTAAATCAGAAGCTTTATGGATTACAGATTGAGAGCTTATTTGTTTGGGGTTATCTGGTTTATACTTAGCTTAC
			TTAGTAGTGTAGCTAATGATACTATATCAAAATATCTAAGTTTACATCTTCAGAGTTTTGAAATAATTTTTTTCCGCTTTCTGTTTACCACTATTACCCTTGTACCTTTTATGTTTTACTATGGAATAGAAACTTTTAAAACAAGTCAAATATCTACTCAAATAACCAGGGGTGGGTTGTTGTTTTGTGGAATGACCTTATGGACTTACGGGTTGACTGTTTTCCCCATAGTAACTGCAACGATTATAAGTTTTTCTATACCATTATTTGTTATACTCCTTGCAATCCCTTTGCTAAACGAAAATATAATTTGGCAAAGATGGATAGTAACTGTTATTGGCTTTGTTGGTATTGCTATTACTACCAAAGCTCATAGTGAAGATTTTAATCCTAAAATTCTTATTTTTATTGTATCTGCATTGATCTTTGCTATATTGGATATACTTAATAAGAAACTTGTAATAAAAGAGTCAGTAATAAGTATGTTATTTTATTCAGCTCTAACGACAACTATTTTTTCTACTCCACCTTTGTTATTTTATTGGTATATGCCTTCCTTGTTGGAGTTAGTATTACTGCTGATTTTAGGAATAAGTTCAAACCTAATTCTGTTCTTCATGTTAAAAGCTTTTGCTCTTACTGATGCTACTGCACTTGCACCGTATAGATACATAGAGCTAATAATTTCTGCAATAGTAACATACGTTATATTTAATGAATTACCTGATAAAAGTGCTTTATATGGTACTTTGATATTAATACCATCAACCTTATTTATAGCTTATTCGGAAGGTAAGGCAATTAAGAAAAATAATGTAACAACAAAAGTTTATAATTGTTAATGGTATTTATTTTAGATGCTAAGCCATATTTTTAAGGTGATAATAAAATGCACATAACTATTATAGGAGTAGGGTATGTAGGCTTAGTATCTGGTACAATGTTATCGGAGCAGGGCCATAAAGTTGATTGCATTGACATAAATACTGAGAAGATTGAACTTTTGAAATCAGGTAAAATTCCTCTATATGAACCTGGATTAGCAGATTATTTAGAGAATAATATAAAGTCACAAAGGATAAGATTTTTTGATTCGTATTCTCAAATAAATCCCAATACAGAAGTAGTATTTGTAACTGTAGATACTCCATCAGACTCCCTAGGAAATGCAAATTTAAAGAATGTATATAATGCAGTAAGTGAAGTTTCTGAGAGAGTTAATCAAGATTGCTTAATAGTGATAAAGTCAACTGTTCCTCCTGGTACTGCAGAAAATATACATAATTATTTATCTAATAAGGGCTATAACTTTGATTTAGGAGTTAATCCAGAGTTTCTCAAGCAAGGCTCTGCAGTATCAGATTTTTTATACCCAGATAGGATAATAATAGGAGTAAAAACTAAGCTAGCTAGGGCAAAACTAGAAGTTATATATAGATCATTTATAGATAAGAATATTCCGTTAATAGTCACTGATACAGTTACTGCTGAAATGATTAAATATGCTTCTAATGCTTTTCTAGCAACAAAGGTTGCTTTTATCAATGAGATGGCAGGTTTATGTGAGCTATTAGGAGCAGACATTGACCTTTTAGCTAACAGTATGGGAATGGATCATAGAATAGGTAAGGAATTTCTCAAATCTGGTCCAGGATTTGGAGGATCATGTTTTCCTAAAGATTTATCGGCCTTAATAAGGCTTGCTGAAGATCACAATGTCAAGCTACAAATTTTAAATTCAGTTAAGGAATCTAACTATAATCATATAACAAACATTGCTAAAAAGGTAGAATATTTATTAAATGGAGTCCAAAATAAAAAAATAGCGATATGGGGGCTAACTTTTAAGTCTGGTACTGATGATGTAAGAAATAGCCCAGCTATAGATATTGCACAATTGTTAGTGAATAACAAGGCTAAAATTACTGCATATGACCCAATGGGGATGGATAATGCTAGGCAAGTTCTAAAGGATATAGAGTACGCGGATAATGCTATAG
			GGGCTGCAAGGGACGCGGAAGCCTTGTTATTGTTAACGGAGTGGAAAGAATTTAAAAATCAAGATTTTGCAAGTTTAAAGAGTATTATGGCTGCATCTAATGTTTTTGATTTCCGTAATTTATTAGATAGCGAGCTATTACTAAGATATGGTTACCATGTTTATTCCTTGGGTAAAAAATCTATCTACAAAGTTTAACTGTTGAGAAATTTTTTTTACACCGCTTTACTTAGTTTTTTTAGATCTTTGCTTGATAGTATGGAAAAGCAAACGAGTGCAACAACAGAGCAAATGGAAAAAAATGAAAACATAATACTGTTACCACAGTGCTTAACAAGTACTCCTAAGAGCACGCATGAAAATATTGAACTTGCAATATACCCAAATAATCCTGTTAAGCTTACAATTGCACATACATTATTTTGTGGAGCAATTTCTACAGCTATAACACCTGTCAGTACTTGCACTCCAAATATAAAGAATCCTGATAAGATTGCACAAAGGTTCATAAGAATTATGTTTTGACCAAAGTTCATTGCAATAAAAGTGAGTGCTATACCCAACATATAAAGTGATGCCAGCAAGCTTCTATTTTGAAAGAAGTACATATCACTAATTCTTCCTGTTATTAAAGTTCCAAGGATTCCACCTAAATCATATACGCCTGTTATTAGTGAGGATTGTACAAGAGAAATTTGTAATTTATTCTTTAAAATTATAGGAAACCAAAAGAAGATTCCCATTTTTATAATATAAGCACAAAAAGTAGCACAACATAGAAACCATATGGAACTTGTTACCTTGATACCTATTTGAGATTTCTGCACCTTATAATAGGTAGTAAAGTTGGCACTTTCTTTGTAATATGCCTTTAATATTATATAAATTCCAAAAAGTAAGCATAAGAAACCAGAGTACAAAAATGCACTTTTTGCATTATATATTTTAATTATACTTGGTAATACAATTAAAGTAATACAAGAACCAAGTTGCTGAGATGCGCTCATAACTCCCCATGATGATGCAATTGAAGAGATGCTAGAGTTTGTAACCATAAACTTGGTAATAGCTGGCCAACCTAACCCTTGTGTCCAAGCTAATAATATTAATGTTAACAGTAATAAAGTTAGATTATTATATGATAAAGTTATACCAATGGTTAATAATCCAGTTGCAATATTGCATAGCCCAAACATAAATAATGGATTATTTTTGGAGTCCATGATTATTCCATTAACAAATTTTGATACTCCATAAAAAAAAGAAAAGCAGGCAAAAAAATAGCTTAATTTTACATGGTCAGTATCTATTAACAGTGATAGAGCAATTGGTATACTTTGTCTTGATAAATAAAGCAGCATATATCCACAGAAGAATAGTAAATATTGAAAGAAGACAAAGTTCACACCTATTCCCAAATAGCTCTATGCAGATGCTAGCATAATATTATATTGGTATAATATTGTTTGACAAGAAGTTTGCAAACAATTAGTGCAGAAAATTACTTAGTATCTTTCTTATAGCAGATACAGTAGTATTAATATCTTCATAGCTTATATCTCTATGTGTTATAGCTCTGATTTTACCTTTGATGTTAGCCATTCTAATTCCATAATTTGTCATTAGTACGTTTATTAATTCTTGAGTAGATATACAATTAGTACGTAATGAAAAATACGCTATATTAGTTTTATACAGGTCGATATCAATTATAACTTGATCTATGGAGTCTAGGCCTTCTATAAGGTGCTGCATTTTTTTATGATCTTCTTCTAAAGAATTTACATTATTACGTAGAGCATATAAACATGCAGCTGAAATAATGCCAGCTTGGTGCATACCTCCGCCAATTTGAAACTTATAGTACCAAGCTTTTTCAATAAAATCTTCACTTCCAAGCAATATTGCACCCATTGGAGCACCTAATCCTTTACTAAAATCAATGAATACCGAATCAAAATAACTTGCATACTCCTTTGGAGATATTTTAGTATGAGCACA
			AGCGTTGAACAGTCTTGCTCCATCTAAATGAGTGAATACGTCATTCTCTTTGCAGAGACTTGAGATCTCTTGAATATATTCTAAAGGCCACACAGCTCCACCACCAAAATTTGTCGTTTGTTCGATAGAAACAAGCCCAACTCTCGGAATATTTCTTAAACTAGGACGAGTAATAAACTCAACAATTTGTTCTCCAGTAAATATTCCTCTTGTACCTTTGATGGGCAAAGGAGTAGCATGTGCCTGGGCTGCGATCAAGCCAGATTGTACTATGAGTGGATGTGAAGTTTCATCAAGCAGCAAGTAATCACCAGGTCTTTGAATGTGTACTTTATAAGCAATTACATTGGACATCGTTCCTGAAATCAAAAAGATTCCTGCAGGTTTACCTAATATTTTACATGCGGTTGCCACTAATTCGTTCACAGTTGGATCTTCACATGCAGCTTCGTTTCCAACTTTTGCTTTAGCCATCGCTTCCCTCATTTTAGCTGAAGGGTCAGTGTTTGAATCGCTAAAGAAATCTATTTTTACTCTCATATTAAATTTAACACAACCTCCTTTATAATTTCAGCAGCTTTCATGATGTCTGTTTCCTTTGTGCCAAGATGGGTAACTGCTCTTATATGAGACTCGAGCCAAGGAAAAAGCAATAAACCATAAGCTTGGCACTTACTCAAGAAAACCTCATTAGTTACATTTAGTGCTTTTATACTAAAGCTTACTATATTAGTTTCTGGATAAGGTAGTACCAGTTTTATGTGTGGAATTTCCTTAATCTTGTCTGCAAACAGTTTGGCGAGTTTATTGTCTTCTTTAAGCCTAGAAATATTGTTCTGTAGTACATACTTTGCTGCATTAGCACAATCCCCTATCTGATGATAACCACTACCTAGCCAAACCTGTAGCTTTTTAGCCCTTTCAATTATCTCTCTTTTACCCATAAGCATTGAACCAAAAGGAGCTCCAAGTCCTTTGGTAAAAGAAAAGCTCATTGTATCCACATATTTAGCATAATCTGCTAAAGCAATATTTGTTTCGACATGAGCATTAAATATTCTTGCACCGTCTAAATGAAGATTTACATTGTGAGCTTTTAAAAAGTGATATAACTCGACTTGTTTTTCAAAAGGATAAATTTTACCATTAAACCCGTTTATACTATTTTCTATAGAAACAAGACTCACCTGAGCAAAAATTTTGTACCTTGGCTTAGAATTAATAGCATATTCTACTTCAGCAACATCTAAGATTCCGCTATTATTTCTAATACAATTAAATACGATATTATTTACTTTTGCATTGCCTGCGCTATCGAAAAAATTAACGTGATAATTATAATGAGTTATTAGTTCATCACCAGGACTTGTTTGACTGGCAATGGCTAATCTATTTGCAAGCATACCGCTGGTTGCAAATAATGCTTCTTCTACTTTGAATAATTGTTTGCAATATTCTGATAAGTCATTACAGCTTTTGTCTTCACCATAAGCAAAATCTCCAACAGTTGCATTACTTATTGCATGTATAACGTTGGAGCTCTGCAGAGTTGTAGTGTCACTTCTCAGATCAATAATTTTTTCCATCTTATTTTTTGCCATTCAAACAACCAATTTGAGCATTCCAAAGTTCCTTGTAAAGACCTTGCTTAGAAACTAATTCAGCGTGTTTACCATCTTGGACAATTTTTCCTTTGTTAAATACTAGAATTCGGTCCATATGTAAAAGTGTAGAAATACGGTGTGCTATAGTAATGGTGGTTTTATTTTCCATCAACTTAAATAAACTCATTTGAATTGTTTTCTCTGTTATAGAATCTAACTGACTAGTTGGCTCATCGAAAAATAATATCGGAGCGTTTTTTAGAAATGCTCTCGCTATGATTATTCTTTGTCTTTCCCCTCCAGATAGCTTTATGCCTTTTTCTCCGACTACAGTTTCATATTGATCGGGTAGAGTCATAATGAAATCGTGAATACCAGCCAGCTTTGCAGCTCTTA
			TTATTTCTTCGATAGTAGATTGAAGTTTACCATATATAATATTTGCTAAAATAGTATCATGAAACAACAATGGTTCTTGAGGTATTACAGATATTTGTTGCCTCAAAGAACTCTGTGTAACTTCCGATACTACTTGATTATCAATCTGTATATTACCTTTTTTAACATCAAATAGCCTTATGATTAAGTTTATAAAAGTAGATTTACCACCTCCAGAATAACCAACTAGACCTACCTTTTCGCAAGGATTAATGGTAACTGAAAAATCTTGAAATAATGACTTCTGACCCTCATAAGAAAAAGAAACATTATTAAACGTTATTCTTCCACTTAATAAATTTAATTTTTTAGCATTTTCCTTATCTTGAATTTCTGGTACGGTAGTCAAGATTGGCAATGCATCTGAAACTTTGCCGAAATGAGTAGAAAATTGGGTAAGATTCCTAGTTAGATGGTTAAGAAACTCTATAATCGATATATTAATTCCAAGTACAAGAGCAATATCTCCTATTGCAATCTTGTTCAATTGATAATCATGAATTAAAAAATACAAGTTTACTGCTTGGAGTATATCAAATGAATAGCCATATATAAACCAAAGCCAAAAGTATGCCCATTGTAATTTTCTTTCTGCAATAGTTTTTTTCTTGCATACTTGAAAAAATTTATGCCTCTCATGCGCTTGCCGAGAAAATAACCTTACTGATATAACATTTAAAATACTGTCGGCTATACCCGCTATTACTTGTGAACTTTGTTTAGAATGATCATCGGCTAATCCGGTAAGCACCCGAAAACTGAAAACCGAAATCAAAATAAAAATGTTCACCCAAATGAATGTAGCTATTGCAAACTTTATATTTACTAGTGATAAAGTATAAATAGCCAAGATTAATGCTATACTATAACTAAAGAAACAGTCTATAAGCAGTCTTATTAGCTCTATCACACTATCCATTAAGTTACTGACCTTATATACTAAACTTCCGGATAGGTTGTTTTGATAATAGGAATGGTCTTGCTGAAGCAGCCTGTAAAAAGACATATCAGCTATTTTTTGACGCATTGAGGTAAACATTCGAATGTCAACAAAATAGCCATAGAATCTAAAAGCAGTAGTAATAAGTAATGCCATACAAACATAAGCGCTTACAGGTAATAAAAGATTTTCAATTACATTACCTTCTTGATATTTTACAGCTGTATCTAAGATATTTTTTACTAAATACTTTCTAAAAGATAAATCAACAGCCACTACTAGGGCAACCAGGAACATTACAAGCACATTAAGCTTAAACTTGGATAAGATATTCAAAATGAACACCAATATATACTTGAAACTACCAACTCTACTTTTGTTCATTTATAATGCTAGCTCCACCACATTGACTTTTTTATTGAGAAATACAAGCAGTGAAAACCATAAATTTTTGTATATTTTTCCTGAAATGTCTCCAGCATCATGTAGTGCTGACGCTTGATTCAGAATAAGTAGCTTATATAAATCTCGCTTAGCTTCAGCAGTGTTGACCTCAGAAATATTTGTAGTTGTGTCTGTAATAAAGGCTAACCAGCTCTTAATAAGTTCTTCCATATTTTTTGTTTTTATACTTTCCTGGCGACGAAATAATGATAAGTATTCTCTCAGTATAAATTCTGTTAATGCACCACAGTTTAATATACCAAAAACTGAAGGCTGAGGTTTTGGCACACAAGGAAGACTTTTATCTTTTACAACCCATCTCGTAACATAAGCAAACCTATCTTTAGCATCTATATTCTTATCACTACCATGCCATAACCGTGAATCAAAAACTATCGCATCTCCTGCTGAAATAGGTAGTGACTTAATTTTATAATTTTCCCGGTTATCCGAGTATTGATCCAAAAAGTATGGATGCCAAAAATCAACTAGAGGCTGTATTTTCCAGTTGTGACTATCTTCTATAACTTGTAGTGCACCTGAAGTTTTATTGACATTATTCAAAGCTAGCCAAACA
			GAAAAATGATAAGGGTCATTAAAGCTATAAGAGATGTCCTGATGGAAGGGAACTGCATCTATTAAATCAGCAGTTTTACATATAACATTTGATTTTTTCTGCAGTATCTGGCATTGAAGTGACTTTTCAAGATAATCTTTAATAATTTTATCTAATACTTGAGATACAATTCTAGTTACCTGAGATGATGTACCCCATCTTCCAGTGCAGTTTAAATAGTCAGAAGTTGAAACACCTAATTCTTGAGATAACTTTGATATCTTGCTTATTATATCATTTAAAGACTGAGTTATTAACTCTAAAGGAACTAGATTTTTGATAATAAAAAAACCATTTTTTTGCAATGCTTTCATATATTAACACCTAATGTCAATAACTGATAAATAATCTGTTAAAGGTACAATACTAAAAATTTTAAGCCCTTTTACTTGTTTTAGTATTCTTTTCCAATCGCTCAATGTCCTTAGTTTACCCCCTGTTTCAACCATTACATTAATATCTACAGAACCTCCCACTGGGGAGTAGTAATCTAGGATAGTTTCTATCACTAAAACGCGTGATATTCCTTTATTTTTTACCAATTTTAAATAAGACAATACCTTATTATCATCATAATGCTGCAGAAAGCGGCAAAAGACACCTAATTCATAATTTGTAGCTGATAATTCTTCTTGAGTTATGAGTTTAATTTTTAAATCTTCTACTGCCTGCCTAGGCACTTTATGTTCGTTGTAATAATATAAGCCTATAGAACCTTTATTGTGTATATCAGAATAAGCAAGAAATAAAGAGTGTACGCCAAATAGCAATATATTTTTAGCACCATCTATATTAACCCTAGAATTAAACTCTTTAGTGTCAAACCTGGAATATCCTAGCAATGCTTGGTAAAACGCTATTTTCCTGTCTTCTGATGTTTCTTTCTCCTTAAAAGATTCAAATGAAGATATTGACTCCTGCCTTAATATATCGGCAATTTTTAACCAATTCTTTTCAGCGGCAACCCTTGCCCACATTGCTGCTGCTTTAGGCAAAAATGGTATTTCCTTAAAACACTTACCTTTTGATGATAGTTGCCATAAGTCCTTGTTCTTATCGTAATCAATAAACCCTATTTCCCACAACGCCCTTAACAGCCTTTCTAGATTTGGAACGATAATATTTAACTTTTGAGATAAAACTGGCATAGTTGCAGGTAAGATATTTAACAAATCAAGTTCAATAGCAACATTTGCGAGGTAAGTTTTCCAAAAGGCTGAAAGTTCTGCAGAAATCTTATGCACTTGAGATTCTTTATCTAAATCAAAAATACTAAACTTTACGTTTCCGGTAATATCGATCTGTCCTAATACACCTTCAAAAGTTTCAACTTTTGCCATGCCATTATAGAATGCTTCTACCATTTTAAATCTTTGCCGGTAAACAGGATTGCCATTAATATCTATATGAAACCAGCCATGCTTATCTTCTACAATAGCAAATCCTTTATGAAAAACATTAAGCTTTTTATACCATTTATTATGTACTAACTTTCCATGATTATTAATATGTGTAGCTTTACCATCTTTATGGACTACAGCGATACCATCCTTAAAATCCCCAACATAATTGTATTCTTGCTCATAAACTCTATTGCCGTTCAAATCAATATGAAAAAACTTATCATGCTTTCTAATCACACAAATATCTTCTTGGTAATTTCCAATCCATTGATACGAATGTTTGTATACTCTACATCCAGATGGATCAATATGGTAATACCCTGTGTCATCTTCTACGGCTGCTCTATTGCAGTAAAATCCAAAAGTTTTTAAAAATCTGTCGCGATAAATTGCTTCTCCCATTGCATCGATGTGATAAGCGCCTGTCTCATCATAAACTGGTGCAAGGCCAGGCTCGTGAAATTTATCAACTCTAATAAATCTATTTTTGTACAAAGGATTTTCTGACAATTGGTGAAACCTTTCACAGGGGGAAACCCTAATAGATTTAAGGTACTC
			ACTATCTTTCATTAATTGACTAATGGTTTTCTCATGTTGCATGTTTTGCATAATTCATAGTTTAAATAATTCTTTTGTAAGTTTAGGTACTCGCTACTTTGCCATATTTCCTCCAGTTTAACTTCATTAACATTGCCAAAATCTCCTAATGTTTTGCGTAGTTCATCTGGAGCACAGCAGGGACTAAACTTGCCTTCATTGTTTATCCATGCTTCTTTACCTAAAAATGGGCACTGACCACCTAGAGCCAAATCCTTGATACCCTCTTGAGAAAGGATCGTAAAATTTTCTAATTTTATCTTTTTACCATTTGGCAATAGCATATTATCCCTAAGTTCATATAACCTTCCCACCTCCGTATTCCATCTACTAATTGCTAATTCATCTCTCCTCATAGATAGATCCTTAATTTCCTTAAAATGTGCCCAAAGATGATGTCCTTTAACTCTATCTATGCCATTTTTTATAGCCATCTCAACTATGTCGTAAAGTTCATGTAAATTACTTTCTAAAAATGTTAATTGTAAAGTAACGGTACACCTTTCACCTGTATCGCTAAAGTATTTATCTCTAACTTCAAGGAAAGTTTTTAAATTTTCTGTCACTACTTCCCATTTTGAACCTTTCATGATTCTTTCATGAGTTTCTTTAGTTGCCCCATTCCAGGAAATCTTAACATCAGATAAAATTGGTACCAATAGTTCAGCCCATTTTCTAGCTCCTTTAATAGGAAAAGAACCATTGGTTGTGAGGTTAAGCTTAAGGTTGAACTCATGCACAAAATTGATTATTTCATCAAAGCTTTTATACATTAAAGGCTCACCCATAGTAGAAGGAATGATTTCCCTTAAAGGTGTGCCAGCTGCTTCCTTAATTACTTTTCTGATAGTTTCTATCGACAGTATCTTAGGTTTTATTCCTTTAGCTTTCTTTTCTTCTTTAACTTTGCTGTATGGTGAAAAACATTCGCACATTATACAAGCAAAATTGCAGTAATCTGGATTAGTATCAAAAGTAATTCTCCAAGGACCGGGTTTCAAAGCTACTGATTTTCCTTTCTTTTCAATAGCATTACGGTAAATCTTGTTAAGTTTTTCAGTATGCTCACTTATAGAAGGTATATTTCCATTTTCAGTATAAGGATAGCCTTTTTGGGTAAGTTTATTGTATAACTCCTGATTTGTAGATAGGACTTGCATTTTTTCTGATAAACTACTTGCATCTCTGTGCTTAAACAATAGTCCATCTCTTACATATTCTGCCATACCACCATAATCGGCTGTTATAAGTGGTATTCTAAGTTGCTGTGCTTCATGTATTACTAATGGTGAATTTTCACCCCAAATTGAAGGAACGACTATTGCATCAACTTTATTAAATACGTCAGTAACTATATTCTTATTATCATAACTTCCCATCCACTCTATTCTTTCTTTAACAACAGGTGAAAACTGATCGGCAATCGCTTTTAAAGATTTAGTTTCTTCTCTTGCTGCTCCCCAAATTCTAAGTTTTGCTTTAGATGATAAGTGAGAAAAAGCCTTTAGTAATAGGTCAACACCTTTTTCGGGAGTATGAGTACCAATATAACCGAAAATAAACTCTTTTTCTTGTGCTCTATTTCTATTCTTAAGACGATTGAGATCAAAACCATAATCAAGATAAGAAATTTTGTTTATCGGAACATTGAAATCCTGAGTAAATTTATCCATCAAGAATTTTGATGGGGAAATAAAGTAATCTATATAGTCTATTATTTTCCTTGTGTGCTTCATTCTAGTTGCAACCCATTGTTCCCAATAATTTATGTCTAAATTCAGGAATTCTTCATCTCCTGTAAAATATCCTTTGTAACATTGGGTTGCACATTTTTGATCCTTTTGTCCATCACAAAGCCGCAACAAATCTTCAGAATTGCGTTGAATAAACCTTCCTCTTGGACACATTAACCAAAAGTCATGTAGCGTAAAAATTGTAGGTATATTTTCTTTAAAAGCAAT
			TTCTGGTAAAGTAATTGATAGATGATTAAGATGACCAAAATGTATAAGATCTGGCTGAAAGTTATCTATTACTCTTTTAAATTTTATATCTACTTCTTCATTAATAAATTTATAACGATATTTAGTTATGGGTATATTAATTAAATGCAGTAAGATTCGTGAATCACTACGATCTAGGACTGTAGTATAATAAAAATCAGGTAAAAAGCTATTTTCATACCTAGTAAATACTTGTACCTCATTGTTATTTGCTAGTTCATGAGCAAGAGTTTGGCTATAAACCTCTGAACCAGCACTATAATAAGGAGGGTAACCATGAATAACTTTTAATATTTTCATATATTACCATATCTATATTGTCAGGATATTCTTGTGTATTGTTTTGTAGACTTTTTATAAAATTACTTAATCCTACTTCTAATGAATGTTTTGGAGACCAACCAAGTAGCTCTTTAGCTCTAGTAAAATCACCATGGAACTTAGTTACATCAAAATTTCTTGGAGGATAAAAATCAATTCTAGAATCACTTTTCGTGACTTTTAATATTGTTTTTGCTAAGTTTTCTAAAGTACATGGGCTATTAGTAGTAAGATGAATAGCAGGAAGAGAAGATTTTTCGCTTTGTAAATATTTAACAGTTAAGCATATACCCTCTATAACATCATCCAAATAGGTAAAATCAAAAACACATTCTTTACCTTCTATTTTAATTGGATCACCTCTTAATGCATTAATACAGAGTGCAGGAATTACTCTACTGTTATGATCTAGTAAACCACCGTATACATTTGAAAAGCGTAATATTGCTACATTAAAATCTTTTAAGCTTGTTATTTGTTTCTCAATAAATGCTTTACCTTTGGCATAATTATTTATTGGATTGATACTAGCAGATTCTGTAACCGGCAGTTCCTTCTGCTCTCCATAGACTTCCCTACTACTTGCATATATAAACCATGGTTTATTTGAAAGTGACTTACATAACCCTAAAAACTGCATTGTACCATCAACATTAATTTTTTTACACAGTTCAGGATAAAGTTCACCATGTATAACCCGAGAAATTGCAGCCAGATGAATAATTCCTGTACACTTAGCAAGTAGTGGTACTATATCTTCTAAAAAAAAACTGAGTGGATTGTTGTGAAACCTAATATCACAGCTTATTACTTCATGGCCCTGGTTTTCTAACTTTTTCACCAAGGTTGACCCTATCAAACCTGCAGCACCTGTTATTAATATCCCCATGTATACCCTCTCACTACAACTAGGAAAATTTGTCGTACCAATTATCTTACAAGTAAGAATCAAAAGGTATTATAAAACCAATATAAAATAAATGTCAACTTAAATTAGTGAATAAAAAATGTGATTATGAAAGAAGAGTTGTTGCTTGAAAATAGTGTTCAGCTTTAACCAAATCCTCTTTATTATTTACTCCCATTGCTTCTCTTTCATCAGTAACTACATAACCTACACTCAAGTTATTGGTTGCTGCAATGGGTACTATATCATTAAGACAATATTCATTGGTCGAATTATTAAATTTTATTTCTTTTACTAAGGTAGAGAGATCTTTAGCATATGAAGCTATTATTCCAGAGTTTGCAAGAAGCATTTTATCTCCATTTTTTAGGATTTTTTGAACATTGCCGTAATTATCAATTACTAATCTTCCATATTGTTCATCTTGACTATTGAATCCAAGAAGAACTAAATTATTATACTTTAAACAATCAGTCATTTTCATAACTGTATCACTAGATATAAAAGGAGTGTCTCCATACTGTATTAAAACTATGTCTTGATCAGATAACTCCTCCAGATTTTCTAGAGCAATTTTAACTGCAGTGCCAGTACCTGTAATATCTTCTTGAATTATTAGTTTTATATTGTATTGATCGATTATACTTTTTAGAGTATCAAAGTTTTCTAAATCTTTTAGAAGGGAGTTGTTAACAACAATTGATAAGCTTTTTAGACTCAGCAATTTTGCATT
			AGAAATTATATGTTCTAAAAGAGTAAGATTTCCCACTTGGTGCAACGCTTTTGAATATTCAGAATTCATTCTACTGCTCTTTCCTGCTGCTAATATTATCAAAATGTTACTCATACATGACTTAGGGATTGATTAGATAGTAAGTTAATTTATAATTAATAAGATGTAAAGCCCACTATAATTTTCTAAATGATCTAGATCTTGGCACCCTCATTAGAGTTTCATTTAAGAGAACTATAACTTTAAACTCTTTACTCGATTTTCTACGCTGACATCTTGTAAACTCTGATCTGGACTTTTTAATATTTCTAATAATCTACTTGCAAGGTTTGAGTGTTTATTGATTACTGCAACCTGGACTAATGACTTGCCTTGATCATCACGAGCATTTGTTACAGCTACGCGCTCATCGGGTTTTATTGCTCTCAGCTTACTGATAATTTCAACATTACCATTTTTTGCATTTTCAAATAGCTCTTCTACTAATTTCAATAGGTTAGTAATATTCTGGTCTCGAGAAAGATCAAGTGGTGTTTTACCTTCTTTATTCTTGATGTTATAAATTGCACCATGTTTCAACAAAGATTTTACAGCTTCGAAAAAGCTATTTTCAGTAGCAACATGCAACGATGTAGTGCCTTTAACTATTGTTTTAGCATTAATAAAATCACTCAATTTATTGTGGCTTACACGTTGTAACAAAGCTTCAATAATTTCTTTATGACCTTTGGAAGCAGCAGTGTGTAATGGTGTATTACCCTTGTTAGTAACTTGAGTAGCATCAGCTCCATTTGCTAGCAAGATATTTACAACTTTTATGTGCCCATTATTAACAGCATAATGTAATGGCGTTCTTCCATCCACGTTCTTCGAATCAATGATTGCTCCATCTCTAATGGAACTCTCAATTCCTAAATA--------------------------------------------------------------------------------------------------------------------------------------------------------------------------------------------------------------------------------------------------------------------------------------------------------------------------------------------------------------------------------------------------------------------------------------------------------------------------------------------------------------------------------------------------------------------------------------------------------------------------------------------------------------------------------------------------------------------------------------------------------------------------------------------------------------------------------------------------------------------------------------------------------------------------------------------------------------------------------------------------------------------------------------------------------------------------------------------------------------------------
			----------------------------------------------------------------------------------------------------------------------------------------------------------------------------------------------------------------------------------------------------------------------------------------------------------------------------------------------------------------------------------------------------------------------------------------------------------------------------------------------------------------------------------------------------------------------------------------------------------------------------GCGATTTTTTGCAATTGAAAAATACAGTGGCGTAAAGCCATCGTACTTAATCTCTGAATTAATATCTAAACCTTCTTCTAATAAAGTGTTGACTAAATCCAACTGACCATTTCCTGCTGCTAAATGTAGTGGTGTAAGACTAAGATATTTCTGAGCTTCATAATTTGCATTTAAAAACTCTACAAAAAATTGTAGCTGATCCAGATTATTAGATATTCTATTAGTAAACATAAAGGCCTCGCATATAAAGGCCTCGCATGAAGAATTTATGTAAATATAGCATCTACAAGTTTTTAAGCAAGATAAATCTTCTTCTTAAAAAAGATACTGTATCCAATCTGTGTACTTATAACTTTTTTATTTGATCATGGGTGATCAGCTGTCTCAGCTGCAATAGAGACACCTACCTTAAGTAGCTACATCAAATTTCTCTGTTTTTTGCCCCTTTTTTCTCTGATGAAGATGTCTTCATTCTTCTCAGTAGCCAATATTCTTTTTAAAGAATAATCGTTACGTGCACCAAGGAACTTAGAAAGAACAATAGGAAATCCATTTGGAGAGTAGACCGGCGGAGCTTCCCCACCAGTCTCTCGCAGAACTGTACGTAA-------------------------------------------------------------------------------------------------------------------------------------------------------------------------------------------------------TAAAAATTATAGCGGCTGCATGTTTTTTAAATTTTTTCTACTTCAGCCAAAACACGCTTGTTAGCACATTATCAATTTACATTATTAAAACTCGCTATACAGTGATTTATTTGCCTTTTTCAATTTATTAAGCTTTTTAATATCTATATTTAAGAATACAAAAATACCAACCTTTATGTGAAATAATAAAACTTCTAGCTTTTTTGTTGTGTAGAGTTTATCATTTTTATTTAACTTTAGTGAGATTATGTCAGACCTTGCAAAGAGGATGTCTCTGATAAAACCGTCGCCTACAATTGCTGTGACCGATAAGGCAAACAGATTAAAAAGCGAAGGAAAGAAAATTTGCGTTTTAGCTGCGGGAGAGCCGGATTTTGACACTCCAGATCATATAAAAAAGGCAGCTATTCAATCGATAAATGAAGGCAAAACTAAATATACTGCTGTTGATGGAACGCATGAGCTTAAAGAGGCGATAATCAATAAGTTAAAAAGGGATAACAATCTAGAATATAAACTGAACCAAATTTGTGTCGGCGCTGGCGCTAAGCAGGTGTTATTCAACTTATTTATGGCAACAATTGACCCT
			GGAGATGAGGCTATAATACCAGCTCCTTATTGGGTTTCATATATTGATATGGTAAGTCTTTTTGGTGGCCTGCCAGTTGTTGTAGAGTGTAAACAAAACTTTAAGCTGACACCGAATTTACTTGAAAGCAAAATAACTAAGAAAACTAAATGGTTAATTCTTAACTCACCAAATAACCCAGCAGGAATTGTCTATACATATGATGAATTGAAAAATATAGCGCAGATATTACTCAAGTATCCACATGTAAATATTGTTACAGATGATATTTATGAACACATAATATACGATGAAAGGTTTTTTACTATCGCTCAGGTTGAACCAAAGCTTTACGATAGAACTTTTGTTGTCAATGGAGTGTCAAAAGCTTATGCGATGACAGGTTGGAGAATAGGGTATATTGCAGGTAGGAGTGGTGTGGTAAATGCTATCTCTACACTACAGTCTCAAAGCACTTCTAACCCAAATTCAATAGCACAAGCAGCAGCAGTTGAAGCGTTAAATGGTGATCATAGTTTTTTGAAAGAAAGAAAAAAAACTTTTAAGGATCGTAGAGATTTTGTGATAGAAAAGCTAAATTCTGCTCCAGGACTGTCATCATCTATTCCACAAGGTGCATTCTATTTCTTTGTCTCTTGTGAAGGTTTATTGGGTAAGAGCACAAAAAGTGGTAAAGTAATAAGTAATGATCTTGATTTTACTGAATATTTATTGGAAGACTATTTAGTTGCTGTAATTCCAGGGGTTGCATTTGGTCTAAAAAACTACATTAGAATTTCCTATGCAACCTCTCAAGAGCAGCTGAAAATTGGATGTAACAGCATCATCAGAGCATGTGAAATGCTGAGTTAATTTTTTTATATCGATAAGTATGGCCTGGATGTATTTGCTATTAGCTGGTTTGTTTGAAATAATATGGACCACAGCATTAAAATATAGTAATGGCTTTACTCGTATTATACCTGTAGTAGTTATTTTAGTTAGCGGTTCTGTGAGTCTTTACTTGTTATCGGTAGCAATGAAATCTATTCCTCTTGGTACATCTTATGCAGTTTGGACTGGTATAGGTTCTATAGGTGCGGCAATTATAGGAATAATGTTTTTTAATGATTCAGTAAATTTTGGGCGTTTATTTTCCTTTGTTTTGGTAATACTAGGTATTGTGGGCTTAAAAGTATTTACCAATTAGGAAAAGTTAAGTACGTCTATTTTACCATCTCAGGACTTTCTACTAAAGTTGCTTTGGATTTTTCAGTTCTCGAAGAGGGCATTCTATTGATTTAGAAAGTACCTTTCTAATGTTCAATATTTCATTTTTCTCATTTTGTTGAGTTAAGTTAATGTCGTTTATTTTATTCACTAAATCTTTTCCTTCCTTTAAAATTTTTAAATCGCTTTCGTTTATATGATGTTCATTTTTAAATTCTGCAACGATTTCTTTCTTCTTTGGATGAGTATTCAGAAATTCTAATATCTGGTGTTTAGCAACAGCTTGAATAAATTTCTTATCGTGAAATATTGAATTGTTATGTAGTTCTTCTAGGCTTTTATCATATTGTTTTGCTTCGTTTACAGTAAGTTTTATTATTTCTTCTGCGCTACTTAAAAGTTCCCTGTATAACTTGTCGTATCTATTGCCTGTGTGTGCGGCAAATGTTTGTTCAATGTATTTTGTTATGTAGTTTTGTAGCGTATTGTCTATTGTATCTATGTTCATTCACTCACCTTGCTTTTATGTTATATTTTACACGCGAAAAGGTTAATATTAAGTTAACTTAGACGTCTCTAAAGCCAAGTTTTACTAAAAATTATATTATTTAAAGTATAATTTTTATCACAGAATAAAAGCGTAAATAAAATGGACTTTGTAACAAAACTAAAGCTTAAGATAAAGATGAATAAAGGCAAAATCATAAATATACTTATCATTTGTGGTGTAATTTTTTTCATATACCTTATTCATGAGCCAGTTGTAGATATGGTAGAAAAAATTATAAGTA
			AAATAAAAGGTCTCTTTTAAAAATAGAAAAAGTGAACTTTTTCCATCATCCAAACTTGAACCTGGAAAATTTAGTTAATGCATAAACTACTTACGTTGGCTATGAGTTCAACTGTATAAAATTCCGGTAAATTAAAATAAGTATTCATAAAAATATTGTTTTCTATAAACAGAGTATCTATAATACTAGCTTTGGGGTAAAGTATTGCAGAGGAATTTTTTAATCTGGTTATTGGCGTCACTGTTTTATGCATACCAATATATATTACGCGTAATTCCAAACATAATTGCGCCTGAATTAATAACGAAATTTAACATAAGTATTACAGATGTTGGTCAATTTGGTGGGCTATATTATATAGGCTATACGCTTGCTCACATACCTGTTGGTCTTGCCCTTGATAGATTTGGGCCAAAGTTTGTTTTGCCTGCGTGCATTGTCTTAACGTTTGCTGGGACATTACCACTAATATGCTTTGATGAGTGGTATTACTCAATATTTGGTAGAATGATTGTTGGAGTTGGGTCATCTGCTTCGGCAATTGGGCTCTTTAAAGTTGCAAGTATGTATTTCTCACAAGAAAAATCAGCAAGGATGGCTAGTTTATCTATAATAATAGGGTTACTGGGAGCTATTTATGGTGGATTACCTCTAGACTTTTTGCTCAATAAATTTGGTTGGAATTATGTTATATATACTTTCTCAGCGTTTGGTTGTTTGCTTGCTCTGTTGTTGCTTTTAATAACGCCAAAAAGCAACATAGAGGAGAGTAGAAATGACAACATACTTCAGGATTTAAAGACTGTACTTTTCAATAAACATATCATTCTAATCAGCTTTTTTGGTGGCTTAATGGTTGGACCATTAGAAGGTTTTGCTGATGGTTGGGCAAAAGCGTTCTTATGTGAAACATATCAAATGACCGGGGATCTGGCATCTTCGCTTTCTTCCCTTATGTTTATAGGTATGGGAGCTGGATCATTCTTTTTAGCTTACTTGCTCGAGAAATATCCAGACAAACATTATGAAGTGATTATTGCGTGTTCTTTTGCTATGATTGCTAGCTTCCTCTTACTTTTCACGCAAGCTGGTGGTTTATATATTGCACTACCTGCACTTCTTGTTATCGGCTTTGCGTCTGGTTATCAGGTAATTACTATTTACAAAGCAATAAGTTATGTGAACAGTAACTTGGTAGGCTTAGCCACAGCCATATCAAACATGATAGTTATGGTTTTTGGCTGTTTTTTTCATACAGGAATTGCAAAAATAATAGATTTATGTTGGAATGGAATGGTAGTACAAGGAAATCCTGTGTATGGTACTGAGTTACTAGTAAAAGCAATATCAATTATTCCTGTATGTTTGCTTTTAGCTGTTTTTGGATTTATGTGGTTAAAGAAAAGTTCTTATGACAAGTGTTTCAGAAAGGATTTGTGACTCTAAAAGTAGTCTGAAGTCTTTTGATAATGAAGTTTATCAATCTATAGAGAAAGAACTGCGGCGGCAAAAATCACAGTTGCAACTGATTGCATCAGAAAATTTTGCGAGTAAAGCAGTGATGGAAGCACAAGGTTCTTTTCTGACCAATAAATATGCAGAAGGTTATCCAGGTAAGAGATATTATTGTGGTTGTGAGTATGTGGATGAAATTGAAAATCTAGCTATAGATAGGCTTTGTAAGCTATTTGGTGTTAAATTTGCAAATGTTCAACCTCATTCTGGTTCTCAGGCAAATCAAGCGGTGTTTGCTTCATTACTTACTCCGGGTGATACAATACTTGGATTGTCACTGAACTGTGGTGGACATTTAACTCATGGTGCAGCACCAAACCTTTCTGGTAAGTGGTTTAAGTCGATTCAGTATACAGTTAATAGAGATACTTATCTACTCGATATGGACGAGGTAGAAAAGCTAGCGCTGGAGCATAAACCGAAGCTAATCATTGTTGGTGCTTCTGCTTATCCAAGAGAAATAGATTTCGAGCGCTTTCGCAAAA
			TTGCGAATAAAGTTGGTGCATATCTGCTTGCAGATATTGCTCACTATTCAGGGCTTATTGCTGCAGATTGTTACCCATCCCCTGCTGAATATGCGCATGTTATGACTTCTACAACTCACAAAACTCTACGCGGTCCTCGCGGTGGAGTGATAATGACAAATGATGAAGCATTACATAAAAAAATTAAGTCTGCGGTTTTTCCAGGGTTGCAAGGTGGGCCCCTTATGCATGTGATAGCTGCAAAAGCTGTTGCATTTAAGGAAGCATTAGAGCCGGAGTTTAAAATTTATAGTAAAAAAGTTGTAGAGAATGCAAAAGTTTTAGCTCAAGCACTGCAAGAACATGGAATAAACGTTATAACTGGTGGAACTGATTCTCATATAGTACTAGTTGACTTAAGATCACAGAAATTAACAGGAAAAGACGTTGTGGATAGTCTTGAAAGGGCTGGCATTACCTGTAATAAAAATTCTGTGCCATTTGACACAGAAAAACCAACCATCACCTCAGGGCTCCGTTTTGGTACTGCTGCTGAAACAACGCGAGGACTTGAGGCAGAAGATTTTAGGGAAATAGCTAATCTAATAAATGAAGTAATTCAGGGATTAATTGATGGAAATAGTCTTGATATTGAAAGAGTAGTAAAAAATAAAGTTGAAAAGATTTGTAGTAATTTTTCTATTTATTAATTTATTTAGTATTCAAATTTCCTTTCTTTACTTTGGACTAAACTATTGTATAGTGATTTTATAGCTCCTTAATTGTATGATAAGTGTACCTAGCATAGAGAGTTGTGATTTTCACAATAAAAATGTTCTGCTCAGGGTTGACTTCAACGTTCCTATAAAAAATGAAAGAATTTGTGATACTACTCGTATTTTGAGAGCTCTACCTACCATTCAGTATTTGGCAAATGTAGGTGCAAAAGTTATTATTATCTCACATTTTGGGCGTCCAAAAGCAAAAGATAATAACCTATCGCTAAAAAACGTATTTGAAACTTTATCGCAGCTGCTGAGTAAAGAAGTGAAATTTATTGATGATTGTATTGGTGAGAAAGTACAAAGAACAGTAAATGCGATGAGTGGGGGAGATATAATATTACTAGAGAATCTGAGGTTTTATAAAGAAGAAGAACGGAATGATTCAAATTTTGCTAAAAAATTAGCATCTCTAGCAGATATATATGTAAATGATGCATTTTCTTGCTCTCACAGAGCTCATGCTTCTATTTCACGCATTACAGAATTTTTACCTTCTTATGCAGGATTTTGCTTGCAAGATGAGCTAAAGTATCTTGAGCAAGCCATATCGTTTGACGCTAAACCTATTACTGCGATAGTTGGTGGAGCTAAAATATCCACTAAAATAAAAATGCTTATAAAACTAGCAGAAAAGGTTGATTACCTTATTCTGGGTGGCGCAATTGCTAATAATTTTTTGTTATTTAATAAAGTTAATATAGGCAAGTCTTTTTTTCAAAATGGTGTTGATGATCTTCTGCACAATATTGTTGAGACGGCAAATAAAAACAATTGCAAAATAGTTGTGCCAGAAGACGTTTTGGTTGCAGTAAATTCTGATTATAGCACTGGTATTTTAAGAAAAACTGAATCCATTTTGGACGGTGATATAATTTTAGATATCGGACCTCAAACTTTAAGCACAATAAGCAGTATAATAGCAAGCAGTAAAACTCTACTGTGGAATGGACCTATTGGTGTTTTTGAACATTCAGCTTTTGCAAATGGTACAGTAGAGGTGATGAGATTAGTAAGTAATTTAACGCACAAAGGAAAATTAACCAGCGTAATAGGAGGAGGGGATAGCCTATCTGCAGTAAATGCTGCAGGTCTTACTGATAAAGATTTTACATATATTTCAACTGGTGGGGGAGCATTTTTAAGTTGGCTCAGTGGTGATAAAATGCCGGGACTGAGATTAACATCTAATTAAAACTTTTTTAAGCTGTTACTTGTACCTTAGCTTTTTTATACGTT
			GTGTTGTGGTTATGTCGAAAGTAGCTAAATTAATCTTATGCTTAATAATACCAGTAATAGGATTTGTTTTTTACATTAAGGAGCATTACCTCAACGATACGAGTTCACGAATTAAATTTGAGCCATTTTTCAAAACAGATTCTACAAGTCCAGACTACATTCCACCACTTCCAGAGCTGACTGATTTTGATAGAGGAGTATTAAGGGTTTGTGGAGATTGGGGAACACAGCCTGATGAAGAAGATTTCAGAATTTTGCTTGATTGTCCGCAGCATCAAGAAGTGGTGAAAAAGATATACGATAAGCTTGATCATCAGGTGATTACACCTAGTGCAGACTTGGGGTTGTTTAAAGATGAATTGACTAAGATTTGGTTTACAAATAGCGGAACTGAAAAAGAAACTATAGGGTTTGGGCATATTTTTTGTGGTGAACCAGATAGATTGGGGCTTGGTGGTATGCATTTTGTAGGTAGATATGTTGAGGCTCAAGAAGATAAGTGGGCGGGTGCGATTTGGGATAATGAATCTCTGTGCAATAAATTAGATATTAAGCCACCTGTTTACACATTTGGAATGAAATATCTAGGTAAGGATGGAGAAGTGAAAGTTAAGTGCCCAAGTGGGTACGCGTATAACCTTCATGCTGATGATATTTTAGTTTCTGCGACTAAGGCGTTTAAGGAGCTGGGAAAAGATGGAATGTGTCTATATAAAATGGAAGATGACAATTATCAATCAGTATTTGTGAGAAAGAAAGACGCTATACTCACATTCTATCCTGACTTAACACCAAAATGTAATGATAAGAGTATTAATTGTAGCTGTAGCAAGTCTTGATTGGCTGAAAAAAAAAGTAAACATTTTATGTGTATTATGCTAATTTAGTTATATTGAGGCAATTTGTAGAGCTACATGAAACTTATAGTAAAAAAATGTTTGTCTGTTTTATTTCTGTTGCTGCTTGTAGCGCCTCTTGTACATGGACAACAATCTTGTTTAAGTGATATTGAGAACGATTTTCAAGATTTGAAAACATCATTAAAAAATCCAATATTTTTAGATCCTGCACCGAATTTAAATTATGATGATAGAGAAGGCAAAAAAGTGTTGATGGTGGTGGTGCACCATACCGAATCACCAACATTAAAAAGTACAAAATACGCATTAAATTCTTCAGGGATATCAGTACAGCTTATTGTTGATAGAGATGGTAGCATTACTCTGATGGTTCCACTTGAAAAACGAGCATGGCATGCTGGTATAAGTTATGCGAAAGTTCAAGTAGATAATGTGGTTGAAGAGCTACGAAAACTGAATGATTATTCTATAGGTATAGAGATTGTAAACACAGGGCTTGAGCCTTTTCCAGAAGAGCAAATGAAATCTGTCAAAGATCTGATTTTGTACCTCATGAAGCGCTTTAAGATTAGAAAAGATATGATATTTAGTCACGCTGAGATAGGCACTATAGTATACAACTCAGCAATTGAAGGTTACGCAATGCGTAAGCCTGATCCACATAAGTTATTTGATTGGGAGTTATTAGAGAAAAGTGGTATCGGATTGCATATAGGTGATAGAATCAGTCCTCAAGACGCAAAACAAAAAGTAAATGAGATTTTGTATAAGGTAGGCGATAAGAGTGAAAATATTTTGAAATTAAAAAAAAGGTTAAACGGTTTTTTTTATAAAATACTGCCTTGGAATGATAGGGAAGGTAATATGATTTTTCCTGACAATAATGCTAATTACTCAAATGAGTTTGATGAAAATTTTGCGTGGGTTATCAATCAGTTTTCAATTCATCACTTGCCGAAAGAGATTAGAAAAGACTTGCCTCTAAAATTAGAACAGGAAGATATTTTGCCTGAATTTTTAAGCGAATATAGCAATTGTATTTTCAACAGATTCACATCTTTTAATAATAAAATTGAATCAAGTTTACAATCACCATTTTTGAATGAAGAGGATTACAAGCGTTTATTATCTTCTTTTGCA
			GAATATGAAAATAATATTTCTTCTACTGCATTTGCTATGCTCATGTACAAGATTAAGCTATATTACGACTCTTATCTAAGGTATAATATAAGATCCTCGCTTTATATTCCATTTAAGCTTAATGCATTTGAAAAGCTAGATATTTTAAAGAATGAAATATTATCTTTTAAGTCTATAAGCCCTGAAAAGGCTATAGAAGTCTCGAATTTGATTAATGAGTTTAGGTCGCAAGTTTTATCTAATTTCCAAAATTTTGAGAAGCAGTGGTTTCAAGAATTTAAGGACACTTGGAAACAAAAATTTATACCGAATATGGAAAAGCAAATGTCTTGGACTGCGCTGCATGAAACTGTGTTGGAATATTTAGAAAAGGCGAAGAAAGAAGTCTAATGAGTATTACAATGACCAGATGCATGGGCAGAGAAAAATAAAGGCACATGCATCTGGAAGTATACAAAAATTTCTAAATGAGATTAATATAGTATTGGGATGACAGAGTTTAAAAAATAAGTTACTTTTTTTATTTTTGGTAAAAAGTAGTCTATGGGTATTAAAATTGCACCTTCTATACTTTCAGCAGACTTTGCAAAATTAGGGGAGGAAGTAAAAAGAATTAGCGACTTGAATGTAGATTATATACACATAGACGTTATGGATGGAAATTTTGTTCCAAATATTACAATAGGTCCGAATGTTATCTCTGCGATACGTAAATATAGCAACCTTCCTTTTGATGTGCACTTAATGATTAAATCTCCTGGTGACCATATTGAAAGTTTTATAAATGCTGGTGCTGATATTATCACTATACATGCAGAAGCAGAGATACATCTTGAGAGGCTAGTAAGAAAGATAAAATCATATAAAAACAATACAAAAAAAATAATACAAGTTGGAGTTTCAATTGTTCCTTCAACTTCTCCAAGCGTGCTTGAGTATATAATAGATGAGCTAGATATTGTGCTAATTATGACAGTCAATCCTGGATTTGGAGGACAGGAGTTTATTCATTCGCAGTTGAATAAGATATCTACCGTGAGGAAAATGATACAGGACCGTAATCTTAAAACACAAGTTTCAGTAGATGGTGGAGTTAACTTTTCTAACGCAGCTGATATAATAAAAGCAGGTGCAAATATATTAGTTGCTGGATCAGCAATATTTAAAGCTGAAGACATGAAAAAGGCTATAAACGATCTTAAAAATCTTTCGTTATAACCCTACAGATAACACAAACCATTTTTGTTATCTTGTCAGTTTTAAAAATTCCTATTATCTCAGTGCTTCGACACTGAGATAATAGAAAGTAAGTTCAACCTCAATAGAAACCTGATGATGAGTCATTATTACCAGATTTTGGTCTGTTTCTATTGCTAAAACCAGAACGAGGACGAGTAGGTCTATTACTATGATAATTATCTCCAGGTTTTTTATTAAACGAGTTGTTATAATAATTATCCCTATTATTTAAACCATCTCTCCTTTCTTCATTGTAAAGCTTACCTTCAAAAAATTCACCTGTTTCTTGATCAACACGACGTCTTGATAATTTTGGACATCCACCTTTTTCAAAGTCAATTATCAAAGCTTTGAAGGTATCACCCTGTTTAAGTATATCCTCAATGGACTCTACATGTTGATTAGCTACCTCGCTTATATGCATTTTTCCTTTTCTTCCATTAAGAAATTCTAGCTCTACAATAGACTTCTCTATCTTTACAACTTTAGCATCAATTATAGAACCTTGTTCTAGCTCTGTTATTGAATCAATCATCATATTCTTTGCAGCTTCAGCTTCAGTACTACTAATGGCAAAAACAGAAACTTTACCGTCATCCCCTATTTCAATTTTTGCATTACTTCTTTCACATACACTGCGTATATTTTTTCCTTTAGCACCAATAGCTGCAGAAATTTTATCTTTATCTATATAAAATGATAACACTCTTGGTACATGATCTTTTATATCCTTACGATGTTCTGAAATTACTGCATTCATT
			TTTTCTAAGATATGTAATCTTCCGACTTTTGCTTGTTCTAAAGATTTTTCAACAATTTCAAAGCTTATACCAGGAATTTTCATATCCATCTGCAGTGCTGTAATCCCTTCGCTAGTTCCTGCTACTTTGAAGTCCATATCACCAAGATAGTCTTCATCGCCCAGTATATCAGAAAGTATTATATGCTCATTTTTGTCTTTGATGAGACCCATAGCAATTCCTGCAACGGGAGCCTTTATTGGCACACCTGTATCCATTAATGCAATGGAAGTGCCACAAACTGTTGCCATAGAAGAAGAACCATCAGATTCCATAATCTCAGATACTACCCTTATTGTATAAGGAAATTCAGATTTATCAGGTAAAACAGGATGAAGTGCTTTCCAAGCAAGTTTACCATGACCAATTTCTCTCCTTCCTGGTGCGCGTATAGCAGAAGCCTCTCCAACAGCAAATGGAGGAAAATTATAATGCAACATAAAATGTTCACGTCTATCCCCTTCAATGTCATCCACAATTTGCTCATCTTGTGTAGTACCAAGAGCAGTAACAACTAGTGCCTGAGTGGTGCCCCTTGTAAATAGCGCAGAACCGTGAGTCTTGGGTAGAATGTCAGCCTCAATTTCTATCTGGCGTATTTCATCATACTTACGGTTGTCTATCCTCACACTTTTCCTTCTAATCATTTCACGCACTAAAGATCTTTCAAAGCTTTTTACTGCATAAGTAATTAACTTTTCGTCTTTTTCAGCCTCTTTAAGAGTATTCAATATATTATTCCTGACTACTTCTAGAGCTTGAACTCGCTCTTGTTTTACTGTTTTTGAATATGCTTCTTCAAAGTCTTTTCGATATTTTTCAAGTCCTTGAGTTATATCTGATATATCAACAGGAGCAAAGCTTTCAGGTTTATTGCCTACTGTATCAGCAAATTCTTTTATAAGCTTAATAATAGGTTGAAGATGTTCATGGCCGAATTTTATTGCACTCAAAACATTTTCTTCAGAGAGCTCTTTGACTTCCGATTCGACCATTAAGATCGAATTTTCATCACCAGACAAAAACAGATCCAAGTTGCTTGCTTTCATTTCTTGAACGGAAGGATTGAGTATATAATTGTTATTTTCATCACAACCGACCATAACTCCAGCTATAGTAAAGTGGAAAGGAACACCAGAAATTGCAAGAGCTGCGACGGTACCTATCAATGCTGGTACTTCAGGAGAATTGACCGTATCGTAAGTTAATAGATTACATACTACACTAATTTCATCATGAAAACCTTCAGGAAATAACGGCCTTATACTTCTATCTATTACTCTTGAAATTAAAGTTTCTCTATCAGATGGTTTTCCTTCTCTTTTAAAAAAACCACCAGGAATCTTACCCATGGCATAACTTTTTGCAATAAACTGCACATTTAAAGGGAGAAAATCAACACTTTCTTCCTTCTTTTTTCGTACAACAGTGACTAAGATAGAAGTATCTCCATAATTTACAACTACTGAACCATCAGCTTGACGTGCTATTTTCCCAGTTTCTAAAGATAAGGTACGCCCCTCCCAATCTATAGATTTTTTTATAATTTCAAACATACAAAATTCCTCGATTATTTTCTAATGCCTAACTTCTCTATTAACTCTTGATAGGCTTCATTACCAAATTTACGTTTTATATAATTTAAGTGCTTGCGCCTTCTACCTATCAATATAAGTAAACCGCGCTTAGAATTATGGTCATGCTTATGCGTTTTAAAATGCTCAGTTAAATTACTGATTCTCTCGGTTAAAATTGCACACTGTACAAAAGATGAACCTGTATCATCTTCTTTAATTGCATATGTACTAATCAAACTTTTTTTCTTTTGGGATGTTATTGACATCTAAACCTCATTTCAAAATATTAAAAACACGAATAGGCTTCACATAACCATGAGTAAAACTGCAAATTGCAATAGGTACATTACCCACTATCGTACAAAAAATATCATAATTCTTTAA
			ACCACGCAAGTTATTTAATATAATTCCTTGACCTTTTCTGATTTTCTCCGCCTCCTCTAGGGAAATTTCAATTTTGAACATCGATTTTAAAGCCGATTCAATGGGGATGATGAAACTTTTTGTATTACCTCCATCATCTTCTGCCATCCCACCTCCCTCTGTCATCCCAGTGTCAAGCACTGGGATCAAGCCTATTTCATCACGAACATTGTTTTTGACATATGCTCCTAGAATCTTTTGTCCATTACATGATTTGTAAGTATTTGTATATCTGGATCCCAGTGTCAAGCACTGGGATGACATCGGAGAGTAAGTTGTTGTGTTTTTTTTAGTAAGTTGCTCAATTGTCACTGATTCATCTTCCTTAAAATCACCTACCATCGTTCTTCTTAATTGTGTAATATGTCCAAAACAATTTAATTCAATTCCAAGATCTCTTGCAATTGATCTTACATATACGCCGCTACCGCAGATCATAGAAAAATCGGCACTATTATTTATGGTGTCCAAAAGTATCATCTTCAGTTCATGTATTTTGACTTGCCGGGGCTTTATATTCACCCTTTGCCCACTTCTTGCTAATTTATATGCTCTTGCTCCCTTGATTTTCACCGCTGAAAATTGAGGAGGAGTTTGTGTTATCTCACCAATAAAATCCTTAATTGCATAGTTTATTTGATTATATTCAGGTTTTATAGTGCTAGTTCTAATAATATCACCATCTAAATCGTCTGTAGTTGTTTGCTTTCCCCATTTGATTGTGAAATTGTATGCCTTTAAGTCACAAGATAAATACGGTATAGTTTTTGTTGCTTCACCAAGAGCGATCGGTAATACACCTGAAGCCAAAGGGTCAAGTGTTCCCAGATGGCCGGCTTTTTTTATTCCAAAAATCCTTTTAATTTGAGTTACAGCTTGTGCAGAGCTAATTCCTATTGGTTTATCAAGATTTAGCCAACCATTTACCATGTATCAATCTTATATAATTAGTTACAATTTAGGAAGTAGATAAAACATCAAGTTATTAATGAAAATACTTGATTAGTTTACATTTTTAATATACAATTAACTTTTTATAAACCTTAATTAAGGAGGAAGTTATTATGCCTACTATATGGAAATTGAAAAATATAGCACCCATAACAAAAATGAGTATTGAAAGTACAGTTGCAACTGCATCTTTAGCAGCAGCAATAACAACATTATTGATTGCTACTAAAGTAATTGCCGGACCTGCATCTTTAGCACTTATTGCTAGCCCTGTTGGAATTGCAGTTCTATTTATTGCCGCTGTATATTTTGCTGCAGCAGCTTATGCTTCATATCAGCAAATGAATGCAATAGAAAATGCTAAGGGTGAAAAAGGCGATAAGGGTGACCAAGGACCAGTTAGTGATAAAGGTGACCAAGGACTTCAAGGTACAATTAATGAAGAAGAGCTTGAAACTATGTTAAAAAATCCTAAATTTACAGAAATAATTAAAAATGCAGCTCAAGGAAAAGCAGAATAATAAATTAGCATAACCAGAGGTAGATTTTCTACCTCTTTTTATTCCTTTCATCTGAATATGTAAAAGTTACAATAGCCTATCCCACAATTCAACTACATCTTCATCAAAGTCTATTATCTCTACTTTTTTGAATTGGTAGCAGTTGTTTATGGATTGAATCCCTAGATCTCCTATAAAAGGAGTGGCATCATTACCTAAAATTTTACCACTGCGGCAGATTATCAACCTGTCGATTAAATCGTGCTTCAATAACTCTGTAACTAACACTCCTCCACCTTCAACTAATAACCTTGTTATACCAATTTCTGAAACAAGTTTTGATGCCATGTCTTTTAGGCAGACTTTTCGATCTGATGTCATTCCAGTGCTTGAAACTGGAATCCAGTTTTCACTACGCAATTGCTTGAAGTTTTCTGGATCCCAGTGTCTGGGCACTGGGATGACAGGAGGTGTATTAACTATCAAATAATTAATGTCTTTTATTTTTCT
			CTCTACTTCCTTATTTGTGATTACCCAAGTTATTACTTTGTCTGCAGTCTTTGCAATATTATGCTCTTTCTTCAATTTCCCTTGGCTATCGATAATTAGCCTTATTGGCGACCTGTCTTCGAGTCTTGGTAATCTGCAAGTTAAGAGAGGATCGTCATTGATAAGGGTACTACTGCCAATCATAATTGCATCATATTTTGCTCTGAGCTCATGTACCCAATTTCTCGTATCTTCACTTGTTATCCATTTGCTATCACCTGTAAATGTTGCGATTTTTCCGTCAAGAGTTGTTGCGATTTTGCAAGCTATAAATGGTCTATGGAGTTTCTTAGTGGTAAAAAAGCCAACATTTAGTTTCTCTGCTTCTTTCTGCATAATCCCTTGTTTTACTTCAATTCCTGCATCTGCTAAAGCTTTTATCCCTCCACCTGAAACTCTACTATCTGGATCAATTGCTGCAATCACTACCTTTCTTATTCCTGATTTTATGATTTCTGCAGTGCAAGGTTCTGTAACTCCAAAGTGGCAACATGGCTCAAGAGTGACGTACATAGTTGCACCATGAGTTAAGTCTTGAGCATTTTGCAAAGCAACTACTTCTGCATGTGGACGTCCACCGATTCCTGTGTAGCCTTCACCGATCACCATACCGTCTTTTACAATAACACATCCAACAGCGGGATTTGGTGCAACACTTCCAAGACTTTTTTCTGCAAGTTTTAATGCGATCGACATGAAATAATCATCGGTCATTAGAAAGAAGTCATTTCGTATGAGGTATCAAAAATTCTTCTGTGCTCGTGTATGGCAAATCTATCTGTCATACCTGAGATATAATCACATATTATTACTGAACGCTGAGATTCACAAGCAAGCTTGTTCCACTCTATAGGTAATAACCCTGGGTTTTCATAAAAGCATTGAAAAAGCTCCTGTACTATACGTTTTGCTTTGTTCATTGTTCTATTCAATTTATAGCTTCTGTATATTTTTTCCATGTTAAATTTTTTCATCTCTTTTGTGGCATTTGCAATTTCTGGTGAAAATGTGACTAGCATTGTATTTAGACCTCTTACATCTTCTACGCTTTTTATTTTGTAGTCTTTAATATTTTTTTCAGCCTGAAAAACGACATCATTTATCATAATCCCTATAGTTCTACTCAGTGATTCATGTATGAGTTTGCTCTGAGACAAATCTGAATATTCACTCCTTACGTTTTTAAACATTTTGCCAATTAAGGGAACATTAAGCAAATCTTCAATAGTTACTAAATTTGCTCTGAGTGCATCATCAAGATCATGCACACTGTAAGCGATGTCATCGGCAATTGAAGCAACTTGTGCTTCAATGCTTGAAAATTCCTCAAGTTTTAGATCATATTTTTCATTGTATTCTAATAATAGCTGATTATTTGTGTGAGATGCTGCATTTTGACCGAGTAAAGGACCGTTATGCTTTGCAACGCCTTCAATCACTTCCCAACTTAGATTCATGCCATTAAAGTCGGCATGTTTTTGTTCAAGATAAGTTAAAATCCTTATAGCTTGAACGTTATGATCAAACTTATACTTCTCCTTATCAACTTGAACTAGAGCATTCTCACCTGTGTGACCAAATGGAGGATGACCAAGGTCATGTGCAAGCGCTATGCATTCAGTGATGTCCTCATCTAATCTGAGCCTGCGTGCGATGGATCTTGCAATCTGTGCAACTTCAAGGCTATGAGTTAGCCTAGTGCGATAGTAGTCATGCTCATAATTGATAAAAACTTGTGTTTTGTACCCCAATTTCCTAAACGCATTAGAGTGAATAATGCGGTCCCTATCACGCTGAAAGCAGCTGCGATTTTCATCTTCTGGCTCTTTAAAATTTCTTCCTTTTGTTTTATTTGGAAAGCACGCGTAACTTAATAGAAAATTATTGTTTGACATGTAAAATTTGCAGTATAATAAGTTATCAATAATGAAGGGTGGTTGTTATGTCAACAGATTACAATA
			TTAACTTAACTGACAATGCATTAAGAAAAATCCACTCCCTTGTAGAACAAGAAGGAGATCAGAGTTCTGTTTTGCGGGTTGCAGTTTCAGGTGGTGGATGCTCTGGCTTCAAGTATAATTTTCTTATGGATCAAATAAATAAAAAGATGTCTTTGGATGACGATTTTGAAGATGACGAAGATAGCGAGGATTATAGAAGCCACTCCAGTTTTAGTGAAAAAGGTAAAGATATAGTAATTAATGATGAGAATGGAAACCCTGTGTTAATGGTTGATAATTGTTCAGCGAAATTTTTAAATAATTCAACTATAGATTATACTGAAGATCTAAGTGGTTCTGGTTTTCAAATCAAGAATTCTCTCGCTAAGTCTCGATGTGGGTGTGGTAACAGTTTCTCGGTCTAATTCTCCCTCCTGGATCTTTTTATAATATGGGTAGTGGTGTAACACTAGAGCTAGCTTCTGTAAGTAAGAGCTTCAAAAAAAGTCCTACTATTGTAGAAGACATCAATCTGAGTCTTACAAGAGGGCAAGTAGTTGCATTGATTGGTAATTCGGGATCAGGAAAAACAACTATACTACAAATTGCGGGCCTATTGGATAAGCCAACTTTAGGTGTAGTGACAATAGATGGAGTAAATTGCACGCAAGCCAGCAATAAATATAAAACTCATGTAAGAAGAAATTTTCTTAGCTTTGTTTATCAATTTCACTATTTATTACAGGAGTTATCAGTGTTGGAAAATGTTATGCTTCCTCAGCTCATTGCAGGAAAAAGTAAAGCTGAAGCAGAAAAAAAATCGCAAGCAATATTGGAAAAATTTGGTCTGGAAAGTAAAGCAAGTAGTATGGTATCTGAAATTTCTGGTGGAGAAAGGCAGAGGGTTGCAATTGCAAGGAGCATTGTAAACTCTCCAAAGCTTTTACTTGCAGATGAGCCAACGGGAAATTTAGACCCAACAAATTCTTTGAATGTATTTTTGCTGTTACATTCATATGTAAAGGAAAATAACAGCTCTATGCTTATAGTAACACACAACTATATTCTTGCAGAAGAAGCAGATCACATTTTTCAGCTAAAAAACCGATCATTAGTAAAGCTGTGAATGGAAGAAACAGTACAATACAAAGCTACCTATAACTTGTACTTATTTAACCAATGATCATTAACGGAGTATAATTCGCATGAAATGCCTTCATTGCTTTTTATACACGGACTCTTTAACTTACGCTGTTTACTTAGAAAGCATCCTGACAGCATAAACATCGCTAAAACGAGAAATAATAATTGCCTAAACATAACAAGACTTTTTTTATTTATATTAATACATTCATTTCTCTCATTTGTAAAGTTAGGCATATTCTTTTACCCTTATCTCTTTTTTTACTTTTTTGGAAGAAGTGACTGCACTATTTAAGCGTAGTTTTATATAATTATCTATAATTTGAGCTACTTCCTCTTCTTTATCCCTTAAAAAGTGGTTGGTATCGTCTACTATATGGTATTCCATATGGTTATTTTTTACCGAATTTATTAACCTTTGTGCTAATTCTGTTACATCGCTTTCTTCTGAAATTGTATCATTATTACTTTGTATTATAAGTCCAGGAACTGGGCAAGGAGAGAGAAAAGAGAAATCGTACTTAGTTGCTGGAAGAGAAAGGGCAACAAAACTTACTATCTCTGGACGGCGCATTGTCAACTGCATAGCTACCCATGCTCCAAAAGAAAAACCGACTATCCAAATTGGAACGTTGTTAGAGTTATGTTCCTGAAGCCAATCAATAGCTACTGCAGCATCAGTTAATTCTCCTATACCCTTATCAAAAGTTCCGGTAGATTTTTCGACGCCACGAAAATTAATTGTCAATGCAGAAAAGTTATTATCGATAAAAGATTCATATATACTATGTATAATCTTACTATCCATACTACCGCCATATTGGGGATGGTGATGTAAAATTAGCACAACCGGTGCATTGGTATCTTTGCTTTGATGG
			TATCTACCTTCTATTTTTTTTGTTGAATTATTTAAAAAGACTTCTACCATGATGACTCCTAATAAAAACCTGTTTCGACAGGGATTGATAATGTAAATTGTTTATTAATTATGTATTAATTTTGCTGTTTTTGCAATAAATTTTTATTGTGTTAAAGTTAACATACATAATTGGTTGATGGTAAGTGACAAATAAGCCTGTGAGTTTATTCTCCCTGGAAGATAGTAATTACGTGTATGCTGATTATAATGCAACTGCTCCAGTGAGTAAAAATGTAAAAAAAAGTATACTTGAGATTTTGTCAAAACAAACACTAAATCCATCGTCGCTGCATAAAAGAGGACAAGAAGCGAGGAAGATTCTTAAAGAGGTAAGAGATAACGTACGTGATGCTCTTAGCATTCCAGATGATAAAGAAATAGTTTTTACGTCTGGTGCAACTGAAGCAAACAATCTCGTCATGAGAGGAATGAAAGGCTATCTGCATGTAATTTCAGCTACAGAGCATCCTTCAATTCTTAATTCTGCATATAATCCACATATAATACCCGTTAATCAAGAGGGTATTGTTGACTTTTTAGAGCTAGAAAAAATTCTAAGCGAACTTGAAGGGAATAAAGTAATAATTTCAGTGATGATGGCTAATAACGAAACTGGAGTTATCCAGCCTGTTAAGGAAATAGCTAAAATGGCACATAAATTCGGGGCAATCTGTCACACTGACGCTGCTCAAAGTGTTGGGAAAATCGAATTAAATATGGAAGATTTAGAAGTGGATTTACTTACTTTATCTGCTCACAAATTTGGTGGTATAGCAGGTAGTGGAGTTTTAATATTTGACAAAAAGCTTGTAATAGAACCTACTATAATAGGTGGTGGGCAAGAAAAAGGATTGCGTGGTGGTACAGAAAATATTATTGCAATAGTAGGTCTTTCTGCTGCATTGCAAAACATTCCAGATCTTCTATCAAAGATGGATGAAGTAGAGAAGCTGCGTGATCAATTGGAGTGTGGGTTATTAAGTCTTGTCAGTGATATCAAGATCTTTGGCAGAAATTCTAAAAGATTGCCAAATACAAGTTTCATTTATATGCCGAGAGTGAAGAATGATCTGCAGCTCATGCACTTTGACTTAAATAATATTGCAGTCAGCAATGGTTCTGCATGTTCTTCTGGAAAAGTTGGACCTTCTCATGTTTTGCTTGCAATGGGAGCAACAAAAGAGCAAGCAGAATGTTCAATTAGAATCAGTATAGGTCCAGAGGTTAAACCGCGAGACATAGAAAAAATAGTGGATTGTTGGTATAGTGTCTATAAGAAGAATGCTTTAGTAAATGCAAAAACTACTTTCACCATTCCCCTTAAATCATGATAGAGGGGATGGTGAAAGTAGTTTCTATTGCCAGAGGTTGTTATAATAGTTACATGCTGCTGAAAACCGATTTGCTTATAGTTATGGAAGAAATTCTCTAATTGCATACCACACCATTCAATTATAGTATGTCATTTTATACTTGATAAAAACGCTGTATTGTATTATAATATATCATCAAGAGATAATAAGGAGTTACATATGTCTTATATGAAAAACGAACAGGATATTCGCTCTCAGGGCGTTTATTATAGCGCTGGACTCAGGAGTTACCTAACTAAAGTATACAATTATATGGCTTTAGCTTTAGGTGTTACAGGGCTTGTTGCGTTTTTAACAGTATTTTCTGGTCTTTTCCAGGTGATTTATTCCAATCCTGTTCTATCGCTTGTGGTAATGCTATCTCCAGTTGCATTGGTGTTTTATATGTCTTTTAGGCTTCAACACCTAAGTGCTCAGTCAACACTTACTGTATTTTTTCTATTCTCAGTTTTAATGGGAATTTCTTTATCTCATATCTTTATAATTTATACTGCAGAAAATATAGCGAGAGCATTTTTCATTACATCGATCATGTTTGGTTCTATGGCTTTATATGGTAATACTACAAAAAAAGATCTGACCAGTA
			TGGGTTCTTTTTTGATTATGGGAATCTGGGGATTAATCATTGCATCTATAGTTAATCTGTTCCTTGGGAGTAGTCCACTCTATTTTGCAATATCATTTGTGTCAGTAATAGTGTTTACTTTAATGACCGCGTACGATGCTCAGAGAATCAAAGATGTTTATTATAGGTATAATGATGGCTCAGAGGTTGCAACTACTAAGCTGGCAGTACTTGGTGCAACTAATCTTTACTTTGACTTCATCAATATATTCCTCAATTTACTCAGGTTACTTAATTTATTCAACAATAAGGATTAGATGATTTCCTTTTTAAGAGGAAACAATAAAAATTCTATAGTTTTTCTCCTAGGATCTTTAGTGGTATTGATGCTATGTCTTGCATATGCTTCGGTGCCATTGTATAGCATCTTTTGCAAAGCTACTGGATATGGTGGCACAACGAGAAAAGCAACTAATACGACAATAAATGCAACTGACCAAAAAATCAGGGTTTACTTCAATGCTGATGTAATGTCCGGTCTGCCTTGGGAATTTAAATCAGAAACTAACTACATTGATACGAATATAGGGCAAAAAAGTTTAGTATTTTATTATGCAGAAAATTTATCTGATCAATCTTCATTTGGAATGGCAGTATATAATGTCACACCTTTTAAAGCAGGTAAATATTTCAATAAAGTTGCATGCTTCTGTTTTGAAGAGCAAATGTTGCTACCAAAACAAAAAGCAGCTATGCCTGTATCCTTTTACGTAGACCCTGAAATAATGCGTGACAATAGTACAAAAGATTTAAGTGAAATAACACTATCATATACGTTTTTTAAGCTTAAATAACAAACCTTTTCCTATTGTTGATTTAAATAATAGTTATGCGACAGATCTATTTAATTGGGCAAAAGCGCTTATTTGTTTTTTGCACACTAAGTACTTGTATTGCGGTTTTTGGTATTGCGAATTCCCATTCTTCACTATTTGCTTTACAGGCATTCCAGTACTCAGTTAACTCTTTATTACTTTTTATAGAGTCTGGCATTTTACTGTGAGGTTTTTTTTCTAATGTATGCTCAATTAGAATTTTACAGCAATCCTTGCATTTCGTTGACTTATCTCTACCATATAATTTAGCAACATAGTCTAAAGCGGTATTTCCACCATAGTTTTCATTTGGGTTATCATTTACTCCCGCTTTTATGAGAGCTTTTAATATATCTGGAGAACGAGCCAAAACGCAGGCATGTAAATATCCTTTTTCATTTTGCACATTAGCTCCTGCTTTTATTAAAACTTGCGCTAAATTTGTTAAAGTGTATAATTTATAATTAATGGCAATAGAAAAAAGACTATCTATTGGAAAGCCATCATAATCTTTCAAGTCAAATTGGTGATTAATATCAAATCCTTTTTTTTCCCAAGAAGTATATAAATATTTACAATAATCTCTTTTTTTATCTAATTTTTGTATTCTATATTCTAACCTTTCTTTTATTTTTTTTATTACGTTGTTAACATCCAAATCATTATCTTCATCCACTTTGCACAACACGTTGAATAAAACACCATAAAGCCAAATTTCTCTGTTCATGATAATTTGTGCCTCAAAACTATTAACAATACGCTTATGTAGTGTATAAACTCTAAATAACATTTTGCAAAATATTAATTGCTAGATAACATAATTAAAGTTTTTGTCTTACATTTATCATGGTTAGAGCTATACAAATTAAAAAAACTGGGGGGCCAGAAGTATTAGAATTTGTAGATAAGAGCATAGGTGAGCCAAAAGATGAGGAAGTCTTAATACGTCATACAACTATCGGCTTAAATCGTTATGATTTAGAACATAGAAAAGGTATACGCAAAATTAAAGATCTGCCATCAGTACTTGGAGTAGAGGCAGTAGGAGTTGTTGAAAAGCTTGGTAAAAAAATTAGTGATGGACTTAAGGTTGGAGATAGAGTTGGATATTGCACAGCTCCTCCAGGGGCATATTGTGAAAAGCGC
			ATTGTACACCAGAAATATTTGATAAAAATTCTGAATGATATACCTGATGAAGTTGCTGCTGCAGTGTTGTTTAAAGGTATGACAGCTCACTATTTAGTTAATCAATCTTATAAAATCAGGCCTGGTGCTTTTGTACTAGTTCATGGAGCTAATGGTGGTTTGGGGCAAATAATATGCCAATGGGCAAAGGATAAAAAAGGTATAGTGATAGGTTCTATAAGCTCTGACGAAAAAATGAAGATAGCTTTACAAAGTGGCTGCACATACGCAATAAACTACAATGATAAAGACTTCGTTTCTAAAATCATGGAGATTACGAAAAATAGAGGAGTAGGTGCAGTGTATGACCCTATAGGTTACGCTACAAGCAAGCTCTCTTTTGAATCTTTGGGTAAGTTTGGCATATATGTTTCCTATGGGCAGATATCAGGTAATGCTCCTATTAATTTCTCTTTACTTAGTTCGCGTTCGTTATTTGCAGCTGGAACTTCGATATATCACTATAAGCATGATAAATTTACATTAGTGCTTACTGCAATGGAAATTTTTGAAATGATAAGAAAAAAACTTTTAATTGTACGAATTAATAAAAAATATAAATTTGATGAAATAATAGAGGCTCATTGTGACATGGAAAATAGAAAAGTAAGTGGGATAAATATTATCAAAGTTTCTTAAATAAATTGGTAACTTAAAATAGTTATTCATTAAGTCATATCAACAGGGATTTTACATGATTGATTCTGTCATAACCAGTAAATTCATTTGATGCAGGTATGGAAGTTGATGATGTGTAGTTTGTGTTTCTAGTCCTAGCCATTAGTCAATTCTTTCCACCTAAGAATCATTTTATTAGCTTGCCTCAATGTTTCAATAGAAGGCAAATCTTCTGCGCTGAGTGGTAGGCGGACAGTTTTGTGTTTTATAAGCCCAATATCATGCAAGAGTGCTTTAGTAGGTATTGGGTTACTGGCGGTAAATAAGGCTTCACAAGTCTGTTTCCACACATCTACCTGAGAGTTTTTACTACTCAGACATTGCTTAACATATTCATGTACTATATGTGGCCAAGTGTTAGCAGCAACAGAAACCAGACCAGCCGCACCCTTAGCAGCCATATCGGGTATCATATTATCATCTCCACAAAACACCTCAATATTTGGTGCAACTTTCTTATACTGAGTTAAAGTATCAACGGTGCCACTTGAATCTTTGATAGCCCAAAATTTTTCATGACTGGATAAGTTGTGTACAGTTTCAACGTGAAGACTCACTCCTGCTCTTGATGGAATATTGTAAAGCATGGCTGGCACATGTGCTTTTTTAAGCAGCTTTTCAAACCATAAAATCTGTCCCATGATTCCGGGCTTTGTATAAATGGGAGTTGTCATTAAATAACCAGAAATAGGCATATCCTTGCAAAAATCAAGCCATTCAAGAGTCTGATATAGATTCACTCCTGGCACACCAATTATAATTTTGGTGTTTAATTTTAGCTTGCATACAAATTTAACTAATGTACGCTTTTCATACTCAGAAAGTGATAAACTTTCACCGGTGCTACCGAGCAACACTACACCATTTTTAGCTTGAGCCTGCATTGCAAGCAAGCACTGCAAACTTTGGTAATCTACGCTATCTCCATTAGAATTAAAAGGAGTAACACAAGCAGTCCATAAAAATGTAGGTTTCAATTGAAGTTATTAAAATGGTATTTCATCATCGATTAGTTCGTCTTTTATATCGTTGTCAAAACTTCCGTGTTTATCTTTTTGTTCTGTTTCATTTTGTTTGTATTCACTTGGCTTGTAATCAGAGTTTGACATACTGTTTCGTGAATCTAAAAGGGTAAGGGCACTATTAAAGTTGTATAGCACCACCTCTGTTGTGTACTTTTCAGTACCATTTTGGTCAGTCCATTTTCTAGTTCTCAGAGAGCCTTCAACGTACACTTTGCTACCTTTCCGTGCAAAGTCTTTAACAATTTTTACTAGTCCTTC
			ACTAAAAATTACAATATTATGCCATTCTGTCTTTTCAGAGCGAGTACCAGAAAATTTGTCAGTCCAACTTTCAGAAGTGGCTATTGAAAAACTTGCCATCTCTTTTCCATTTTGTGTAGTCCTAATTTCAGGATCTTTTCCTAAATTACCAACTAATATGACTTTATTTATAGTACCACTAGACATAATTATGCTTTAAAATAAATCTCTTTATTATCTTATGTGAGAGTATTATTGTCAAATTTAATTAGAAACGCGCTTGGAGGGATTCGAACCCACGACCTTTGCCTCCGGAGGGCAACGCTCTATCCAATTGAGCTACAAGCGCAGATGTATTAGATTATTTAATAGATAAACTGTCTAAATCAAATTTTTGTTCTGGATAAAGAGTAAACATAATACCTTCATGTCTAAAATTTACATTTTTAGAATTGCTTATCCTTTCTTTTGTTATCTTTTGGTTTACAGCCCATGAAAAAGTTACATAATTTTCAGTTACTGAGTGCACTTTTAAATCCTTAGTATTTATAAACAACTTTCCATTTACCCATATTTTCCATGTATCAGGGGAAAAGTATAAAATTGAATCTAAACTGACTACTTTACAATTGAAATTTTCTTCCTCTGTAACTCCTGAAGACTGTAAGTTAAACTTTTCCATCTCACTAACTATTCTATTAACCTGCTCTTCATCAAAAAAAATGCTTTTTATGCTACCATATTGCGATAAAGTACTCTCTGCTGCCTCTTTTATTATATCGTCTCGATCTATATAGCTTAGTTTATAATTGTTGATAAAAAAACACTCCTTCGCACGCAAATTTGCTATATCAATGAAATCATTTATTTCTTGATTTCCAACTTTTAAAATACTTTTTAAGTACTTCTTTTCTATAATAATTCCATTATTAGAATAATGACAGACCATTTCATCATTGCCTTGTCTTTCTATATATACACATAAATTTTCACTATTTAACCCTAATATTTTATGCTCAATAAAATCTTCATCACTAATATGCTGTTGGCAAGAATATTTTTTACAAATCCCTATATTTTCTACAAGATCTTCACAATTGCAATATGCACTAACATTAAAAAATAGCAGCGTAAAAATAAAAAACAACTTTATATTCATCTACTTAATATGGTATACCAATCAAAAACTATACTAGCTCTCACTATCTCTATCATATTACCACTTAAAATCTGGTTTATAGCTGCAGAATCTATATTTCTCTGCTTATTCAAGGTAAGAGATCTGATCATAACATAACCAGGAAGATTTGGAATGGACTGTAGAAATAAAAAAATATGCTTATCGCTAATTGAGCTTAAATTTAGAACCACTTCACTTCTTATTACTTTTGTACGTTCACTTTTATTGTGGAGTTCAGCCTCTTCAGGTATAGAAATTGATATTTCAGGTTCTAACATGTAGTGTTTTTTATATAGCTTGTGAAGCTCAAAATTTAAATTTGTAACATATCTGCTACTATGTAAGTTTGAAGAAGAAATTCTTTTCCATAAGTCTAGGTTTTTATTTAGAACGACTTCTTTCTTTTGAATTTCAATGATCTGTAAATTAATAGAGTGTATTTCCTCAGCTGCAGTTTGATTTTTATTATAAACCTTTTTGTTATAGAGAATAAAACACGTTGATAACCCTATTAATACAATAGATAACAATAAATAATATATGCACTGAATTGTAGCTTTTCTTTTTAGTTGAGAGATAGTCATCAATCTACATTGCCTCTCCTATTTCAACATCAATAGATAGATTTTTCTCTTTAGTAGTGGGTAAGCTAGAAATACTAATATCATGAGTACGGAAATTATCGTTTAAATTTTTCTGTAGTTTCTCGTATTGATAAGAAATGTCTTGACCAGATTGAAAATTAAACCTTAAAGTTGTGGTAATATAACTTTTTGCCTCATTATAATTCCACTCAAATAATTCAAGCTCTACATCTGGTACTTTTAGCTTTTCTACATAC
			TTAACCTGTATGAGAGGAGAGTATTCTATTTTTGATAAAATATTATTGATATTAATAAAATCGTAAACTTCATCTATCTTTTTTACATTATAGCTTTGGCTAAGTTTTATTAGTTTGTTATTTAAAGCACTCCGCTTTGCAGATAAATTATCAGCAACATTAAAATTTGAATACAAATTTTGCAAACAAAAGGTGTTAATTACAACTAAAACCAAGAGTAGGTATAGAAAATTTTGAGGAGAATTTAAATAAAGATAATTAAATAGATAAAATTCTTTAGTTTCTTTTGTGTTAAAAATATTTATTGGCTTATTCTTAAAGCTATGGAACAAAATTGTAGTATCACAAAAGCTATCTTTTTCGCATATAGCTAATTCTGCTCCCAATAGTTTACCTAGCTCATATGGAGTCAATATGTTCACACTATTCTCTGAAAAATTTATAACTGATAAACTAGATTTAATAGCTTCTGATACTATGATGCAAAGGTCGATAGGGTCATTTTTTTCAAATCCAAACTTAGTTAAAGATTGAATTGTATTTTTCACTTCCTGATATATTTCACCAGCAATGATTCCTGGTAAATTATCATTAGTAAATGGTATTAAACGTGTAAATATCATTTTGTTCTCTTTAAGAACCACTTGTCTATAGCCACCTGTTTTAGTTGCAGCAACTATAATTTTCCAGTTACTAGGATCTTTGTGTAGAATCTTTTTTGCTATACTGACTAGTTCTATAGGAAACATTAATATTCCTTTAAAGTTAGAGCCTATTTCAACAAACACGTCCAACCAATATTCTATTAAATGATTTGCTTTTGATGAAACAAATAGATACCACCAGTTTTGATTAAATTTATTCGGCTTTTCGACCAAGAGAATAGAATTTATATCGTTATTATGAGCAAAATGCTCTACTTTTGTTTTTGCTGATAGATAAGCACTAATCCTATTTACTCTTGGGATAGACTGTAGCAAATAGTTCTGATCAGTGTGATTGAGAACCAGATATAAGGATGCTTTTTTATCTGATGAGAGACATAAAATTAAGTCAGAAACAGCTTTATTATTTTTGTCCTTAGCAAAATATCTTTTATTTAAAGTATTATTTTTAAAATATAGTAACATTGTGCCTTCTTTTCCTATAGAAAGCATAAACTTACTTTTGGGTTTTGACCCAAACATATTAACAAAGTGTATACTCATCTAGAATTAAAAAGGTAATTTATTGAAATTCATTAAACATTAGATGACAATATGACTTATATTATAAGTTTTTGATAAAATTAGTAGTAATATTAACCCTTTTGTATGGTGAAGGTTTTTTATATTTTAATGTTTCTGTGCTAGACACAACTTAACCTGACAAACGAGGATTAATTATATCTCAGCTTGATATTTTATTCTCCAACAGACTGAAAATTGAATTGAGCTAAAGACTTGATTTGACGCACTTTGTTGCACATTACCATTTAGTATACTTGAACTGAACATTTTCAGTGAATCCATCTGGCATGACTGAAACTTTTGTATTCATATTTATTTTTAAGTAATTTACTAGCTCATCAACTAATATATCAGGAGCAGAAGCACCTGCAGTAATTCCTATTTTTTCTGCGCCCTGCAACCAATTTTTGTTCATACATTTATAATTATCAATCAAATAGGCTCTTTTTCCTCTGGAAATACACAGGTCTAATAAACGGTTTGAATTTGAACTGTTTTTGCTTCCTACAATTAACACTACGTCTGTAATTTTAGCCAATTTTTTAACAGCGTTCTGCCTATTTTGTGTTGCATAGCATATATCTTTTAAGTCGGGGCCTGTAATGCTTGGAAATCTGAGCTTCAGTGTAGCAATAATTTCTTTGGTATCGTCAATACTTAACGTGGTTTGTGTTACATAAGATAAATTATCTGGATCTTTGATTTGTAAATTGTATACGTCTTGCATAGTTTGCACTAGAGATATAGGATTACTTACTCTTCCCATAATTC
			CTTTAACTTCTGGATGATTTTCATGTCCAATTAGAATTAATTCTTTACCACTATCCTCATACCTTTTTGCCTCTTTATGTACTTTGCTAACTAATGGACATGTTGCATCAATCACTTGAACACCCTTTCTTTTTGCCTCATCCTCTATACTTTTCGACACTCCATGTGCGCTAAAGATCAATATTCCTCTATTGTCTTTAATGTCTTCTATGCTGCTTACAAAAACCACTCCTTGTTTCTTGAAATCCTCTACTATATACTTATTATGAACGATTTCGTGTAGTACATAAACTTGGCGTTCATTTTTGTATTTCTCTAAAGTGATTGCTAATATGTCTACAGCTCTTTTAACCCCTGCACAGAAACCGCGTGGCTCAGCTAAGATAATCTCCATTTTTTTTCAAATCAAGTAAGTATGTAAACATTGCTAAAAAGTAAGCTCCGCTCACTATGTTTCATATCATGACTGCTTTACTATAATTTCAAATTTATCATTACCAAGATTCTTATTAATATACCAGGAACCGTCATCTTTAATTACAAATTCAGGACCCTTGAGGTCTCTTGTTATTGTCCTTCCATTTTGGTCATCCATGGCAATATGGATATCGAATGTAGCGATGTCTAGATTTATTATAGCTTTTTTCCCACTGTATGAATTTAGACTAAACTTGCCCAACATGACATCATTAATACTCACTTCTCCTGCATAAGTATCACACTGACCATCTACACAACACTCACTTTCAATATAAAAAAGGTCTGACATATTTACATCTATAAAAAAAAGAACTAAACTTACATACTAAATATAGCTTACTGTTAATAAGCAATTACAGATTACTTTGGCTACAACAATAATGCAACTGAAAGTATAACATAATTAATTGTATAAGAAACTACACTTTAGAGAAATGGTTGTTTGGTTTTTTTATTAATTTTTTTCACCATACTGTCAATCATGTGTTTTATTCCTTGATATACAGAGTGTGTACTTTCATCACTACGCATATAAGCAGAGCAGGAAAATATATTATGCTTTTCGTCTTCTATTGATAGCTTTGTATCGCATGTTATATGTTCGCCGCCGAGCTTTTCTATCAGCTGGTCTTTGTCGTCTCCTATAGTTACCTTAATCTTACTTTCTTCTTTACCCATCTTGCTACTTAAAATTAAAACAATAATGGCTGGAGATATACATATAGTTCCTATTGGCTTTTTTGCAACAAAGAACTCTGAGACTAATCTTTCAAACTCAGGCATTACTGTTTTATTTTCAGCTGAGTCAGATAAATTTTTCGCAACTCCATATCCACCAGGTACGACTAGCATGTCAAAATTTTCAGCTTTAGCTTCTCTTAAATCATTTATCTCACCTCTTGCAATTCTTGCTGCTTCTACAAGTACATTCCTTTTTTCTTTTACTGCTTCTTTTGTTTTGTGATTCATAACTTGTGTGATATCAACATTAGGAGCAAAGCACGTGACTTCAACTTCCTGCTGATCAAACACAAGCAGAGTTAAGACTGCTTCTCTCACCTCTGTGCCGTCGAGGTGGCCGCATCCTGATAAAACCACAGCAGCTCTTAATTTTTTCTCACCCATAAAATACCTTGATTTCATATAATCTAGGTATTGTAATACAAATTCCATATTTGGAAAGGAGTAATTATTTTATGTCAATTATAATATAATTAATAATTAGTATATATAATTAGGCATGTTTATAGTTGATGAAGTTGAATATGGAACCTACAAACAGTACGTTTTTTGACATTGACTACCCAGAACTAAAAAAAGCTATTTCAGATATAATAGAAAGCATTGTACAGTTCTCACAGGAAGAAAAAAGGAAGTTGTTTGAAGCCCTATCAGAACAAGTTAAAGGGATGAACCTCAAAGATTTAGGTTTAGCGATTAATGACCAAGGCTTGCAAAAGGAGGTCAACAAAGAATTATTTATAAGATTCATTGAAGAAGGGCTTAAAGGTTTAACTCCT
			GAAAGTGTTAACTCAAAAATAATAGAAGGTGCATTAAAATCTGTTAATCAGCAAGCAATAGGTAATGTTATAAATAATAATAAAGGTCCACTGGACAATCTAGTCAATTATTTTAAATCAGCATCTGCAAATGAAAAAATTGGAATGGCTTCTGCTGTAATGGTATTAGGAGCAGCATTTTCTCCGCTTATTGTGCTTGCCACATTAATAGCGCTTGTGGCTATTGGAGGACGTTATGTAGGAATAGGTATAGGAAAGGCAGGGGAAAAAATAAAAGAAGGTGCGATTGAAGCAGGAAAAGCAGTGAAAAGTTCATATAAGGATTTAATAGATAAATTGCCTACAATTCAAGCAAGAGAGAATAATTTTGATAGATTACGTAGTGAATTGCTTGCAGGTATTGCAGACGATAGTAAGTTAAAAGCAGGGCAAAGCATGGAAGAAGCTAAGAATCAGAACAAGATAGTAGAAATGCTTCGAAATGAAGGGCAGCAATCTGCTATACAAGAGTTAGTAAAGAATGGAACTATTGAAAATTTTTCAGAAGCTGATATGATCAGACTTCTGGAAAAGGGCCTCAGTACTCATCTAGATGATAAAAAACCATTTGATGATCTTATAGATCAATTTCAACCTGCAATTATGGCAATTGGTGAGGGTAAAATAGAGAAGGTAGAAGAAAAAGTTAATGAGAAAGCTCAGAAAATGAAGCCAAGTCCTGAAGTGAAGAACCCAAATCTTGAACAAGTGAGTGAAGAAGGGAAAGAAGTGGGTTGATACATTTGAAGAGCGTTTTAATGTATCTGTCTATCTTATTTTGCCACCCTGCTAAGCGGACAC-------------------------------------------------------------------------------------------------------------------------------------------------------------------------------------------------------------------------------------------------------------------------------------------------------------------------CTGGAATTCGAAAGTTGATGTCATTCTAGCGCGTGACGCTAGAATCCAGTCCTTTTGTGCAAAAAACGTTGTAAAGTGTTTACCAGCTTAGTTGGATCCCAGTGTCAGCTACTCTGATGACAAGACAGGTTTCAATATTTGCATGCATCTAAACAGATAAGCAATTATGGCCTTTCTTATAATAGTTCGAACGTGATAAGATATGTATTTATGTCGATAGTAGGCCAGTAGAGTATTACGATACGTTCGGATTATTGTGAAAAAGCTATACTATCAGAAAGAGGGAGACTATGCTACTCCTTTCTATCCGTTTTCTTAAGCAACCTGCTTTCAAGTCTAACACACATCTCAGTAATTATAATATCCAATTTTTGATCGTGTTTTTCCACAGGTAAATTTTTACAATATTGCTTCTCATAGGCTACACCTATAAATATTTTTCCAAGTGGCCGTAATTTTTTTATCATTTCATCATACCAACCACCGCCAAAACCTAACCTATTAAAATGATCATCAAAAGCAACAATAGGGGTAATGATTGTGTCGGGAATTATATCTTCATCTGCTTTATTCCATTCCTCAAATTTTAATAACTTATTTTTATTAGGAATTGCTACTTTATAATCTAAATCGAGTAAATGATGCATCAAAGGCACAACATTAATTTCTCCGTCTGTTGGAATGTACGCTGCTATTGTTTTACCTTTAACGCAACTTAAGTTTTTGTTAAAGAGATTAATAAGAGAATTTGCTGCATAACTAGAATAACTTTCATCAACATCTTTTCTTATGGTTCTATATTGCTTCCTTAGTTCCTCTTTGTGCTGTTTAGTGTCTTTGAACATGT
			TCTATCCATTTTGCAGTGAGCTTTTCTTGTAAACTATTTTGCTTCAAGCGCTCACTTAAAAAATCAAAGTCAACAAGCTCCATATCCTGGTCTTGATTACTGCAACTATAAACAAAACTTATTTCTCCTGTTTCCTTATTTATGTGTTGCTGAATACATTGAGCGCAGATTTCTTTCATCATGCACTGCATAGGAGAGTTAACTGATGATATTGCTATGTGTTTTGGTTTCAGATATGGCTTTAAAATTGTTTTTCTAGCTTCATTTATAGCTTTCATCATTTTATCAGAACCAATAGTGATGATTTTATCTATAGTGTTCAAATTAATATCTACCTTTTCTCGTTGATAAGAAACTATTGCATCAATTATATTACCATGAAAGGATTTATCCTGTTCTCTGCTTGTTTCTATCAATCCTTCTTCACATGCCCAGATTGTCACGTTTGATGCGCGTTCTATCAGCGCTCGTTTAAATACATCACTTAATTTTTTATAGCCAGCGAAATATAAAACCTTATGATTGTTTTCAAGACAAGCTTTTCCTATCGAAAATAATACTGCATTTCCAACTCCGCCACCAATCAGCATTATATTCTTCATAAACTTTTTATAGAGTAAAAAACGAAAAATATTCTCTAACTTCAATTAAACTGATAACTAACAGCTGCATTTTTACGCATATTATCCAATAACAGGTTGCTTTGTATAATAATCTTTTGTTGATACATTTCCTGTTTGATTGCTTCTATATTCACTGGATTACTCTTGATATCACATAACATCATTAGCTTTGCAGTGCTATTTTCTCTTAATTCTACTATTTCATTCGTACTTGTTTTACTAAATAAAATCTGTAAATCAGGATTTAAATCTCGCATTTTTATTTTAAATTCTTTTGCGCTTGGCAATTTGAAATCGTCTGCTAATTTGTCAAAATTTAGACAACTGACCTTTTGCTCCTTAAAATTAGAGAGTAAATTTTCTGAATCTTTAACCACAACTTGTTTTACTTTTAAAATACTTTCCAGCAGTGTATGATCGAGCTGTACCTTATCTATGACTTTTATAATAGAGTAACCTTCGCTTAAACTAATCGGACCTGCTACGTCATTGATTTCTAATCTTTCCAAAACGTCCTTGAGAGTACCTTTTAGCTGACTTAAATTAACGGTTGCTTTGCGCATCTTTATTGAAGATTCTGGATTATTACTGGTACGTAATTTTTTTACTAAATCTTCAGCCATTTTTTGATCAGGAATTACAAATTCCTGAAACTTAATAAGGTAATCAGGCTTCTCTTTTTGTTTTCTTATGTCATCCACTTCTTTATCGCTTATATTGATAAGCGGTACAATTCCTACTTCAATAATCTTGTTCCACAGCAGCTGACACTTTACTTGTTTTTTTAGGGTATTGAGATCTATATTATGCTTTTTTACGTATTGATCAACTTCATCAGCCTCAAGTTTTAAACTTTGAGTTAAGAATAACGTGATAGAATTATTTAACTCCTCGTTGCTCAATTCTATATTCATCTTCTGTGCTTCGCTAACAATGATGATTTCATCTATGAGCTGTCTTAGGATTTGAGGTTTTACTTTTTCACGATTAACACTCTGATTACCAGGCAATGAATTTATAAAGTTGATGCGTCTTTCGATATCTAAATTTGAAATTGGCTCACCATTTACATCTGCAACAATTTCAATCTCGGTTGCAAGTAACCTAAGCGGCAACATTATTAATAGTAAAATTAATATTTTATGCATATAAGGCTATTCAGCTAATAACCAATTCTATAATAAATACTGAGTGAATGCTAGCTAACTTTTAATAGTGAAAGAGAGAAAACCACTGCAATAAATACCTAAACAGTAATACACGGAAGGAGAGGGATTCGAACCCTCGATACGACTTTTCAATCGTATAACGGTTTAGCAAACCGCCGCCTTCAGCCGCTCGGCCACCCTTCCAAATTATTACTATAATATCAAGACC
			TTTACTGCCTGTCTAATGCTTTTAAACGCAATGTTAAAAACAACAATATTTTTTTAAGCAGCTCTAATGCAAACTAATTTTTACTTTTCTCAATGATTTCTTTTGCTTTTTCCACATTAGCCCATTCTCCAACTGTTACCGTTTTTCCCTTTTCTAAATCTTTATAATGAGAAAAGAAATGAGCAATTTTATCTAGTAGATTTTTAGGTAAGTCAGAATAGTTCTTTATATTGTCATAATAGCTATCAACACTGGAGATAGGTACGGCTAATATTTTTTCATCCTCTCCTTTTTCATCCTGAGTTAGTAATGCACCCACTGGACGCACCGATATCAAAACTCCAGGCGCTAAAGGAAATTGAGTGAGCACCAAAACATCCACAGGATCACCATCACCTGCACAGGTGTTTGGTACAAATCCATAATTGCAAGGATAAGTCATTGAAGTAGACAAAAATCTGTCAACTTGTAATAATCCGAGCTCTTTATTAAATTCATACTTTATGGGATGAGCATTTGCACTTATTTCAATTACTACATTTATTTCATCTGAATTTATCTTTATTTTACTTAAATCCATCGATTACCTCGTTATTCAAGAGAAGATATTATATAGCATACACTTTAAAAACGCTACATTTATCATTCATAAGTAGAGGGTTATGAACGATTGGGCTGTGTAGGACCATTTGCAAAATCATTAATAGTTGTATCCTTGACCGCTGAATGTGGAGGATCTTGTAGTAGTTGAAATAAGGCATATATTACCACAATAGTCAGCACTGCAGCAATTATTAGATTAGTTTGTGGATTCATTGAGTTAAACAATTTTTGTTCCATAAAGAAATAATCAGCAGCATATAATCCAACAGATAATATAAACATACCTAAAGCTAATTTACAAAATGTGTTTTTATGATTTTTGTTTTTTTTTGTTACTGATAGTAGAGTTTAGTCTGCATTCACTTTGCGGCACTGAGTAATACGTATTCTCAGGGTTTGTTACTAATTGTTCAAATGCATCACTATTTTGGTTTTTTAGTAGTTGCTCTAGAGTACGTTTGATATTTTTAGGATATAGAGAATCTTGACTGTCTTGCTCTCTTGCAGCTGTAAATGTCCCGTTCAATTCACTTATACCTCTATAATTAAGTGTATACTTAGTGAACCCATTTCTATGTGGTAACTCAATTTTACTTAATACGTTTATTAACTTCAAAATGTAACTGTAATACAGTGGTGTGTTGATTACTCTAGCTTTCTCATTAATATATTGATTGAGTGATAAAATATCTCTATTTCCAGTACATGTAGAAAATATACCATAACTAGAAAACAGTAATGCTATGTCTTTATCGACTTTTATATCATGTATGGAATAATAATGATTTATTACCTCTTTACATAAGCTGAATTCTTTATCAAATTCATTTGCGTAATTTATTTTTAATAACTTTTTAACATTATTAAGTACTTGTTTCTCAAAGTCATTATTATTGTTAAATAAAGTTTCACCTTTCGGATTTGCTAAAATACTAAGAAGCTTCAGTTTTTTTTGATCTTCTGTCAATTCTACTTGATCTACAATTTCTTCTAGCAATTCCCCTAGTGCGTTATAAGTGGTAGATATTCTTCCACTTTCAACTGCAGCATATATTTTATCAATTACTTCTTGAGTATTGAGCTGAGCATTTTCTGCAAGAATTCTATAAGCTTGAACATAAATTAAAAACAGTCCTTGTAAACTAAATTTTAAGTTAAAATATTTGTCTAATGGTTCTTGTTCTTCTTTATTAATGAATTTAGATAGGCCTATATGATTTCTGTGATCCATGCAGTTATGTAAGTTAGCATGTTGAAAACTGCCTTTACGAATGAATACAGCTTCCAATAAATTGCCCTTACCAACAATTCTTATTAATTTTTCAACTTCTTTAACCATTCCTCTAGCCCACAGTATAATAATTATCTTTATAGTATACAAGGTATGGGCTAAAATA
			GCAATAAACTTTATTGTATGTTTACATTTTGCATTAAAAAATTAAATTACCAAGTTAAGAGCATATCCACCCTCCACCGATAACTTGTTCGCCCTTATATGCTACACAAGCTTGACCAGGGCTGATGCCAAAGTAATCATCGTTTAAAATAATACAGGCTTTGTTCTTTTCGTCAGTTGAATATATTGTCGCTAAGCTTCCTGCATGTGATGACCTGAGCTTCACAGTTACTTCCATGCCTTCTTTTGGTTGTTCTAACCAATTTAACTCTTTGACCAATATCTTTTTTTGCATTAGAGTATTGATCGGGCCTACTACAACTTCATTATTTTCTGTATGAATTCTTACTACATAAAGAGGTTCACTTTGTGCAATGCAGAGACCTTTTCTCTGCCCCACTGTAAAATTTACTATGCCGCTGTGCTCACCTAGCACTTTTCCATGAATATCTACTATTTTACCTTTCTGTACAGATTGTGGAGCTAATTTAGCTATTGTTTTACTATAGCTTTCGGAAACAAAGCATATATCTTGACTATCTGGCTTTTCAGAGATTTGTAAGCTAAAATATTTTGCTAATTTTCTTATATCACTTTTATAGAATCCACCTAGTGGAAATCGCAAAAGCTTTAACTGCTCCTCAGTTGTAGCAAACAAAAAATAACTTTGATCTTTACTTTTATCAATACTTCTGCACAACTTTACCTCACCATTTTCTTCTAATCTTCTTACGTAATGTCCTGTTACGAGCACATCCGCACCAAGATTTTTTGTGACTTGCAATAGATCACGGAATTTTACTGTTTGGTTACATCTTACACATGGTATGGGGGTTTCCCCACGCATGTAAGTATTCGCAAAATCTTCTATTACTTCTTTTTTAAATGTTTCTTCGTAATTTAAAATATAATGAGGAAAGCCAACACTTTCAGCTACGCGTTTGGCGTCATAAATATCTTGTCCAGCGCAGCATGCACCTTTTCTTGCATTAGCATTGCCATCAGTGCCATATAGCTGAAGAGTCACACCTATCACTTCGTACCCAAGGTTATACAGCAGTGCTGCAGCAACGGAGCTATCAACTCCCCCGGACATTGCAACAATAGCCTTAGTTTGATGCGGAGCTTTATCTTTTAATAAAGGTTCAATTTCAAATTCTTTTAGCATATAATTTATAAACACAAACCTGGTGTCAAGCACTGGAATCCAGTTTCTATTACACAATTTCATCGAAACAGCATACTTATTTGTAGTCAAGTTCCAGTGTCAAGCGCTGGGATGACATTTCCTGCTGGAAGTTGCCTTTAAATTACTTGGTGTGTGACGCTGGGATCTCATTTATATTACATAATTCCATCAAAACAATTCGATAAACTGCCTTCAAAAACAATTTAATCTTGCTTGAATAAAACATGGCCAAAATAGTCCATGTTTTCAAGTACTTTTCCGCTACCCAGGGCGACACAACAAAGTGGATCATCTGCAACACGAACTGGTAATTTTGTTGTTTCACTAATAACTTTACTCAAGTTGCGCAATAACCCACCTCCACCAGATAAAATTATTCCTCTATCAACTATATCAGAAGAAAGTTCGGGTGGAGTACTCTCCAGTGCAGTTCTAATAGCAGAAATTATCTGATGTATAGGCTCTATTAGGCTCTCTGCAACTTGATATTCTGATAAAAACATTTCTTTTGGCATACCACTCACTAAATCCCTGCCTTTAATTATCATTCCCTCTTTGTTGTTTTCAACTGGCAGACTGGCTGAACCGACGTTTTTCTTAATTTTTTCAGCAGTTGTTTCACCAATCAATAACTTATGATTTTCACGAATGTATGACTTTATTGCCTCATCCATAATATCACCACCTACTCTGGCAGAACGTGAATAAACAATTCCACCTAAAGAAATAATTGCAACTTCAGTTGTACCACCTCCTATGTCAACAATCATAGAACCTTCAGGTTCGGTAACTGGAAGTCCAGCCCCAATTGC
			TGCAGCCATTGGTTCTTCAATTAAGAATACTTCATTTGCACCAGCACTTTCTGCTGCATCTTGTATAGCACGCCTTTCAACTGGGGTAGATCCAGATGGAACACATATGATAATACTAGGCTTATTAACAGTGAATCTTGTGTTTGCGCTACGTATGAAATATTTTAACATTTCTTCCGCGCTTTTAAAATCAGCAATAACTCCGTCTTTCAAGGGCCTGATCGCTTCTATTTCTCCAGGTGTTTTTCCGAGCATCATCTTAGCTTTTTTGCCAAAAGCATAAGGAACGTAACTTCCTTTTTCTTTTACTCTTGCTACAACTGAGGGTTCATCAAGCACTATCCCCTGATTTTTCTGATAAACTAAAGTATTTGCAGTACCAAGATCTATAGCAATATCGCTAGCAAATAAACCTTTGAAAGTAAAAAAATTTCTGATTAAATTCTGAACAAAACTCATACACAACTCAAGAAAACCATTTATTGAGACAAATTATACTTTTCAGATAAGTAACTAGTGTAGCACTCAATATCTAAATCCCTACCTGTTACCTTTTTTAGCTGTTCCAAAAAGCCATACTTTGCACTATATACATTTTTAGAGAACCAATCGATAAGTAAACTGAAATCTCCTTTTACTATAGAATCTAAAAATTCGTAATGATTTTTCTTAATGAAAGAAAAAAACTGCACAGCAGCGATTAATGCTATGACTTTAATAGGAAAGTAGCCTATAACACCACTTATCCAATACTCATCTTGAAAATAAGTGTCTAGCTCATTTTTAGCTTTTACTGAAATCTTGTAATGCTTCATACCTTCCAACCATTTATCGTGTAGATCTTTAACTTCTAACGTACCATTTATTAGATCTTGTTCTAATTTAGTTCTTAGCATAATGTGAGCCAATAAACTAAATTCATCCGCATTCTTCAAAAAAGATGAAAGATTTACTTTATTGAAAATCAAATACAAATTTTCAACACTACTATTAATTTTGCCTTTTGTAGAAAATTTCTCCTTTATGTGTGGTTGAATGAACTCAATAAATTCTCTGGATGTTCCAATGATCCTTTCCATGAATAACCCTTGAGTTTCATACATAATATGTTTCGTAATTGAGCTCTTTATAGAATTTTGCGCTAAACATTTTTGATGAATTGCATAACCAGTATGCCGTAAAAGTAAAAATAAACCATAACAAAGGTCAGATTCATCATAATCGATAGGATCGTAATAAGAAATGGAAATCTCATTTGGTGTAACACTCATTTGCTGTAAGAATAAGGAACCAAGTTCAATCTGTCTCTGAACCGTAACTTTTTGTATATTAGTAACTTTATCCTTCTTCTGCTTTTGAGTTACTTTCTCTACATTTTCACTAAAAAATTTACCTAGCTTAGGAAATATTTCCTTTATGTTCTTTTCTGTGATATTAGAGTCATAGTCAGCAAGCAATGACTCATAGTTTGAGCGCTTTAATTGCTGCGATTTTATAGAAGCTGCTTCACGAGTAAGCTTAATTAGGTTAGTAAAGCATTCTTTCAGCTTTTCTAAGTTACTAATTTCAGAATTAGTTAGCCTCCATAAGTTTTGGCATTCAATCTTAGCTTTGGACAAAGATTTTACTAAATCAACAGGAATAGCACTGCTGCTTTTGTGTATCCCCTCTATTAACTTTAGCTGCTGAATATTCGCGCTCTTTTTATTCCTAAGAGCATTTGCTAATGATTCCTTTATTGCATCATGAGAGATAATTTCATGTCTGATTTCCTCTAGAAGACACATTTGTTCAACTTTGTCCTCTAGATTCAATTGGCTTTTGCTTAGTAGTTTTAGTGTGTTTTCGATATTCCTTACCTTATGTAATACTTCCTCTAAAAACTTATAAGATCTCATTTTTATTCATTGCTTTGAAACATCTACTTAATATCGTAATAGATTAATAATAAAGTTAAAAGTATATTTGCTTAAAGTACAATAAAAAATTGTACTTTTATT
			CTTTTATTGTACTTCATTGCTAAGAATTGAGCATCTTATCAGAAAGTTAATTATAAGATTGTAAAGAAAACATTTAGTATTTTATTTCCCTTGACTCTATTCTAGTATAGAGTGATTATTAATACTAAAATTAAAATTACGCACTATATTTTAAATTTATGGAGGTTTAGTGATGTGGAGTAGACTGATTATAATGTGTTGTTTTTGTTTACTGCTTACTGGTGTAAGTTCTTGCCCTAAAAAAGGAGTAAATACGACAAATAAAATGAATGCTGTTGTTAAGCAGATAGGTGATAAAAGAGTTTTCTTTGGTTATGATGAATCTAGTATCAGTGAAGTGAGTGCAGATGCATTACTTGACGTGATGGAAGTGTTACAAAATAATCCTGACGCAAAGGTCACTTTAACTGGTCATGCTGACAATCGTGGTTCTCACGAATATAATCTTGCACTAGGAGCTAGAAGAGCAGATGCAGCTAAAAAATTTATGGTCAGCTGTACACCTTATCTAGAAAATAGAATAAAAACTGCTTCTAAAGGTGAAACTGAGCCTTTGGTTAATGTAAAAGATGATTCTAGAAATTCCAAGTATGAGAGAGAGCATGCTAAAAATCGTAGAGTAGAATTTTCATTCTCTGGGATCAAAAGTTAATCTCCTCCGCATCCCAGTGCTGAGCACTGGGATGATGCAGTGTACAAATTCTTTGCACAGATTGTTAGTTTGCTTGTATTGAAGTTCCGTAGCGGTATAATGTAGAGAGACATAAACTACCTAACCGTCAAGAAACATAATGCGATTGGAGCTGTCATTTCAAAATATAGTTAATAAGTTTGCTTTTCATGATAATCAAGTTGCGATTGCAGTATCAGGTGGTGTAGACAGTGTAGTTTTATTGCACTTAATGATTAATTGGGCAAAAAAAAATAAACCTTCACTTCCTACAGCATTAACAGTAAATCATGGGTTACGTTTAGAATCTCAAAAAGAAGCTGATTTTGCTGTAAGCTATGCAAAAGAACTTGGGGCAAAGGAATCGTTCATATTAAATTGGGAGAAGAAAAATATTAAAGGCAATATTCAGTTGCAGGCACGAAAAGCACGGTATAACTTATTAACAAAATGGTGTAAAAATAATAATGTTAAATATTTATTTGTTGCTCACCACAAAAATGATCAAGCAGAAACGTTCTTGTTGAGATTAGAGCGGGGTAGTGGAGTAGATGGATTATCATCAATGGACTACAAGTATTTCTTAAATGGTATTTATGTATTTAGGCCGTTGTTAAATTTTAGTCGTAGTGAAATAGAAAAGTATGCTAAACTTCACCAATTAAGATGGATCGAAGATAGAAGCAATTATGACTTAAAATACAGACGAACTTTATACCGTAACTTACTTAAAGCAAGTGATAATCAAGATGTTCTAACAGAGCGAATATGCCTTACAGCACTTCATATGAAAAGAGCTGCAAAAGCGTTGATGCACTACACACGCCTTGCACTTAATGACTGCGTTAATATTCATGATCTTGGTTATATTGAAATTAAATTAGATGAACTTTATAAACTGCCAGAGGAAATAGCTTTAAGGCTTCTTCTTTATTCTATAATGGCAATTGTCAACAAGCACTATAAACCAAGGTACCGTAGCCTTATCACAATATTTAACAAAATATCGCAAAAAGATAGTGATATTAACTGTACACTCTCTGGGTGCAAAATAAGAAAATATGGAGAGAGCATCTTGATAATGAGAGAATCATCAAAGATACAGGAAATTACTGTACACCTAACATTAAATGTCCCTATTGAATGGGACAATAGATTTAGCTGTACAATACTTAGCAATCAGAAGTGTTCAGTAACTATTGCTCCGCTAAAAAAAACGCAAAAAATTCCTGAATTTCTAAAAGATTATAACTGCTGCCCTGAAATTTTTTACTCTTTACCTGTAGTGCTAAAAGATGGAAAGATGTTTGCTTATCCATGTATGAAACAT
			AATAGTAAGAGCACTAGTGATGACGAGATTAAATATTTTATTGCCAGTATAATAAAGGAAAATTTGCTAAAGTTAACTGATATTTAATTAAGGATTACAATGAGTGGGGCAAGATTTTTTAAATTTGTAATTATTTTTCTAAAGTTTACTACTCTTTTCCAACAGTGAGAAAAATGGAAAGGTGGTTGCTTATCCTGATGTAAATTATAACGGAAAAATACGGTGATGATAAGATTCGATGCATTATTAATAGCACGATAAAACAAAATTTGGTAAGCTTGATTGGTATTTAATTAGAAATATAAATGAAAAAATTTTTAGAAGGCTTATTGATCTGGTTAGTGATTATTGTTCTTATTTCAGTTGCTTATATTCAATTTAGCGGAAGTATAGGTAAGAGTAAAACAACCATACCTTTTTCAGAATTTTTAACTAGACTAGAAGATAATGATATAGAAAATATTACAATAAGAAACCAAAGCATCCAAGGGAAGTTTAGGGATGGGTCAGCCTTTAACTCAAGTGGTGTTATATATAGTGACTTAATAAAAAGTTTGCATGATAGGAAAGTGAAGTTCTCCTTTTCAATTGGAGACTCTGCAATAGGTATAATTGGTGGATTACTTATTCAATGGGTTCCGACGCTTATCTTTATCGGTTTATTACTTTTCCTTTTTAAACAAACGCAAGCAGGAGGTAATAGAACTATAAGCTTTGGCAAATCAAAAGCTAGGCTTATGACTACTGGAAAAAAAGTGACATTTGATGATGTTGCTGGGATTGATGAAGCAAAGGAAGAGTTGGTTGAAATTGTTGATTTTCTTAAACAAAGGCAAAAATTTCAAGTGTTAGGTGGGAAGATACCAAAAGGGTGTCTTTTAATTGGTTCCCCTGGAACTGGTAAAACTCTACTTGCTCGTGCAATTGCAGGTGAAGCTAATGTACCGTTTTTTAGTATTTCTGGATCTGATTTCGTTGAAATGTTTGTCGGTGTTGGTGCAAGCCGTGTCCGGGATATGTTTGATCAAGGCAAGAAAAATGCTCCTTGTATAATTTTCATAGACGAAATAGATGCAGTAGGTAGGCATCGCGGTATTGGTCTTGGTGGCGGTAACGACGAAAGGGAACAAACATTAAACCAGTTACTGGTTGAGATGGATGGTTTCGAGTCTAATGAAGGTGTGATAATAGTTGCTGCAACTAACCGTCCAGACGTCCTAGATCCAGCACTACTTAGACCTGGTCGTTTTGACCGACAGATTACTATTTCTTTACCTGATATAAATGGGCGTGAAAGAATATTAAATACGCATATAAAGAAAATATCGATAGCACCAGATGTAAACGTAAAAACAGTTGCTAGGGGAACGCCAGGTTTTTCAGGAGCTGATCTAGCAAATTTAGTGAATGAATCTGCGCTTATTGCTGCAAGAAGAAATAAGAAAATTGTTACCATGGATGATTTTGAGTATGCACGTGATAAAGTGATGATGGGCATGGAAAGAAGGTCCTTAGTCATTACAGAAGAAGAAAAAAAGCTTACTGCTTACCATGAAGCTGGTCATGCAGTAGTTGCAGTGAATATGCCTGCTTCTGATCCTATACACAAAGCAACAATTATTCCACGTGGTAGAGCACTCGGTTTAGTTATGAGACTACCAGAAACAGATAGAGTGTCCCTCACAAGAGAAAAGATGCTAGCAGATATAACTGTTGCAATGGGTGGACGTGTGGCAGAAGAGCTAATTTTTGGCTATGATAAAGTCACAAGCGGCGCATCTTCAGATATAAAACTAGCATCAGATTTATCACGTGCTATGGTGACAAAATGGGGAATGAGCGACAAAATAGGTCCGATCTATCATAATTGCGAACAAATTATGCATGGTTCTGAGATAATTTCTGAAGATACGTTAAAACTTATAGATGAAGAAGTGAAGAAAGTTGTGTCTTCATGTTATGAAGAAGCAAAGCATATCTTGACTAAGTGTAGGAAAGAT
			TTGGAGCTAATTGCTGAAAATCTACTGGAGTTTGAAACTTTAACAGGCGATGAAATCAGTGATATATTAAGTGGAAAAAAAATTGTCAGAAATGAAAACGAAGGCAAAAAAGAGATAAGGAGATCCTCTCTCTAATTAGATCTGACTTTGATTTAACTGCTAAAATAAAAATCTTTAACCAAGAACCTAAACTACAAAGCTATAATTAAACCTCTGTATTTTACCAATGAACTTCCTTGAACATTTCTTCAATTTTTTTCTAAATAACTCTTTGCCTATTTAAATAAGTATGTTCAGTATTAGAGCTTTCCAGACCGCTACTAGGAGAAAGATTAGGTTCTTGACCTTTAAACATCTCTATTAGCTTTAATACAGGAGCAGTTCCTGCTACAATAGCTCCTATAACAGCAGTAGCACCCATGATGAGAAGAATCGGTTCTGCAGTGGTGATCACACAAAGCTCAATACATAAACCAGCAATGACCATACCAACCATTATACCAATGAAAGCACCTACAATTATGGATGAAACTACACCAATTAATTGTCCTATTTTTGAACTAAGTGGTACTTCTCTTTCACGTCTAACAAAATTTGGCTGCATTCGCCTTCCCGCTCTTCTTCGTTCTCTCATTATTGTATATTCATCCCTATTTTCGGAGAGATTTAGTGATACTTCACTTGGCTGCATTTGTTCTCCTGGTCTTCTTGTATTTTCACTTCTGTTTCCAGAGAGATTCAGTAATAGTTCTCTGTCAGCTGCTCTATCAAGATCTCTGATGTTATTTAGTATCTCTTGCATTCTTTGCCTTACTATCTTTTCACCCCTGTTGCTAAGGCGAACTCTCTGAGGGTGATTTAGAACATGATCTAATCTCTCATAGTTCCTTGCCCTTCTTTCATTCACGTTTTCAAAGAAGTGAAAATTCAGAAATGTCTCTCTTTCACCGCCAACATAACCTCTTGAATTTCGCTTTGATCTTCCTCCAACATCCTTAATTGTCTTTTCAAATTTTAATAGCGACTTGTTGTTTAGTCTAACATGATCCTGAGAATCACAAGCAACGATCCAGTCTAAAATTGGCATTTTTTGACTATCAAATCCTGTACCATGTTCTATATCATCATTAATGTGTTCTTTTATTTTTTTAATTATCTCTACTGCTCTTGTTTCCATAGCTTCTATGGCGCTATCTTCACTTTCTATGAGTATATTGAAAACAATTCCTAATAACTCCTGTTGTAAATCCTTTCGTTCTTTAATATTCATAATTAGCCTCAACTTTTATATGCTATTTTGCCAAAATAATTCTACCAAATAAGTAATATATATACAATAATTCTCGTTTAAAAATTTTTTTACATTGGCCTATCTAAGTTATGTTTTAGGATGTAAAAGCTTCTTACTTTAATAATTTATTAAAGTAAACCATATATGGATTGCTATTTAGGAGCAGCTGTTGTACTTTAATCAGAAGGTACAGTAATGTAAGAAGGAGGTACTTTATGTCTTTAAAAAATGAAATTTCTGAGTTGATAGAGCAACAGCTTGGCATTAAATATCATGACAATTGCTTAGCTTACACTATCCATAATTCGGCTGCAGGTGAAATATCCGATTCTATTGCTCTTTGCATAGTTGGCTGTGGCGATTGTGAGATTAAGTATCAAGGTATTGCTAATTCATTTAACATAACGAAAGAAGAAATTAACCAAAGTAATATAGAAAGCATAAAAAATAAGATAGAAAGTGAAGCTAGAAAAGAAGGTAGTGAATTTTCCGAGTTGATTTCTAAAATGGATCAATCGCTGAAAGAACAAAGTGAAAAGTCTATTATACAAATTTTAAATTCATCTGCTGAAGAGATGTTAAGGAGTTTTTGTGGTAGTTCTATACAGAGAACAGAGGATAAAGAAGTTAGTCTGTCCTCTGCTTCACATGAAGAGCCTGCTACAGAAGATTCGGAAACTACTGTTAATTCTGATCTTTTATCAATTTA
			ACCAGCTCCTCATATAAATTTTTTCTGTACCCAAGCTATATGCTTGTGAGAGGATAGTAAGCACTACATTTTTCTATTTCCATTATAACAGATTCGTCTATTTTCATGATGATCTTACTATTTGTACTCTGTCTAGGACTAAGCAATAGAAATAGTAGGATAACAGTAGTCAACCAAGATTCCAGCATCATGTACTAGGATGATATAAGTATCATAATTTACGATTAGATTGACATAGGGTAAAGAGTAAATTAAAAATTAAATAGATCTTTTAATGCAGAATAAATGCCTATAGAAATATTGATGCCTGCTCTTTCCCCAACAATGAGTAAAACTGGAGGAAAAATTGTAAAGTGGTGTAAGAAAGAACAAGATAAAGTTGAAATAGGTGATGTAATTGCTGAAATTGAGACTGATAAAGCCATAATGGAGTTTGAATCTGTCGATGAAGGAGTTTTGGCAAAAATTTTAGTGTCGGAAGGAACAAGTGGCGTGCCTGTAAATCAACTGATAGCTCTAATGTTAGAGGAAGGGGAAGATAAAAGCGCACTTGATTTAGCTTCTGCCATCAATACCAAGGTTGAGAAGGAGGTTGAAGCCGATTTTTCAGTATCATCCAACCCTTCGATTTCATCTAGCTCTTCAATGTCATCCCAGTGCGTGACACTGGGATCTAAAAAAGAGGATAGAGCAACAGAAAATAGAATAAAAGTAAGCCCCTTAGCTAAAAAAATAGCTCAAAATGAAGGTGTTGATATAAAGCGATTAAAAGGTACAGGTCCATATGGTCGTATCATCAAAGCTGATGTATTAGAATTTTTAGATCAAACTAAAAGCTATGAGAGATTTGAGGAAAATACAACAGTTGAAGTAAGTAATATGCGCCAAGTGATAGCGCAGCGCCTAGTTGAATCTAAGCAAAATATTCCACACTTTTATTTAACTGTAGACTGCCACGTTGATAAGCTAATATCGCTCAAAAATGAGGTTAATTCAGCAAATGAAAACAATAAAGTAACAATTAATGACTTAATTATAAAAGCTGTGGCTTTCAGCATGAAAAAATTTCCTGATATAAACTCATCGTGGATAGATACTAAAATAGTAAGATACTCAAATATAGATATCTCAATTGCTGTAGCGCTTGAGGATGGACTGATTACTCCTATAGTAAAAAATGCTGATGAAAAAAGTGTTTTATCTATATCAAAAGAAGTGAAAGATTTAGTAAGTAGGGCAAGATCTGGAAAACTAAAGCCTGAAGAATTTCAAGGAGGAGGATTTACTATCTCCAACTTAGGCATGTTTGGTATAAAAACTTTCAGCGCTATAATCAATCCACCGCAATCTTGCATTATGGCTGTTGGTGAATCTAAAAAACAGCCGGTTGTTATAGGTGAAAAAATAGAGATAGCAGAGATAATGACAGTTACTCTCTCTGTTGACCACAGAGCAGTTGATGGAGCACTCGGAGCAAAATTTTTAAATGCCTTTAAGTACTATATAGAAAACCCTACGGTGATGCTTCTTGAGCCTTTATTATTATAATAAAATTAATACCTCTTAATTTATACTTTTATTAATTGATAGGTTTAGAGGTAAAATATGACTGATAAAAAGATAGAAAAACGTAGTATATTTTTTAATGCTGCAAAATCAAAATTTTCAAACGATAGGTTTCAAATAGATTCCTCATCTAATGAGTCAATAGATACCATTGGTAAAAAATTTAAGTATGAAGTGAAACTTCCAGGTGTTATTCACACTACAACAAGAAAAAATAATGTTGGAAGCGGATTAAATGAGTTAGATCTAAGAAAGAAAAATGAAAACTCTTTCAAGACATCAATAAAGAATATTGAAGAATCAGATAGTAAGAGAAACCAAAGTCATTTGCTGTCTCAGGAAGACTCATTTCCAGAACTACCAGCATGTGCATATAAGCCAGCACTGCTGCCAAAACCATCAAAAGAAAAAATAAAGGAAGCTGTAGATAAAAT
			GCGCAATAATAGAAAAGCTCATAATTCTGCAAGTGTTGAAAATGGTGTTAGTTCAGACAGGTTCAAAGTGCGCCCGTTCTTATGTAGTGATATAGATGGATATGTAGCTCCTGACAAACGTGACCGTAATCTAGAAAGGTGTAGGGTTACACATGATAGCAGTAAGTTTGAAGCACAAATGGAAAGAAAGCATGGGTTTCAATCAGATCCAAGTGTTAAGCATGTAAAGGCTGATACTGTAGTATGTTCTATTACTAAAGGTCATGACAAAAAAGGCGTTAAATCTGATGTCTCATATACACAAGAGCCTACATCAGAAATGTCTAAGGTAATGTGAGAGAATTAGCAAATAGGTTCCGTGGCTAATCATTATTGGATTTTTTGAATAACAATTGCTTAAGATTTTATAAACTGTGCATATAGTACTCTATAAGAGAAAGAGAAGTGTGACAACTTCTCTCTTTCTTAACCACTTGCTGAAGAACGTTTATCTTCTGTGGCATCTGGTGATGGAGCAACTAATCTACTCAAAATCTCATCTTTTGGTCCCATAGCATAAATAACCCCATCTGACATGACGATCACTGTATTGACTACAGATAGTAGCTGTAGCTTATGAGTGATGATAACAGTGGTAGTATTTTGCTCTCTTGCAACATTGATTGCATTAATCAAGCGCGCCTCTCCATTACTGTCTAAGTTAGCATTCGGTTCATCAAGAACTAAAAGCTTAGTATTACCATAGAAAGCCCTTGCAAGTCCAAGAAGCTGTTTTTGGCCACCAGAGAGTATTACTCCTCCAGGTCCTCCTATTGTTGTATCATACCCATTTGGTAAGCTCAGTATTAATTCATGTATTCCTGCAATTTTTGCTGCTTTGATTATTTCTTCAGGATTTGGATCTGGTCTCATGCGGGCAATATTAGCTTTAACGCTCGTGTTAAATAACTCAATATCTTGAGGTAAGTAACCAACATAATTACCAAAGTTCTCTCGATTCCAAGTATATACATCAGCGCCATCTAGTCTGACTACACCTGATATGGGTTTCCAAACACCAACGGTTAGTTTTGCAATGGTCGACTTACCAGAAGCACTTGCACCAATAACACCAACAACATCCCCTGGTTCTATTACAAATGAGATTCCTTTTACTGTTGGCTTATTGCTTCCATAAGGAGTAAAAAATACCCTATCAAATTCCAACTTCCCTTCAGGCTCTGGTAGAGCCATAGTTTGCTCTCTTTTTGGGGATGTTAGTATAAGTCTTTGTAGCCTCTCATATGACATTCTGGCTTGATTTAAAAACTTCCAAGTATGAACTGCTGCATCAAATGGAGCCAATACTCTACCCATCAAAATCGAGGCAGCAATAATGCTACCGGCAGGTTTGTGAGCTGTGATTGCGAGTAATGCACCTGTTCCAATTACTGAAATTTGGAGAGTTGAACGTAAAAATTTAGTAATACCAGTAATTACATTAGAACGATTCTGCGCTGTAACTTGCATTGCACGATTTTGATCATTCCGTTTACACCAATCAGAAACTATAAATTCTGACATGCCCATAGCTTCAACCACCTCTGCGTTTCTTGTTGCAACATCTATAGCATTAATATTGCGTATAGTTTCTTCATTGGTTTCTCGCAATATACGCTTAGTGGCAAGTTCATTCCATACTGCCATTGAAACTAATATAATGATCCCGGCAATAGCTATAAACCCTGTAGAGGTATGTATCATAAAGATCACAACAAGGTAAATTAGCGACCATGGAGTATCGAACAGTGAAAATATACCATTTCCTGTAATGAAATTTTTTATTACTCCAAGATCTCGTATTGCTTCACCGCTGGAAGTTGAGCTCTGCACTGACGTTAGCCTGATTGACCTTACTATTAGATCTGGTGTTGCAGTTTTATCAATCCAGTCGCCAATTTTTGCCATGGCTAAATATCGGCAAGTTTCAAGCATTGCAGAGCACGCAAACGCAGATAAAG
			TAATAATTGTCAGCATAACTAGTGTTGATACACTCTCGCTCGATATCACTCGATCAAGTACCTGAGAAGTATAAAGTGGCAAGAATAACATTAACGCATTAATCCCTGAGCTAAACCAGAAAATGAACCAAAACGCACTCTTGCACTTCTCTAGACAAGTATATAGTATACTTTGCTTTAATTCCTTTTTTATTGACGGAGTGATTTCCACAATCTTCCTTTTTATTTAATTATATGTACCATATATAGTTTTTATTTCAAAAGTATTAACAGTTATTGCCTTACCATATCATTAATGTAATAAAATATTAATGATATGCGAATATAAACTTTTTCATGGAAATTTAGCAAGGCTATCTAATTTCTTCTCTACTATAACCTTATACGATAGCCTTGCCAATTGTTCTACGTTTTTCTTATCTACTACTCAATGACAGTTTACTAGAATGCTTACTATTACTCCTCTGAAAGTTGATGCTATCAGAGTCAGTGACTACAATCTGCATCTCTTTTCCTCTTTCTATATGATCAGGAAGTATTCCATATTCCAATACTCTACCTGTAAATTATCTTTTGCTCATACAAGGTGGACTTGAATATACCCTTGGTCTATATTCCAATCCTAAAAAGTCTGTTTCTTTAACAAAAATCCCTGTCTCAGGGTTAGAAAATGTTGCAGACGGAATTTTATTAGCTACCTTCTTACTCACAGAAGGTAGCTTATTTTCACTACTATCACTCACATGATGCGCTGCGCTATGGTTGTTACCACACTCTTCTCTTAAGGTTGAACAGCTTGAATTAAAAAAAGTCGGAAATATAAAACACCCATTGATATCACCAAATTGTTTTATCAATCTATAATTTTCTTTATTCATTCTTGTGATATTCTCTTGATTAGCACCTTCTGATAAGCTTGATGAAGCAATAAGATCTTCTTTTTTCTTACTAAAGATATTGACTCTTTTTAGCTTGGTTGCAACATTCTTGAATTTGTTTTTCGGAGCTTTTGGTTTACTTTCTGAATGCTCATTTATAGTTATAAAACATGATGCACTATCACATTTGTCCATTATATCTTGTGCTCTACTGTTGCGCCTTTCATACAGACCAAGTTTTTTTGTTAAATCATTCAAAAAAAATGAACTTCTTCTGCTTGTTAAAGACTTATCTGAAAATGGTGCTGTACTACCACTTCTACTCATTTCCTGAAAAGGAGTATTGAGTTTGTTTTTACTCTCTAATCTAGCTTCATGCGTAAGTTTGTTAAGCATGCTTTCCAATCGTGAAATGTCTTCTGCATGCTTTGTTGATTGTTCCAATATTGTGTTGTATTCTTCCAAACTATGAACTTCTACTTTTGCCTTGATTGATTTGCCTGTTATCTCTTCAATTGTTTTTATTTTCTCAGTATAGTTTTCTATTTCACTTTTAAGTGGTTTTTTTCGAAGGCCAACTAATAAATTAGACAAGAAAGATATAAGTGATATTAAAGAACAGAAAATGGAGATACAGGTAACAATTTTCTCCACTGTAGATCCTGATTGATCAGATAGTATGCAAGATGAAATAATGATGCCTACTATTGGTGTAAGCACATTAGTAATACGTAAAACTATTTCCCTTTTTTCTTGATAATCTATTTCAAATTTATCATATTTCCTTTTTCTGTCTTCCTTTATTTCATAAAAAGCATCTAAAAATAACCTTAAGATATTTGCATCACTATGTTCAAGAGCATAGTCTAAAGATGTTTTTCCTTCATTATCTTTTATGTCAAAATTTAGTTTCTTATTTACAATTTTCTTTCTGTTGCTGATTCTTGGATATAATAAGGCTTTAGTAGCTTTTTCCCTTAAGTGTTCATTTTGTTTACGCTTTTCTAAAACTAAATTTTTCAAGAATTGATCTTGCTTAAAATCTTCATCTACAATTCTTGCAAAATCATTATCATTTATTACAAGATAGTGTAATGGTGTTCTTCCAGATTTAGATACAAC
			ATTAAACATTTCCTCAGTATAGGGATCATGATGATCTGTCATAAAATATTCTATTACCTCAGCATTAAGGCTCATGGCAGCTAAATGTAGAGGTATAAGCCCTTGACTGTTTGTGTGAAAAAGTGATACTGTATTCCTAATAGTTGACTTAGCAATACTTTCAATAACATACTGAGAGCATCCTATGCCGTCGGCAAGAGCAGCCATGTGTAACGGTGTATTGTCGTTTTCATCATATAACACTTTGATGCTAGCAGCCACCTTTTTACCTACAAGTTCTTTTGCCACAAATTCAAGACATTCCTTATTGCCGCTCAAAATAGCTGCAAATAACAACTTTTTTTGTGTATTTTCTTCTGAAAAAATACTAATTGGGATTTTTTCTACCAAATACTTAACGCATTCTACTCTTCCACTGAGAATAGATAAGTCTAGTAAAGTTTGTCCATCCTCATTTTCCTTACTTAATATTTCTCCCACACTCTCTTTTTTAAAAAGGTGCTCAAGGCATGATTTATTACCAACACGTGCTGCCATATGAAAGACGGTGTCACCGTTGCTATTCTCACGCAAAACCTCTTGATAAACGTCAAATTTCTTCTCTTCCAACTTTTTTTCTATCATGCTTAAAAACGATAAATCAAGTTGGGCAGCAAAATGTAAAGGGGTGTTTCCTTTGTTATTACTCTTATTTACTTGCATGCCTCTGTTTATTAATAGACTCACACATTTTTTTCTTAGTTCTGTTTCTGTATTACTCGATAGAGCTAAGTGTAGGGCCATATTTCCTTTGCGTGTTTTTGTGCTTAAATCGTAATCAGGAAATTTCTTGAGTAAAAAGTTTAGACAATCATACTGCCCGTACATTGCAGCTAAATGTACAAGATCTCTTCCATACTCACCTTTGGATTCAAGCATGCTATTTTCTATATTTTCATGAAATAGCTCTATACAATATGCATTACCATGTATAATAGCAATATGTAAGGGGGTATTACCTTGTTTATTCTGAACAATTTTTGCACCTGATTGAGTAAACAATTCTATTAGCTGTTCATTTCCATGTTTTGCAGCTATATGCAATGGGGTGTTACCATCTACATCTTCTCGATTAGTTTCACTTTTTAGTCTACCTAACAGTCTTAGATGCTTTATAAGAAAATTTATAGCATTTTCTTGAGTTTCTGAGTTACCTGCAATCTTATGAAGAGGATTCTCACTATATTGATTTTTTAAAAATTGTACTTGATTATTAATGAAGAATTTTATGCACTCATGATTCCCAGATTGTGCAGCAAAGTGTAATGCGTTATTTCCGTATCTATCTGTTTTAATTTTCTCCCTCTCAAAAATTCCTTTTGCTGTAAGTACTTCCCCTAAATACTTTAGGAGGCTAAAATTTCCGCTTCTAGCAGCATAGTGTAATTCACTCTTATAATTGATAGTACTAGTAAAATGTGCTTCATTTTCTATGAGAGTTTCAAAGCATTCTTTATTGCCAAATTTAGCCGCATAATGTAGCGGTGTTTTACCAACTCTATCTTTACTCCTTACTGCTTCTTTAACATTAAAATCAAAACTTTCTATCACAAGACGTAAAATATCTTCTTTACCCGACTCAGTTAAATAATGTAGAAGTGTTTTATCATTACTATCTGCAAAATTCTCCAATTTTATAATCAATTCTTTGCCCATACCAAGAATTAGAGATACAGCTATTTCAACATGAATATCATAATTCCTATTTTTCTTTTGTTCTTCCTCAATTCTTTCAATAGCCACTGTTAATAGCGAAGAACCATCATTACTTGTTATATTCCATCCATCTTGACGAAATTTTTCAGCTAATGAATCACTTATATTTTTTGCTAAAATCTTGCTTTTTATATGATCAAGATTATTAGTATATATATTATAGTTTTCTTCTTGAGTTATTTTATTAATATAATCATATATGCTTATTAGATCTTGCTTATTGACTTCATCTTCTGAATTGCCTT
			GTAATGAAGAAAGGTCAGTCTTACTAATTGCTCTGGCTATACCAATGGTTCCCACAGCAAATAAACCTGAACTGAGTGTCTTTGCGCTTGTACTAAATTTAGCTTTGAAAACATTAGTAACTGTGTCAAATTTATTTTTGAACATACTGTGCCTCATAAATAATAATGCCGGTAGTGAATAAGGCTTTAGTAGATACCACTGTAATTTTTAAGCCTACAAAAATTTACCAGCGGCCGCATTATATAGTAGATAATTTTTTGTGCTAGTAATATTTTTCTAATTCCCACTTTGGCCTTGGTGCAAAGTCAAGAGAGTCTACATAGTTTCTCTGTAACCTTTCAATTCCTGTCCATCCAACCATCACTGCATTGTCTGTGCATAAATTGCTTGGAGGAGAAAGCACGTTCAAGTCTATGTGCTTTTTTAATCTCTCTTTCAGGAAATGATTTGCTGCAACTCCACCAGTAACTACAAAATCATTAATTTTAATATTTAAGGATGAAGCAATAATAATTGCATTTTTGACTCTATCAAGTAGTATGTCGCTGACACACTCTTGAAATGAGGTACACATATCACACACATCCTGTTCATTCATTACAAGTTCTCGTATTAAGTTTTTTACTGCTGTTTTAATTCCAGAAAACGAAAAGTCACATCCAGAGCGTTTTGTCATCGCCCTTGGCAGTTTAAATCTCATACCATCACCTTTTTTAGCTAATTTTTCAATCAACGGACCTCCTGGATAGCTTAGACCCAGTGTCTTAGCAACTTTGTCAAATGCTTCTCCTAATGAGTCATCAAGCGTTTCTCCAAGTTTGATGTATTTACCTACATCCTGTGCAATTAAAAATTGGCAGTGACCACCTGATATCAGCAGGACTAAAAACGGAAATTCAACCTCATATAGTAGCCTAATAACTAATGCGTGTGCCTCTAAGTGATTAACTGCAATAAACGGTTTTTGTGCTGTATGCGCAATTGCTTTAGCCATCATTGTACCAACTATTAATCCACCTATGAGTCCTGGTCCTGATGTTGCTGCAATTGCATCCAAATCACGAAAATTAAGGTTAGATTTTTCCATAGCACTTTTTATTAAACCACTTAAATGCTTCATATGAGCGCGTGATGCTATTTCAGGAATCACTCCACCGCACTTTTTATGCTCTGCCTGAGAAAGAATTTCCTGAGCAAGCACTTGCTTATCACTATTTACAACTGCTGCTGCAGTTTCATCGCAACTTGTTTCAATCGCTAAAATGGTTTTCATATATATTTGAACTCTTTAAATTGCGAGAACTATAACTTGAAATGTTGAAGAAGTTAACTATATTCTGCTGAGCTAATTATCATCTTCAAATATAGAACCAATTTTTTTGCTTCCAGGAGAAAATTTATTAGTCCAACTGCTTTGTACTTTGTTTATATCTTTAAAAGCAGTTTTATCGCTATATTCCTTTACTTCTTTATCTATTCTCTCCATTATTTGTAGATCTAGGTAGCTCTTTTTCCATTGGTTAGTAGCAAGAAATACTCTGTTTAAATCTTGAGTGCGAATTAGATATTCTTTATCTTTAGGATAAACTTCCTGAGCCCAAGCAAACAGCTCAAAATAGCGTGCGAATAACTCAGACGCACGTGATTTTGGAGTTTGATAAGCTTGTATCTCTTCAAATATAATTTGACCAATAATTTTTTGTACCAGAATATTTGACTGCTTTAAGTTCTGCTCAATATCCTGATAAACTTTATAGAGAAATTCTTGCTCTAAGCTTAAGTTCAGTTCATTTTCAACCATATGTGAAAGTTCATGTACTATGATGTAAGGATTTGACCTTCTTAGCACAATAACATACTTATTTAAACCAGAAGAACGAATTGTCTTACACACTCCCTCTTCCATATCCACTAATCCTTCTTGATATATTTCAAACGAGAGTCTATTTTGCTTTATTAGTGACAAAGTGAGGTTTAATATATTTCTAAACTTCTCAAA
			TTGATAGAGATATTTGACATATTGTATTACGTTTTCACTATTTCCTACTTGAGTTGCTTGTTTTATTAAGTTCCTGATTAGCATGCTTCATTATTAAAGGAATTTTCTTTATGCTCAAGAATTATAAAGTGTTTTCAGGAAGTATAGCTAAAAAAGTTTAATTTACTTACATTCCGCTGCTTATTATTAGCCAAGAGGTATCACGTCAGTATGACTTAGGAATGTACTAGATATAAAAGTGCAATATCAAATATATTTTACTAAAAATCAATCAACTTTTCACATGTTTGCTCTTCATAAAAGAAGCTCAATATTATCGTAGTACCAAGTTTTGCTTCACTTTGAATGTTGAAAGTCCCACCCATTAACTCTACTAATTTCTTGCTTAGAGGTAATCCGATACCTGTGCCTTCGTTTCTATATCCCGAATCTGCTTGGCCAAAAACGGACATAACTTTATATATGTCCTGCTGCATTATCCCTATTCCATTATCATGAAACTCAATAGTTAATAAATTTTTTTCTATATTCTCTTTAATAATCATTCTTATTAAACCACCTTGAGGAGTGAATTTGATTGCATTTGATAACAAATTTATTATAACTTGCTTCATTCTTTTGGGATCGGCGATAACTAATAATTGTTTATCAGATATCTCTTTCTTTAAACTAATACCTGTTTCTTTTAGTTTAGGTGATAACATTTTTAAGCACGAATCTATTATCTTATTCAGATTAAACTTCACTTTCTCTACTGTTAAACTACTTGATTCAGCTTTAGAAAAATCGAGCACATCATTAATCAAAGCAAGTAAATGTGTACCAGCATTATATATATCGTCTACGTATTCCTTGTATTCAGAGTGATCTACCGAACCTAAAGTTTCATTTTTGATCAACTTTGCAAATCCAATAATAGCATTAAGAGGTGTACGCAACTCATGTGTAACACTTGCAAAAAATTTTATCTTATTTGCATTTTCTTGCTCTAATGCCTCTTTAACCCTTTGTAATTCAATATTAGTTTTATGCTGCTTGGCTAGCATTTGGGTGTTGGAAAGGTGCAAATAAAGCATTATTAGTATTAAGATAACTAGTAATAAGCCCATTAATATTGAAAATAGACTATATACCATAATATAAGAGTCATTATAGCTTTGAATGATCTTCAAAAAAAATGAAGGCTTAATGTCATCTTCATGAAATATAGGGAAAGTAGAAGTTAATGTATTTCCTGTAGCGTAAAATATTTCTTGATTGCTTAGCAATTTATCAATTTCATCATTTGTAAGCAACTGCTCATAGTTATGACCTTGAGTATTAAAATTACTGAAAATTACTCTGGCATTTTGATCATACAGTATTAAGCTAAAATTTCTTGCTTTGCTTACTGATTGTAACAATTCAGCACGCAATTTTACCAACTGGTTTATGTAATCAAAACTGTTATATTTAATATGATGTTTTTCTATTAGTAAATAATGATATTTTTTTATTATACTATTTTCCAATAGATCTTTTAAGTTTGCATTTGAATTACGGTAAAAAGAAAGAAAATTATTCTTTAATGAATAATTGCGGTATATTGTGCCCAATAAAACCACAAAAATTAATAAGAATAGTGAGATAATTTTTGTATATCTATTTGTTTTTAGTGTAGTAAACATTGATTTACTTAATTTATACATATTCTTCTCATTGTGAAATAACGTCTTTTATGGTATTAATAAAAAATTAGCATATCATACTTTTATGACAATTTCTCCTATCTTCCCAGTTTATTCTCCTATTAACATAAATTTTTCTTATGGCAAAGGTATTTACTTGTATGATATCGATAATAAGCGCTATATAGATTTTCACTCTGGAATAGCTGTTAGCAGTTTAGGTCATGCCAACCCACGATTAACTGATGTCCTAAAATTACAAGGAGAAAAACTATGGCATATATCAAATACCTATAATATATCTACTGCCAACAAATTTGCAGAAAATTTAAT
			AAACAATAGCTTTGCTAATACTGTATTTTTTGCAAATTCTGGATCAGAAGCAGTGGAATGTGGACTTAAAATCGCTAGGGCCTATCAAAATGGAAAAGGTAATAAAAATCGCTATAGAATTCTAACATTTCATGGTGCATTTCATGGAAGGACATTTTTAACTTGTGCAACAAACGATAGACAGAAATTTTCTGAATTACTGAATCCTTATATTGACTGGTGTGATAACATAGAGCCCAATATTGAGAGTGTAAAGAAAGCAATTTCTAATGGCATAGGTGTTATATTAATAGAACCAATACAGGGACAAGGTGGTATTAAAGTAATGAGTGAAGTCTTCATGAAAGAGCTAAGAGAACTATGTAACGAAAACGACATACTGCTATTTTTTGATTGCGTTCAGTGCGGTGCTGGTAGGACAGGAAAGTTATTTGCATATGAACACATAGGAATTAAGCCTGACATATGTGCTCTTGCAAAAGGAATAGGAGGAGGTTTCCCTCTGGGGGCTTGTCTTGCAACTGAAAAGGTTGCTAAGTACATGGCGGTCGGTATGCATGGTTCTACTTTTGGTGGTAATCCACTTGCAACTTCAGTAGGTAATGCTGTATTGGATGAATTGCTCAGCCCTGGCTTCTTAGAAAATGTTGAAATTAGAGGTAAGTCTTTAAAAAACAAACTAGAGGACTTAGCAAGCAAGTTTCCAATGATAGAAGAAGTGAGAGGAAAAGGGTTGATGCTAGGAATAAAAGTAAAAATGAATAATCAAAAATTTGCAGAAGAGCTAAGTCACCGTGGTTTACTTACTGTTGGAGTAACATCAGATAACGTTGTAAGAATCTTGCCTCCACTCATTATCACTGAAGAAGAGATTGACGAAGGCATTGAAATCCTCACTCAGTATTTATCTGAAAAGTTCTAGTTAAAAACTAAACCTTCCTGCTCACTAGTTGTTGGCTGTATCAAAATTGCAGATAAAGCAGTAGCTACAACTTTATCAGCTACTTCATTTGTACACTTTGCCTTTTCCTGTTCTCTTATCAGTGTAAGCTCATTTATATCACTTAATGAATCAAATTTTGTTGCATCTTCAAATATAAAAGATTGCACGGCACTCTTCTCAACACCTAAGAAAGCACCATTACCAAACGATAATGCCACATCTAATAACTTCTGCATTAAACTGTTTTTAACAATGAATTTAAATAGCTCCCCTAACACAACTGGTACTCCAAAAGTAAAAAATGCTCCTCTCACTAAATAGGTCGTTATTTCATATAACAATGCACCACACAAGAATGCCAGTGGTCCAAATACTATAAAACCGCAAAGTAAAGGCAATGGCATGGTCTGACCTGATGATATTCTACCTATAAGCTCCATTGAAATTATAAACCCAATAAGTAACATAGCTCTACCTAGATATGTCCTTTCTTTAGAGCGTTTGTTAAAGTTTTTCTCACGTAACTTAGAAAAATCATTGTTAACTCTGACTTCAAAAATATTATGATTGGTTTTTAATTTGAGCTCTAAGTCCTCTATTCCATGATGCCACTTATGACACCTTACAATTTCATCAATTATCGTACTAACTTGATTATTGATTTTGTATAATTTGCTTTCTTGATATAAGTTGCCTTGATAATACTTTTCTCTAAATTCCACGCAGTTTAAATTCTTTAAATCACATAAAAAATCTTTAATTTCTTGTGCCATTTTATCAGTATTACCTATGTAGCCTATAGCTTTTAAAATTGTTACCAAGTGTTTATTTTCAATTTGAGCAATTGTTCTATCTAATGCACGTATATATTGCTTGGATTGAAAATATGAGATGATTTTTTCTTTACATCTATCCTCATTGCCTTCGTACAAACTATTTCTTTTGAAACTGCTGTCATGTTCTTTGGCAATTTCTAATGCATGAGCCAATACATTTTGCGCCTTCACACTACTTTCACAGTGACAGTTTCTGATTATGTGTACATACGCTCTTGCAC
			TGGTATCTCCAGATTTATCTATATTGTACGCTTTAGCCAAAAAGACTAAATAGTCAAACCCTGCCCAAAGATAATACATTACCTTTGTTATAGCACTCCCCACAGAAAATAAAGCTGAGCGTGTGGAAGATAATTTACCATTGTTTCTAATTCTATCTTCATATGAACGAAGGTATTTCTCTGTGCTCTTTAAGATCTTATGCAAGTCCTCCTCTGTCTTTTTAATATCAAAATCATTGATATCATGAATTTTTTCGTACGCCTCCTTTATCAAATCACTAGAAAACTTCTTCAGAGCTAAATCATCAATATTTCCTAATGCATCAATATTTTTACTAATATAGATTTCTATTTTTCTTCCAAGTTCTTCTCCCATTCTATTTTTTAGCAACTTATTGTATTTATTAGTAGCTGGAAACAAAACTTTCTGACAAAATTTCTGTGGTTCGTTTTTAAAATTTGCTAAGATCTTATTCACAAATAGCTCAACTTTTTCACCTGCAGCAACGAAAAACCATGATTGTCTGCTCTCATTACGCTCTCTATTTCTTCCAAGATTCTGTAGGGCTTCAGATGGATTATTGAACTGACTAACCGAATCTGCAAATATTGATGCAACATGATTATATTCACTATCAAATCCACGACCTTTCGATCCGTCTATAACCGTTGTCAACGCATATTTAGCCAATGAATCAAAATCTCTTTTTTCATAATCACAATAAAGAGTTCGATATCCACCTATCTGATTACGTATTATCGCTGAAAAGGGTCTGTTTTCTCCAATACCAAGATCATTTTTCCCAATTCCTGCAAAGATACATTTATTTTGTTTGCAGAAATCAATGAGACTATGTAGTATACCTTCCTCTCTTTCCATGAGGTCATGGAGCTCTTTGCTTAAGCGCCAATTATCAACTATTAACCTGCATTGCTCATTATCACCTTGACGCAATGCTTTAATTACTAACTTGATTTGCGGTAAGAGCTTGTTTCTAGCAAATTGCTCACTAAAGCCTTTTTCCTCTAGGTAGCTTATAATATTATTATCATTAGTGGTGCTAACATTCTTTTTAACATCTTCTATCAATCCAATCAAACCTTCTCTTCTTTTTTTATCTAAGGTAATATTATCACACTTCATTAAATATGAGAGAGTAAGATCGATCATTGAATGCATTACTCTATATTTTAGATATTCAGCAGTACTACTGAAATCCACCTTTTCTTTTAATTCAGATATCTGCTTTTCTGTCAAACTAGGATGTTGCTTTTTAACGCAGTTTATAAAGTTTAATTGACGTAATTGGAGCCTGTAGTCTTGATATGACATTCCTTCAGGCTGAAATTTATTATACACTTCATAACGCGTACCACCTTCATATACTAGATTATCCTTACCCTGCAACGCAAAGTTAAGATTAACCATACTATTCACATCATCAGCTAAAAGCAGAGCACTTTCTCCAATTGGACTTTGCACATTCCATCTTATAGAAGTTAATAAATCATCGGTATCAACAAGCTTATTGTAATTAAAAACTTCTTCGCTTTCTTCAACATACTCATGAGCTGGGCTCGATTTTTCTCTAGTAAATAAGCTACTCACGTTAGCAAGAAATCTAGAAAGCAATTCTCTTGACTCTACCCCAGTTACTTTAGTTAGCGTCCACCAAACTGGCCACATTACCATACCAAATATAAACATAGAAATTGTATAATATAGGTTTCCAATCAAAGCAGAATAGAGCCAATAATCTGAAGTTAGACCAATTACAGCAGCAACATTACTATTTATAATAGGAAACAATATAGCTAAAGATATGATGGAGGTAGCAATGTTCACTACAAGTGCTTGATTGAAATTTGTTATCCTATTGGTTTTTGCAATAACACTTGCTGTTTCGATGGCGTTTGCAATACAACGTCTACTCAATCTTGTCGGGCTGATAACTTTTCCGCATCTATTTAAAATCCTTCTCTTTGGTGTTGCAGTGAGG
			TAAGTTGTAGGATATTCCTCATCAAGCTTGCACATGTTCTCAAAATCCTGCTGCTTGTCAATACTGTCTGCTTCATCAACACTAATCCACAACTTGGTATTTTGGTCTTTAAATTTACGATCATTTTCTTGCTGCAATAACAGGTCATGTGTCACTATAATTGTTGTAGGTTTAGTTGCCTTCAGTGCATTTTTAATTTCCTCAGCAGTTTTAGGTGTCCTAATGTTTACAGTAAATGCACTACTCATCATTTTTTAGCTTGATTCACTAGGTCACTACTTGGTACTGCAACCAGATGATGAAACCCTGCTTGGGCTAGTACATGACTCCACAATCCAATATCATAAGTCTTGCCAAATCCAGTTTCTGCATCGATCATAACATTACAGTTAGTAGTGCAAGAGTTGCGTAGATGTTCTAATACCTCTTCAACAACAGGTTTACGACGTGCTACTATTATAGATTCCTTTGTATCATCAAGTTTTATAGATTCACCTTGCAAATTACAGTTGATTTCTTCTAAGCCACTTATAATACTTTGCTTTTCTTGATTGCTGATAGAACTCACACATTACCCACTATAATTATCACAATATTAATTGTATGTTAATTCAGTAAATTGTCAATTCTATAGACAAAAAGCTGATTTCAACTATCATATTAATATGAATATATGCCTCGGAATAATTACTTCTCCCCATGGAATCAAAGGAGCTGTTAAGATAAAAACCTTTACTGAAAAGCCCGAAAATATTTTCCTATATGATGAACTAATAAGCGGAAGTGAAAATTATAAAATAAGCTTGGTGTCTGTTGTCAGTAATAATTTAGTAATAGCAACAATTAGCGGTGTGAACTCCCGTAATAAAGCAGAACTTTTAAGAAATAAAAAGTTATATATAGAGAGAAATAAGCTACCACAGTTAAATGATGAGGATGAATTTTACCAAGATGATCTTGTGAATATGGAAGTAAGACTAGAGAGTAATGAATTATATGGTTATGTGAAGTCTGTGCATAATTTCGGCTCGGGGGATATATTAGAAATTTTGGTTATCAGCACAAAAAAAAACATTATGTTATCTTTTACTAAAGAAGTATTTCCATACATCAACATGAAGGAAAGGTATATAGTAATCAACATGCCAGAATTCATTGGCCAATAAAAATTTTGATATTTGTATAAAGTTATTTATAATCATCAGACTAAATTAAAAGTGTAATTATGGCAGAAAGGGCTAATGATATCAGGCCAGGTCAGGTACTAGAACATAACGGTGGATTGTTTTTGGTTGTAAGTATTATGCATACTCAACCTGGTAAAGGTGGTGCATATATACAAGCTGAAATGAAAAATATCCAAACAGGAGCAAAGTACTATGAGAGGTTTCGCTCTGATGCAACAATCAGAAGGGCAATTTTAGATGAAGAGGAATATGTTTATCTCTTTACTGAAGGGAATATCGTAAATCTTATGCATCCAAGTAGTTACGAGCAGATTGTTATAAATTTAGACTTATTAGGGGAAAAGAAGGCTTATTTGCAAGATAATATGAAAATTAAAGTAGTAACTTATCAAGATAAAATAATTTCTGCACATGTGCCTGATCACGTTACACTAACTGTAAAAGAAACAGAGTCTGTTATCAAAGGGCAGACTGTTACTGCTTCTTATAAGCCTGCAATTTTGGAAAACGGAATACGTGTTAACGTGCCTCAATTTATAAAAGAAGGGGATAAAATTGTAGTACATACTCCTGATAACAGCTATTACGAAAGAGTAAAAGAGTAAATGGCCATTTCATCACCACGAATCAATGTGATGCTTGATTCTGTACGCAGTGCCTCCAAGCAGCTTATACGTGATTTTAATGAATTGCAAATTTCAAGCGTTAAGTCAGCAGACTTTATCAATAAAACTTATTCAAAATCCAAGCAGCTTATATACGATTGCTTGAAAAACTACAACCAGAACTATGACTTTATTTTTGAAGACGATG
			TGGGCCAAGATCTAAAAGACGGCGGTTATACTTGGTTTATTATGCCTATAGAAGGCAAGGAAAACCTTTTTAGTTGTATGGTTTATTTTGCAGTATCAGTTTGTCTCATTCATAAAAACAGAGTTGTAGCAGTTGTGATTGATGCTCCAGCCCTTAGAGAAACTTTCTGGGCAGAGGAAAAGAAAGGAGCTTTTCTTGAAGATTTCAAATCTCGCCATGTAAAAATGCGGATGAAAGCTCGTGAAGGGGGAATAATAGACATAAGTGGTAATTTGTTAAATAAATTACCACTTGACAATAATAATCTGCGCTCCCTTGGCTCAACGGTACTAGGTTTTGCATATCTTGCTGCCGGAAGATACAATGGAATAATTTACTCTGGAATTAATAAATATAAAACTTCACTCGGTAGGCTTTTTCTGCAAGAAAGCGGTGGGAGATTAAAGGAAGATAACGCGCTTGTCATTGCTGGAGATATAAACTAAAGTTCATTCAAAAGAGCAAAAGTCACGTAGTGAAAATAATAAATGGTCTTACCTACCCCTCATTGCAGCAGGGTGGCAAAATAAGATAGACGAGAAAAGACAACTATAGGAACAAATAGTCAGTGTGTGACAATGGCATCTAGTTCTTTTGCACAAAAAACGTTGTAAAGTGTTTACCAATTTAGTTGGATACCCAGTGTCAGCTACTTTCATGACAAGGAATAAAGCACTGATTTTGTACATTAACCATGCTTTTAAATAGATACCTTATTCTTGGCAACTTTAAACTCAACAACAGACACAAACAGATAATTTCTCAAAAACTTTTACAAGAGACTCTGTTAAATTCTCTATCATTTCATTTGTATGGTAAGGCGTAGGAGTAATACGGAAGCGCTCAGTCCCCTTTGAAACTGTTGGGTAATTTATATGTTGTACATATATTCCATACTCATCAAATAACAATTTTGATGCTTTTTTGGACAACTCAGGATCGCCAATTATGATTGGAATTATATGAGTTTCTGTTTGCATAAAATTCACTCCTGCATTTCTCAGTGAGTCTTTTACCTTTTCAACAGACTGCTTTTGCTTCTCTCTTTCAATATTGCTCGATTTTAAATGCTCAACGCTTGCTTTTGCTGCTGCTGCTAAAACGGGGGACATAGCAGTAGTAAAAATAAATCCTGGGGCTGAACTTCTTATTACATCCACCAAGCTCTTTGAAGACGCTATATATCCACCCATCACTCCAAAAGCCTTTGATAATGTACCCTGAATAACAGTTATTCTATCCATCAAACCTTCTCTTTCTGCAATTCCGCCACCGCGCGGTCCATACATGCCAACTGCGTGTACCTCATCTAAATAGGTAATTGCATTATACTGATCTGCTAGATCACATATTGCTTCAAGCGGTGCTACATCACCATCCATTGAGTATACAGATTCAAGTGCTATTATTTTCGGCGTTTTTATATCTATAGACTTTAGCAACTGCTCTAAGTGATCAACATCATTATGCCTAAATATGTGCTTCGGTCTTTTTCCTGATTTTATACCTTCTATCATTGAAGAATGATTTTTCTCATCTGAAAAAATTACCACACCCGGAATAACAGACGACAAAGTGCTAAGCGTAGTTTGGTTGGCAAGGTAGCCACAAGCAAAAGTTAAAGCAGCTTCTTTTTGATGCAAGTCAGCCAAAGACTTCTCGAGCTCAACAACTTCCTTTGTTGTACCTGATATATTTCTTGTTCCTCCAGCACCAACAGATGAATTTTGAATAGCAGCAATAACACTTTCATTCTGCGACATTCCTAGATAATTATTACTGCACCAGACAATAACTTCCCTATTTCTTTCATAGTCCATAATGTGGGGGAGCCTACCTGGCAATGACGCAAAGTGCGTAAATTCACGGTAGCGCCCCTCATCTTTTATATCTTTGATTTTATTTAAGAATATTTCTTCGTAGTCTACCAAGTTTTTATCTATTAACAATCAATATAATTA
			TAATAAATTATTAAATGATAGACTACTATATTTATTCATTATCAGCCACAACTAAGGTGTAACTTTTTTTGTATCATCAACCTTTTCAACCTCATTATCCTCAACTGAGCTTTTAGGCCTATAGCAGTACGTAATTGTAGCTGCAATAAGACAACAAACTGCAACTGCTATTCCTATTGCTAACATTTCCAAGTAAACTGCAACAGCTGCTCCTAAGGCAATACCAGTTATTGCAAGCGCAGAAGCAGCTACAACATACTTTCTTGTACTTTGTGGATCATTCTTTGAATTGCTTGGTACGGTTGCTGAATAGCCTAAAGATGACATAAATTCCAAAAATCCCTTATTTCCTAGTTTTTTTGCCATATCTAAAGAACTTACTTTCCAAAAAGTATCTTGTGGTGTATTAATAACTGGATCATTTTCTAAATGGTGCGACCTGAAAGTCTTCGGTCATATTGTTTAAAAGGAGAGGAATTCCTCCAGAAAGAAACTGAAAGGATTCTAAAACTTATTAA----------------------------------------------------------------------------------------------------AATTTCTTATAACTATTTTCTACACTCTTAAAAATAACTGGGTTTTTAAAGATTTTACAAAATTTGAAATTTCTATTGGACAATAATCATAGGAGATTACTATTGAAGAGTTACGTAATGAGGAAAATACAAAATACAGACCAGCATTCTTAAAGTTTGATCAACTAAAAAACAAAGCAGTTGATGAGATTGAAAATAATCCTCAGGCAGCAAAAATATTAGGAGAGCTGGTCAATATCGATCCAAACTTGATAAGAGGTACAAATCATATTGATCTACAAGAAGGCAAGATTTTTTCTATGCAAGCTCTTGGTCACGGAAATATGGGTGCACTATCTATATATGATGGGAATACAAAGCTTGGAGAGTTGTCGAGCGAATCGGGCTTTTTTAAGCAAGTTGAAGGTCAAACTAAAGAAACTTTTGTTTTTGAGGACATATTGCACAACTTGAATACTCAATATGATGGAGGTGCTTATATGGCAATTACAAAAGAAAACGGTCATTATAAAGCTTCTCTGATAGATGGTAGAACAGTTGAACGTGATGAATACTTTGATGAAGCACATTTACATGAAAATGAATTGTTGCATCCCAGCACTGGACACATTCAAAAAGATTTAGATTCTCTTCTTCTTAGAGGAACCAAAATTCTAAATCATCAGGATTCAAATCATGCTCAATATTCTGATGAGCAAAGAGAAAGCGGCATAATCGTAGAAAAAGGAACATTATTGGATGATAAAGGGACTGATAGAACAGACGACGATGTATACGAAGCGGTTGTAAAGCAAGGAGGCAAAAATCTACATGAATTCAAAAATATGGGTTTCTATATTACTGAAGAGATAAAAAATGAAAGAGGTGAAGTTGTAAATGGGAGTAACTTATTCATTCATGATCAAGGAAAAAATGTGCGCTATCAGTTACCTGAAGAAGTTACTCATCTAAAGTTGGTGCAAAAGGATGACGGATACAAATTGGCACCAGCTGATGAACGTGGTAATGAATATAGGTATGATGCTCAAGGTAATGCTATACCAGAAGAATACAAATATATCAACCCAGTATTTGCACATGAATATGAAAAGAGAGATTATTCTCATAAACATATAAATGTGGGCTTTATAAACTTAGAAAAATATGCCCCTGGTAAACTTTTTACCATTAAACATGATCCAAATGATTATCAGATACAAAGAAACTCGAGTGGTGAAATAGTGAGAATCAACAATCAAAGATATTTCACTAAAGTAAAACTATTTGATGGTGATACTGATGAAGAAATTGGAATGTTATCTAATAACTTCCATAACTTCAAAGGAAAAATATTCTTTTCTGCTGACTACAACTACAGTTATAACGATTTCCTCGCATCTGTT
			TCTCCTCAAGTTGAAATTGAGAACATGGAAAATGGAAGTAAAAAATAACTTTTGATCAAGGCAGTGGCGATATCGGAGATACTAACAGAGGCTACACGGACTATCAGAGAATATTCACAAAAGAGAAACAAACCGAAAGTCCAAAAGGGCAAGTAAGTGAAACTAAGACAGAGATTGATACGTCACACATGAGCCATATTACTACTAATGTTGTTGCTGAAGAGAGAACTGTATCAAACGACAATAGTGAAATGCAGTCTGATCAACCACAAATTCCAACAAGGGCAAAAAGGTCATCTTCAGTGGAGGAGAAAGAGCAGGTATTAAAAGACACAATTCTCAAAATAGAAAAGAGTCGCGAGCAAGATTCTGAAGGGAAACATAAGGCAAATGTAATCATAGATTATAATGATGTGAAAGCCTTGTATGATAGAGCAGAAGGAACAGACAAGCAATCTGTGTTAGATTTTTGGAACAAACTGCATACATCAAATTATAAGATTGGTGCTTTGCCGGAAGACAAGTATTATTTTAAAGATGGCAAATTTGTAGTTCACGATAGTGATACAAAAAAGCTTATAGTGTTACCTGAAGATAAGGTATCCGTCAAAATAATGAAGGATGGTGATAGTTATAGTTTGGCTATATCAAATATGGTAATGGCAAAGTAATAAGTAGCATTAGTAAAATAGATAATCCAAATTACGAATTGCTGTCAGATTCAAGTCACTTCAACTTAGAAACGCAAGATAACATTGAGTTATCAGATCAACATCATGAATACAATCTCTATCTAGAGAATGGTTTTGTGACAATGTTTGATTGCGCAAGCGATCATGTTTATCACGATCATAACTCAGCCTATATCTAATATACAAGGAGGGCCCTGCCCTCTTCTTGTCATTCAAGTAGCTAACACTGGTTCACCTTATGATGGTGTCATGCCAGTGCCCAGACACTGGCATCCAGTTAAATTTGCTAGTATAAAAGTAATCAACATTTCTTATGATGGAAAAATGGATTCCAGTACTTGAATGACAGATCTGAGTAGCCCCCTCAGTGTCATTCAGGCAGCTCCTTCGGTGTCATTACGGTGTCCAGACACACAACTGTACGAAGATTTAGATGTATTTGTCTCCAGAAAAAAGATGTCATTCAAGTACTGGGATCCAGGAATTCTGATCATACATCAAGCTGGTGAGTACAGAAGTTATATAAAAATACAACGTTTTGATGATTATGAAAAATCAGTGTCACGCACTGTAATGACACCAAAGGGGCTACTAGGATGACATCGTCTGCTACATACTTAGATCACAAGAGAAGAATTATGAAGCGAAAAGCTTCAAGGAAATCTTATACAAAATCTAGTATTTACGGAATTTATATTATTTTCATGCACTCCATGGTTTTTGTAATTAACGGAGAGTTATATGGTGGCTAGTTTAAAATTTGAAAGTGCTGCAGGAACAGCAGCAGCAACTCTGACAGAAGTTAAACTTGTAACTTTGGCAGACAATACGGATAATAAATATACTTTAGATATTACCACAGATGATCTTAAAGTGGCATATACACCAAATGGTGGTCAGGCAAAAGAGTACACAGTAAATGGTTTAGCAGCAGCTCTAGGAAAATTACTTACTATAGATGGGAGTACAGCTGGTAAATCAGTTCTTGCAGAAGAAGTAGCAAAAAAGCCTGTTGTTGAAGCTCTAATACCAGAATTAGCAAAAGATGATGGCACTACCGGTATATATACTAAAAAAGGTGTGGATAATGAGTTGGCTAAAAAAGCTGATACAACCGCTCTAGATAATAAAGCTGACAAGAGTTATGTCAATACTGAGCTAGCAAACAAAGCAGATACGTCTGCTCTAGCCGACAAAGCCGATAAATCTGAATTAGCTAAAAAAGCTGATACATCTGCTCTAGCTGACAAAGCCGACAAATCTGAATTGGCTAAAAAAGCTGATACAACCGCTCTAGATAATAAAGCT
			GACAAGAGTTATGTCAATACTGAGCTAGCAAACAAAGCAGATACGTCTGCTCTAGCTGACAAAGCCGATAAATCTGAATTAGCTAAAAAAGCTGATACAACCGCTCTAGATAACAAAGCTGACAAGAGTTATGTCAATACTGAGCTAGCAAAGAAAGCTAATACTGCAGATGTTTATACTAAAGCTGAAGCAGAGAATACGTTTCTTAAAACTACAGAGCTTAAAACAAAAGCGGCAGAAAAAGCCGTTGTTGAAGCTATATTTGATGCTAAAGATGGCCAAAAATCAATCTTAGTAGAAAAATTAGGATTATTACTTGATTCTACTGAAACTCCATACGGTGCTCAGAGCAATCAAGCAGCAAAAACATTCTTAGCTGATAAAGGATAAAACCAACGCCTGAAGATGTAGCCACCAAGCTAATAGAAAACCCAAGTTTTCAAGCTAGTGCCAAAATTGCAGTAAATGCTCAAGATTCAGAATTTCAAGAAGCTGTAAAGGCAGTAATGTCACAGCCATCTTTTGAAATTCCAATAGATCCAAGTGCACCTCTTTCTTGGGATTGGTAATGTAAGTGCCAGTAGATGATATCTCGTTATGTCATTCACTGTTGTCATTCCAGCATGTGATACACAGCTGTACGAACATTATTCTGTAGATGCCAGTGCCCAGACACTGGCATCCATCTTTCCATCATCATCAGAAACGTTATATTTTAACATTACTTTTATACTCGCAAATTTAACTGGATCCCAGTGTCACGCACTGGGATGACATCTTCCAGCTGTGCATGTGAAGCTAAAATGGCATTCTTTTTTCTAGATTCCAACGGTCTTGATAGCAGGCAAGAAGTATATTTTTCATTTCAACTAATTTGCAGTGATTTTTGTTTTAATGTAAATGGAATATAGTCCTATTGCTGCTGCGTTTGAAACATTTAGACTATCAATTACGTTTGACATTGGGATTTTTAAAAGATAATCACAATTTTCTTTAACTAGTCTCCGCATTCCTTTCTCTTCAGAACCAAAAATAATTACTCTTTTTTGCCCAAAATTCTTTATTTCATCTATATTTTCCTTGGCATTGCAATCAAACCCATAACACCAGTAGCCTATCTTTTTTAAAGACTCCATCGTCTTTACTATGTTTGTAACGTATATTAGAGGAACAATATCCAGTGCTCCACTTGCTGCTTTTGCGATAGATGCATTTTCGCCCGGCGAATGGTGATGTGGTAAAACCAATGCATCAATGTTGAAACAAGCTGAGGTTCTTAAAATCGACCCTATATTGTGTGTATCAGTAATTTGATCTAAAATGACTATAGTAGAGTTTTCACCTGATCTTTCAGCTATTTCTTCAATATTTAAGCTGTGAAAAATAGGAGTAACTTTTAAAGCAATTCCTTGGTGATTTACACCTTTGGGTAAAACATCATTGAACATTTTGTTCTCTACCAGTCGAGCTTTAATGCCCTTACTATCTGCACATTGTTTAATTTCTTTCTCAAATTCTCTGTAGAAATTTTCTGTTACTAACAGTTCTATACACCGCCTATTCTTGTTTCTTAATGCTGAAATACAAGTGTGCTTTCCATATATCCAACAGTTTTCATTAGCTTTTGATGATTTCATCTCATTATTAAAAATCAGATTTTTATAGAGTAAGCAATATTTTACTGTGTTTATATATTGTTGTAAAATTATGCAGTTCAATTAATGAATTTATGTCAGATGATGAGTTAGATTGGCAAAAAAATGTTAAGCCAATAGAATGTGGAAAAGTTACTTTGAAAGTTGATCACAAAGTAAATATAAAATCTATGATTGATAAAGGTGCCTCTAGTTTACAAGAAAATTTTCTTAATACTGATAATGGTGATTCATCATTTTGTCTTGACTACAATACAAAATTAAAGATCGATAGGGGCAAATATTTTATAAGCGATAAACTCGATTTGCACGGCTATAGTATAGATAATGCTTATTGTAAATTGA
			TAGATTTTATTATCAAAAATTATCAAGCAGGGAATAGGTGCTTATTGGTAATTACGGGGCATGGTAATAGTACAGATAAAATAGACACTATAAAGAATAGCTTAAATAAGTGGTTGAATGACACAAAAGTTCGGAATATGATCTTATACTATCAGCAAGTCATAAAAAAACATGGTGGCAAAGGAGCTTTTTATGTCTTATTAAGAAGAAATAAAGGTTAATTTTAGAGTACCTATTTAGGAGTACCTTTCTTAGAATTTACGTGTTGAAGAATGATTTCTGCTAAACCTTTACTAATTCCAGGTACGTTTTGAATTTCAGCTAGAGAAGCTTTGCTTATGTTTTCTACCGAACCAAAATGAGACATGAGTGCCTTCTTTCTTTTACTGCCAACACCGGATATTTTGCTTAATTGTGAAGCAAAAAATTGTTTATCGCGTTTTTTTCTATGCGAAGTTATTGCAAAACGATGAGCTTCATTACGCAGTAATTGTAAATAAAGCATGACCTTGCTGTCACTTGCTAGAGTAAATTCTTCTCTGCTTGGCACATAAAATCTTTCATTTCCTGCATTACGATCATGACCCTTTGCCATACAAGCAAAAGGAACTTTTATATTCAATATTTCCAATACATTCTGCACTATGGAAACATGTCCTGGACCGCCATCAATCAGTAAAAAATCAGGGATTATATCTTTTATATTGCCAGAGAAACGTCTAGTCAGCACTTCTCTCATCATTTTATAGTCATCACCTGAAATTTCTTCTTTTATAGTAAATTTTTTGTATTCACTTTTTAAAAAACCTTCCTGCCCTACAACAATCATCACACCAACTTGTTGATTTCCAGATATATGGCTATTATCATAAACCTCGATACGCTTTGGAATATTTGGTAACGAGAAAATCTTCCTAAGCTCTTCGAGCTTTTCTAGGTTATTTCTATAATCAGTAATCTTCTGCTCTAGGCTATGCTTAGAATTATTGTAAATAAAATTCAACAAATCACGCTCTTTACTATTTTTCGCATACAAAACTTTTATTGATTTTTGAGTAAGAGCATAAAGTGCTTGTTCTATAATTTCCTTATCCTTAATAAAATCGGGAACGTAAATTTGTGCTGGTGGTGTGCTAACTGGATTATACAAATTGACCAAAAAGGTGGATAAAATTTCATCATTTGGATGATCACTACAATTCTCAATGAAGTAAGGAATGCTTCCATAGTTACCTTTATCTCTGAAAGATAGTACACCAATGCATGCTAAGTCTGCCTCACGTACAACGCTAAAGAAATCTGCATCTTCTTCAAAAGAAAAATCCATTGGCTGCATTTGAATTTGCTGAAGAAATTTCAATCGATCTCTATAGACAGCAGCAAGCTCGTAATTCATCTCCCTACTGCACTTTTCCATTGTAGAAAATAGCTGTCTTTGCACTTCTTTATTCCTTCCTAGCAGAGTATCTTGTGCTTGTTTTACTGATTTGCAGTAATCATCTTTTGTAATTTTATCTACACATGGTGCTGAACAGCGCTTAACTTGATACTCAAGACATGGTCTTTTTGTTGAAGAGAAATATTGATCTGAACATACTCTTAAGAGAAAAGCTTTTTGCAATGATAATATAGTGTTCTTAACAGCAGCAGCAGATGGAAAAGGGCCGTAGTAATGAAACTCATTCTTCTTAAACTTACCTCTATATTTTGCTATCCTTGGATAATCATGCTTAGAAATTGTTATATAAGGATAAGATTTTCCATCCCTAAGCAAAATATTATAAGATGGTTTTAACGATTTTATTAACTGTGCTTCAAGAAGCAATGCTTCGATTTCATTCTCAGTGATGAATATTTCAACCTTAATAACCTGTGAGATCATTACTCTGATTCGTTCAGAAAGGTTTTCGAATTGAAGGTAGTCGGATAACCTCGACTTCAAGTTTTTTGCTTTACCAATGTATAAAACCTTATTCTTATCTCCAACCATCTTATAAACG
			CCACAGGATTGTGGAGATGATTTGATTTGTTCCTTATATTGCCTGAGCATTTATCAATTGTTTAACCTGTATAAGGTTAAACTCTGCTACTAAATGAAAGGTAGAAACAACATTTGCAAGCAAAGATAACCTGTTTATTCTAAGCTCATTAGAATCACAGTTAATCTTTACACTGTCCATAAATTGATTGATAAATGGAGCAAAACGAGCAAGTTCATCAAGCGCTGTATTAAAGTCGTTATTTTCTATCGCTTGTTTTATGTTTTTACAAGCAGCTATAGCACAATTTGATAGCGCAATCTCCTCATTTTCAATCAAAAACTTCTTACTGTAAGATGCATTATAAGTAGTGCCATCACTTTTTCTCACTTTGCTCATCATGTTACTGGCTCTTTTATAAGTGCTTAGAACCTGTTCACCTTCTGGCGTACTAAGATAACGATCCAATATAACAGTTTGCTTTTCTGCTGTCAGCAGATCATTAATATCGATTTTATATATTATTGAATCTACAATATCTTGCCTTATATTTCTATTTTTTAAAATAACCTTGAACCTCTCTAAGCAAAATTTAAATACTAGCTCTGAAATTTGTTTTTCATTTGGCTTATCAACTGGTGTTGTATTTTTATTAAAGAGAAGTCTTGAACATAAAGATACTGACTTATCTATCAGTAGCCTAATTGGAATATGCAAATTATTTTCAAGTATTGTTCTAATTATACCAATTGTCATTCTCCGCAAACCAAACTGATCATACGAACCAGAGATTTTCTCACCTGCTGCAATTAAACCAACCAAACTATCCATTTTGTCTACAATAGCTACAGCAATCGCAGTAGGAGATTTAGGGCATTCTTGTTCCGATCCGATTGGCTTATAGTGCTCAGTTATAGCTTCTACTACTTCTTTATCTTCTTGAAAGTAAGAAGCGTAATATCCACTCATTATTCCTTGCAATCCCGGAAATTCTTTTACTATCAACGTTGCAAGATCTGCCTTTGCTAAATATGCAGCACGTTCAACTTTAATTAGTGAAGCATGTGGAATAAATATCGCTACATACTTTGACAGAGTAATAATACGCTTCACTTTTTCTTCTACGCTACCGAGCGAAGCATGAAATGAAATAGAGCTCAATTTTTTGACATAGTAATCTAGGTTTTCCTTTTTGTCTTGAGACATCAAAAATTGGGCATCAGCAAGACGTGCTTCTAATATTCTTTCATGACCTTTGACAACTTCATTATTGTTAACATTTACAACAGTAACAAAATGTGAAATTTTCTGTCCATTACTTAAAGCAAGATACTTTTGCTGCATGTTAATTATACTAAGTATTACTTCCTTCGGTAACTCTGATGATTTTACTTTACCAAATAATACTATTGGCCACTCTATAAGCCCTGCCAATTCATTAAGTAAATAATCATTTTTTTCAAGTTGTAAGTTCTCCTCTTTTGTAAACTTATTAATCTGATCTAGTATAAATTGCTTTCTTTTGTCCAACTGGAGAATGACATTATTTTTTTCTAACAATTCAAAATAGTCTTTGGGTGTTTTAACAGTAAGTACTGCATCACCTGAAAGAAACCTATGACCATACGTCACGTTGCATGCTGTAACCCCTGCAAAAGATATGGGTATTATTTCGTCATTTAAAATACATAGAATATTTTTAATTGGTCTAACCCATCTCTCTTTTCTTTCACTCCATCTCATACTCTTTGGCCAAGAAAAGTTTTTTAGCATTTCCTCCAGTTGATTTTTGAGAAACCCGCTGATGTTAAATAAGCAGCTTTCTCTCTTAATGAAGTAAAAATCTTCATCGTTTACTTTGCGAATGAGTAAATCTTCTTCACCTTTCCGATTTTTTCTCAAAAAACCTTCGATAGCACTTTTCGGTGCATTAACTCTTGGTCCTTTAATCTCATTGTTAGAATCTTTTAGCTCCAAAGCACTTATGCCATCAATAAAAAGAGCAATGCGACGTGCAGTCA
			CATAAACTTCTATAGATGCAAATTTCACATTATTTTTACTAAAAGCATTAATGATATAGCTCTTAACCTGAGCTGCAGATGAATTCTGCATTCTTGATGGAATTTCTTCTGAAAGACATTCAAACAATAATTGTGACAACATATTCTACTTCGCTCTATATAATTCACAGCATTTTTTTGTTAACTCTCTCACTCTACCAATATAGGCTGTACGTTCATTCACACCAAGCACACCTCTTGCATCAAGTAGATTAAGTAGATGGCTAGTTTTAATACATTGGTCATAAGCTGCTACTGGCAATTCTTTTTCGATAAGGAATTTACACAGTTTTTCTGTGTCCTCAAACTGCCGTTGTACTACTTTAGTATCATAATAATCAAGTGCCAGGTAAGAAAACTCATACTCTCTTTGTTTGAAAATATCTCCGTAAGTTACACCACTATCATTCCACATTATGTCGTAAACATTATCTACACCCTGTATGCACATTGCTAAACGCTCTAACCCATATGCTACTTCACCAGGAATTATTCTGCAGTCAATACTTCCCACTTGCTGTATATAAGTAAGTTGTGTTACTTCCATTCCGTTGCATGTAACCTCCCAGCCAAGACCGGATGCACCAACACTTGGGTTTTCCCAATCATCTTCAATAAACTTAATATCATATTCTTTTGTCGATACACCAAGAGCTTTTAAGCTATTTAAGTAAACATCTTGCAAATTGCTGCCAGATGGTTTTATTATAACTTGGTATTGATGATGCTGATATAAGCGATTAGGGTTGTCGCCATAGCGTCCGTCTGCAGGTCTTATTACTGGTTGCAGATATGCAATTTTTGTTGATTTTTCGTCAATCGCTGACATGATTGTTGCAGGATGTAGTGTTCCAGCTCCAACTTCAGACGTATATGGGTGAAGTATAACACATCCTTCATCAGCCCAAAAATCTTGTAGCCCCTTTATTATATCCTGTAGATTCACGCAAACTGTATATCTTTTAAACTAAATATATAAGCAAATAAGTACTATTCTATACTTATTTTTTTAATAATGTTTTAATAGTGCCATGGAAATAGTCACTTAAGGCTATTGAACTTTCTTTTACATACTCAAATATGCTTTCATTCAAGACAATCGCATCATGCATAGTCAGATCGCAGAATATAAATGCAGTCAAGTACAATAAAATTACTGCATAAAACACATGAAAAATCCCTTCAAATGTGATTGATATTGTATTGTTATAACTAAGCTGTATCGTACTTATCGGCCATGGTTTTATTACTTCTACAATATTAAAAAATAAATAAGGTATTATAAAGAAAAAGAACAAATGCATAAGATCATTAAACCAAAATGGACATTGAAGTATTGCCTTGCATATACCTAAATAGAATTTACTTACAATATAATAAATTGACATTATTGCCGGCATCGAAAGCGCAACAGTCATCACCTGTCCTGATGCTATTTGTATTACTATATTCTCATCACTGCTGGCTGAAGGATCTTGAGTATGAAAAATAGATATGCCAACTAATTGCAGCACTAACATAACTATTGCTAGCTTGGTAAAAATAGCAGCTACAACTATGCCTGAATTCGGCATTTTATATAGTATAAAATCACCTCCGTATGTAAGCATTAATATAATGTCGGTAATAAATAATATTAGAAAAGAAGACCAATAATGCTGCCAACCCGGTAAATATCCTACTCCTAAAAAAGAGCTTACTATTTTGGCAGGAAAAACCTTGCCTAGCACCTTACCCAAAAATTGAAAAAAAATCCCCATGTCCTAACTAACACTTGACTTATATTTTTCACAATACTGAATTGTAATGGACTTATCAATACACTTCTTGCATAGAAAAAAGGCAAATAATTAAAAACGATCTAAGTTTAGCAATAACCGTTGCCCCTTCTATCGTCATCCCAGTGCCCAGGGATTGGCTCTTTTTTTCTAGATTCCAGTACTGGAATGACATCTTCAATA
			TTCTTACATCTGATCTCAAACTATGGAATAACACCGTTATACGTACTGAAATATGGGCATCATTCAAGTGGCTGATCTCTATGATGGCATCATCCCAGTACTGGGACCCAGAACAGGTAATAAGAACTGGTCACGCGCTGGCCTGAAGCTTTAACTATA----------------------------------------------------------------------------------------------------------------------------------------------------------------------------------------------------------------------------------------------------------------------------------------------------CGGCCAGCTACCTACTTAGATGTTCCACACTGCTAAGTAGATACCAAATTTTTTGCAACATCAAGTGCAGCATAGGTAAATATTGCACTTGCACCTGCACGTTTAAAACCAATTAAGGACTCATAAATCACTCTGTTATAATCCAGCCAGCCATTATTTGCTGCAGCTTTTATCATTGCGTATTCACCGCTTACTTGGTAAGCAAAAATCGGAAAATTAAACTTTTCACTTGCTGTTTTTATTACATCTAAGTATGGCATACCCGGCTTTATCATAATAAAATCTGCACCTTCATCTATATCCATTTCGATTTCGCAGATTGCTTCACGTGCATTTCTATAATCCATTTGATAACCACTTTTGTCGATGAAATTTGATGATGCGCACGAACCGACAACTTGCCTGAACGGCGCATAGAAGCTAGAACAGTACTTTACTGCATAGGACAATATTGACATATTCTGAAAGTTATTATCATCCAATGTTTTTCTTATTTTTCCTATCCTGCCATCCATCATATCAGAAGGAGCAACTATATCGCATCCTGCTTTTGCTAAAACAAGTGCTTGCTTACATAATGCTGACACAGTCTCGTCATTTTCTACATCTATCCTACTGCTTTTTAAAATGCCATCATGACCGTGAGTAGTGTATGGGTCTAGTGCAATGTCTGCAATAATGCCAATATCCGGTACATTTGATTTTACAGCACAAATTGCTTTACAGATTAAATTGTCAGGATTGTAAGCTTCCTCGGCGTTTTCAGATTTTAGTTTACTATCAACTACAGGAAAAATTGCAACAGCATTAATCCCCGAGTCCTTAGCTTTCTGAATTATAGAAATTAATCCATCTATTGAATAACATTTGATATCAGGTAAGCCAGAAATTGGCTCAATTGTTTCTTCTCCGTCATGAACAAATAAGGGAAAAATCAAATCATTTACTGATAAAGTGCTTTCACTTGTTAAATTGCGAATCCACTTGCCTGAGCGCCTACGCCTTAACCTTGTATTTGGGAAATTAAACATTGGATCCAGGCAAATTCCCAGTAAAAAGCAACACTCCTGAAATGAGTATTACCCAAAGTACCGATATTGGCAAAAATACTTTCCAACCAAGACGCATTAATTGATCATAACGATAGCGAGGTATTGTAGCTCTAATCCAAATAAATATGAACAATAATAAAATTATTTTCAAGACGAACCAAATCAAACCTGAAATTTTATACAGTAAACTAAGCTCTAATGGGGGATACCATCCTCCTAGAAAGAATATTGTCATCATAGCACTTGCTAAAATCATGTTTGCGTATTCTCCCAAGAAAAAGAGAGCAAAAGGCATTGATGAATACTCGACATTATACCCAGAGACAAGCTCTGCTTCAGCTTCTGGTAAGTCAAATGGGTGACGATTAGTTTCGGCAAGCAAAGAAATAAAAAATATTATTCCTATAGGCATCATCAGCAAATCAATCCAAAATGGCATATTATGTTTCGCTACCACCATCTCTGCGAGATTCAACGTACCAGTTGTAATAACAACT
			GTAGCAACTATTAGACCTATTGAAACTTCATATGAAATCATTTGAGCAGTTGACCTTATAGCGCCAAGGAATGCATAATTGGAATTACTCGACCAGCCCGCAATGATAATGCCATATATTCCCAAAGAGGATACAGCTAGCACATAAAGCACTCCAACATTAATATTTGCTATTACCTTAGGGATTACTATCTGTTGTCCGTTTTTTGTAATTATTTCAGCTCCAAACGGTATAACTGCCCAGGCAATTAATGCTAAAATAAAGGTGAGCATGGGAGCCATAATAAACAGTATGGTGTTTGCTCTAAATGGTATTATCGGCTCTTTAATTATCAATTTGATAGCATCTGCAAACGGCTGCAATAAACCAAATGGCCCTACTACACTTGGACCATGTCTCAGTTGAATTGCACCAATAACTTTGCGCTCAAAGTACACCAAATATGCAACTGAAAGCAGTAACGGTACCAAAATAAATAAGATATTAATCAGCGTGTCCATGGAAAGCCTTAGTACAATCTGCCATTATTTTTGAAGCACGACTTATTGAGTCTGTCATATAAAAATCATACTTTTTTAAAGTGAAAGGGATATTACTTAATTTGATCTCATTACAGGCAATTGATACCCATTTATTTTTTACTACTTGATCAGCATCTCTAAACTGTGGACCAATAGTGTCTAATTTTTTCCTAACATCAAATAAACTATCATATAGCAAGGAAAGACCCAAATATTGGGATAAATTTTTTATAATCAACCAATCTTCCTTTGCTTCACCAGGAGGAAAAACAGCTAAATTTGTTCTCTGTACTCGCCCTTCAGTATTTACATAAGTTGCATATTTTTCTGTGTATGCAGCTCCAGGTAGAATGACATCTGCTATATGCGCTCCCCTATCACCATGATGTCCTTGATAAATTACAAATGTATTTTCTAATTTTGATGTATCAATTTCATCTGCGCCAAGAAGATAAACAACTTCCACCTCACCACTTTCTGCCTGCTTTAGTATCTGATTAATGTCTTTTCCACCTTTGCTAGGAACAAATCCAATATCGAGTCCACCAACCCTTGCTGCAGCCTTATGTAGTACGTTAAAGCCATTCCAGTCATCTCTGGTCATGTTAAATTTTTCTGCAATTTTGCCAGCTAGAGCTAAAACTGATTCAGAATCATCTCTTATTAATGCATCTTGACCGATAATTATCATAGGGTTCTGAGCCGCACTCAGTAACTCGCAGAATTTATGATTTCCCTCTTCTATTTCTTTTAGAACGTTTGGACCATCACCTAATCTTTCAACATTATATAGATATTCAACATTAGGACCAATATTTGCAATAGTGAAATTACCTTGTAAATACCTCTTTCTTATACGTGCATTAATAATTGGTGCTTCTACTTTGGGATTTGTACTTATAAGCAGACACAAATCTGCATTCTCTATACCCTCGATAGTGGTATTGAACACATAAGATCCACGATTACTTGGTATAAGTTTTGCTCCATCCTGTCTGCAGTCTAGATTTACTGAACCAAGCTTATGCATCACTTCCTTCAGCAGAAGCATAGACTCACAATCTGCTAAATCACCTGCAATTGCAGCTATTTTGTTTGGCTTCGTGCCCTTTAGTTTTTTTGCAGCAAAAGTCAATGCCTCACTCCAATCAGCTAGCACTAATTTGCCCTCTTTTTTTATATAAGGTCGATCGAGGCGTTGTACTTTGAGTCCATCGTAAGCAAAGCGAGTTTTGTCTGATATCCATTCTTCGTTCACTTCTTCATTAAGCCTTGGCAATATTCTCATCACTTCAGGACCGCGATAATCAACTCTAATACTGCTTCCTACAGCATCCAGCACATCTATAGTTTCGCAATGTGATAGCTCCCATGGACGCGCTGTAAAAGAATAGGGCTTTGAAGTTAAAGCTCCCACCGGGCAGAGATCTATAATATTCCCAGATAATTCAGAGCTAATATGCCTTTTTATGTAAGTAC
			TAATCTCTATATTTTCTCCCCTGCCAATTCCTCCAAGTTCATTTGTACCTGCAACATCGGACAAAAATCTAACACATCGAGTACAATGAATGCATCTATTCATTGCAGTTTCAATCAGCGGACCAAAATGTTTTTTTGGCACAGCTCTTTTATTCTCATCAAGTCTGCTTATTCCTTTCCCATAAGCCATTGTTATATCTTGCAAATCGCACTCACCACCTTGATCACAAATTGGACAATCAAGTGGATGATTAATTAGTAAAAACTCGAGCACTCCTTCGCGCGCCTTTTTTACCTTGGGAGTATCGGTATGAATAACCATACCCTCTGCAACTGACATTGCACAAGAAGCTACTGGTTTTGGAGGGCCACCCTCAACTTCAACTAAACACATTCTGCAGTTACCAGCAATTGCTAAACGCTCATGATAACAAAACCGCGGAACTTCAACGCCCACAACTTCACAAGCTTGAATTATAGTGAGCCCATGCTCTACTTCACATTCCTTAGAATTAATAGTAATTTTAACCACAATTACTATACAGCTTCCCACTTTATAGGATTGCCACTTACCTCATCTCCAACCAAATTGCCGTTATCGTATTGAGCTGACATATAGTTCATGCGTGAATCACGATCTATATACCTAACTGGTTTTACTGGCTTATCCTTATACATTTTTTGTTCAGCTTTCTTACGTTGAGTAGGGTTATTTTTACTAGCTGTTTTCGCTTTCCCGCCTGCTGCCATATAAACTCCTAAAAACTTCTTACTTTATTTTAACACTTAAGTACACACCGTCAATGCTAAATAGCTTTAAAGTTTTAATAGTACATAATTATAACCACCATTTGAACAAAATACTTTCTCTTGATGATGCTCAAGTACGTAACTTTAGAATTCCCAAAAAAGAAAATGTAAGTTACTTTGATGATATCATTTTCTACGTCTTATAAATAGACATTCATGTAGCCGTAAATTAAGCTATAAACTCAATACAAAGATCCTTAATTATTAATCTCATAGTATTTCTCAACCAACTTATTTAGCAACCTTACACCGAAACCTACTGCCCCTCTTGGAGAAATATCAGTGCCTTTTTCGTGCCAAGCAGTGCCTGCAATGTCTAAATGTGCCCAACAAGTGTCGTTTACAAAACGCTGTAGAAACTGTGCAGCCATTATACTATCTCCACCAGAACCTGCAGGAGCTATATTTTGCACATCAGCAATCGGCGAATCAATAATTTTGTTATAAGTTTCATTCATAGGAAAGCGCCATAATTTTTCATTTACTTCATTTCCTGAATCAATCAGATGATTTGCTAATTCATCGTTATTTGAAAAAAGACCAGCATATTCATTATTTCCCAGTGCAACCACTATAGCACCAGTTAAAGTTGCAAGATCAATCATAAACTTAGGTGAGAATCTATCCTGCGTATACCACAAAGCATCTGCAAGTATGAGCCTTCCTTCTGCATCGGTGTTTAATACTTCTATTGTTTGCCCAGACATTGAAGTTACTACATCACTTGGTCTTTGAGCATTACCGTCCACTGCATTTTCTGCAAGTGCAACTACGCCAATTGCATTTACTTTTGCTTTTCGTCCAGCTAAAGTACGCATCACTCCAACTACAGTGGCAGAGCCTGCCATGTCATACTTCATTGACTCCATACCACGTGAGGGTTTTAGTGACACTCCACCAGTATCAAACGTTATACCTTTACCCACAAAAGCTACAGGCTTTTGTTCCTTGGAAGCTCCATTCCATTTGATCACTACTAATTTTGGCTCTTTACTACTTCCTTGTGCTACCCCAAGCAATGCTCCCATTTTTTTCTCTTCCATCTGCTTCTTACCAAGCACTTCGATTTCAAGGCCAAGCTTGGTAAGCTCGGTTTTTATTTGATCAGCATAGGATTCTGGATATAAAACATTAGGTGGTTCAGTGGTAAGAGCACGTGCAAGAAATATGCCTTCACCTTCTTGTCTTAA
			ACGCTCAAATGATTTTTCAGCACTACTTAATTGCTCATCTTTTGCTAGCACTGTAATCTCCTCTACTTCTGTAATTTTCTCGTCCTTTTTGGTTTTATACTTATCAAACTTAAAACTACGCAAAAATGCACCGTATGCAACATTTGCTGCATTGCCTTCGATTGAAATTGCCGCTTGCTTGATCTTTAATCTGCTTAGTTCGTAATATATTTTTCCGCCAATATTTAATTCTTTGTTTTCATCCCATTCATCTCTTTTGCCAAGCCCGGCAACTATAACATTCTTTCCCTCTGATGAAGTAATGGAGAAAAATTCACCAAAACCTCCATTGAAATCACTAAATCTTTTGATGCTCTCTATAATTTGCTTATCTTGTAAAACCTTAACGTTACTTATAAATTCATCACTTTCAAATAAACCCACTACTAGCGTTTCAAAATCAGGTAAAGCTTTAGAAATTGTTATCTTCATCGTTGACATCTCCGTTGCAAATAATTGTAAGCTGCACATAAAACATAGTAAAAACATTAGTAAGATGTTTTTCATATACATTTTAAGTACAACAGCGCTTAAGACTAATATGAACTCCCCTGATATGCAAGGGTTTTATCTTTTATCAGAAAATTTGTTATACCCACCCAAGGTGATATTAAACGTGTAGGTCTTAATGGCACGATCATTATAAGTAAATGGTGCTATCAGAAGGCTTGCAAGTCCACTCTCAATAAGATTACCAAGAAGAAGATCATCACAGTTATCGCAATTATGATCAGCAAAAAACATTTGTGTTGTGAATTCTGGAAAATCTGGATGTTGGACCAAAAAGTTGATGTGTGGAGCCCTATCACCAATTTTACCTGGTACTATTGTAATAAAATTATAATAGCCAAGGTTATTTACTACAAATCTTCCTGATTCAGCAAAATTTGGATCAAGCTCCACATTTTCATCATAATAGCTCATGCCAAGTGAGTCTGCGTGCCATATAGAAACCACAGCATTTTGTATCGATAAGCAATTTACATCAGTAACTCTACCCACTACATTTATTAATTCTCCTGCTGCATTATTTGGAGAGCCAGGTTTTCTTCTTAAATTATTTGAAGAGTTAAAGCTTTTTGGCCTTGTTTCAAGATCATAAACCCCTGGAGTTTCAATACAATTAAGCAAAATAGGATCAGCCGCAAATAATGATAAATCGAATATAAATTGTACTAAAAACGCTAATAAGATATTTTTTACATTCATTTTGTTTATAGTGCTTTTATCAAAATTATAGCAACCTTTTTCTTTTATTAAAGACAAGACTTTCTTTGAAGACTCCTTAGAATCATAACTATCCTTTCAGTATATGAGTTTTAGGTTTTAGTACTGCATACACAACTGCACGGACTTCCAATTTAGAAATTGCAAATCAATCCAAACACGCAAGTGTAATGTTACCGCCACATGCTGTAGTGTTGACACTTACAACCTTTTCTATAGAAAAACGTTGCAGATAATTAGGACCACCAGCTTTTGGTCCGGTACCTGACAGTCCTCTACCACCAAATGGTTGTATTCCAACTGCTGCACCTATTTGATTGCGATTGATGTATACATTTCCAACTGATATTTTCTTGCTTATTAAATCGATCTGACTTTGTACACGGCTTTGCAAAGAAAACGTAAGTCCATATCCTGTATTATTTATATCACTTATAACTTCATTTAACTGCGACTTATTAAAACGTATGATATGTAAAATAGGCCCAAACACTTCTTGCTTTAATTGCGAAATTTTTTGTATCTCATAAATGTACGGAGGAAAGAAATAACCATTATAAGAATTTGTATCCATGGGTACCTTGGACAAAAGGTTTGAATCTTCATCCCTTGATATTTTTTCCGTATGTTTAGTGAGCATATCAATAGATGCTTTGTCAATTATTGGACCAATATCTGTGCTCAGTTGTATTGGGTCACCTATCTTTAGTTCTTGAGCTGCATTGCATATCATT
			TTTATCTGTTTTTCTGCTATATCTTCTTGAATAAATAGCACTCTGAGAGCAGAACAACGTTGACCGCCACTGCGAAATGCAGAAATTAAAACATCCTTAGTTACCTGCTCTAAAAGAGCAGAACTATCAACAATCATAGCATTTAATCCACCAGTCTCAGCGATAAGTGGCACAATAGGACCATCTCTGCTAGCAAGCATTCGATTAATTGTTTGAGCAGTTTGTGTTGAACCAGTAAAAGCTACACCGGAAATTCTATTATCTGGTACTAACGTTTTACCTAAATACCAACCATCCCCTGGAACAAGGTGTAGCACATTTTTTGGTATTCCAGCTTCGTGTAGTATCTTAACGGCTTCATAAGCAATAATCGGCGTTTGCTCTGCCGGTTTTGCCAGCACTGCATTACCTGCTGCAAGTGCAGCTGAAACCTGTCCAATGAAGATAGCGAGTGGAAAATTCCACGGTGATATGCATAAGAAAACTCCTCTGCCTTCAAAAAAGATGAAGTTATCTTCACCTGTTGAACCTGGCAATTTTTTCCAGTCATTCAGTTCATTTTTTGCTATCATTGCATAATAGCGCAAAAAGTCGATTGCCTCTCTTACTTCTGCTATTGCATCGGATAAAATTTTTCCTGCTTCTACAATCAGAATATAAATTAACTCTTTCATCCTTTCCTCAAGCAAATCTGCAGCTTTTTCAAGGCATTTAGCGCGCTCTCCTGCTGAAACATTCTGCCACTTAGTAAAAGCACTATGTGCTATTTCAAGAGCATTTAAAGCCTGAGCACTTGTTGCACTTGACACTTCTCCAATTACATTTTCCAAATGTGCAGGATTCACTACTTCGGTAAATTCCGCACTGTCAAGAAATGACTCTCCATCAATTATTGGGCCAACTTGCCATTTCTTTTCACTAAATTCCCTTACATCATTTGCAAATTGTGAAACTACAATTGAATCGCTAATATCCATTCCCAAGGAGTTTTTTCTTTTCTCTCCAAAAATATCTCGTGGCAACGGAATGCTTGGATGAGGCTCATATTCTAAGCTTTTTACTTTTTCTAACGGATCTGAGACTAATTCTTCAATTTTAACGTCAGAATCATTTACTTGATTGACAAACGAACTATTAGCTCCATTTTCAAGAAGGCGCCTAATAAGGTATGGCAATAAATCACTATGTTTACCAACTGGTGCATATATACGACAATTGATGCTTGTTGCAAGTTCTGAAATTGCATAATCATACAAACTTTTACCCATTCCATGTAAGCACTGAAACTCAAATCCAGGATGATTTTTATCGGCAAGCTCTATTATAGTAGCAAAAGTATAAGCATTATGAGTTCCAAAACATGGATAAAAGTGATTCTCTTTGCTTAAAAGTTTCTGTGCACAGGCAAGGTAGCATACATCTGTGTGGCTTTTTCTAGTAAACACCGGATAACCAATTAACCCTAATTCTTGTGTGCGCTTGATTTCTGAGTCCCAATATGCTCCTTTCACAAGTCTCACCATAACCTTATGCTTTGATCGAATGGCAACATCTTCAACAAAATCAAGAACAGACAAAGCACGTTTTTGATACGCTTGCACAGCTAGACCAAGCCCTTCCCACTCAGAAAGTGACTCATCAAGACGCAACTGTTCAAATAACACGAGCGACATCTCAAGCCTTTCTGATTCTTCTGCATCTATACACAATGAAATATTATACTTTTTTGCTTCATGACAAAGTTCCAGTACTTTAGTTCTCAGTTCTTCAGCCATATTATCAAATTGGCTAAATTCATAACGTGAGTGCAGCGAAGACAATTTGATTGAAACCCCCTGAGATTTAAAGCAATCATTTATGTCAGCAGATTCACCTATGGCTTTTATTGCATGCATGTATAAATTAAAATACTCTTCCGCATCCTCAACTGTGCAAGCAGATTCACCAAGCATATCAAAAGAGCATAAATACTTACTGTAGTCATCTGATTTCACACTTTC
			CAATGCTTTTTCTATAGTTCCTCCAACAATAAAATGCTTGCCAAGAATGGATATTGCTTGTTTCACCGCTTTGCGAATTATTGGCTCTCCTAAATTTTTCAATAACCTGGAAATTATGTGATAGAATTTTGAATCCTCTTCATTGTTTCTTAATATACTGCTTCCTATAATTAAACTCCATGTAGAAGCATTAACAAACAATGAAAAGGAACGCCCCAAGTGTTTATTCCATTCTTGGTTGGCAATTTTATCTTTGATCAATTCATCTATTGTGTAATCGTCTGGTATTCTAAGTAATGATTCAGCAAGACACATTAGTGCTACTCCTTCATCATTAGAAAGTGAGTACTGTTGTATAAAAGAATCTATAATGCCTAATTTATTACCTCTAATCTTTTCGACAATTTGTTTTGCAATATTGTAAACTATGTTTTTTGAATCAGCCGAAAGTTCTGATTTTTCTACAAGATAACGTACGTGACTTTTTTCATCAGCACGATAAAATGCCTGCAATCGTTTTCGTAATGCGTTAGGTTCTTGTATAGAACTGATCATAATTATCTACAAAACACCCTTTACCATATGTAAGGCAAGATTATATCATAACTTTGCATCGAATAAATATATTATTTAAATAAAGAGCCAAAATCGATTCAAAAACCTAGTTAATGACTGTGATAGCTCAAAAGGACTGCGCAAGTATATAGCTCAACACTCCACCACTCATCAAGTACTTAACCTCAGTTGCAGTTTGTACACAGCACTTGAGTTGAATGGATTGCTCTGAATCATCCTTTCTTTTAATGATACATTCTAGATTTCCATTTGGTACTACTTCACCTTTTATGCTCACTATCTCACTACTATCAAATATCTTTCTCGTTACTCCATCCTGAAATGCAAGTGGAAGAACACCCATACCGACCAAATTGGACCTATGTATGCGTTCAAAACTTTCTGCAATCACAGCTTTAATTCCCAGTAATGCAGTACCCTTTGCTGCCCAATCCCTACTTGAACCTGTACCATATTCTTTTCCTGCAATGACAACTAATGGGACAGCTTCTCTTTTATATTGCATTGCTGCATCAAAAATTGACATAGTTTCTTGAGAAGGAATATGTTTTGTATAGCCACCCTCAGCGCTCACCATTTTATTTCTTATTCTGATATTAGCAAAGGTTCCACGCATCATTACGTTGTGGTTACCGCGGCGAGATCCATATGAATTGAAATCTTGCGGTTCAACTCCAAAACCTTTTAAATATATGCCTGCAGGACTATTTAAGGCAATATTTCCAGCAGGGGAAATGTGGTCGGTAGTAACGCTATCGCCAAACATCGCTAGTATTTGCGCATTCTTTATATCAACTATGTTGCTTTTATTGTTCTTAGTCGATAAATTATCAAAATAGGGAGGGTTTTGTATATAAGTGCTTTTCGCGTCCCAATCATAGATTTCACTTTTCTCACACTTTATCTTTTGCCAATGCTCATCACCAGAAAAAACATCCTTATACTTTTGTATGAACATTTCACGCGTCACAACACTTTTAACACAGCTCTCAACTTCATTATTTGTTGGCCATATATCTTTGAGATAAACATCACTTCCATTCTTATCTTTGCATATAGGATCTTTTGTCAGGTCAATTTGTACAGTACCTGCAAGTACATACACAACAACAAGTGGCGGAGATGCCAAGTAATTAGCTTTGACTAAAGGATGGATTCTTCCTTCAAAGTTACGATTACCGGATAAAACTGCTGCAACAGTCAAGTTTTTATCCTTAATATCACTTTCTATATCTTCATTAAGCGGACCGGAGTTTCCAATACAAGTTGTACAGCCATACCCAACCAAATTAAAACCCAAAGCATTTAGATCTTCCTGTAACCCTGATTTTTCTAAATATTCTGTTACAACTTGTGACCCTGGAGCAAGAGAAGTTTTAACCCAAGGCTTTGATTTTAATCCAAGGTTGACTGCATTACGCGCT
[truncated: 4,554,651 more chars]
