# Supplementary material for: Large scale genome reconstructions illuminate Wolbachia evolution
Source: Nat Commun. 2020 Oct 16;11:5235. doi: 10.1038/s41467-020-19016-0 (PMC7568565; doi:10.1038/s41467-020-19016-0)
Supplement: Supplementary file 6 — Supplementary Data 2 [file 41467_2020_19016_MOESM6_ESM.zip › Scholz2020_trees and xml/Drosophila_melanogaster.selected_cluster_0005_var_nogap.cons.tre]

#NEXUS
begin taxa;
	dimensions ntax=91;
	taxlabels
	'Drosophila_melanogaster_fruitfly_ERR1092837.fna'[&!color=#ff0000]
	'Drosophila_melanogaster_fruitfly_ERR1092838.fna'[&!color=#ff0000]
	'Drosophila_melanogaster_fruitfly_ERR1092840.fna'[&!color=#ff0000]
	'Drosophila_melanogaster_fruitfly_ERR1092843.fna'[&!color=#ff0000]
	'Drosophila_melanogaster_fruitfly_ERR1092844.fna'[&!color=#ff0000]
	'Drosophila_melanogaster_fruitfly_ERR701706.fna'[&!color=#66ff00]
	'Drosophila_melanogaster_fruitfly_ERR705964.fna'[&!color=#009900]
	'Drosophila_melanogaster_fruitfly_ERR789490.fna'[&!color=#ff0033]
	'Drosophila_melanogaster_fruitfly_SRR1179774.fna'[&!color=#ff0000]
	'Drosophila_melanogaster_fruitfly_SRR1183469.fna'[&!color=#ff0033]
	'Drosophila_melanogaster_fruitfly_SRR1183652.fna'[&!color=#ff0033]
	'Drosophila_melanogaster_fruitfly_SRR1183659.fna'[&!color=#ff0033]
	'Drosophila_melanogaster_fruitfly_SRR1184622.fna'[&!color=#ff9900]
	'Drosophila_melanogaster_fruitfly_SRR1184625.fna'[&!color=#cc00cc]
	'Drosophila_melanogaster_fruitfly_SRR1184626.fna'[&!color=#cc00cc]
	'Drosophila_melanogaster_fruitfly_SRR1184627.fna'[&!color=#cc00cc]
	'Drosophila_melanogaster_fruitfly_SRR1184628.fna'[&!color=#cc00cc]
	'Drosophila_melanogaster_fruitfly_SRR1525698.fna'[&!color=#ff9900]
	'Drosophila_melanogaster_fruitfly_SRR1525770.fna'[&!color=#ff9900]
	'Drosophila_melanogaster_fruitfly_SRR1663569.fna'[&!color=#33ff00]
	'Drosophila_melanogaster_fruitfly_SRR1687462.fna'
	'Drosophila_melanogaster_fruitfly_SRR189040.fna'[&!color=#ff9900]
	'Drosophila_melanogaster_fruitfly_SRR189389.fna'[&!color=#ff9900]
	'Drosophila_melanogaster_fruitfly_SRR202080.fna'
	'Drosophila_melanogaster_fruitfly_SRR202081.fna'
	'Drosophila_melanogaster_fruitfly_SRR202083.fna'
	'Drosophila_melanogaster_fruitfly_SRR202100.fna'
	'Drosophila_melanogaster_fruitfly_SRR202127.fna'
	'Drosophila_melanogaster_fruitfly_SRR203067.fna'[&!color=#0033ff]
	'Drosophila_melanogaster_fruitfly_SRR203068.fna'[&!color=#0033ff]
	'Drosophila_melanogaster_fruitfly_SRR203235.fna'
	'Drosophila_melanogaster_fruitfly_SRR203237.fna'
	'Drosophila_melanogaster_fruitfly_SRR2033131.fna'[&!color=#66ff00]
	'Drosophila_melanogaster_fruitfly_SRR2033165.fna'[&!color=#66ff00]
	'Drosophila_melanogaster_fruitfly_SRR2033185.fna'[&!color=#66ff00]
	'Drosophila_melanogaster_fruitfly_SRR2033193.fna'[&!color=#66ff00]
	'Drosophila_melanogaster_fruitfly_SRR2033218.fna'[&!color=#66ff00]
	'Drosophila_melanogaster_fruitfly_SRR2033228.fna'[&!color=#66ff00]
	'Drosophila_melanogaster_fruitfly_SRR2033256.fna'[&!color=#66ff00]
	'Drosophila_melanogaster_fruitfly_SRR2033268.fna'[&!color=#66ff00]
	'Drosophila_melanogaster_fruitfly_SRR2033287.fna'[&!color=#66ff00]
	'Drosophila_melanogaster_fruitfly_SRR203331.fna'[&!color=#000000]
	'Drosophila_melanogaster_fruitfly_SRR2033317.fna'[&!color=#66ff00]
	'Drosophila_melanogaster_fruitfly_SRR203334.fna'[&!color=#000000]
	'Drosophila_melanogaster_fruitfly_SRR203468.fna'[&!color=#000000]
	'Drosophila_melanogaster_fruitfly_SRR203472.fna'[&!color=#339900]
	'Drosophila_melanogaster_fruitfly_SRR203499.fna'[&!color=#339900]
	'Drosophila_melanogaster_fruitfly_SRR203504.fna'
	'Drosophila_melanogaster_fruitfly_SRR203505.fna'
	'Drosophila_melanogaster_fruitfly_SRR203506.fna'
	'Drosophila_melanogaster_fruitfly_SRR210784.fna'
	'Drosophila_melanogaster_fruitfly_SRR210789.fna'
	'Drosophila_melanogaster_fruitfly_SRR210792.fna'
	'Drosophila_melanogaster_fruitfly_SRR248108.fna'[&!color=#0033cc]
	'Drosophila_melanogaster_fruitfly_SRR248128.fna'
	'Drosophila_melanogaster_fruitfly_SRR3049384.fna'[&!color=#009900]
	'Drosophila_melanogaster_fruitfly_SRR306612.fna'[&!color=#ff9900]
	'Drosophila_melanogaster_fruitfly_SRR306624.fna'[&!color=#ff9900]
	'Drosophila_melanogaster_fruitfly_SRR306628.fna'[&!color=#66ff00]
	'Drosophila_melanogaster_fruitfly_SRR306634.fna'[&!color=#ff9900]
	'Drosophila_melanogaster_fruitfly_SRR309275.fna'[&!color=#0033ff]
	'Drosophila_melanogaster_fruitfly_SRR309279.fna'[&!color=#339900]
	'Drosophila_melanogaster_fruitfly_SRR309280.fna'
	'Drosophila_melanogaster_fruitfly_SRR326793.fna'
	'Drosophila_melanogaster_fruitfly_SRR346932.fna'[&!color=#339900]
	'Drosophila_melanogaster_fruitfly_SRR351175.fna'[&!color=#ff9900]
	'Drosophila_melanogaster_fruitfly_SRR353999.fna'
	'Drosophila_melanogaster_fruitfly_SRR354003.fna'[&!color=#0033cc]
	'Drosophila_melanogaster_fruitfly_SRR514283.fna'[&!color=#ff9900]
	'Drosophila_melanogaster_fruitfly_SRR514284.fna'[&!color=#ff9900]
	'Drosophila_melanogaster_fruitfly_SRR543920.fna'[&!color=#ff9900]
	'Drosophila_melanogaster_fruitfly_SRR654683.fna'[&!color=#0000ff]
	'Drosophila_melanogaster_fruitfly_SRR654685.fna'[&!color=#339900]
	'Drosophila_melanogaster_fruitfly_SRR823380.fna'
	'Drosophila_melanogaster_fruitfly_SRR833244.fna'[&!color=#66ff00]
	'Drosophila_melanogaster_fruitfly_SRR834510.fna'[&!color=#ff9900]
	'Drosophila_melanogaster_fruitfly_SRR834522.fna'[&!color=#ff9900]
	'Drosophila_melanogaster_fruitfly_SRR834523.fna'[&!color=#ff9900]
	'Drosophila_melanogaster_fruitfly_SRR834552.fna'[&!color=#66ff00]
	'Drosophila_melanogaster_fruitfly_SRR835045.fna'[&!color=#ff9900]
	'Drosophila_melanogaster_fruitfly_SRR835055.fna'[&!color=#ff9900]
	'Drosophila_melanogaster_fruitfly_SRR835057.fna'[&!color=#ff9900]
	'Drosophila_melanogaster_fruitfly_SRR835061.fna'[&!color=#ff9900]
	'Drosophila_melanogaster_fruitfly_SRR835236.fna'[&!color=#ff9900]
	'Drosophila_melanogaster_fruitfly_SRR835242.fna'[&!color=#ff9900]
	'Drosophila_melanogaster_fruitfly_SRR835331.fna'[&!color=#ff9900]
	'Drosophila_melanogaster_fruitfly_SRR835347.fna'[&!color=#ff9900]
	'Drosophila_melanogaster_fruitfly_SRR835939.fna'[&!color=#ff9933]
	'Drosophila_melanogaster_fruitfly_SRR846985.fna'[&!color=#ff9900]
	'wSEQ_Drosophila_melanogaster_fruitfly_ERR358497.fna'
	'wSEQ_Drosophila_melanogaster_fruitfly_ERR358502.fna'
;
end;
begin trees;
	tree TREE1 = [&R] (((((('Drosophila_melanogaster_fruitfly_SRR835347.fna'[&length_range={0.05656868738497962,0.11169320715583818},height_95%_HPD={0.0,8.326672684688674E-17},length_95%_HPD={0.06724204425447328,0.08967551891883271},rate=1.0,length=0.07840819413432915,length_median=0.07820786508510431,height_median=2.7755575615628914E-17,height_range={0.0,1.6653345369377348E-16},height=4.185591372249…
end;
begin figtree;
	set appearance.backgroundColorAttribute="Default";
	set appearance.backgroundColour=#ffffff;
	set appearance.branchColorAttribute="User selection";
	set appearance.branchColorGradient=false;
	set appearance.branchLineWidth=1.0;
	set appearance.branchMinLineWidth=0.0;
	set appearance.branchWidthAttribute="Fixed";
	set appearance.foregroundColour=#000000;
	set appearance.hilightingGradient=false;
	set appearance.selectionColour=#2d3680;
	set branchLabels.colorAttribute="User selection";
	set branchLabels.displayAttribute="Branch times";
	set branchLabels.fontName="Arial";
	set branchLabels.fontSize=9;
	set branchLabels.fontStyle=0;
	set branchLabels.isShown=false;
	set branchLabels.significantDigits=4;
	set layout.expansion=0;
	set layout.layoutType="RECTILINEAR";
	set layout.zoom=0;
	set legend.attribute="height";
	set legend.fontSize=10.0;
	set legend.isShown=false;
	set legend.significantDigits=4;
	set nodeBars.barWidth=4.0;
	set nodeBars.displayAttribute="height_95%_HPD";
	set nodeBars.isShown=false;
	set nodeLabels.colorAttribute="User selection";
	set nodeLabels.displayAttribute="posterior";
	set nodeLabels.fontName="Arial";
	set nodeLabels.fontSize=9;
	set nodeLabels.fontStyle=0;
	set nodeLabels.isShown=true;
	set nodeLabels.significantDigits=4;
	set nodeShapeExternal.colourAttribute="User selection";
	set nodeShapeExternal.isShown=false;
	set nodeShapeExternal.minSize=10.0;
	set nodeShapeExternal.scaleType=Width;
	set nodeShapeExternal.shapeType=Circle;
	set nodeShapeExternal.size=4.0;
	set nodeShapeExternal.sizeAttribute="Fixed";
	set nodeShapeInternal.colourAttribute="User selection";
	set nodeShapeInternal.isShown=false;
	set nodeShapeInternal.minSize=10.0;
	set nodeShapeInternal.scaleType=Width;
	set nodeShapeInternal.shapeType=Circle;
	set nodeShapeInternal.size=4.0;
	set nodeShapeInternal.sizeAttribute="Fixed";
	set polarLayout.alignTipLabels=false;
	set polarLayout.angularRange=0;
	set polarLayout.rootAngle=0;
	set polarLayout.rootLength=100;
	set polarLayout.showRoot=true;
	set radialLayout.spread=0.0;
	set rectilinearLayout.alignTipLabels=false;
	set rectilinearLayout.curvature=0;
	set rectilinearLayout.rootLength=100;
	set scale.offsetAge=0.0;
	set scale.rootAge=1.0;
	set scale.scaleFactor=1.0;
	set scale.scaleRoot=false;
	set scaleAxis.automaticScale=true;
	set scaleAxis.fontSize=8.0;
	set scaleAxis.isShown=false;
	set scaleAxis.lineWidth=1.0;
	set scaleAxis.majorTicks=1.0;
	set scaleAxis.minorTicks=0.5;
	set scaleAxis.origin=0.0;
	set scaleAxis.reverseAxis=false;
	set scaleAxis.showGrid=true;
	set scaleBar.automaticScale=true;
	set scaleBar.fontSize=9.0;
	set scaleBar.isShown=true;
	set scaleBar.lineWidth=1.0;
	set scaleBar.scaleRange=0.0;
	set tipLabels.colorAttribute="User selection";
	set tipLabels.displayAttribute="Names";
	set tipLabels.fontName="Arial";
	set tipLabels.fontSize=9;
	set tipLabels.fontStyle=0;
	set tipLabels.isShown=true;
	set tipLabels.significantDigits=4;
	set trees.order=true;
	set trees.orderType="increasing";
	set trees.rooting=true;
	set trees.rootingType="User Selection";
	set trees.transform=false;
	set trees.transformType="cladogram";
end;
