# Supplementary material for: Large scale genome reconstructions illuminate Wolbachia evolution
Source: Nat Commun. 2020 Oct 16;11:5235. doi: 10.1038/s41467-020-19016-0 (PMC7568565; doi:10.1038/s41467-020-19016-0)
Supplement: Supplementary file 6 — Supplementary Data 2 [file 41467_2020_19016_MOESM6_ESM.zip › Scholz2020_trees and xml/Drosophila_simulans_wRi.selected_cluster_0005_var_nogap.cons.tre]

#NEXUS
begin taxa;
	dimensions ntax=85;
	taxlabels
	'Drosophila_simulans_fruitfly_SRR3099651.fna'[&!color=#-65536]
	'Drosophila_simulans_fruitfly_SRR2859191.fna'
	'Drosophila_simulans_fruitfly_SRR2859126.fna'
	'Drosophila_simulans_fruitfly_SRR2396828.fna'
	'Drosophila_simulans_fruitfly_SRR2397048.fna'
	'Drosophila_simulans_fruitfly_SRR2859321.fna'
	'Drosophila_simulans_fruitfly_SRR2396840.fna'
	'Drosophila_simulans_fruitfly_SRR2859251.fna'[&!color=#-16724992]
	'Drosophila_simulans_fruitfly_SRR2396952.fna'
	'Drosophila_simulans_fruitfly_SRR2396850.fna'
	'Drosophila_simulans_fruitfly_SRR2396901.fna'[&!color=#-26368]
	'Drosophila_simulans_fruitfly_SRR2396820.fna'[&!color=#-16724737]
	'Drosophila_simulans_fruitfly_SRR2859295.fna'
	'Drosophila_simulans_fruitfly_SRR2859229.fna'
	'Drosophila_simulans_fruitfly_SRR2859219.fna'[&!color=#-26368]
	'Drosophila_simulans_fruitfly_SRR2397038.fna'
	'Drosophila_simulans_fruitfly_SRR2859316.fna'[&!color=#-3407668]
	'Drosophila_simulans_fruitfly_SRR2397047.fna'
	'Drosophila_simulans_fruitfly_SRR2859137.fna'
	'Drosophila_simulans_fruitfly_SRR2396882.fna'[&!color=#-16777012]
	'Drosophila_simulans_fruitfly_SRR2396876.fna'
	'Drosophila_simulans_fruitfly_SRR2396983.fna'
	'Drosophila_simulans_fruitfly_SRR2396857.fna'
	'Drosophila_simulans_fruitfly_SRR2859322.fna'
	'Drosophila_simulans_fruitfly_SRR2859310.fna'
	'Drosophila_simulans_fruitfly_SRR2396823.fna'
	'Drosophila_simulans_fruitfly_SRR2859280.fna'
	'Drosophila_simulans_fruitfly_SRR2397071.fna'
	'Drosophila_simulans_fruitfly_SRR2859241.fna'
	'Drosophila_simulans_fruitfly_SRR2397063.fna'
	'Drosophila_simulans_fruitfly_SRR2397013.fna'
	'Drosophila_simulans_fruitfly_SRR2859168.fna'
	'Drosophila_simulans_fruitfly_SRR2859259.fna'
	'Drosophila_simulans_fruitfly_SRR2397043.fna'
	'Drosophila_simulans_fruitfly_SRR2859254.fna'[&!color=#-16724992]
	'Drosophila_simulans_fruitfly_SRR2859296.fna'
	'Drosophila_simulans_fruitfly_SRR2396980.fna'
	'Drosophila_simulans_fruitfly_SRR2396925.fna'
	'Drosophila_simulans_fruitfly_SRR2859160.fna'
	'Drosophila_simulans_fruitfly_SRR2859243.fna'
	'REF_wRi_A.fna'
	'Drosophila_simulans_fruitfly_SRR2859341.fna'
	'Drosophila_simulans_fruitfly_SRR2396984.fna'
	'Drosophila_simulans_fruitfly_SRR2397045.fna'[&!color=#-3407668]
	'Drosophila_simulans_fruitfly_SRR2859261.fna'
	'Drosophila_simulans_fruitfly_SRR2859156.fna'
	'Drosophila_simulans_fruitfly_SRR2396992.fna'[&!color=#-16724737]
	'Drosophila_simulans_fruitfly_SRR2396935.fna'
	'Drosophila_simulans_fruitfly_SRR2397042.fna'
	'Drosophila_simulans_fruitfly_SRR2859127.fna'
	'Drosophila_simulans_fruitfly_SRR2396929.fna'
	'Drosophila_simulans_fruitfly_SRR2859335.fna'
	'Drosophila_simulans_fruitfly_SRR2859344.fna'[&!color=#-26368]
	'Drosophila_simulans_fruitfly_SRR2396884.fna'[&!color=#-16777012]
	'Drosophila_simulans_fruitfly_SRR2859147.fna'
	'Drosophila_simulans_fruitfly_SRR2396928.fna'
	'Drosophila_simulans_fruitfly_SRR2396976.fna'
	'Drosophila_simulans_fruitfly_SRR2396916.fna'
	'Drosophila_simulans_fruitfly_SRR2859104.fna'[&!color=#-26368]
	'Drosophila_simulans_fruitfly_SRR2859115.fna'
	'Drosophila_simulans_fruitfly_SRR2396890.fna'
	'Drosophila_simulans_fruitfly_SRR2859356.fna'
	'Drosophila_simulans_fruitfly_SRR2396981.fna'
	'Drosophila_simulans_fruitfly_SRR2397072.fna'
	'Drosophila_simulans_fruitfly_SRR2397037.fna'[&!color=#-6750208]
	'Drosophila_simulans_fruitfly_SRR2396940.fna'[&!color=#-16724737]
	'Drosophila_simulans_fruitfly_SRR2859178.fna'
	'Drosophila_simulans_fruitfly_SRR2859140.fna'
	'Drosophila_simulans_fruitfly_SRR2396956.fna'[&!color=#-6750208]
	'Drosophila_simulans_fruitfly_SRR2859245.fna'[&!color=#-16777012]
	'Drosophila_simulans_fruitfly_SRR2859255.fna'
	'Drosophila_simulans_fruitfly_SRR2859301.fna'[&!color=#-3407668]
	'Drosophila_simulans_fruitfly_SRR2397016.fna'
	'Drosophila_simulans_fruitfly_SRR2859292.fna'[&!color=#-16724992]
	'Drosophila_simulans_fruitfly_SRR2859120.fna'
	'Drosophila_simulans_fruitfly_SRR2859174.fna'
	'Drosophila_simulans_fruitfly_SRR2859132.fna'[&!color=#-6750208]
	'Drosophila_simulans_fruitfly_SRR2396874.fna'
	'Drosophila_simulans_fruitfly_SRR2859102.fna'
	'Drosophila_simulans_fruitfly_SRR2859092.fna'
	'Drosophila_simulans_fruitfly_SRR2859257.fna'
	'Drosophila_simulans_fruitfly_SRR2859145.fna'
	'Drosophila_simulans_fruitfly_SRR2396947.fna'
	'Drosophila_simulans_fruitfly_SRR2397087.fna'[&!color=#-65485]
	'Drosophila_simulans_fruitfly_SRR2397088.fna'[&!color=#-65536]
;
end;
begin trees;
	tree TREE1 = [&R] (('Drosophila_simulans_fruitfly_SRR3099651.fna'[&length_range={0.048666605660556875,0.09453952806956308},height_95%_HPD={0.0,8.326672684688674E-17},length_95%_HPD={0.05798033575505815,0.07904218864602944},rate=1.0,!color=#-65485,length=0.0679657351464163,length_median=0.06779833681249783,height_median=2.7755575615628914E-17,height_range={0.0,1.6653345369377348E-16},height=3.8343…
end;
begin figtree;
	set appearance.backgroundColorAttribute="User Selection";
	set appearance.backgroundColour=#-1;
	set appearance.branchColorAttribute="User Selection";
	set appearance.branchLineWidth=1.0;
	set appearance.foregroundColour=#-16777216;
	set appearance.selectionColour=#-2144520576;
	set branchLabels.colorAttribute="User Selection";
	set branchLabels.displayAttribute="Branch times";
	set branchLabels.fontName="Arial";
	set branchLabels.fontSize=9;
	set branchLabels.fontStyle=0;
	set branchLabels.isShown=false;
	set branchLabels.significantDigits=4;
	set layout.expansion=0;
	set layout.layoutType="RECTILINEAR";
	set layout.zoom=0;
	set nodeBars.barWidth=4.0;
	set nodeLabels.colorAttribute="User Selection";
	set nodeLabels.displayAttribute="posterior";
	set nodeLabels.fontName="Arial";
	set nodeLabels.fontSize=9;
	set nodeLabels.fontStyle=0;
	set nodeLabels.isShown=false;
	set nodeLabels.significantDigits=2;
	set polarLayout.alignTipLabels=false;
	set polarLayout.angularRange=0;
	set polarLayout.rootAngle=0;
	set polarLayout.rootLength=100;
	set polarLayout.showRoot=true;
	set radialLayout.spread=0.0;
	set rectilinearLayout.alignTipLabels=false;
	set rectilinearLayout.curvature=0;
	set rectilinearLayout.rootLength=100;
	set scale.offsetAge=0.0;
	set scale.rootAge=1.0;
	set scale.scaleFactor=1.0;
	set scale.scaleRoot=false;
	set scaleAxis.automaticScale=true;
	set scaleAxis.fontSize=8.0;
	set scaleAxis.isShown=false;
	set scaleAxis.lineWidth=1.0;
	set scaleAxis.majorTicks=0.025;
	set scaleAxis.origin=0.0;
	set scaleAxis.reverseAxis=false;
	set scaleAxis.showGrid=true;
	set scaleAxis.significantDigits=4;
	set scaleBar.automaticScale=false;
	set scaleBar.fontSize=9.0;
	set scaleBar.isShown=true;
	set scaleBar.lineWidth=1.0;
	set scaleBar.scaleRange=3.0E-4;
	set scaleBar.significantDigits=4;
	set tipLabels.colorAttribute="User Selection";
	set tipLabels.displayAttribute="Names";
	set tipLabels.fontName="Arial";
	set tipLabels.fontSize=9;
	set tipLabels.fontStyle=0;
	set tipLabels.isShown=false;
	set tipLabels.significantDigits=4;
	set trees.order=true;
	set trees.orderType="decreasing";
	set trees.rooting=false;
	set trees.rootingType="User Selection";
	set trees.transform=false;
	set trees.transformType="cladogram";
end;
