# Supplementary material for: Large scale genome reconstructions illuminate Wolbachia evolution
Source: Nat Commun. 2020 Oct 16;11:5235. doi: 10.1038/s41467-020-19016-0 (PMC7568565; doi:10.1038/s41467-020-19016-0)
Supplement: Supplementary file 6 — Supplementary Data 2 [file 41467_2020_19016_MOESM6_ESM.zip › Scholz2020_trees and xml/Drosophila_simulans_wRi.selected_cluster_0005_var_nogap.xml]

<?xml version="1.0" standalone="yes"?>

<!-- Generated by BEAUTi v1.8.2                                              -->
<!--       by Alexei J. Drummond, Andrew Rambaut and Marc A. Suchard         -->
<!--       Department of Computer Science, University of Auckland and        -->
<!--       Institute of Evolutionary Biology, University of Edinburgh        -->
<!--       David Geffen School of Medicine, University of California, Los Angeles-->
<!--       http://beast.bio.ed.ac.uk/                                        -->
<beast>

	<!-- The list of taxa to be analysed (can also include dates/ages).          -->
	<!-- ntax=85                                                                 -->
	<taxa id="taxa">
		<taxon id="REF_wRi_A.fna"/>
		<taxon id="Drosophila_simulans_fruitfly_SRR2397088.fna"/>
		<taxon id="Drosophila_simulans_fruitfly_SRR2859147.fna"/>
		<taxon id="Drosophila_simulans_fruitfly_SRR2397087.fna"/>
		<taxon id="Drosophila_simulans_fruitfly_SRR3099651.fna"/>
		<taxon id="Drosophila_simulans_fruitfly_SRR2859261.fna"/>
		<taxon id="Drosophila_simulans_fruitfly_SRR2396884.fna"/>
		<taxon id="Drosophila_simulans_fruitfly_SRR2859104.fna"/>
		<taxon id="Drosophila_simulans_fruitfly_SRR2396928.fna"/>
		<taxon id="Drosophila_simulans_fruitfly_SRR2396916.fna"/>
		<taxon id="Drosophila_simulans_fruitfly_SRR2859178.fna"/>
		<taxon id="Drosophila_simulans_fruitfly_SRR2396940.fna"/>
		<taxon id="Drosophila_simulans_fruitfly_SRR2859322.fna"/>
		<taxon id="Drosophila_simulans_fruitfly_SRR2859115.fna"/>
		<taxon id="Drosophila_simulans_fruitfly_SRR2396925.fna"/>
		<taxon id="Drosophila_simulans_fruitfly_SRR2397043.fna"/>
		<taxon id="Drosophila_simulans_fruitfly_SRR2397045.fna"/>
		<taxon id="Drosophila_simulans_fruitfly_SRR2859140.fna"/>
		<taxon id="Drosophila_simulans_fruitfly_SRR2397072.fna"/>
		<taxon id="Drosophila_simulans_fruitfly_SRR2859156.fna"/>
		<taxon id="Drosophila_simulans_fruitfly_SRR2859310.fna"/>
		<taxon id="Drosophila_simulans_fruitfly_SRR2396976.fna"/>
		<taxon id="Drosophila_simulans_fruitfly_SRR2859335.fna"/>
		<taxon id="Drosophila_simulans_fruitfly_SRR2396874.fna"/>
		<taxon id="Drosophila_simulans_fruitfly_SRR2396980.fna"/>
		<taxon id="Drosophila_simulans_fruitfly_SRR2396929.fna"/>
		<taxon id="Drosophila_simulans_fruitfly_SRR2397038.fna"/>
		<taxon id="Drosophila_simulans_fruitfly_SRR2396984.fna"/>
		<taxon id="Drosophila_simulans_fruitfly_SRR2396857.fna"/>
		<taxon id="Drosophila_simulans_fruitfly_SRR2859341.fna"/>
		<taxon id="Drosophila_simulans_fruitfly_SRR2859301.fna"/>
		<taxon id="Drosophila_simulans_fruitfly_SRR2397037.fna"/>
		<taxon id="Drosophila_simulans_fruitfly_SRR2397063.fna"/>
		<taxon id="Drosophila_simulans_fruitfly_SRR2396956.fna"/>
		<taxon id="Drosophila_simulans_fruitfly_SRR2859241.fna"/>
		<taxon id="Drosophila_simulans_fruitfly_SRR2859257.fna"/>
		<taxon id="Drosophila_simulans_fruitfly_SRR2397047.fna"/>
		<taxon id="Drosophila_simulans_fruitfly_SRR2859344.fna"/>
		<taxon id="Drosophila_simulans_fruitfly_SRR2859219.fna"/>
		<taxon id="Drosophila_simulans_fruitfly_SRR2396828.fna"/>
		<taxon id="Drosophila_simulans_fruitfly_SRR2859243.fna"/>
		<taxon id="Drosophila_simulans_fruitfly_SRR2859245.fna"/>
		<taxon id="Drosophila_simulans_fruitfly_SRR2859102.fna"/>
		<taxon id="Drosophila_simulans_fruitfly_SRR2859127.fna"/>
		<taxon id="Drosophila_simulans_fruitfly_SRR2397042.fna"/>
		<taxon id="Drosophila_simulans_fruitfly_SRR2397013.fna"/>
		<taxon id="Drosophila_simulans_fruitfly_SRR2859174.fna"/>
		<taxon id="Drosophila_simulans_fruitfly_SRR2859295.fna"/>
		<taxon id="Drosophila_simulans_fruitfly_SRR2396983.fna"/>
		<taxon id="Drosophila_simulans_fruitfly_SRR2397016.fna"/>
		<taxon id="Drosophila_simulans_fruitfly_SRR2859259.fna"/>
		<taxon id="Drosophila_simulans_fruitfly_SRR2396981.fna"/>
		<taxon id="Drosophila_simulans_fruitfly_SRR2859296.fna"/>
		<taxon id="Drosophila_simulans_fruitfly_SRR2859356.fna"/>
		<taxon id="Drosophila_simulans_fruitfly_SRR2859191.fna"/>
		<taxon id="Drosophila_simulans_fruitfly_SRR2396992.fna"/>
		<taxon id="Drosophila_simulans_fruitfly_SRR2396947.fna"/>
		<taxon id="Drosophila_simulans_fruitfly_SRR2396890.fna"/>
		<taxon id="Drosophila_simulans_fruitfly_SRR2859132.fna"/>
		<taxon id="Drosophila_simulans_fruitfly_SRR2859255.fna"/>
		<taxon id="Drosophila_simulans_fruitfly_SRR2396952.fna"/>
		<taxon id="Drosophila_simulans_fruitfly_SRR2859316.fna"/>
		<taxon id="Drosophila_simulans_fruitfly_SRR2396823.fna"/>
		<taxon id="Drosophila_simulans_fruitfly_SRR2396820.fna"/>
		<taxon id="Drosophila_simulans_fruitfly_SRR2396901.fna"/>
		<taxon id="Drosophila_simulans_fruitfly_SRR2859280.fna"/>
		<taxon id="Drosophila_simulans_fruitfly_SRR2859120.fna"/>
		<taxon id="Drosophila_simulans_fruitfly_SRR2396850.fna"/>
		<taxon id="Drosophila_simulans_fruitfly_SRR2859229.fna"/>
		<taxon id="Drosophila_simulans_fruitfly_SRR2859292.fna"/>
		<taxon id="Drosophila_simulans_fruitfly_SRR2859254.fna"/>
		<taxon id="Drosophila_simulans_fruitfly_SRR2859321.fna"/>
		<taxon id="Drosophila_simulans_fruitfly_SRR2859168.fna"/>
		<taxon id="Drosophila_simulans_fruitfly_SRR2859145.fna"/>
		<taxon id="Drosophila_simulans_fruitfly_SRR2396840.fna"/>
		<taxon id="Drosophila_simulans_fruitfly_SRR2397048.fna"/>
		<taxon id="Drosophila_simulans_fruitfly_SRR2859160.fna"/>
		<taxon id="Drosophila_simulans_fruitfly_SRR2397071.fna"/>
		<taxon id="Drosophila_simulans_fruitfly_SRR2396876.fna"/>
		<taxon id="Drosophila_simulans_fruitfly_SRR2859137.fna"/>
		<taxon id="Drosophila_simulans_fruitfly_SRR2859092.fna"/>
		<taxon id="Drosophila_simulans_fruitfly_SRR2859126.fna"/>
		<taxon id="Drosophila_simulans_fruitfly_SRR2396935.fna"/>
		<taxon id="Drosophila_simulans_fruitfly_SRR2396882.fna"/>
		<taxon id="Drosophila_simulans_fruitfly_SRR2859251.fna"/>
	</taxa>

	<!-- The sequence alignment (each sequence refers to a taxon above).         -->
	<!-- ntax=85 nchar=1011                                                      -->
	<alignment id="alignment" dataType="nucleotide">
		<sequence>
			<taxon idref="REF_wRi_A.fna"/>
			TGATTTTTTTATCAAGTAACTTAAGTACTTTTTGGATTTGTTAAGCGGTACAAGACTCTAAGCTTCTTCTGACTCCTACGAAAGACAAAGTATATCCCTTAGGAAATGAGTACTAAAGAGGCTAAACATTAGACTTGGCCCACGTATGCACGACCGGAAAGGTACAAAAAGAGACTTTTTGCCTAGTCATACGCCAAATCCCGCCGGACGACGTTTACCGGCCGGCGCGACCGGGTACTAGTGACCCTAAACGTATCTTTAACGCTCTCATAGGGGACTTCATCTGTTTCGCCGCTTAGGAGATGACAAGGTAAAGGCCTATCGCACATAAGAATAAGGTTACTAAGTCATGAGGCATCTAAGAGAGCGCATCTGATTATTACTCTTATGGCCTTATTCTGTGCGGGATTATGTGATAATAAGGTAAGTATACGTTTTATGTGACTATTTAAGTCATAAGCACACCAAATAACGTTTAATATAATCATCCTTTCTGCATAAGGGGGGGGCAGGATACAGAACCTCTCATCTCGCACTATCGCGTGGTAAAATCAAAAGGCTCTATCGAGGGTTCAAGAATCCACTCAGATTATAAAAACGAATTCGTTTGTCACCGGACAGGTTTTTTGATCCTATAGGAGTCTGATTTGAGTTAGTATTCGCAAAATCGACTTCTAACGTGGTATATCAAACTGTTATTCCAAAGAAAAAATAAGCTCCTTTCATTACTAACCTCGTCATGGACATATTTGCGAGAACGTTATCTTATTTTCAAAGCTCCTAATTAACAAAACTTGGAATGGACTTTAGTAAACATTAGCATGGAACCCCACAAGAGGATGTACTCGTATATGGTTCTATCTTAACAGAAAGAATAGTAGTCGATGCATGGCGTTCGGTTTTCATAATCGCCCTTTTCTATTCTGAATAAGTCCGAGATAGAGTACCAGCCACCAGCACGGTATCACAATCGCGGCCAATTTGGTGCTTCAATATACTCACTTAAATGAA
		</sequence>
		<sequence>
			<taxon idref="Drosophila_simulans_fruitfly_SRR2397088.fna"/>
			TGATCTACGGATCATGGACTTTAGGTACTTTTGGGATCTATTAGTCGGTACAAGACTCTAAGCTTCTTCTGACCCCTAAGAAAGACACCAGACAACCCTGAGGCCAAGGGGACTAAAGAGGACAAACATTAAACTCGGCCCACGTATGCACGACCGGAAAGGGCCAAAAAGAGATTTTTTGCCTAGTTATACGCTCACCTCCGCCAACCGCAGTTTACCGGCCGGCGCGCCTGGGATCTAGTGACCATAAACGTAACTTTAACGCTTTCATAGGGGAATTAATCTGTTTCGCCGCTTAGGAGATGGTAAGGTAAAGGCCTATCTCACATAAGAATAAGGTAACTAAGCCAGAAGGCATCAAACAACGCGCATCTGATCATAACTCATATGGCCTTAATCTGTACAGGATTATGTGATAATATGCTAAGTATGAGTTTTAGTTGACTAGCTGAGTCATAAGCCCCTAACTTAACATTTAATATATACATCCGTTCTGCATAAGGGGGGGGCAAGATACAAAACCTCTCATCTGGCTCTATCACGTGGTATAATCGAAAGGCTCTAACGAGGGTTCTATAATCCAATCATATTCTAAAATCGCCTTCGTTTGTCACCGGAAAAGTTTTTTGGTCCTGTCGGAGATATATTTGTGTTAGTATGCGAAAAATTGACTCCTACCGTGGTATAGCCAACTGTTATTCCAAAGAAAAAATCAACTCCTTTTATTGCTAACCTCGTCATGGACATAGTTGAGAGAACGTAATCTTATTTTCACAGCTCCTAATATACCAAACTTGGAATGGAGTGTAGTTATCATTGGTATGTTGCCACAGAAGAGGATGTGCTCGTATATGGCACTAGCTAAAAAGAAGACATAGTACCCGCTGCAACGCTTTTAGTTTTCCTCACAGCTCTGTACCCTTCTGAATAAGCTTGAGATAGATAACTAGTCAACATCACGGTATCACAATCGCAACTGCGTTGGCGCTTCAATATACTCACTTAGATGAA
		</sequence>
		<sequence>
			<taxon idref="Drosophila_simulans_fruitfly_SRR2859147.fna"/>
			TGATTTTTTTATCAAGTAACTTAAGTACTTTTTGGATTTGTTAAGCGGTACAAGACTCTAAGCTTCTTCTGACTCCTACGAAAGACAAAGTATATCCCTTAGGAAATGAGTACTAAAGAGGCTAAACATTAGACTTGGCCCACGTATGCACGACCGGAAAGGTACAAAAAGAGACTTTTTGCCTAGTCATACGCCAAATCCCGCCAGACGACGTTTACCGGCCGGCGCGACCGGGTACTAGTGACCCTAAACGTATCTTTAACGCTCTCATAGGGGACTTCATCTGTTTCGCCGCTTAGGAGATGACAAGGTAAAGGCCTATCGCACATAAGAATAAGGTTACTAAGTCATGAGGCATCTAAGAGAGCGCATCTGATTATTACTCTTATGGCCTTATTCTGTGCGGGATTATGTGATAATAAGGTAAGTATACGTTTTATGTGACTATTTAAGTCATAAGCACACCAAATAACGTTTAATATAATCATCCTTTCTGCATAAGGGGGGGGCAGGATACAGAACCTCTCATCTCGCACTATCGCGTGGTAAAATCAAAAGGCTCTATCGAGGGTTCAAGAATCCACTCAGATTATAAAAACGAATTCGTTTGTCACCGGACAGGTTTTTTGATCCTATAGGAGACTGATTTGAGTTAGTATTCGCAAAATCGACTTCTAACGTGGTATATCAAACTGTTATTCCAAAGAAAAAATAAGCTCCTTTCATTACTAACCTCGTCATGGACATATTTGCGAGAACGTTATCTTATTTTCAAAGCTCCTAATTAACAAAACTTGGAATGGACTTTAGTAAACATTAGCATGGAACCCCACAAGAGGATGTACTCGTATATGGTTCTATCTTAACAGAAAGAATAGTAGTCGATGCATGGCGTTCGGTTTTCATAATCGCCCTTTTCTATTCTGAATAAGTCCGAGATAGAGTACCAGCCACCAGCACGGTATCACAATCGCGGCCAAGTTGGTGCTTCAATATACTCACTTAAATGAA
		</sequence>
		<sequence>
			<taxon idref="Drosophila_simulans_fruitfly_SRR2397087.fna"/>
			TGATTTTTTTATCAAGTAACTTAAGTACGAGTTGGATTGGTTCAGCGGTACAAGACTCTATGCTTCTTCTGCATCCTCCGAAAGACAAAGTATATCCCTTATGAAATGAATTCTAACGAGTCTAAACATTAGACTTGGCCCACGTATGCACGACCGGAAAGGTACAGAAAGAGTCTTTTTGCCTATTCATACGCCAAATCCCGCCAGACGACGTTTACCGGCCGGCGCGACCGGGTACTAGTGACCCTAAGCGTATCTTTAATGCCCTCATCGGGGACTTCATCTGTTTCGCCGCTTAGGAGATGACAAGGTAAAGGCCACATGCACATAAGAATAAGGTTTCTAAGTCATGAGGCATCTAAGAGAGCGCATTTGATTATTACTCTTATGGCCTTATTCTGTGCGGTATTATGGGATAATAAGGTAAGTCTACGTTGTATGTAACTATTTAAGTCATAAGCACACCAAAAAACGTTTAATATAATCATCCTTGCTGCATCAGGGGGGGGCAGGATACAGAACCTCTCATCTCGCACTATCGCGTGGAAAGTTCAAAAGGCTCTATCGAGGGTTCAAGCATCCGATCAGATTATGAAAACGAAGTCGTTTGTCACCGTACAGGTTTTTTGATCCTATAGGAGACTGGTCTGAGTGAGTATTCGCGATTTCGACTTCTAACATAGTATTTCAAACTGTTATTCCCAAGAAAACATAAGCTCCTGTCATTACTAACCTCGTCATGGACAAATTCGCGAGAACGTTATCTTATTGGCCAAGCTCCTGATTAACAAAACTTGGAACGGCCTTTAGTAAACATTAGCTAGGAACTCCACAAGAGAGGGTACGCGTATATGGTTCTATATTGACCGAAAGAATAGTAGTCGATGCATGGCGTTCGGTTTTCATAATCGCCCTTATTTATTCTGAATACGTCCGAGATCGAGTATCAGCCACCCGGACGGTATCACAATCGTGGCCAAGTTGGTGCTTCAATATACTCACTTAAATGCA
		</sequence>
		<sequence>
			<taxon idref="Drosophila_simulans_fruitfly_SRR3099651.fna"/>
			GGATTATTTTCGAAAGTAACAAAAGTACTTTCTGGAGGTGGTTAGCGGTACAAGACTCTAAGCTTCTTCTGACTCCTACGATCGACAAAGTATCTCCCTTAGGAAGTTAGTACTAAAGAAGCTAATCATTAGACTTGGCCCACGTATGCACGACCGGATAGGTACAAAAAGAGACTTTTTGCCTAGTCATACGCCAAATCCCTCCAGACGACTCTTACCGGCCGGCGCGACCGGGTACTTGTGACACTACACGGCTCTTACACGCTCTCATAGGGGACTTCAACTGTTTCGCCGCTTAGGAGAGGACAAGGAGAAGGCCTATCGCACATAAGAATAAGGATACTTAGTCTTGAGGCTTCTAAGCGAGCGCACCTGATTCTGACCCTTATGGCCTTATTCTGTGCGGGATTATGTGATAAGTAGGAAAGTAAACGGTTTATGGGACTATTGACGTCATAAGCACACCCAATAACGTTTAATATAATCATCCTTTCTGCATAAGGGCGGGGCAGGATACCGCACCACTCATCACGCACGCGCGCGTGGTCAAATCAAAAGGCTCGGTCGAGGGTTCACGAATCCACTCAGAATACACCAACGAATTCGTGTGTCACCGGACCGGTTTTTTGATCCTAAAGGAGACTGATTTGAGTTAGTATTCGCAAAAACGACTTAAATCGTGGTTAATCAAACAGGTATTCCAAAGTAAAAATATGCTACTTGCTATACTACCCTCGTCATGGACATATTTGCGCGAACGTTATCATATATTCAAAGCTCCAAATTAACAAAACTTGGAATGGACTTTAGTACACATTAGCATGGAACCCCTCCAGAGGATGGACTCGTATATGGTTCTATCATAACAGAAAGAATAGTTGTCGATGCATGGCGTTCGGTTTTCATAATCGTCCATTTCTATTCCTAAGAAGTCCGTGACAGAGTCCCAACCACCAGCACGGTATCACAAGTGCGGCCAAGTTGGTGCTTCAATATACTCACTTAGATGAA
		</sequence>
		<sequence>
			<taxon idref="Drosophila_simulans_fruitfly_SRR2859261.fna"/>
			TGATTTTTTTATCAAGTAACTTAAGTACTTTTTGGATTTGTTAAGCGGTACAAGACTCTAAGCTTCTTCTGACTCCTACGAAAGACAAAGTATATCCCTTAGGAAATGAGTACTAAAGAGGCTAAACATTAGACTTGGCCCACGTATGCACGACCGGAAAGGTACAAAAAGAGACTTTTTGCCTAGTCATACGCCAAATCCCGCCAGACGACGTTTACCGGCCGGCGCGACCGGGTACTAGTGACCCTAAACGTATCTTTAACGCTCTCATAGGGGACTTCATCTGTTTCGCCGCTTAGGAGATGACAAGGTAAAGGCCTATCGCACATAAGAATAAGGTTACTAAGTCATGAGGCATCTAAGAGAGCGCATCTGATTATTACTCTTATGGCCTTATTCTGTGCGGGATTATGTGATAATAAGGTAAGTATACGTTTTATGTGACTATTTAAGTCATAAGCACACCAAATAACGTTTAATATAATCATCCTTTCTGCATAAGGGGGGGGCAGGATACAGAACCTCTCATCTCGCACTATCGCGTGGTAAAATCAAAAGGCTCTATCGAGGGTTCAAGAATCCACTCAGATTATAAAAACGAATTCGTTTGTCACCGGACAGGTTTTTTGATCCTATAGGAGACTGATTTGAGTTAGTATTCGCAAAATCGACTTCTAACGTGGTATATAAAACTGTTATTCCAAAGAAAAAATAAGCTCCTTTCATTACTAACCTCGTCATGGACATATTTGCGAGAACGTTATCTTATTTTCAAAGCTCCTAATTAACAAAACTTGGAATGGACTTTAGTAAACATTAGCATGGAACCCCACAAGAGGATGTACTCGTATATGGTTCTATCTTAACAGAAAGAATAGTAGTCGATGCATGGCGTTCGGTTTTCATAATCGCCCTTTTCTATTCTGAATAAGTCCGAGATAGAGTACCAGCCACCAGCACGGTATCACAATCGCGGCCAAGTTGGTGCTTCAATATACTCACTTAAATGAA
		</sequence>
		<sequence>
			<taxon idref="Drosophila_simulans_fruitfly_SRR2396884.fna"/>
			TGATTTTTTTATCAAGTAACTTAAGTACTTTTTGGATTTGTTAAGCGGTACAAGACTCTAAGCTTCTTCTGACTCCTACGAAAGACAAAGTATATCCCTTAGGAAATGAGTACTAAAGAGGCTAAACATTAGACTTGGCCCACGTATGCACGACCGGAAAGGTACAAAAAGAGACTTTTTGCCTAGTCATACGCCAAATCCCGCCAGACGACGTTTACCGGCCGGCGCGACCGGGTACTAGTGACCCTAAACGTATCTTTAACGCTCTCATAGGGGACTTCATCTGTTTCGCCGCTTAGGAGATGACAAGGTAAAGGCCTATCGCACATAAGAATAAGGTTACTAAGTCATGAGGCATCTAAGAGAGCGCATCTGATTATTACTCTTATGGCCTTATTCTGTGCGGGATTATGTGATAATAAGGTAAGTATACGTTTTATGTGACTATTTAAGTCATAAGCACACCAAATAACGTTTAATATAATCATCCTTTCTGCATAAGGGGGGGGCAGGATACAGAACCTCTCATCTCGCACTATCGCGTGGTAAAATCAAAAGGCTCTATCGAGGGTTCAAGAATCCACTCAGATTATAAAAACGAATTCGTTTGTCACCGGACAGGTTTTTTGATCCTATAGGAGACTGATTTGAGTTAGTATTCGCAAAATCGACTTCTAACGTGGTATATCAAACTGTTATTCCAAAGAAAAAATAAGCTCCTTTCATTACTAACCTCGTCATGGACATATTTGCGAGAACGTTATCTTATTTTCAAAGCTCCTAATTAACAAAACTTGGAATGGACTTTAGTAAACATTAGCATGGAACCCCACAAGAGGATGTACTCGTATATGGTTCTATCTTAACAGAAAGAATAGTAGTCGATGCATGGCGTTCGGTTTTCATAATCGCCCTTTTCTATTCTGAATAAGTCCGAGATAGAGTACCAGCCACCAGCACGGTATCACAATCGCGGCCAAGTTGGTGCTTCAATATACTCACTTAAATGAA
		</sequence>
		<sequence>
			<taxon idref="Drosophila_simulans_fruitfly_SRR2859104.fna"/>
			TGATTTTTTTATCAAGTAACTTAAGTACTTTTTGGATTTGTTAAGCGGTACAAGACTCTAAGCTTCTTCTGACTCCTACGAAAGACAAAGTATATCCCTTAGGAAATGAGTACTAAAGAGGCTAAACATTAGACTTGGCCCACGTATGCACGACCGGAAAGGTACAAAAAGAGACTTTTTGCCTAGTCATACGCCAAATCCCGCCAGACGACGTTTACCGGCCGGCGCGACCGGGTACTAGTGACCCTAAACGTATCTTTAACGCTCTCATAGGGGACTTCATCTGTTTCGCCGCTTAGGAGATGACAAGGTAAAGGCCTATCGCACATAAGAATAAGGTTACTAAGTCATGAGGCATCTAAGAGAGCGCATCTGATTATTACTCTTATGGCCTTATTCTGTGCGGGATTATGTGATAATAAGGTAAGTATACGTTTTATGTGACTATTTAAGTCATAAGCACACCAAATAACGTTTAATATAATCATCCTTTCTGCATAAGGGGGGGGCAGGATACAGAACCTCTCATCTCGCACTATCGCGTGGTAAAATCAAAAGGCTCTATCGAGGGTTCAAGAATCCACTCAGATTATAAAAACGAATTCGTTTGTCACCGGACAGGTTTTTTGATCCTATAGGAGACTGATTTGAGTTAGTATTCGCAAAATCGACTTCTAACGTGGTATATCAAACTGTTATTCCAAAGAAAAAATAAGCTCCTTTCATTACTAACCTCGTCATGGACATATTTGCGAGAACGTTATCTTATTTTCAAAGCTCCTAATTAACAAAACTTGGAATGGACTTTAGTAAACATTAGCATGGAACCCCACAAGAGGATGTACTCGTATATGGTTCTATCTTAACAGAAAGAATAGTAGTCGATGCATGGCGTTCGGTTTTCATAATCGCCCTTTTCTATTCTGAATAAGTCCGAGATAGAGTACCAGCCACCAGCACGGTATCACAATCGCGGCCAAGTTGGTGCTTCAATATACTCACTTAAATGAA
		</sequence>
		<sequence>
			<taxon idref="Drosophila_simulans_fruitfly_SRR2396928.fna"/>
			TGATTTTTTTATCAAGTAACTTAAGTACTTTTTGGATTTGTTAAGCGGTACAAGACTCTAAGCTTCTTCTGACTCCTACGAAAGACAAAGTATATCCCTTAGGAAATGAGTACTAAAGAGGCTAAACATTAGACTTGGCCCACGTATGCACGACCGGAAAGGTACAAAAAGAGACTTTTTGCCTAGTCATACGCCAAATCCCGCCAGACGACGTTTACCGGCCGGCGCGACCGGGTACTAGTGACCCTAAACGTATCTTTAACGCTCTCATAGGGGACTTCATCTGTTTCGCCGCTTAGGAGATGACAAGGTAAAGGCCTATCGCACATAAGAATAAGGTTACTAAGTCATGAGGCATCTAAGAGAGCGCATCTGATTATTACTCTTATGGCCTTATTCTGTGCGGGATTATGTGATAATAAGGTAAGTATACGTTTTATGTGACTATTTAAGTCATAAGCACACCAAATAACGTTTAATATAATCATCCTTTCTGCATAAGGGGGGGGCAGGATACAGAACCTCTCATCTCGCACTATCGCGTGGTAAAATCAAAAGGCTCTATCGAGGGTTCAAGAATCCACTCAGATTATAAAAACGAATTCGTTTGTCACCGGACAGGTTTTTTGATCCTATAGGAGACTGATTTGAGTTAGTATTCGCAAAATCGACTTCTAACGTGGTATATCAAACTGTTATTCCAAAGAAAAAATAAGCTCCTTTCATTACTAACCTCGTCATGGACATATTTGCGAGAACGTTATCTTATTTTCAAAGCTCCTAATTAACAAAACTTGGAATGGACTTTAGTAAACATTAGCATGGAACCCCACAAGAGGATGTACTCGTATATGGTTCTATCTTAACAGAAAGAATAGTAGTCGATGCATGGCGTTCGGTTTTCATAATCGCCCTTTTCTATTCTGAATAAGTCCGAGATAGAGTACCAGCCACCAGCACGGTATCACAATCGCGGCCAAGTTGGTGCTTCAATATACTCACTTAAATGAA
		</sequence>
		<sequence>
			<taxon idref="Drosophila_simulans_fruitfly_SRR2396916.fna"/>
			TGATTTTTTTATCAAGTAACTTAAGTACTTTTTGGATTTGTTAAGCGGTACAAGACTCTAAGCTTCTTCTGACTCCTACGAAAGACAAAGTATATCCCTTAGGAAATGAGTACTAAAGAGGCTAAACATTAGACTTGGCCCACGTATGCACGACCGGAAAGGTACAAAAAGAGACTTTTTGCCTAGTCATACGCCAAATCCCGCCAGACGACGTTTACCGGCCGGCGCGACCGGGTACTAGTGACCCTAAACGTATCTTTAACGCTCTCATAGGGGACTTCATCTGTTTCGCCGCTTAGGAGATGACAAGGTAAAGGCCTATCGCACATAAGAATAAGGTTACTAAGTCATGAGGCATCTAAGAGAGCGCATCTGATTATTACTCTTATGGCCTTATTCTGTGCGGGATTATGTGATAATAAGGTAAGTATACGTTTTATGTGACTATTTAAGTCATAAGCACACCAAATAACGTTTAATATAATCATCCTTTCTGCATAAGGGGGGGGCAGGATACAGAACCTCTCATCTCGCACTATCGCGTGGTAAAATCAAAAGGCTCTATCGAGGGTTCAAGAATCCACTCAGATTATAAAAACGAATTCGTTTGTCACCGGACAGGTTTTTTGATCCTATAGGAGACTGATTTGAGTTAGTATTCGCAAAATCGACTTCTAACGTGGTATATCAAACTGTTATTCCAAAGAAAAAATAAGCTCCTTTCATTACTAACCTCGTCATGGACATATTTGCGAGAACGTTATCTTATTTTCAAAGCTCCTAATTAACAAAACTTGGAATGGACTTTAGTAAACATTAGCATGGAACCCCACAAGAGGATGTACTCGTATATGGTTCTATCTTAACAGAAAGAATAGTAGTCGATGCATGGCGTTCGGTTTTCATAATCGCCCTTTTCTATTCTGAATAAGTCCGAGATAGAGTACCAGCCACCAGCACGGTATCACAATCGCGGCCAAGTTGGTGCTTCAATATACTCACTTAAATGAA
		</sequence>
		<sequence>
			<taxon idref="Drosophila_simulans_fruitfly_SRR2859178.fna"/>
			TGATTTTTTTATCAAGTAACTTAAGTACTTTTTGGATTTGTTAAGCGGTACAAGACTCTAAGCTTCTTCTGACTCCTACGAAAGACAAAGTATATCCCTTAGGAAATGAGTACTAAAGAGGCTAAACATTAGACTTGGCCCACGTATGCACGACCGGAAAGGTACAAAAAGAGACTTTTTGCCTAGTCATACGCCAAATCCCGCCAGACGACGTTTACCGGCCGGCGCGACCGGGTACTAGTGACCCTAAACGTATCTTTAACGCTCTCATAGGGGACTTCATCTGTTTCGCCGCTTAGGAGATGACAAGGTAAAGGCCTATCGCACATAAGAATAAGGTTACTAAGTCATGAGGCATCTAAGAGAGCGCATCTGATTATTACTCTTATGGCCTTATTCTGTGCGGGATTATGTGATAATAAGGTAAGTATACGTTTTATGTGACTATTTAAGTCATAAGCACACCAAATAACGTTTAATATAATCATCCTTTCTGCATAAGGGGGGGGCAGGATACAGAACCTCTCATCTCGCACTATCGCGTGGTAAAATCAAAAGGCTCTATCGAGGGTTCAAGAATCCACTCAGATTATAAAAACGAATTCGTTTGTCACCGGACAGGTTTTTTGATCCTATAGGAGACTGATTTGAGTTAGTATTCGCAAAATCGACTTCTAACGTGGTATATCAAACTGTTATTCCAAAGAAAAAATAAGCTCCTTTCATTACTAACCTCGTCATGGACATATTTGCGAGAACGTTATCTTATTTTCAAAGCTCCTAATTAACAAAACTTGGAATGGACTTTAGTAAACATTAGCATGGAACCCCACAAGAGGATGTACTCGTGTATGGTTCTATCTTAACAGAAAGAATAGTAGTCGATGCATGGCGTTCGGTTTTCATAATCGCCCTTTTCTATTCTGAATAAGTCCGAGATAGAGTACCAGCCACCAGCACGGTATCACAATCGCGGCCAAGTTGGTGCTTCAATATACTCACTTAAATGAA
		</sequence>
		<sequence>
			<taxon idref="Drosophila_simulans_fruitfly_SRR2396940.fna"/>
			TGATTTTTTTATCAAGTAACTTAAGTACTTTTTGGATTTGTTAAGCGGTACAAGACTCTAAGCTTCTTCTGACTCCTACGAAAGACAAAGTATATCCCTTAGGAAATGAGTACTAAAGAGGCTAAACATTAGACTTGGCCCACGTATGCACGACCGGAAAGGTACAAAAAGAGACTTTTTGCCTAGTCATACGCCAAATCCCGCCAGACGACGTTTACCGGCCGGCGCGACCGGGTACTAGTGACCCTAAACGTATCTTTAACGCTCTCATAGGGGACTTCATCTGTTTCGCCGCTTAGGAGATGACAAGGTAAAGGCCTATCGCACATAAGAATAAGGTTACTAAGTCATGAGGCATCTAAGAGAGCGCATCTGATTATTACTCTTATGGCCTTATTCTGTGCGGGATTATGTGATAATAAGGTAAGTATACGTTTTATGTGACTATTTAAGTCATAAGCACACCAAATAACGTTTAATATAATCATCCTTTCTGCATAAGGGGGGGGCAGGATACAGAACCTCTCATCTCGCACTATCGCGTGGTAAAATCAAAAGGCTCTATCGAGGGTTCAAGAATCCACTCAGATTATAAAAACGAATTCGTTTGTCACCGGACAGGTTTTTTGATCCTATAGGAGACTGATTTGAGTTAGTATTCGCAAAATCGACTTCTAACGTGGTATATCAAACTGTTATTCCAAAGAAAAAATAAGCTCCTTTCATTACTAACCTCGTCATGGACATATTTGCGAGAACGTTATCTTATTTTCAAAGCTCCTAATTAACAAAACTTGGAATGGACTTTAGTAAACATTAGCATGGAACCCCACAAGAGGATGTACTCGTATATGGTTCTATCTTAACAGAAAGAATAGTAGTCGATGCATGGCGTTCGGTTTTCATAATCGCCCTTTTCTATTCTGAATAAGTCCGAGATAGAGTACCAGCCACCAGCACGGTATCACAATCGCGGCCAAGTTGGTGCTTCAATATACTCACTTAAATGAA
		</sequence>
		<sequence>
			<taxon idref="Drosophila_simulans_fruitfly_SRR2859322.fna"/>
			TGATTTTTTTATCAAGTAACTTAAGTACTTTTTGGATTTGTTAAGCGGTACAAGACTCTAAGCTTCTTCTGACTCCTACGAAAGACAAAGTATATCCCTTAGGAAATGAGTACTAAAGAGGCTAAACATTAGACTTGGCCCACGTATGCACGACCGGAAAGGTACAAAAAGAGACTTTTTGCCTAGTCATACGCCAAATCCCGCAAGACGACGTTTACCGGCCGGCGCGACCGGGTACTAGTGACCCTAAACGTATCTTTAACGCTCTCATAGGGGACTTCATCTGTTTCGCCGCTTAGGAGATGACAAGGTAAAGGCCTATCGCACATAAGAATAAGGTTACTAAGTCATGAGGCATCTAAGAGAGCGCATCTGATTATTACTCTTATGGCCTTATTCTGTGCGGGATTATGTGATAATAAGGTAAGTATACGTTTTATGTGACTATTTAAGTCATAAGCACACCAAATAACGTTTAATATAATCATCCTTTCTGCATAAGGGGGGGGCAGGATACAGAACCTCTCATCTCGCACTATCGCGTGGTAAAATCAAAAGGCTCTATCGAGGGTTCAAGAATCCACTCAGATTATAAAAACGAATTCGTTTGTCACCGGACAGGTTTTTTGAGCCTATAGGAGACTGATTTGAGTTAGTATTCGCAAAATCGACTTCTAACGTGGTATATCAAACTGTTATTCCAAAGAAAAAATAAGCTCCTTTCATTACTAACCTCGTCATGGACATATTTGCGAGAACGTTATCTTATTTTCAAAGCTCCTAATTAACAAAACTTGGAATGGACTTTAGTAAACATTAGCATGGAACCCCACAAGAGGATGTACTCGTATATGGTTCTATCTTAACAGAAAGAATAGTAGTCGATGCATGGCGTTCGGTTTTCATAATCGCCCTTTTCTATTCTGAATAAGTCCGAGATAGAGTACCAGCCACCAGCACGGTATCACAATCGCGGCCAAGTTGGTGCTTCAATATACTCACTTAAATGAA
		</sequence>
		<sequence>
			<taxon idref="Drosophila_simulans_fruitfly_SRR2859115.fna"/>
			TGATTTTTTTATCAAGTAACTTAAGTACTTTTTGGATTTGTTAAGCGGTACAAGACTCTAAGCTTCTTCTGACTCCCACGAAAGACAAAGTATATCCCTTAGGAAATGAGTACTAAAGAGGCTAAACATTAGACGTGGCCCACGTATGCACGACCGGAAAGGTACAAAAAGAGACTTTTTGCCTAGTCATACGCCAAATCCCGCCAGACGACGTTTACCGGCCGGCGCGACCGGGTACTAGTGACCCTAAACGTATCTTTAACGCTCTCATAGGGGACTTCATCTGTTTCGCCGCTTAGGAGATGACAAGGTAAAGGCCTATCGCACATAAGAATAAGGTTACTAAGTCATGAGGCATCTAAGAGAGCGCATCTGATTATTACTCTTATGGCCTTATTCTGTGCGGGATTATGTGATAATAAGGTAAGTATACGTTTTATGTGACTATTTAAGTCATAAGCACACCAAATAACGTTTAATATAATCATCCTTTCTGCATAAGGGGGGGGCAGGATACAGAACCTCTCATCTCGCACTATCGCGTGGTAAAATCAAAAGGCTCTATCGAGGGTTCAAGAATCCACTCAGATTATAAAAACGAATTCGTTTGTCACCGGACAGGTTTTTTGATCCTATAGGAGACTGATTTGAGTTAGTATTCGCAAAATCGACTTCTAACGTGGTATATCAAACTGTTATTCCAAAGAAAAAATAAGCTCCTTTCATTACTAACCTCGTCATGGACATATTTGCGAGAACGTTATCTTATTTTCAAAGCTCCTAATTAACAAAACTTGGAATGGACTTTAGTAAACATTAGCATTGAACCCCACAAGAGGATGTACTCGTATATGGTTCTATCTTAACAGAAAGAATAGTAGTCGATGCATGGCGTTCGGTTTTCATAATCGCCCTTTTCTATTCTGAATAAGTCCGAGATAGAGTACCAGCCACCAGCACGGTATCACAATCGCGGCCAAGTTGGTGCTTCAATATACTCACTTAAATGAA
		</sequence>
		<sequence>
			<taxon idref="Drosophila_simulans_fruitfly_SRR2396925.fna"/>
			TGATTTTTTTATCAAGTAACTTAAGTACTTTTTGGATTTGTTAAGCGGTACAAGACTCTAAGCTTCTTTTGACTCCTACGAAAGACAAAGTATATCCCTTAGGAAATGAGTACTAAAGAGGCTAAACATTAGACTTGGCCCACGTATGCACGACCGGAAAGGTACAAAAAGAGACTTTTTGCCTAGTCATACGCCAAATCCCGCCAGACGACGTTTACCGGCCGGCGCGACCGGGTACTAGTGACCCTAAACGTATCTTTAACGCTCTCATAGGGGACTTCATCTGTTTCGCCGCTTAGGAGATGACAAGGTAAAGGCCTATCGCACATAAGAATAAGGTTACTAAGTCATGAGGCATCTAAGAGAGCGCATCTGATTATTACTCTTATGGCCTTATTCTGTGCGGGATTATGTGATAATAAGGTAAGTATACGTTTTATGTGACTATTTAAGTCATAAGCACACCAAATAACGTTTAATATAATCATCCTTTCTGCATAAGGGGGGGGCAGGATACAGAACCTCTCATCTCGCACTATCGCGTGGTAAAATCAAAAGGCTCTATCGAGGGTTCAAGAATCCACTCAGATTATAAAAACGAATTCGTTTGTCACCGGACAGGTTATTTGATCCTATAGGAGACTGATTTGAGTTAGTATTCGCAAAATCGACTTCTAACGTGGTATATCAAACTGTTATTCCAAAGAAAAAATAAGCTCCCTTCATTACTAACCTCGTCATGGACATATTTGCGAGAACGTTATCTTATTTTCAAAGCTCCTAATTAACAAAACTTGGAATGGACTTTAGTAAACATTAGCATGGAACCCCACAAGAGGATGTACTCGTATATGGTTCTATCTTAACAGAAAGAATAGTAGTCGATGCATGGCGTTCGGTTTTCATAATCGCCCTTTTCTATTCTGAATAAGTCCGAGATAGAGTACCAGCCACCAGCACGGTATCACAATCGCGGCCAAGTTGGTGCTTCAATATACTCACTTAAATGAA
		</sequence>
		<sequence>
			<taxon idref="Drosophila_simulans_fruitfly_SRR2397043.fna"/>
			TGATTTTTTTATCAAGTAACTTAAGTACTTTTTGGATTTGTTAAGCGGTACAAGACTCTAAGCTTCTTCTGACTCCTACGAAAGACAAAGTATATCCCTTAGGAAATGAGTACTAAAGAGGCTAAACATTAGACTTGGCCCACGTATGCACGACCGGAAAGGTACAAAAAGAGACTTTTTGCCTAGTCATACGCCAAATCCCGCCAGACGACGTTTACCGGCCGGCGCGACCGGGTACTAGTGACCCTAAACGTATCTTTAACGCTCTCATAGGGGACTTCATCTGTTTCGCCGCTTAGGAGATGACAAGGTAAAGGCCTATCGCACATAAGAATAAGGTTACTAAGTCATGAGGCATCTAAGAGAGCGCATCTGATTATTACTCTTATGGCCTTATTCTGTGCGGGATTATGTGATAATAAGGTAAGTATACGTTTTATGTGACTATTTAAGTCATAAGCACACCAAATAACGTTTAATATAATCATCCTTTCTGCATAAGGGGGGGGCAGGATACAGAACCTCTCATCTCGCACTATCGCGTGGTAAAATGATTACGCTCTATCGAGGGTTCAAGAATCCACTCAGATTATAAAAACGAATTCGTTTGTCACCGGACAGGTTTTTTGATCCTATAGGAGACTGATTTGAGTTAGTATTCGCAAAATCGACTTCTAACGTGGTATATCAAACTGTTATTCCAAAGAAAAAATAAGCTCCTTTCATTACTAACCTCGTCATGGACATATTTGCGAGAACGTTATCTTATTTTCAAAGCTCCTAATTAACAAAACTTGGAATGGACTTTAGTAAACATTAGCATGGAACCCCACAAGAGGATGTACTCGTATATGGTTCTATCTTAACAGAAAGAATAGTAGTCGATGCATGGCGTTCGGTTTTCATAATCGCCCTTTTCTATTCTGAATAAGTCCGAGATAGAGTACCAGCCACCAGCACGGTATCACAATCGCGGCCAAGTTGGTGCTTCAATATACTCACTTAAATGAA
		</sequence>
		<sequence>
			<taxon idref="Drosophila_simulans_fruitfly_SRR2397045.fna"/>
			TGATTTTTTTATCAAGTAACTTAAGTACTTTTTGGATTTGTTAAGCGGTACAAGACTCTAAGCTTCTTCTGACTCCTACGAAAGACAAAGTATATCCCTTAGGAAATGAGTACTAAAGAGGCTAAACATTAGACTTGGCCCACGTATGCACGACCGGAAAGGTACAAAAAGAGACTTTTTGCCTAGTCATACGCCAAATCCCGCCAGACGACGTTTACCGGCCGGCGCGACCGGGTACTAGTGACCCTAAACGTATCTTTAACGCTCTCATAGGGGACTTCATCTGTTTCGCCGCTTAGGAGATGACAAGGTAAAGGCCTATCGCACATAAGAATAAGGTTACTAAGTCATGAGGCATCTAAGAGAGCGCATCTGATTATTACTCTTATGGCCTTATTCTGTGCGGGATTATGTGATAATAAGGTAAGTATACGTTTTATGTGACTATTTAAGTCATAAGCACACCAAATAACGTTTAATATAATCATCCTTTCTGCATAAGGGGGGGGCAGGATACAGAACCTCTCATCTCGCACTATCGCGTGGTAAAATCAAAAGGCTCTATCGAGGGTTCAAGAATCCACTCAGATTATAAAAACGAATTCGTTTGTCACCGGACAGGTTTTTTGATCCTATAGGAGACTGATTTGAGTTAGTATTCGCAAAATCGACTTCTAACGTGGTATATCAAACTGTTATTCCAAAGAAAAAATAAGCTCCTTTCATTACTAACCTCGTCATGGACATATTTGCGAGAACGTTATCTTATTTTCAAAGCTCCTAATTAACAAAACTTGGAATGGACTTTAGTAAACATTAGCATGGAACCCCACAAGAGGATGTACTCGTATATGGTTCTATCTTAACAGAAAGAATAGTAGTCGATGCATGGCGTTCGGTTTTCATAATCGCCCTTTTCTATTCTGAATAAGTCCGAGATAGAGTACCAGCCACCAGCACGGTATCACAATCGCGGCCAAGTTGGTGCTTCAATATACTCACTTAAATGAA
		</sequence>
		<sequence>
			<taxon idref="Drosophila_simulans_fruitfly_SRR2859140.fna"/>
			TGATTTTTTTATCAAGTAACTTAAGTACTTTTTGGATTTGTTAAGCGGTACAAGACTCTAAGCTTCTTCTGACTCCTACGAAAGACAAAGTATATCCCTTAGGAAATGAGTACTAAAGAGGCTAAACATTAGACTTGGCCCACGTATGCACGACCGGAAAGGTACAAAAAGAGACTTTTTGCCTAGTCATACGCCAAATCCCGCCAGACGACGTTTACCGGCCGGCGCGACCGGGTACTAGTGACCCTAAACGTATCTTTAACGCTCTCATAGGGGACTTCATCTGTTTCGCCGCTTAGGAGATGACAAGGTAAAGGCCTATCGCACATAAGAATAAGGTTACTAAGTCATGAGGCATCTACGAGAGCGCATCTGATTATTACTCTTATGGCCTTATTCTGTGCGGGATTATGTGATAATAAGGTAAGTATACGTTTTATGTGACTATTTAAGTCATAAGCACACCAAATAACGTTTAATATAATCATCCTTTCTGCATAAGGGGGGGGCAGGATACAGAACCTCTCATCTCGCACTATCGCGTGGTAAAATCAAAAGGCTCTATCGAGGGTTCAAGAATCCACTCAGATTATAAAAACGAATTCGTTTGTCACCGGACAGGTTTTTTGATCCTATAGGAGACTGATTTGAGTTAGTATTCGCAAAATCGACTTCTAACGTGGTATATCAAACTGTTATTCCAAAGAAAAAATAAGCTCCTTTCATTACTAACCTCGTCATGGACATATTTGCGAGAACGTTATCTTATTTTCAAAGCTCCTAATTAACAAAACTTGGAATGGACTTTAGTAAACATTAGCATGGAACCCCACAAGAGGATGTACTCGTATATGGTTCTATCTTAACAGAAAGAATAGTAGTCGATGCATGGCGTTCGGTTTTCATAATCGCCCTTTTCTATTCTGAATAAGTCCGAGATAGAGTACCAGCCACCAGCACGGTATCACAATCGCGGCCAAGTTGGTGCTTCAATATACTCACTTAAATGAA
		</sequence>
		<sequence>
			<taxon idref="Drosophila_simulans_fruitfly_SRR2397072.fna"/>
			TGATTTTTTTATCAAGTAACTTAAGTACTTTTTGGATTTGTTAAGCGGTACAAGACTCTAAGCTTCTTCTGACTCCTACGAAAGACAAAGTATATCCCTTAGGAAATGAGTACTAAAGAGGCTAAACATTAGACTTGGCCCACGTATGCACGACCGGAAAGGTACAAAAAGAGACTTTTTGCCTAGTCATACGCCAAATCCCGCCAGACGACGTTTACCGGCCGGCGCGACCGGGTACTAGTGACCCTAAACGTATCTTTAACGCTCTCATAGGGGACTTCATCTGTTTCGCCGCTTAGGAGATGACAAGGTAAAGGCCTATCGCACATAAGAATAAGGTTACTAAGTCATGAGGCATCTAAGAGAGCGCATCTGATTATTACTCTTATGGCCTTATTCTGTGCGGGATTATGTGATAATAAGGTAAGTATACGTTTTATGTGACTATTTAAGTCATAAGCACACCAAATAACGTTTAATATAATCATCCTTTCTGCATAAGGGGGGGGCAGGATACAGAACCTCTCATCTCGCACTATCGCGTGGTAAAATCAAAAGGCTCTATCGAGGGTTCAAGAATCCACTCAGATTATAAAAACGAATTCGTTTGTCACCGGACAGGTTTTTTGATCCTATAGGAGACTGATTCGAGTTAGTATTCGCAAAATCGACTTCTAACGTGGTATATCAAACTGTTATTCCAAAGAAAAAATAAGCTCCTTTCATTACTAACCTCTACATGGACATATTTGCGAGAACGTTATCTTATTTTCAAAGCTCCTAATTAACAAAACTTGGAATGGACTTTAGTAAACATTAGCATGGAACCCCACAAGAGGATGTACTCGTATATGGTTCTATCTTAACAGAAAGAATAGTAGTCGATGCATGGCGTTCGGTTTTCATAATCGCCCTTTTCTATTCTGAATAAGTCCGAGATAGAGTACCAGCCACCAGCACGGTATCACAATCGCGGCCAAGTTGGTGCTTCAATATACTCACTTAAATGAA
		</sequence>
		<sequence>
			<taxon idref="Drosophila_simulans_fruitfly_SRR2859156.fna"/>
			TGATTTTTTTATCAAGTAACTTAAGTACTTTTTGGATTTGTTAAGCGGTACAAGACTCTAAGCTTCTTCTGACTCCTACGAAAGACAAAGTATATCCCTTAGGAAATGAGTACTAAAGAGGCTAAACATTAGACTTGGCCCACGTATGCACGACCGGAAAGGTACAAAAAGAGACTTTTTGCCTAGTCATACGCCAAATCCCGCCAGACGACGTTTACCGGCCGGCGCGACCGGGTACTAGTGACCCTAAACGTATCTTTAACGCTCTCATAGGGGACTTCATCTGTTTCGCCGCTTAGGAGATGACAAGGTAAAGGCCTATCGCACATAAGAATAAGGTTACTAAGTCATGAGGCATCTAAGAGAGCGCATCTTGGTATTACTCTTATGGCCTTATTCTGTGCGGGATTATGTGATAATAAGGTAAGTATACGTTTTATGTGACTATTTAAGTCATAAGCACACCAAATAACGTTTAATATAATCATCCTTTCTGCATAAGGGGGGGGCAGGATACAGAACCTCTCATCTCGCACTATCGCGTGGTAAAATCAAAAGGCTCTATCGAGGGTTCAAGAATCCACTCAGATTATAAAAACGAATTCGTTTGTCACCGGACAGGTTTTTTGATCCTATAGGAGACTGATTTGAGTTAGTATTCGCAAAATCGACTTCTAACGTGGTATATCAAACTGTTATTCCAAAGAAAAAATAAGCTCCTTTCATTACTAACCTCGTCATGGACATATTTGCGAGAACGTTATCTTATTTTCAAAGCTCCTAATTAACAAAACTTGGAATGGACTTTAGTAAACATTAGCATGGAACCCCACAAGAGGATGTAATCGTATATGGTTCTATCTTAACAGAAAGAATAGTAGTCGATGCATGGCGTTCGGTTTTCATAATCGCCCTTTTCTATTCTGAATAAGTCCGAGATAGAGTACCAGCCACCAGCACGGTATCACAATCGCGGCCAAGTTGGTGCTTCAATATACTCACTTAAATGAA
		</sequence>
		<sequence>
			<taxon idref="Drosophila_simulans_fruitfly_SRR2859310.fna"/>
			TGATTTTTTTATCAAGTAACTTAAGTACTTTTTGGATTTGTTAAGCGGTACAAGACTCTAAGCTTCTTCTGACTCCTACGAAAGACAAAGTATATCCCTTAGGAAATGAGTACTAAAGAGGCTAAACATTAGACTTGGCCCACGTATGCACGACCGGAAAGGTACAAAAAGAGACTTTTTGCCTAGTCATACGCCAAATCCCGCCAGACGACGTTTACCGGCCGGCGCGACCGGGTACTAGTGACCCTAAACGTATCTTTAACGCTCTCATAGGGGACTTCATCTGTTTCGCCGCTTAGGAGATGACAAGGTAAAGGCCTATCGCACATAAGAATAAGGTTACTAAGTCATGAGGCATCTAAGAGAGCGCATCTGATTATTACTCTTATGGCCTTATTCTGTGCGGGATTATGTGATAATAAGGTAAGTATACGTTTTATGTGACTATTTAAGTCATAAGCACACCAAATAACGTTTAATATAATCATCCTTTCTGCATAAGGGGGGGGCAGGATACAGAACCTCTCATCTCGCACTATCGCGTGGTAAAATCAAAAGGCTCTATCGAGGGTTCAAGAATCCACTCAGATTATAAAAACGAATTCGTTTGTCACCGGACAGGTTTTTTGAGCCTATAGGAGACTGATTTGAGTTAGTATTCGCAAAATCGACTTCTAACGTGGTATATCAAACTGTTATTCCAAAGAAAAAATAAGCTCCTTTCATTACTAACCTCGTCATGGACATATTTGCGAGAACGTTATCTTATTTTCAAAGCTCCTAATTAACAAAACTTGGAATGGACTTTAGTAAACATTATCATGGAACCCCACAAGAGGATGTACTCGTATATGGTTCTATCTTAACAGAAAGAATAGTAGTCGATGCATGGCGTTCGGTTTTCATAATCGCCCTTTTCTATTCTGAATAAGTCCGAGATAGAGTACCAGCCACCAGCACGGTATCACAATCGCGGCCAAGTTGGTGCTTCAATATACTCACTTAAATGAA
		</sequence>
		<sequence>
			<taxon idref="Drosophila_simulans_fruitfly_SRR2396976.fna"/>
			TGATTTTTTTATCAAGTAACTTAAGTACTTTTTGGATTTGTTAAGCGGTACAAGACTCTAAGCTTCTTCTGACTCCTACGAAAGACAAAGTATATCCCTTAGGAAATGAGTACTAAAGAGGCTAAACATTAGACTTGGCCCACGTATGCACGACCGGAAAGGTACAAAAAGAGACTTTTTGCCTAGTCATACGCCAAATCCCGCCAGACGACGTTTACCGGCCGGCGCGACCGGGTACTAGTGACCCTAAACGTATCTTTAACGCTCTCATAGGGGACTTCATCTGTTTCGCCGCTTAGGAGATGACAAGGTAAAGGCCTATCGCACATAAGAATAAGGTTACTAAGTCATGAGGCATCTAAGAGAGCGCATCTGATTATTACTCTTATGGCCTTATTCTGTGCGGGATTATGTGATAATAAGGTAAGTATACGTTTTATGTGACTATTTAAGTCATAAGCACACCAAATAACGTTTAATATAATCATCCTTTCTGCATAAGGGGGGGGCAGGATACAGAACCTCTCATCTCGCACTATCGCGTGGTAAAATCAAAAGGCTCTATCGAGGGTTCAAGAATCCACTCAGATTATAAAAACGAATTCGTTTGTCACCGGACAGGTTTTTTGATCCTATAGGAGACTGATTTGAGTTAGTATTCGCAAAATCGACTTCTAACGTGGTATATCAAACTGTTATTCCAAAGAAAAAATAAGCTCCTTTCATTACTAACCTCGTCATGGACATATTTGCGAGAACGTTATCTTATTTTCAAAGCTCCTAATTAACAAAACTTGGAATGGACTTTAGTAAACATTAGCATGGAACCCCACAAGAGGATGTACTCGTATATGGTTCTATCTTAACAGAAAGAATAGTAGTCGATGCATGGCGTTCGGTTTTCATAATCGCCCTTTTCTATTCTGAATAAGTCCGAGATAGAGTACCAGCCACCAGCACGGTATCACAATCGCGGCCAAGTTGGTGCTTCAATATACTCACTTAAATGAA
		</sequence>
		<sequence>
			<taxon idref="Drosophila_simulans_fruitfly_SRR2859335.fna"/>
			TGATTTTTTTATCAAGTAACTTAAGTACTTTTTGGATTTGTTAAGCGGTACAAGACTCTAAGCTTCTTCTGACTCCTACGAAAGACAAAGTATATCCCTTAGGAAATGAGTACTAAAGAGGCTAAACATTAGACTTGGCCCACGTATGCACGACCGGAAAGGTACAAAAAGAGACTTTTTGCCTAGTCATACGCCAAATCCCGCCAGACGACGTTTACCGGCCGGCGCGACCGGGTACTAGTGACCCTAAACGTATCTTTAACGCTCTCATAGGGGACTTCATCTGTTTCGCCGCTTAGGAGATGACAAGGTAAAGGCCTATCGCACATAAGAATAAGGTTACTAAGTCATGAGGCATCTAAGAGAGCGCATCTGATTATTACTCTTATGGCCTTATTCTGTGCGGGATTATGTGATAATAAGGTAAGTATACGTTTTATGTGACTATTTAAGTCATAAGCACACCAAATAACGTTTAATATAATCATCCTTTCTGCATAAGGGGGGGGCAGGATACAGAACCTCTCATCTCGCACTATCGCGTGGTAAAATCAAAAGGCTCTATCGAGGGTTCAAGAATCCACTCAGATTATAAAAACGAATTCGTTTGTCACCGGACAGGTTTTTTGATCCTATAGGAGACTGATTTGAGTTAGTATTCGCAAAATCGACTTCTAACGTGGTATATCAAACTGTTATTCCAAAGAAAAAATAAGCTCCTTTCATTACTAACCTCGTCATGGACATATTTGCGAGAACGTTATCTTATTTTCAAAGCTCCTAATTAACAAAACTTGGAATGGACTTTAGTAAACATTAGCATGGAACCCCACAAGAGGATGTACTCGTATATGGTTCTATCTTAACAGAAAGAATAGTAGTCGATGCATGGCGTTCGGTTTTCATAATCGCCCTTTTCTATTCTGAATAAGTCCGAGATAGAGTACCAGCCACCAGCACGGTATCACAATCGCGGCCAAGTTGGTGCTTCAATATACTCACTTAAATGAA
		</sequence>
		<sequence>
			<taxon idref="Drosophila_simulans_fruitfly_SRR2396874.fna"/>
			TGATTTTTTTATCAAGTAACTTAAGTACTTTTTGGATTTGTTAAGCGGTACAAGACTCGGAGCTTCTTCTGACTCCTACGAAAGACAAAGTATATCCCTTAGGAAATGAGTACTAAAGAGGCTAAACATTAGACTTGGCCCACGTATGCACGACCGGAAAGGTACAAAAAGAGACTTTTTGCCTAGTCATACGCCAAATCCCGCCAGACGACGTTTACCGGCCGGCGCGACCGGGTACTAGTGACCCTAAACGTATCTTTAACGCTCTCATAGGGGACTTCATCTGTTTCGCCGCTTAGGAGATGACAAGGTAAAGGCCTATCGCACATAAGAATAAGGTTACTAAGTCATGAGGCATCTAAGAGAGCGCATCTGATTATTACTCTTATGGCCTTATTCTGTGCGGGATTATGTTCACTTAAGGTAAGTATACGTTTTATGTGACTATTTAAGTCATAAGCACACCAAATAACGTTTAATATAATCATCCTTTCTGCATAAGGGGGGGGCAGGATACAGAACCTCTCATCTCGCACTATCGCGTGGTAAAATCAAAAGGCTCTATCGAGGGTTCAAGAATCCACTCAGATTATAAAAACGAATTCGTTTGTCACCGGACAGGTTTTTTGATCCTATAGGAGACTGATTTGAGTTAGTATTCGCAAAATCGACTTCTAACGTGGTATATCAAACTGTTATTCCAAAGAAAAAATAAGCTCCTTTCATTACTAACCGCGTCATGGACATATTTGCGAGAACGTTATCTTATTTTCAAAGCTCCTAATTAACAAAACTTGGAATGGACTTTAGTAAACATTAGCATGGAACCCCACAAGAGGATGTACTCGTATATGGTTCTATCTTAACAGAAAGAATAGTAGTCGATGCATGGCGTTCGGTTTTCATAATCGCCCTTTTCTATTCTGAATAAGTCCGAGATAGAGTACCAGCCACCAGCCCGGTATCACAATCGCGGCCAAGTTGGTGCTTCAATATACTCACTTAAATGAA
		</sequence>
		<sequence>
			<taxon idref="Drosophila_simulans_fruitfly_SRR2396980.fna"/>
			TGATTTTTTTATCAAGTAACTTAAGTACTTTTTGGATTTGTTAAGCGGTACAAGACTCTAAGCTTCTTCTGACTCCTACGAAAGACAAAGTATATCCCTTAGGAAATGAGTACTAAAGAGGCTAAACATTAGACTTGGCCCACGTATGCACGACCGGAAAGGTACAAAAAGAGACTTTTTGCCTAGTCATACGCCAAATCCCGCCAGACGACGTTTACCGGCCGGCGCGACCGGGTACTAGTGACCCTAAACGTATCTTTAACGCTCTCATAGGGGACTTCATCTGTTTCGCCGCTTAGGAGATGACAAGTTAACAACCTATCGCACATAAGAATAAGGTTACTAAGTCATGAGGCATCTAAGAGAGCGCATCTGATTATTACTCTTATGGCCTTATTCTGTGCGGGATTATGTGATAATAAGGTAAGTATACGTTTTATGTGACTATTTAAGTCATAAGCACACCAAATAACGTTTAATATAATCATCCTTTCTGCATAAGGGGGGGGCAGGATACAGAACCTCTCATCTCGCACTATCGCGGGGTAAAATCAAAAGGCTCTATCGAGGGTTCAAGAATCCACTCAGATTATAAAAACGAATTCGTTTGTCACCGGACAGGGTTTTTGATCCTATAGGAGACTGATTTGAGTTAGTATTCGCAAAATCGACTTCTAACGTGGTATATCAAACTGTTATTCCAAAGAAAAAATAAGCTCCTTTCATTACTAACCTCGTCATGGACATATTTGCGAGAACGTTATCTTATTTTCAAAGCTCCTAATTAACAAAACTTGGAATGGACTTTAGTAAACATTAGCATGGAACCCCACAAGAGGATGTACTCGTATATGGTTCTATCTTAACAGAAAGAATAGTAGTCGATGCATGGCGTTCGGTTTTCATAATCGCCCTTTTCTATTCTGAATAAGTCCGAGATAGAGTACCAGCCACCAGCACGGTATCACAATCGCGGCCAAGTTGGTGCTTCAATATACTCACTTAAATGAA
		</sequence>
		<sequence>
			<taxon idref="Drosophila_simulans_fruitfly_SRR2396929.fna"/>
			TGATTTTTTTATCAAGTAACTTAAGTACTTTTTGGATTTGTTAAGCGGTACAAGACTCTAAGCTTCTTCTGACTCCTACGAAAGACAAAGTATATCCCTTAGGAAATGAGTACTAAAGAGGCTAAACATTAGACTTGGCCCACGTATGCACGACCGGAAAGGTACAAAAAGAGACTTTTTGCCTAGTCATACGCCAAATCCCGCCAGACGACGTTTACCGGCCGGCGCGACCGGGTACTAGTGACCCTAAACGTATCTTTAACGCTCTCATAGGGGACTTCATCTGTTTCGCCGCTTAGGAGATGACAAGGTAAAGGCCTATCGCACATAAGAATAAGGTTACTAAGTCATGAGGCATCTAAGAGAGCGCATCTGATTATTACTCTTATGGCCTTATTCTGTGCGGGATTATGTGATAATAAGGTAAGTATACGTTTTATGTGACTATTTAAGTCATAAGCACACCAAATAACGTTTAATATAATCATCCTTTCTGCATAAGGGGGGGGCAGGATACAGAACCTCTCATCTCGCACTATCGCGTGGTAAAATCAAAAGGCTCTATCGAGGGTTCAAGAATCCACTCAGATTATAAAAACGAATTCGTTTGTCACCGGACAGGTTTTTTGATCCTATAGGAGACTGATTTGAGTTAGTATTCGCAAAATCGACTTCTAACGTGGTATATCAAACTGTTATTCCAAAGAAAAAATAAGCTCCTTTCATTACTAACCTCGTCATGGACATATTTGCGAGAACGTTATCTTATTTTCAAAGCTCCTAATTAACAAAACTTGGAATGGACTTTAGTAAACATTAGCATGGAACCCCACAAGAGGATGTACTCGTATATGGTTCTATCTTAACAGAAAGAATAGTAGTCGATGCATGGCGTTCGGTTTTCATAATCGCCCTTTTCTATTCTGAATAAGTCCGAGATAGAGTACCAGCCACCAGCACGGTATCACAATCGCGGCCAAGTTGGTGCTTCAATATACTCACTTAAATGAA
		</sequence>
		<sequence>
			<taxon idref="Drosophila_simulans_fruitfly_SRR2397038.fna"/>
			TGATTTTTTTATCAAGTAACTTAAGTACTTTTTGGATTTGTTAAGCGGTACAAGACTCTAAGCTTCTTCTGACTCCTACGAAAGACAAAGTATATCCCTTAGGAAATGAGTACTAAAGAGGCTAAACATTGGACTTGGCAATCGTATGCACGACCGGAAAGGTACAAAAAGAGACTTTTTGCCTAGTCCCTTGCCAAATCCCGCCAGACGACGTTTACCGGCCGGCGCGACCGGGTACTAGTGACCCTAAACGTATCTTTAACGCTCTCATAGGGGACTTCATCTGTTTCGCCGCTTAGGAGATGACAAGGTAAAGGCCTATCGCACATAAGAATAAGGTTACTAAGTCATGAGGCATCTAAGAGAGCGCATCTGATTATTACTCTTATGGCCTTATTCTGTGCGGGATTATGTGATAATAAGGTAAGTATACGTTTTATGTGACTATTTAAGTCATAAGCACACCAAATAACGTTTAATATAATCATCCTTTCTGCATAAGGGGGGGGCAGGATACAGAACCTCTCATCTCGCACTATCGCGTGGTAAAATCAAAAGGCTCTATCGAGGGTTCAAGAATCCACTCAGATTATAAAAACGAATTCGTTTGTCACCGGACAGGTTTTTTGATCCTATAGGAGACTGATTTGAGTTAGTATTCGCAAAATCGACTTCTAAAGTGGTATATCAAACTGTTATTCCAAAGAAAAAATAAGCTCCTTTCATTACTAACCTCGTCATGGACATATTTGCGAGAACGTTATCTTATTTTCAAAGCTCCTAATTAACAAAACTTGGAATGGACTTTAGTAAACATTAGCATGGAACCCCACAAGAGGATGTACTCGTATATGGTTCTATCTTAACAGAAAGAATAGTAGTCGATGCATGGCGTTCGGTTTTCATAATCGCCCTTTTCTATTCTGAATAAGTCCTAGATAGAGTACCAGCCACCAGCACGGTATCACAATCGCGGCCAAGTTGGTGCTTCAATATACTCACTTAAATGAA
		</sequence>
		<sequence>
			<taxon idref="Drosophila_simulans_fruitfly_SRR2396984.fna"/>
			TGATTTTTTTATCAAGTAACTTAAGTACTTTTTGGATTTGTTAAGCGGTACAAGACTCTAAGCTTCTTCTGACTCCTACGAAAGACAAAGTATATCCCTTAGGAAATGAGTACTAAAGAGGCTAAACATTAGACTTGGCCCACGTATGCACGACCGGAAAGGTACAAAAAGAGACTTTTTGCCTAGTCATACGCCAAATCCCGCCAGACGACGTTTACCGGCCGGCGCGACCGGGTACTAGTGACCCTAAACGTATCTTTAACGCTCTCATAGGGGACTTCATCTGTTTCGCCGCTTAGGAGATGACAAGGTAAAGGCCTATCGCACATAAGAATAAGGTTACTAAGTCATGAGGCATCTAAGAGAGCGCATCTGATTATTACTCTTATGGCCTTATTCTGTGCGGGATTATGTGATAATAAGGTAAGTATACGTTTTATGTGACTATTTAAGTCATAAGCACACCAAATAACGTTTAATATAATCATCCTTTCTGCATAAGGGGGGGGCAGGATACAGAACCTCTCATCTCGCACTATCGCGTGGTAAAATCAAAAGGCTCTATCGAGGGTTCAAGAATCCACTCAGATTATAAAAACGAATTCGTTTGTCACCGGACAGGTTTTTTGATCCTATAGGAGACTGATTTGAGTTAGTATTCGCAAAATCGACTTCTAACGTGGTATATCAAACTGTTATTCCAAAGAAAAAATAAGCTCCTTTCATTACTAACCTCGTCATGGACATATTTGCGAGAACGTTATCTTATTTTCAAAGCTCCTAATTACAAAAACTTGGAATGGACTTTAGTAAACATTAGCATGGAACCCCACAAGAGGATGTACTCGTATATGGTTCTATCTTAACAGAAAGAATAGTAGTCGATGCATGGCGTTCGGTTTTCATAATCGCCCTTTTCTATTCTGAATAAGTCCGAGATAGAGTACCAGCCACCAGCACGGTATCACAATCGCGGCCAAGTTGGTGCTTCAATATACTCACTTAAATGAA
		</sequence>
		<sequence>
			<taxon idref="Drosophila_simulans_fruitfly_SRR2396857.fna"/>
			TGATTTTTTTATCAAGTAACTTAAGTACTTTTTGGATTTGTTAAGCGGTACAAGACTCTAAGCTTCTTCTGACTCCTACGAAAGACAAAGTATATCCCTTAGGAAATGAGTACTAAAGAGGCTAAACATTAGACTTGGCCCACGTATGCACGACCGGAAAGGTACAAAAAGAGACTTTTTGCCTAGTCATACGGCAAATCCCGCCAGACGACGTTTACCGGCCGGCGCGACCGGGTACTAGTGACCCTAAACGTATCTTTAACGCTCTCATAGGGGACTTCATCTGTTTCGCCGCTTAGGAGATGACAAGGTAAAGGCCTATCGCACATAAGAATAAGGTTACTAAGTCATGAGGCATCTAAGAGAGCGCATCTGATTATTACTCTTATGGCCTTATTCTGTGCGGGATTATGTGATAATAAGGTAAGTATACGTTTTATGTGACTATTTAAGTCATAAGCACACCAAATAACGTTTAATATAATCATCCTTTCTGCATAAGGGGGGGGCAGGATACAGAACCTCTCATCTCGCACTATCGCGTGGTAAAATCAAAAGGCTCTATCGAGGGTTCAAGAATCCACTCAGATTATAAAAACGAATTCGTTTGTCACCGGACAGGTTTTTTGAGCCTATAGGAGACTGATTTGAGTTAGTATTCGCAAAATCGACTTCTAACGTGGTATATCAAACTGTTATTCCAAAGAAAAAATAAGCTCCTTTCATTACTAACCTCGTCATGGACATATTTGCGAGAACGTTATCTTATTTTCAAAGCTCCTAATTAACAAAACTTGGAATGGACTTTAGTAAACATTAGCATGGAACCCCACAAGAGGATGTACTCGTATATGGTTCGATCTTAACAGAAAGAATAGTAGTCGATGCATGGCGTTCGGTTTTCATAATCGCCCTTTTCTATTCTGAATAAGTCCGAGATAGAGTACCAGCCACCAGCACGGTATCACAATCGCGGCCAAGTTGGTGCTTCAATATACTCACTTAAATGAA
		</sequence>
		<sequence>
			<taxon idref="Drosophila_simulans_fruitfly_SRR2859341.fna"/>
			TGATTTTTTTATCAAGTAACTTAAGTACTTTTTGGATTTGTTAAGCGGTACAAGACTCTAAGCTTCTTCTGACTCCTACGAAAGACAAAGTATATCCCTTAGGAAATGAGTACTAAAGAGGCTAAACATTAGACTTGGCCCACGTATGCACGACCGGAAAGGTACAAAAAGAGACTTTTTGCCTAGTCATACGCCAAATCCCGCCAGACGACGTTTACCGGCCGGCGCGACCGGGTACTAGTGACCCTAAACGTATCTTTAACGCTCTCATAGGGGACTTCATCTGTTTCGCCGCTTAGGAGATGACAAGGTAAAGGCCTATCGCACATAAGAATAAGGTTACTAAGTCATGAGGCATCTAAGAGAGCGCATCTGATTATTACTCTTATGGCCTTATTCTGTGAGGGATTATGTGATAATAAGGTAAGTATACGTTTTATGTGAATATTTAAGTCATAAGCACACCAAATAACGTTTAATATAATCATCCTTTCTGCATAAGGGGGGGGCAGGATACAGAACCTCTCATCTCGCACTATCGCGTGGTAAAATCAAAAGGCTCTATCGAGGGTTCAAGAATCCACTCAGATTATAAAAACGAATTCGTTTGTCACCGGACAGGTTTTTTGATCCTATAGGAGACTGATTTGAGTTAGTATTCGCAAAATCGACTTCTAACGTGGTATATCAAACTGTTATTCTAAAGAAAAAATAAGCTCCTTTCATTACTAACCTCGTCATGGACATATTTGCGAGAACGTTATCTTATTTTCAAAGCTCCTAATTAACAAAACTTGGAATGGACTTTAGTAAACATTAGCATGGAACCCCACAAGAGGATGTACTCGTATATGGTTCTATCTTAACAGAAAGAATAGTAGTCGATGCATGGCGTTCGGTTTTCATAATCGCCCTTTTCTATTCTGAATAAGTCCGAGATAGAGTACCAGCCACCAGCACGGTATCACAATCGCGGCCAAGTTGGTGCTTCAATATACTCACTTAAATGAA
		</sequence>
		<sequence>
			<taxon idref="Drosophila_simulans_fruitfly_SRR2859301.fna"/>
			TGATTTTTTTATCAAGTAACTTAAGTACTTTTTGGATTTGTTAAGCGGTACAAGACTCTAAGCTTCTTCTGACTCCTACGAAAGACAAAGTATATCCCTTAGGAAATGAGTACTAAAGAGGCTAAACATTAGACTTGGCCCACGTATGCACGACCGGAAAGGTACAAAAAGAGACTTTTTGCCTAGTCATACGCCAAATCCCGGCAGACGACGTTTACCGGCCGGCGCGACCGGGTACTAGTGACCCTAAACGTATCTTTAACGCTCTCATAGGGGACTTCATCTGTTTCGCCGCTTAGGAGATGACAAGGTAAAGGCCTATCGCACATAAGAATAAGGTTACTAAGTCATGAGGCATCTAAGAGAGCGCCTCTGATTATTACTCTTATGGCCTTATTCTGTGCGGGATTATGTGATAATAAGGTAAGTATACGTTTTATGTGACTATTTAAGTCATAAGCACACCAAATAACGTTTAATATAATCATCCTTTCTGCATAAGGGGGGGGCAGGATACAGAACCTCTCATCTCGCACTATCGCGTGGTAAAATCAAAAGGCTCTATCGAGGGTTCAAGAATCCACTCAGATTATAAAAACGAATTCGTTTGTCACCGGACAGGTTTTTTGATCCTATAGGAGACTGATTTGAGTTAGTATTCGCAAAATCGACTTCTAACGTGGTATATCAAACTGTTATTCCAAAGAAAAAATAAGCTCCTTTCATTACTAACCTCGTCATGGACATATTTGCGAGAACGTTATCTTATTTTCAAAGCTCCTAATTAACAAAACTTGGAATGGACTTTAGTAAACATTAGCATGGAACCCCACAAGAGGATGTACTCGTATATGGTTCTATCTTAACAGAAAGAATAGTAGTCGATGCATGGCGTTCGGTTTTCATAATCGCCCTTTTCTATTCTGAATAAGTCCGAGATAGAGTACCAGCCACCAGCACGGTATCACAATCGCGGCCAAGTTGGTGCTTCAATATACTCACGGGAATGAA
		</sequence>
		<sequence>
			<taxon idref="Drosophila_simulans_fruitfly_SRR2397037.fna"/>
			TGATTTTTTTATCAAGTAACTTAAGTACTTTTTGGATTTGTTAAGCGGTACAAGACTCTAAGCTTCTTCTGACTCCTACGAAAGACAAAGTATATCCCTTAGGAAATGAGTACTAAAGAGGCTAAACATTAGACTTGGCCCACGTATGCACGACCGGAAAGGTACAAAAAGAGACTTTTTGCCTAGTCATACGCCAAATCCCGCCAGACGACGTTTACCGGCCGGCGCGACCGGATACTAGTGACCCTAAACGTATCTTTAACGCTCTCATAGGGGACTTCATCTGTTTCGCCGCTTAGGAGATGACAAGGTAAAGGCCTATCGCACATAAGAATAAGGTTACTAAGTCATGAGGCATCTAAGAGAGCGCATCTGATTATTACTCTTATGGCCTTATTCTGTGCGGGATTATGTGATAATAAGGTAAGTATACGTTTTATGTGACTATTTAAGTCATAAGCACACCAAATAACGTTTAATATAATCATCCTTTCTGCATAAGGGGGGGGCAGGATACAGAACCTCTCATCTCGCACTATCGCGTGGTAAAATCAAAAGGCTCTATCGAGGGTTCAAGAATCCACTCAGATTATAAAAACGAATTCGTTTGTCACCGGACAGGTTTTTTGATCCCATAGGAGACTGATTTGAGTTAGTATTCGCAAAATCGACTTCTAACGTGGTATATCAAACTGTTATTCCAAAGAAAAAATAAGCTCCTTTCATTACTAACCTCGTCATGGACATATTTGCGAGAACGTTATCTTATTTTCAAAGCTCCTAATTAACAAAACTTGGAATGGACTTTAGTAAACATTAGCATGGAACCCCACAAGAGGATGTACTCGTATATGGTTCTATCTTAACAGAAAGAATAGTAGTCGATGCATGGCGTTCGGTTTTCATAATCGCCCTTTTCTATTCTGAATAAGTCCGAGATAGAGTACCAGCTTCCAGCACGGTATCACAATCGCGGCCAAGTTGGTGCTTCAATATACTCACTTAAATGAA
		</sequence>
		<sequence>
			<taxon idref="Drosophila_simulans_fruitfly_SRR2397063.fna"/>
			TGATTTTTTTATCAAGTAACTTAAGTACTTTTTGGATTTGTTAAGCGGTACAAGACTCTAAGCTTCTTCTGACTCCTACGCAAGACAAAGTATATCCCTTAGGAAATGAGTACTAAAGAGGCTAAACATTAGACTTGGCCCACGTATGCACGACCGGAAAGGTACAAAAAGAGACTTTTTGCCTAGTCATACGCCAAATCCCGCCAGACGACGTTTACCGGCCGGCGCGACCGGGTACTAGTGACCCTAAACGTATCTTTAACGCTCTCATAGGGGACTTCATCTGTTTCGCCGCTTAGGAGATGACAAGGTAAAGGCCTATCGCACATAAGAATAAGGTTACTAAGTCATGAGGCATCTAAGAGAGCGCATCTGATTATTACTCTTATGGCCTTATTCTGTGCGGGATTATGTGATAATAAGGTAAGTATACGTTTTATGTGACTATTTAAGTCATAAGCACACCAAATAACGTTTAATATAATCATCCTTTCTGCATAAGGGGGGGGCAGGATACAGAACCTCTCATCTCGCACTATCGCGTGGTAAAATCAAAAGGCTCTATCGAGGGTTCAAGAATCCACTCAGATTATAAAAACGAATTCGTTTGTCACCGGACAGGTTTTTTGATCCTATAGGAGACTGATTTGAGTTAGTATTCGCAAAATCGACTTCTAACGTGGTATATCAAACTGTTATTCCAAAGAAAAAATAAGCTCCTTTCATTACTAACCTCGTCATGGACATATTTGCGAGAACGTTATCTTATTTTCAAAGCTCCTAATTAACAAAACTTGGAATGGACTTTAGTAAACATTAGCATGGAACCCCACAAGAGGATGTACTCGTATATGGTTCTATCTTAACAGAAAGAATAGTAGTCGATGCATGGCGTTCGGTTTTCATAATCGCCCTTTTCTATTCTGAATAAGTCCGAGATAGAGTACCAGCCACCAGCCCGGTATCACAATCGCGGCCAAGTTGGTGCTTCAATATACTCACTTAAATGAA
		</sequence>
		<sequence>
			<taxon idref="Drosophila_simulans_fruitfly_SRR2396956.fna"/>
			TGATTTTTTTATCAAGTAACTTAAGTACTTTTTGGATTTGTTAAGCGGAACAAGACTCTAAGCTTCTTCTGACTCCTACGAAAGACAAAGTATATCCCTTAGGAAATGAGTACTAAAGAGGCTAAACATTAGACTTGGCCCACGTATGCACGACCGGAAAGGTACAAAAAGAGACTTTTTGCCTAGTCATACGCCAAATCCCGCCAGACGACGTTTACCGGCCGGCGCGACCGGGTACTAGTGACCCTAAACGTATCTTTAACGCTCTCATAGGGGACTGCATCTGTTTCGCCGCTTAGGAGATGACAAGGTAAAGGCCTATCGCACATAAGAATAAGGTTACTAAGTCATGAGGCATCTAAGAGAGCGCATCTGATTATTACTCTTATGGCCTTATTCTGTGCGGGATTATGTGATAATAAGGTAAGTATACGTTTTATGTGACTATTTAAGCCATAAGCACACCAAATAACGTTTAATATAATCATCCTTTCTGCATAAGGGGGGGGCAGGATACAGAACCTCTCATCTCGCACTATCGCGTGGTAAAATCAAAAGGCTCTATCGAGGGTTCAAGAATCCACTCAGATTATAAAAACGAATTCGTTTGTCACCGGACAGGTTTTTTGATCCTATAGGAGACTGATTTGAGTTAGTATTCGCAAAATCGACTTCTAACGTGGTATATCAAACTGTTATTCCAAAGAAAAAATAAGCTCCTTTCATTACTAACCTCGTCATGGACATATTTGCGAGAACGTTATCTTATTTTCAAAGCTCCTAATTAACAAAACTTGGAATGGACTTGCGTAAACATTAGCATGGAACCCCACAAGAGGATGTACTCGTATATGGTTCTATCTTAACAGAAAGAATAGTAGTCGATGCATGGCGTTCGGTTTTCATAATCGCCCTTTTCTATTCTGAATAAGTCCGAGATAGAGTACCAGCCACCAGCACGGTATCACAATCGCGGCCAAGTTGGTGCTTCAATATACTCACTTAAATGAA
		</sequence>
		<sequence>
			<taxon idref="Drosophila_simulans_fruitfly_SRR2859241.fna"/>
			TGATTTTTTTATCAAGTAACTTAAGTACTTTTTGGATTTGTTAAGAGGTACAAGACTCTAAGCTTCTTCTGACTCCTACGAAAGACAAAGTATATCCCTTTGGAAATGAGTACTAAAGAGGCTAAACATTAGACTTGGCCCACGTATGCACGACCGGAAAGGTACAAAAAGAGACTTTTTGCCTAGACATACGCCAAATCCCGCCAGACGACGTTTACCGGCCGGCGCGACCGGGTACTAGTGACCCTAAACGTATCTTTAACGCTCTCATAGGGGACTTCATCTGTTTCGCCGCTTAGGAGATGACAAGGTAAAGGCCTATCGCACATAAGAATAAGGTTACTAAGTCATGAGGCATCTAAGAGAGCGCATCTGATTATTACTCTTATGGCCTTATTCTGTGCGGGATTATGTGATAATAAGGTAAGTATACGTTTTATGTGACTATTTAAGTCATAAGCACACCAAATAACGTTTAATATAATCATCCTTTCTGCATAAGGGGGGGGCAGGATACAGAACCTCTCATCTCGCACTATCGCGTGGTAAAATCAAAAGGCTCTATCGAGGGTTCAAGAATCCACTCAGATTATAAAAACGAATTCGTTTGTCACCGGACAGGTTTTTTGATCCTATAGGAGACTGATTTGAGTTAGTATTCGCAAAATCGACTTCTAACGTGGTATATCAAACTGTTATTCCAAAGAAAAAATAAGCTCCTTTCATTACTAACCTCGTCATGGACATATTTGCGAGAACGTTATCTTATTTTCAAAGCTCCTAATTAACAAAACTTGGAATGGACTTTAGTAAACATTAGCATGGAACCCCACAAGAGGATTTACTCGTATATGGTTCTATCTTAACAGAAAGAATAGTAGTCGATGCATGGCGTTCGGTTTTCATAATCGCCCTTTTCTATTCTGAATAAGTCCGAGATAGAGTACCAGCCACCAGCACGGTATCACGATCGCGGCCAAGTTGGTGCTTCAATATACTCACTTAAATGAA
		</sequence>
		<sequence>
			<taxon idref="Drosophila_simulans_fruitfly_SRR2859257.fna"/>
			TGATTTTTTTATCAAGTAACTTAAGTACTTTTTGGATTTGTTAAGCGGTACAATACTCTAAGCTTCTTCTGACTCCTACGAAAGACAAAGTATATCCCTTAGGAAATGAGTACTAAAGCGGCTAAACATTAGACTTGGCCCACGTATGCACGACCGGAAAGGTACAAAAAGAGACTTTTTGCCTAGTCATACGCCAAATCCCGCCAGACGACGTTTACCGGCCGGCGCGACCGGGTACAAGTGACCCTAAACGTATCTTTAACGCTCTCATAGGGGACTTCATCTGTTTCGCCGCTTAGGAGATGACAAGGTAAAGGCCTATCGCACATAAAGGGCTAATTACTAAGTCATGAGGCATCTAAGAGAGCGCATCTGATTATTACTCTTATGGCCTTATTCTGTGCGGGATTATGTGATAATAAGGTAAGTATACGTTTTATGTGACTATTTAAGTCATAAGCACACCAAATAACGTTTAATATAATCATCCTTTCTGCATAAGGGGGGGGCAGGATACAGAACCTCTCATCTCGCACTATCGCGTGGTAAAATCAAAAGGCTATATCGAGGGTTCAAGAATCCACTCAGATTATAAAAACGAATTCGTTTGTCACCGGACAGGTTTCTTGATCCTATAGGAGACTGATTTGAGTTAGTATTCGCAAAATCTTTTTCTAACGTGGTATATCAAACTGTTATTCCAAAGAAAAAATAAGCTCCTTTCATTACTAACCTCGTCATGGACATATCTGCGAGAACGTTATCTTATTTTCAAAGCTCCTAATTAACAAAACTTGGAATGGACTTTAGTAAACATTAGCATGGAACCCCACAAGAGGATGTACTCGTATATGGTTCTATCTTAACAGTAAGAATAGTAGTCGATGCATGTCGTTCGGTTTTCATAATCGCCCTTTTCTATTCTGAATAAGTCCGAGATAGAGTACCAGCCACCAGCACGGTATCACAATCGCGGCCAAGTTGGTGCTTCAATATACTCACTTAAATGAA
		</sequence>
		<sequence>
			<taxon idref="Drosophila_simulans_fruitfly_SRR2397047.fna"/>
			TGATTTTTTTATCAAGTAACTTAAGTACTTTTTGGATTTGTTAAGCGGTACAAGACTCTAAGCTTCTTCTGACTCCTACGAAAGACAAAGTATATCCCTTAGGAAATGAGTACTAAAGAGGCTAAACATTAGACTTGGCCCACGTATGCACGACCGGAAAGGTACAAAAAGAGACTTTTTGCCTAGTCATACGCCAAATCCCGCCAGACGACGTTTACCGGCCGGCGCGACCGGGTACTAGTGACCCTAAACGTATCTTTAACGCTCTCGGAGGGGACTTCATCTGTTTCGCCGCTTAGGAGATGACAAGGTAAAGGCCTATCGCACATAAGAATAAGGTTACTAAGTCATGAGGCATCTAAGAGAGCGCATCTGATTATTACTCTTATAATTGGGTTCTGTGCGGGATTATGTGATAATAAGGTAAGTATACGTTTTATGTGACTATTTAAGTCATAAGCACACCAAATAACGTTTAATATAATCATCCTTTCTGCATAAGGGGGGGGCAGATCACAGAACCTCTCATCTCGCAATATCGCGTGGTAAAATCAAAAGGCTCTATCGAGGGTTCAAGAATCCACTCAGATTATAAAAACGAATTCGTTTGTCACCGGACAGGTTTTTTGATCCTATAGGAGACTGATTTGAGTTAGTATTCGCAAAATCGACTTCTAACGTGGTATATCAAACTGTTATTCCAATGAAAAAATAAGCTCCTTTCATTACTAACCTCGTCATGGACATATTTGCGAGAACGTTATCTTATTTTCAAAGCTCCTAACTAACAAAACTTGGAATGGACTTTAGTAAACATTAGCATGGAACCCCACAAGAGGATGTACTCGTATATGGTTCTATCTTAACAGAAAGAATAGTAGTCGATGCATGGCGTTCGGTTTTCATAATCGCCCTTTTCTATTCTGAATAAGTCCGAGATAGAGTACCAGCCACCAGCACGGTATCACAATCGCGGCCAAGTTGGTGCTTCAATATACTCACTTAAATGAA
		</sequence>
		<sequence>
			<taxon idref="Drosophila_simulans_fruitfly_SRR2859344.fna"/>
			TGATTTTTTTATCAAGTAACTTAAGTACTTTTTGGATTTGTTAAGCGGTACAAGACTCTAAGCTTCTTCTGACTCCTACGAAAGACAAAGTATATCCCTTAGGAAATGAGTACTAAAGAGGCTAAACATTAGACTTGGCCCACGTATGCACGACCGGAAAGGTACAAAAAGAGACTTTTTGCCTAGTCATACGCCAAATCCCGCCAGACGACGTTTACCGGCCGGCGCGACCGGGTACTAGTGACCCTAAACGTATCTTTAACGCTCTCATAGGGGACTTCATCTGTTTCGCCGCTTAGGAGATGACAAGGTAAAGGCCTATCGCACATAAGAATAAGGTTACTAAGTCATGAGGCATCTAAGAGAGCGCATCTGATTATTACTCTTATGGCCTTATTCTGTGCGGGATTATGTGATAATAAGGTAAGTATACGTTTTATGTGACTATTTAAGTCATAAGCACACCAAATAACGTTTAATATAATCATCCTTTCTGCATAAGGGGGGGGAAGGATACAGAACCTCTCATCTCGCACTATCGCGTGGTAAAATCAAAAGGCTCTATCGAGGGTTCAAGAATCCACTCAGATTATAAAAACGAATTCGTTTGTCACCGGACAGGTTTTTTGATCCTATAGGAGACTGATTTGAGTTAGTATTCGCAAAATCGACTTCTAACGTGGTATATCAAACTGTTATTCCAAAGAAAAAATAAGCTCCTTTCATTACTAACCTCGTCATGGACATATTTGCGAGAACGTTATCTTATTTTCAAAGCTCCTAATTAACAAAACTTGGAATGGACTTTAGTAAACATTAGCATGGAACCCCACAAGAGGATGTACTCGTATATGGTTCTATCTTAACAGAAAGAATAGTAGTCGATGCATGGCGTTCGGTTTTCATAATCGCCCTTTTCTATTCTGAATAAGTCCGAGATAGAGTACCAGCCACCAGCACGGTATCACAATCGCGGCCAAGTTGGTGCTTCAATATACTCACTTAAATGAA
		</sequence>
		<sequence>
			<taxon idref="Drosophila_simulans_fruitfly_SRR2859219.fna"/>
			TGATTTTTTTATCAAGTAACTTAAGTACTTTTTGGATTTGTTAAGCGGTACAAGACTCTAAGCTTCTTCTGACTCCTACGAAAGACAAAGTATATCCCTTAGGAAATGAGTACTAAAGAGGCTAAACATTAGACTTGGCCCACGTATGCACGACCGGAAAGGTACAAAAAGAGACTTTTTGCCTAGTCATACGCCAAATCCCGCCAGAAGACGTTTACCGGCCGGCGCTACCGGGTACTAGTGACCCTAAACGTATCTTTAACGCTCTCATAGGGGACGTCATCTGTTTCGCCGCTTAGGAGGTGACAAGGTAAAGGCCTATCGCAGTTAAGAATAAGGTTACTAAGTCATGAGGCATCTAAGAGAGCGCATCTGATTATTACTCTTATGGCCTTATTCTGTGCGGGATTATGTGATAATAAGGTAAGTATACGTTTTATGTGACTATTTAAGTCATAAGCACACCAAATAACGTTTAATATAATAATCCTTTCTGCATAAGGGGGGGGCAGGATACAGAACCTCTCAACTCGCACTATCGCGTGGTAAAATCAAAAGGCTCTATCGAGGGTTCAAGAATCCACTCAGATTATAAAAACGAATTCGTTTGTCACCGGACAGGTTTTTTGATCCTATAGGAGACTGATTTGAGTTAGTATTCGCAAAATCGACTTCTAACGTGGTATATCAAACTGTTATTCCAAAGAAAAAATAAGCTCCTTTCATTACTAACCTCGTCATGGACATATTTGCGAGAACGTTATCTTATTTTCAAAGCTCCTAATTAACAAAACTTGGAATGGACTTTAGTAAACATTAGCATGGAACCCCACAAGAGGATGTACTCGTATAAAGTTCTATCTTAACAGAAAGAATAGTAGTCGATGCATGGCGTTCGGTTTTCATAATCGCCCTTTTCTATTCTGAATAAGTCCGAGATAGAGTACCAGCCACCAGCACGGTATCACAATCACGGCCAAGTTGGTGCTTCAATATACTCACTTAAATGAA
		</sequence>
		<sequence>
			<taxon idref="Drosophila_simulans_fruitfly_SRR2396828.fna"/>
			TGATTTTTTTATCAAGTAACTTAAGTACTTTTTGGATTTGTTAAGCGGTACAAGACTCTAAGCTTCTTCTGACTCCTACGAAAGACAAAGTATATCCCTTAGGAAATGAGTACTAAAGAGGCTAAAGGCGAGACTTGGCCCACGTATGCACGACCGGAAAGGTACAAAAAGAGACTTTTTGCCTAGTCATACGCCAAATCAAGCCAGACGACGTTTACCGGCCGGCGCGACCGGGTACTAGTGACCCTAAACGTATCTTTAACGCTCTCATAGGGGACTTCATCTGTTTCGCCGCTTAGGAGATGACAAGGTAAAGGCCTATCGCACATAAGAATAAGGTTACTAAGTCATGAGGCATCTAAGAGAGCGCATCTGATTATTACTCTTATGGCCTTATGTGTGGCGGGATTATGTGATAATAAGGTAATTATACGTTTTATGTGACTATTTAAGTCATAAGCACACCAAATAACGTTTAATATAATCATCCTTTCTGCATAAAGGGGCGGCAGGATACAGAACCTCTCATCTCGCACTATCGCGTGGTAAAATCAAAAGGCTCTATCGAGGGTTCAAGAATCCACTCAGATTATAAAAACGAATTCGTTTGTCACCGGACAGGTTTTTTGATCCTATATATAACTGATTTGAGTTAGTATTCGCAAAATCGACTTCTAACGTGGTATATCAAACTGTTATTCCAAAGAAAAAATAAGCTCCTTTCATTACTAACCTCGTCATGGACATATTTGCGAGAACGTTATCTTATTTTCAAAGCTCCTAATTAACAAAACTTGGAATGGACTTTAGTAAACATTAGCATGGAACCCCACAAGAGGATGTACTCGTATATGGTTCTATCTTAACAGAAAGAAAGGTAGTCGATGCATGGCGTTCGCTTTTCATAATCGCCCTTTTCTATTCTGAATAAGTCCGAGATAGAGTACCAGCCACCAGCAAGGTATCACAATCGCGGCCAAGTTGGTGCTTCAATATACTCACTTAAATGAA
		</sequence>
		<sequence>
			<taxon idref="Drosophila_simulans_fruitfly_SRR2859243.fna"/>
			TGATTTTTTTATCAAGTAACTTAAGTACTTTTTGGATTTGTTAAGCGATACAAGACTCTAAGCTTCTTCTGACTCCTACGAAAGACAAAGTATATCCCTTAGGAAATGAGTACTAAAGAGGCTAAACATTAGACTTGGCCCACGTATGCACGACCGGAAAGGTACAAAAAGAGACTTTTTGCCTAGTCATACGCCAAATCCCGCCAGACGACGTTTACCGGCCGGCGCGACCGGGTACTAGTGACCCTAAACGTATCTTTAACGCTCTCATAGGGGACTTCATCTGTTTCGCCGCTTAGGAGATGACAAGGTAAAGGCCTATCGCACATAAGAATAAGGTTACTAAGTCATGAGGCATCTAAGAGAGCGCATCTGATTATTACTCTTATGGCCTTATTCTGTGCGGGATTATGTGATAATAAGGTAAGTATACGTTTTATGTGACTATTTAAGTCATAAGCACACCAAATAACGTTTAATATAATCATCCTTTCTGCATAAGGGGGGTGCAGGATACAGAACCTCTCATCTCGCACTATCGCGTGGTAAAATCAAAAGGCTCTATCGAGGGTTCAAGAATCCACTCAGATTATAAAAACGAATTCGTTTGTCACCGGACAGGTTTTTTGATCCTATAGGAGACTGATTTGAGTTAGTATTCGCAAAATCGACTTCTAACGTGGTATATCAAACTTTTATTCCAAAGAAAAAATAAGCTCCTTTCATTACTAACCTCGTCATGGACATATTTGCGAGAACGTTATCTTATTTTCAAAGCTCCTAATTAACAAAACTTGGAATGGACTTTAGTAAACATTAGCATGGAACCCCACAAGAGGATGTACTCGTATATGGTTCTATCTTAACAGAAAGAATAGTAGTTAATGCATGGCGTTCGGTTTTCATAATCGCCCTTTTCTACGCTGAATAAGTCCGAGATAGAGTACCAGCCACCAGCACGGCATCACAATCGCGGCCAAGTTGGTGCTTCAATATACTCACTTAAATGAA
		</sequence>
		<sequence>
			<taxon idref="Drosophila_simulans_fruitfly_SRR2859245.fna"/>
			TGATTTTTTTATCAAGTAACTTAAGTACTTTTTGGATTTGTTAAGCGGTACAAGACTCTAAGCTTCTTCTGACTCCTACGAAAGACAAAGTATATCCCTTAGGAAATGAGTACTAAAGAGGCTAAACATTAGACTTGGCCCACGTATGCACGACCGGAAAGGTACAAAAAGAGACTTTTTGCCTAGTCATACGCCAAATCCCGCCAGACGACGTTTACCGGCCGGCGCGACCGGGTACTAGTGACCCTAAACGTATCTTTAACGCTCTCATAGGGGACTTCATCTGTTTCGCCGCTTAGGAGATGACAAGGTAAAGGCCTATCGCACAAAAGAATAAGGTTACTAAGTCATGAGGCATCTAAGAGAGCGCATCTGATTATTACTCTTATGGCCTTATTCTGTGCGGGATTATGTGATAATAAGGTAAGTATACGTTTTATGTGACTATTTAAGTCATAAGCACACCAAATAACGTTATATGTAATCATCCTTTCTGCATAAGGGGGGGGCAGGATACAGAACCTCTCATCTCGCACTATCGCGTGGTAAAATCAAAAGGCTCTATCGAGGGTTCAAGAATCCACTCAGATTATAAAAACGAATTCGTTTGTCACCGGACAGGTTTTTTGATCCTATAGGAGACTGATTTGAGTTAGTATTCGCAAAATCGACTTCTAACGTGGTATATCAAACTGTTATTCCAAAGAAAAAATAAGCTCCTTTCATTACTAACCTCGTCATGGACATATTTGCGAGAACGTTATCTTATTTTCAAAGCTCCTAATTAACAAATTCGGGAATGGACTTTAGTAAACATTAGCATGGAACCCCACAAGAGGATGTACTCGTATATGGTTCTATCTTAACAGAAAGAATAGTAGTCGATGCATGGCGTTCGGTTTTCATAATCGCCCTTTTCTATTCTGAATAAGTCCGAGATAGAGTACCAGCCACCAGCACGGTATCACAATCGCGGCCAAGTTGGTGCTTCAATATACTCACTTAAATGAA
		</sequence>
		<sequence>
			<taxon idref="Drosophila_simulans_fruitfly_SRR2859102.fna"/>
			TGATTTTTTTATCAAGTAACTTAATGTTTTTTTGGATTTGTTAAGCGGTACAAGACTCTAAGCTTCTTCTGACTCCTACGAAAGACAAAGTATATCCCTTAGGAAATGAGTACTAAAGAGGCTAAACATTAGACTTGGCCCACGTATGCACGACCGGAAAGGTACAAAAAGAGACTTTTTGCCTAGTCATACGCCAAATCCCGCCAGACGACGTTTACCGGCCGGCGCGACCGGGTACTAGTGACCCTAAACGTATCTTTAACGCTCTCATAGGGGACTTCATCTGTTTCGCCGCTTAGGAGATTACAAGGTAAAGGCCTATCGCACATAAGAATAAGGTTACTAAGTCATGAGGCATCTAAGAGAGCGCATCTGATTATTCCTCTTATGGCCTTATTCTGTGCGGGATTATGTGATAATAAGGTAAGTATACGTTTTATGTGACTATTTAAGTCATAAGCACACCAAATAACGTTTAATATAATCATCCTTTCTGCATAAGGGGGGGGCAGGATACAGAACCTCTCATCTCGCACTATCGCGTGGTAAAATCAAAAGGCTCTATCGAGGGTTCAAGAATCCACTCAGATTATAAAAACGAATTCGTTTGTCACCGGACAGTTTTTTTGATCCTATAGGAGACTGATTTGAGTTAGTATTCGCAAAATCGACTTCTAACGTGGTATATCAAACTGTTATTCCAAAGAAAAAATAAGCTCCTTTCATTACTAACCTCGTCATGGACATATTTGCGAGAACGTTATCTTATTTTCAAAGCTCCTAATTAACAAAACTTGGAATGGACTTTAGTAAACATTAGCATGGAACCCCACAAGAGGATGTACTCGTATATGGTTCTATCTTAACAGAAAGAATAGTAGTCGATGCATGGAGTTCGGTTTTCATAATCGCCCTTTTCTATTCTGAATAAGTCCGAGATAGAGTACCAGCCACCAGCCCGGTATCACAATCGCGGCCAAGTTGGTGCTTCAATATACTCACTTAAATGAA
		</sequence>
		<sequence>
			<taxon idref="Drosophila_simulans_fruitfly_SRR2859127.fna"/>
			TGATTTTTTTATCAAGTAACTTAAGTACTTTTTGGATTTGTTAAGCGGTACAAGACTCTAACGGCGGGCTGACTCCTACGAAAGACAAAGTATATCCCTTAGGAAATGAGTACTAAAGAGGCTAAACATTAGACTTGGCCCACGTATGCACGACCGGAAAGGTACAAAAAGAGACTTTTTGCCTAGTCATACGCCAAATCCCGCCAGACGACGTTTACCGGCCGGCGCGACCGGGTACTAGTGACCCTAAACGTATCTTTAACGCTCTCATAGGGGACTTCATCTGTTTCGCCGCTTAGGAGATGACAAGGTAAAGGCCTATCGCACATAAGAATAAGGTTACTAAGTCATGAGGCATCTAAGAGAGCGCATCTGATTATTACTCTTATGGCCTTATTCTGTGCGGGATTATGTGATAATAAGGTAAGTATACGTTTTATGTGACTATTTAAGTCATAAGCACACCAAATAACGTTTAATATAATCAACCTTTCTGCATAAGGGGGGGGCAGGATACAGAACCTCTCATCTCGCACTATCGCGTGGTAAAATCAAAAGGCTCTATCGAGGGTTCAAGAATCCACTCAGATTATAAAAACGAATTCGTTTGTCACCGGACAGGTTTTTTGATCCTATAGGAGACTGATTTGAGTTAGTATTCGCAAAATCGACTTCTAACGTGGTATATCAAACTGTTATTCCAAAGAAAAAATAAGCTCCTTTCATTACTAACCTCGTCATGGACATATTTGCGAGAACGTTCTCTTATTTTCAAAGCTCCTAATTAACAAAACTTGGAATGGACTTTAGTAAACATTAGCATGGAACCCCACAAGAGGATGTACTCGTATATGGTTCTATCTTAACAGAAAGAATAGTAGTCGATGCATGGCGTTCGGTTTTCATAATCGCCCTTTTCTATTCTGAATAAGTCCGAGATAGAGTACCAGCCACCAGCACGGTATCACAATCGCGGCCAAGTTGGTGCTTCAATATACTCACTTAAATGAA
		</sequence>
		<sequence>
			<taxon idref="Drosophila_simulans_fruitfly_SRR2397042.fna"/>
			TGATTTTTTTATCAAGTAACTTAAGTACTTTTTGGATTTGTTAAGCGGTACAAGACTCTAAGCTTCTTCTGACTCCTACGAAAGACAAAGTATATCCCTTAGGAAATGAGTACTAAAGAGGCTAAACATTAGACTTGGCCCACGTATGCACGACCGGAAAGGTACAAAAAGAGACTTTTTGCCTAGTCATACGCCAAATCCCGCCAGACGACGTTTACCGGCCGGCGCGACCGGGTACTAGTGACCCTAAACGTATCTTTAACGCTCTCATAGGGGACTTCATCTGTTTCGCCGCTTAGGAGATGACAAGGTAAAGGCCTATCGCACATAAGAATAAGGTTACTAAGTCATGAGGCATCTAAGAGAGCGCATCTGATTATTACTCTTATGGCCTTATTCTGTGCGGGATTATGTGATAATAAGGTAAGTATACGTTTTATGTGACTATTTAAGTCATAAGCACACCAAATAACGTTTAATATAATCATCCTTTCTGCATAAGGGGGGGGCAGGATACAGAACCTCTCATCTCGCACTATCGCGTGGTAAAATCAAAAGGCTCTATCGAGGGTTCAAGAATCCACTCAGATTATAAAAACGAATTCGTTTGTCACCGGACAGGTTTTTTGATCCTATAGGAGACTGATTTGAGTTAGTATTCGCAAAATCGACTTCTAACGTGGTATATCAAACTGTTATTCCAAAGAAAAAATAAGCTCCTTTCATTACTAACCTCGTCATGGACATATTTGCGAGAACGTTATCTTATTTTCAAAGCTCCTAATTAACAAAACTTGGAATGGACTTTAGTAAACATTAGCATGGAACCCCACAAGAGGATGTACTCGTATATGGTTCTATCTTAACAGAAAGAATAGTAGTCGATGCATGGCGTTCGGTTTTCATAATCGCCCTTTTCTATTCTGAATGAGTCCGAGATAGAGTACCAGCCACCAGCACGGTATCACAATCGCGGCCAAGTTGGTGCTTCAATATACTCACTTAAATGAA
		</sequence>
		<sequence>
			<taxon idref="Drosophila_simulans_fruitfly_SRR2397013.fna"/>
			TGATTTTTTTATCAAGTAACTTAAGTACTTTTTGGATTTGTTAAGCGGTACAAGACTCTAAGCTTCTTCTGACTCCTACGCAAGACAAAGTATATCCCTTAGGAAATGAGTACTAAAGAGGCTAAACATTAGACTTGGCCCACGTATGCACGACCGGAAAGGTACAAAAAGAGACTTTTTGCCTAGTCATACGCCAAATCCCGCCAGACGACGTTTACCGGCCGGCGCGACCGGGTACTAGTGACCCTAAACGTATCTTTAACGCTCTCATAGGGGACTTCATCTGTTTCGCCGCTTAGGAGATGACAAGGTAAAGGCCTATCGCACATAAGAATAAGGTTACTAAGTCATGAGGCATCTAAGAGAGCGCATCTGATTATTACTCTTATGGCCTTATTCTGTGCGGGATTATGTGATAATAAGGTAAGTATACGTTTTATGTGACTATTTAAGTCATAAGCACACCAAATAACGTTTAATATAATCATCCTTTCTGCATAAGGGGGGGGCAGGATACAGAACCTCTCATCTCGCACTATCGCGTGGTAAAATCAAAAGGCTCTATCGAGGGTTCAAGAATCCACTCAGATTATAAAAACGAATTCGTTTGTCACCGGACAGGTTTTTTGATCCTATAGGAGACTGATTTGAGTTAGTATTCGCAAAATCGACTTCTAACGTGGTATATCAAACTGTTATTCCAAAGAAAAAATAAGCTCCTTTCATTACTAACCTCGTCATGGACATATTTGCAAGAACGTTATCTTATTTTCAAAGCTCCTAATTAACAAAACTTGGAATGGACTTTAGTAAACATTAGCATGGAACCCCACAAGAGGATGTACTCGTATATGGTTCTATCTTAACAGAAAGAATAGTAGTCGATGCATGGCGTTCGGTTTTCATAATCGCCCTTTTCTATTCTGAATAAGTCCGAGATAGAGTACCAGCCACCAGCACGGTATCACAATCGCGGGCAAGTTGGTGCTTCAATATACTCACTTAAATGAG
		</sequence>
		<sequence>
			<taxon idref="Drosophila_simulans_fruitfly_SRR2859174.fna"/>
			TGATTTTTTTATCAAGTAACTTAAGTACTTTTTGGATTTGTTAAGCGGTACAAGACTCTAAGCTTCTTCTGACTCCTACGAAAGACAAAGTATATCACTTAGGAAATGAGTACTAAAGAGGCTAAACATTAGACTTGGCCCACGTATGCACGACCGGAAAGGTACAAAAAGAGACTTTTTGCCTAGTCATACGCCAAATCCCGCCAGACGACGTTTACCGGCCGGCGCGACCGGGTACTAGTTACCCTAAACGTATCTTTAACGCTCTCATAGGGGACTTCATCTGTTTCGCCGCTTAGGAGATGACAAGGTAAAGGCCTATCGTTCATAAGAATAAGGTTACTAAGTCATGAGGCATCTAAGAGAGCGCATCTGATTATTACTCTTATGGCCTTATTCTGTGCGGGATTATGTGATAATAAGGTAAGTATACGTTTTATGTGACCATTTAAGTCATAAGCACACCAAATAACGTTTAATATAATCATCCTTTCTGCATAAGTGGGGGGCAGGATACAGAATCTCTCATCTCGCACTATCGCGTGGTAAAATCAAAAGGCTCTATCGAGGGTTCAAGAATCCACTCAGATTATAAAAACGAATTCGTTTGTCACCGGACAGGTTTTTTGATCCTATAGGAGACTGACTTGAGTTAGTATTCGCAAAATCGACTTCTAACGTGGTATATCAAACTGTTATTCCAAAGAAAAAATAAGCTCCTTTCATTACTAACCTCGTCATGGACATATTTGCGAGAACGTTATCTTATTTTCAAAGCTCCTAATTAACAAAACTTGGAATGTACTTTAGTAAACATTAGCATGGAACCCCACAAGAGGATGTACTCGTATATGGTTCTATCTTAACAGAAAGAATAGTAGTCGATGCATGGCGTTCGGTTTTCATAATCGCCCTTTTCTATTCTGAATAAGTCCGAGATAGAGTACCAGCCACCAGCCCGGTATCACAATCGCGGCCAAGTTGGTGCTTCAATATACTCACTTAAATGAA
		</sequence>
		<sequence>
			<taxon idref="Drosophila_simulans_fruitfly_SRR2859295.fna"/>
			TGATTTTTTTATCAAGTAACTTAAGTACTTTTTGGATTTGTTAAGCGGTACAAGACTCTAAGCTTCTTCTGACTCCTACGAAAGACAAAGTATATCCCTTAGGAAATGAGTACTAAAGAGGCTAAACATTAGACTTGGCCCACGTATGCACGGTAAGAAAGGTACAAAAAGAGACTTTTTGCCTAGTCATACGCCAAATCCCGCCAGACGACGTTTACCGGCCGGCGCGACCGGGTAGTAGTGACCCGAAACGTATCTTTAACGCTCTCATAGGGGACTTCATCTGTTTCGCCGCTTAGGAGATGACAAGGTAAAGGCCTATCGCACATAAGAATAAGGTTACTAAATCATGAGGCATCTCAGAGAGCGCATCTGATTATTACTCTTATGGCCTTATTCTGTGCGGGATTATGTGATAATAAGGTAAGTATACGTTTTATGTGACTATTTAAGTCATAAGCACACCAAATAACGTTTAATATAATCATCCTTTCTGCATAAGGGGGGGGCAGGATACAGAACCTCTCGTATCGCACTATCGCGTGGTAAAATCAAAAGGCTCTATCGAGGGTTCAAGAATCCACTCAGATTATAAAAACGAATTCGTTTGTCACCGGACAGGTATTTTGATCCTATAGGAGACTGATTTGAGTTAGTATTCGCAAAATCGACTTCTAACGTGTTATATCAAACTGTTATTCCAAAGAAAAAATAAGCTCCTTTCATTACTAACCTCGTCATGGACATATTTGCGAGAACGTTATCTTATTTTCAAAGCTCCTAATTAACAAAACTTGGAATGGACTTTAGTAAACATTAGCATGGAACCCCACAAGAGGATGTACTCGTATATGGTTCTATCTTAACAGAAAGAATATTAGTCGATGCATGGCGTTCGGTTTTCATAATCGCCCTTTTCTATTCTGAATAAGTCCGAGATATAGTACCAGCCACCAGCACGGTATCACAATCGCGGCCAAGTTGGTGCTTCAATATACTCACTTAAATGAA
		</sequence>
		<sequence>
			<taxon idref="Drosophila_simulans_fruitfly_SRR2396983.fna"/>
			TGATTTTTTTATCAAGTAACTTAAGTACTTTTTGGATTTGTTAAGCGGTACAAGACTCTAAGCTTCTTCTGACTCCTACGAAAGACAAAGTATATCCCTTAGGAAATGAGTACTAAAGAGGCTAAACATTAGACTTGGCCCACGTATGCACGACCGGAAAGTTACAAAAAGAGACTTTTTGCCTAGTCATACGCCAAATCCCGCCAGACGACGTTTACCGGCCGGCGCGACCGGGTACTAGTGACCCTAAACGTATCTTTAACGCTCTCATAGGGGACTTCATCTGTTTCGCCGCTTAGGAGATGACAAGGTAAAGGCCTATCGCACATAAGAATAAGGTTACTAAGTCATGAGGCATCTAAGAGAGCGCATCTGATTAATACTCTTATGGCCTTATTCTGTGCGGGATTATGTGATAATAAGGTAAGTATACGTTTTATGTGACTATTTAAGTCATAAGCACACCAAATAACGTTTAATATAATCATCCTTTCTGCATAAGGGGGGGGCAGGATACAGAACCTCTCATCTCGCACTATCGCGTGGTAAAATCAAAAGGCTCTATCGAGGGTTCAAGAATCCACTCAGATTATAAAAACGAATTCGTTTGTCACCGGACAGGTTTTTTGAGCATATAGGAGACTGATTTTAGTTAGTATTCGCAAAATCGACTTCTAACGTGGTATATCAAACTGTTATTCCAAAGAAAAAATAAGCTCCTTTCATTACTAACCTCGTCATGGACATATTTGCGAGAACGTTATCTTATTTTCAAAGCTCCTAATTAACAAAACTTGGAATGGACTTTAGTAAACATTAGCATGGAACCCCACAAGAGGATGTACTCGTATATGGTTCTATCTTAACAGAAAGAATAGTAGTCGATGCATGGCGTTCGGTTTTCATAATCGCCCTTTTCTATTCTGAATAAGTCCGAGATAGAGTACCAGCCACCAGCACGGTATCACAATCGCGGCCAAGTTGGTGCTTCAATATACTCACTTAAATGAA
		</sequence>
		<sequence>
			<taxon idref="Drosophila_simulans_fruitfly_SRR2397016.fna"/>
			TGATTTTTTTATCAAGTAACTTAAGTACTTTTTGGATTTGTTAAGCGGTACAAGACTATAAGCTTCTTCTGACTCCTACGAAAGACAAAGTATATCCCTTAGGAAATGAGTACTAAAGAGGCTAAACATTAGACTTGGCCCAAAACAAATGGACCGGAAAGGTAAAAAAAGAGACTTTTTGCCTAGTCATACGCCAAATCCCGCCAGACGACGTTTACCGGCCGGCGCGACCGGGTACTAGTGACCCTAAACGTATAAATAACGCTCTCATAGGGGACTTCATCTGTTTCGCCGCTTAGGAGATGACAAGGTAAAGGCCTATCGCACATAAGAATAAGGTTACTAAGTCATGAGGCATCTAAGAGAGCGCATCTGATTATTACTCTTATGGCCTTATTCTGTGCGGGATTATGTGATAATAAGGTAAGTATACGTTTTATGTGACTATTTAAGTCATAAGCACACCAAATAACGTTTAATATAATCATCCTTTCTGCATAAGGGGGGGGCAGGATACAGAACCTCTCATCTCGCACTATCGCGTGGTAAAATCAAAAGGCTCTATCGAGGGTTCAAGAATCCACTCAGATTATAAAAACGAATTCGTTTGTCACCGGACAGGTTTTTTGATCCTATAGGAGACTGATTTGACCTAGTATTCGCAAAATCGACTTCTAACGTGGTATATCAAACTGTTATTCCAAAGAAAAAATAAGCTCCTTTCATTAATAACCTCGTCATGGACATATTTGCGAGAACGTTATCTTATTTTCAAAGCTCCTAATTAACAAAACTTGGAATGGACTTTAGTAAACATTAGCATGGAACCCCACAAGAGGATGTACTCGTATATGGTTCTATCTTAACAGAAAGAATAGTAGTCGATGCATGGCGTTCGGTTTTCATAATCGCCCTTTTCTATTCTGAATAAGTCCGAGATAGAGTACCAGCCACCAGCACGGTATCACAATCGCGGCCAAGTTGGTGCTTCAATATACTCACTTAAATGAA
		</sequence>
		<sequence>
			<taxon idref="Drosophila_simulans_fruitfly_SRR2859259.fna"/>
			TGATTTTTTTATCAACTAACTTAAGTACTTTTTGGATTTGTTAAGCGGTACAAGACTCTAAGCTTCTTCTGACTCCTACGAAAGACAAAGTATATCCCTTAGGAAATGAGTACTAAAGAGGCTAAACATTAGACTTGGCCCACGTATGCACGACCGGAAAGGTACAAAAAGAGACTTTTTGCCTAGTCATACGCCAAATCCCGCCAGACGACGTTTACCGGCCGGCGCGACCGGGTACTAGTGACCCTAAACGTATCTTTAACGCTCTCATAGGGGACTTCATCTGTTTCGCCGCTTAGGAGATGACAAGGTAAAGGCCTATCGCACATAAGAATAAGGTTACTAAGTCATGAGGCATCTAAGAGAGCGCATCTGATTATTACTCTTATGGCCTTATTCTGTGCGGGATTATGTGATAATAAGGTAAGTATACGTATTATGTGACTATTTAAGTCATAAGCACACCAAATAACGTTTAATATAATCATCCTTTCTGCATAAGGGGGGGGCAGGATACAGAACCTCTCATCTCGCACTATCGCGTGGTAAAATCAAAAGGCTCTATCGAGGGTTCAAGAATCCACTCAGATTATAAAAACGAATTCGTTTGTCACCGGACAGGTTTTTTGATCCTATAGGAGACTGATTTGAGTTAGTATTCGCAAAATCGACTTCTAACGTGGTATATCAAACTGTTATTCCAAAGAAAAAATAAGCTCCTTTCATTACTAACCTGGTCATGGACATATTTGCGAGAACAGTATCTTATTTTCAAAGCTCCTAATTAACAAAACTTGGAATGGACTTTAGTAAACATTAGCATGGAACCCCACAAGATGATGTACTCGTATATGGTTCTTTCTTAACAGAAAGAATAGTAGTCGATGCATGGCGTTCGGTTTTCATAATCGCCCTTTTCTATTCTGAATAAGTCCGAGATAGAGTACCAGCCACCAGCACGGTATCACAATCGCGGCCAAGTTGGTGCTTCAATATACTCACTTAAATGAA
		</sequence>
		<sequence>
			<taxon idref="Drosophila_simulans_fruitfly_SRR2396981.fna"/>
			TGATTTTTTTATCAAGTAACTTAAGTACTTTTTGGATTTGTTAAGCGGTACAAGACTCTAAGCTTCTTCTGACTCCTACGAAAGACAAAGTATATCCCTTAGGAAATGAGTACTAAAGAGGCTAAACATTAGACTTGGCCCACGTATGCACGACCGGAAAGGTACAAAAAGAGACTTTTTGCCTAGTCATACGCCAAATCCCGCCAGACGACGTTTACCGGCCGGCGCGACCGGGTACTAGTGACCCTAAACGTATCTTTAACGCTCTCATAGGGATCTTCATCTGTTTCGCCGCTTAGGAGATGACAAGGTAAAGGCCTATCGCACATAAGAATAAGGTTACTAAGTCATGAGGCATCTAAGAGAGCGCATCTGATTATTACTCTTATGGCCTTATTCTGTGCGGGATTATGTGATAATAAGGTAAGTATACGTTTTATGTGACTATTTAAGTCATAAGCACACCAAATAACGTTTAATATAATCATCCTTTCTGCATAAGGGGGGGGCAGGATACAGAACCTCTCATCTCGCACTATCGCGTGGTAAAATCAAAAGGCTCTATCGAGGGTTCAAGAATCCACTCCGATTATAAAAACGAATACGTTTGTCACCGGACAGGTTTTTTGATCCTATAGGAGACTGATTTGAGTTAGTATTCGCAAAATCGACTTCTAACGTGGTATATCACCGTGTTATTCCAAAGAAAAAATAAGCTCCTTTCATTACTAACCTCGTCATGGACATATTTGCGAGAACGTTATATTATTTTCAAAGCTCATAATTAACAAAACTTGGAATGGACTTTAGTAAACATTAGCATGGAACCCCACAAGAGGATGTACTCGTATATGGTTCTATCTTAACAGAAAGAATAGTAGTCGATGCATGGCGTTCGGTTTTCATAATCGCCCTTTTCTATTCTGAATAAGTCCGAGATAGAGTACCAGCCACCAGCACGGTATCACAATCGCGGCCAAGTTGGTGCTTCAATATACTCACTTAAATGAA
		</sequence>
		<sequence>
			<taxon idref="Drosophila_simulans_fruitfly_SRR2859296.fna"/>
			TGATTTTTTTATCAAGTAACTTAAGTACTTTTTGGATTTGTTAAGCGGTACAAGACTCTAAGCTTCTTCTGACTCCTACGAAAGACAAAGTATATCCCTTAGGAAATGAGTACTAAAGAGGCTAAACATTAGACTTGGCCCACGTATGCACGACCGGAAAGGTACAAAAAGAGACTTTTTGCCTAGTCATACGCCAAATCCCGCCAGACGACGTTTACCGGCCGGCGCGACCGGGTACTATTGACCCTAAACGTATCTTTAACGCTCTCATAGGGGACTTCATCTGTTTCGCCGCTTAGGAGATGACGAGGTAAAGGCCTATCGCACATAAGAATAAGGTTACTAAGTCATGATGCATCTAAGAGAGCGCATCTGATTATTACTCTTATGGCCTTATTCTGTGCGGGATTATGTGATAATAAGGTAAGTATACGTTTTATGTGACTATTTAAGTCATAAGCACACCAAATAACGTTTAATATAATCATCCTTTCTGCATAAGGGGGGGGCAGGATACAGAACCTCTCATCTCGCACTATCGCGTGGTAAAATCAAAAGGCTCTATCGAGGGTTCAAGAATCCACTCAGATTATAAAAACGAATTCGTTTGTCACCGGACAGGTTTTTTGATCCTATAGGAGACTGATTTGAGTTAGTATTCGCAAAATCGACTTCTAACGTGGTATATCAAACTGTTATTCCAAAGAAAAAATAAGCTCCTTTCATTACTAACCTCGTCATGGACATATTTGCGAGAACGTTATCTTATTTTCAAAGCTCCTAATTAACAAAACTTGGAATGGACTTTAGTAAACATTAGCATGGAACCCCACATGAGGATGTACTCGTATATGGTTCTATCTTAACAGAAAGAATAGTAGTCGATGCATGGCGTTCGGTTTTCATAATCGCCCTTTTCTATTCTGAATAAGTCCGAGATAGAGTACCAGCCACCAGCACGGTATCACAATCGCGGCCAAGTTGGTGCTTCAATATACTCACTTAAATGAA
		</sequence>
		<sequence>
			<taxon idref="Drosophila_simulans_fruitfly_SRR2859356.fna"/>
			TGTTTTTTTTATCAAGTAACTTAAGTACTTTTTGGATTTGTTAAGCGGTACAAGACTCTAAGCTTCTTCTGACTCCTACGAAAGACAAAGTATATCCCTTAGGAAATGAGTACTAAAGAGGCTAAACATTAGACTTGGCCCACGTATGCACGACCGGAAAGGTACAAAAAGAGACTTTTTGCCTAGTCATACGCCAAATCCCGCCAGACGACGTTTACCGGCCGGCGCGACCGGGTACTAGTGACCCTAAACGTATCTTTAACGCTCTCATAGGGGACTTCATCTGTTTCGCCGCTTAGGAGATGACAAGGTAAAGGCCTATCGCACATAAGAATAAGGTTACTAAGTCATGAGGCATCTAAGAGAGCGCATCTGATTATTACTCTTATGGCCTTATTCTGTGCGGGATTATGTGATAATAAGGTAAGTATACTTTTTATGTGACTATTTAAGTCATAAGCACACCAAATAACGTTTAATATAATCATCCTTTCTGCATAAGGGGGGGGCAGGATACAGAGCCTCTCATCTCGCACTATCGCGTGGTAAAATCAAAAGGCTCTATCGAGGGTTCAAGAATCCACTCAGATTATAAAAACGAATTCGTTTGTCACCGGACAGGTTTTTTGATCCTATAGGAGACTGATTTGAGTTAGTATTCGCAAAATCGACTTCTAACGTGGTATATCAAACTGTTATTCCAAAGAAAAAATAAGCTCCTTTCATTACTAACCTCGTCATGGACATATTTGCGATCTCGTTATCTTATTTTCAAAGCTCCTAATTAACAAAACTTGGAATGGACTTTAGTAAACATTAGCATGGAACCCCACAAGAGGATGTACTCGTATATGGTTCTATCTTAACAGAAAGATTAGTAGTCGATGCATGGCGTTCGGTTTTCATAATCGCCCTTTTCTATTCTGAATAAGTCCGAGATAGAGTACCAGCCACCAGCACGGTATCACAATCGCGGCCAAGTTGGTGCTTCAATATACTCACTTAAATGAA
		</sequence>
		<sequence>
			<taxon idref="Drosophila_simulans_fruitfly_SRR2859191.fna"/>
			TGATTTTTTTATCTAGTAACTTAAGTACTTTTTGGATTTGTTAAGCGGTTATGGCTTCTAAGCTTCTTCTGACTACTACGAAAGACAAAGTATATCCCTTAGGAAATGAGTACATGAGAGGCTAAACATTAGACTTGGCCCACGTATGCACGACCGGAAAGGTACAAAAAGAGACTTTTTGCCTAGTCATACGCCAAATCCCGCCAGACGACGTTTACCGGCCGGCGCGACCGGGTACTAGTGACCCTAAACGTATCTTTAACGCTCTCATATGGGACTTCATCTGTTTCGCCGCTTAGGAGATGACAAGGTAAAGGCCTATCGCACATAAGAATAAGGTTACTAAGTTATGAGGCATCTAAGAGAGCGCATCTGATTATTACTCTTATGGCCTTATTCTGTGCGGGATTATGTGATAATAAGGTAAGTATACGTTTTATGTGACTATTTAAGTCATTCACACACCAAATAACGAATAGGATAATCATCCTTTCTGCATAAGGGGGGGGCAGGATACAGAACCTCTCATCTCGCACTATCGAGTGGTAAAAACAAAAGGATCTATCGAGGGTTCAAGAATCCACTCAGATTATAAAAACGAATTCGTTTGTCACCGGACAGGTTTTTTGATCCTATAGGAGACTGATTTGAGTTAGTATTCCCAAAATCGACTTCTAACGTGGTATATCAAACTGTTATTCCAAAGAAAAAATAAGCTCCTTTCATTACTAACCTCGTCATGGACATATTTGCGAGAACGTTATCTTATTTTCAAAGCTCCTAATTAACAAAACTTGGAATGGACCTTAGTAAACATTAGCATGGAACCCCACAAGAGGATGTACTCGTATATGGTTCTATCTTAACAGAAAGAATAGTAGTCGATGCATGGCGTTCGGAAGGAATAATCGCCCTTTTCTATTCTGAATAAGTCCGAGATAGAGTACCAGCCACCAGCACGGTATCACAATCGCGGCCAAGTTGGTGCTTCAATATACTCACTTAAATGAA
		</sequence>
		<sequence>
			<taxon idref="Drosophila_simulans_fruitfly_SRR2396992.fna"/>
			TGACTTTTTTATCAAGTAACTTAAGTACTTTTTGGATTTGTTAAGCGGTACAAGACTCTAAGCTTCTTCTGACTCCTACGAAAGACAAAGTATATCCCTTAGGAAATGAGTACTAAAGAGGCTAAACATTAGACTTGGCCCACGTATGCACGACCGGAAAGGTACAAAAAGAGACTTTTTGCCTAGTCATACGCCAAATCCCGCCAGACGACGTTTACCGGCCGGCGCGACCGGGTACTAGTGACCCTAAACGTATCTTTAACGCTCTCATAGGGGACTTCATCTGTTTCGCCGCTTAGGAGATGACAAGGTAAAGGCCTATCGCACATAAGAATAAGGTTACTAAGTCATGAGGCATCTAAGAGAGCGCATCTGATTATTACTCTTATGGCCTTATTCTGTGCGGGATTATGTGATAATAAGGTAAGTATACGTTTTATGTGACTATTTAAGTCATAAGCACACCAAATAACGTTTAATATAATCATCCTTTCTGCATAAGGGGGGGGCAGGATACAGAACCTCTCATCTCGCACTATCGCGTGGTAAAATCAAAAGGCTCTATCGAGGGTTCAAGAATCCACTCAGATGATAAAAACGAATTCGTTTGTCACCGGACAGGTTTTTTGATCCTATAGGAGACTGATTTGAGTTAGTATTCGCAAAATCGACTTCTAACGTGGTATATCAAACTGTGATTCCAAAGAAAAACAAAGCTCCTTTCATTACTAACCTCGTCATGGACATATTTGCGAGAACGTTATCTTATTTTCAAAATACCTAATTAACAAAACTTGGAATGGACTTTAGTAAACATTAGCATGGAACCCCACAAGAGGATGTACTCGTATATGGTTCTATCTTAACAGAAAGAATAGTAGTCGATGCATGGCGTTCGGTTTTCATAATCGCCCTTTTCTATTCTGAATAAGTCCGAGATAGAGTACCAGCCACCAGCACGGTATCACAATCGCGGCCAAGTTGGTGCTTCAATATACTCACTTAAATGAA
		</sequence>
		<sequence>
			<taxon idref="Drosophila_simulans_fruitfly_SRR2396947.fna"/>
			TGATTTTTTTATCAAGTAACTTAAGTACTTTTTGGATTTGTTAAGCGGTACAAGACTCTAAGCTTCTTCTGACTCCTACGAAAGACAAAGTATATCCCTTAGGAAATGAGTACTAAAGAGGCTAAACATTAGACTTGGCCCACGTATGCACGACCGGAAAGGTACAAAAAGAGACTTTTTGCCTAGTCATACGCCAAATCCCGCCAGACGACGTTTACCGGCCGGCGCGACCGTGTACTAGTGACCCTAAACGTATCTTTAACGCTCTCATAGGGGACTTCGTACTGCGTAATCTCCTCATTATGACAAGGTAAAGGCCTATCGCACATAAGAATAAGGTTACTAAGTCATGAGGCATCTAAGAGAGCGCATCTGATTATTACTCTTATGGCCTTATTCTGTGCGGGATTATGTGATAATAAGGTAAGTATACGTTTTATGTGACTATTTAATTCATAAGCACACCAAATAACGTTTAATATAATCATCCTTTCTGCATAAGGGGGGGGCAGGATCCAGAACCTCTCATCTCTCACTATCGCGTGGTAAAATCAAAAGGCTCTATCGAGGGTTCAAGAATCCACTCAGATTATAAAAACGAATTCGTTTGTCACCGGACAGGTTTTTTGATCCTATAGGAGACTGATTTGAGTTAGTATTCGCAAAATCGACTTCTAACGTGGTATATCAAACTGTTATTCCAAAGAAAAAATAAGCTCCTTTCATTACTCACCTCGTCATGGACATATTTGCGAGAACGTTATCTTATTTTCAAAGCTCCTAATTAACAAAACTTGGAATGGACTTTAGTAAACCCTAGCATGGAACCCCACAAGAGGATGTACTCGTATATGGTTCTATCTTAACAGATAGAATAGTAGTCGATGCATGGCGTTCGGTTTTCATAATCGCCCTTTTCTATTCTGAATAAGTCCGAGATAGAGTACCAGCCACCAGCACGGTATCACAATCGCGGCCAAGTTGGTGCTTCAATATACTCACTTAAATGAA
		</sequence>
		<sequence>
			<taxon idref="Drosophila_simulans_fruitfly_SRR2396890.fna"/>
			TGATTTTTTTATCAAGTCACTTAAGTACTTTTTGGATTTGTGAAGCGGTACAAGACTCTAAGCTTCTTCTGACTCCTACGAAAGACAAAGTATATCCCTTAGGAAATGAGTACTAAAGAGGCTACACATTAGACTTGGCCCACGTATGCACGACCGGAAAGGTACAAAAAGAGACTTTTTGCCTAGTCATACGCCAAATCCCGCCAGACGACGTTTACCGGCCGGCGCGACCGGGTACTAGTGACCCTAAACGTATCTTTAACGCTCTCATAGGGGACTTCATCTGTTTCGCCGCTTAGGAGATGACAAGGTAAAGGGCTATCGCACATAAGAATAAGGTTACTAAGTCATGAGGCATCTAAGAGAGCGCATCTGATTATTACTCTTATGGCCTTATTCTGTGCGGGATTATGTGATAATAAGGTAAGTATACGTTTTATGTGACTATTTAAGTCATAAGCACACCAAATAACGTTTAATATAATCATCCTATCTGCATAAGGGGGGGGCAGGATACAGAACCTCTCATCTCGCACTATCGCGTGGTAAAATCAAAAGGCTCTATCGAGGGTTCAAGAATCCACTCAGATTATAAAAACGAATTCGTTTGTCACCGGACAGGTTTTTTGATCCTATAGGAGACTGATTTGAGTTAGTATTCGCAAAATCGACTTCTAACGTGGCATATCAAACTGTTATTCCAAAGAAAAAATAAGCTCCTTTCATTACTAACCTCGTCATGGACATATTTGCGAGAACGTTATCTTATTTTCAAAGCTCCTAATTAACAAAACTTGGTATGGACTTTAGTAAACATTAGCATGGAACCCCACAAGAGGATGTACTCGTATATGGTTCTATCTTAACAGAAAGAATAGTAGTCGATGCATGGCGTTCGGTTTTCATAATCGCCCTTTTCTATTCTGAATAAGTCCGAGATAGAGTACCAGCCACCAGCACGGTATCACAATCGCGGCCAAGTTGGTGCTTCAATATACTCACTTAAATGAA
		</sequence>
		<sequence>
			<taxon idref="Drosophila_simulans_fruitfly_SRR2859132.fna"/>
			TGATTTTTTTATCAAGTAACTTAAGTACTTTTTGGATTTGTTAAGCGGTACAAGACTCTAAGCTTCTTCTGACTCCTACGAAAGACAAAGTATATCCCTTAGGAAATGAGTACTAAAGAGGCTAAACATTAGACTTGGCCCACGTATGCACGACCGGAAAGGTACAAAAAGAGACTTTTTGCCTAGTCATACGCCAAATCCCGCCAGACGACGTACGTCGGCCGGCGCGACCAGGTACTAGTGGTCATAAACGTATCTTTAACGCTCTCATAGGGGACTTCATCTGTTTCGCCGCTTAGGAGATGACAAGGTAAAGGCCTATCGCACATAAGAATAAGGTTACTAAGTCATGAGGCATCTAAGAGAGCGCATCTGATTATTACTCTTATGGCCTTATTCTGTGCGGGATTATGTGATAATAAGGTAAGTATACGTTTTATGTGACTATTTAAGTCATAAGCACACCAAATAACGTTTAATATAATCATCCTTTCTGCATAAGGGGGGGGCAGGATACAGAACCTCTCATCTCGCACTATCGCGTGGTAAAATCAAAAGGCTCTATCGAGGGTTCAAGAATCCACTCAGATTATAAAAACGAATTCGTTTGTCACCGGACAGGTTTTTTGATCCTATAGGAGACTGATTTGAGTTAGTATTCGCAAAATCGACTTCTAACGTGGTATATCAAACTGTTATTCCAAAGAAAAAATAAGCTCCTTTCATTACTAACCTCGTCATGGACATATTTGCGAGAACGTTATCTTATTTTCAAAGCTCCTAATTAACAAAACTTGGAATGGACTTTAGTAAACATTAGCATGGAACCCCACAAGAGGATGTACTCGTATATGGTTCTATCTTAACATAAAGAATAGTAGTCGATGCATGGCGTTCGGTTTTCATAATCGCCCTTTTCTATTCTGAATAAGTCCGAGATAGAGTACCAGCCACCAGCCCGGTATCACAATCGCGGCCAAGTTGGTGCTTCAATATACTCACTTAAATGAA
		</sequence>
		<sequence>
			<taxon idref="Drosophila_simulans_fruitfly_SRR2859255.fna"/>
			TGATTTTTTTATCAAGTAACTTAAGTACTTTTTGGATTTGTTAAGCGGTACAAGACTCTAAGCTTCTTCTGACTCCTACGAAAGACAAAGTATATACCTTAGGAAATGAGTAATAAAGAGGCTAAACATTAGACTTGGACCACGTATGCACGACCGGAACGGTACAAAAAGAGACTTTTTGCCTAGTCATACGCCAAATCCCGCCAGACGACGTTTACCGGCCGGCGCGACCGGGTACTAGTGACCCTAAACGTATCTTTAACGCTCTCATAGGGGACTTCATCTGTTTCGCCGCTTAGGAGATGACAAGGTAAAGGCCTATCGCACATAAGAATAAGGTTATGAAGTCATGAGGCATCTAAGAGAGCGCATCTGATTATTACTCTTATGGCCTTATTCTGTGCGGGATTATGTGATAATAAGGTAAGTATACGTTTTATGTGACTATTTAAGTCATAAGCACACCAAATAACGTTTAATATAATCATCCTTTCTGCATAAGGGGGGGGCAGGATACAGAACCTCTCATCTCGCACTATCGCGTGGTAAAATCAAAAGGCTCTATCGAGGGTTCAAGAATCCACTCAGATTATAAAAACGAATTCGTTTGTCACCGGACAGGTTTTTTGATCCTATAGGAGACTGATTTGAGTTAGTATTCGCAAAATCGACTTCTAACGTGGTATATCAAACTGTTATTCCAAAGAAAAAATAAGCTCCTTTCATTACTAACCTCGTCATGGACATATTTGCGAGAACGTTATCTTATTTTCAAAGCTCCTAATTAACAAAACTTGGAATGGACTTTAGTAAACATTAGCATGGAACCCCACAATCGGATGTACTCGTATATGGTTCTATCTTAACAGAAAGAATAGTAGTCGATGCATGGCGTTCGGTTTTCATAATCGCCCTTTTCTATTCTGAATAAGTCCGAGATAGAGTACCAGCCACCAGCACGGTATCACAATCGCGGCCAAGTTGGTGCTTCAATATACTCACTTAAATGAA
		</sequence>
		<sequence>
			<taxon idref="Drosophila_simulans_fruitfly_SRR2396952.fna"/>
			TGATTTTTTTATCAAGTAACTTAAGTACTTTTTTCTTTTGTTAAGCGGTACAAGACTCTAAGCTTCTTCTGACTCCTACGAAAGACAAAGTATATCCCTTAGGAAATGAGTACTAAAGAGGCTAAACATTAGACTTGGCCCACGTATGCACGACCGGAAAGGTACAAAAAGAGACTTTTTGCCTAGTCATACGCCAAATCCCGCCAGACGACGTTTACCGGCCGGCGCGACCGGGTACTAGTGACCCTAAACGTATCTTTAACGCTCTCATAGGGGACTTCATCTGTTTCGCCGCTTAGGAGATGACAAGGTAAAGGCCTATCGCACATAAGAATAAGGTTACTAAGTCATGAGGCATCTAAGAGAGCGCATCTGATTATTACTCTTATGGCCTTATTCTGTGCGGGATTATGTGATAATAAGGTAAGTATACGTTTACCGTGACTATTTAAGTCATAAGCACACCAAATTACGTTTAATATAATCATCCTTTCTGCATAAGGGGGGGGCAGGATACAGAACCTCTCATCTCGCACTATCGCGTGGTAAAATCAAAAGGCTCTATCGAGGGTTCAAGAATCCACTCAGATTATAAAAACGAATTCGTTACAAGGTGGACAGGTTTTTTGATCCTATAGGAGACTGATTTGAGTTAGTATTCGCAAAATCGACTTCTCACGTGGTATATCAAACTGTTATTCCAAAGAAAAAATAAGCTCCTTTCATTACTAACCTCGTCATGGACATATTTGCGAGAACGTTATCTTATTTTCAAAGCTCCTAATTAACAAAACTTGGAATGGACTTTAGTAAACATTAGCATGGAACCCCACAAGAGGATGTACTCGTATATGGTTCTATCTTAACAGAAAGAATAGTAGTCGATGCATGGCGTTCGGTTTTCATAATCGCCCTTTTCTATTCTGAATAAGTCCGAGATAGAGTACCAGCCACCAGCACGGTATCACAATCGCGGCCAAGTTGGTGCTTCAATATACTCACTTAAATGAA
		</sequence>
		<sequence>
			<taxon idref="Drosophila_simulans_fruitfly_SRR2859316.fna"/>
			TGATTTTTTTATCAAGTAACTTAAGTACTTTTTGGATTTGTTAAGCGGTACAAGACTCTAAGCTTCTTCTGACTCCTACGAAAGACAAAGTATATCCCTTAGGAAATGAGTACTAAAGAGGCTAAACATTAGACTTGGCCCACGTATGCACGACCGGAAAGGTACAAAAAGAGACTTTTTGCCTAGTCATACGCCAAATCCCGCCAGACGACGTTTACCGGCCGGCGCGACCGGGTACTAGTGACCCTAAACGTATCTTTAACGCTCTCATAGGGGACTTCATCTGTTTCGCCGCTTAGGAGATGACAAGGTAAAGGCCTATCGCACATAAGAATAAGGTTACTAAGTCATGTGGCATCTAAGAGAGCGCATCTGATTATTACTCTTATGGCCTTATTCTGTGCGGGGAATTTTGATAATAAGGTAAGTATACGTTTTATGTGACTATTTAAGTCATAAGCACACCAAATAACGTTTAATATAATCATCCTTTCTGCATAAGGGGGGGGCAGGATACAGAACCTCTCATCTCGCACTATCGCGTGGTAAAATCAAAAGGCTCTATCGAGGGTTAAAGATCTCACTCAGATTATAAAAACGAATTCGTTTGTCACCGGACAGGTTTTTTGATCCTATAGGAGACTGATTTGAGTTAGTATTCGCAAAATCGACTTCTAACGTGGTATATCAAACTGTTATTCCAAAGAAAAAATAAGCTCCTTTCATTACTAACCTCGTCATGGACATATTTGCGAGAACGTTATCTTATTTTCAAAGCTCCTAATTAACAAAACTTGGAATGGACTTTAGTAAACATTAGCATGGAACCCCACAAGAGGATGTACTCGTATATGGTTCTATCTTAACAGAAAGAATAGTAGTCGATGCATGGCGTTCGGTTTTCATAATCGCCCTTTTCTATTCTGAATAAGTCCGAGTTAGAGTACCAGCCACCAGCACGGTATCACAATCGCGGCCAAGTTGGTGCTTCAATATACTCACTTAAATGAA
		</sequence>
		<sequence>
			<taxon idref="Drosophila_simulans_fruitfly_SRR2396823.fna"/>
			TGATTTTTTTATCAAGTAACTTAAGTACTTTTTGGATTTGTTAAGCTGTACAAGACTCTAAGCTTCTTCTGACTCCTACGAAAGACAAAGTATATCCCTTAGGAAATGAGTACTAAAGAGGCTAAACATTAGACTTGGCCCACGTATGCACGACCGGAAAGGTACAAAAAGAGACTTTTTGCCTAGTCATACGCCAAATCCCGCCAGACGACGTTTACCGGCCGGCGAGACCGGGTACTAGTGACCCTAAACGTATCTTTAACGATCTCATAGGGGACTTCATCTGTTTCGCCGCTTAGGAGATGACAAGGTAAAGGCCTATCGCACATAAGAATAAGGTTACTAAGTCATGAGGCATCTAAGAGAGCGCATCTGATTATTACTCTTATGGCCTTATTCTGTGCGGGATTATGTGATAATAAGGTAAGTATACGTTTTATGTGACTATTTAAGTCATAAGCACACCAAATAACGTTTAATATAATCATCCTTTCTGCATAAGGGGGGGGCAGGATACAGAACCTCTCATCTCGCACTATCGCGTGGTAAAATCAAAAGGCTCTATCGAGGGTTCAAGAATCCACTCAGATTATAAAAACTAATTCGTTTGTCACCTGACAGGTTTTTTGAGCCTATAGGAGACTGATTTGAGTTAGTATTCGCAAAATCGACTTCTAACGTGGTATATCAAACTGTTATTCCAAAGAAAAAATAAGATCCTTTCATTACTAACCTCGTCATGGACATATTTGCGAGAACGTTATCTTATTTTCAAAGCTCCTAATTAACAAAACTTGGAATGGACTTTAGTAAACATTAGCATGGAACCCCACAAGAGGATGTACTCGTATATGGTTCTATCTTAACAGAAAGAATAGTAGTCGATGCATGGCGTTCGGTTTTCATAATCGCCCTTTTCTATTCTGAATAAGTCCGAGATAGAGTACCAGCCACCAGCACGGTATCACAATCGCGGCCAAGTTGGTGAAGGTTCGCCGGAACTTAAATGAA
		</sequence>
		<sequence>
			<taxon idref="Drosophila_simulans_fruitfly_SRR2396820.fna"/>
			TGATTTTTTTATCAAGTAACTTAAGTACTTTTTGGATTTGTTAAGCGGTACAAGACTCTAAGCTTCTTCTGACTCCTACGAAAGACAAAGTATATCCCTTAGGAAATGAGTACTAAAGAGGCTAAACATTAGACTTGGCCCACGTATGCACGACCGGAAAGGTACAAAAAGAGACTTTTTGCCTAGTCATACGCCAAATCCCGCCAGACGACGTTTACCGGCCGGCGCGACCGGGTACTAGTGACCCTAAACGTATCTTTAACGCTCTCATAGGGGACTTCATCTGTTTCGCCGCTTAGGAGATGACAAGGTAAAGGCCTATCGCACATAAGAATAAGGTTACTAAGTCATGAGGCATCTAAGAGAGCTCATCTGATTATTACTCTACCGGCCTTATTCTGTGCGGGATTATGTGATAATAAGGTAAGTATACGTTTTATGTGACTATTTAAGTCATAAGCACACCAAATATTGTTTAATATAATCATCCTTTCTGCATAAGGGGGGGGCAGGATACAGAACCTATCATCTCGAACTATCGCGTGGTAAAATCAAAAGGCTCTATCGAGGGTTCAAGAATCCACTCAGATTATAAAAACGAATTCGTTTGTCACCGGACAGGTTTTTTGATCCTATAGGAGACTGATTTGAGTTAGTATTCGCAAAATCGACTTCTAACGTGGTATATCAAACTGTTATTCCAAAGAAAAAATAAGCTCCTTTCATTACTAACCTCGTCATGGACATATTTGCGAGAACGTTATCTTATTTTCAACGCTCCTAATTAACAAAACTTGGAATGGACTTTAGTAAACATTAGCATGGAACCCCACAAGAGGATGTACTCGTAAGTGGTTCTATCTTAACAGAAAGAATAGTAGTCGATGAATGGCGTTCGGTTTTCATAATCGCCCTTTTCTATTCTGAATAAGTCCGAGATAGAGTACCAGCCACCAGCACGGTATCACAATCGCGGCCAAGTTGGTGCTTCAATATACTCACTTAAATGAA
		</sequence>
		<sequence>
			<taxon idref="Drosophila_simulans_fruitfly_SRR2396901.fna"/>
			TGATTTTTTTATCAAGTAACTTAAGTACTTTTTGGATTTGTTAAGCGGTACAAGACTCTAAGCTTCTTCTGACTCCTACGAAAGACAAAGTATATCCCTTAGGAAATGAGTACTAAAGAGGCTAAACATTAGACTTGGCCCACGTATGCACGACCGGAAATGTACAAAAAGAGACTTTTTGCCTAGTCATACGCCAAATCCCGCCAGACGACGTTTACCGGCCGGCGCGACCGGGTACTAGTGACCCTAAACGTATCTTTAACGCTCTCATAGGGGACTTCATCTGTTTCGCCGCTTAGGAGATGACAAGGTAAAGGCCTATCGCACATAAGAATAAGGTTACTAAGTCATGAGGCATCTAAGAGAGCGCATCTGATTATTACTCTTATGGCCTTATTCTGTGCGGGATTATGTGATAATAAGGTAAGTATACGTTTTATGTGACTATTTAAGTCATAAGCACACCAAATAACGTTTAATAGAATCATCCTTTCTGCATAAGGGGGGGGCAGGATACAGAACTTCAAATCTCGCACTATCGCGTGGTAAAATCAAAAGTCTCTATCGAGGGTTCAAGAATCCACTCAGATTATAAAAACGAATTCGTTTGTCACCGGACAGGTTTTTTGATCCTATAGGAGACTGATTTGAGTTAGTATTCGCAAAATCGACTTCTAACGTGGTATATCAAACTGTTATTCCAAAGAAAAAATAAGCTCCTTTCATTACTAACCTCGTCATGGACATATTTGCGAGAACGTTATCTCCATTTCAAAGCTCCTAATTAACAAAACTTGGAATTGACTTTAGTAAACATTAGCATGGAACCCCACAAGAGGATGTACTCGTATATGGTTCTATCTTAACAGAAAGAATAGTAGTCGATGCATGGCGTTCGGTTTTCATAATCGCCCTTTTCTATTCTGAATAAGTCCGAGATAGAGTACCCGCCACCAGCACGGTATCACAATCGCGGCCAAGTTGGTTCTTCAATATACTCACTTAAATGAA
		</sequence>
		<sequence>
			<taxon idref="Drosophila_simulans_fruitfly_SRR2859280.fna"/>
			TGATTTTTTTATCAAGTAACTTAAGTACTTTTTGGATTTGTTAAGCGGTACAAGACTCTAAGCTTCTTCTGACTCCTACGAAAGACAAAGTATATCCCTTAGGAAATGAGTACTAAATAGGCTTAACATTAGACTTGGCCCACGTATGCACGACCGGAAAGGTACAAAAAGAGACTTTTTGCCTAGTCATACGCCAAATCCCGCCAGACGACGTTTACCGGCCGGCGCGACCGGGTACTAGTGACCCTCAACGTATCTTTAACGCTCTCATAGGGGACTTCATCTGTTTCGCCGCTTAGGAGATGACAAGGTAAAGGCCTATCGCACATTAGAATAAGGTTACTAAGTCATGAGGCATCTAAGAGAGCGCATCTGATTATTACTCTTATGGCCTTATTCTGTGCGGGATTATGTGATAATAAGGTAAGTATACGTTTTATGTGACTATTTAAGTCATAAGCACACCAAATAACGTTTAATATAATCATCCTTTCTGCATAAGGGGGGGGCAGGATACAGAACCTCTCATCTCGCACTATCGCGTGGTAAAATCAAAAGGCTCTATCGAGGGTTCAAGAATCCACTCAGATTATAAAAACGAATTCGTTTGTCACCGGACAGGTTTTTTGATCCTATAGGAGACTGATTTGAGTTAGTATTCGCAAAATCGACTTCTAACGTGGTATATCAAACTGTTATTCCAAAGAAAAAATAAGCTCCTTTCATTACTAACCTCGTCATGGACATATTTGCGAGAACGTTATCTTATTTTCAAAGCTCCTAATTAACAAAACTTGGAATGGACTTTAGTAAACATTAGCATGGAACCCCACAAGAGGATGTACTCGTATATGGTTCTATCTTAGCAGAAAGAATAGTAGTCGATGCATGGCGTTCGGTTTTCATAATCGCCCTTTTCTATTCTGAATAAGTCCGAGATAGAGTACCAGCCACCAGCACGGTATCACAATCGCGGCCAAGTTGGTGCTTCAATATACTCACTTAACCTCA
		</sequence>
		<sequence>
			<taxon idref="Drosophila_simulans_fruitfly_SRR2859120.fna"/>
			TGATTTTTTTATCAAGTAACTTAAGTACTTTTTGGATTTGTTAAGCGGTACAAGACTCTAAGCTTCTTCTGACTCCTACGAAAGACAAAGTATATCCCTTAGGAAATGAGTACTAAAGAGGCTAAACATTAGACTTGGCCCACGTATGCACGACCGGAAAGGTACAAAAAGAGACTTTTTGCCTAGTCATACGCCAAATCCCGCCAGACGACGTTTACCGGCCGGCGCGACCGGGTACTAGTGACCCTAAACGTATCTTTAACTCTCTCATAGGGGACTTCATCTGTTTCGCCGCTTAGGAGATGACAAGGTAAAGGCCTATCGCACATAAGAATAAGGTTACTAAGTCATGAGGCATCTAAGAGAGCGCATCTGATTATTACTCTTATGGCCTTATTCTGTGCGGGATTATGTGATAATAAGGTAAGTATACGTTTTATGTGACTATTTAAGTCATAAGCACACCAAATAACGTTTAATATAATCATCCTTTCTGCATAAGGGGGGGGCAGGATACAGAACCTCTCATCTCGCACTATCGCGTGGTAAAATCAAAAGGCTCTATCGAGGGTTCAAGAATCCACTCAGATTATAAAAACGAATTCGTTTGTCACCGGACAGGTTTTTTGATCCTATAGGAGACTGATTTGAGTTAGTATTCGCAAAATCGACTTCTAACGTGGTATATCAAACTGTTATTCCAAAGAAAAAATAAGCTCCTTTCATTACTAACCTCGTCATGGACATATTTGCGAGAACGTTATCTTATTTTCAAAGCTCCTAATTAACACAACTTGGAATGGACTTTAGTAAACATTAGCATGGAACCCCACAAGAGGATGTACTATAATATGGTTCTATCTTAACAGAAAGAATAGTAGTCGATGCATGGCGTTCGGTTTTCATAATCGCCCTTTTCTATTCTGAATAAGTCCGAGATAGCGTACCAGCCACCAGCCCGGTATCACAATCGCGGCCAAGTTGGTGCTTCAATATACTCAATTAAATGAA
		</sequence>
		<sequence>
			<taxon idref="Drosophila_simulans_fruitfly_SRR2396850.fna"/>
			TTATTTTTTTATCAAGTAACTTAAGTACTTTTTGGATTTGTTAAGCGGTACAAGACTCTAAGCTTCTTCTGACTCCTACGAAAGACAAAGTTTATCCCTTAGGAAATGAGTACTAAAGAGGCTAAACATTAGACTTGGCCCACGTATGCACGACCGGAAAGGTACAAAAAGAGACTTTTTACCTAGTCATACGCCAAATCCCGCCAGACGACGTTTACCGGCCGGCGCGACCGGGTACTAGTGACCCTAAACGTATCTTTAACGCTCTCATAGGGGACTTCATCTGTTTCGCCGCTTAGGAGATGACAAGGTATAGGCCTATCGCACATAAGAATAAGGTTACTAAGTCATGAGTCACCTAAGAGAGCGCATCTGATTATTACTCTTATGGCCTTATTCTGTGCGGGATTATGTGATAATAAGGTAAGTATACGTTTTATGTGACTATTTAAGTCATAAGGACACCAAATAACGTTTAATATAATCATCCTTTCTGCATAAGGGGGGGGCAGGATACAGAACCTCTCATCTCGCACTATCGCGTGGTAAAATCAAAAGGCTCTATCGAGGGTTCAAGAATCCACTCAGATTATAAAAACGAATTCGTTTGTCACCGGACAGGTTTTTTGATCCTATAGGAGACTGATTTGAGTTAGTATTCGCAAAATCGACTTCTAACGTGGTATATCAAACTGTTATTCCAAAGAAAAAATAAGCTCCTTTCATTACTAACCTCGTCATGGACATATTTGCGAGAACGTTATCTTATTTTAAAAGCTCCTAATTAACAACACTTGGAATGGACTTTAGTAAACATTAGCATGGAACCCCACAAGAGGATGTACTCGTATATGGTTCTATCTTAACAGAAAGAATAGTAGTCGATGCATGGCGTTCGGTTTTCATAATCGCCCTTTTCTATTCTGAATAAGTCCGAGATAGAGTACCAGCCACCAGCACGGTATCAAAATCGCGGCCAAGTTGTTGCTTCAATATACTCACTTAAATGAA
		</sequence>
		<sequence>
			<taxon idref="Drosophila_simulans_fruitfly_SRR2859229.fna"/>
			TGATTTTTTTATCAAGTAACTTAAGTACTTTTTGGATTTGTTAAGCGGTACAAGACTCTAAGCTTCTTCTGACTCCTACGAAAGACAAAGTATATCCCTTAGGAAATGAGTACTAAAGAGGCTAAACATTAGACTTGGCCCACGTATGCACGACCGGAAAGGTACAAAAAGAGACTTTTTGCCTAGTCATACGCCAAATCCCGCCAGACGACGTTTACCGGCCGGCGCGAACGGGTACTAGTGACCCTAAACGTATCTTTAACGCTCTCATAGGGGACTTCATCTGTTTCGCCGCTTAGGAGATGACAAGGTAAAGGCCTATCGCACATAAGAATAAGGTTACTACGTCATGAGGCATCTAAGAGAGCGCATCTGATTATTACTCTTATGGCCTTATTCTGTGCGGGATTATGTGATAATAAGGTTAGTATACGTTTTATGTGACTATTTAAGTCATAAGCACACCAAATAACGTTTAATATAATCATCCTTTTAAAGAAAGGGGTGGGCTGGATACAGAACCTCTCATCTCGCACTATCGCGTGGTAAAATCAAAAGGCTCTATCGAGGGTTCAAGAATCCACTCAGATTATAAAAACGAATTCGTTTGTCACCGGTCAGGTTTTTTGATCCTATAGGAGACTGATTTGAGTTAGTATTCGCAAAATCGACTTCTAACGTGGTATATCAAACTGTTATTCCAAAGAAAAAATAAGCTCCTTTCATTACTAACCTCGTCATGGACATATTTGCGAGAACGTTATCTTATTTTCAAAGCTCCTAATTAACAAAACTTGGAATGGACTTTAGTAAACATTAGCATGGAACCCCACAAGAGGATGTACTCGTATATGGTTCTATCTTAACAGAAAGAATAGTAGTCGATGCATGGCGTTCGGTTTTCATAATCGCCCTTTTCTATTCTGAATAAGTCCGAGATAGAGTACCAGCCACCAGCACGGTATCACAATCGCGGCCAAGTTGGTGCTTCAATATACTCACTTAAATGAA
		</sequence>
		<sequence>
			<taxon idref="Drosophila_simulans_fruitfly_SRR2859292.fna"/>
			TGATTTTTTTATCAAGTAACTTAAGTACTTTTTGGATTTGTTAAGCGGTACAAGACTCTAAGCTTCTTCTGACTCCTACGAAAGACAAAGTATATCCCTTAGGAAATGAGTACTAAAGAGGCTAAACATTAGACTTGGCCCACGTATGCACGACCGGAAAGGTACAAAAAGAGACTTTTTGCCTAGTCATACTCCAAATCCCGCCAGACGACGTTTACCGGCCGGCGCGACCGGGTACTAGTGACCCTAAACGTATCTTTAACGCTCTCATAGGTGACTTCATCTGTTTCGCCGCTTAGGAGATGACAAGGTAAAGGCCTATCGCACATAAGAATAAGGTTACTAAGTCATGAGGCATCTAAGAGAGCGCATCTGATTATTACTCTTATGGCCTTATTCTGTGCGGGATTATGTGATAATAAGGTAAGTATACGTTTTATGTGACTGTTTAAGTCATAAGCACACCAAATAACGTTTAATATAATCATCATTTCTGCATAAGGGGGGGGCAGGATACAGAACCTCTCATCTCGCACTATCGCGTGGTAAAATCAAAAGGCTCTATCGAGGGTTCAAGAATCCACTCAGATTATAAAAACGAATTCGTTTGTCACCGGACAGGTTTTTTGATCCTATAGGAGACTGATTTGAGTTAGTATTCGCAAAATCGACTTCTAACGTGGTATATCAAACTGTTATTCCAAAGAAAAAATAAGCTCCTTTCATTACTAACCTCGTCGATTTGTTTTTTGCGAGAACGTTATCTTATTTTCAAAGCTCCTAATTAACAAAACTTGGAATGGACTTTAGTAAACATTAGCATGGAACCCCACAAGAGGATGTACTCGTATATGGTTCTATCTTAACAGAAAGAATAGTAGTCGATGCATGGCGTTCGGTTTTCAAAGTCGCCCTTTTCTATTCTGAGTAAGTCCGAGATAGAGTACCAGCCACAAGCCCGGTATCACAATCGCGGCCAAGTTGGTGCTTCAATATACTCACTTAAATGAA
		</sequence>
		<sequence>
			<taxon idref="Drosophila_simulans_fruitfly_SRR2859254.fna"/>
			TGATTTTTTTATCAAGTAACTTAAGTACTTTTTGGATTTGTTAAGCGGTACAAGACTCTAAGCTTCTTCTGACTCCTACGAAAGACAAAGTATATCCCTTAGTAAATGAGTACTAAAGAGGCTAAACATTAGACTTGGCCCACGTATGCACGACCGTAAAGGTACAAAAAGAGACTTTTTGCCTAGTCATACGCCAAATCCCGCCAGACGACGTTTACCGGCCGGCGCGACCGGGTACTAGTGACCCTAAACGTATCTTTAACGCTCTCATAGGGGACTTCATCTGTTTCGCCGCTTAGGAGATGACAAGGTAAAGGCCTATCGCACATAAGAATAAGGTTACTAAGTCATGAGGAATCTAAGAGAGCGCATCTGATTATTACTCTTATGGCCTTATTCTGTGCGGGATTATGTGATAATAAGGTATGTATACGTTTTATGTGACTATTTAAGTCATAAGCACACCAAATAACGTTTAATATAATCATCCTTTCTGCATAAGGGGGGGGCAGGATACAGAACCTCTCATCTCGCACTATCGCGTGGTAAAATCAAAAGGCTCTATCGAGGGTTCAAGAATCCACTCAGATTATAAAAACGAATTCGTTTGTCACCGGACAGGTTTTTTGATCCTATAGGAGACTGATTTGAGTTAGTATTCGCAAAATCGACTTCTAACGTGGTATATCAAACTGTTATTCCAAAGAAAAAATAAGCTCCTTTCATTACTAACCTCGTCATGGACATATTTTCGAGAACGTTATCTTATTTTCAAAGCTCCTAATTAACAAAACTTGGAATGGACTTTAGTAAACATTAGCATGGAAACCCACAAGAGGATGTACTCGTATATGGTTCTATCTTAACAGAAAGAATAGTAGTCGATGCATGGCGTTCGGTTTTCATAATCGCCCTTTTCTATTCTGAATAAGTCCGAGATAGAGTACCAGCCACCAGCACGGTATCACAATCGCGGCCAAGTTGGTGCTTCAATATACTCACTTAAATGAA
		</sequence>
		<sequence>
			<taxon idref="Drosophila_simulans_fruitfly_SRR2859321.fna"/>
			TGATTTTTTTATCAAGTAACTTAAGTACTTTTTGGATTTGTTAAGCGGTACAAGACTCTAAGCTTCTTCTGACTCATACGAAAGACAAAGTATATCCCTTAGGAAATGAGTACTAAAGAGGCTAAACATTAGACTTGGCCCACGTATGCACGACCGGAAAGGTACAAAAAGAGACTTTTTGCCTAGTCATACGCCAAATCCCGCCAGACGACGTTTACCGGCCGGCGCGACCGGGTACTAGTGACCCTAAACGTATCTTTAACGCTCTCATAGGGGACTTCATCTGTTTCGCCGCTTAGGAGATGACAAGGTAAAGGCCTATCGCACATAAGAATAAGGTTACTAAGTCATGAGGCATATAAGAGAGCGCATCTGATTATTACTCTTATGGCCTTATTCTGTGCGGGATTATGTGATAATAAGGTAAGTATACGTTTTATGTGACTATTTAAGTCCCAAGCACACCAAATAACGTTTAATATAATCATTCTTTCTGCATACGGGGGGGGCAGGATACAGAACCTCTCATCTCGCACTATAGCGTGGTAAAATCAAAAGGCTCTATCGAGGGTTCAAGAATCCACTCAGATTATAAAAACGAATTCGATTGTCACCGGACAGGTTTTTTGATCCTATAGGAGACTGATTTGAGTTAGTATTCGCAAAATCGACTTCTAACGTGGTATATCAAACTGTTATTCCACTGAAAAAATAAGCTCCTTTCATTACAAACATCGTCATGGACATATTTGCGAGAACGTTATCTTATTTTCAAAGCTCCTAATTAACAAAACTTGGAATGGACTTTAGAAAACATTAGCATGGAACCCCACAAGAGGATGTACTCGTATATGGTTCTATCTTAACAGAAAGAATAGTAGTCGATGCATGGCGTTCGGTTTTCATAATCGCCCTTTTCTATTCTGAATAAGTCCGATATAGAGTACCAGCCACCAGCACGGTATCACAATCGCGGCCAAGTTTGTGCTTCAATATACTCACTTAAATGAA
		</sequence>
		<sequence>
			<taxon idref="Drosophila_simulans_fruitfly_SRR2859168.fna"/>
			TGATTTTTTTATCAAGTAACTTAAGTACTTTTTGGATTTGTTAAGCGGTACAAGACTCTAAGCTTCTTCTGACTCCTACGCAAGACAAAGTATATCCCTTAGGAAATGAGTACTAAAGAGGCTAAACATTAGACTTGGCCCACGTATGCACGACCGGAAAGGTACAAAAAGAGACTTTTTGCCTAGTCATACGCCAAATCCCGCCAGACGACGTTTACCGGCCGGCGCGACCGGGTACTAGTGACCCTAAACGTATCTTTAACGCTCTCATAGTGGACTTCATCTGTTTCGCCGCTTAGGAGATGACAAGGTAAAGGCCTATCGCACATAAGAATAAGGTTACTAAGTCATGAGGCATCTAAGAGAGCGCATCTGATTATTACTCTTATGGCCTTATTCTGTGCGGGATTAAGTGATAATAAGGTAAGTATACGTTTTATGTGACTATTTAAGTCATAAGCACACCAAATAACGTTTAATATAATCATCCTTTCTGCATAAGGGGGGGGCAGGATACAGAACCTCTCATCTCGCACTATCGCTTGTTAAAATCAAAAGGCTCTATCGAGGGTTCAAGAATCCACTAAGATTATAAAAACGAATTCGTTTGTCACCGGACAGGTTTTTTGATCCTATAGGAGACTGATTTGAGTTAGTATTCGCAAAATCGACTTCTAACGTGGTATATCAAACTGTTATTCCAAAGAAAAAATAAGCTCCTTTCATTACTAACCTCGTCATGGACATATTTGCGAGAACGTTATCTTATTTTCAAAGCTCCTAATTAACAAAACTTGGAATGGACTTTAGTAAACATGAGCATGGAACCCCACAAGAGGATGTACTCGTATATGGTTCTATCTTAACAGAAAGAATAGTAGTCGATGCATGGCGTTCGGTTTTCATAATCGCCCTTTTCTATTCTGAATAAGTCCGAGATAGAGTACCAGCCACCAGCACGGTATCACAATCGCGGCCAAGTTGGTGCTTCAATATACTCACTTAAATGAA
		</sequence>
		<sequence>
			<taxon idref="Drosophila_simulans_fruitfly_SRR2859145.fna"/>
			TGATTTTTTTATCAAGTAACTTAAGTACTTTTTGGATTTGTTAAGCGGTACAAGACTCTAAGCTTCTTCTGACTCCTACGAAACAACAAGTATATCCCTTAGGAAATGAGTACTAAAGAGGCTAAACATTAGCTTTGGCCCACGTATGCACGACCGGAAAGGTACAAAAAGAGACCCGGGGAACAGTCATACGCCAAATCCCGCCAGACGACGTTTACCGGCCGGCGCGACCGGGTACTAGTGACCCTAAACGTATCTTTAACGCTCTCATAGGGGACTTCATCTGTTTCGCCGCTTAGGAGATGACAAGGTAAAGGCCTATCGCACATAAGAATAAGGTTACTAAGTCATGAGGCATCTAAGAGAGCGCATCTGATTATTATTCTTATGGCCTTATTCTGTGCGGGATTATGTGATAATAAGGTAAGTATACGTTTTATGTGACTATTTAAGTCATAAGCACACCAAATAACGTTTAATATAATCATCCTTTCTGCATAAGGGGGGGGCAGGATACAGAACCTCTCATCTCGCACTATCGCGTGGTAAAATCAAAAGGCTCTATCGAGGGTTCAAGAATCCACTCAGATTATAAAAACGAATTCGTTTGTCACCGGACAGGTTTTTTGATCCTATAGGAGACTGATTTGAGTTAGTATTCGCAAAATCGACTTCTAACGTGGTATATCAAACTGTTATTACAAAGAAAAAATAAGCTCCTTTCATTACTAACCTCGTCATGGACATATTTGCGAGAACGTTATCTTATTTTCAAAGCTCCTAATTAACAAAACTTGGAATGGACTTTAATAAACATTAGCATGGAACCCCACAAGAGGATGTACTCGTATATGGTTCTATCTTAACAGAAAGAATAGTAGTCGATGCATGGCGTTCGGTTTTCATAATCGCCCTTTTCTATTCTGAATAAGTCCGAGATAGAGTACCAGCCACCAGCACGGTATCACAATCGCGGCCAAGTTGGTGCTTCAATATACTCACTTAAATGAA
		</sequence>
		<sequence>
			<taxon idref="Drosophila_simulans_fruitfly_SRR2396840.fna"/>
			TGATTTTTTTATCAAGTAACTTAAGTACTTTTTGGATTTGTTAAGCGGTACAAGACTCTAAGCTTCTTCTGACTCCTACGAAAGACAAAGTATATCCCTTAGGAAATGAGTACTAAAGAGGCTAAACATTAGACTTGGCCCACGTATGCACGACCGGAAAGGTACAAAAAGAGACTTTTTGCCTAGTCATACGCCAAATCCCGCCAGACGACGTTTACCGGCCGGCGCGACCGGGTACTAGTGACCCTAAACGTATCTTTAACGCTCTCATAGGGGACTTCATCTGTTTCGCCGCTTAGGAGATGACAGGGTAAAGGCCTATCGCACATAAGAATAAGGTTACTAAGTCATGAGGCATCTAAGAGAGCGCATCTGATTATTACTCTTATGGCCTTATTCTGTGCGGGATTATGTGATAATAAGGTAAGCATACGTTTTATGTGACTATTTAAGTAATAAGCACACCAAATAACGTTTAATATAATCATCCTTTCTGCATAAGGTGGGGTCAGGATACAGAACCTCTCATCTCGCACTATCGCGTGGTAAAATCAAAAGGCTCTATCGAGGGTTCAAGAATCCACTCAGTTTATAAAAATGAATTCGTTTGTCACCGGACAGGTTTTTTGATCCTATAGGAGACTGATTTGAGTTCTCCGTCGCAAAATCGACTTCTAACGTGGTATATCAAACTGTTATTCCACAGAAAAAATAAGCTCCTTTCATTACTAACCTCGTCATGGACATATTTGCGAGAACGTTATCTTATTTTCAAAGCTCCTAATTAACAAAACTTGGAGTGGACTTTAGTAAACATTAGCATGGAACCCCACAAGAGGATGTACTCGTATATGGTTCTATCTTAACAGAAAGAATAGTAGTCGATGCATGGCGTTCGGTTTTCATAATCGCCTTTTTCTATTCTGAATAAGTCCGAGATAGAGTACCAGCCACCAGCACGGTATCACAATCGCGGCCAAGTTGGTGCTTCAATATACTCACTTAAATGAA
		</sequence>
		<sequence>
			<taxon idref="Drosophila_simulans_fruitfly_SRR2397048.fna"/>
			TGATTTTTTTATCAAGTAACTTAAGTACTTTTTGGATTTGTTAAGCGGTACAAGACTCTAAGCTTCTTCTGACTCCTACGAAAGACAAAGTATATCCCTTAGGAAATGAGTACTAAAGAGGCTAAACATTAGACTTGGCCCACGTATGCACGACCGGAAAGGTACAAAAAGAGACTTTTTGCCTAGTCATACGCCAAATCCCGCCAGACGACGTTTACATAATTAAGCGACCGGGTACTAGCGACCCTAAACGTATCTTTAACGCTCTCATAGGGGACTTCATCTGTTTCGCCGCTTAGGAGATGACAAGGTAAAGGCCTATCGCACATAAGAATAAGGTTACTAAGTCATGAGGCATCTAAGAGAGCGCATCTGATTATTACTCTTATGGCCTTATTCTGTGCGGGATTATGTGATAATAAGGTAAGTATACGTTTTATGTGGCTATTTAAGTCATAAGCACACCAAATAACGTTTAATATAATCCTCCTTTCTGCATAAGGGGGGGGCAGGATACAGAACCTCTCATCTCGCACTATCGCGTGGTAAAATCAAAAGGCTCTATCGTTAAACCAAGAATCCACTCAGATTATAAAAACGAATTCGTTTGTCACCGGACAGGTTTTTTGATCCTATAGGAGACTGATTTGAGTTAGTATTAGCAAAATCGACTTCTAACGTGGTATATCAAACTGTTCCTCCAAAGAAAAAATAAGCTCCTTTCATTACTAACCTCGTCATGGACATATTTGCGAGAACGTTATCTTATTTTCAAAGCTCCTAATTAACAAAACTTGGAATGGACTTTAGTAAAGATTAGCATGGAACCCCACAAGAGGATGTACTCGTATATGGTTCTATCTTAACAGAAAGAATAGTAGTCGACTCATGGCGGGCGGTTTTCATAATCGCCCTTTTCTATTCTGAATAAGTCCGAGATAGAGTACCAGCCACCAGCACGGTATCACAATCGCGGCCAAGTTGGTGCTTCAATATACTCACTTAAATGAA
		</sequence>
		<sequence>
			<taxon idref="Drosophila_simulans_fruitfly_SRR2859160.fna"/>
			TGATTTTTTTATCAAGTAACTTAAGTACTTTTTGGATTTGTTAAGCGGTACAAGACTCTAAGCTTCTTCTGACTCCTACGAAAGACAAAGTATATCCCTTAGGAAATGAGTACTAAAGAGGCTAAACATTAGACTTGGCCCACGTATGCACGACCGGAAAGGTACCAAAAGAGACTTTTTGCCTAGTCATACGCCATATCCCGCCAGACGACGTTTACCGGCCGGCGCGACCGGGTACTAGTGACCCTAAACGTATCTTTAACGCTCTCATAGGGGACTTCATCTGTTTCGCCGCTTAGGAGATGACAAGGTAAAGGCCTATCGCACATAAGAATAAGGTTACTAAGTCATGAGGCATCTAAGAGATAGCATCTGATTATTACTCTTATGGCCTTATTCTGTGCGGGATTATGTGATAATAAGGTAAGTATACGTTTTATGTGACTATTTAAGTCATAAGCACACCAAATAACGTTTAATATAATCATCCTTTCTGCATAAGGGGGGGGCAGGATACAGAACCTCTCATCTCGCACTATCGCGTGGTAAAATCAAATGGCCCTATCGAGGGTTCAAGAATCAACTCAGATTATAAAAACGAATTCGTTTGTCACCGGACAGGTTTTTTGATCCTATAGGAGACTGATTTGAGTTAGTATTCGCAAAATCGACTTCTAACGTGGTATATCAAACTGTTATTCCAAAGAAAAAATAAGCTCCTTTCATTACTAACCTCGTCATGGACATATTTGCGAGAACGTTATCTTATTTTCAAAGCTCCTAATTAACAAAACTTGGAATGGACTTTAGTAAACATTAGCATGGAACCCCACAAGAGGATGTACTCGTATATGGTTCTATCTTAACAGAAAGAATAGTAGTCGATGCATGGCGTTCGGTTTTCATAATCGCCCTTTTCTATTATGAATAAGTCCGAGATAGAGTACCAGCCACCAGCACGGTATCACAATCGCGGCCAAGTTGGTGCTTCAATATACTCACTTAAATGAA
		</sequence>
		<sequence>
			<taxon idref="Drosophila_simulans_fruitfly_SRR2397071.fna"/>
			TGATTTTTTTATCAAGTAACTTAAGTACTTTTTGGATTTGTTAAGCGGTACAAGACTCTAAGCTTCTTCTGACTCCTACGAAAGACAAAGTATATCCCTTAGGAAATGAGTACTAAAGAGGCTAAACATTAGACTTGTCCCACGTATGCACGACCGGAAAGGTACAAAAAGAGACTTTTTGCCTAGTCATACGCCAAATCCCGCCAGACGACGTTTACCGGCCGGCGCGACCGGGTACTAGTGACCCTAAACGTATCTTTAACGCTCTCATAGGGGACTTCATCTGTTTCGCCGCTTAGGAGATGACAAGGTAAAGGCCTATCGCACATAAGAATAAGGTTACTAAGTCATGAGGCATCTAAGAGAGCGAATCTGATTATTACTCTTATGGCCTTATTCTGTGCGTGATTATGTGATAATAAGGTAAGTATACGTTTTATGTGACTATTTAAGTCATAAGCACACCAAATAACGTTTAATATAATCATCCTTTCTGCATAAGGGGGGGGCAGGATACAGAACCTCTCATCTCGCACTATCGCGTGGTAAAATCAAAAGGCTCTATAGAGGGTTCAAGAATCCACTCAGATTATAAAAACGAATTCGTTTGTCACCGGACAGGTTTTTTGATCCTATAGGAGACTGATTTGAGTTAGTATTCGCAAAATCGACTTCTAACGTGGTATATCAAACTGTTATACCAAAGAAAAAATAAGCTCCTTTCATTACTAACCTCGTCATGGACATATTTGCGAGAACGTTATCTTATTTTCAAAGCTCCTAATTAACAAAACTTGGAATGGACTTTAGTAAACATTAGCATGGAACCCCACAAGAGGATGTACTCGTATATGGTTCTATCTTAACAGAAAGAATAGTAGTCGATGCATGGCGTTCGGTTTTCATAATCGCCCTTTTCTATTCTGAATAAGTCCGAGATAGAGTACCAGCCACCAGCACGGTATCACACTCGCGGCCAAGAGGGTGCTTCAATATACTCACTTAAATGAA
		</sequence>
		<sequence>
			<taxon idref="Drosophila_simulans_fruitfly_SRR2396876.fna"/>
			TGATTTTTTTATCAAGTAACTTAAGTACTTTTTGGATTTGTTAAGCGGTACAAGACTCTAAGCTTCTTCTGACTCCTACGAAAGCCAAAGTATATCCCGTAGGAAATGAGTACTAAAGAGGCTAAACATTAGACTTGGCCCACGTATGCACGACCGGGAAGGTACAATGGTCTACTTTTTGCCTAGTCATACGCCAAATCCCGCCAGACGACGTTTACCGGCCGGCGCGACCGGGTACTAGTGACCCTAAACGTATCTTTAACGCTCTCATAGGGGACTTCATCTGTTTCGCCGCTTAGGAGATGACAAGGTAAAGGCCTATCGCACATAAGAATAAGGTTACTAAGTCATGAGGCATCTAAGAGAGCGCATCTGATTATTACTCTTATGGCCTTATTCTGTGCGGGATTATGTGATAATAATGTAAGTATACGTTTTATGTGACTATTTAAGTCATAAGCACACCAAATAACGTTTAATATAATCATCCTTTCTGCATAAGGGGGGGGCAGGATACAGAACCTCTCATCTCGCACTATCGCGTGGTAAAATCAAAAGGCTCTATCGAGGGTTCAAGAATCCACTCAGATTATAAAAACGAATTCGTTTGTCACCGGACAGGTTTTTTGAGTCTATAGGAGACTGATTTGAGTTAGTATTCGCAAAATCGACTTCTAACGTGGTATATCAAACTGTTATTCCAAAGATCTAATAAGCTCCTTTCATTACTAACCTCGTCATGGACATATTTGCGAGAACGTTATCTTATTTTCAAAGCTCCTAATTAACAAAACTTGGAATGGACTTTAGTAAACATTAGCATGGAACCCAACAAGAGGATGTACTCGTATATGGTTCTATCTTAACAGAAAGAATAGGAGTCGATGCATGGCGTTCGGTTTTCATAATCGCCCTTTTCTATTCTGAATAAGTCCGAGATAGAGTACCAGCCACCAGCACGGTATCACAATCGCGGCCAAGTTGGTGCTTCAATATACTCACTTAAATGAA
		</sequence>
		<sequence>
			<taxon idref="Drosophila_simulans_fruitfly_SRR2859137.fna"/>
			TGATTTTTTTATCAAGTAACTTAAGTACTTTTTGGATTTGTTAAGCGGTACAAGACTCTAAGCTTCTTCTGACTCCTACGAAAGACAAAGTATATCCCTTAGGAAATGAGTACTAAAGAGGCTAAACATTAGACTTGGCCCACGTATGCACGACCGGAAAGGTACAAAAAGAGACTTTTTGCCTAGTCATACGCCAAATCCCGCCAGACGACGTTTACCGGCCGGCGCGACCGGGTACTAGTGACCCTAAACTTATCTTTAACGCTCTCATAGGGGACTTCATCTGTTTCGCCGCTTAGGAGATGACAAGGTAAAGGCCTATCGCACATAAGAATAAGGTTACTAAGTCATGAGGCATCTAAGAGAGCGCATCTGATTATTACTCTTATGGCCTTATTCTGTGCGGGATTATGTGATAATAAGGTAAGTATACGTTTTATGTGACTATTTAAGTCATAAGCACACCAAATAACGTTTAATATAATCATCCTTTCTGCATAAGGGGGGGGCAGGATACAGAACCTCTCATCTCGCACTATCGCGTGGTAAAATCAAAAGGCTCTATCGAGGGTTCAAGAATCCACTCAGATTATAAAAACGAATTCGTTTGTCACCGGACAGGTTTTTTGAGCCTATAGGAGACTGATTTGAGTTAGTATTCGCAAAATCGACTTCTAACGTGGTATATCAAACTGTTATTCCAAATAAAAAATAAGCTCCTTTCATTACTAACCTCGTCATGGACATATTTGCGAGAACGTTATCTTATTTTCAAAGCTCCTAATTAACAAAACTTGGAATGGACTTTAGTAAACATTAGCATGGAACCCCACAAGAGGATGTACTCGTATATGGTTCTATCTTAACAGAAAGAATAGTAGTCGATGCATGGCGTTCGGTTTTCATAATCGCCCTTTTCTATTCTGAATAAGTCCGAGATAGAGTACCAGCCACCAGCCCGGTATCACAATCGCGGCCAAGTTGGTGCTTCAATATACTCCCTTAAATGAA
		</sequence>
		<sequence>
			<taxon idref="Drosophila_simulans_fruitfly_SRR2859092.fna"/>
			TGATTTTTTTATCAAGTAACTTGAGTACTTTTTGGATTTGTTAAGCGGTACAAGACTCTAAGCTTCTTCTGACTCCTACGAAAGACAAAGTATATCCCTTAGGAAATGAGTACTAAAGAGGCTAAACATTAGACTTGGCCCACGTATGCACGACCGGAAAGGTACAAAAAGAGACTTTTTGCCTAGTCATACGCCAAATCCCGCCAGACGACGTTTACCGGCCGGCGCGACCGGGTACTAGTGACCCTAAACGTATCTTTAACGCTCTCATAGGGGACTTCATCTGTTTCGCCGCTTAGGAGATGACAAGGTAAAGGCGTATCGCACATAGGAATAAGGTTACTAAGTCATGAGGCATCTAAGAGAGCGCATCAGATTATTACTCTTATGGCCTTATTCTGTGCGGGATTATGTGATAATAAGGTAAGTATACGTTTTATGTGACTATTTAAGTCATAAGCACACCAAATAACGTTTAATATAATCATCCTTTCTGCATAAGGGGGGGGCAGGATACAGAACCTCTCATCTCGCACTATCGCGTTGTAAAATCAAAAGGCTCTATCAAGGGTTCAAGAATCCACACAGATTATAAAAACGAATTCGTTTGTCACCGGACAGGTTTTTTGATCCTATAGGAGACTGATTTGAGTTAGTATTCGCATAATCGACTTCTAACGAGGTATATCAAACTGTTATTCCAAAGAAAAAATAAGCCCCTTTCATTACTAAACTCGTCATGGACATATTTGCGAGAACGTTATCTTATTTTCAAAGCTCCTAATTAACAAAACTTGGAATGGACTTTAGTAAACATTAGCATGGAACCCCACAAGAGGATGTACTCGTATATGTTTCTATCTTAACAGAAAGAATAGTAGTCGATGCATGGCGTTCGGTTTTCATAATCGCCCTTTTCTATTCTGAATAAGTCCGAGATAGAGTACCAGCCACCAGCCCAGTATCACAATCGCGGCCAAGTTGGTGCTTCAATATACTCACTTAAATGAA
		</sequence>
		<sequence>
			<taxon idref="Drosophila_simulans_fruitfly_SRR2859126.fna"/>
			TGATTTTTTTATCAAGTAACTTAAGTACTTTTTGGATTTGTTAAGCGGTACAAGACTCTAAGCTTCTTCTGACTCCTACAAAAGACAAAGTATATCCATTAGGAAATGAGTACTAAAGAGGCTAAACATTAGACTTTGCCCACGTATGCACCACCGGAAAGGTACAAAAAGAGACTTTTTGCCTAGTCATACGCCAAATCCCGCCAGACGACGTTTACCGGCCGGCGCGACCGGGTACTAGTGACCCTAAAAGTATCTTTAACGCTCTCATAGGGGACTTCATCTGTTTCGCCGCTTAGGAGATGACAATGTAAAGGCCTATCGCACATAAGAATAAGGTTACTAAGTCATGAGGCATCTAAGAGAGCGCATCTGATTATTACTGTTATGGCCTTATTCTGTGCGGGATTATGTGATAATAAGGTAAGTATACGTTTTATGTGACTATTTAAGTCATAAGCACACCAAATAACGTTTAATATGATCATCCTTTCTGCATAAGGGGGGGGCAGGATACAGAACCTCTCATCTCGCACTATCGCGTGGTAAAATCAAAAGGCTCTATCGAGGGTTCAAGAATCCACTCAGATTATAAAAACGAATTCATTTGTCACCGGACAGGTTTTTTGATCCTATAGGAGACTGATTTGAGTTAGTATTCGCAAAATCGACTTCTAACGTGGTATATCAAACTGTTATTCCAAAGAAAAAATAAGCTCCTTTCATTACTAACCGCGTCATGGACATATTTGCGAGAAAGTTACCTTATTTTCAAAGCTACTAATTAACAAAACTTGAAATGGACTTTAGTAAACATTAGCATGGAACCCCACAAGAGGATGTACTCGTATATGGTTCTATCTTAACAGAAAGAATAGTAGTCGATGCCTGGCGTTCGGTTTTCATAATCGCCCTTTTCTATTCTGAATAAGTCCGAGATAGAGTACCAGCCACCAGCACGGTTAATCAATCGCGGCCAAGTTGGTGCTTCAATATACTCACTTAAATGAA
		</sequence>
		<sequence>
			<taxon idref="Drosophila_simulans_fruitfly_SRR2396935.fna"/>
			TGATTTTTTTATCAAGTAACTTAAGTACTTTTTGGATTTGTTAAGCGGTACAAGACTCTAAGCTTCTTCTGACTCCTACGAAAGACAAAGTATATCCCTTAGGAAATGAGTACTAAAGAGGCTAAACATTAGACTTGGCCCACGTATGCACGACCGGAAAGGTACAAAAAGAGACTTTTTGCCTAGTCATACGCCAAATCCCGCCAGACGACGTTTACCGGCCGGCGCGACCGGGTACTAGTGACCCTAAACGTATCTTTAACGCTCTCATAGGGGACTTCATCTGTTTCGCCGCTTAGGAGATGACAAGGTAAAGGCCTATCGCACATAAGAATAAGGTTACTAAGTCATGAGGCATCTAAGAGAGCGCATCTGATTATTACTCTTATGGCCTTATTCTGTGCGGGATTATGTGATAATAAGGTAAGTATACGTTTTATGTGACTATTTAAGTCATAAGCACACCAAATAACGTTTAATATAATCATCCTTTCTGCATAAGGGGGGGGCAGGATAGAGAACCTCTCATCTCGCACTATCGCGTGGTAAAATCAAAAGGCTCTATCGAGGGTTCAAGAATCCACTCAGATTATAAAAACGAATTCGTTTGTCACCGGACAGGTTTTTTGATCCTATAGGAGACTGATTTGAGTTAGTATTCGCAAAATCGACTTCTAACGTGGTATATCAAACTGTTATTCCAAAGAAAAAATAAGCTCCTTTCATTACTAACCTCGTCATGGACATATTTGCGAGAACGTTATCTTATTTTCAAAGCTCCTATTTAACAAAACTTGGAATGGACTTTAGTAAACATTAGCATGGAACCCCACAAGAGGATGTACTCGTATATGGTTCTATCTTAACAGAAAGAATAGTAGTCGATGCATGGCGTTCGGTTTTCATAATCGCCCTTTTCTATTCTGAATAATTCCGAGATAGAGTACCAGCCACCAGCACGGTATCACAATCGCGGCCAAGTTGGTGCTTCAATATACTCACTTAAATGAA
		</sequence>
		<sequence>
			<taxon idref="Drosophila_simulans_fruitfly_SRR2396882.fna"/>
			TGATTTTTTTATCAAGTAACTTAAGTACTTTTTGGATTTGTTAAGCGGTACAAGACTCTAAGCTTCTTCATACTCCTACGAAAGACAAAGTATATCCCTTAGGAAATGAGTACTAAAGAGGCTAAACATTAGACTTGGCCCACGTATGCACGACCGGAAAGGTACAAAAAGAGACTTTTTGCCTAGTCATACGCCAAATCCCGCCAGACGACGTTTACCGGCCGGCTCGACCGGGTACTAGTGACCCTAAACGTATCTTTAGCGCTCGTATAGGGGACTTCATCTGTTTCGCCGCTTAGGAGATGACAAGGTAAAGGCCTATCGCACATAAGAATAAGGTTACTAAGTCATGAGGCATCTAAGAGAGCGCATCTGATTATTACTCTTATGGCCTTATTCTGTGCGGGATTATGTGATAATAAGGTAAGTATACGTTTTATGTGACTATTTAAGTCATAAGCACACCAAATAACGTTTAATATAATCATCCTTTCTGCATAAGGGGGGGGCAGGATACAGAACCTCTCATCTCGCACTATCGCGTGGTAAAATCAAAAGGCTCTATCGAGGGTTCAAGAATCCACTCAGATTATAAAAACGAATTCGTTTGTCACCGGACAGGTTTTTTGAGCCTATAGGAGACTGATTTGAGTTAGTATTCGCAAAATCGACTTCTAACGTGGTATATCAAACTGTTATTCCAAAGAAAAAATAAGCTCGTTTCATCACTAACCTCGTAATGGACATATTTGCGAGAACGTTATCTTATTTTCAAAGCTCCTAATTAACAAAACTTGGAATGGACTTTAGTAAACATTAGCATGGAACCCCACAAGAGGATGTACTCGTATATGGTTCTAGCTTAACAGAAAGAATAGTAGTCGATGCATGGCGTTCGGTTTTCATAATCTCCCTTTTCTATTCTGAATAAGTCCGAGATAGAGTACCAGCCACCAGCACGGTATCACAATCGCGGCCAAGTTGGTGCTTCAATATACTCACTTAAATGAA
		</sequence>
		<sequence>
			<taxon idref="Drosophila_simulans_fruitfly_SRR2859251.fna"/>
			TGATTTTTTTATCAAGTAACTTAAGTACTTTTTGGATTTGTTAAGCGGTACAAGACACTAAGCTTCTTCTGACTCCTACGAAAGACAAAGTATATCCCTTAGGAAATGAGTACTAAAGAGGCTAAACATTAGACTTGGCCCACGTATGCACGACCGGAAAGGTACAAAAAGAGACTTTTTGCCTCGTCATACGCCAAATCCCGCCAGACAACGTTTACCGGCCGGCGCGACCGGGTACTAGTGACCCTAAACGTATCTTTAACGCTCTCATAGGGGACTTCATCTGTTTCGCCGCTTAGGAGATGACAAGGTAAAGGCCTATCGCACATAAGAATAAGGTTACTAAGTCATGAGGCATCTAAGAGAGCGCATCTGATTATTACTCTTATGGCCTTATTCTGTGCGGGATTATGTGATAATAAGGTAAGTATACGTTTTATGTGACTATTTAAGTCATAAGCAAACCAAATAACGTTTAATATAATCATCCTTTCTGCATAAGGGGGGGGCAGGATACAGAACCTCTCATCTCGCACTATCGCGTGGTAAAATCAAAAGGCTCTATCGAGGGTTCAAGAATCCACTCAGATTATAAATACGAATTAGTTTGTCACCGGACAGGTTTTGGTATCCTATAGGAGACTGATTTGAGTTAGTATTCGCAAAATCGACGGCTAACGTGGTATATCAAACTGTTATTCCAAAGAAAAAATAAGCTCCTTTCATTACTAACCTCGTCATGGACATATTTGCGAGAACGTTATCTTATTTTCAAAGCTCCTAATTAACAAAACTTCGAATGGACTTTAGTAAACATTAGCATGGAACCCCACAAGAGGATGTACTCGTATATGGTTATATCTTAACAGAAAGAATAGTAGTCGATGCATGGCGTTCGGTTTTCATAATCGCCCTTTTCTATTCTGTATAAGTCCGAGATAGAGTACCAGCCACCAGCACGTTATCACAATCGCGGCCAAGTTGGTGCTTCAATATACTCACTTAAATGAA
		</sequence>
	</alignment>

	<!-- The unique patterns from 1 to end                                       -->
	<!-- npatterns=433                                                           -->
	<patterns id="patterns" from="1" strip="false">
		<alignment idref="alignment"/>
	</patterns>

	<!-- A prior assumption that the population size has remained constant       -->
	<!-- throughout the time spanned by the genealogy.                           -->
	<constantSize id="constant" units="years">
		<populationSize>
			<parameter id="constant.popSize" value="0.026" lower="0.0"/>
		</populationSize>
	</constantSize>

	<!-- Generate a random starting tree under the coalescent process            -->
	<coalescentSimulator id="startingTree">
		<taxa idref="taxa"/>
		<constantSize idref="constant"/>
	</coalescentSimulator>

	<!-- Generate a tree model                                                   -->
	<treeModel id="treeModel">
		<coalescentTree idref="startingTree"/>
		<rootHeight>
			<parameter id="treeModel.rootHeight"/>
		</rootHeight>
		<nodeHeights internalNodes="true">
			<parameter id="treeModel.internalNodeHeights"/>
		</nodeHeights>
		<nodeHeights internalNodes="true" rootNode="true">
			<parameter id="treeModel.allInternalNodeHeights"/>
		</nodeHeights>
	</treeModel>

	<!-- Generate a coalescent likelihood                                        -->
	<coalescentLikelihood id="coalescent">
		<model>
			<constantSize idref="constant"/>
		</model>
		<populationTree>
			<treeModel idref="treeModel"/>
		</populationTree>
	</coalescentLikelihood>

	<!-- The strict clock (Uniform rates across branches)                        -->
	<strictClockBranchRates id="branchRates">
		<rate>
			<parameter id="clock.rate" value="1.0"/>
		</rate>
	</strictClockBranchRates>

	<!-- The general time reversible (GTR) substitution model                    -->
	<gtrModel id="gtr">
		<frequencies>
			<frequencyModel dataType="nucleotide">
				<frequencies>
					<parameter id="frequencies" value="0.25 0.25 0.25 0.25"/>
				</frequencies>
			</frequencyModel>
		</frequencies>
		<rateAC>
			<parameter id="ac" value="1.0" lower="0.0"/>
		</rateAC>
		<rateAG>
			<parameter id="ag" value="1.0" lower="0.0"/>
		</rateAG>
		<rateAT>
			<parameter id="at" value="1.0" lower="0.0"/>
		</rateAT>
		<rateCG>
			<parameter id="cg" value="1.0" lower="0.0"/>
		</rateCG>
		<rateGT>
			<parameter id="gt" value="1.0" lower="0.0"/>
		</rateGT>
	</gtrModel>

	<!-- site model                                                              -->
	<siteModel id="siteModel">
		<substitutionModel>
			<gtrModel idref="gtr"/>
		</substitutionModel>
		<gammaShape gammaCategories="4">
			<parameter id="alpha" value="0.5" lower="0.0"/>
		</gammaShape>
	</siteModel>

	<!-- Likelihood for tree given sequence data                                 -->
	<treeLikelihood id="treeLikelihood" useAmbiguities="false">
		<patterns idref="patterns"/>
		<treeModel idref="treeModel"/>
		<siteModel idref="siteModel"/>
		<strictClockBranchRates idref="branchRates"/>
	</treeLikelihood>

	<!-- Define operators                                                        -->
	<operators id="operators" optimizationSchedule="default">
		<scaleOperator scaleFactor="0.75" weight="0.1">
			<parameter idref="ac"/>
		</scaleOperator>
		<scaleOperator scaleFactor="0.75" weight="0.1">
			<parameter idref="ag"/>
		</scaleOperator>
		<scaleOperator scaleFactor="0.75" weight="0.1">
			<parameter idref="at"/>
		</scaleOperator>
		<scaleOperator scaleFactor="0.75" weight="0.1">
			<parameter idref="cg"/>
		</scaleOperator>
		<scaleOperator scaleFactor="0.75" weight="0.1">
			<parameter idref="gt"/>
		</scaleOperator>
		<deltaExchange delta="0.01" weight="0.1">
			<parameter idref="frequencies"/>
		</deltaExchange>
		<scaleOperator scaleFactor="0.75" weight="0.1">
			<parameter idref="alpha"/>
		</scaleOperator>
		<subtreeSlide size="0.0026" gaussian="true" weight="15">
			<treeModel idref="treeModel"/>
		</subtreeSlide>
		<narrowExchange weight="15">
			<treeModel idref="treeModel"/>
		</narrowExchange>
		<wideExchange weight="3">
			<treeModel idref="treeModel"/>
		</wideExchange>
		<wilsonBalding weight="3">
			<treeModel idref="treeModel"/>
		</wilsonBalding>
		<scaleOperator scaleFactor="0.75" weight="3">
			<parameter idref="treeModel.rootHeight"/>
		</scaleOperator>
		<uniformOperator weight="30">
			<parameter idref="treeModel.internalNodeHeights"/>
		</uniformOperator>
		<scaleOperator scaleFactor="0.75" weight="3">
			<parameter idref="constant.popSize"/>
		</scaleOperator>
		<upDownOperator scaleFactor="0.75" weight="3">
			<up>
			</up>
			<down>
				<parameter idref="treeModel.allInternalNodeHeights"/>
			</down>
		</upDownOperator>
	</operators>

	<!-- Define MCMC                                                             -->
	<mcmc id="mcmc" chainLength="100000000" autoOptimize="true" operatorAnalysis="Drosophila_simulans_wRi.selected_cluster_0005_var_nogap.ops.txt">
		<posterior id="posterior">
			<prior id="prior">
				<gammaPrior shape="0.05" scale="10.0" offset="0.0">
					<parameter idref="ac"/>
				</gammaPrior>
				<gammaPrior shape="0.05" scale="20.0" offset="0.0">
					<parameter idref="ag"/>
				</gammaPrior>
				<gammaPrior shape="0.05" scale="10.0" offset="0.0">
					<parameter idref="at"/>
				</gammaPrior>
				<gammaPrior shape="0.05" scale="10.0" offset="0.0">
					<parameter idref="cg"/>
				</gammaPrior>
				<gammaPrior shape="0.05" scale="10.0" offset="0.0">
					<parameter idref="gt"/>
				</gammaPrior>
				<uniformPrior lower="0.0" upper="1.0">
					<parameter idref="frequencies"/>
				</uniformPrior>
				<exponentialPrior mean="0.5" offset="0.0">
					<parameter idref="alpha"/>
				</exponentialPrior>
				<oneOnXPrior>
					<parameter idref="constant.popSize"/>
				</oneOnXPrior>
				<coalescentLikelihood idref="coalescent"/>
			</prior>
			<likelihood id="likelihood">
				<treeLikelihood idref="treeLikelihood"/>
			</likelihood>
		</posterior>
		<operators idref="operators"/>

		<!-- write log to screen                                                     -->
		<log id="screenLog" logEvery="1000">
			<column label="Posterior" dp="4" width="12">
				<posterior idref="posterior"/>
			</column>
			<column label="Prior" dp="4" width="12">
				<prior idref="prior"/>
			</column>
			<column label="Likelihood" dp="4" width="12">
				<likelihood idref="likelihood"/>
			</column>
			<column label="rootHeight" sf="6" width="12">
				<parameter idref="treeModel.rootHeight"/>
			</column>
			<column label="clock.rate" sf="6" width="12">
				<parameter idref="clock.rate"/>
			</column>
		</log>

		<!-- write log to file                                                       -->
		<log id="fileLog" logEvery="1000" fileName="Drosophila_simulans_wRi.selected_cluster_0005_var_nogap.log.txt" overwrite="false">
			<posterior idref="posterior"/>
			<prior idref="prior"/>
			<likelihood idref="likelihood"/>
			<parameter idref="treeModel.rootHeight"/>
			<parameter idref="constant.popSize"/>
			<parameter idref="ac"/>
			<parameter idref="ag"/>
			<parameter idref="at"/>
			<parameter idref="cg"/>
			<parameter idref="gt"/>
			<parameter idref="frequencies"/>
			<parameter idref="alpha"/>
			<parameter idref="clock.rate"/>
			<treeLikelihood idref="treeLikelihood"/>
			<coalescentLikelihood idref="coalescent"/>
		</log>

		<!-- write tree log to file                                                  -->
		<logTree id="treeFileLog" logEvery="1000" nexusFormat="true" fileName="Drosophila_simulans_wRi.selected_cluster_0005_var_nogap.trees.txt" sortTranslationTable="true">
			<treeModel idref="treeModel"/>
			<trait name="rate" tag="rate">
				<strictClockBranchRates idref="branchRates"/>
			</trait>
			<posterior idref="posterior"/>
		</logTree>
	</mcmc>
	<report>
		<property name="timer">
			<mcmc idref="mcmc"/>
		</property>
	</report>
</beast>
