# Supplementary material for: Large scale genome reconstructions illuminate Wolbachia evolution
Source: Nat Commun. 2020 Oct 16;11:5235. doi: 10.1038/s41467-020-19016-0 (PMC7568565; doi:10.1038/s41467-020-19016-0)
Supplement: Supplementary file 6 — Supplementary Data 2 [file 41467_2020_19016_MOESM6_ESM.zip › Scholz2020_trees and xml/mtDNA_Brugia_GTRG.cons.tre]

#NEXUS
begin taxa;
	dimensions ntax=22;
	taxlabels
	Brugia_malayi_SRR3111579[&!color=#-65485]
	Brugia_malayi_SRR3111581[&!color=#-65485]
	Brugia_malayi_SRR3111630
	Brugia_malayi_SRR3111498
	Brugia_malayi_SRR3111629
	Brugia_malayi_SRR3111510
	Brugia_malayi_SRR3111514
	Brugia_malayi_SRR3111488
	Brugia_malayi_SRR3111544
	Brugia_malayi_SRR3111738
	Brugia_malayi_SRR3111504
	Brugia_malayi_SRR3111493
	Brugia_malayi_SRR3111634
	Brugia_malayi_SRR3111319
	Brugia_malayi_SRR3111318
	Brugia_malayi_SRR3111517
	Brugia_malayi_SRR3111636
	Brugia_malayi_SRR3112012
	Brugia_malayi_SRR3111640
	Brugia_malayi_SRR3111731
	Brugia_malayi_SRR3111568
	Brugia_malayi_SRR3111864
;
end;

begin trees;
	tree TREE1 = [&R] ((Brugia_malayi_SRR3111579[&length_range={1.5825150157561434E-13,1.2182287982285753E-4},height_95%_HPD={0.0,6.776263578034403E-21},length_95%_HPD={1.5825150157561434E-13,3.586945401107359E-6},rate=1.0,length=8.822553579162835E-7,length_median=2.466231260532223E-7,height_median=8.470329472543003E-22,height_range={0.0,5.421010862427522E-20},height=2.0884953488732047E-21]:2.4486832372162416E-7,Brugia_malayi_SRR3111581[&length_range={1.5825150157561434E-13,1.3763197493923943E-4},height_95%_HPD={0.0,6.776263578034403E-21},length_95%_HPD={1.5825150157561434E-13,3.583821207876539E-6},rate=1.0,length=8.836440469383097E-7,length_median=2.4662546592977763E-7,height_median=8.470329472543003E-22,height_range={0.0,5.421010862427522E-20},height=2.0883292875828753E-21]:2.4486832372162416E-7)[&length_range={2.734194020770979E-12,2.453830708641009E-4},height_95%_HPD={1.5825150157562853E-13,3.4779117622865617E-6},length_95%_HPD={2.734194020770979E-12,2.966585671398407E-5},rate=1.0,length=6.9761970240132235E-6,posterior=0.9968526647087925,length_median=2.465580030935816E-6,height_median=2.44868323721625E-7,height_range={1.5825150157562853E-13,8.510263019662932E-5},height=8.387054849096362E-7]:1.1801284054130899E-5,((((((Brugia_malayi_SRR3111630[&length_range={3.051314837756573E-13,9.87506631027797E-5},height_95%_HPD={0.0,6.776263578034403E-21},length_95%_HPD={3.051314837756573E-13,3.889863210506377E-6},rate=1.0,length=9.440574734393341E-7,length_median=2.547091116696792E-7,height_median=8.470329472543003E-22,height_range={0.0,5.421010862427522E-20},height=2.0798519039339028E-21]:1.5468246472571273E-7,Brugia_malayi_SRR3111498[&length_range={4.118576846959629E-15,1.1295096639958658E-4},height_95%_HPD={0.0,6.776263578034403E-21},length_95%_HPD={4.118576846959629E-15,3.9093672094372665E-6},rate=1.0,length=9.498159577041462E-7,length_median=2.5440193228185516E-7,height_median=8.470329472543003E-22,height_range={0.0,5.421010862427522E-20},height=2.082479638882495E-21]:1.5468246472571273E-7)[&length_range={2.3398958333973427E-11,6.974186164399543E-5},height_95%_HPD={2.028968275197816E-11,1.901288174217305E-6},length_95%_HPD={2.3398958333973427E-11,5.243563430487093E-6},rate=1.0,length=1.2950579225199024E-6,posterior=0.034557530973358175,length_median=3.626006323884042E-7,height_median=1.5468246472571358E-7,height_range={2.028968275197816E-11,1.8129406007427425E-5},height=4.80307260082423E-7]:5.166369086394433E-7,(Brugia_malayi_SRR3111629[&length_range={3.477807166807728E-13,1.0424960603524153E-4},height_95%_HPD={0.0,6.776263578034403E-21},length_95%_HPD={3.477807166807728E-13,3.955500327408354E-6},rate=1.0,length=9.55189977887686E-7,length_median=2.539544582209953E-7,height_median=8.470329472543003E-22,height_range={0.0,5.421010862427522E-20},height=2.0873564855331303E-21]:1.606964535207251E-7,Brugia_malayi_SRR3111510[&length_range={3.477807166807728E-13,1.3617010253889872E-4},height_95%_HPD={0.0,6.776263578034403E-21},length_95%_HPD={3.477807166807728E-13,3.979679173531547E-6},rate=1.0,length=9.488517252760464E-7,length_median=2.5173977920726943E-7,height_median=8.470329472543003E-22,height_range={0.0,8.131516293641283E-20},height=2.079787225893295E-21]:1.606964535207251E-7)[&length_range={1.4777351644312414E-11,5.9838202808232426E-5},height_95%_HPD={3.477807166808006E-13,1.973818234529356E-6},length_95%_HPD={1.4777351644312414E-11,5.3939276045070355E-6},rate=1.0,length=1.3562953881404235E-6,posterior=0.034115430363890906,length_median=3.601515566218737E-7,height_median=1.6069645352072595E-7,height_range={3.477807166808006E-13,2.5700836701771115E-5},height=5.037030219353772E-7]:5.106229198444309E-7)[&length_range={5.196569697276531E-9,2.069900000414405E-5},height_95%_HPD={4.982986491322841E-8,6.5692233391418964E-6},length_95%_HPD={5.196569697276531E-9,1.1965610365130952E-5},rate=1.0,length=1.943166365349519E-6,posterior=4.3157440447995284E-4,length_median=4.845510297233447E-7,height_median=6.713193733651569E-7,height_range={4.982986491322841E-8,1.3622386471403355E-5},height=1.773357561696774E-6]:4.380502237366519E-7,(Brugia_malayi_SRR3111514[&length_range={4.211993885679855E-13,1.0432055337133361E-4},height_95%_HPD={0.0,6.776263578034403E-21},length_95%_HPD={4.211993885679855E-13,3.85524027553082E-6},rate=1.0,length=9.382550993574072E-7,length_median=2.4967594970134235E-7,height_median=8.470329472543003E-22,height_range={0.0,5.421010862427522E-20},height=2.0756723008895986E-21]:1.4968206889798345E-7,Brugia_malayi_SRR3111488[&length_range={6.692847184809695E-13,1.3579971488021772E-4},height_95%_HPD={0.0,6.776263578034403E-21},length_95%_HPD={6.692847184809695E-13,3.901425822536366E-6},rate=1.0,length=9.452427193357942E-7,length_median=2.536355384201227E-7,height_median=8.470329472543003E-22,height_range={0.0,8.131516293641283E-20},height=2.0751091268838646E-21]:1.4968206889798345E-7)[&length_range={1.208703688116343E-11,6.112416064439078E-5},height_95%_HPD={1.0555047158257491E-11,1.7832977589616044E-6},length_95%_HPD={1.208703688116343E-11,5.60181451752639E-6},rate=1.0,length=1.3954264222933558E-6,posterior=0.03522068188755908,length_median=3.5843154929646494E-7,height_median=1.496820688979843E-7,height_range={1.0555047158257491E-11,2.5462496573965325E-5},height=4.4878285749067E-7]:9.596875282038245E-7)[&length_range={2.4218166112528025E-7,6.407749913151533E-6},height_95%_HPD={2.0679926124826117E-7,6.7571303122148236E-6},length_95%_HPD={2.4218166112528025E-7,6.407749913151533E-6},rate=1.0,length=2.107185002509995E-6,posterior=8.420963989852739E-5,length_median=1.1412224997153625E-6,height_median=1.1093695971018088E-6,height_range={2.0679926124826117E-7,6.7571303122148236E-6},height=2.2146905793603896E-6]:2.6008996131448995E-7,((Brugia_malayi_SRR3111544[&length_range={3.0159748517730134E-13,1.3391680320434696E-4},height_95%_HPD={0.0,6.776263578034403E-21},length_95%_HPD={3.0159748517730134E-13,3.842696814738385E-6},rate=1.0,length=9.336116061180347E-7,length_median=2.5262786016935293E-7,height_median=8.470329472543003E-22,height_range={0.0,5.421010862427522E-20},height=2.0927450139220956E-21]:1.5147891885488253E-7,Brugia_malayi_SRR3111738[&length_range={1.0379758465782224E-12,1.1551152976421478E-4},height_95%_HPD={0.0,6.776263578034403E-21},length_95%_HPD={1.0379758465782224E-12,3.956965687405478E-6},rate=1.0,length=9.45507717647581E-7,length_median=2.5260713729E-7,height_median=8.470329472543003E-22,height_range={0.0,8.131516293641283E-20},height=2.075054450004624E-21]:1.5147891885488253E-7)[&length_range={2.5708965444775498E-11,6.103371981381123E-5},height_95%_HPD={5.254408993882599E-12,2.023810786363328E-6},length_95%_HPD={2.5708965444775498E-11,5.655384199092787E-6},rate=1.0,length=1.3491851274211254E-6,posterior=0.035094367427711284,length_median=3.5516774520101203E-7,height_median=1.5147891885488338E-7,height_range={5.254408993882599E-12,2.3588231645779373E-5},height=4.870629703718407E-7]:6.056130960218905E-7,(Brugia_malayi_SRR3111504[&length_range={4.214744742919205E-13,1.3701266589899347E-4},height_95%_HPD={0.0,6.776263578034403E-21},length_95%_HPD={4.214744742919205E-13,3.891958620868E-6},rate=1.0,length=9.40036827836537E-7,length_median=2.5076948805185796E-7,height_median=8.470329472543003E-22,height_range={0.0,5.421010862427522E-20},height=2.0697620591261817E-21]:1.5564143656634042E-7,Brugia_malayi_SRR3111493[&length_range={3.9314329063862027E-13,1.0875038978704062E-4},height_95%_HPD={0.0,6.776263578034403E-21},length_95%_HPD={3.9314329063862027E-13,3.907854783146594E-6},rate=1.0,length=9.525055872483114E-7,length_median=2.5122572597547613E-7,height_median=8.470329472543003E-22,height_range={0.0,5.421010862427522E-20},height=2.0768122580556796E-21]:1.5564143656634042E-7)[&length_range={1.6165393657163944E-12,5.246322780857436E-5},height_95%_HPD={4.956201496344323E-12,1.9802131628628676E-6},length_95%_HPD={1.6165393657163944E-12,6.163791549439141E-6},rate=1.0,length=1.3958416932921895E-6,posterior=0.03503121019778739,length_median=3.663665595801166E-7,height_median=1.5564143656634127E-7,height_range={4.956201496344323E-12,1.5161619747781312E-5},height=4.842597512870934E-7]:6.014505783104327E-7)[&length_range={6.51730329402682E-9,1.2824827451754704E-5},height_95%_HPD={5.535040495305491E-8,5.7082511314409365E-6},length_95%_HPD={6.51730329402682E-9,5.4348148645164705E-6},rate=1.0,length=1.8383945361682584E-6,posterior=5.052578393911643E-4,length_median=1.0911917416240905E-6,height_median=7.570920148767739E-7,height_range={5.535040495305491E-8,7.29493741685749E-6},height=1.4187260663735078E-6]:6.123675435395248E-7)[&rate=1.0,length=1.8288747905039844E-7,posterior=1.0526204987315923E-5,height=1.3694595584162987E-6]:1.732307178619915E-6,((Brugia_malayi_SRR3111634[&length_range={2.369333953485786E-13,1.1434548902052383E-4},height_95%_HPD={0.0,6.776263578034403E-21},length_95%_HPD={2.369333953485786E-13,3.871133013110445E-6},rate=1.0,length=9.321530254307624E-7,length_median=2.4987896316491383E-7,height_median=8.470329472543003E-22,height_range={0.0,5.421010862427522E-20},height=2.0828490748068763E-21]:1.516585977793654E-7,Brugia_malayi_SRR3111319[&length_range={6.774581187538345E-14,1.39999523762597E-4},height_95%_HPD={0.0,6.776263578034403E-21},length_95%_HPD={6.774581187538345E-14,3.879671972326058E-6},rate=1.0,length=9.41379251016595E-7,length_median=2.527650716485384E-7,height_median=8.470329472543003E-22,height_range={0.0,5.421010862427522E-20},height=2.0745337812067993E-21]:1.516585977793654E-7)[&length_range={6.876686621630825E-12,7.260098713065677E-5},height_95%_HPD={4.884322064301907E-12,1.9547682545663226E-6},length_95%_HPD={6.876686621630825E-12,5.10472338979935E-6},rate=1.0,length=1.2944622563914075E-6,posterior=0.03493647435290155,length_median=3.552694048531674E-7,height_median=1.5165859777936625E-7,height_range={4.884322064301907E-12,1.9878605635514655E-5},height=4.775621668436771E-7]:1.5518696652257172E-6,((Brugia_malayi_SRR3111318[&length_range={2.2400052103128949E-13,1.3122079950379545E-4},height_95%_HPD={0.0,6.776263578034403E-21},length_95%_HPD={2.2400052103128949E-13,3.823283472776281E-6},rate=1.0,length=9.404330952116097E-7,length_median=2.512372507502291E-7,height_median=8.470329472543003E-22,height_range={0.0,5.421010862427522E-20},height=2.084641569930853E-21]:1.5141903773715866E-7,Brugia_malayi_SRR3111517[&length_range={3.9314329063862027E-13,1.375401739647539E-4},height_95%_HPD={0.0,6.776263578034403E-21},length_95%_HPD={3.9314329063862027E-13,3.934191421312237E-6},rate=1.0,length=9.527355767650614E-7,length_median=2.512372507502291E-7,height_median=8.470329472543003E-22,height_range={0.0,5.421010862427522E-20},height=2.0858961252341338E-21]:1.5141903773715866E-7)[&length_range={2.592160954636566E-11,6.904039307224057E-5},height_95%_HPD={6.4933448437715936E-12,1.968496181295116E-6},length_95%_HPD={2.592160954636566E-11,5.936605853642708E-6},rate=1.0,length=1.4130075093685924E-6,posterior=0.03445226892348502,length_median=3.7373531206994417E-7,height_median=1.514190377371595E-7,height_range={6.4933448437715936E-12,2.0803213056867935E-5},height=4.783767094856463E-7]:7.38369434184689E-7,(Brugia_malayi_SRR3111636[&length_range={2.2400052103128949E-13,9.705311816161513E-5},height_95%_HPD={0.0,6.776263578034403E-21},length_95%_HPD={2.2400052103128949E-13,3.860929680506199E-6},rate=1.0,length=9.313591875882757E-7,length_median=2.5176863003387056E-7,height_median=8.470329472543003E-22,height_range={0.0,8.131516293641283E-20},height=2.0726443739149265E-21]:1.4620024051140588E-7,Brugia_malayi_SRR3112012[&length_range={8.086885309012896E-13,1.212700544923801E-4},height_95%_HPD={0.0,6.776263578034403E-21},length_95%_HPD={8.086885309012896E-13,3.907414505696479E-6},rate=1.0,length=9.527833511666284E-7,length_median=2.5363421838511235E-7,height_median=8.470329472543003E-22,height_range={0.0,5.421010862427522E-20},height=2.0720048557516613E-21]:1.4620024051140588E-7)[&length_range={6.726685169518341E-12,4.9358363239692106E-5},height_95%_HPD={8.017031487847228E-12,1.988105685265195E-6},length_95%_HPD={6.726685169518341E-12,5.255089794332968E-6},rate=1.0,length=1.2762332381452058E-6,posterior=0.03346280565467732,length_median=3.2470943852205126E-7,height_median=1.4620024051140673E-7,height_range={8.017031487847228E-12,2.2249120589212366E-5},height=4.963142689856707E-7]:7.435882314104418E-7)[&length_range={2.5591545692375166E-9,1.0085194404676396E-5},height_95%_HPD={6.8665904279573875E-9,4.689088642092739E-6},length_95%_HPD={2.5591545692375166E-9,6.8911610510563205E-6},rate=1.0,length=1.748488206272272E-6,posterior=4.3157440447995284E-4,length_median=6.230123971769018E-7,height_median=8.897884719218485E-7,height_range={6.8665904279573875E-9,9.949801654483527E-6},height=1.4997098683399112E-6]:8.137397910832349E-7)[&length_range={2.750234075083046E-7,7.403677964856174E-6},height_95%_HPD={7.957262446266661E-7,6.836073320469366E-6},length_95%_HPD={2.750234075083046E-7,7.403677964856174E-6},rate=1.0,length=2.349111294927202E-6,posterior=5.2631024936579614E-5,length_median=1.4938568550517957E-6,height_median=1.7035282630050835E-6,height_range={7.957262446266661E-7,6.836073320469366E-6},height=2.4933072056881597E-6]:1.3982384740311302E-6)[&length_range={6.727052570394686E-7,7.354560925226643E-6},height_95%_HPD={1.1468989140359295E-6,1.2239536264228849E-5},length_95%_HPD={6.727052570394686E-7,7.354560925226643E-6},rate=1.0,length=3.7801413896899784E-6,posterior=5.2631024936579614E-5,length_median=2.3345052524330382E-6,height_median=3.1017667370362137E-6,height_range={1.1468989140359295E-6,1.2239536264228849E-5},height=4.42192538206411E-6]:2.2984639051339277E-6,((Brugia_malayi_SRR3111640[&length_range={5.504254266225957E-13,1.3822882268130167E-4},height_95%_HPD={0.0,6.776263578034403E-21},length_95%_HPD={5.504254266225957E-13,3.914445847048964E-6},rate=1.0,length=9.410792936824556E-7,length_median=2.5052171300041755E-7,height_median=8.470329472543003E-22,height_range={0.0,5.421010862427522E-20},height=2.0908712684772227E-21]:1.476665561660626E-7,Brugia_malayi_SRR3111731[&length_range={6.774581187538345E-14,9.43965499948205E-5},height_95%_HPD={0.0,6.776263578034403E-21},length_95%_HPD={6.774581187538345E-14,3.934343960784115E-6},rate=1.0,length=9.551943720999195E-7,length_median=2.5242122962910597E-7,height_median=8.470329472543003E-22,height_range={0.0,5.421010862427522E-20},height=2.089392675840111E-21]:1.476665561660626E-7)[&length_range={4.1147607696787457E-11,3.599798270446759E-5},height_95%_HPD={1.20256502806213E-11,2.043104314063288E-6},length_95%_HPD={4.1147607696787457E-11,5.027226205499022E-6},rate=1.0,length=1.1697598641496852E-6,posterior=0.03445226892348502,length_median=3.091632711315191E-7,height_median=1.4766655616606346E-7,height_range={1.20256502806213E-11,1.878216420410274E-5},height=4.943966207515125E-7]:6.724865020424379E-7,(Brugia_malayi_SRR3111568[&length_range={4.118576846959629E-15,1.2202396249156946E-4},height_95%_HPD={0.0,6.776263578034403E-21},length_95%_HPD={4.118576846959629E-15,3.902462568192649E-6},rate=1.0,length=9.446508826059577E-7,length_median=2.529170737630706E-7,height_median=8.470329472543003E-22,height_range={0.0,8.131516293641283E-20},height=2.0719311234438403E-21]:1.6624245994813243E-7,Brugia_malayi_SRR3111864[&length_range={7.924665991125904E-13,1.1017306101526675E-4},height_95%_HPD={0.0,6.776263578034403E-21},length_95%_HPD={7.924665991125904E-13,3.911710274263836E-6},rate=1.0,length=9.370441617296331E-7,length_median=2.499027595469333E-7,height_median=8.470329472543003E-22,height_range={0.0,5.421010862427522E-20},height=2.079629803379553E-21]:1.6624245994813243E-7)[&length_range={1.039421043645955E-11,8.764028935263158E-5},height_95%_HPD={1.1683463342092376E-11,2.1234814937908117E-6},length_95%_HPD={1.039421043645955E-11,5.8560534345733685E-6},rate=1.0,length=1.3672470952771442E-6,posterior=0.035641730087051716,length_median=3.614618576091001E-7,height_median=1.6624245994813328E-7,height_range={1.1683463342092376E-11,3.4351337730394144E-5},height=5.210797596384676E-7]:6.539105982603681E-7)[&length_range={3.673777843028642E-8,6.652924933837091E-6},height_95%_HPD={2.3098417767562533E-8,5.56186451818959E-6},length_95%_HPD={3.673777843028642E-8,4.909229888168809E-6},rate=1.0,length=1.7751800279470434E-6,posterior=3.684171745560573E-4,length_median=1.091109995931582E-6,height_median=8.201530582085014E-7,height_range={2.3098417767562533E-8,1.4031672051923458E-5},height=1.919967352540703E-6]:4.58007758396164E-6)[&length_range={1.2519852096879902E-11,2.3459791628078537E-4},height_95%_HPD={4.127587208790638E-11,2.6465246564505227E-5},length_95%_HPD={1.2519852096879902E-11,4.022151666623304E-5},rate=1.0,length=1.14719645631486E-5,posterior=0.2151029989158009,length_median=6.2527643283570285E-6,height_median=5.400230642170141E-6,height_range={4.127587208790638E-11,1.1743369485031577E-4},height=8.344629550868259E-6]:6.6459217356823815E-6)[&height_95%_HPD={1.2109476057623777E-10,5.47141053096041E-5},length=0.0,posterior=1.0,height_median=1.2046152377852523E-5,height_range={1.2109476057623777E-10,2.4992533554609955E-4},height=1.7846546800756154E-5];
end;

begin figtree;
	set appearance.backgroundColorAttribute="User Selection";
	set appearance.backgroundColour=#-1;
	set appearance.branchColorAttribute="User Selection";
	set appearance.branchLineWidth=1.0;
	set appearance.foregroundColour=#-16777216;
	set appearance.selectionColour=#-2144520576;
	set branchLabels.colorAttribute="User Selection";
	set branchLabels.displayAttribute="Branch times";
	set branchLabels.fontName="Arial";
	set branchLabels.fontSize=9;
	set branchLabels.fontStyle=0;
	set branchLabels.isShown=false;
	set branchLabels.significantDigits=4;
	set layout.expansion=0;
	set layout.layoutType="RECTILINEAR";
	set layout.zoom=0;
	set nodeBars.barWidth=4.0;
	set nodeLabels.colorAttribute="User Selection";
	set nodeLabels.displayAttribute="posterior";
	set nodeLabels.fontName="Arial";
	set nodeLabels.fontSize=9;
	set nodeLabels.fontStyle=0;
	set nodeLabels.isShown=true;
	set nodeLabels.significantDigits=2;
	set polarLayout.alignTipLabels=false;
	set polarLayout.angularRange=0;
	set polarLayout.rootAngle=0;
	set polarLayout.rootLength=100;
	set polarLayout.showRoot=true;
	set radialLayout.spread=0.0;
	set rectilinearLayout.alignTipLabels=false;
	set rectilinearLayout.curvature=0;
	set rectilinearLayout.rootLength=100;
	set scale.offsetAge=0.0;
	set scale.rootAge=1.0;
	set scale.scaleFactor=1.0;
	set scale.scaleRoot=false;
	set scaleAxis.automaticScale=true;
	set scaleAxis.fontSize=8.0;
	set scaleAxis.isShown=false;
	set scaleAxis.lineWidth=1.0;
	set scaleAxis.majorTicks=2.5E-6;
	set scaleAxis.origin=0.0;
	set scaleAxis.reverseAxis=false;
	set scaleAxis.showGrid=true;
	set scaleAxis.significantDigits=4;
	set scaleBar.automaticScale=false;
	set scaleBar.fontSize=9.0;
	set scaleBar.isShown=true;
	set scaleBar.lineWidth=1.0;
	set scaleBar.scaleRange=3.0E-6;
	set scaleBar.significantDigits=4;
	set tipLabels.colorAttribute="User Selection";
	set tipLabels.displayAttribute="Names";
	set tipLabels.fontName="Arial";
	set tipLabels.fontSize=9;
	set tipLabels.fontStyle=0;
	set tipLabels.isShown=true;
	set tipLabels.significantDigits=4;
	set trees.order=false;
	set trees.orderType="increasing";
	set trees.rooting=false;
	set trees.rootingType="User Selection";
	set trees.transform=false;
	set trees.transformType="cladogram";
end;
