# Supplementary material for: Large scale genome reconstructions illuminate Wolbachia evolution
Source: Nat Commun. 2020 Oct 16;11:5235. doi: 10.1038/s41467-020-19016-0 (PMC7568565; doi:10.1038/s41467-020-19016-0)
Supplement: Supplementary file 6 — Supplementary Data 2 [file 41467_2020_19016_MOESM6_ESM.zip › Scholz2020_trees and xml/mtDNA_cimex_GTRG.cons.tre]

#NEXUS
begin taxa;
	dimensions ntax=9;
	taxlabels
	Cimex_lectularius_SRR1660256
	Cimex_lectularius_SRR1201271[&!color=#-16750849]
	Cimex_lectularius_SRR1660254[&!color=#-16750849]
	Cimex_lectularius_SRR1201269
	Cimex_lectularius_SRR1660428[&!color=#-16724992]
	Cimex_lectularius_SRR1201270[&!color=#-16724992]
	Cimex_lectularius_SRR1660429[&!color=#-16724992]
	Cimex_lectularius_SRR1201272[&!color=#-65536]
	Cimex_lectularius_SRR1201273[&!color=#-65536]
;
end;

begin trees;
	tree TREE1 = [&R] (((Cimex_lectularius_SRR1660256[&length_range={4.317471952653463E-7,3.3012185876834735E-4},height_95%_HPD={0.0,2.710505431213761E-20},length_95%_HPD={3.1766099639573383E-6,1.1241502064709475E-4},rate=1.0,length=4.5699361298549784E-5,length_median=3.686898871701066E-5,height_median=0.0,height_range={0.0,1.0842021724855044E-19},height=6.28170711328594E-21]:3.431439103893734E-5,(Cimex_lectularius_SRR1201271[&length_range={5.074807904772727E-8,2.5611070020806746E-4},height_95%_HPD={0.0,2.710505431213761E-20},length_95%_HPD={9.94609295769105E-8,4.712351911453037E-5},rate=1.0,length=1.7156351331143658E-5,length_median=1.2721455902490998E-5,height_median=0.0,height_range={0.0,1.0842021724855044E-19},height=6.254756760996038E-21]:1.2504580441782232E-5,Cimex_lectularius_SRR1660254[&length_range={5.074807904772727E-8,2.8720322529338316E-4},height_95%_HPD={0.0,2.710505431213761E-20},length_95%_HPD={1.1065985167609589E-7,4.7901702847560196E-5},rate=1.0,length=1.741700016618182E-5,length_median=1.281229263295195E-5,height_median=0.0,height_range={0.0,1.0842021724855044E-19},height=6.266306911977424E-21]:1.2504580441782232E-5)[&length_range={5.54251527111046E-8,3.6015361086496955E-4},height_95%_HPD={2.350957056005494E-7,4.574568919290094E-5},length_95%_HPD={1.6878323054064368E-7,8.835067447105945E-5},rate=1.0,length=3.100080876395548E-5,posterior=0.9684150719247954,length_median=2.2372994061749855E-5,height_median=1.2504580441782232E-5,height_range={5.0748079047724186E-8,2.443729174591741E-4},height=1.670653806017957E-5]:2.1809810597155107E-5)[&length_range={4.462998243392406E-8,4.20514346899155E-4},height_95%_HPD={3.9019669675999604E-6,9.478323679825195E-5},length_95%_HPD={7.821768584449968E-7,1.320061354875165E-4},rate=1.0,length=5.296103583275065E-5,posterior=0.8394411301361019,length_median=4.285568725400239E-5,height_median=3.431439103893734E-5,height_range={4.3174719526534644E-7,2.9624461584058353E-4},height=4.090547965102233E-5]:3.379710331204711E-5,Cimex_lectularius_SRR1201269[&length_range={4.5143464674926955E-7,4.4410533417414005E-4},height_95%_HPD={0.0,2.710505431213761E-20},length_95%_HPD={1.2629893233823235E-5,1.759845301378017E-4},rate=1.0,length=8.358664039147342E-5,length_median=7.457338302112062E-5,height_median=0.0,height_range={0.0,1.0842021724855044E-19},height=6.327557712636293E-21]:6.811149435098445E-5)[&length_range={1.531767814174636E-8,3.4986025915850045E-4},height_95%_HPD={1.5878861279527447E-5,1.498828721600209E-4},length_95%_HPD={1.531767814174636E-8,1.297994358826425E-4},rate=1.0,length=5.2372498935672446E-5,posterior=0.48056610108210013,length_median=4.289717242450056E-5,height_median=6.811149435098445E-5,height_range={5.199473158213045E-6,3.323530063826714E-4},height=7.510230457857761E-5]:7.355100324625528E-5,(((Cimex_lectularius_SRR1660428[&length_range={3.960908492180044E-8,3.9196631782671687E-4},height_95%_HPD={0.0,2.710505431213761E-20},length_95%_HPD={3.960908492180044E-8,6.466301394719328E-5},rate=1.0,length=2.345841161514879E-5,length_median=1.7210495319059368E-5,height_median=0.0,height_range={0.0,1.0842021724855044E-19},height=6.305682426686697E-21]:1.3583712796490311E-5,Cimex_lectularius_SRR1201270[&length_range={3.960908492180044E-8,3.0026680045818323E-4},height_95%_HPD={0.0,2.710505431213761E-20},length_95%_HPD={6.381406835864207E-8,6.466082591151441E-5},rate=1.0,length=2.3394568517462467E-5,length_median=1.7192037807332806E-5,height_median=0.0,height_range={0.0,1.0842021724855044E-19},height=6.2691944497227714E-21]:1.3583712796490311E-5)[&length_range={5.4060362775280825E-9,2.7499430055558127E-4},height_95%_HPD={6.38140683586379E-8,4.788506384591538E-5},length_95%_HPD={5.4060362775280825E-9,7.845976569961426E-5},rate=1.0,length=2.7493115732126715E-5,posterior=0.5950776064667751,length_median=1.9763506380421803E-5,height_median=1.3583712796490311E-5,height_range={3.960908492179878E-8,2.6882791994319944E-4},height=1.7985784121135225E-5]:2.082859877804181E-5,Cimex_lectularius_SRR1660429[&length_range={1.6653357416744236E-7,3.4013570478474525E-4},height_95%_HPD={0.0,2.710505431213761E-20},length_95%_HPD={4.800269732990296E-7,9.229105879562931E-5},rate=1.0,length=3.5457311119193094E-5,length_median=2.7549456628507467E-5,height_median=0.0,height_range={0.0,1.0842021724855044E-19},height=6.26709442227161E-21]:3.441231157453212E-5)[&length_range={2.021992921591464E-8,3.662731895853705E-4},height_95%_HPD={3.9444721177723006E-6,9.240266801387466E-5},length_95%_HPD={7.201597826365371E-7,1.362261988715364E-4},rate=1.0,length=5.549532501572325E-5,posterior=0.9364427571601973,length_median=4.5353178148243943E-5,height_median=3.441231157453212E-5,height_range={9.567776317586507E-7,3.4013570478474525E-4},height=4.072968292251023E-5]:3.7480278307297835E-5,(Cimex_lectularius_SRR1201272[&length_range={5.222555275633153E-12,2.3941728165035328E-4},height_95%_HPD={0.0,2.710505431213761E-20},length_95%_HPD={5.222555275633153E-12,4.179212306014575E-5},rate=1.0,length=1.3012408221196438E-5,length_median=8.132670564490627E-6,height_median=0.0,height_range={0.0,1.0842021724855044E-19},height=6.2958822985812784E-21]:8.123475921747612E-6,Cimex_lectularius_SRR1201273[&length_range={5.222555275633153E-12,2.3941728165035328E-4},height_95%_HPD={0.0,2.710505431213761E-20},length_95%_HPD={5.222555275633153E-12,4.1794621163854355E-5},rate=1.0,length=1.3019299706179762E-5,length_median=8.132670564490627E-6,height_median=0.0,height_range={0.0,1.0842021724855044E-19},height=6.296232303156472E-21]:8.123475921747612E-6)[&length_range={6.431847213055604E-7,4.3756068059164113E-4},height_95%_HPD={5.222555271274312E-12,4.167208940355966E-5},length_95%_HPD={6.863126082215038E-6,1.7150727443045676E-4},rate=1.0,length=7.74396696571419E-5,posterior=0.9994318328555564,length_median=6.757603660276699E-5,height_median=8.123475921747612E-6,height_range={5.222555271274312E-12,2.3941728165035334E-4},height=1.2974638405075301E-5]:6.376911396008234E-5)[&length_range={1.033854677577248E-8,3.5385136378518424E-4},height_95%_HPD={1.6359454260074025E-5,1.532320807885585E-4},length_95%_HPD={1.033854677577248E-8,1.2927886451497635E-4},rate=1.0,length=5.2038070054076234E-5,posterior=0.43247850003873867,length_median=4.263285876995346E-5,height_median=7.189258988182996E-5,height_range={6.961826804665162E-6,3.021018252429842E-4},height=7.850120936706721E-5]:6.976990771540977E-5)[&height_95%_HPD={5.374052739268975E-5,2.5599283095434046E-4},length=0.0,posterior=1.0,height_median=1.4166249759723973E-4,height_range={2.431527661826435E-5,4.949289440544249E-4},height=1.4904016926958253E-4];
end;

begin figtree;
	set appearance.backgroundColorAttribute="User Selection";
	set appearance.backgroundColour=#-1;
	set appearance.branchColorAttribute="User Selection";
	set appearance.branchLineWidth=1.0;
	set appearance.foregroundColour=#-16777216;
	set appearance.selectionColour=#-2144520576;
	set branchLabels.colorAttribute="User Selection";
	set branchLabels.displayAttribute="Branch times";
	set branchLabels.fontName="Arial";
	set branchLabels.fontSize=9;
	set branchLabels.fontStyle=0;
	set branchLabels.isShown=false;
	set branchLabels.significantDigits=4;
	set layout.expansion=0;
	set layout.layoutType="RECTILINEAR";
	set layout.zoom=0;
	set nodeBars.barWidth=4.0;
	set nodeLabels.colorAttribute="User Selection";
	set nodeLabels.displayAttribute="posterior";
	set nodeLabels.fontName="Arial";
	set nodeLabels.fontSize=9;
	set nodeLabels.fontStyle=0;
	set nodeLabels.isShown=true;
	set nodeLabels.significantDigits=2;
	set polarLayout.alignTipLabels=false;
	set polarLayout.angularRange=0;
	set polarLayout.rootAngle=0;
	set polarLayout.rootLength=100;
	set polarLayout.showRoot=true;
	set radialLayout.spread=0.0;
	set rectilinearLayout.alignTipLabels=false;
	set rectilinearLayout.curvature=0;
	set rectilinearLayout.rootLength=100;
	set scale.offsetAge=0.0;
	set scale.rootAge=1.0;
	set scale.scaleFactor=1.0;
	set scale.scaleRoot=false;
	set scaleAxis.automaticScale=true;
	set scaleAxis.fontSize=8.0;
	set scaleAxis.isShown=false;
	set scaleAxis.lineWidth=1.0;
	set scaleAxis.majorTicks=2.5E-5;
	set scaleAxis.origin=0.0;
	set scaleAxis.reverseAxis=false;
	set scaleAxis.showGrid=true;
	set scaleAxis.significantDigits=4;
	set scaleBar.automaticScale=false;
	set scaleBar.fontSize=9.0;
	set scaleBar.isShown=true;
	set scaleBar.lineWidth=1.0;
	set scaleBar.scaleRange=1.0E-4;
	set scaleBar.significantDigits=4;
	set tipLabels.colorAttribute="User Selection";
	set tipLabels.displayAttribute="Names";
	set tipLabels.fontName="Arial";
	set tipLabels.fontSize=9;
	set tipLabels.fontStyle=0;
	set tipLabels.isShown=true;
	set tipLabels.significantDigits=4;
	set trees.order=false;
	set trees.orderType="increasing";
	set trees.rooting=false;
	set trees.rootingType="User Selection";
	set trees.transform=false;
	set trees.transformType="cladogram";
end;
