# Supplementary material for: Large scale genome reconstructions illuminate Wolbachia evolution
Source: Nat Commun. 2020 Oct 16;11:5235. doi: 10.1038/s41467-020-19016-0 (PMC7568565; doi:10.1038/s41467-020-19016-0)
Supplement: Supplementary file 6 — Supplementary Data 2 [file 41467_2020_19016_MOESM6_ESM.zip › Scholz2020_trees and xml/mtDNA_diabrotica_GTRG.cons.tre]

#NEXUS
begin taxa;
	dimensions ntax=22;
	taxlabels
	Diabrotica_virgifera_virgifera_SRR1107707[&!color=#-65485]
	Diabrotica_virgifera_virgifera_SRR1107700[&!color=#-65485]
	Diabrotica_virgifera_virgifera_SRR1107698[&!color=#-65485]
	Diabrotica_virgifera_virgifera_SRR1107701[&!color=#-65485]
	Diabrotica_virgifera_virgifera_SRR1107695[&!color=#-65485]
	Diabrotica_virgifera_virgifera_SRR1107702[&!color=#-65485]
	Diabrotica_virgifera_virgifera_SRR1107696[&!color=#-65485]
	Diabrotica_virgifera_virgifera_SRR1107682
	Diabrotica_virgifera_virgifera_SRR1107182
	Diabrotica_virgifera_virgifera_SRR1107719
	Diabrotica_virgifera_virgifera_SRR1107659
	Diabrotica_virgifera_virgifera_SRR1107657
	Diabrotica_virgifera_virgifera_SRR1107180
	Diabrotica_virgifera_virgifera_SRR1107187
	Diabrotica_virgifera_virgifera_SRR1107678
	Diabrotica_virgifera_virgifera_SRR1107722
	Diabrotica_virgifera_virgifera_SRR1107185
	Diabrotica_virgifera_virgifera_SRR1106919
	Diabrotica_virgifera_virgifera_SRR1106918
	Diabrotica_virgifera_virgifera_SRR1107181
	Diabrotica_virgifera_virgifera_SRR1107668
	Diabrotica_virgifera_virgifera_SRR1106915
;
end;

begin trees;
	tree TREE1 = [&R] (((Diabrotica_virgifera_virgifera_SRR1107707[&length_range={7.0358665508921725E-12,1.405210561584697E-4},height_95%_HPD={0.0,4.0657581468206416E-20},length_95%_HPD={7.0358665508921725E-12,1.7229826995273935E-5},rate=1.0,length=4.6178723196781764E-6,length_median=2.1358548894630364E-6,height_median=1.3552527156068805E-20,height_range={0.0,1.6263032587282567E-19},height=1.3754886294069916E-20]:2.6219275302066938E-6,Diabrotica_virgifera_virgifera_SRR1107700[&length_range={4.778415131813097E-11,2.8935709897221005E-4},height_95%_HPD={0.0,2.710505431213761E-20},length_95%_HPD={4.778415131813097E-11,6.526825636071008E-5},rate=1.0,length=2.038029897319748E-5,length_median=1.3001449921913079E-5,height_median=1.3552527156068805E-20,height_range={0.0,1.0842021724855044E-19},height=1.3704273055798427E-20]:2.6219275302066938E-6)[&length_range={3.2380787552229243E-9,2.3869017160428667E-4},height_95%_HPD={4.778415133060076E-11,1.7469799845733894E-5},length_95%_HPD={3.2380787552229243E-9,6.842961664131339E-5},rate=1.0,length=2.340825817756769E-5,posterior=0.2116295168212654,length_median=1.617355200198443E-5,height_median=2.6219275302067073E-6,height_range={4.778415133060076E-11,7.124145063145983E-5},height=4.885465077671447E-6]:2.3241112374518484E-5,((Diabrotica_virgifera_virgifera_SRR1107698[&length_range={4.9700121703605735E-11,1.3762555163098758E-4},height_95%_HPD={0.0,4.0657581468206416E-20},length_95%_HPD={4.9700121703605735E-11,1.72683882082116E-5},rate=1.0,length=4.508348720265673E-6,length_median=2.083053353897809E-6,height_median=1.3552527156068805E-20,height_range={0.0,1.6263032587282567E-19},height=1.378509475138858E-20]:3.10082997609849E-6,(Diabrotica_virgifera_virgifera_SRR1107701[&length_range={7.0358665508921725E-12,1.1355792950911276E-4},height_95%_HPD={0.0,4.0657581468206416E-20},length_95%_HPD={7.0358665508921725E-12,1.7254120477746504E-5},rate=1.0,length=4.576702069030147E-6,length_median=2.1268703427051042E-6,height_median=1.3552527156068805E-20,height_range={0.0,1.6263032587282567E-19},height=1.367472130407365E-20]:1.1967471571051945E-6,Diabrotica_virgifera_virgifera_SRR1107695[&length_range={1.106648115218878E-10,1.7251434713091797E-4},height_95%_HPD={0.0,4.0657581468206416E-20},length_95%_HPD={1.106648115218878E-10,1.7225539462295336E-5},rate=1.0,length=4.536738100499749E-6,length_median=2.094847587109908E-6,height_median=1.3552527156068805E-20,height_range={0.0,1.6263032587282567E-19},height=1.3679271335688417E-20]:1.1967471571051945E-6)[&length_range={1.5140024156872192E-11,1.149271762514184E-4},height_95%_HPD={2.2627318573519017E-10,8.349927493840896E-6},length_95%_HPD={1.5140024156872192E-11,2.3152838831803688E-5},rate=1.0,length=6.340662287505284E-6,posterior=0.1330748996261941,length_median=3.126371424542221E-6,height_median=1.196747157105208E-6,height_range={2.2627318573519017E-10,1.0656006763581726E-4},height=2.375112209299969E-6]:1.9040828189932955E-6)[&length_range={1.859056759548481E-9,1.0352232359502846E-4},height_95%_HPD={4.178699312847023E-8,1.3770056091606998E-5},length_95%_HPD={1.859056759548481E-9,2.4621079619116625E-5},rate=1.0,length=7.244321440498861E-6,posterior=0.05175134985463104,length_median=3.868018866308649E-6,height_median=3.1008299760985035E-6,height_range={4.178699312847023E-8,4.282732393646327E-5},height=4.595837367063004E-6]:5.776338995629955E-6,(Diabrotica_virgifera_virgifera_SRR1107702[&length_range={1.7809148494304678E-10,1.5635260615959852E-4},height_95%_HPD={0.0,4.0657581468206416E-20},length_95%_HPD={1.7809148494304678E-10,1.7262747061646653E-5},rate=1.0,length=4.552760270616708E-6,length_median=2.115594285955986E-6,height_median=1.3552527156068805E-20,height_range={0.0,1.6263032587282567E-19},height=1.3691608019344952E-20]:1.1957512705304096E-6,Diabrotica_virgifera_virgifera_SRR1107696[&length_range={4.4549674889943966E-11,1.4381091936974493E-4},height_95%_HPD={0.0,4.0657581468206416E-20},length_95%_HPD={4.4549674889943966E-11,1.719015602441299E-5},rate=1.0,length=4.493173273103685E-6,length_median=2.078378061933336E-6,height_median=1.3552527156068805E-20,height_range={0.0,1.0842021724855044E-19},height=1.370455450105295E-20]:1.1957512705304096E-6)[&length_range={2.053710578229536E-9,8.944003181949804E-5},height_95%_HPD={2.534491333710913E-10,8.405589385591681E-6},length_95%_HPD={2.053710578229536E-9,2.155861744347401E-5},rate=1.0,length=5.938481169054975E-6,posterior=0.13332410355807836,length_median=3.0104567660870156E-6,height_median=1.1957512705304231E-6,height_range={2.534491333710913E-10,6.842384373211458E-5},height=2.354852646564853E-6]:7.681417701198035E-6)[&length_range={3.223855676984366E-9,1.7478136248324922E-4},height_95%_HPD={4.913683312746255E-7,3.12251893001173E-5},length_95%_HPD={3.223855676984366E-9,6.342361671592126E-5},rate=1.0,length=2.1033755372422103E-5,posterior=0.15829987539803406,length_median=1.4355927709105131E-5,height_median=8.877168971728458E-6,height_range={1.0456206257679687E-7,8.060767373404008E-5},height=1.176487859651617E-5]:1.6985870932996733E-5)[&length_range={6.235878891981217E-8,3.958487018917878E-4},height_95%_HPD={3.120187620817385E-6,7.364092334838127E-5},length_95%_HPD={6.045555341712446E-6,1.631763660213584E-4},rate=1.0,length=7.745221703190554E-5,posterior=0.9633670220130139,length_median=6.962795226552265E-5,height_median=2.586303990472519E-5,height_range={1.1278626262700887E-6,2.1256066075101053E-4},height=3.116504529239664E-5]:7.947025283049203E-5,(((((Diabrotica_virgifera_virgifera_SRR1107682[&length_range={9.408908837251798E-11,1.339666483796983E-4},height_95%_HPD={0.0,2.710505431213761E-20},length_95%_HPD={9.408908837251798E-11,1.4496656423451085E-5},rate=1.0,length=3.836108238223568E-6,length_median=1.6969125229782986E-6,height_median=1.3552527156068805E-20,height_range={0.0,2.1684043449710089E-19},height=1.3624295695971843E-20]:3.332037089745637E-6,(Diabrotica_virgifera_virgifera_SRR1107182[&length_range={8.644950971203899E-11,1.469038206834604E-4},height_95%_HPD={0.0,2.710505431213761E-20},length_95%_HPD={8.644950971203899E-11,1.387024704252243E-5},rate=1.0,length=3.710255866016638E-6,length_median=1.696481986517515E-6,height_median=1.3552527156068805E-20,height_range={0.0,1.6263032587282567E-19},height=1.3576637632872833E-20]:1.0478470276704206E-6,Diabrotica_virgifera_virgifera_SRR1107719[&length_range={8.232669051416388E-11,1.6824974864271348E-4},height_95%_HPD={0.0,2.710505431213761E-20},length_95%_HPD={8.232669051416388E-11,1.4071375769266397E-5},rate=1.0,length=3.7114568866556315E-6,length_median=1.6993981160744205E-6,height_median=1.3552527156068805E-20,height_range={0.0,2.1684043449710089E-19},height=1.3599763051286032E-20]:1.0478470276704206E-6)[&length_range={1.056413438668777E-9,9.812511808294726E-5},height_95%_HPD={8.644950971444312E-11,7.337180453627343E-6},length_95%_HPD={1.056413438668777E-9,1.940875078372383E-5},rate=1.0,length=5.0884591968544355E-6,posterior=0.049010106603904195,length_median=2.42501629370679E-6,height_median=1.0478470276704342E-6,height_range={8.644950971444312E-11,3.787803405092398E-5},height=2.0180817984085566E-6]:2.2841900620752163E-6)[&length_range={8.750202350377098E-9,4.841769437074681E-5},height_95%_HPD={1.1977882814583193E-7,1.6768041740492288E-5},length_95%_HPD={8.750202350377098E-9,1.9639822721599993E-5},rate=1.0,length=6.41286167256266E-6,posterior=0.006230098297106465,length_median=3.5628629730369887E-6,height_median=3.3320370897456505E-6,height_range={1.1977882814583193E-7,2.6912507901263753E-5},height=4.666513108374305E-6]:7.0907871465302635E-6,((Diabrotica_virgifera_virgifera_SRR1107659[&length_range={4.4654195029189815E-11,1.8732995050243088E-4},height_95%_HPD={0.0,4.0657581468206416E-20},length_95%_HPD={4.4654195029189815E-11,1.1537169039310097E-5},rate=1.0,length=3.137477154871848E-6,length_median=1.5596341081966716E-6,height_median=1.3552527156068805E-20,height_range={0.0,2.1684043449710089E-19},height=1.3611161584094162E-20]:1.0910186471797885E-6,Diabrotica_virgifera_virgifera_SRR1107657[&length_range={5.469827568524762E-11,9.385631130811961E-5},height_95%_HPD={0.0,4.0657581468206416E-20},length_95%_HPD={5.469827568524762E-11,1.1527002789658681E-5},rate=1.0,length=3.1344698041225144E-6,length_median=1.5792305834003348E-6,height_median=1.3552527156068805E-20,height_range={0.0,2.1684043449710089E-19},height=1.358827070339306E-20]:1.0910186471797885E-6)[&length_range={6.469060554946826E-10,3.831305395756391E-4},height_95%_HPD={5.4698275721081976E-11,8.154968893664698E-6},length_95%_HPD={6.469060554946826E-10,3.308806357659883E-5},rate=1.0,length=7.991876088033103E-6,posterior=0.14835940744842863,length_median=2.8844780846498888E-6,height_median=1.091018647179802E-6,height_range={5.4698275721081976E-11,5.615186167760701E-5},height=2.214888185330953E-6]:1.8393892679057788E-6,Diabrotica_virgifera_virgifera_SRR1107180[&length_range={4.4654195029189815E-11,1.4537906722513988E-4},height_95%_HPD={0.0,2.710505431213761E-20},length_95%_HPD={4.4654195029189815E-11,1.4334278655658905E-5},rate=1.0,length=3.829916171741735E-6,length_median=1.7430545466588423E-6,height_median=1.3552527156068805E-20,height_range={0.0,2.1684043449710089E-19},height=1.363212925555603E-20]:2.9304079150855672E-6)[&length_range={5.674023547584042E-9,1.502632356660234E-4},height_95%_HPD={1.1157632019644006E-8,1.397196463409918E-5},length_95%_HPD={5.674023547584042E-9,4.377064388271256E-5},rate=1.0,length=1.0573905959443773E-5,posterior=0.017914993769901702,length_median=3.882588906538872E-6,height_median=2.9304079150855808E-6,height_range={1.1157632019644006E-8,3.905660272265148E-5},height=4.571615462277767E-6]:7.492416321190333E-6)[&length_range={3.957177664690165E-7,7.961775080823769E-5},height_95%_HPD={1.4944663709491796E-6,1.729863909210184E-5},length_95%_HPD={3.957177664690165E-7,5.562386012220683E-5},rate=1.0,length=1.4788607407522723E-5,posterior=3.876505607088467E-4,length_median=3.0208721496723847E-6,height_median=1.0422824236275914E-5,height_range={1.4944663709491796E-6,2.4928107952303993E-5},height=1.0764185645042594E-5]:3.627924774190152E-6,((Diabrotica_virgifera_virgifera_SRR1107187[&length_range={7.274746389443698E-11,1.6771044648132438E-4},height_95%_HPD={0.0,4.0657581468206416E-20},length_95%_HPD={7.274746389443698E-11,1.4108861035307347E-5},rate=1.0,length=3.7866049354990084E-6,length_median=1.7335118609389754E-6,height_median=1.3552527156068805E-20,height_range={0.0,1.6263032587282567E-19},height=1.3746255306264583E-20]:1.034291673497289E-6,Diabrotica_virgifera_virgifera_SRR1107678[&length_range={3.001100111101563E-11,1.3948847863348818E-4},height_95%_HPD={0.0,2.710505431213761E-20},length_95%_HPD={3.001100111101563E-11,1.3795396646567295E-5},rate=1.0,length=3.7036070076865195E-6,length_median=1.682777677908857E-6,height_median=1.3552527156068805E-20,height_range={0.0,2.1684043449710089E-19},height=1.3633020498862013E-20]:1.034291673497289E-6)[&length_range={4.390338947307047E-10,1.0245345830954747E-4},height_95%_HPD={9.379296039108923E-10,6.699753635711276E-6},length_95%_HPD={4.390338947307047E-10,1.6283128259535967E-5},rate=1.0,length=4.751011199627863E-6,posterior=0.04698878582306521,length_median=2.3635353267695006E-6,height_median=1.0342916734973025E-6,height_range={9.379296039108923E-10,3.0613682157395864E-5},height=1.967235144955777E-6]:2.814740574661251E-6,(Diabrotica_virgifera_virgifera_SRR1107722[&length_range={4.1037070437387804E-11,1.3764998312825705E-4},height_95%_HPD={0.0,2.710505431213761E-20},length_95%_HPD={4.1037070437387804E-11,1.4124746580430948E-5},rate=1.0,length=3.7374561629224432E-6,length_median=1.703913866786359E-6,height_median=1.3552527156068805E-20,height_range={0.0,2.1684043449710089E-19},height=1.3592445474668467E-20]:1.076540140062053E-6,Diabrotica_virgifera_virgifera_SRR1107185[&length_range={4.8714896150349545E-11,1.2400489647089506E-4},height_95%_HPD={0.0,2.710505431213761E-20},length_95%_HPD={4.8714896150349545E-11,1.410334242150871E-5},rate=1.0,length=3.7649450100428613E-6,length_median=1.7253983200841013E-6,height_median=1.3552527156068805E-20,height_range={0.0,1.0842021724855044E-19},height=1.3575371129227485E-20]:1.076540140062053E-6)[&length_range={8.184357990260885E-10,7.757285528528957E-5},height_95%_HPD={2.08911065936691E-10,7.65680486954205E-6},length_95%_HPD={8.184357990260885E-10,1.773215928931862E-5},rate=1.0,length=4.683415891772863E-6,posterior=0.047237989754949465,length_median=2.241513346266919E-6,height_median=1.0765401400620665E-6,height_range={2.08911065936691E-10,4.010538250705565E-5},height=2.1343574976103873E-6]:2.772492108096487E-6)[&length_range={3.891943680923193E-9,7.347399838934127E-5},height_95%_HPD={2.83285627014801E-7,1.0672424713071619E-5},length_95%_HPD={3.891943680923193E-9,2.7767341294717182E-5},rate=1.0,length=7.143557829877834E-6,posterior=0.0013844662882458812,length_median=3.119877353768086E-6,height_median=3.8490322481585536E-6,height_range={2.83285627014801E-7,1.57875381218195E-5},height=4.8689415719411775E-6]:1.0201716762307512E-5)[&length_range={3.9335321009595254E-7,8.98955867900346E-5},height_95%_HPD={6.196148965890692E-6,3.645734198297931E-5},length_95%_HPD={3.9335321009595254E-7,7.633968735362934E-5},rate=1.0,length=2.119077807402026E-5,posterior=5.537865152983525E-4,length_median=1.0675906980669388E-5,height_median=1.4050749010466066E-5,height_range={6.196148965890692E-6,3.7128306771232915E-5},height=1.6836888649221147E-5]:5.319833867644708E-6,(Diabrotica_virgifera_virgifera_SRR1106919[&length_range={1.254945485404015E-10,1.4810732606547434E-4},height_95%_HPD={0.0,2.710505431213761E-20},length_95%_HPD={1.254945485404015E-10,1.4231328604596614E-5},rate=1.0,length=3.820117196273205E-6,length_median=1.7477625177916634E-6,height_median=1.3552527156068805E-20,height_range={0.0,2.1684043449710089E-19},height=1.367650379068562E-20]:2.7771159586474327E-6,(Diabrotica_virgifera_virgifera_SRR1106918[&length_range={4.1037070437387804E-11,1.3012863132884388E-4},height_95%_HPD={0.0,2.710505431213761E-20},length_95%_HPD={4.1037070437387804E-11,1.413965615953924E-5},rate=1.0,length=3.765891438651611E-6,length_median=1.7086748708996874E-6,height_median=1.3552527156068805E-20,height_range={0.0,1.6263032587282567E-19},height=1.3542395126906024E-20]:1.1054367471468002E-6,Diabrotica_virgifera_virgifera_SRR1107181[&length_range={3.001100111101563E-11,1.244060531498818E-4},height_95%_HPD={0.0,2.710505431213761E-20},length_95%_HPD={3.001100111101563E-11,1.4350884892033722E-5},rate=1.0,length=3.797399971262314E-6,length_median=1.7230049357385776E-6,height_median=1.3552527156068805E-20,height_range={0.0,2.1684043449710089E-19},height=1.3581797462539064E-20]:1.1054367471468002E-6)[&length_range={4.620593158206251E-10,1.4304730297059085E-4},height_95%_HPD={3.7369068511252865E-10,7.892964781270592E-6},length_95%_HPD={4.620593158206251E-10,2.1610780320090968E-5},rate=1.0,length=5.48490471242875E-6,posterior=0.04707185380035996,length_median=2.327172792575402E-6,height_median=1.1054367471468137E-6,height_range={3.7369068511252865E-10,4.165896336575975E-5},height=2.1054311858348985E-6]:1.6716792115006326E-6)[&length_range={3.0210769411095305E-9,7.00975296845043E-5},height_95%_HPD={9.251801221445442E-8,1.134754934051249E-5},length_95%_HPD={3.0210769411095305E-9,2.230561773084302E-5},rate=1.0,length=6.1007075543164904E-6,posterior=0.005676311781808113,length_median=2.6696103250176377E-6,height_median=2.7771159586474463E-6,height_range={9.251801221445442E-8,2.7630690328480928E-5},height=4.133604127384404E-6]:1.6593466919463327E-5)[&length_range={1.6411775308470517E-7,2.3910508116349079E-4},height_95%_HPD={2.1237380451879053E-6,5.448370595317522E-5},length_95%_HPD={1.6411775308470517E-7,8.380895067059682E-5},rate=1.0,length=3.051032840739066E-5,posterior=0.008168351100650699,length_median=2.4476118670256063E-5,height_median=1.9370582878110774E-5,height_range={1.5526048044280509E-6,9.95977390617974E-5},height=2.2784248426445828E-5]:2.1397159815690743E-5,(Diabrotica_virgifera_virgifera_SRR1107668[&length_range={3.3112566367704534E-11,2.3910226797351685E-4},height_95%_HPD={0.0,2.710505431213761E-20},length_95%_HPD={3.3112566367704534E-11,3.218614599239978E-5},rate=1.0,length=7.084391874766646E-6,length_median=2.18853167114021E-6,height_median=1.3552527156068805E-20,height_range={0.0,2.1684043449710089E-19},height=1.3606142477055192E-20]:1.4045131592945056E-6,Diabrotica_virgifera_virgifera_SRR1106915[&length_range={3.3112566367704534E-11,1.4775672679998987E-4},height_95%_HPD={0.0,2.710505431213761E-20},length_95%_HPD={3.3112566367704534E-11,1.400074004321271E-5},rate=1.0,length=3.765428465233794E-6,length_median=1.7094669759292314E-6,height_median=1.3552527156068805E-20,height_range={0.0,2.1684043449710089E-19},height=1.3600091404082976E-20]:1.4045131592945056E-6)[&length_range={2.1506134618799222E-10,1.523040972585803E-4},height_95%_HPD={3.311256638620277E-11,1.0592320075052233E-5},length_95%_HPD={2.1506134618799222E-10,5.3634243244951256E-5},rate=1.0,length=1.1978276197146378E-5,posterior=0.055184826249480824,length_median=4.0124704383501836E-6,height_median=1.4045131592945191E-6,height_range={3.311256638620277E-11,1.1128322599819471E-4},height=2.871373781324024E-6]:3.9363229534507E-5)[&length_range={1.679714155147869E-9,4.67900159707628E-4},height_95%_HPD={7.65135766120813E-6,9.697162180919816E-5},length_95%_HPD={7.015026946412224E-7,1.4790990953733628E-4},rate=1.0,length=6.786042251244344E-5,posterior=0.8564031565831371,length_median=6.029890660625082E-5,height_median=4.076774269380152E-5,height_range={2.0303359912488334E-6,2.525028780719824E-4},height=4.589643389730324E-5]:6.45655500414157E-5)[&height_95%_HPD={3.267783214612928E-5,2.070634006348407E-4},length=0.0,posterior=1.0,height_median=1.0533329273521721E-4,height_range={1.234957415364193E-5,5.44597621663308E-4},height=1.1237319336762412E-4];
end;

begin figtree;
	set appearance.backgroundColorAttribute="User Selection";
	set appearance.backgroundColour=#-1;
	set appearance.branchColorAttribute="User Selection";
	set appearance.branchLineWidth=1.0;
	set appearance.foregroundColour=#-16777216;
	set appearance.selectionColour=#-2144520576;
	set branchLabels.colorAttribute="User Selection";
	set branchLabels.displayAttribute="Branch times";
	set branchLabels.fontName="Arial";
	set branchLabels.fontSize=9;
	set branchLabels.fontStyle=0;
	set branchLabels.isShown=false;
	set branchLabels.significantDigits=4;
	set layout.expansion=0;
	set layout.layoutType="RECTILINEAR";
	set layout.zoom=0;
	set nodeBars.barWidth=4.0;
	set nodeLabels.colorAttribute="User Selection";
	set nodeLabels.displayAttribute="posterior";
	set nodeLabels.fontName="Arial";
	set nodeLabels.fontSize=9;
	set nodeLabels.fontStyle=0;
	set nodeLabels.isShown=true;
	set nodeLabels.significantDigits=2;
	set polarLayout.alignTipLabels=false;
	set polarLayout.angularRange=0;
	set polarLayout.rootAngle=0;
	set polarLayout.rootLength=100;
	set polarLayout.showRoot=true;
	set radialLayout.spread=0.0;
	set rectilinearLayout.alignTipLabels=false;
	set rectilinearLayout.curvature=0;
	set rectilinearLayout.rootLength=100;
	set scale.offsetAge=0.0;
	set scale.rootAge=1.0;
	set scale.scaleFactor=1.0;
	set scale.scaleRoot=false;
	set scaleAxis.automaticScale=true;
	set scaleAxis.fontSize=8.0;
	set scaleAxis.isShown=false;
	set scaleAxis.lineWidth=1.0;
	set scaleAxis.majorTicks=2.5E-5;
	set scaleAxis.origin=0.0;
	set scaleAxis.reverseAxis=false;
	set scaleAxis.showGrid=true;
	set scaleAxis.significantDigits=4;
	set scaleBar.automaticScale=false;
	set scaleBar.fontSize=9.0;
	set scaleBar.isShown=true;
	set scaleBar.lineWidth=1.0;
	set scaleBar.scaleRange=3.0E-4;
	set scaleBar.significantDigits=4;
	set tipLabels.colorAttribute="User Selection";
	set tipLabels.displayAttribute="Names";
	set tipLabels.fontName="Arial";
	set tipLabels.fontSize=9;
	set tipLabels.fontStyle=0;
	set tipLabels.isShown=true;
	set tipLabels.significantDigits=4;
	set trees.order=false;
	set trees.orderType="increasing";
	set trees.rooting=false;
	set trees.rootingType="User Selection";
	set trees.transform=false;
	set trees.transformType="cladogram";
end;
