# Supplementary material for: Large scale genome reconstructions illuminate Wolbachia evolution
Source: Nat Commun. 2020 Oct 16;11:5235. doi: 10.1038/s41467-020-19016-0 (PMC7568565; doi:10.1038/s41467-020-19016-0)
Supplement: Supplementary file 6 — Supplementary Data 2 [file 41467_2020_19016_MOESM6_ESM.zip › Scholz2020_trees and xml/mtDNA_Diachasma_alloeum.cons.tre]

#NEXUS
begin taxa;
	dimensions ntax=7;
	taxlabels
	Diachasma_alloeum_SRR2043618[&!color=#-65485]
	Diachasma_alloeum_SRR2043616[&!color=#-65485]
	Diachasma_alloeum_SRR2043491
	Diachasma_alloeum_SRR2046752
	Diachasma_alloeum_SRR2043489
	Diachasma_alloeum_SRR2042503
	Diachasma_alloeum_SRR2042775
;
end;

begin trees;
	tree TREE1 = [&R] ((((Diachasma_alloeum_SRR2043618[&length_range={7.473859412549136E-10,0.0011268495361123005},height_95%_HPD={0.0,5.421010862427522E-20},length_95%_HPD={7.473859412549136E-10,1.5233322906710913E-4},rate=1.0,length=3.7544861427818093E-5,length_median=1.0260366170138554E-5,height_median=0.0,height_range={0.0,4.3368086899420177E-19},height=7.632178007026685E-21]:6.724880048682086E-6,Diachasma_alloeum_SRR2043616[&length_range={2.8481492039465833E-10,0.0012826666043754638},height_95%_HPD={0.0,5.421010862427522E-20},length_95%_HPD={2.8481492039465833E-10,1.4335527819949847E-4},rate=1.0,length=3.5470011079115514E-5,length_median=1.0818592969976034E-5,height_median=0.0,height_range={0.0,4.3368086899420177E-19},height=7.9767456239174E-21]:6.724880048682086E-6)[&length_range={3.302774794891016E-10,0.0019296257580073417},height_95%_HPD={2.1971286819668897E-9,9.158505247637684E-5},length_95%_HPD={3.302774794891016E-10,4.371478858368022E-4},rate=1.0,length=9.383569411118926E-5,posterior=0.2479504099180164,length_median=2.5551686082343474E-5,height_median=6.724880048682086E-6,height_range={2.1971286819668897E-9,5.318174783448831E-4},height=2.2406448635858842E-5]:8.598312234798266E-6,Diachasma_alloeum_SRR2043491[&length_range={9.657965485801501E-10,0.0014698994082710736},height_95%_HPD={0.0,5.421010862427522E-20},length_95%_HPD={9.657965485801501E-10,1.2912468256187846E-4},rate=1.0,length=3.0370124271546472E-5,length_median=9.519150307005184E-6,height_median=0.0,height_range={0.0,4.3368086899420177E-19},height=7.404133525095249E-21]:1.5323192283480353E-5)[&length_range={2.5574025354202867E-8,7.939795215247367E-4},height_95%_HPD={2.8340032526106627E-8,1.5516624695109034E-4},length_95%_HPD={2.5574025354202867E-8,3.2954314639952105E-4},rate=1.0,length=8.060602265810012E-5,posterior=0.07878424315136973,length_median=3.0504079135322737E-5,height_median=1.5323192283480353E-5,height_range={2.8340032526106627E-8,4.386251944266236E-4},height=3.8012154952300836E-5]:2.0169379414772484E-5,(Diachasma_alloeum_SRR2046752[&length_range={1.272513982936879E-9,8.672155872660089E-4},height_95%_HPD={0.0,5.421010862427522E-20},length_95%_HPD={1.272513982936879E-9,1.3720490071503406E-4},rate=1.0,length=3.158211415696204E-5,length_median=1.007375676818702E-5,height_median=0.0,height_range={0.0,4.3368086899420177E-19},height=8.001304667579043E-21]:7.117823771147568E-6,Diachasma_alloeum_SRR2043489[&length_range={2.8481492039465833E-10,0.0010277636011607801},height_95%_HPD={0.0,5.421010862427522E-20},length_95%_HPD={2.8481492039465833E-10,1.3729033284500016E-4},rate=1.0,length=3.2075786995483295E-5,length_median=1.0174269494838952E-5,height_median=0.0,height_range={0.0,2.1684043449710089E-19},height=7.306453104669472E-21]:7.117823771147568E-6)[&length_range={2.413413270168576E-9,7.552896594879072E-4},height_95%_HPD={3.493463070118819E-9,6.655247453898276E-5},length_95%_HPD={2.413413270168576E-9,1.5373823634411433E-4},rate=1.0,length=3.756087533954449E-5,posterior=0.11077784443111378,length_median=1.5257421279282668E-5,height_median=7.117823771147568E-6,height_range={3.493463070118819E-9,3.015896687057002E-4},height=1.753313755705295E-5]:2.837474792710527E-5)[&length_range={3.054227208219471E-7,0.0011712186754104224},height_95%_HPD={3.5374178615513394E-7,2.676573330587624E-4},length_95%_HPD={3.054227208219471E-7,4.128861088570446E-4},rate=1.0,length=1.1476809725198939E-4,posterior=0.0611877624475105,length_median=5.7979846465988335E-5,height_median=3.549257169825284E-5,height_range={3.5374178615513394E-7,4.9411335739717E-4},height=6.871125041549653E-5]:1.0485443683262157E-4,(Diachasma_alloeum_SRR2042503[&length_range={9.657965485801501E-10,0.0012794877635257285},height_95%_HPD={0.0,5.421010862427522E-20},length_95%_HPD={9.657965485801501E-10,2.509466550215908E-4},rate=1.0,length=5.765049139190925E-5,length_median=1.761460384080918E-5,height_median=0.0,height_range={0.0,2.1684043449710089E-19},height=7.81507936753783E-21]:8.06703819134153E-6,Diachasma_alloeum_SRR2042775[&length_range={1.2275760048147267E-9,9.409322889288879E-4},height_95%_HPD={0.0,5.421010862427522E-20},length_95%_HPD={1.2275760048147267E-9,1.455561696502963E-4},rate=1.0,length=3.3838183864607056E-5,length_median=1.0057760269764496E-5,height_median=0.0,height_range={0.0,4.3368086899420177E-19},height=7.995233714329064E-21]:8.06703819134153E-6)[&length_range={4.690126611348108E-9,0.0014138272077486417},height_95%_HPD={4.926705144427181E-9,1.0324322826652682E-4},length_95%_HPD={4.690126611348108E-9,3.6513546501531753E-4},rate=1.0,length=8.259953113124933E-5,posterior=0.14697060587882424,length_median=3.2593155016961186E-5,height_median=8.06703819134153E-6,height_range={4.926705144427181E-9,4.43596661051631E-4},height=2.4651407156618213E-5]:1.3227997033953288E-4)[&height_95%_HPD={1.5610684141805831E-7,6.398377033162636E-4},length=0.0,posterior=1.0,height_median=1.4034700853087442E-4,height_range={1.5610684141805831E-7,0.0020399473926604444},height=2.0742416971641052E-4];
end;

begin figtree;
	set appearance.backgroundColorAttribute="User Selection";
	set appearance.backgroundColour=#-1;
	set appearance.branchColorAttribute="User Selection";
	set appearance.branchLineWidth=1.0;
	set appearance.foregroundColour=#-16777216;
	set appearance.selectionColour=#-2144520576;
	set branchLabels.colorAttribute="User Selection";
	set branchLabels.displayAttribute="Branch times";
	set branchLabels.fontName="Arial";
	set branchLabels.fontSize=9;
	set branchLabels.fontStyle=0;
	set branchLabels.isShown=false;
	set branchLabels.significantDigits=4;
	set layout.expansion=0;
	set layout.layoutType="RECTILINEAR";
	set layout.zoom=0;
	set nodeBars.barWidth=4.0;
	set nodeLabels.colorAttribute="User Selection";
	set nodeLabels.displayAttribute="posterior";
	set nodeLabels.fontName="Arial";
	set nodeLabels.fontSize=9;
	set nodeLabels.fontStyle=0;
	set nodeLabels.isShown=true;
	set nodeLabels.significantDigits=4;
	set polarLayout.alignTipLabels=false;
	set polarLayout.angularRange=0;
	set polarLayout.rootAngle=0;
	set polarLayout.rootLength=100;
	set polarLayout.showRoot=true;
	set radialLayout.spread=0.0;
	set rectilinearLayout.alignTipLabels=false;
	set rectilinearLayout.curvature=0;
	set rectilinearLayout.rootLength=100;
	set scale.offsetAge=0.0;
	set scale.rootAge=1.0;
	set scale.scaleFactor=1.0;
	set scale.scaleRoot=false;
	set scaleAxis.automaticScale=true;
	set scaleAxis.fontSize=8.0;
	set scaleAxis.isShown=false;
	set scaleAxis.lineWidth=1.0;
	set scaleAxis.majorTicks=1.0;
	set scaleAxis.origin=0.0;
	set scaleAxis.reverseAxis=false;
	set scaleAxis.showGrid=true;
	set scaleAxis.significantDigits=4;
	set scaleBar.automaticScale=false;
	set scaleBar.fontSize=9.0;
	set scaleBar.isShown=true;
	set scaleBar.lineWidth=1.0;
	set scaleBar.scaleRange=3.0E-4;
	set scaleBar.significantDigits=4;
	set tipLabels.colorAttribute="User Selection";
	set tipLabels.displayAttribute="Names";
	set tipLabels.fontName="Arial";
	set tipLabels.fontSize=9;
	set tipLabels.fontStyle=0;
	set tipLabels.isShown=true;
	set tipLabels.significantDigits=4;
	set trees.order=false;
	set trees.orderType="increasing";
	set trees.rooting=false;
	set trees.rootingType="User Selection";
	set trees.transform=false;
	set trees.transformType="cladogram";
end;
