# Supplementary material for: Large scale genome reconstructions illuminate Wolbachia evolution
Source: Nat Commun. 2020 Oct 16;11:5235. doi: 10.1038/s41467-020-19016-0 (PMC7568565; doi:10.1038/s41467-020-19016-0)
Supplement: Supplementary file 6 — Supplementary Data 2 [file 41467_2020_19016_MOESM6_ESM.zip › Scholz2020_trees and xml/mtDNA_Drosophila_ananassae.fst.cons.tre]

#NEXUS

Begin taxa;
	Dimensions ntax=21;
	Taxlabels
		Drosophila_ananassae_SRR2126857
		Drosophila_ananassae_SRR2126916
		Drosophila_ananassae_SRR2127151
		Drosophila_ananassae_SRR2127152
		Drosophila_ananassae_SRR2127153
		Drosophila_ananassae_SRR2127154
		Drosophila_ananassae_SRR2127155
		Drosophila_ananassae_SRR2127156
		Drosophila_ananassae_SRR2127161
		Drosophila_ananassae_SRR2127162
		Drosophila_ananassae_SRR2127163
		Drosophila_ananassae_SRR2127164
		Drosophila_ananassae_SRR2127219
		Drosophila_ananassae_SRR2135600
		Drosophila_ananassae_SRR2135637
		Drosophila_ananassae_SRR2135638
		Drosophila_ananassae_SRR2135639
		Drosophila_ananassae_SRR2135641
		Drosophila_ananassae_SRR2135642
		Drosophila_ananassae_SRR2135644
		Drosophila_ananassae_SRR491409
		;
End;

Begin trees;
	Translate
		1 Drosophila_ananassae_SRR2126857,
		2 Drosophila_ananassae_SRR2126916,
		3 Drosophila_ananassae_SRR2127151,
		4 Drosophila_ananassae_SRR2127152,
		5 Drosophila_ananassae_SRR2127153,
		6 Drosophila_ananassae_SRR2127154,
		7 Drosophila_ananassae_SRR2127155,
		8 Drosophila_ananassae_SRR2127156,
		9 Drosophila_ananassae_SRR2127161,
		10 Drosophila_ananassae_SRR2127162,
		11 Drosophila_ananassae_SRR2127163,
		12 Drosophila_ananassae_SRR2127164,
		13 Drosophila_ananassae_SRR2127219,
		14 Drosophila_ananassae_SRR2135600,
		15 Drosophila_ananassae_SRR2135637,
		16 Drosophila_ananassae_SRR2135638,
		17 Drosophila_ananassae_SRR2135639,
		18 Drosophila_ananassae_SRR2135641,
		19 Drosophila_ananassae_SRR2135642,
		20 Drosophila_ananassae_SRR2135644,
		21 Drosophila_ananassae_SRR491409
		;
tree TREE1 = [&R] (((((4[&length_range={4.7555980849903835E-5,0.0010388285303199285},height_95%_HPD={0.0,8.673617379884035E-19},length_95%_HPD={1.5173548798277006E-4,5.220564418928135E-4},rate=1.0,length=3.219992109266782E-4,length_median=3.133959334380936E-4,height_median=4.3368086899420177E-19,height_range={0.0,1.3010426069826053E-18},height=2.614805106134355E-19]:3.110410100545393E-4,10[&length_range={4.7555980849903835E-5,7.555342600761248E-4},height_95%_HPD={0.0,8.673617379884035E-19},length_95%_HPD={1.5422299128998784E-4,5.169149223115232E-4},rate=1.0,length=3.209589032180623E-4,length_median=3.1333793271659196E-4,height_median=4.3368086899420177E-19,height_range={0.0,1.3010426069826053E-18},height=2.612636942696433E-19]:3.110410100545393E-4)[&length_range={1.142775169212277E-6,6.975967810114772E-4},height_95%_HPD={1.4426106131874882E-4,4.978847127386531E-4},length_95%_HPD={9.539085862276685E-6,3.7410833429746173E-4},rate=1.0,length=1.8999293691034064E-4,posterior=0.9783357404732808,length_median=1.8009521820032057E-4,height_median=3.1104101005453974E-4,height_range={4.755598084990381E-5,7.158477780119358E-4},height=3.1783311410104866E-4]:1.6829657359472116E-4,1[&length_range={1.763534394118606E-4,0.0011206529647592677},height_95%_HPD={0.0,4.3368086899420177E-19},length_95%_HPD={3.335253358773116E-4,7.462060152361135E-4},rate=1.0,length=5.261021633154389E-4,length_median=5.189931266690567E-4,height_median=4.3368086899420177E-19,height_range={0.0,1.3010426069826053E-18},height=2.587582609635997E-19]:4.7933758364926047E-4)[&length_range={1.7927111827192952E-8,5.829172423053527E-4},height_95%_HPD={2.989154499695719E-4,6.662571270872311E-4},length_95%_HPD={1.7927111827192952E-8,2.2795955391453687E-4},rate=1.0,length=8.498205206364611E-5,posterior=0.41150983224086213,length_median=6.502464407078646E-5,height_median=4.793375836492609E-4,height_range={1.8905723742741265E-4,8.855827678629082E-4},height=4.840619187283339E-4]:8.41379634620304E-5,(21[&length_range={1.0355436275092224E-4,7.719657648531274E-4},height_95%_HPD={0.0,8.673617379884035E-19},length_95%_HPD={1.780350625343256E-4,5.004200575777691E-4},rate=1.0,length=3.3567856904843615E-4,length_median=3.2900177864848037E-4,height_median=4.3368086899420177E-19,height_range={0.0,1.3010426069826053E-18},height=2.6032415677987694E-19]:3.2900177864848053E-4,3[&length_range={1.0355436275092224E-4,7.719657648531274E-4},height_95%_HPD={0.0,8.673617379884035E-19},length_95%_HPD={1.780350625343256E-4,5.004200575777691E-4},rate=1.0,length=3.3567856904843615E-4,length_median=3.2900177864848037E-4,height_median=4.3368086899420177E-19,height_range={0.0,1.3010426069826053E-18},height=2.6032415677987694E-19]:3.2900177864848053E-4)[&length_range={1.0861496515681031E-5,7.525964239608349E-4},height_95%_HPD={1.780350625343258E-4,5.004200575777691E-4},length_95%_HPD={5.302993991605472E-5,3.6879927741705857E-4},rate=1.0,length=1.9666757733612393E-4,posterior=1.0,length_median=1.8683792653468304E-4,height_median=3.2900177864848097E-4,height_range={1.0355436275092224E-4,7.719657648531278E-4},height=3.3567856904843647E-4]:2.3447376846281033E-4)[&length_range={1.2968248088341024E-8,8.924107558899981E-4},height_95%_HPD={3.7538740062361873E-4,7.581396717224772E-4},length_95%_HPD={6.410767139536019E-6,4.028744206555051E-4},rate=1.0,length=1.895677054160302E-4,posterior=0.9517831352071991,length_median=1.7339328219788652E-4,height_median=5.634755471112913E-4,height_range={2.6587410342798204E-4,0.001038828530319929},height=5.693717019085756E-4]:1.8119964343039831E-4,((((20[&length_range={1.9755716877813154E-9,1.9300705441095345E-4},height_95%_HPD={0.0,8.673617379884035E-19},length_95%_HPD={1.9755716877813154E-9,6.180507105883259E-5},rate=1.0,length=2.0375346749106093E-5,length_median=1.4106890307395575E-5,height_median=4.3368086899420177E-19,height_range={0.0,1.3010426069826053E-18},height=2.5996279620688985E-19]:9.502520284227585E-6,15[&length_range={2.395335270460458E-9,1.7356362808788146E-4},height_95%_HPD={0.0,8.673617379884035E-19},length_95%_HPD={2.395335270460458E-9,5.961732728513756E-5},rate=1.0,length=2.0392667292173243E-5,length_median=1.40095550212938E-5,height_median=4.3368086899420177E-19,height_range={0.0,1.3010426069826053E-18},height=2.57120093032725E-19]:9.502520284227585E-6)[&length_range={2.8613414358364168E-9,1.6143157472793692E-4},height_95%_HPD={2.3444299576767108E-8,4.011247566577123E-5},length_95%_HPD={2.8613414358364168E-9,6.128450509402279E-5},rate=1.0,length=1.9650377252874247E-5,posterior=0.11132096433729585,length_median=1.3289077452140238E-5,height_median=9.502520284228018E-6,height_range={2.3444299576767108E-8,9.71687919880909E-5},height=1.3555876284326783E-5]:3.058478060659277E-5,((12[&length_range={4.96204340785525E-9,1.8510793599381018E-4},height_95%_HPD={0.0,8.673617379884035E-19},length_95%_HPD={6.995461599615635E-9,6.0385424032148504E-5},rate=1.0,length=2.0268434576279676E-5,length_median=1.4063387360247823E-5,height_median=2.1684043449710089E-19,height_range={0.0,1.3010426069826053E-18},height=2.5731281867165144E-19]:9.666158245289673E-6,17[&length_range={3.346400469955245E-9,2.0375930264232014E-4},height_95%_HPD={0.0,8.673617379884035E-19},length_95%_HPD={3.346400469955245E-9,6.0204428639304066E-5},rate=1.0,length=2.0586690095329055E-5,length_median=1.4409068776604428E-5,height_median=2.1684043449710089E-19,height_range={0.0,1.3010426069826053E-18},height=2.5415693633423113E-19]:9.666158245289673E-6)[&length_range={1.0904884137001339E-8,1.3452073453014684E-4},height_95%_HPD={1.0258497554465479E-8,4.084434119265351E-5},length_95%_HPD={1.0904884137001339E-8,5.933530032337821E-5},rate=1.0,length=2.0323885975002373E-5,posterior=0.11298744583935118,length_median=1.5035764006775885E-5,height_median=9.66615824528989E-6,height_range={1.0258497554465479E-8,1.1167972450265963E-4},height=1.3807849467515918E-5]:2.0293775297716113E-5,(18[&length_range={3.2582684377567398E-9,1.6264722778583563E-4},height_95%_HPD={0.0,8.673617379884035E-19},length_95%_HPD={3.2582684377567398E-9,6.079244989558711E-5},rate=1.0,length=2.046162101600593E-5,length_median=1.4467164344486393E-5,height_median=4.3368086899420177E-19,height_range={0.0,1.3010426069826053E-18},height=2.5646964400134828E-19]:1.000714093821165E-5,16[&length_range={6.916313595638347E-10,1.9388702635263016E-4},height_95%_HPD={0.0,8.673617379884035E-19},length_95%_HPD={6.916313595638347E-10,6.241699318879822E-5},rate=1.0,length=2.051263437601319E-5,length_median=1.4262439293495687E-5,height_median=2.1684043449710089E-19,height_range={0.0,1.3010426069826053E-18},height=2.5683100457433537E-19]:1.0007140938211867E-5)[&length_range={2.166985462468707E-9,1.5294153602543506E-4},height_95%_HPD={4.015242221220086E-8,4.118323638643709E-5},length_95%_HPD={2.166985462468707E-9,5.534802663909206E-5},rate=1.0,length=1.9515233740625293E-5,posterior=0.11709810021108766,length_median=1.3775734148672426E-5,height_median=1.0007140938212084E-5,height_range={4.015242221220086E-8,9.594021039751027E-5},height=1.4014379795062477E-5]:1.995279260479392E-5)[&length_range={2.3171217078204152E-8,1.1701759837127597E-4},height_95%_HPD={6.28438817924272E-6,7.41363123847121E-5},length_95%_HPD={2.3171217078204152E-8,5.744825037011811E-5},rate=1.0,length=2.009083221756139E-5,posterior=0.021553160759915566,length_median=1.4771971246406964E-5,height_median=2.9959933543006003E-5,height_range={1.2898767695699448E-6,9.809769683477316E-5},height=3.405709148289052E-5]:1.0127367347814785E-5)[&length_range={7.957034188116915E-8,1.0615500531527544E-4},height_95%_HPD={7.728302962001655E-6,8.228837201350314E-5},length_95%_HPD={7.957034188116915E-8,5.4622595039607776E-5},rate=1.0,length=1.9330762000542078E-5,posterior=0.05221642039773359,length_median=1.3053564943892078E-5,height_median=4.008730089082079E-5,height_range={5.183111663274731E-6,1.2014047496229727E-4},height=4.3843253346477627E-5]:1.9217559554641746E-5,19[&length_range={6.916313595638347E-10,1.589477632815192E-4},height_95%_HPD={0.0,8.673617379884035E-19},length_95%_HPD={6.916313595638347E-10,6.214065256061134E-5},rate=1.0,length=2.0591532049625944E-5,length_median=1.4216603345265161E-5,height_median=2.1684043449710089E-19,height_range={0.0,1.3010426069826053E-18},height=2.5548192510185036E-19]:5.930486044546232E-5)[&length_range={7.120502780088965E-6,3.9541315148745236E-4},height_95%_HPD={1.6226633788531033E-5,1.1944435880249099E-4},length_95%_HPD={2.7923540601541285E-5,2.2891404763989012E-4},rate=1.0,length=1.2362317614802708E-4,posterior=1.0,length_median=1.1683863969404167E-4,height_median=5.9304860445462534E-5,height_range={4.241598316317811E-6,2.3057586033244266E-4},height=6.35814348434403E-5]:1.2190301439162442E-4,(6[&length_range={1.1932151184693595E-9,2.0829140586018068E-4},height_95%_HPD={0.0,8.673617379884035E-19},length_95%_HPD={1.1932151184693595E-9,7.393071568578234E-5},rate=1.0,length=2.5260548989204772E-5,length_median=1.8099855884988452E-5,height_median=4.3368086899420177E-19,height_range={0.0,8.673617379884035E-19},height=2.599868869117557E-19]:1.8099855884988036E-5,2[&length_range={1.1932151184693595E-9,2.0829140586018068E-4},height_95%_HPD={0.0,8.673617379884035E-19},length_95%_HPD={1.1932151184693595E-9,7.393071568578234E-5},rate=1.0,length=2.5260548989204772E-5,length_median=1.8099855884988452E-5,height_median=4.3368086899420177E-19,height_range={0.0,8.673617379884035E-19},height=2.599868869117557E-19]:1.8099855884988036E-5)[&length_range={9.796369427113885E-6,4.454344625568268E-4},height_95%_HPD={1.1932151191586249E-9,7.393071568578217E-5},length_95%_HPD={5.5051640281543326E-5,2.7976787738060376E-4},rate=1.0,length=1.619440620022615E-4,posterior=1.0,length_median=1.5713902875280674E-4,height_median=1.809985588498847E-5,height_range={1.1932151191586249E-9,2.082914058601816E-4},height=2.5260548989205057E-5]:1.631080189520985E-4)[&length_range={2.1896631025198406E-4,0.0011368972111930303},height_95%_HPD={7.984528114121387E-5,3.0107758380614087E-4},length_95%_HPD={3.3685619234757733E-4,8.077576392867637E-4},rate=1.0,length=5.647798757602732E-4,posterior=1.0,length_median=5.569145868691179E-4,height_median=1.8120787483708696E-4,height_range={4.422811858417687E-5,4.90529060481392E-4},height=1.8720461099146674E-4]:5.634673157046027E-4)[&length_range={7.19509025094804E-4,0.0024456203845464007},height_95%_HPD={5.192488318569327E-4,0.0010005381770226008},length_95%_HPD={0.001009643499787901,0.0018558277791780539},rate=1.0,length=0.0014187829567682605,posterior=1.0,length_median=0.0014124383580998467,height_median=7.446751905416896E-4,height_range={3.918598040551038E-4,0.0014636223725981868},height=7.547363869173264E-4]:0.0014793669402152663,((7[&length_range={0.0010474752522433512,0.002686853660499125},height_95%_HPD={0.0,4.3368086899420177E-19},length_95%_HPD={0.0013010116393081012,0.0021236300351320475},rate=1.0,length=0.0017097904222998035,length_median=0.00169708708682911,height_median=4.3368086899420177E-19,height_range={0.0,1.3010426069826053E-18},height=2.6044461030420596E-19]:0.001686246012797947,((5[&length_range={3.8434036283493625E-6,5.097704203382361E-4},height_95%_HPD={0.0,8.673617379884035E-19},length_95%_HPD={2.1232348673246365E-5,2.2469194223538987E-4},rate=1.0,length=1.1259681486401659E-4,length_median=1.0286425256978865E-4,height_median=4.3368086899420177E-19,height_range={0.0,1.3010426069826053E-18},height=2.6191414330102E-19]:1.0286425256978869E-4,13[&length_range={3.8434036283493625E-6,5.097704203382361E-4},height_95%_HPD={0.0,8.673617379884035E-19},length_95%_HPD={2.1232348673246365E-5,2.2469194223538987E-4},rate=1.0,length=1.1259681486401659E-4,length_median=1.0286425256978865E-4,height_median=4.3368086899420177E-19,height_range={0.0,1.3010426069826053E-18},height=2.6191414330102E-19]:1.0286425256978869E-4)[&length_range={1.6359382851425234E-4,0.001116554233778971},height_95%_HPD={2.1232348673246894E-5,2.2469194223538992E-4},length_95%_HPD={3.3489741466809594E-4,8.544941236022089E-4},rate=1.0,length=5.812171991643228E-4,posterior=1.0,length_median=5.718173251263055E-4,height_median=1.0286425256978912E-4,height_range={3.843403628349612E-6,5.097704203382365E-4},height=1.125968148640168E-4]:5.820066248748094E-4,(9[&length_range={8.74691065914251E-6,4.4598537545565754E-4},height_95%_HPD={0.0,8.673617379884035E-19},length_95%_HPD={3.450518221548514E-5,2.3985070420532456E-4},rate=1.0,length=1.2545698372086684E-4,length_median=1.1697369407244688E-4,height_median=4.3368086899420177E-19,height_range={0.0,1.3010426069826053E-18},height=2.600350683214873E-19]:1.169736940724469E-4,11[&length_range={8.74691065914251E-6,4.4598537545565754E-4},height_95%_HPD={0.0,8.673617379884035E-19},length_95%_HPD={3.450518221548514E-5,2.3985070420532456E-4},rate=1.0,length=1.2545698372086684E-4,length_median=1.1697369407244688E-4,height_median=4.3368086899420177E-19,height_range={0.0,1.3010426069826053E-18},height=2.600350683214873E-19]:1.169736940724469E-4)[&length_range={1.9704317379046907E-4,0.0011306038551784172},height_95%_HPD={3.450518221548532E-5,2.3985070420532491E-4},length_95%_HPD={3.283675088364673E-4,8.342062700013703E-4},rate=1.0,length=5.683570303074709E-4,posterior=1.0,length_median=5.601625738906383E-4,height_median=1.1697369407244734E-4,height_range={8.74691065914316E-6,4.459853754556582E-4},height=1.2545698372086708E-4]:5.678971833721512E-4)[&length_range={4.257751855370369E-4,0.0019379948597835017},height_95%_HPD={4.3563113034480474E-4,9.545956134305509E-4},length_95%_HPD={6.273027727055394E-4,0.0014092630263398593},rate=1.0,length=0.0010120957665652485,posterior=1.0,length_median=9.99704332151886E-4,height_median=6.848708774445985E-4,height_range={3.0020205894656124E-4,0.0012707911398119464},height=6.938140140283368E-4]:0.0010013751353533488)[&length_range={1.9716463893911483E-6,9.990935857804386E-4},height_95%_HPD={0.0012941752296276136,0.0020722627639819867},length_95%_HPD={5.3807315523716646E-5,5.748064783018328E-4},rate=1.0,length=3.0677019382738523E-4,posterior=0.9517831352071991,length_median=2.919269208475706E-4,height_median=0.0016862460127979473,height_range={0.0010474752522433512,0.0026868536604991253},height=0.001695673814096924]:2.694635272384293E-4,(8[&length_range={1.1256070947209784E-5,4.745978594861891E-4},height_95%_HPD={0.0,4.3368086899420177E-19},length_95%_HPD={3.371632065763909E-5,2.6233337365053E-4},rate=1.0,length=1.382222188849325E-4,length_median=1.2868690272086944E-4,height_median=4.3368086899420177E-19,height_range={0.0,1.3010426069826053E-18},height=2.597218891582318E-19]:1.28686902720869E-4,14[&length_range={1.1256070947209784E-5,4.745978594861891E-4},height_95%_HPD={0.0,4.3368086899420177E-19},length_95%_HPD={3.371632065763909E-5,2.6233337365053E-4},rate=1.0,length=1.382222188849325E-4,length_median=1.2868690272086944E-4,height_median=4.3368086899420177E-19,height_range={0.0,1.3010426069826053E-18},height=2.597218891582318E-19]:1.28686902720869E-4)[&length_range={0.0010758091383941421,0.0028130585942177854},height_95%_HPD={3.371632065763894E-5,2.623333736505298E-4},length_95%_HPD={0.001411860540628939,0.002334101488568015},rate=1.0,length=0.0018864377598536244,posterior=1.0,length_median=0.0018755509613563397,height_median=1.2868690272086944E-4,height_range={1.1256070947209765E-5,4.7459785948618946E-4},height=1.3822221888493285E-4]:0.0018270226373155072)[&length_range={3.6837714585203143E-7,0.0012348734162219118},height_95%_HPD={0.001565621498953197,0.0023538262181002773},length_95%_HPD={8.257782752201827E-7,6.137930854382824E-4},rate=1.0,length=2.8818503868488846E-4,posterior=0.6473725141650928,length_median=2.680843860767958E-4,height_median=0.0019557095400363766,height_range={0.0012688049257244206,0.002712902931356057},height=0.0019614869832483488]:2.6833259072057926E-4)[&height_95%_HPD={0.0018604119955816212,0.0026722354608441734},length=0.0,posterior=1.0,height_median=0.002224042130756956,height_range={0.0015446132691828245,0.003313779031534632},height=0.0022327767570563695];
End;
