# Supplementary material for: Large scale genome reconstructions illuminate Wolbachia evolution
Source: Nat Commun. 2020 Oct 16;11:5235. doi: 10.1038/s41467-020-19016-0 (PMC7568565; doi:10.1038/s41467-020-19016-0)
Supplement: Supplementary file 6 — Supplementary Data 2 [file 41467_2020_19016_MOESM6_ESM.zip › Scholz2020_trees and xml/mtDNA_Drosophila_ananassae.fst.xml]

<?xml version="1.0" standalone="yes"?>

<!-- Generated by BEAUTi v1.8.2                                              -->
<!--       by Alexei J. Drummond, Andrew Rambaut and Marc A. Suchard         -->
<!--       Department of Computer Science, University of Auckland and        -->
<!--       Institute of Evolutionary Biology, University of Edinburgh        -->
<!--       David Geffen School of Medicine, University of California, Los Angeles-->
<!--       http://beast.bio.ed.ac.uk/                                        -->
<beast>

	<!-- The list of taxa to be analysed (can also include dates/ages).          -->
	<!-- ntax=21                                                                 -->
	<taxa id="taxa">
		<taxon id="Drosophila_ananassae_SRR2126857"/>
		<taxon id="Drosophila_ananassae_SRR2126916"/>
		<taxon id="Drosophila_ananassae_SRR2127151"/>
		<taxon id="Drosophila_ananassae_SRR2127152"/>
		<taxon id="Drosophila_ananassae_SRR2127153"/>
		<taxon id="Drosophila_ananassae_SRR2127154"/>
		<taxon id="Drosophila_ananassae_SRR2127155"/>
		<taxon id="Drosophila_ananassae_SRR2127156"/>
		<taxon id="Drosophila_ananassae_SRR2127161"/>
		<taxon id="Drosophila_ananassae_SRR2127162"/>
		<taxon id="Drosophila_ananassae_SRR2127163"/>
		<taxon id="Drosophila_ananassae_SRR2127164"/>
		<taxon id="Drosophila_ananassae_SRR2127219"/>
		<taxon id="Drosophila_ananassae_SRR2135600"/>
		<taxon id="Drosophila_ananassae_SRR2135637"/>
		<taxon id="Drosophila_ananassae_SRR2135638"/>
		<taxon id="Drosophila_ananassae_SRR2135639"/>
		<taxon id="Drosophila_ananassae_SRR2135641"/>
		<taxon id="Drosophila_ananassae_SRR2135642"/>
		<taxon id="Drosophila_ananassae_SRR2135644"/>
		<taxon id="Drosophila_ananassae_SRR491409"/>
	</taxa>

	<!-- The sequence alignment (each sequence refers to a taxon above).         -->
	<!-- ntax=21 nchar=14920                                                     -->
	<alignment id="alignment" dataType="nucleotide">
		<sequence>
			<taxon idref="Drosophila_ananassae_SRR2126857"/>
			WATKAATTGCCTGATAAAAAGGGTTATCTTGATAGGGTAAATCATGCAGTTTTCTGCATTCATTGACACATTTTTATGTTTTTTATTATAAAGATTTTATATTTAATAGAATTAAACTATTCCCGAAAGTATCAAAAACTTTTGTGCATCATACACCAAAATATATCATTATTTATATAAATTTTAAAAAGATAAGCTAATTAAGCTACTGGGTTCATACCCCATTTATAAAGGTTATAGTCCTTTTCTTTTTAATTTTTAATAATTCATCAAAAATTTTATTTATTACAGTCATAATTATTGGAACACTAATTACAGTTACATCTAACTCTTGGTTGGGAGCTTGAATAGGTCTTGAAATTAATTTGTTGTCTTTTATTCCCCTATTAAGAGATAATAATAATTTAACATCTACTGAATCTTCTTTAAAATATTTTTTAACCCAAGCTTTAGCATCAACTGTTTTATTATTTTCAGTAATTTTATTAATATTAAAAAATAATTTTAATAATGAAGTTAATGAATCTTTTACTTCTATAATAATTATATCATCATTATTATTAAAAAGAGGAGCAGCTCCGTTTCATTTTTGATTTCCAAATATAATGGAAGGTTTAAATTGAACAAATTCTTTATTATTAATAACTTGACAAAAAATTGCTCCTTTAATATTAATTTCTTATTTAAATATTAAGGAACTTTTATTAATTAGAGTAATTTTATCAGTAATTGTTGGAGCTATTGGGGGGTTAAATCAAACTTCTTTACGAAAATTAATATCTTTCTCTTCAATTAATCATCTAGGATGAATATTAAGTTCTTTAATAATTAGAGAATCAATTTGACTAGTTTATTTTTTATTTTATTCTTTTTTATCTTTTATTTTAACATTTATATTTAATATTTTTAAATTATTTCATTTAAATCAATTATTTTCTTGATTTGTCAATAGAAAAATTTTAAAATTTACATTATTTATAAATTTTTTATCTTTAGGAGGGTTGCCACCATTTTTAGGATTCTTACCTAAATGATTAGTAATTCAACAACTAACTTCTTGTAATCAATATTTTTTATTGACTGCAATAATGATGTCAACTTTAATTACTTTATTTTTTTATTTACGAATTTGTTATTCAGCTTTTATATTAAATTATTTTGAAAATAATTGAATAATAACATTAAATATAAATAATTTTAATATAAATTTATATTTAATTTTAACATTTTTTTCAATTTTTGGATTAATTTTAATTTCATTATTTTTTTTTATACTTTAAGGCTTTAAGTTAATAAAACTAATAGCCTTCAAAGCTGTAAATATGGGAGTATCCTTTAAGCCTTAGTAAATTTATTACTCCTTCAAAATTGCAGTTTGATGTCATTGTTGACTATAAGACCTAATATTTGTTATGATTATGATTAAGAAGAATTTTTCTTATAAATAGATTTACAATCTATCGCCTAAACTTCAGCCACTTAATCTAATCGCGACAATGATTATTTTCAACAAATCATAAAGATATTGGAACATTATATTTTATTTTTGGAGCTTGAGCTGGAATAGTTGGAACTTCACTAAGTATTTTAATTCGAGCTGAATTAGGACACCCTGGAGCTTTAATTGGAGATGATCAAATTTATAACGTTATTGTAACAGCACACGCTTTTATTATAATTTTTTTCATGGTTATACCAATTATAATTGGAGGATTTGGGAATTGATTAGTTCCTTTAATATTAGGAGCACCTGATATAGCATTCCCACGAATAAATAATATAAGATTTTGATTACTACCCCCTGCTCTTTCTCTATTATTAGTAAGAAGAATAATTGAAAATGGGGCTGGTACTGGGTGAACAGTTTACCCACCTCTTTCAGCTGGAATTGCTCATGGAGGGGCTTCAGTTGATCTAGCTATTTTTTCATTACATTTAGCCGGAATTTCTTCAATTTTAGGAGCTGTAAATTTTATTACAACAGTAATTAATATACGATC
			AACTGGAATTACTCTAGATCGTATACCTTTATTTGTTTGATCGGTAGTAATTACAGCTTTATTATTACTTTTATCTTTACCAGTATTGGCTGGAGCTATTACCATATTATTAACAGATCGAAATTTAAATACATCATTTTTTGACCCAGCTGGAGGGGGAGATCCAATTTTATATCAACATTTATTTTGATTTTTTGGGCACCCAGAAGTATATATTTTAATTTTACCAGGATTCGGAATAATTTCTCATATTATTAGTCAAGAATCAGGTAAAAAGGAAACATTCGGGTCTTTAGGAATAATTTATGCAATATTAGCAATTGGATTATTAGGTTTTATTGTATGAGCTCATCATATATTTACTGTTGGAATAGACGTAGATACTCGAGCTTATTTTACTTCAGCAACTATAATTATTGCTGTTCCAACTGGTATTAAAATTTTCAGATGATTAGCCACATTACACGGAACTCAATTAACTTATTCCCCTGCTATTTTATGAGCATTAGGATTTGTCTTTTTATTTACAGTAGGTGGATTAACAGGAGTTGTTTTAGCTAATTCTTCTGTTGATATTATTCTTCATGATACATATTATGTTGTAGCTCATTTTCACTATGTATTATCAATAGGAGCTGTATTTGCTATTATAGCAGGATTTATTCACTGATATCCATTATTTACTGGATTAACATTAAATGTAAAATGATTAAAAAGTCAATTTATTATTATATTTATTGGAGTAAATTTAACATTTTTCCCACAACACTTTTTAGGATTAGCTGGTATGCCTCGTCGATATTCAGACTATCCAGATGCATATACTACATGAAATGTAGTATCTACAATTGGTTCAACTATTTCTTTATTAGGAATTTTATTTTTCTTTTATATTGTATGAGAAAGTTTAGTATCTCAACGACAAGTAATTTATCCAGTTCAATTAAATTCTTCAATTGAATGATACCAAAATACTCCTCCTGCTGAACATAGTTATTCTGAATTACCCCTTTTAACTAATTAATTTCTAATATGGCAGACTAGTGCAATGGATTTAAGCTCCATATATAAAGTATTTTACTTTTATTAGAAAATAAATGTCTACATGAGCTAATTTAAATCTTCAAGATAGAGCTTCTCCTTTAATGGAACAATTAATTTTTTTTCATGATCATGCATTATTAATTTTAATTATAATTACTGTTTTAGTAGGATATTTAATATTTATGTTATTTTTTAATAATTATGTAAATCGATTTCTTTTACATGGTCAATTAATTGAAATAATTTGAACAATTTTACCAGCAATTATTTTATTATTCATTGCTTTTCCTTCTCTTCGTCTTTTATACTTACTTGATGAAATTAATGAACCATCTGTAACTTTAAAAAGTATTGGACATCAATGATATTGAAGTTATGAATATTCAGATTTTAATAATATTGAATTTGATTCTTATATAATTCCTACTAATGAATTAGCAACTGATGGATTTCGTTTATTAGACGTTGACAATCGAGTAGTTTTACCTATAAATTCTCAAATTCGAATTTTAGTAACAGCTGCTGATGTAATTCACTCTTGAACAATTCCAGCTTTAGGAGTTAAGGTTGATGGAACTCCTGGACGATTAAACCAAACTAACTTTTTTATTAATCGACCTGGATTATTTTATGGACAATGTTCAGAAATTTGTGGGGCCAATCATAGTTTTATACCAATTGTAATTGAAAGTGTTCCTGTAAATTATTTTATTAAATGAATTTCTAATAATAATTCTTCATTAGATGACTGAAAGCAAGTGATGGTCTCTTAAACCATTTTATAGTAAATTAGCACTTACTTCTAATGGAATATATATATATATATATATATATATTAACTAAAAAATTAGTTAAATATATAACATTAGTATGTCAAACTAAAATTATTAAATTATTAATATTTTTTAATTCCACAAATAGCACCAATTAGATGATTATTATTATTTATTGTATTT
			TCTATTACATTTATTTTATTTTGTTCAATTAATTATTATTCTTATATACCTTCTTCTCCTAAATCTAATGAATTAAAAAATATTAATTTAAATTCAATAAATTGAAAATGATAACAAATTTATTTTCTGTATTCGACCCTTCAGCAATTTTTGGTATTTCTCTAAATTGATTAAGAACATTTTTAGGATTATTAATAATTCCTTCAATTTACTGATTAATACCTTCTCGATATAATATTTTTTGAAATTCAATTTTATTAACTTTACATAAAGAATTTAAAACTTTACTAGGACCTTCAGGACATAATGGTTCAACATTTATTTTTATTTCTTTATTTTCATTAATTTTATTTAATAATTTTATAGGATTATTCCCATATATTTTTACAAGAACAAGTCATTTAACTTTAACTTTATCTTTAGCTTTACCATTATGATTATGTTTTATATTATATGGATGAATAAATCATACACAACATATATTTGCTCATTTAGTACCTCAAGGAACACCAGCTGTTTTAATACCTTTTATGGTTTGCATTGAAACAATTAGAAATGTAATTCGACCAGGAACATTAGCTGTTCGACTAACTGCTAATATAATTGCAGGTCATTTATTATTAACTTTATTAGGTAATACAGGACCTTCTATATCTTATGTTCTTGTAACATTTTTATTAATTGCACAAATTGCTTTACTAGTTCTTGAATCAGCTGTAGCTATAATTCAATCCTATGTATTTGCTGTTTTAAGAACTTTATACTCTAGAGAAGTAAATTAATGTCAACACATTCAAATCACCCTTTTCATTTAGTTGATTATAGACCATGACCTTTAACAGGAGCAATTGGAGCTATGACAACTGTATCAGGAATAGTAAAATGATTCCATCAATATGATATTTCATTATTTTTTTTAGGAAATGTTATTACTATTTTAACAGTTTATCAATGATGACGAGATGTATCACGAGAAGGAACATATCAAGGACTTCACACTTATGCAGTAACAATTGGATTGCGATGAGGAATAATTTTATTTATTTTGTCAGAAGTTTTATTTTTTGTTAGATTTTTCTGAGCATTTTTTCATAGAAGTTTATCTCCAGCTATTGAATTAGGAGCTTCATGACCCCCAATGGGAATTATTTCATTTAATCCATTCCAAATTCCTTTATTAAATACAGCTATTTTATTAGCTTCAGGAGTTACAGTTACATGAGCTCATCATAGACTTATAGAAAATAATCATTCTCAAACAACTCAAGGTTTATTTTTTACAGTTTTATTGGGAGTATATTTTACAATTTTACAAGCTTATGAATATATTGAAGCTCCTTTTACTATTGCAGACTCAGTTTATGGTTCAACATTTTTTATGGCTACAGGATTTCATGGAATTCATGTATTAATTGGAACAACTTTTTTATTAGTATGTTTATTACGACATTTAAATAATCATTTTTCAAAAAATCATCATTTTGGATTTGAAGCAGCTGCATGATATTGACATTTTGTTGATGTAGTTTGATTATTTTTGTATATTACAATTTACTGATGAGGAGGATAATTTATTATTATTATCTATATAGTATAAAAGTATATTTGACTTCCAATCATAAGGTCTATTAATAATAGTATAGATAATTTTTTCAATTATTTTAATCGCTTTAATTATTTTATTAATTACAACTATTGTAATATTTCTAGCTTCTATCTTATCAAAAAAAGCTTTTATTGACCGAGAAAAAAGTTCACCTTTTGAATGCGGATTTGACCCAAAATCTTCTTCTCGATTACCATTTTCTTTACGATTCTTTTTAATTGCAATTATTTTCTTAATTTTTGATGTAGAAATTGCTTTAATTTTACCAATAATTATTATTTTAAAATTTTCAAATATTATAATTTGATCAATTACAGCAATTTTATTTATTTTAATTTTACTAATTGGTTTATACCACGAATGAAATCAAGGTATATTAAATTGATCAAATTAA
			ATTAGGGTTGTAGTTAATTATAACATTTGATTTGCATTCAAAAAGTATTGAATTTCAATCTACCTTATGAATATGAAGCGATGAATTGCAGTTAGTTTCGACCTAACTTTAGGTAATTTTACCCTTATTCTTTAATTGAAACCAAAAAGCGGTATATCACTGTTAATGATACTATTGAGTAAAAACTCCAATTAAGGAAGTATGGTGATCAAGTAAAAGCTGCTAACTTTTTTCTTTTAATGGTTAAATTCCATTTATACTTCTATTTATATAGTTTAAAATAAAACCTTACATTTTCATTGTAATAATAAAATAATTAATTTTTATAAATTACTAAAATTAATTCACTATATCCAAAGATAAATTTATCTCCATAACATCTTCAGTGTCATACTCTAAATATAAGCTATTTGAATATATAAATAATAAAAAATTTAATAAAATTAAAATTCAAAATACAAATAATATTAAATAAATTTTTAAACTATTATTATGTATTAAAAATAAAGTTTGAGAATAATTAACTAATTTTTGGTATAAATGTTGACCTCCAAAATATTCTGACCATCCTTGATCAAATCTTTTTACAACCAACTGTCCTATATTTAAAGGATAAAAAATTATTCCATAAGTTCTAATATAAGGTATAAATCATATAGAACCTAAAAATACAGAAATATTATAATTTAATAAAGATTTATTTAAAGAATAAAGATTAATTATAGAAATTAAATAGCCAAATAAACCACCAAAAATACATACAAATAATGTTAAAAACTTTATTAACTTAGGTAAACAAATTATATAGGGAATAGGAAAAATCAATCAATTTAATATTCTACCACCAATAATTCTTATAATTAATAAACCTATTATTCCACGTAATATTACTCAACTTTCATCATTTAATATATTTAATCTCCCACAATTTAAATCACCAGTTATAGAATAATAAACTAAACGAAAGGAATAACTAACTGTTAAACCAGTAGAAAAAAAATATAAAAAAAATGAAAATATATTGATATTTCTAATTATTACTACTTCTAAAATTATATCCTTAGAATAAAATCCAGCTAAAAATGGCATCCCACATAAAGCTAAATTAGAAACATTAAAACAAGCAGATGTTAAAGGTATATGAATTCTTAAACCCCCTATTAAACGAATGTCTTGAGAATTATTTATATTATGAATAATAGCTCCAGCACATATAAATAATAAAGCCTTAAATAAAGCATGAGTTAAAAGATGAAATATAGCCAACTTATAAAATCCTATTGATAAAATTCTTATCATTAAACCTAATTGACTTAAAGTAGATAAAGCAATAATTTTCTTTAAATCAAATTCAAAATTAGCACCTAATCCAGATATAAATATTGTTAATCTAGCTAATAATAATAATAATTGACCTAATCATGAAGAACTTAATAAAATATTAAAACGAATTAATAAATAAACCCCAGCTGTTACTAAAGTTGAAGAATGGACTAAAGCTGAAACTGGAGTAGGCGCAGCTATAGCAGCAGGTAATCACGAAGAAAAAGGAATTTGAGCTCTTTTAGTTATAGCGGCTAATATTACTAATCTACCAATTAATAATATTTCAAATTCATTTTGTATAACTTCTAAATAAAAAATATAATTTCATCTACCATAATTTAATATTCAAGCAATAGCTAATAATAGAGCAACATCTCCAATTCGATTAGATAAAGCAGTTAATATCCCGGCGTTATAAGATTTAATATTTTGAAAATAAATTACCAAACAATAAGAAACTAATCCTAATCCATCCCAACCAAGTAAAATTCTAATTAAATTTGGTCTAATAATTAATAATATCATTGATAAAACAAATATCAATACTAATATAATAAATCGATTAATATTTTCATCTCTTTCTATATATTCTTTTCTGTAAAAAATTACTAAAGAAGCAATTATTAAAACAAATGACATAAATAATAAACTTATTCAATCAAATAAAAAAGTTA
			TTACAATTCTTATAGAATTTAATGAAACAACTTCCCATTCAATAAAATAAACTATATTATTTAACAAAAAATATAAACTAAATAAAAAACATGAAAAACTAATAGAAATTAAATTTACAAATCTAATTCTACAAATTGATAAATATTTCACGATCTAAAATGAATTTTTTCATATCACTAACACCACAAATTAGTATTTTTATTAAACTATTTAAATATAATCATAATATACATGATTCTCCCTTTAAAATTAATAAATTTAATGGTAATCAATGTAATAATATTAATAAATATTCTCGAATTTTCCCTCCTCTAAAAGCATAAACCCCTGAAAATAACTTTCCATGTTGACTAAAAGAATATAAATATAAAGTATAAGCTGCTCTAAAAAATGATAATAAAGATAGTATAATTATAGAAACTCAAGATCAAGAAACAATTCTATTTAATAAAGAAATTTCACCTAATAAATTTAAGGTAGGAGGAGCAGCTATATTAGCTGAACTTAATAAAAATCACCATAAACTTATTGAAGGTATAAAATTTAATATACCCTTATTAATTAATAATCTTCGACTTCCTAAACGTTCATAAGAAACATTTGCTAAACAAAATAATCCTGAAGAACATAAACCATGAGCAATTATTAAAGTATATGAACCAGATAATCCTCAATAAGTTATAGTTAATAATCCAGACAATACAATTCCTATATGAGCCACAGAAGAATAGGCAATTAAAGATTTTAAATCAGTTTGACGTAAACATACTAATCTCACTAATACTCCCCCTACTAATCTAATTCTAATTCAAACAAATCTATATTTTAAATTTATTAATTGAATAAAAGAAATAACCCGCAATAAACCATAACCACCTAATTTTAATATAATTCCAGCTAAAATTATTGAACCAGAAACAGGAGCTTCAACATGAGCCTTAGGCAACCATAAATGAACTAAAAATATTGGTATTTTTACTAAAAAAGCACATAATAAACAAAAATATAATAAATCATAATTAAATATAAAATTATTTATTAAATAAAAATTTATTGAACCAGTTTTATTTATTACATAAAAAATACCAATTAATATGGGTAAAGATACTAATAAAGTATAAAATAGTAAATAAACTCCAGCTTGTAAACGTTCTGGTTGGTAACCTCACCCTAAAATTAAAAATAATGTAGGAATTAATCTTCTTTCAAAAAATAAATAAAACATAAATAATCTTATTCTTCTAAATGTTAAAATTAATAAAATTAATAAAACAACAATATTTAATAAAAATAAATTTTTATAATTATTATATTTATTAACACTTTCACTAGCCATTAATATTAATGAACAAATTCATAATCTTAATAAAACTAAACCATATGAAAGTATATCACAACCTAAAAAATAAGAAATTTCTGATCAATAATTTATAAAATTATTTATTAATAAAAAAATAAAACTAATAAAAAATAATATAATCTGTACCATTCAATATATATTATTAATAAAACATACAGGTAATAAAAATACTAAAAACAAAATAATTTTTAACATTATATAATATTAAATGATTGAAAATAATCATTTCCATGAGTTCGAATTATAGATACCAAAATTGATAAACCTAAAGCCCCTTCACATACTCTAAAAGTTAAAAATATTATTCTAAAATAACTTTCATAATTTAATATATTTAAATAAATAAATAATATAAAAAATAAAATTAAAACAATAAATTCTAAACTTAATAATATAGATAATAAATGCTTTCGATTAGAAACAAAACAAAATAAACCTAAAATAAATAAAATTATAGGTAGACTTCAATATAAAATTATAATCATTAGTTTTAATAGTTTAATAAAAACATTGGTCTTGTAAATCAAAAATAAGATTATTTCTTTTAAAACTTCAAGAGAAAAGAAAATTCTTTTTCATTAATCCCCAAAATTAATATTTTATATAAACTACCTCTTGATATTATTCAATTAATACTAT
			ATTCTTTAATTTTTTTAACAACAATTATTTTTTCAAATATAATTCACCCATTGGCTATGGGATTAACTTTATTAATTCAAACAGTTTTTATTTGTTTAATCACAGGTTTAATAACTAAAACATTTTGATACTCTTATATTTTATTTCTAATTTTTTTAGGGGGAATATTAGTTTTATTTATTTATGTTACATCACTAGCTTCAAATGAAATATTTAATTTATCAATTAAATTAACTTTATTTTCAGGTATTTTATTATTTAATTTATTTTTAATTTCAATTATCATTGATAAAACTTCAATTTCTTTTTTTATAAATAATAATGAAATACTTTCAATTTTTAATAATAATTCATATATTACAGAAAATTCTTTATCATTAAATAAATTATATAATTTTCCAACAAATTTTATCACAATTTTATTAATAAATTATTTATTAATTACTTTAATTGTTGTTGTAAAAATTACTAAATTATTTAAGGGACCATTACGAATAATATTTTAAACTAATGAATAAACCTTTACGAACTTCCCACCCATTATTTAAAATTGCTAATAACGCATTAGTAGATTTACCAGCTCCTATTAATATTTCAAGATGATGAAATTTTGGATCATTATTGGGATTATGTCTAATTATTCAAATTTTAACTGGATTATTTTTAGCTATACATTATACAGCAGACGTAAACTTAGCTTTTTACAGAGTAAATCATATCTGTCGTGACGTAAATTATGGATGATTATTACGAACTCTACATGCTAATGGTGCGTCATTTTTTTTTATTTGCATTTATTTACATGTAGGACGAGGAATATACTACGGTTCATATTTATTTACCCCTACATGATTAGTTGGAGTAATTATTTTATTTTTAGTTATAGGAACTGCTTTTATAGGATATGTTCTTCCTTGAGGTCAAATATCATTTTGAGGAGCAACAGTAATTACAAATTTATTATCTGCCATTCCTTATTTAGGAATAGATTTAGTACAATGAGTATGAGGAGGATTTGCAGTTGATAATGCAACTCTTACTCGATTTTTTACATTTCACTTTATTTTACCTTTTATTGTTTTAGCTATAACAATAATTCATTTATTATTTTTACACCAAACAGGATCTAATAATCCTATCGGATTAAACTCAAATATTGATAAAATTCCATTTCACCCATATTTCACTTTTAAGGATATTGTCGGTTTTATTGTAATAATTTTTGCTTTAATTGCTTTAGTATTAATTAACCCTTATTTATTAGGAGATCCAGATAATTTCATCCCAGCTAATCCATTAGTAACTCCAGCTCATATTCAACCAGAATGATATTTTTTATTTGCATATGCTATTTTACGATCTATTCCTAATAAATTAGGAGGAGTAATTGCTTTAGTTTTATCTATTGCAATTTTAATAATTTTACCTTTTACTAACTTAAGAAAATTCCGAGGAATTCAATTTTACCCAATTAATCAAATTTTATTTTGAATTATAGTAGTAACAGTAATTTTATTAACATGAATTGGAGCTCGACCAGTTGAAGAACCTTATGTTTTAATTGGACAAATTTTAACAGTTGTTTATTTTTTATATTATTTAATTAACCCATTAGTTAATAAATGATGAGATAATTTATTAAATTAATTAGTTAATGAGCTTGAATAAGCATATGTTTTGAAAACATAAGATAGAATTTAATTTTCTATTAACTTTACTAAATTTAATTATATAATAAAGAAATTAATAAAATTTTAAACCCAATAAAAAATAATAAATAATTTAAAGAAAAAGATAAAAAACACTTTCAAGCTAAATATATTAATTTATCATAACGAAATCGAGGTAAAGTACCACGAGCTCAAATAAAAACAAAAGAAATAAATGTTAATTTTACATAAAAAAATAATCTAAAAACATCACATCCTAAAAAAATTACAGAAAATAATATTCTTATAAATAAAATTCTTGCATATTCAGCTATAAAAATTAAAGCAAAT
			CCCCCTCTTCTATATTCTACATTAAATCCAGAAACTAATTCTGATTCCCCTTCAGCAAAATCAAATGGAGTTCGATTAGTTTCAGCCAAAGAAATAGTTAATCAAACTAAAGCTATAGGAAATAAAATAACTAAAAATCATATATAAATCTGATAATAATAAAAATAAACTATATTATATCTTCCAATTAAAAAAATAAAAGATAATAAAATTAATGCTAAACTAACTTCATAAGAAATCGTTTGAGCTACTGCCCGTAATCCCCCTAATAAAGCATAATTAGAATTTGATGATCAACCTGCTACTATAACAGTATAAACCCCTAAACTTGTACAACATAAAAAAAATAATCCACCTAAATTAAATGAATACAATTTAACAAAAAAAGGTATACATATCCAAACAAATAAAGATAAAAATAAAGAAAAAATTGGTGAAATATAATATCTTAAATAATTTGATAATAAAGGATAAGTTTGTTCCTTAGTAAATAACTTAATTGCATCACAAAAAGGTTGAGGAATTCCTATTAAACCTACTTTATTAGGACCCTTACGAATTTGAATATACCCTAAAACTTTTCGTTCTAATAAAGTTAAAAAAGCTACTCTTACTAACACACAAATAATTAATAATAAACTTCCAATTAATGATAAAACAAATTCTATATAAAACAAGTACTATTTGTAATAAAAATTACATAAATAAATTCTAAATTTATTGCACTAATCTGCCAAAATAGTTTATATTAATAATATTCATAATAAAAAATATAATTATTCTAATATTTGGTCCTTTCGTACTAAAATATTATAATTTTTTAAAGATAGAAACCAACCTGGCTTACACCGGTTTGAACTCAGATCATGTAAGAATTTAAAAGTCGAACAGACTTAAAATTTGAACGGCTACACCCAAAATTATATCTTAATCCAACATCGAGGTCGCAATCTTTTTTATCGATATGAACTCTCCAAAAAAATTACGCTGTTATCCCTAAAGTAACTTAATTTTTTAATCATTATTAATGGATCAACAATTCATAAATTAATGTTCTTATAGATTAAAAGTTTTTTAAATTTTAATATCACCCCAATAAAATATTTTATTTTATTAAAATTAAAATAATCTTTATAATTAAAATAAATAAAATATAAAGATTTATAGGGTCTTCTCGTCTTTTAAATTTATTTTAGCTTTTTGACTAAAAAATAAAATTCTATAAAAAATTTAAATGAAACAGTTAATATTTCGTCCAACCATTCATTCCAGCCTTCAATTAAAAGACTAATGATTATGCTACCTTTGCACAGTCAGAATACTGCGGCCATTTAAAAATTTTCAGTGGGCAGGTTAGACTTTATATTTAATTCAAAAAGACATGTTTTTGTTAAACAGGCGAACATTATTTTTGCCGAATTCTTTATTTAAACTTATCATTAAAATTTATTTTTACATAAAAATATACTAATTCTATCATTATTTCTTAATTTTATTAATTAAAATTAATATTTCAATAAATAATTAAAATTTAATAAATAATTTAATTTATAAAATAAATTATAACAAATTTTTTAATAATTGCTAATTCTAAGCATATATTTATTAAATTTATTTATTATTTTTAAAAATTTATTTTATAGCTTATCCCATAAAATATTAAAATTATAAATTATTTAATTTTTTAAATAACTAAATAAATTTATAATTTCTAAATTAAATTTATTTCTTGAAAAACTAGATACCTTTAAAAACGAATAACATTTCATTTCTAATATAATATTTTAAATAATTTTGTTACATTAACTTATATATTATATTAACTCTTTTAAAATCGAGAAAAATAAATATTTATTTTTTATTTAATAAACGCTGATACACAAGGTACAATAAATTAAATTTTCTTTTATAATAAAAATTTTTCAAATTATTTCAATTTTCTTTCACAATACTATTACACTATTATTAAAATTATTTTTTCTTTAAACAATACTAAAACA
			CTTAAATTTATAGTTATTTCTAATATTTTAAAATTTAATATTAATAATTAATAAATAAAATCTAATCAATTTATATTGATTTGCACAAAAATCTTTTCAATGTAAATGAAATGCTTTACTTTATAAGCTTTAAATTGTCTTTCTAGATACACTTTCCAGTACATCTACTATGTTACGACTTATCTTACCTTAATAATAAGAGCGACGGGCGATGTGTACATATTTTAGAGCTAAAATCAAATTATTAATCTTTATAATTTTACTACCAAATCCACCTTCAAAAACTTTTTCATAGTTTTATTCGTTTAAATAATTTTATTGTAACCCATTATTACTTAAATATAAGCTACACCTTGATCTGATATAAATTTTAATAAAAATTATTGAATATTATTATTCTTATAAAATATTCTGATAACGACGGTATATAAACTGATTACAAATTTAAGTAAGGTCCATCGTGGATTATCGATTACAAAACAGGTTCCTCTGGATAGACTAAAATACCGCCAAATTTTTTAAGTTTCAAGAACATAACTATTACTACTTTAGTGAACAAATTACATTTTAAATAATAGGGTATCTAATCCTAGTTTTTTACTAAAATTTTTTAGCTTCAATTATTATAATAAAAAATATTTTAAATATAAAATTTCACTTAATATATTTAATTTTATTTTAAAAAATCAATTTAACTAACACTAAAAAAATTTATTTGTATTATTGGTGTAACCGCGACTGCTGGCACCAATTTAGTCAATACTCTTTTATATTGCTATTTCTAAATTTCTTTAATTAATAATACTAATTACTGCGAATAATATCTTCTTTATTTATTATTAAAATAAATAAATAATCACACAAAAATTTACATATAAATCAAATTAATAACAAATTTTTAAGCCAAAATAAAACTTTAA
		</sequence>
		<sequence>
			<taxon idref="Drosophila_ananassae_SRR2126916"/>
			WATNAATTGCCTGATAAAAAGGGTTATCTTGATAGGGTAAATCATGCAGTTTTCTGCATTCATTGACACATTTTTATGTTTTTTATTATAAAGATTTTATATTTAATAGAATTAAACTATTCCCAAAAGTATCAAAAACTTTTGTGCATCATACACCAAAATATATCATTATTTATATAAATTTTAAAAAGATAAGCTAATTAAGCTACTGGGTTCATACCCCATTTATAAAGGTTATAGTCCTTTTCTTTTTAATTTTTAATAATTCATCAAAAATTTTATTTATTACAGTCATAATTATTGGAACACTAATTACAGTTACATCTAACTCTTGGTTGGGAGCTTGAATAGGTCTTGAAATTAATTTGTTGTCTTTTATTCCCCTATTAAGAGATAATAATAATTTAACATCTACTGAATCTTCTTTAAAATATTTTTTAACCCAAGCTTTAGCATCAACTGTTTTATTATTTTCAGTAATTTTATTAATATTAAAAAATAATTTTAATAATGAAGTTAATGAATCTTTTACTTCTATAATAATTATATCATCATTATTATTAAAAAGAGGAGCAGCTCCGTTTCATTTTTGATTTCCAAATATAATGGAAGGTTTAAATTGAACAAATTCTTTATTATTAATAACTTGACAAAAAATTGCTCCTTTAATATTAATTTCTTATTTAAATATTAAGGAACTTTTATTAATTAGAGTAATTTTATCAGTAATTGTTGGAGCTATTGGGGGGTTAAATCAAACTTCTTTACGAAAATTAATATCTTTCTCTTCAATTAATCATCTAGGATGAATATTAAGTTCTTTAATAATTAGAGAATCAATTTGACTAGTTTATTTTTTATTTTATTCTTTTTTATCTTTTATTTTAACATTTATATTTAATATTTTTAAATTATTTCATTTAAATCAATTATTTTCTTGATTTATCAATAGAAAAATTTTAAAATTTACATTATTTATAAATTTTTTATCTTTAGGAGGGTTGCCACCATTTTTAGGATTCTTACCTAAATGATTAGTAATTCAACAACTAACTTCTTGTAATCAATATTTTTTATTGACTACAATAATGATGTCAACTTTAATTACTTTATTTTTTTATTTACGAATTTGTTATTCAGCTTTTATATTAAATTATTTTGAAAATAATTGAATAATAACATTAAATATAAATAATTTTGATATAAATTTATATTTAATTTTAACATTTTTTTCAATTTTTGGATTAATTTTAATTTCATTATTTTTTTTTATACTTTAAGGCTTTAAGTTAATAAAACTAATAGCCTTCAAAGCTGTAAATATGGGAGTATCCTTTAAGCCTTAGTAAATTTATTACTCCTTCAAAATTGCAGTTTGATGTCATTGTTGACTATAAGACCTAATATTTGTTATGATTATGATTAAGAAGAATTTTTCTTATAAATAGATTTACAATCTATCGCCTAAACTTCAGCCACTTAATCTAATCGCGACAATGATTATTTTCAACAAATCACAAAGATATTGGAACATTATATTTTATTTTTGGAGCTTGAGCTGGAATAGTTGGAACTTCACTAAGTATTTTAATTCGAGCTGAATTAGGACACCCTGGAGCTTTAATTGGAGATGATCAAATTTATAACGTTATTGTAACAGCACACGCTTTTATTATAATTTTTTTCATGGTTATACCAATTATAATTGGAGGATTTGGGAATTGATTAGTTCCTTTAATATTAGGAGCACCTGATATAGCATTCCCACGAATAAATAATATAAGATTTTGATTACTACCCCCTGCTCTTTCTCTATTATTAGTAAGAAGAATAGTTGAAAATGGAGCTGGTACTGGGTGAACAGTTTACCCACCTCTTTCAGCTGGAATTGCCCATGGAGGGGCTTCAGTTGATCTAGCTATTTTTTCATTACATTTAGCCGGAATTTCTTCAATTTTAGGAGCTGTAAATTTTATTACAACAGTAATTAATATACGATC
			AACTGGAATTACTCTAGATCGTATACCTCTATTTGTTTGATCGGTAGTAATTACAGCTTTATTATTACTTTTATCTTTACCAGTATTGGCTGGAGCTATTACCATATTATTAACAGATCGAAATTTAAATACATCATTTTTTGACCCAGCTGGAGGGGGAGATCCAATTTTATACCAACATTTATTTTGATTTTTTGGGCACCCAGAAGTATATATTTTAATTTTACCAGGATTCGGAATAATTTCTCATATTATTAGTCAAGAATCAGGTAAAAAGGAAACATTCGGGTCTTTAGGAATAATTTATGCAATATTAGCAATTGGATTATTAGGTTTTATTGTATGAGCTCATCATATATTTACTGTTGGAATAGACGTAGATACTCGAGCTTATTTTACTTCAGCAACTATAATTATTGCTGTTCCAACTGGTATTAAAATTTTCAGATGATTAGCCACATTACACGGAACTCAATTAACTTATTCCCCTGCTATTTTATGAGCATTAGGATTTGTCTTTTTATTTACAGTAGGCGGATTAACAGGAGTTGTTTTAGCTAATTCTTCTGTTGATATTATTCTTCATGATACATATTATGTTGTAGCTCATTTTCACTATGTATTATCAATAGGAGCTGTATTTGCTATTATAGCAGGATTTATTCACTGATATCCATTATTTACTGGATTAACATTAAATGTAAAATGATTAAAAAGTCAATTTATTATTATATTTATTGGAGTAAATTTAACATTTTTCCCACAACACTTTTTAGGATTAGCTGGTATGCCTCGTCGATATTCAGACTATCCAGATGCATATACTACATGAAATGTAGTATCTACAATTGGTTCAACTATTTCTTTATTAGGAATTTTATTTTTCTTTTATATTGTATGAGAAAGTTTAGTATCTCAACGACAAGTAATTTATCCAGTTCAATTAAATTCTTCAATTGAATGATACCAAAATACTCCTCCTGCTGAACATAGTTATTCTGAATTACCCCTTTTAACTAATTAATTTCTAATATGGCAGACTAGTGCAATGGATTTAAGCTCCATATATAAAGTATTTTACTTTTATTAGAAAATAAATGTCTACATGAGCTAATTTAAATCTTCAAGATAGAGCTTCTCCTTTAATGGAACAATTAATTTTTTTTCATGATCATGCATTATTAATTTTAATTATAATTACTGTTTTAGTAGGATATTTAATATTTATGTTATTTTTTAATAATTATGTAAATCGATTTCTTTTACATGGTCAATTAATTGAAATAATTTGAACAATTTTACCAGCAATTATTTTATTATTCATTGCTTTTCCTTCTCTTCGTCTTTTATACTTACTTGATGAAATTAATGAACCATCTGTAACTTTAAAAAGTATTGGACATCAATGATATTGAAGTTATGAATATTCAGATTTTAATAATATTGAATTTGATTCTTATATAATTCCTACTAATGAATTAGCAACTGATGGATTTCGTTTATTAGACGTTGACAATCGAGTAGTTTTACCTATAAATTCTCAAATTCGAATTTTAGTAACAGCTGCTGATGTAATTCACTCTTGAACAATTCCAGCTTTAGGAGTTAAGGTTGATGGAACTCCTGGACGATTAAACCAAACTAACTTTTTTATTAATCGACCTGGATTATTTTATGGACAATGTTCAGAAATTTGTGGGGCCAATCATAGTTTTATACCAATTGTAATTGAAAGTGTTCCTGTAAATTATTTTATTAAATGAATTTCTAATAATAATTCTTCATTAGATGACTGAAAGCAAGTGATGGTCTCTTAAACCATTTTATAGTAAATTAGCACTTACTTCTAATGGAATATATATATATATATATATATATATTAACTAAAAAATTAGTTAAATATATAACATTAGTATGTCAAACTAAAATTATTAAATTATTAATATTTTTTAATTCCACAAATAGCACCAATTAGATGATTATTATTATTTATTGTATTT
			TCTATTACATTTATTTTATTTTGTTCAATTAATTATTATTCTTATATACCTTCTTCTCCTAAATCTAATGAATTAAAAAATATTAATTTAAATTCAATAAATTGAAAATGATAACAAATTTATTTTCTGTATTCGACCCTTCAGCAATTTTTGGTATTTCTCTAAATTGATTAAGAACATTTTTAGGATTATTAATAATTCCTTCAATTTACTGATTAATACCTTCTCGATATAATATTTTTTGAAATTCAATTTTATTAACTTTACATAAAGAATTTAAAACTTTACTAGGACCTTCAGGACACAATGGTTCAACATTTATTTTTATTTCTTTATTTTCATTAATTTTATTTAATAATTTTATAGGATTATTCCCATATATTTTTACAAGAACAAGTCATTTAACTTTAACTTTATCTTTAGCTTTACCATTATGATTATGTTTTATATTATATGGATGAATAAATCATACACAACATATATTTGCTCATTTAGTACCTCAAGGAACACCAGCTGTTTTAATACCTTTTATGGTTTGCATTGAAACAATTAGAAATGTAATTCGACCAGGAACATTAGCTGTTCGACTAACTGCTAATATAATTGCAGGTCATTTATTATTAACTTTATTAGGTAATACAGGACCTTCTATATCTTATGTTCTTGTAACATTTTTATTAATTGCACAAATTGCTTTACTAGTTCTTGAATCAGCTGTAGCTATAATTCAATCCTATGTATTTGCTGTTTTAAGAACTTTATACTCTAGAGAAGTAAATTAATGTCAACACATTCAAATCACCCTTTTCATTTAGTTGATTATAGACCATGACCTTTAACAGGAGCAATTGGAGCTATGACAACTGTATCAGGAATAGTAAAATGATTCCATCAATATGATATTTCATTATTTTTTTTAGGAAATGTTATTACTATTTTAACAGTTTATCAATGATGACGAGATGTATCACGAGAAGGAACATATCAAGGACTTCACACTTATGCAGTAACAATTGGATTGCGATGAGGAATAATTTTATTTATTTTGTCAGAAGTTTTATTTTTTGTTAGATTTTTCTGAGCATTTTTTCATAGAAGTTTATCTCCAGCTATTGAATTAGGAGCTTCATGACCCCCAATGGGAATTATTTCATTTAATCCATTCCAAATTCCTTTATTAAATACAGCTATTTTATTAGCTTCAGGAGTTACAGTTACATGAGCTCATCATAGACTTATAGAAAATAATCATTCTCAAACAACTCAAGGTTTATTTTTTACAGTTTTATTGGGAGTATATTTTACAATTTTACAAGCTTATGAATATATTGAAGCTCCTTTTACTATTGCAGACTCAGTTTATGGTTCAACATTTTTTATGGCTACAGGATTTCATGGAATTCATGTATTAATTGGAACAACTTTTTTATTAGTATGTTTATTACGACATTTAAATAATCATTTTTCAAAAAATCATCATTTTGGATTTGAAGCAGCTGCATGATATTGACATTTTGTTGATGTAGTTTGATTATTTTTGTATATTACAATTTACTGATGAGGAGGATAATTTATTATTATTATCTATATAGTATAAAAGTATATTTGACTTCCAATCATAAGGTCTATTAATAATAGTATAGATAATTTTTTCAATTATTTTAATCGCTTTAATTATTTTATTAATTACAACTATTGTAATATTTCTAGCTTCTATCTTATCAAAAAAAGCTTTTATTGACCGAGAAAAAAGTTCACCTTTTGAATGCGGATTTGACCCAAAATCTTCTTCTCGATTACCATTTTCTTTACGATTCTTTTTAATTGCAATTATTTTCTTAATTTTTGATGTAGAAATTGCTTTAATTTTACCAATAATTATTATTTTAAAATTTTCAAATATTATAATTTGATCAATTACAGCAATTTTATTTATTTTAATTTTACTAATTGGTTTATACCACGAATGAAATCAAGGTATATTAAATTGATCAAATTAA
			ATTAGGGTTGTAGTTAATTATAACATTTGATTTGCATTCAAAAAGTATTGAATTTCAATCTACCTTATGAATATGAAGCGATGAATTGCAGTTAGTTTCGACCTAACTTTAGGTAATTTTACCCTTATTCTTTAATTGAAACCAAAAAGCGGTATATCACTGTTAATGATACTATTGAGTAAAAACTCCAATTAAGGAAGTATGGTGATCAAGTAAAAGCTGCTAACTTTTTTCTTTTAATGGTTAAATTCCATTTATACTTCTATTTATATAGTTTAAAATAAAACCTTACATTTTCATTGTAATAATAAAATAATTAATTTTTATAAATTACTAAAATTAATTCACTATATCCAAAGATAAATTTATCTCCATAACATCTTCAGTGTCATACTCTAAATATAAGCTATTTGAATATATAAATAATAAAAAATTTAATAAAATTAAAATTCAAAATACAAATAATATTAAATAAATTTTTAAACTATTATTATGTATTAAAAATAAAGTTTGAGAATAATTAACTAATTTTTGATATAAATGTTGACCTCCAAAATATTCTGACCATCCTTGATCAAATCTTTTTACAACCAACTGTCCTATATTTAAAGGATAAAAAATTATTCCATAAGTTCTAATATAAGGTATAAATCATATAGAACCTAAAAATACAGAAATATTATAATTTAATAAAGATTTATTTAAAGAATAAAGATTAATTATAGAAATTAAATAACCAAATAAACCACCAAAAATACATACAAATAATGTTAAAAACTTTATTAACTTAGGTAAACAAATTATATAGGGAATAGGAAAAATCAATCAATTTAATATTCTACCACCAATAATTCTTATAATTAATAAACCTATTATTCCACGTAATATTACTCAACTTTCATCATTTAATATATTTAATCTCCCACAATTTAAATCACCAGTTATAGAATAATAAACTAAACGAAAGGAATAACTAACTGTTAAACCAGTAGAAAAAAAATATAAAAAAAATGAAAATATATTAATATTTCTAATTATTACTACTTCTAAAATTATATCCTTAGAATAAAATCCAGCTAAAAATGGCATCCCACATAAAGCTAAATTAGAAACATTAAAACAAGCAGATGTTAAAGGTATATGAATTCTTAAACCCCCTATTAAACGAATGTCTTGAGAATTATTTATATTATGAATAATAGCTCCAGCACATATAAATAATAAAGCCTTAAATAAAGCATGAGTTAAAAGATGAAATATAGCCAACTTATAAAATCCTATTGATAAAATTCTTATCATTAAACCTAATTGACTTAAAGTAGATAAAGCAATAATTTTCTTTAAATCAAATTCAAAATTAGCACCTAATCCAGATATAAATATTGTTAATCTAGCTAATAATAATAATAATTGGCCTAATCATGAAGAACTTAATAAAATATTAAAACGAATTAATAAATAAACCCCAGCTGTTACTAAAGTTGAAGAATGGACTAAAGCTGAAACTGGAGTAGGCGCAGCTATAGCAGCAGGTAATCACGAAGAAAAAGGAATTTGAGCTCTTTTAGTTATAGCGGCTAATATTACTAATCTACCAATTAATAATATTTCAAATTCATTTTGTATAACTTCTAAATAAAAAATATAATTTCATCTACCATAATTTAATATTCAAGCAATAGCTAATAATAGAGCAACATCTCCAATTCGATTAGATAAAGCAGTTAATATCCCGGCGTTATAAGATTTAATATTTTGAAAATAAATTACCAAACAATAAGAAACTAATCCTAATCCATCCCAACCAAGTAAAATTCTAATTAAATTTGGTCTAATAATTAATAATATCATTGATAAAACAAATATCAATACTAATATAATAAATCGATTAATATTTTCATCTCTTTCTATATATTCTTTTCTGTAAAAAATTACTAAAGAAGCAATTATTAAAACAAATGACATAAATAATAAACTTATTCAATCAAATAAAAAAGTTA
			TTACAATTCTTATAGAATTTAATGAAACAACTTCCCATTCAATAAAATAAACTATATTATTTAACAAAAAATATAAACTAAATAAAAAACATGAAAAACTAATAGAAATTAAATTTACAAATCTAATTCTACAAATTGATAAATATTTCACGATCTAAAATGAATTTTTTCATATCACTAACACCACAAATTAGTATTTTTATTAAACTATTTAAATATAATCATAATATACATGATTCTCCCTTTAAAATTAATAAATTTAATGGTAATCAATGTAATAATATTAATAAATATTCTCGAATTTTCCCTCCTCTAAAAGCATAAACCCCTGAAAATAACTTTCCATGTTGACTAAAAGAATATAAATATAAAGTATAAGCTGCTCTAAAAAATGATAATAAAGATAGTATAATTATAGAAACTCAAGATCAAGAAACAATTCTATTTAATAAAGAAATTTCACCTAATAAATTTAAGGTAGGAGGAGCAGCTATATTAGCTGAACTTAATAAAAATCACCATAAACTTATTGAAGGTATAAAATTTAATATACCCTTATTAATTAATAATCTTCGACTTCCTAAACGTTCATAAGAAACATTTGCTAAACAAAATAATCCTGAAGAACATAAACCATGAGCAATTATTAAAGTATATGAACCAGATAATCCTCAATAAGTTATAGTTAATAATCCAGACAATACAATTCCTATATGAGCCACAGAAGAATAGGCAATTAAAGATTTTAAATCAGTTTGACGTAAACATACTAATCTCACTAATACTCCCCCTACTAATCTAATTCTAATTCAAACAAATCTATATTTTAAATTTATTAATTGAATAAAAGAAATAACCCGCAATAAACCATAACCACCTAATTTTAATATAATTCCAGCTAAAATTATTGAACCAGAAACAGGAGCTTCAACATGAGCCTTAGGCAACCATAAATGAACTAAAAATATTGGTATTTTTACTAAAAAAGCACATAATAAACAAAAATATAATAAATCATAATTAAATATAAAATTATTTATTAAATAAAAATTTATTGAACCAGTTTTATTTATTACATAAAAAATACCAATTAATATAGGTAAAGATACTAATAAAGTATAAAATAATAAATAAACTCCAGCTTGTAAACGTTCTGGTTGGTAACCTCACCCTAAAATTAAAAATAATGTAGGAATTAATCTTCTTTCAAAAAATAAATAAAACATAAATAATCTTATTCTTCTAAATGTTAAAATTAATAAAATTAATAAAACAACAATATTTAATAAAAATAAATTTTTATAATTATTATATTTATTAACACTTTCACTAGCCATTAATATTAATGAACAAATTCATAATCTTAATAAAACTAAACCATATGAAAGTATATCACAACCTAAAAAATAAGAAATTTCTGATCAATAATTTATAAAATTATTTATTAATAAAAAAATAAAACTAATAAAAAATAATATAATCTGTACCATTCAATATATATTATTAATAAAACATACAGGTAATAAAAATACTAAAAACAAAATAATTTTTAACATTATATAATATTAAATGATTGAAAATAATCATTTCCATGAGTTCGAATTATAGATACCAAAATTGATAAACCTAAAGCCCCTTCACATACTCTAAAAGTTAAAAATATTATTCTAAAATAACTTTCATAATTTAATATATTTAAATAAATAAATAATATAAAAAATAAAATTAAAACAATAAATTCTAAACTTAATAATATAGATAATAAATGCTTTCGATTAGAAACAAAACAAAATAAACCTAAAATAAATAAAATTATAGGTAGACTTCAATATAAAATTATAATCATTAGTTTTAATAGTTTAATAAAAACATTGGTCTTGTAAATCAAAAATAAGATTATTTCTTTTAAAACTTCAAGAGAAAAGAAAATTCTTTTTCATTAATCCCCAAAATTAATATTTTATATAAACTACCTCTTGATATTATTCAATTAATACTAT
			ATTCTTTAATTTTTTTAACAACAATTATTTTTTCAAATATAATTCACCCATTGGCTATGGGATTAACTTTATTAATTCAAACAGTTTTTATTTGTTTAATCACAGGTTTAATAACTAAAACATTTTGATACTCTTATATTTTATTTCTAATTTTTTTAGGGGGAATATTAGTTTTATTTATTTATGTTACATCACTAGCTTCAAATGAAATATTTAATTTATCAATTAAATTAACTTTATTTTCAGGTATTTTATTATTTAATTTATTTTTAATTTCAATTATCATTGATAAAACTTCAATTTCTTTTTTTATAAATAATAATGAAATACTTTCAATTTTTAATAATAATTCATATATTACAGAAAATTCTTTATCATTAAATAAATTATATAATTTTCCAACAAATTTTATCACAATTTTATTAATAAATTATTTATTAATTACTTTAATTGTTGTTGTAAAAATTACTAAATTATTTAAGGGACCATTACGAATAATATTTTAAACTAATGAATAAACCTTTACGAACTTCCCACCCATTATTTAAAATTGCTAATAACGCATTAGTAGATTTACCAGCTCCTATTAATATTTCAAGATGATGAAATTTTGGATCATTATTGGGATTATGCCTAATTATTCAAATTTTAACTGGATTATTTTTAGCTATACATTATACAGCAGACGTAAACTTAGCTTTTTACAGAGTAAATCATATCTGTCGTGACGTAAATTATGGATGATTATTACGAACTCTACATGCTAATGGTGCGTCATTTTTTTTTATTTGCATTTATTTACATGTAGGACGAGGAATATACTACGGTTCATATTTATTTACCCCTACATGATTAGTTGGAGTAATTATTTTATTTTTAGTTATAGGAACTGCTTTTATAGGATATGTTCTTCCTTGAGGTCAAATATCATTTTGAGGAGCAACAGTAATTACAAATTTATTATCTGCCATTCCTTATTTAGGAATAGATTTAGTACAATGAGTATGAGGAGGATTTGCAGTTGATAATGCAACTCTTACTCGATTTTTTACATTTCACTTTATTTTACCTTTTATTGTTTTAGCTATAACAATAATTCATTTATTATTTTTACACCAAACAGGATCTAATAATCCTATCGGATTAAACTCAAATATTGATAAAATTCCATTTCACCCATATTTCACTTTTAAGGATATTGTCGGTTTTATTGTAATAATTTTTGCTTTAATTGCCTTAGTATTAATTAACCCTTATTTATTAGGAGATCCAGATAATTTCATCCCAGCTAATCCATTAGTAACTCCAGCTCATATTCAACCAGAATGATATTTTTTATTTGCATATGCTATTTTACGATCTATTCCTAATAAATTAGGAGGAGTAATTGCTTTAGTTTTATCTATTGCAATTTTAATAATTTTACCTTTTACTAACTTAAGAAAATTCCGAGGAATTCAATTTTACCCAATTAATCAAATTTTATTTTGAATTATAGTAGTAACAGTAATTTTATTAACATGAATTGGAGCTCGACCAGTTGAAGAACCTTATGTTTTAATTGGACAAATTTTAACAGTTGTTTATTTTTTATACTATTTAATTAACCCATTAGTTAATAAATGATGAGATAATTTATTAAATTAATTAGTTAATGAGCTTGAATAAGCATATGTTTTGAAAACATAAGATAGAATTTAATTTTCTATTAACTTTACTAAATTTAATTATATAATAAAGAAATTAATAAAATTTTAAACCCAATAAAAAATAATAAATAATTTAAAGAAAAAGATAAAAAACACTTTCAAGCTAAATATATTAATTTATCATAACGAAATCGAGGTAAAGTACCACGAGCTCAAATAAAAACAAAAGAAATAAATGTTAATTTTACATAAAAAAATAATCTAAAAACATCACATCCTAAAAAAATTACAGAAAATAATATTCTTATAAATAAAATTCTTGCATATTCAGCTATAAAAATTAAAGCAAAT
			CCCCCTCTTCTATATTCTACATTAAATCCAGAAACTAATTCTGATTCCCCTTCAGCAAAATCAAATGGAGTTCGATTAGTTTCAGCCAAAGAAATAGTTAATCAAACTAAAGCTATAGGGAATAAAATAACTAAAAATCATATATAAATCTGATAATAATAAAAATAAACTATATTATATCTTCCAATTAAAAAAATAAAAGATAATAAAATTAATGCTAAACTAACTTCATAAGAAATCGTCTGAGCTACTGCCCGTAATCCTCCTAATAAAGCATAATTAGAATTTGATGATCAACCTGCTACTATAACAGTATAAACCCCTAAACTTGTACAACATAAAAAAAATAATCCACCTAAATTAAATGAATACAATTTAACAAAAAAAGGTATACATATCCAAACAAATAAAGATAAAAATAAAGAAAAAATTGGTGAAATATAATATCTTAAATAATTTGATAATAAAGGATAAGTTTGTTCCTTAGTAAATAACTTAATTGCATCACAAAAAGGTTGAGGAATTCCTATTAAACCTACTTTATTAGGACCCTTACGAATTTGAATATACCCTAAAACTTTTCGTTCTAATAAAGTTAAAAAAGCTACTCTTACTAACACACAAATAATTAATAATAAACTTCCAATTAATGATAAAACAAATTCTATATAAAACAAGTACTATTTGTAATAAAAATTACATAAATAAATTCTAAATTTATTGCACTAATCTGCCAAAATAGTTTATATTAATAATATTCATAATAAAAAATATAATTATTCTAATATTTGGTCCTTTCGTACTAAAATATTATAATTTTTTAAAGATAGAAACCAACCTGGCTTACACCGGTTTGAACTCAGATCATGTAAGAATTTAAAAGTCGAACAGACTTAAAATTTGAACGGCTACACCCAAAATTATATCTTAATCCAACATCGAGGTCGCAATCTTTTTTATCGATATGAACTCTCCAAAAAAATTACGCTGTTATCCCTAAAGTAACTTAATTTTTTAATCATTATTAATGGATCAACAATTCATAAATTAATGTTCTTATAAATTAAAAGTTTTTTAAATTTTAATATCACCCCAATAAAATATTTTATTTTATTAAAATTAAAATAATCTTTATAATTAAAATAAATAAAATATAAAGATTTATAGGGTCTTCTCGTCTTTTAAATTTATTTTAGCTTTTTGACTAAAAAATAAAATTCTATAAAAAATTTAAATGAAACAGTTAATATTTCGTCCAACCATTCATTCCAGCCTTCAATTAAAAGACTAATGATTATGCTACCTTTGCACAGTCAGAATACTGCGGCCATTTAAAAATTTTCAGTGGGCAGGTTAGACTTTATATTTAATTCAAAAAGACATGTTTTTGTTAAACAGGCGAACATTATTTTTGCCGAATTCTTTATTTAAACTTATCATTAAAATTTATTTTTACATAAAAATATACTAATTCTATCATTATTTCTTAATTTTATTAATTAAAATTAATATTTCAATAAATAATTAAAATTTAATAAATAATTTAATTTATAAAATAAATTATAACAAATTTTTTAATAATTGCTAATTCTAAGCATATATTTATTAAATTTATTTATTATTTTTAAAAATTTATTTTATAGCTTATCCCATAAAATATTAAAATTATAAATTATTTAATTTTTTAAATAACTAAATAAATTTATAATTTCTAAATTAAATTTATTTCTTGAAAAACTAGATACCTTTAAAAACGAATAACATTTCATTTCTAATATAATATTTTAAATAATTTTGTTACATTAACTTATATATTATATTAACTCTTTTAAAATCGAGAAAAATAAATATTTATTTTTTATTTAATAAACGCTGATACACAAGGTACAATAAATTAAATTTTCTTTTATAATAAAAATTTTTCAAATTATTTCAATTTTCTTTCACAATACTATTACACTATTATTAAAATTATTTTTTCTTTAAACAATACTAAAACA
			CTTAAATTTATAGTTATTTCTAATATTTTAAAATTTAATATTAATAATTAATAAATAAAATCTAATCAATTTATATTGATTTGCACAAAAATCTTTTCAATGTAAATGAAATGCTTTACTTTATAAGCTTTAAATTGTCTTTCTAGATACACTTTCCAGTACATCTACTATGTTACGACTTATCTTACCTTAATAATAAGAGCGACGGGCGATGTGTACATATTTTAGAGCTAAAATCAAATTATTAATCTTTATAATTTTACTACCAAATCCACCTTCAAAAACTTTTTCATAGTTTTATTCGTTTAAATAATTTTATTGTAACCCATTATTACTTAAATATAAGCTACACCTTGATCTGATATAAATTTTAATAAAAATTATTGAATATTATTATTCTTATAAAATATTCTGATAACGACGGTATATAAACTGATTACAAATTTAAGTAAGGTCCATCGTGGATTATCGATTACAAAACAGGTTCCTCTGGATAGACTAAAATACCGCCAAATTTTTTAAGTTTCAAGAACATAACTATTACTACTTTAGTGAACAAATTACATTTTAAATAATAGGGTATCTAATCCTAGTTTTTTACTAAAATTTTTTAGCTTCAATTATTATAATAAAAAATATTTTAAATATAAAATTTCACTTAATATATTTAATTTTATTTTAAAAAATCAATTTAACTAACACTAAAAAAATTTATTTGTATTATTGGTGTAACCGCGACTGCTGGCACCAATTTAGTCAATACTCTTTTATATTGCTATTTCTAAATTTCTTTAATTAATAATACTAATTACTGCGAATAATATCTTCTTTATTTATTATTAAAATAAATAAATAATCACACAAAAATTTACATATAAATCAAATTAATAACAAATTTTTAAGCCAAAATAAAACTTTAA
		</sequence>
		<sequence>
			<taxon idref="Drosophila_ananassae_SRR2127151"/>
			WATKAATTGCCTGATAAAAAGGGTTATCTTGATAGGGTAAATCATGCAGTTTTCTGCATTCATTGACACATTTTTATGTTTTTTATTATAAAGATTTTATATTTAATAGAATTAAACTATTCCCGAAAGTATCAAAAACTTTTGTGCATCATACACCAAAATATATCATTATTTATATAAATTTTAAAAAGATAAGCTAATTAAGCTACTGGGTTCATACCCCATTTATAAAGGTTATAGTCCTTTTCTTTTTAATTTTTAATAATTCATCAAAAATTTTATTTATTACAGTCATAATTATTGGAACACTAATTACAGTTACATCTAACTCTTGGTTGGGAGCTTGAATAGGTCTTGAAATTAATTTGTTGTCTTTTATTCCCCTATTAAGAGATAATAATAATTTAACATCTACTGAATCTTCTTTAAAATATTTTTTAACCCAAGCTTTAGCATCAACTGTTTTATTATTTTCAGTAATTTTATTAATATTAAAAAATAATTTTAATAATGAAGTTAATGAATCTTTTACTTCTATAATAATTATATCATCATTATTATTAAAAAGAGGAGCAGCTCCGTTTCATTTTTGATTTCCAAATATAATGGAAGGTTTAAATTGAACAAATTCTTTATTATTAATAACTTGACAAAAAATTGCTCCTTTAATATTAATTTCTTATTTAAATATTAAGGAACTTTTATTAATTAGAGTAATTTTATCAGTAATTGTTGGAGCTATTGGGGGGTTAAATCAAACTTCTTTACGAAAATTAATATCTTTCTCTTCAATTAATCATCTAGGATGAATATTAAGTTCTTTAATAATTAGAGAATCAATTTGACTAGTTTATTTTTTATTTTATTCTTTTTTATCTTTTATTTTAACATTTATATTTAATATTTTTAAATTATTTCATTTAAATCAATTATTTTCTTGATTTATCAATAGAAAAATTTTAAAATTTACATTATTTATAAATTTTTTATCTTTAGGAGGGTTGCCACCATTTTTAGGATTCTTACCTAAATGATTAGTAATTCAACAACTAACTTCTTGTAATCAATATTTTTTATTGACTGCAATAATGATGTCAACTTTAATTACTTTATTTTTTTATTTACGAATTTGTTATTCAGCTTTTATATTAAATTATTTTGAAAATAATTGAATAATAACATTAAATATAAATAATTTTAATATAAATTTATATTTAATTTTAACATTTTTTTCAATTTTTGGATTAATTTTAATTTCATTATTTTTTTTTATACTTTAAGGCTTTAAGTTAATAAAACTAATAGCCTTCAAAGCTGTAAATATGGGAGTATCCTTTAAGCCTTAGTAAATTTATTACTCCTTCAAAATTGCAGTTTGATGTCATTGTTGACTATAAGACCTAATATTTGTTATGATTATGATTAAGAAGAATTTTTCTTATAAATAGATTTACAATCTATCGCCTAAACTTCAGCCACTTAATCTAATCGCGACAATGATTATTTTCAACAAATCATAAAGATATTGGAACATTATATTTTATTTTTGGAGCTTGAGCTGGAATAGTTGGAACTTCACTAAGTATTTTAATTCGAGCTGAATTAGGACACCCTGGAGCTTTAATTGGAGATGATCAAATTTATAACGTTATTGTAACAGCACACGCTTTTATTATAATTTTTTTCATGGTTATACCAATTATAATTGGAGGATTTGGGAATTGATTAGTTCCTTTAATATTAGGAGCACCTGATATAGCATTCCCACGAATAAATAATATAAGATTTTGATTACTACCCCCTGCTCTTTCTCTATTATTAGTAAGAAGAATAGTTGAAAATGGAGCTGGTACTGGGTGAACAGTTTACCCACCTCTTTCAGCTGGAATTGCTCATGGAGGGGCTTCAGTTGATCTAGCTATTTTTTCATTACATTTAGCCGGAATTTCTTCAATTTTAGGAGCTGTAAATTTTATTACAACAGTAATTAATATACGATC
			AACTGGAATTACTCTAGATCGTATACCTTTATTTGTTTGATCGGTAGTAATTACAGCTTTATTATTACTTTTATCTTTACCAGTATTGGCTGGAGCTATTACCATATTATTAACAGATCGAAATTTAAATACATCATTTTTTGACCCAGCTGGAGGGGGAGATCCAATTTTATACCAACATTTATTTTGATTTTTTGGGCACCCAGAAGTATATATTTTAATTTTACCAGGATTCGGAATAATTTCTCATATTATTAGTCAAGAATCAGGTAAAAAGGAAACATTCGGGTCTTTAGGAATAATTTATGCAATATTAGCAATTGGATTATTAGGTTTTATTGTATGAGCTCATCATATATTTACTGTTGGAATAGACGTAGATACTCGAGCTTATTTTACTTCAGCAACTATAATTATTGCTGTTCCAACTGGTATTAAAATTTTCAGATGATTAGCCACATTACATGGAACTCAATTAACTTATTCCCCTGCTATTTTATGAGCATTAGGATTTGTCTTTTTATTTACAGTAGGTGGATTAACAGGAGTTGTTTTAGCTAATTCTTCTGTTGATATTATTCTTCATGATACATATTATGTTGTAGCTCATTTTCACTATGTATTATCAATAGGAGCTGTATTTGCTATTATAGCAGGATTTATTCACTGATATCCATTATTTACTGGATTAACATTAAATGTAAAATGATTAAAAAGTCAATTTATTATTATATTTATTGGAGTAAATTTAACATTTTTCCCACAACACTTTTTAGGATTAGCTGGTATGCCTCGTCGATATTCAGACTATCCAGATGCATATACTACATGAAATGTAGTATCTACAATTGGTTCAACTATTTCTTTATTAGGAATTTTATTTTTCTTTTATATTGTATGAGAAAGTTTAGTATCTCAACGACAAGTAATTTATCCAGTTCAATTAAATTCTTCAATTGAATGATACCAAAATACTCCTCCTGCTGAACATAGTTATTCTGAATTACCCCTTTTAACTAATTAATTTCTAATATGGCAGACTAGTGCAATGGATTTAAGCTCCATATATAAAGTATTTTACTTTTATTAGAAAATAAATGTCTACATGAGCTAATTTAAATCTTCAAGATAGAGCTTCTCCTTTAATGGAACAATTAATTTTTTTTCATGATCATGCATTATTAATTTTAATTATAATTACTGTTTTAGTAGGATATTTAATATTTATGTTATTTTTTAATAATTATGTAAATCGATTTCTTTTACATGGTCAATTAATTGAAATAATTTGAACAATTTTACCAGCAATTATTTTATTATTCATTGCTTTTCCTTCTCTTCGTCTTTTATACTTACTTGATGAAATTAATGAACCATCTGTAACTTTAAAAAGTATTGGACATCAATGATATTGAAGTTATGAATATTCAGATTTTAATAATATTGAATTTGATTCTTATATAATTCCTACTAATGAATTAGCAACTGATGGATTTCGTTTATTAGACGTTGACAATCGAGTAGTTTTACCTATAAATTCTCAAATTCGAATTTTAGTAACAGCTGCTGATGTAATTCACTCTTGAACAATTCCAGCTTTAGGAGTTAAGGTTGATGGAACTCCTGGACGATTAAACCAAACTAACTTTTTTATTAATCGACCTGGATTATTTTATGGACAATGTTCAGAAATTTGTGGGGCCAATCATAGTTTTATACCAATTGTAATTGAAAGTGTTCCTGTAAATTATTTTATTAAATGAATTTCTAATAATAATTCTTCATTAGATGACTGAAAGCAAGTGATGGTCTCTTAAACCATTTTATAGTAAATTAGCACTTACTTCTAATGGAATATATATATATATATATATATATATTAACTAAAAAATTAGTTAAATATATAACATTAGTATGTCAAACTAAAATTATTAAATTATTAATATTTTTTAATTCCACAAATAGCACCAATTAGATGATTATTATTATTTATTGTATTT
			TCTATTACATTTATTTTATTTTGTTCAATTAATTATTATTCTTATATACCTTCTTCTCCTAAATCTAATGAATTAAAAAATATTAATTTAAATTCAATAAATTGAAAATGATAACAAATTTATTTTCTGTATTCGACCCTTCAGCAATTTTTGGTATTTCTCTAAATTGATTAAGAACATTTTTAGGATTATTAATAATTCCTTCAATTTACTGATTAATACCTTCTCGATATAATATTTTTTGAAATTCAATTTTATTAACTTTACATAAAGAATTTAAAACTTTACTAGGACCTTCAGGACACAATGGTTCAACATTTATTTTTATTTCTTTATTTTCATTAATTTTATTTAATAATTTTATAGGATTATTCCCATATATTTTTACAAGAACAAGTCATTTAACTTTAACTTTATCTTTAGCTTTACCATTATGATTATGTTTTATATTATATGGATGAATAAATCATACACAACATATATTTGCTCATTTAGTACCTCAAGGAACACCAGCTGTTTTAATACCTTTTATGGTTTGCATTGAAACAATTAGAAATGTAATTCGACCAGGAACATTAGCTGTTCGACTAACTGCTAATATAATTGCAGGTCATTTATTATTAACTTTATTAGGTAATACAGGACCTTCTATATCTTATGTTCTTGTAACATTTTTATTAATTGCACAAATTGCTTTACTAGTTCTTGAATCAGCTGTAGCTATAATTCAATCCTATGTATTTGCTGTTTTAAGAACTTTATACTCTAGAGAAGTAAATTAATGTCAACACATTCAAATCACCCTTTTCATTTAGTTGATTATAGACCATGACCTTTAACAGGAGCAATTGGAGCTATGACAACTGTATCAGGAATAGTAAAATGATTCCATCAATATGATATTTCATTATTTTTTTTAGGAAATGTTATTACTATTTTAACAGTTTATCAATGATGACGAGATGTATCACGAGAAGGAACATATCAAGGACTTCACACTTATGCAGTAACAATTGGATTGCGATGAGGAATAATTTTATTTATTTTGTCAGAAGTTTTATTTTTTGTTAGATTTTTCTGAGCATTTTTTCATAGAAGTTTATCTCCAGCTATTGAATTAGGAGCTTCATGACCCCCAATGGGAATTATTTCATTTAATCCATTCCAAATTCCTTTATTAAATACAGCTATTTTATTAGCTTCAGGAGTTACAGTTACATGAGCTCATCATAGACTTATAGAAAATAATCATTCTCAAACAACTCAAGGTTTATTTTTTACAGTTTTATTGGGAGTATATTTTACAATTTTACAAGCTTATGAATATATTGAAGCTCCTTTTACTATTGCAGACTCAGTTTATGGTTCAACATTTTTTATGGCTACAGGATTTCATGGAATTCATGTATTAATTGGAACAACTTTTTTATTAGTATGTTTATTACGACATTTAAATAATCATTTTTCAAAAAATCATCATTTTGGATTTGAAGCAGCTGCATGATATTGACATTTTGTTGATGTAGTTTGATTATTTTTGTATATTACAATTTACTGATGAGGAGGATAATTTATTATTATTATCTATATAGTATAAAAGTATATTTGACTTCCAATCATAAGGTCTATTAATAATAGTATAGATAATTTTTTCAATTATTTTAATCGCTTTAATTATTTTATTAATTACAACTATTGTAATATTTCTAGCTTCTATCTTATCAAAAAAAGCTTTTATTGACCGAGAAAAAAGTTCACCTTTTGAATGCGGATTTGACCCAAAATCTTCTTCTCGATTACCATTTTCTTTACGATTCTTTTTAATTGCAATTATTTTCTTAATTTTTGATGTAGAAATTGCTTTAATTTTACCAATAATTATTATTTTAAAATTTTCAAATATTATAATTTGATCAATTACAGCAATTTTATTTATTTTAATTTTACTAATTGGTTTATACCACGAATGAAATCAAGGTATATTAAATTGATCAAATTAA
			ATTAGGGTTGTAGTTAATTATAACATTTGATTTGCATTCAAAAAGTATTGAATTTCAATCTACCTTATGAATATGAAGCGATGAATTGCAGTTAGTTTCGACCTAACTTTAGGTAATTTTACCCTTATTCTTTAATTGAAACCAAAAAGCGGTATATCACTGTTAATGATACTATTGAGTAAAAACTCCAATTAAGGAAGTATGGTGATCAAGTAAAAGCTGCTAACTTTTTTCTTTTAATGGTTAAATTCCATTTATACTTCTATTTATATAGTTTAAAATAAAACCTTACATTTTCATTGTAATAATAAAATAATTAATTTTTATAAATTACTAAAATTAATTCACTATATCCAAAGATAAATTTATCTCCATAACATCTTCAGTGTCATACTCTAAATATAAGCTATTTGAATATATAAATAATAAAAAATTTAATAAAATTAAAATTCAAAATACAAATAATATTAAATAAATTTTTAAACTATTATTATGTATTAAAAATAAAGTTTGAGAATAATTAACTAATTTTTGATATAAATGTTGACCTCCAAAATATTCTGACCATCCTTGATCAAATCTTTTTACAACCAACTGTCCTATATTTAAAGGATAAAAAATTATTCCATAAGTTCTAATATAAGGTATAAATCATATAGAACCTAAAAATACAGAAATATTATAATTTAATAAAGATTTATTTAAAGAATAAAGATTAATTATAGAAATTAAATAACCAAATAAACCACCAAAAATACATACAAATAATGTTAAAAACTTTATTAACTTAGGTAAACAAATTATATAGGGAATAGGAAAAATCAATCAATTTAATATTCTACCACCAATAATTCTTATAATTAATAAACCTATTATTCCACGTAATATTACTCAACTTTCATCATTTAATATATTTAATCTCCCACAATTTAAATCACCAGTTATAGAATAATAAACTAAACGAAAGGAATAACTAACTGTTAAACCAGTAGAAAAAAAATATAAAAAAAATGAAAATATATTGATATTTCTAATTATTACTACTTCTAAAATTATATCCTTAGAATAAAATCCAGCTAAAAATGGCATCCCACATAAAGCTAAATTAGAAACATTAAAACAAGCAGATGTTAAAGGTATATGAATTCTTAAACCCCCTATTAAACGAATGTCTTGAGAATTATTTATATTATGAATAATAGCTCCAGCACATATAAATAATAAAGCCTTAAATAAAGCATGAGTTAAAAGATGAAATATAGCCAACTTATAAAATCCTATTGATAAAATTCTTATCATTAAACCTAATTGACTTAAAGTAGATAAAGCAATAATTTTCTTTAAATCAAATTCAAAATTAGCACCTAATCCAGATATAAATATTGTTAATCTAGCTAATAATAATAATAATTGGCCTAATCATGAAGAACTTAATAAAATATTAAAACGAATTAATAAATAAACCCCAGCTGTTACTAAAGTTGAAGAATGGACTAAAGCTGAAACTGGAGTAGGCGCAGCTATAGCAGCAGGTAATCACGAAGAAAAAGGAATTTGAGCTCTTTTAGTTATAGCGGCTAATATTACTAATCTACCAATTAATAATATTTCAAATTCATTTTGTATAACTTCTAAATAAAAAATATAATTTCATCTACCATAATTTAATATTCAAGCAATAGCTAATAATAGAGCAACATCTCCAATTCGATTAGATAAAGCAGTTAATATCCCGGCGTTATAAGATTTAATATTTTGAAAATAAATTACCAAACAATAAGAAACTAATCCTAATCCATCCCAACCAAGTAAAATTCTAATTAAATTTGGTCTAATAATTAATAATATCATTGATAAAACAAATATCAATACTAATATAATAAATCGATTAATATTTTCATCTCTTTCTATATATTCTTTTCTGTAAAAAATTACTAAAGAAGCAATTATTAAAACAAATGACATAAATAATAAACTTATTCAATCAAATAAAAAAGTTA
			TTACAATTCTTATAGAATTTAATGAAACAACTTCCCATTCAATAAAATAAACTATATTATTTAACAAAAAATATAAACTAAATAAAAAACATGAAAAACTAATAGAAATTAAATTTACAAATCTAATTCTACAAATTGATAAATATTTCACGATCTAAAATGAATTTTTTCATATCACTAACACCACAAATTAGTATTTTTATTAAACTATTTAAATATAATCATAATATACATGATTCTCCCTTTAAAATTAATAAATTTAATGGTAATCAATGTAATAATATTAATAAATATTCTCGAATTTTCCCTCCTCTAAAAGCATAAACCCCTGAAAATAACTTTCCATGTTGACTAAAAGAATATAAATATAAAGTATAAGCTGCTCTAAAAAATGATAATAAAGATAGTATAATTATAGAAACTCAAGATCAAGAAACAATTCTATTTAATAAAGAAATTTCACCTAATAAATTTAAGGTAGGAGGAGCAGCTATATTAGCTGAACTTAATAAAAATCACCATAAACTTATTGAAGGTATAAAATTTAATATACCCTTATTAATTAATAATCTTCGACTTCCTAAACGTTCATAAGAAACATTTGCTAAACAAAATAATCCTGAAGAACATAAACCATGAGCAATTATTAAAGTATATGAACCAGATAATCCTCAATAAGTTATAGTTAATAATCCAGACAATACAATTCCTATGTGAGCCACAGAAGAATAGGCAATTAAAGATTTTAAATCAGTTTGACGTAAACATACTAATCTCACTAATACTCCCCCTACTAATCTAATTCTAATTCAAACAAATCTATATTTTAAATTTATTAATTGAATAAAAGAAATAACCCGCAATAAACCATAACCACCTAATTTTAATATAATTCCAGCTAAAATTATTGAACCAGAAACAGGAGCTTCAACATGAGCCTTAGGCAACCATAAATGAACTAAAAATATTGGTATTTTTACTAAAAAAGCACATAGTAAACAAAAATATAATAAATCATAATTAAATATAAAATTATTTATTAAATAAAAATTTATTGAACCAGTTTTATTTATTACATAAAAAATACCAATTAATATGGGTAAAGATACTAATAAAGTATAAAATAATAAATAAACTCCAGCTTGTAAACGTTCTGGTTGGTAACCTCACCCTAAAATTAAAAATAATGTAGGAATTAATCTTCTTTCAAAAAATAAATAAAATATAAATAATCTTATTCTTCTAAATGTTAAAATTAATAAAATTAATAAAACAACAATATTTAATAAAAATAAATTTTTATAATTATTATATTTATTAACACTTTCACTAGCCATTAATATTAATGAACAAATTCATAATCTTAATAAAACTAAACCATATGAAAGTATATCACAACCTAAAAAATAAGAAATTTCTGATCAATAATTTATAAAATTATTTATTAATAAAAAAATAAAACTAATAAAAAATAATATAATCTGTACCATTCAATATATATTATTAATAAAACATACAGGTAATAAAAATACTAAAAACAAAATAATTTTTAACATTATATAATATTAAATGATTGAAAATAATCATTTCCATGAGTTCGAATTATAGATACCAAAATTGATAAACCTAAAGCCCCTTCACATACTCTAAAAGTTAAAAATATTATTCTAAAATAACTTTCATAATTTAATATATTTAAATAAATAAATAATATAAAAAATAAAATTAAAACAATAAATTCTAAACTTAATAATATAGATAATAAATGCTTTCGATTAGAAACAAAACAAAATAAACCTAAAATAAATAAAATTATAGGTAGACTTCAATATAAAATTATAATCATTAGTTTTAATAGTTTAATAAAAACATTGGTCTTGTAAATCAAAAATAAGATTATTTCTTTTAAAACTTCAAGAGAAAAGAAAATTCTTTTTCATTAATCCCCAAAATTAATATTTTATATAAACTACCTCTTGATATTATTCAATTAATACTAT
			ATTCTTTAATTTTTTTAACAACAATTATTTTTTCAAATATAATTCACCCATTGGCTATGGGATTAACTTTATTAATTCAAACAGTTTTTATTTGTTTAATCACAGGTTTAATAACTAAAACATTTTGATACTCTTATATTTTATTTCTAATTTTTTTAGGGGGAATATTAGTTTTATTTATTTATGTTACATCACTAGCTTCAAATGAAATATTTAATTTATCAATTAAATTAACTTTATTTTCAGGTATTTTATTATTTAATTTATTTTTAATTTCAATTATCATTGATAAAACTTCAATTTCTTTTTTTATAAATAATAATGAAATACTTTCAATTTTTAATAATAATTCATATATTACAGAAAATTCTTTATCATTAAATAAATTATATAATTTTCCAACAAATTTTATCACAATTTTATTAATAAATTATTTATTAATTACTTTAATTGTTGTTGTAAAAATTACTAAATTATTTAAGGGACCATTACGAATAATATTTTAAACTAATGAATAAACCTTTACGAACTTCCCACCCATTATTTAAAATTGCTAATAACGCATTAGTAGATTTACCAGCTCCTATTAATATTTCAAGATGATGAAATTTTGGATCATTATTGGGATTATGTCTAATTATTCAAATTTTAACTGGATTATTTTTAGCTATACATTATACAGCAGACGTAAACTTAGCTTTTTACAGAGTAAATCATATCTGTCGTGACGTAAATTATGGATGATTATTACGAACTCTACATGCTAATGGTGCGTCATTTTTTTTTATTTGCATTTATTTACATGTAGGACGAGGAATATACTACGGTTCATATTTATTTACCCCTACATGATTAGTTGGAGTAATTATTTTATTTTTAGTTATAGGAACTGCTTTTATAGGATATGTTCTTCCTTGAGGTCAAATATCATTTTGAGGAGCAACAGTAATTACAAATTTATTATCTGCCATTCCTTATTTAGGAATAGATTTAGTACAATGAGTATGAGGAGGATTTGCAGTTGATAATGCAACTCTTACTCGATTTTTTACATTTCACTTTATTTTACCTTTTATTGTTTTAGCTATAACAATAATTCATTTATTATTTTTACACCAAACAGGATCTAATAATCCTATCGGATTAAACTCAAATATTGATAAAATTCCATTTCACCCATATTTCACTTTTAAGGATATTGTCGGTTTTATTGTAATAATTTTTGCTTTAATTGCTTTAGTATTAATTAACCCTTATTTATTAGGAGATCCAGATAATTTCATCCCAGCTAATCCATTAGTAACTCCAGCTCATATTCAACCAGAATGATATTTTTTATTTGCATATGCTATTTTACGATCTATTCCTAATAAATTAGGGGGAGTAATTGCTTTAGTTTTATCTATTGCAATTTTAATAATTTTACCTTTTACTAACTTAAGAAAATTCCGAGGAATTCAATTTTACCCAATTAATCAAATTTTATTTTGAATTATAGTAGTAACAGTAATTTTATTAACATGAATTGGAGCTCGACCAGTTGAAGAACCTTATGTTTTAATTGGACAAATTTTAACAGTTGTTTATTTTTTATATTATTTAATTAACCCATTAGTTAATAAATGATGAGATAATTTATTAAATTAATTAGTTAATGAGCTTGAATAAGCATATGTTTTGAAAACATAAGATAGAATTTAATTTTCTATTAACTTTACTAAATTTAATTATATAATAAAGAAATTAATAAAATTTTAAACCCAATAAAAAATAATAAATAATTTAAAGAAAAAGATAAAAAACACTTTCAAGCTAAATATATTAATTTATCATAACGAAATCGAGGTAAAGTACCACGAGCTCAAATAAAAACAAAAGAAATAAATGTTAATTTTACATAAAAAAATAATCTAAAAACATCACATCCTAAAAAAATTACAGAAAATAATATTCTTATAAATAAAATTCTTGCATATTCAGCTATAAAAATTAAAGCAAAT
			CCCCCTCTTCTATATTCTACATTAAATCCAGAAACTAATTCTGATTCCCCTTCAGCAAAATCAAATGGAGTTCGATTAGTTTCAGCCAAAGAAATAGTTAATCAAACTAAAGCTATAGGAAATAAAATAACTAAAAATCATATATAAATCTGATAATAATAAAAATAAACTATATTATATCTTCCAATTAAAAAAATAAAAGATAATAAAATTAATGCTAAACTAACTTCATAAGAAATCGTTTGAGCTACTGCCCGTAATCCCCCTAATAAAGCATAATTAGAATTTGATGATCAACCTGCTACTATAACAGTATAAACCCCTAAACTTGTACAACATAAAAAAAATAATCCACCTAAATTAAATGAATACAATTTAACAAAAAAAGGTATACATATCCAAACAAATAAAGATAAAAATAAAGAAAAAATTGGTGAAATATAATATCTTAAATAATTTGATAATAAAGGATAAGTTTGTTCCTTAGTAAATAACTTAATTGCATCACAAAAAGGTTGAGGAATTCCTATTAAACCTACTTTATTAGGACCCTTACGAATTTGAATATACCCTAAAACTTTTCGTTCTAATAAAGTTAAAAAAGCTACTCTTACTAACACACAAATAATTAATAATAAACTTCCAATTAATGATAAAACAAATTCTATATAAAACAAGTACTATTTGTAATAAAAATTACATAAATAAATTCTAAATTTATTGCACTAATCTGCCAAAATAGTTTATATTAATAATATTCATAATAAAAAATATAATTATTCTAATATTTGGTCCTTTCGTACTAAAATATTATAATTTTTTAAAGATAGAAACCAACCTGGCTTACACCGGTTTGAACTCAGATCATGTAAGAATTTAAAAGTCGAACAGACTTAAAATTTGAACGGCTACACCCAAAATTATATCTTAATCCAACATCGAGGTCGCAATCTTTTTTATCGATATGAACTCTCCAAAAAAATTACGCTGTTATCCCTAAAGTAACTTAATTTTTTAATCATTATTAATGGATCAACAATTCATAAATTAATGTTCTTATAAATTAAAAGTTTTTTAAATTTTAATATCACCCCAATAAAATATTTTATTTTATTAAAATTAAAATAATCTTTATAATTAAAATAAATAAAATATAAAGATTTATAGGGTCTTCTCGTCTTTTAAATTTATTTTAGCTTTTTGACTAAAAAATAAAATTCTATAAAAAATTTAAATGAAACAGTTAATATTTCGTCCAACCATTCATTCCAGCCTTCAATTAAAAGACTAATGATTATGCTACCTTTGCACAGTCAGAATACTGCGGCCATTTAAAAATTTTCAGTGGGCAGGTTAGACTTTATATTTAATTCAAAAAGACATGTTTTTGTTAAACAGGCGAACATTATTTTTGCCGAATTCTTTATTTAAACTTATCATTAAAATTTATTTTTACATAAAAATATACTAATTCTATCATTATTTCTTAATTTTATTAATTAAAATTAATATTTCAATAAATAATTAAAATTTAATAAATAATTTAATTTATAAAATAAATTATAACAAATTTTTTAATAATTGCTAATTCTAAGCATATATTTATTAAATTTATTTATTATTTTTAAAAATTTATTTTATAGCTTATCCCATAAAATATTAAAATTATAAATTATTTAATTTTTTAAATAACTAAATAAATTTATAATTTCTAAATTAAATTTATTTCTTGAAAAACTAGATACCTTTAAAAACGAATAACATTTCATTTCTAATATAATATTTTAAATAATTTTGTTACATTAACTTATATATTATATTAACTCTTTTAAAATCGAGAAAAATAAATATTTATTTTTTATTTAATAAACGCTGATACACAAGGTACAATAAATTAAATTTTCTTTTATAATAAAAATTTTTCAAATTATTTCAATTTTCTTTCACAATACTATTACACTATTATTAAAATTATTTTTTCTTTAAACAATACTAAAACA
			CTTAAATTTATAGTTATTTCTAATATTTTAAAATTTAATATTAATAATTAATAAATAAAATCTAATCAATTTATATTGATTTGCACAAAAATCTTTTCAATGTAAATGAAATGCTTTACTTTATAAGCTTTAAATTGTCTTTCTAGATACACTTTCCAGTACATCTACTATGTTACGACTTATCTTACCTTAATAATAAGAGCGACGGGCGATGTGTACATATTTTAGAGCTAAAATCAAATTATTAATCTTTATAATTTTACTACCAAATCCACCTTCAAAAACTTTTTCATAGTTTTATTCGTTTAAATAATTTTATTGTAACCCATTATTACTTAAATATAAGCTACACCTTGATCTGATATAAATTTTAATAAAAATTATTGAATATTATTATTCTTATAAAATATTCTGATAACGACGGTATATAAACTGATTACAAATTTAAGTAAGGTCCATCGTGGATTATCGATTACAAAACAGGTTCCTCTGGATAGACTAAAATACCGCCAAATTTTTTAAGTTTCAAGAACATAACTATTACTACTTTAGTGAACAAATTACATTTTAAATAATAGGGTATCTAATCCTAGTTTTTTACTAAAATTTTTTAGCTTCAATTATTATAATAAAAAATATTTTAAATATAAAATTTCACTTAATATATTTAATTTTATTTTAAAAAATCAATTTAACTAACACTAAAAAAATTTATTTGTATTATTGGTGTAACCGCGACTGCTGGCACCAATTTAGTCAATACTCTTTTATATTGCTATTTCTAAATTTCTTTAATTAATAATACTAATTACTGCGAATAATATCTTCTTTATTTATTATTAAAATAAATAAATAATCACACAAAAATTTACATATAAATCAAATTAATAACAAATTTTTAAGCCAAAATAAAACTTTAA
		</sequence>
		<sequence>
			<taxon idref="Drosophila_ananassae_SRR2127152"/>
			WATKAATTGCCTGATAAAAAGGGTTATCTTGATAGGGTAAATCATGCAGTTTTCTGCATTCATTGACACATTTTTATGTTTTTTATTATAAAGATTTTATATTTAATAGAATTAAACTATTCCCGAAAGTATCAAAAACTTTTGTGCATCATACACCAAAATATATCATTATTTATATAAATTTTAAAAAGATAAGCTAATTAAGCTACTGGGTTCATACCCCATTTATAAAGGTTATAGTCCTTTTCTTTTTAATTTTTAATAATTCATCAAAAATTTTATTTATTACAGTCATAATTATTGGAACACTAATTACAGTTACATCTAACTCTTGGTTGGGAGCTTGAATAGGTCTTGAAATTAATTTGTTGTCTTTTATTCCCCTATTAAGAGATAATAATAATTTAACATCTACTGAATCTTCTTTAAAATATTTTTTAACCCAAGCTTTAGCATCAACTGTTTTATTATTTTCAGTAATTTTATTAATATTAAAAAATAATTTTAATAATGAAGTTAATGAATCTTTTACTTCTATAATAATTATATCATCATTATTATTAAAAAGAGGAGCAGCTCCGTTTCATTTTTGATTTCCAAATATAATGGAAGGTTTAAATTGAACAAATTCTTTATTATTAATAACTTGACAAAAAATTGCTCCTTTAATATTAATTTCTTATTTAAATATTAAGGAACTTTTATTAATTAGAGTAATTTTATCAGTAATTGTTGGAGCTATTGGGGGGTTAAATCAAACTTCTTTACGAAAATTAATATCTTTCTCTTCAATTAATCATCTAGGATGAATATTAAGTTCTTTAATAATTAGAGAATCAATTTGACTAGTTTATTTTTTATTTTATTCTTTTTTATCTTTTATTTTAACATTTATATTTAATATTTTTAAATTATTTCATTTAAATCAATTATTTTCTTGATTTATCAATAGAAAAATTTTAAAATTTACATTATTTATAAATTTTTTATCTTTAGGAGGATTGCCACCATTTTTAGGATTCTTACCTAAATGATTAGTAATTCAACAACTAACTTCTTGTAATCAATATTTTTTATTGACTGCAATAATGATGTCAACTTTAATTACTTTATTTTTTTATTTACGAATTTGTTATTCAGCTTTTATATTAAATTATTTTGAAAATAATTGAATAATAACATTAAATATAAATAATTTTAATATAAATTTATATTTAATTTTAACATTTTTTTCAATTTTTGGATTAATTTTAATTTCATTATTTTTTTTTATACTTTAAGGCTTTAAGTTAATAAAACTAATAGCCTTCAAAGCTGTAAATATGGGAGTATCCTTTAAGCCTTAGTAAATTTATTACTCCTTCAAAATTGCAGTTTGATGTCATTGTTGACTATAAGACCTAATATTTGTTATGATTATGATTAAGAAGAATTTTTCTTATAAATAGATTTACAATCTATCGCCTAAACTTCAGCCACTTAATCTAATCGCGACAATGATTATTTTCAACAAATCATAAAGATATTGGAACATTATATTTTATTTTTGGAGCTTGAGCTGGAATAGTTGGAACTTCACTAAGTATTTTAATTCGAGCTGAATTAGGACACCCTGGAGCTTTAATTGGAGATGATCAAATTTATAACGTTATTGTAACAGCACACGCTTTTATTATAATTTTTTTCATGGTTATACCAATTATAATTGGAGGATTTGGAAATTGATTAGTTCCTTTAATATTAGGAGCACCTGATATAGCATTCCCACGAATAAATAATATAAGATTTTGATTACTACCCCCTGCTCTTTCTCTATTATTAGTAAGAAGAATAGTTGAAAATGGAGCTGGTACTGGGTGAACAGTTTACCCACCTCTTTCAGCTGGAATTGCTCATGGAGGGGCTTCAGTTGATCTAGCTATTTTTTCATTACATTTAGCCGGAATTTCTTCAATTTTAGGAGCTGTAAATTTTATTACAACAGTAATTAATATACGATC
			AACTGGAATTACTCTAGATCGTATACCTTTATTTGTTTGATCGGTAGTAATTACAGCTTTATTATTACTTTTATCTTTACCAGTATTGGCTGGAGCTATTACCATATTATTAACAGATCGAAATTTAAATACATCATTTTTTGACCCAGCTGGAGGGGGAGATCCAATTTTATACCAACATTTATTTTGATTTTTTGGGCACCCAGAAGTATATATTTTAATTTTACCAGGATTCGGAATAATTTCTCATATTATTAGTCAAGAATCAGGTAAAAAGGAAACATTCGGGTCTTTAGGAATAATTTATGCAATATTAGCAATTGGATTATTAGGTTTTATTGTATGAGCTCATCATATATTTACTGTTGGAATAGACGTAGATACTCGAGCTTATTTTACTTCAGCAACTATAATTATTGCTGTTCCAACTGGTATTAAAATTTTCAGATGATTAGCCACATTACACGGAACTCAATTAACTTATTCCCCTGCTATTTTATGAGCATTAGGATTTGTCTTTTTATTTACAGTAGGTGGATTAACAGGAGTTGTTTTAGCTAATTCTTCTGTTGATATTATTCTTCATGATACATATTATGTTGTAGCTCATTTTCACTATGTATTATCAATAGGAGCTGTATTTGCTATTATAGCAGGATTTATTCACTGATATCCATTATTTACTGGATTAACATTAAATGTAAAATGATTAAAAAGTCAATTTATTATTATATTTATTGGAGTAAATTTAACATTTTTCCCACAACACTTTTTAGGATTAGCTGGTATGCCTCGTCGATATTCAGACTATCCAGATGCATATACTACATGAAATGTAGTATCTACAATTGGTTCAACTATTTCTTTATTAGGAATTTTATTTTTCTTTTATATTGTATGAGAAAGTTTAGTTTCTCAACGACAAGTAATTTATCCAGTTCAATTAAATTCTTCAATTGAATGATACCAAAATACTCCTCCTGCTGAACATAGTTATTCTGAATTACCCCTTTTAACTAATTAATTTCTAATATGGCAGACTAGTGCAATGGATTTAAGCTCCATATATAAAGTATTTTACTTTTATTAGAAAATAAATGTCTACATGAGCTAATTTAAATCTTCAAGATAGAGCTTCTCCTTTAATGGAACAATTAATTTTTTTTCATGATCATGCATTATTAATTTTAATTATAATTACTGTTTTAGTAGGATATTTAATATTTATGTTATTTTTTAATAATTATGTAAATCGATTTCTTTTACATGGTCAATTAATTGAAATAATTTGAACAATTTTACCAGCAATTATTTTATTATTCATTGCTTTTCCTTCTCTTCGTCTTTTATACTTACTTGATGAAATTAATGAACCATCTGTAACTTTAAAAAGTATTGGACATCAATGATATTGAAGTTATGAATATTCAGATTTTAATAATATTGAATTTGATTCTTATATAATTCCTACTAATGAATTAGCAACTGATGGATTTCGTTTATTAGACGTTGACAATCGAGTAGTTTTACCTATAAATTCTCAAATTCGAATTTTAGTAACAGCTGCTGATGTAATTCACTCTTGAACAATTCCAGCTTTAGGAGTTAAGGTTGATGGAACTCCTGGACGATTAAACCAAACTAACTTTTTTATTAATCGACCTGGATTATTTTATGGACAATGTTCAGAAATTTGTGGGGCCAATCATAGTTTTATACCAATTGTAATTGAAAGTGTTCCTGTAAATTATTTTATTAAATGAATTTCTAATAATAATTCTTCATTAGATGACTGAAAGCAAGTGATGGTCTCTTAAACCATTTTATAGTAAATTAGCACTTACTTCTAATGGAATATATATATATATATATATATATATCAACTAAAAAATTAGTTAAATATATAACATTAGTATGTCAAACTAAAATTATTAAATTATTAATATTTTTTAATTCCACAAATAGCACCAATTAGATGATTATTATTATTTATTGTATTT
			TCTATTACATTTATTTTATTTTGTTCAATTAATTATTATTCTTATATACCTTCTTCTCCTAAATCTAATGAATTAAAAAATATTAATTTAAATTCAATAAATTGAAAATGATAACAAATTTATTTTCTGTATTCGACCCTTCAGCAATTTTTGGTATTTCTCTAAATTGATTAAGAACATTTTTAGGATTATTAATAATTCCTTCAATTTACTGATTAATACCTTCTCGATATAATATTTTTTGAAATTCAATTTTATTAACTTTACATAAAGAATTTAAAACTTTACTAGGACCTTCAGGACACAATGGTTCAACATTTATTTTTATTTCTTTATTTTCATTAATTTTATTTAATAATTTTATAGGATTATTCCCATATATTTTTACAAGAACAAGTCATTTAACTTTAACTTTATCTTTAGCTTTACCATTATGATTATGTTTTATATTATATGGATGAATAAATCATACACAACATATATTTGCTCATTTAGTACCTCAAGGAACACCAGCTGTTTTAATACCTTTTATGGTTTGCATTGAAACAATTAGAAATGTAATTCGACCAGGAACATTAGCTGTTCGACTAACTGCTAATATAATTGCAGGTCATTTATTATTAACTTTATTAGGTAATACAGGACCTTCTATATCTTATGTTCTTGTAACATTTTTATTAATTGCACAAATTGCTTTACTAGTTCTTGAATCAGCTGTAGCTATAATTCAATCCTATGTATTTGCTGTTTTAAGAACTTTATACTCTAGAGAAGTAAATTAATGTCAACACATTCAAATCACCCTTTTCATTTAGTTGATTATAGACCATGACCTTTAACAGGAGCAATTGGAGCTATGACAACTGTATCAGGAATAGTAAAATGATTCCATCAATATGATATTTCATTATTTTTTTTAGGAAATGTTATTACTATTTTAACAGTTTATCAATGATGACGAGATGTATCACGAGAAGGAACATATCAAGGACTTCACACTTATGCAGTAACAATTGGATTGCGATGAGGAATAATTTTATTTATTTTGTCAGAAGTTTTATTTTTTGTTAGATTTTTCTGAGCATTTTTTCATAGAAGTTTATCTCCAGCTATTGAATTAGGAGCTTCATGACCCCCAATGGGAATTATTTCATTTAATCCATTCCAAATTCCTTTATTAAATACAGCTATTTTATTAGCTTCAGGAGTTACAGTTACATGAGCTCATCATAGACTTATAGAAAATAATCATTCTCAAACAACTCAAGGTTTATTTTTTACAGTTTTATTGGGAGTATATTTTACAATTTTACAAGCTTATGAATATATTGAAGCTCCTTTTACTATTGCAGACTCAGTTTATGGTTCAACATTTTTTATGGCTACAGGATTTCATGGAATTCATGTATTAATTGGAACAACTTTTTTATTAGTATGTTTATTACGACATTTAAATAATCATTTTTCAAAAAATCATCATTTTGGATTTGAAGCAGCTGCATGATATTGACATTTTGTTGATGTAGTTTGATTATTTTTGTATATTACAATTTACTGATGAGGAGGATAATTTATTATTATTATCTATATAGTATAAAAGTATATTTGACTTCCAATCATAAGGTCTATTAATAATAGTATAGATAATTTTTTCAATTATTTTAATCGCTTTAATTATTTTATTAATTACAACTATTGTAATATTTCTAGCTTCTATCTTATCAAAAAAAGCTTTTATTGACCGAGAAAAAAGTTCACCTTTTGAATGCGGATTTGACCCAAAATCTTCTTCTCGATTACCATTTTCTTTACGATTCTTTTTAATTGCAATTATTTTCTTAATTTTTGATGTAGAAATTGCTTTAATTTTACCAATAATTATTATTTTAAAATTTTCAAATATTATAATTTGATCAATTACAGCAATTTTATTTATTTTAATTTTACTAATTGGTTTATACCACGAATGAAATCAAGGTATATTAAATTGATCAAATTAA
			ATTAGGGTTGTAGTTAATTATAACATTTGATTTGCATTCAAAAAGTATTGAATTTCAATCTACCTTATGAATATGAAGCGATGAATTGCAGTTAGTTTCGACCTAACTTTAGGTAATTTTACCCTTATTCTTTAATTGAAACCAAAAAGCGGTATATCACTGTTAATGATACTATTGAGTAAAAACTCCAATTAAGGAAGTATGGTGATCAAGTAAAAGCTGCTAACTTTTTTCTTTTAATGGTTAAATTCCATTTATACTTCTATTTATATAGTTTAAAATAAAACCTTACATTTTCATTGTAATAATAAAATAATTAATTTTTATAAATTACTAAAATTAATTCACTATATCCAAAGATAAATTTATCTCCATAACATCTTCAGTGTCATACTCTAAATATAAGCTATTTGAATATATAAATAATAAAAAATTTAATAAAATTAAAATTCAAAATACAAATAATATTAAATAAATTTTTAAACTATTATTATGTATTAAAAATAAAGTTTGAGAATAATTAACTAATTTTTGGTATAAATGTTGACCTCCAAAATATTCTGACCATCCTTGATCAAATCTTTTTACAACCAACTGTCCTATATTTAAAGGATAAAAAATTATTCCATAAGTTCTAATATAAGGTATAAATCATATAGAACCTAAAAATACAGAAATATTATAATTTAATAAAGATTTATTTAAAGAATAAAGATTAATTATAGAAATTAAATAACCAAATAAACCACCAAAAATACATACAAATAATGTTAAAAACTTTATTAACTTAGGTAAACAAATTATATAGGGAATAGGAAAAATCAATCAATTTAATATTCTACCACCAATAATTCTTATAATTAATAAACCTATTATTCCACGTAATATTACTCAACTTTCATCATTTAATATATTTAATCTCCCACAATTTAAATCACCAGTTATAGAATAATAAACTAAACGAAAGGAATAACTAACTGTTAAACCAGTAGAAAAAAAATATAAAAAAAATGAAAATATATTAATATTTCTAATTATTACTACTTCTAAAATTATATCCTTAGAATAAAATCCAGCTAAAAATGGCATCCCACATAAAGCTAAATTAGAAACATTAAAACAAGCAGATGTTAAAGGTATATGAATTCTTAAACCCCCTATTAAACGAATGTCTTGAGAATTATTTATATTATGAATAATAGCTCCAGCACATATAAATAATAAAGCCTTAAATAAAGCATGAGTTAAAAGATGAAATATAGCCAACTTATAAAATCCTATTGATAAAATTCTTATCATTAAACCTAATTGACTTAAAGTAGATAAAGCAATAATTTTCTTTAAATCAAATTCAAAATTAGCACCTAATCCAGATATAAATATTGTTAATCTAGCTAATAATAATAATAATTGGCCTAATCATGAAGAACTTAATAAAATATTAAAACGAATTAATAAATAAACCCCAGCTGTTACTAAAGTTGAAGAATGGACTAAAGCTGAAACTGGAGTAGGCGCAGCTATAGCAGCAGGTAATCACGAAGAAAAAGGAATTTGAGCTCTTTTAGTTATAGCGGCTAATATTACTAATCTACCAATTAATAATATTTCAAATTCATTTTGTATAACTTCTAAATAAAAAATATAATTTCATCTACCATAATTTAATATTCAAGCAATAGCTAATAATAGAGCAACATCTCCAATTCGATTAGATAAAGCAGTTAATATCCCGGCGTTATAAGATTTAATATTTTGAAAATAAATTACCAAACAATAAGAAACTAATCCTAATCCATCCCAACCAAGTAAAATTCTAATTAAATTTGGTCTAATAATTAATAATATCATTGATAAAACAAATATCAATACTAATATAATAAATCGATTAATATTTTCATCTCTTTCTATATATTCTTTTCTGTAAAAAATTACTAAAGAAGCAATTATTAAAACAAATGACATAAATAATAAACTTATTCAATCAAATAAAAAAGTTA
			TTACAATTCTTATAGAATTTAATGAAACAACTTCCCATTCAATAAAATAAACTATATTATTTAACAAAAAATATAAACTAAATAAAAAACATGAAAAACTAATAGAAATTAAATTTACAAATCTAATTCTACAAATTGATAAATATTTCACGATCTAAAATGAATTTTTTCATATCACTAACACCACAAATTAGTATTTTTATTAAACTATTTAAATATAATCATAATATACATGATTCTCCCTTTAAAATTAATAAATTTAATGGTAATCAATGTAATAATATTAATAAATATTCTCGAATTTTCCCTCCTCTAAAAGCATAAACCCCTGAAAATAACTTTCCATGTTGACTAAAAGAATATAAATATAAAGTATAAGCTGCTCTAAAAAATGATAATAAAGATAGTATAATTATAGAAACTCAAGATCAAGAAACAATTCTATTTAATAAAGAAATTTCACCTAATAAATTTAAGGTAGGAGGAGCAGCTATATTAGCTGAACTTAATAAAAATCACCATAAACTTATTGAAGGTATAAAATTTAATATACCCTTATTAATTAATAATCTTCGACTTCCTAAACGTTCATAAGAAACATTTGCTAAACAAAATAATCCTGAAGAACATAAACCATGAGCAATTATTAAAGTATATGAACCAGATAATCCTCAATAAGTTATAGTTAATAATCCAGACAATACAATTCCTATATGAGCCACAGAAGAATAGGCAATTAAAGATTTTAAATCAGTTTGACGTAAACATACTAATCTCACTAATACTCCCCCTACTAATCTAATTCTAATTCAAACAAATCTATATTTTAAATTTATTAATTGAATAAAAGAAATAACCCGCAATAAACCATAACCACCTAATTTTAATATAATTCCAGCTAAAATTATTGAACCAGAAACAGGAGCTTCAACATGAGCCTTAGGCAACCATAAATGAACTAAAAATATTGGTATTTTTACTAAAAAAGCACATAATAAACAAAAATATAATAAATCATAATTAAATATAAAATTATTTATTAAATAAAAATTTATTGAACCAGTTTTATTTATTACATAAAAAATACCAATTAATATGGGTAAAGATACTAATAAAGTATAAAATAATAAATAAACTCCAGCTTGTAAACGTTCTGGTTGGTAACCTCACCCTAAAATTAAAAATAATGTAGGAATTAATCTTCTTTCAAAAAATAAATAAAACATAAATAATCTTATTCTTCTAAATGTTAAAATTAATAAAATTAATAAAACAACAATATTTAATAAAAATAAATTTTTATAATTATTATATTTATTAACACTTTCACTAGCCATTAATATTAATGAACAAATTCATAATCTTAATAAAACTAAACCATATGAAAGTATATCACAACCTAAAAAATAAGAAATTTCTGATCAATAATTTATAAAATTATTTATTAATAAAAAAATAAAACTAATAAAAAATAATATAATCTGTACCATTCAATATATATTATTAATAAAACATACAGGTAATAAAAATACTAAAAACAAAATAATTTTTAACATTATATAATATTAAATGATTGAAAATAATCATTTCCATGAGTTCGAATTATAGATACCAAAATTGATAAACCTAAAGCCCCTTCACATACTCTAAAAGTTAAAAATATTATTCTAAAATAACTTTCATAATTTAATATATTTAAATAAATAAATAATATAAAAAATAAAATTAAAACAATAAATTCTAAACTTAATAATATAGATAATAAATGCTTTCGATTAGAAACAAAACAAAATAAACCTAAAATAAATAAAATTATAGGTAGACTTCAATATAAAATTATAATCATTAGTTTTAATAGTTTAATAAAAACATTGGTCTTGTAAATCAAAAATAAGATTATTTCTTTTAAAACTTCAAGAGAAAAGAAAATTCTTTTTCATTAATCCCCAAAATTAATATTTTATATAAACTACCTCTTGATATTATTCAATTAATACTAT
			ATTCTTTAATTTTTTTAACAACAATTATTTTTTCAAATATAATTCACCCATTGGCTATGGGATTAACTTTATTAATTCAAACAGTTTTTATTTGTTTAATCACAGGTTTAATAACTAAAACATTTTGATACTCTTATATTTTATTTCTAATTTTTTTAGGGGGAATATTAGTTTTATTTATTTATGTTACATCGCTAGCTTCAAATGAAATATTTAATTTATCAATTAAATTAACTTTATTTTCAGGTATTTTATTATTTAATTTATTTTTAATTTCAATTATCATTGATAAAACTTCAATTTCTTTTTTTATAAATAATAATGAAATACTTTCAATTTTTAATAATAATTCATATATTACAGAAAATTCTCTATCATTAAATAAATTATATAATTTTCCAACAAATTTTATCACAATTTTATTAATAAATTATTTATTAATTACTTTAATTGTTGTTGTAAAAATTACTAAATTATTTAAGGGACCATTACGAATAATATTTTAAACTAATGAATAAACCTTTACGAACTTCCCACCCATTATTTAAAATTGCTAATAACGCATTAGTAGATTTACCAGCTCCTATTAATATTTCAAGATGATGAAATTTTGGATCATTATTGGGATTATGTCTAATTATTCAAATTTTAACTGGATTATTTTTAGCTATACATTATACAGCAGACGTAAACTTAGCTTTTTACAGAGTAAATCATATCTGTCGTGACGTAAATTATGGATGATTATTACGAACTCTACATGCTAATGGTGCGTCATTTTTTTTTATTTGCATTTATTTACATGTAGGACGAGGAATATACTACGGTTCATATTTATTTACCCCTACATGATTAGTTGGAGTAATTATTTTATTTTTAGTTATAGGAACTGCTTTTATAGGATATGTTCTTCCTTGAGGTCAAATATCATTTTGAGGAGCAACAGTAATTACAAATTTATTATCTGCCATTCCTTATTTAGGAATAGATTTAGTACAATGAGTATGAGGAGGATTTGCAGTTGATAATGCAACTCTTACTCGATTTTTTACATTTCACTTTATTTTACCTTTTATTGTTTTAGCTATAACAATAATTCATTTATTATTTTTACACCAAACAGGATCTAATAATCCTATCGGATTAAACTCAAATATTGATAAAATTCCATTTCACCCATATTTCACTTTTAAGGATATTGTCGGTTTTATTGTAATAATTTTTGCTTTAATTGCTTTAGTATTAATTAACCCTTATTTATTAGGAGATCCAGATAATTTCATCCCAGCTAATCCATTAGTAACTCCAGCTCATATTCAACCAGAATGATATTTTTTATTTGCATATGCTATTTTACGATCTATTCCTAATAAATTAGGAGGAGTAATTGCTTTAGTTTTATCTATTGCAATTTTAATAATTTTACCTTTTACTAACTTAAGAAAATTCCGAGGAATTCAATTTTACCCAATTAATCAAATTTTATTTTGAATTATAGTAGTAACAGTAATTTTATTAACATGAATTGGAGCTCGACCAGTTGAAGAACCTTATGTTTTAATTGGACAAATTTTAACAGTTGTTTATTTTTTATATTATTTAATTAACCCATTAGTTAATAAATGATGAGATAATTTATTAAATTAATTAGTTAATGAGCTTGAATAAGCATATGTTTTGAAAACATAAGATAGAATTTAATTTTCTATTAACTTTACTAAATTTAATTATATAATAAAGAAATTAATAAAATTTTAAACCCAATAAAAAATAATAAATAATTTAAAGAAAAAGATAAAAAACACTTTCAAGCTAAATATATTAATTTATCATAACGAAATCGAGGTAAAGTACCACGAGCTCAAATAAAAACAAAAGAAATAAATGTTAATTTTACATAAAAAAATAATCTAAAAACATCACATCCTAAAAAAATTACAGAAAATAATATTCTTATAAATAAAATTCTTGCATATTCAGCTATAAAAATTAAAGCAAAT
			CCCCCTCTTCTATATTCTACATTAAATCCAGAAACTAATTCTGATTCCCCTTCAGCAAAATCAAATGGAGTTCGATTAGTTTCAGCCAAAGAAATAGTTAATCAAACTAAAGCTATAGGAAATAAAATAACTAAAAATCATATATAAATCTGATAATAATAAAAATAAACTATATTATATCTTCCAATTAAAAAAATAAAAGATAATAAAATTAATGCTAAACTAACTTCATAAGAAATCGTTTGAGCTACTGCCCGTAATCCCCCTAATAAAGCATAATTAGAATTTGATGATCAACCTGCTACTATAACAGTATAAACCCCTAAACTTGTACAACATAAAAAAAATAATCCACCTAAATTAAATGAATACAATTTAACAAAAAAAGGTATACATATCCAAACAAATAAAGATAAAAATAAAGAAAAAATTGGTGAAATATAATATCTTAAATAATTTGATAATAAAGGATAAGTTTGTTCCTTAGTAAATAACTTAATTGCATCACAAAAAGGTTGAGGAATTCCTATTAAACCTACTTTATTAGGACCCTTACGAATTTGAATATACCCTAAAACTTTTCGTTCTAATAAAGTTAAAAAAGCTACTCTTACTAACACACAAATAATTAATAATAAACTTCCAATTAATGATAAAACAAATTCTATATAAAACAAGTACTATTTGTAATAAAAATTACATAAATAAATTCTAAATTTATTGCACTAATCTGCCAAAATAGTTTATATTAATAATATTCATAATAAAAAATATAATTATTCTAATATTTGGTCCTTTCGTACTAAAATATTATAATTTTTTAAAGATAGAAACCAACCTGGCTTACACCGGTTTGAACTCAGATCATGTAAGAATTTAAAAGTCGAACAGACTTAAAATTTGAACGGCTACACCCAAAATTATATCTTAATCCAACATCGAGGTCGCAATCTTTTTTATCGATATGAACTCTCCAAAAAAATTACGCTGTTATCCCTAAAGTAACTTAATTTTTTAATCATTATTAATGGATCAACAATTCATAAATTAATGTTCTTATAAATTAAAAGTTTTTTAAATTTTAATATCACCCCAATAAAATATTTTATTTTATTAAAATTAAAATAATCTTTATAATTAAAATAAATAAAATATAAAGATTTATAGGGTCTTCTCGTCTTTTAAATTTATTTTAGCTTTTTGACTAAAAAATAAAATTCTATAAAAAATTTAAATGAAACAGTTAATATTTCGTCCAACCATTCATTCCAGCCTTCAATTAAAAGACTAATGATTATGCTACCTTTGCACAGTCAGAATACTGCGGCCATTTAAAAATTTTCAGTGGGCAGGTTAGACTTTATATTTAATTCAAAAAGACATGTTTTTGTTAAACAGGCGAACATTATTTTTGCCGAATTCTTTATTTAAACTTATCATTAAAATTTATTTTTACATAAAAATATACTAATTCTATCATTATTTCTTAATTTTATTAATTAAAATTAATATTTCAATAAATAATTAAAATTTAATAAATAATTTAATTTATAAAATAAATTATAACAAATTTTTTAATAATTGCTAATTCTAAGCATATATTTATTAAATTTATTTATTATTTTTAAAAATTTATTTTATAGCTTATCCCATAAAATATTAAAATTATAAATTATTTAATTTTTTAAATAACTAAATAAATTTATAATTTCTAAATTAAATTTATTTCTTGAAAAACTAGATACCTTTAAAAACGAATAACATTTCATTTCTAATATAATATTTTAAATAATTTTGTTACATTAACTTATATATTATATTAACTCTTTTAAAATCGAGAAAAATAAATATTTATTTTTTATTTAATAAACGCTGATACACAAGGTACAATAAATTAAATTTTCTTTTATAATAAAAATTTTTCAAATTATTTCAATTTTCTTTCACAATACTATTACACTATTATTAAAATTATTTTTTCTTTAAACAATACTAAAACA
			CTTAAATTTATAGTTATTTCTAATATTTTAAAATTTAATATTAATAATTAATAAATAAAATCTAATCAATTTATATTGATTTGCACAAAAATCTTTTCAATGTAAATGAAATGCTTTACTTTATAAGCTTTAAATTGTCTTTCTAGATACACTTTCCAGTACATCTACTATGTTACGACTTATCTTACCTTAATAATAAGAGCGACGGGCGATGTGTACATATTTTAGAGCTAAAATCAAATTATTAATCTTTATAATTTTACTACCAAATCCACCTTCAAAAACTTTTTCATAGTTTTATTCGTTTAAATAATTTTATTGTAACCCATTATTACTTAAATATAAGCTACACCTTGATCTGATATAAATTTTAATAAAAATTATTGAATATTATTATTCTTATAAAATATTCTGATAACGACGGTATATAAACTGATTACAAATTTAAGTAAGGTCCATCGTGGATTATCGATTACAAAACAGGTTCCTCTGGATAGACTAAAATACCGCCAAATTTTTTAAGTTTCAAGAACATAACTATTACTACTTTAGTGAACAAATTACATTTTAAATAATAGGGTATCTAATCCTAGTTTTTTACTAAAATTTTTTAGCTTCAATTATTATAATAAAAAATATTTTAAATATAAAATTTCACTTAATATATTTAATTTTATTTTAAAAAATCAATTTAACTAACACTAAAAAAATTTATTTGTATTATTGGTGTAACCGCGACTGCTGGCACCAATTTAGTCAATACTCTTTTATATTGCTATTTCTAAATTTCTTTAATTAATAATACTAATTACTGCGAATAATATCTTCTTTATTTATTATTAAAATAAATAAATAATCACACAAAAATTTACATATAAATCAAATTAATAACAAATTTTTAAGCCAAAATAAAACTTTAA
		</sequence>
		<sequence>
			<taxon idref="Drosophila_ananassae_SRR2127153"/>
			WATKAATTGCCTGATAAAAAGGGTTATCTTGATAGGGTAAATCATGCAGTTTTCTGCATTCATTGACACATTTTTATGTTTTTTATTATAAAGATTTTATATTTAATAGAATTAAACTATTCCCGAAAGTATCAAAAACTTTTGTGCATCATACACCAAAATATATCATTATTTATATAAATTTTAAAAAGATAAGCTAATTAAGCTACTGGGTTCATACCCCATTTATAAAGGTTGTAGTCCTTTTCTTTTTAATTTTTAATAATTCATCAAAAATTTTATTTATTACAGTCATAATTATTGGAACACTAATTACAGTTACATCTAACTCTTGGTTAGGAGCTTGAATAGGTCTTGAAATTAATTTATTGTCTTTTATTCCCCTATTAAGAGATAATAATAATTTAACATCTACTGAATCTTCTTTAAAATATTTTTTAACCCAAGCTTTAGCATCAACTGTTTTATTATTTTCAGTAATTTTATTAATATTAAAAAATAATTTTAATAATGAAATTAATGAATCTTTTACTTCTATAATAATTATATCATCATTATTATTAAAAAGAGGAGCTGCTCCGTTTCATTTTTGATTTCCAAATATAATGGAAGGTTTAAATTGAACAAATTCTTTATTATTAATAACTTGACAAAAAATTGCTCCTTTAATATTAATTTCTTATTTAAATATTAAGGAACTTTTATTAATTAGAGTAATTTTATCAGTAATTGTTGGAGCTATTGGAGGGTTAAATCAAACTTCTTTACGAAAATTAATATCTTTCTCTTCAATTAATCATCTAGGATGAATATTAAGTTCTTTAATAATTAGAGAATCAATTTGATTAGTTTATTTTTTATTTTATTCTTTTTTATCTTTTATTTTAACATTTATATTTAATATTTTTAAATTATTTCATTTAAATCAATTATTTTCTTGATTTATTAATAGAAAAATTTTAAAATTTACATTATTTATAAATTTTTTATCTTTAGGAGGGTTACCACCATTTTTAGGATTCTTACCTAAATGATTAGTAATTCAACAACTAACTTCTTGTAATCAATATTTTTTATTGACTGCAATAATAATGTCAACTTTAATTACTTTATTTTTTTATTTACGAATTTGTTATTCAGCTTTTATATTAAATTATTTTGAAAATAATTGAATAATAACATTAAATATAAACAATTTTAATATAAATTTATATTTAATTTTAACATTTTTTTCAATTTTTGGATTAATTTTAATTTCATTATTTTTTTTTATACTTTAAGGCTTTAAGTTAATAAAACTAATAGCCTTCAAAGCTATAAATATGGGAGTATCCTTTAAGCCTTAGTAAATTTATTACTCCTTCAAAATTGCAGTTTGATGTCATTGTTGACTATAAGACCTAATATTTGTTATGATTATGATTAAGAAGAATTTTTCTTATAAATAGATTTACAATCTATCGCCTAAACTTCAGCCACTTAATCTAATCGCGACAATGATTATTTTCAACAAATCATAAAGATATTGGAACATTATATTTTATTTTTGGAGCTTGAGCTGGAATAGTTGGAACTTCACTAAGTATTTTAATTCGAGCTGAATTAGGACACCCTGGAGCTTTAATTGGAGATGATCAAATTTATAACGTTATTGTAACAGCACACGCTTTTATTATAATTTTTTTCATGGTTATACCAATTATAATTGGAGGATTTGGGAATTGATTAGTTCCTTTAATATTAGGAGCACCTGATATAGCATTCCCACGAATAAATAATATAAGATTTTGATTACTACCCCCTGCTCTTTCTCTATTATTAGTGAGAAGAATAGTTGAAAATGGAGCTGGTACTGGGTGAACAGTTTACCCACCTCTTTCAGCTGGAATTGCTCATGGAGGGGCTTCAGTTGATCTAGCTATTTTTTCATTACATTTAGCCGGAATTTCTTCAATTTTAGGAGCTGTAAATTTTATTACAACAGTAATTAATATACGATC
			AACTGGAATTACTCTAGATCGTATACCTTTATTTGTTTGATCGGTAGTAATTACAGCTTTATTATTACTTTTATCTTTACCAGTATTGGCCGGAGCTATTACCATATTATTAACAGATCGAAATTTAAATACATCATTTTTTGACCCAGCTGGAGGGGGAGATCCAATTTTATACCAACATTTATTTTGATTTTTTGGGCACCCAGAAGTATATATTTTAATTTTACCAGGATTCGGAATAATTTCTCATATTATTAGTCAAGAATCAGGTAAAAAGGAAACATTCGGATCTTTAGGAATAATTTATGCAATATTAGCAATTGGATTATTAGGTTTTATTGTATGAGCTCATCATATATTTACTGTTGGAATAGACGTAGATACTCGAGCTTATTTTACTTCAGCAACTATAATTATTGCTGTCCCAACTGGTATTAAAATTTTCAGATGATTAGCCACATTACACGGAACTCAATTAACTTATTCCCCTGCTATTTTATGAGCATTAGGATTTGTCTTTTTATTTACAGTAGGTGGATTAACAGGAGTTGTTTTAGCTAATTCTTCTGTTGATATTATTCTTCATGATACATATTATGTTGTAGCTCATTTTCACTATGTATTATCAATAGGAGCTGTATTTGCTATTATAGCAGGATTTATTCACTGATATCCATTATTTACTGGATTAACATTAAATGTAAAATGATTAAAAAGTCAATTTATTATTATATTTATTGGAGTAAATTTAACATTTTTCCCACAACACTTTTTAGGATTAGCTGGTATGCCCCGTCGATATTCAGACTATCCAGATGCATATACGACATGAAATGTAGTATCTACAATTGGTTCAACTATTTCTTTATTAGGAATTTTATTTTTCTTTTATATTGTATGAGAAAGTTTAGTATCTCAACGACAAGTAATTTATCCAGTTCAATTAAATTCTTCAATTGAATGATACCAAAATACTCCTCCTGCTGAACATAGTTATTCTGAATTACCCCTTTTAACTAATTAATTTCTAATATGGCAGACTAGTGCAATGGATTTAAGCTCCATATATAAAGTATTTTACTTTTATTAGAAAATAAATGTCTACATGAGCTAATTTAAATCTTCAAGATAGAGCTTCTCCTTTAATGGAACAATTAATTTTTTTTCATGATCATGCATTATTAATTTTAATTATAATTACTGTTTTAGTAGGATATTTAATATTTATGTTATTTTTTAATAATTACGTAAATCGATTTCTTTTACATGGTCAATTAATTGAAATAATTTGAACAATTTTACCAGCAATTATTTTATTATTCATTGCTTTTCCTTCTCTTCGTCTTTTATACTTACTTGATGAAATTAATGAACCATCTGTAACTTTAAAAAGTATTGGACATCAATGATATTGAAGTTATGAATATTCAGATTTTAATAATATTGAATTTGATTCTTATATAATTCCTACTAATGAATTAGCAACTGATGGATTTCGTTTATTAGACGTTGACAATCGAGTAGTTTTACCTATAAATTCTCAAATTCGAATTTTAGTAACAGCTGCTGATGTAATTCACTCTTGAACAATTCCAGCTTTAGGAGTTAAGGTTGATGGAACTCCTGGACGATTAAACCAAACTAACTTTTTTATTAATCGACCTGGATTATTTTATGGACAATGTTCAGAAATTTGTGGGGCCAATCATAGTTTTATACCAATTGTAATTGAAAGTGTTCCTGTAAATTATTTTATTAAATGAATTTCTAATAATAATTCTTCATTAGATGACTGAAAGCAAGTGATGGTCTCTTAAACCATTTTATAGTAAATTAGCACTTACTTCTAATGGAATATATATATATATATATATATATATTAACTAAAAAATTAGTTAAATATATAACATTAGTATGTCAAACTAAAATTATTAAATTATTAATATTTTTTAATTCCACAAATAGCACCAATTAGATGATTATTATTATTTATTGTATTT
			TCTATTACATTTATTTTATTTTGTTCAATTAATTATTATTCTTATATACCTTCTTCTCCTAAATCTAATGAATTAAAAAATATTAATTTAAATTCAATAAATTGAAAATGATAACAAATTTATTTTCTGTATTCGACCCTTCAGCAATTTTTGGTATTTCTCTAAATTGATTAAGAACATTTTTAGGATTATTAATAATTCCTTCAATTTACTGATTAATACCTTCTCGATATAATATTTTTTGAAATTCAATTTTATTAACCTTACACAAAGAATTTAAAACTTTACTAGGACCTTCAGGACACAATGGTTCAACATTTATTTTTATTTCTTTATTTTCATTAATTTTATTTAATAATTTTATAGGATTATTCCCATATATTTTTACAAGAACAAGTCATTTAACTTTAACTTTATCTTTAGCTTTACCATTATGATTATGTTTTATATTATATGGATGAATAAATCATACACAACATATATTTGCTCATTTAGTACCTCAAGGAACACCAGCTGTTTTAATACCTTTTATGGTTTGCATTGAAACAATTAGAAATGTAATTCGACCAGGAACATTAGCTGTTCGACTAACTGCTAATATAATTGCAGGTCATTTATTATTAACTTTATTAGGTAATACAGGACCTTCTATATCTTATGTTCTTGTAACATTTTTATTAATTGCACAAATTGCTTTACTAGTTCTTGAATCAGCTGTAGCTATAATTCAATCCTATGTATTTGCTGTTTTAAGAACTTTATACTCTAGAGAAGTAAATTAATGTCAACACATTCAAATCACCCTTTTCATTTAGTTGATTATAGACCATGACCTTTAACAGGAGCAATCGGAGCTATGACAACTGTATCAGGAATAGTAAAATGATTTCATCAATATGATATTTCATTATTTTTTTTAGGAAATGTTATTACTATTTTAACAGTTTATCAATGATGACGAGATGTATCACGAGAAGGAACATATCAAGGACTTCACACTTATGCAGTAACAATTGGATTACGATGAGGAATAATTTTATTTATTTTGTCAGAAGTTTTATTTTTTGTTAGATTTTTCTGAGCATTTTTTCATAGAAGTTTATCTCCAGCTATTGAATTAGGAGCTTCATGACCCCCAATGGGAATTATTTCATTTAACCCATTCCAAATTCCTTTATTAAATACAGCTATTTTATTAGCTTCAGGAGTTACAGTTACATGAGCTCATCATAGACTTATAGAAAATAATCATTCTCAAACAACTCAAGGTTTATTTTTTACAGTTTTATTGGGAGTATATTTTACAATTTTACAAGCTTATGAATATATTGAAGCTCCTTTTACTATTGCAGACTCAATTTATGGTTCAACATTTTTTATAGCTACAGGATTTCATGGAATTCATGTATTAATTGGAACAACTTTTTTATTAGTATGTTTATTACGACATTTAAATAATCATTTTTCAAAAAATCATCATTTTGGATTTGAAGCAGCTGCATGATATTGACATTTTGTTGATGTAGTTTGATTATTTTTGTATATTACAATTTACTGATGAGGAGGATAATTTATTATTATTATCTATATAGTATAAAAGTATATTTGACTTCCAATCATAAGGTCTATTAATAATAGTATAGATAATTTTTTCAATTATTTTAATCGCTTTAATTATTTTATTAATTACAACTATTGTAATATTTCTAGCTTCTATCTTATCAAAAAAAGCTTTTATTGACCGAGAAAAAAGTTCACCTTTTGAATGCGGATTTGACCCAAAATCTTCTTCTCGATTACCATTTTCTTTACGATTCTTTTTAATTACAATTATTTTCTTAATTTTTGATGTAGAAATTGCTTTAATTTTACCAATAATTATTATTTTAAAATTTTCAAATATTATAATTTGATCAATTACAGCAATTTTATTTATTTTAATTTTACTAATTGGTTTATACCACGAATGAAATCAAGGTATATTAAATTGATCAAATTAA
			ATTAGGGTTGTAGTTAATTATAACATTTGATTTGCATTCAAAAAGTATTGAATTTCAATCTACCTTATGAATATGAAGCGATGAATTGCAGTTAGTTTCGACCTAACTTTAGGTAATTTTACCCTTATTCTTTAATTGAAACCAAAAAGCGGTATATCACTGTTAATGATACTATTGAGTAAAAACTCCAATTAAGGAAGTATGGTGATCAAGTAAAAGCTGCTAACTTTTTTCTTTTAATGGTTAAATTCCATTTATACTTCTATTTATATAGTTTAAAATAAAACCTTACATTTTCATTGTAATAATAAAATAATTAATTTTTATAAATTACTAAAATTAATTCACTATATCCAAAGATAAATTTATCTCCATAACATCTTCAGTGTCATACTCTAAATATAAGCTATTTGAATATATAAATAATAAAAAATTTAATAAAATTAAAATTCAAAATACAAATAATATTAAATAAATTTTTAAACTATTATTATGTATTAAAAATAAAGTTTGAGAATAATTAACTAATTTTTGGTATAAATGTTGACCTCCAAAATATTCTGACCATCCTTGATCAAATCTTTTTACAACCAACTGTCCTATATTTAAAGGATAAAAAATTATTCCATAAGTTCTAATATAAGGTATAAATCATATAGAACCTAAAAATACAGAAATATTATAATTTAATAAAGATTTATTTAAAGAATAAAGATTAGTTATAGAAATTAAATAACCAAATAAACCACCAAAAATACATACAAATAATGTTAAAAACTTTATTAACTTAGGTAAACAAATTATATAGGGAATAGGAAAAATCAATCAATTTAATATTCTACCACCAATAATTCTTATAATTAATAAACCTATTATTCCACGTAATATTACTCAACTTTCATCATTTAATATATTTAATCTCCCACAATTTAAATCACCAGTTATAGAATAATAAACTAAACGAAAGGAATAACTAACTGTTAAACCAGTAGAAAAAAAATATAAAAAAAATGAAAATATATTAATATTTCTAATTATTACTACTTCTAAAATTATATCCTTAGAATAAAATCCAGCTAAAAATGGCATCCCACATAAAGCTAAATTAGAAACATTAAAACAAGCAGATGTTAAAGGTATATGAATTCTTAAACCCCCTATTAAACGAATGTCTTGAGAATTATTTATATTATGAATAATAGCTCCAGCACATATAAATAATAAAGCCTTAAATAAAGCATGAGTTAAAAGATGAAATATAGCCAACTTATAAAATCCTATTGATAAAATTCTTATCATTAAACCTAATTGACTTAAAGTAGATAAAGCAATAATTTTCTTTAAATCAAATTCAAAATTAGCACCTAATCCAGATATAAATATTGTTAATCTAGCTAATAATAATAATAATTGGCCTAATCATGAAGAACTTAATAAAATATTAAAACGAATTAATAAATAAACCCCAGCTGTTACTAAAGTTGAAGAATGGACTAAAGCTGAAACTGGAGTAGGTGCAGCTATAGCAGCAGGTAATCACGAAGAAAAAGGAATTTGAGCTCTTTTAGTTATAGCGGCTAATATTACTAATCTACCAATTAATAATATTTCAAATTCATTTTGTATAACTTCTAAATAAAAAATATAATTTCATCTACCATAATTTAATATTCAAGCAATAGCTAATAATAGAGCAACATCTCCAATTCGATTAGATAAAGCAGTTAATATCCCGGCGTTATAAGATTTAATATTTTGAAAATAAATTACCAAACAATAAGAAACTAATCCTAATCCATCCCAACCAAGTAAAATTCTAATTAAATTTGGTCTAATAATTAATAATATCATTGACAAAACAAATATTAATACTAATATAATAAATCGATTAATATTTTCATCTCTTTCTATATATTCTTTTCTGTAAAAAATTACTAAAGAAGCAATTATTAAAACAAATGACATAAATAATAAACTTATTCAATCAAATAAAAAAGTTA
			TTACAATTCTTATAGAATTTAATGAAACAACTTCCCATTCAATAAAATAAACTATATTATTTAACAAAAAATATAAACTAAATAAAAAACATGAAAAACTAATAGAAATTAAATTTACAAATCTAATTCTACAAATTGATAAATATTTCACGATCTAAAATGAATTTTTTCATATCACTAACACCACAAATTAGTATTTTTATTAAACTATTTAAATATAATCATAATATACATGATTCTCCCTTTAAAATTAATAAATTTAATGGTAATCAATGTAATAATATTAATAAATATTCTCGAATTTTCCCTCCTCTAAAAGCATAAACCCCTGAAAATAACTTTCCATGTTGACTAAAAGAATATAAATATAAAGTATAAGCTGCTCTAAAAAATGATAATAAAGATAATATAATTATAGAAACTCAAGATCAAGAAACAATTCTATTTAATAAAGAAATTTCACCTAATAAATTTAAGGTAGGAGGAGCAGCTATATTAGCTGAACTTAATAAAAATCATCATAAACTTATTGAAGGTATAAAATTTAATATACCCTTATTAATTAATAATCTTCGACTTCCTAAACGTTCATAAGAAACATTTGCTAAACAAAATAATCCTGAAGAACATAAACCATGAGCAATTATTAAAGTATAGGAACCAGATAATCCTCAATAAGTTATAGTTAATAACCCAGACAATACAATTCCTATATGAGCCACAGAAGAATAGGCAATTAAAGATTTTAAATCAGTTTGACGTAAACATACTAATCTCACTAATACTCCCCCTACTAATCTAATTCTAATTCAAACAAATCTATATTTTAAATTTATTAATTGAATAAAAGAAATAACCCGCAATAAACCATAACCACCTAATTTTAATATAATTCCAGCTAAAATTATTGAACCAGAAACAGGAGCTTCAACATGAGCCTTAGGCAACCATAAATGAACTAAAAATATTGGTATTTTTACTAAAAAAGCACATAATAAACAAAAATATAATAAATCATAATTAAATATAAAATTATTTATTAAATAAAAATTTATTGAACCAGTTTTATTTATTACATAAAAAATACCAATTAATATAGGTAAAGATACTAATAAAGTATAAAATAATAAATAAACTCCAGCTTGTAAACGTTCTGGTTGGTAACCTCATCCTAAAATTAAAAATAATGTAGGAATTAATCTTCTTTCAAAAAATAAATAAAACATAAATAATCTTATTCTTCTAAATGTTAAAATTAATAAAATTAATAAAACAACAATATTTAATAAAAATAAATTTTTATAATTATTATATTTATTAACACTTTCACTAGCCATTAATATTAATGAACAAATTCATAATCTTAATAAAACTAAACCATATGAAAGTATATCACAACCTAAAAAATAAGAAATTTCTGATCAATAATTTATAAAATTATTTATTAATAAAAAAATAAAACTAATAAAAAATAATATAATTTGTACCATTCAATATATATTATTAATAAAACACACAGGTAATAAAAATACTAAAAACAAAATAATTTTTAACATTATATAATATTAAATGATTGAAAATAATCATTTCCATGAGTTCGAATTATAGATACCAAAATTGATAAACCTAAAGCCCCTTCACATACTCTAAAAGTTAAAAATATTATTCTAAAATAACTTTCATAATTTAATATATTTAAATAAATAAATAATATAAAAAATAAAATTAAAACAATAAATTCTAAACTTAATAATATAGATAATAAATGCTTTCGATTAGAAACAAAACAAAATAAACCTAAAATAAATAAAATTATAGGTAAACTTCAATATAAAATTATAATCATTAGTTTTAATAGTTTAATAAAAACATTGGTCTTGTAAATCAAAAATAAGATTATTTCTTTTAAAACTTCAAGAGAAAAGAAAATTCTTTTTCATTAATCCCCAAAATTAATATTTTATATAAACTACCTCTTGATATTATTCAATTAATACTAT
			ATTCTTTAATTTTTTTAACAACAATTATTTTTTCAAATATAATTCACCCATTGGCTATAGGATTAACTTTATTAATTCAAACAGTTTTCATTTGTTTAATCACAGGTTTAATAACTAAAACATTTTGATACTCTTATATTTTATTTCTAATTTTTTTAGGGGGAATATTAGTTTTATTTATTTATGTTACATCACTAGCTTCAAATGAAATATTTAATTTATCAATTAAATTAACTTTATTTTCAGGTATTTTATTATTTAATTTATTTTTAATTTCAATTATCATTGATAAAACTTCAATTTCTTTTTTTATAAATAATAATGAAATACTTTCAATTTTTAATAATAATTCATATATTACAGAAAATTCTTTATCATTAAATAAATTATATAATTTTCCAACAAATTTTATCACAATTTTATTAATAAATTATTTATTAATTACTTTAATTGTTGTTGTAAAAATTACTAAATTATTTAAGGGACCATTACGAATAATATTTTAAATTAATGAATAAACCTTTACGAACTTCCCACCCATTATTTAAAATTGCTAATAACGCATTAGTAGATTTACCCGCTCCTATTAATATTTCAAGATGATGAAATTTTGGATCATTATTGGGATTATGTCTAATTATTCAAATTTTAACTGGATTATTTTTAGCTATACATTATACAGCAGACGTAAACTTAGCTTTTTACAGAGTAAATCATATTTGTCGTGACGTAAATTATGGATGATTATTACGAACTCTACATGCTAATGGTGCGTCATTTTTTTTTATTTGCATTTATTTACATGTAGGACGAGGAATATACTACGGTTCATATTTATTTACCCCTACATGATTAGTTGGAGTAATTATTTTATTTTTAGTTATAGGAACTGCTTTTATAGGATATGTTCTTCCTTGAGGTCAAATATCATTTTGAGGAGCAACAGTAATTACAAATTTATTATCTGCCATTCCTTATTTAGGAATAGATTTAGTACAATGAGTATGAGGAGGATTTGCAGTTGATAATGCAACTCTTACTCGATTTTTCACATTTCACTTTATTTTACCTTTTATTGTTTTAGCTATAACAATAATTCATTTATTATTTTTACACCAAACAGGATCTAATAATCCTATCGGATTAAACTCAAATATTGATAAAATTCCATTTCACCCATATTTCACTTTTAAGGATATTGTCGGTTTTATTGTAATAATTTTTGCTTTAATTGCTTTAGTATTAATTAACCCTTATTTATTAGGAGATCCAGATAATTTCATCCCAGCTAATCCATTAGTAACTCCAGCTCATATTCAACCAGAATGATATTTTTTATTTGCATATGCTATTTTACGATCTATTCCTAATAAATTAGGAGGAGTAATTGCTTTAGTTTTATCTATTGCAATTTTAATAATTTTACCTTTTACTAACTTAAGAAAATTCCGAGGAATTCAATTTTACCCAATTAATCAAATTTTATTTTGAATTATAGTAGTAACAGTAATTTTATTAACATGAATTGGAGCTCGACCAGTTGAAGAACCTTATGTTTTAATTGGACAAATTTTAACAGTTATTTATTTTTTATATTATTTAATTAACCCATTAGTTAATAAATGATGAGATAATTTATTAAATTAATTAGTTAATGAGCTTGAATAAGCATATGTTTTGAAAACATAAGATAGAATTTAATTTTCTATTAACTTTACTAAATTTAATTATATAATAAAGAAATTAATAAAATTTTAAACCCAATAAAAAATAATAAATAATTTAAAGAAAAAGATAAAAAACACTTTCAAGCTAAATATATTAATTTATCATAACGAAATCGAGGTAAAGTACCACGAGCTCAAATAAAAACAAAAGAAATAAATGTTAATTTTACATAAAAAAATAATCTAAAAACATCACATCCTAAAAAAATTACAGAAAATAATATTCTTATAAATAAAATTCTTGCATATTCAGCTATAAAAATTAAAGCAAAT
			CCCCCTCTTCTATATTCTACATTAAATCCAGAAACTAATTCTGATTCCCCTTCAGCAAAATCAAATGGAGTTCGATTAGTTTCAGCCAAAGAAATAGTTAATCAAACTAAAGCTATAGGAAATAAAATAACTAAAAATCATATATAAATCTGATAATAATAAAAATAAACTATATTATATCTTCCAATTAAAAAAATAAAAGATAATAAAATTAATGCTAAACTAACTTCATAAGAAATCGTTTGAGCTACTGCCCGTAATCCTCCTAATAAAGCATAATTAGAATTTGATGATCAACCTGCTACTATAACAGTATAAACCCCTAAACTTGTACAACATAAAAAAAATAATCCACCTAAATTAAATGAATACAATTTAACAAAAAAAGGTATACATATCCAAACAAATAAAGATAAAAATAAAGAAAAAATTGGTGAAATATAATATCTTAAATAATTTGATAATAAAGGATAAGTTTGTTCCTTAGTAAATAACTTAATTGCATCACAAAAAGGTTGAGGAATTCCTATTAAACCTACTTTATTAGGACCCTTACGAATTTGAATATACCCTAAAACTTTTCGTTCTAATAAAGTTAAAAAAGCTACTCTTACTAACACACAAATAATTAATAATAAACTTCCAATTAATGATAAAACAAATTCTATATAAAACAAGTACTATTTGTAATAAAAATTACATAAATAAATTCTAAATTTATTGCACTAATCTGCCAAAATAGTTTATATTAATAATATTCATAATAAAAAATACAATTATTCTAATATTTAGTCCTTTCGTACTAAAATATTATAATTTTTTAAAGATAGAAACCAACCTGGCTTACACCGGTTTGAACTCAGATCATGTAAGAATTTAAAAGTCGAACAGACTTAAAATTTGAACGGCTACACCCAAAATTATATCTTAATCCAACATCGAGGTCGCAATCTTTTTTATCGATATGAACTCTCCAAAAAAATTACGCTGTTATCCCTAAAGTAACTTAATTTTTTAATCATTATTAATGGATCAACAATTCATAAATTAATGTTTTTATAAATTAAAAGTTTTTTAAATTTTAATATCACCCCAATAAAATATTTTATTTTATTAAAATTAAAATAATCTTTATAATTAAAATAAATAAAATATAAAGATTTATAGGGTCTTCTCGTCTTTTAAATTTATTTTAGCTTTTTGACTAAAAAATAAAATTCTATAAAAAATTTAAATGAAACAGTTAATATTTCGTCCAACCATTCATTCCAGCCTTCAATTAAAAGACTAATGATTATGCTACCTTTGCACAGTCAGAATACTGCGGCCATTTAAAAATTTTCAGTGGGCAGGTTAGACTTTATATTTAATTCAAAAAGACATGTTTTTGTTAAACAGGCGAACATTATTTTTGCCGAATTCTTTATTTAAACTTATCATTAAAATTTATTTTTACATAAAAATATACTAATTCTATCATTATTTCTTAATTTTATTAATTAAAATTAATATTTCAATAAATAATTAAAATTTAATAAATAATTTAATTTATAAAATAAATTATAACAAATTTTTTAATAATTGCTAATTCTAAGCATATATTTATTAAATTTATTTATTATTTTTAAAAATTTATTTTATAGCTTATCCCATAAAATATTAAAATTATAAATTATTTAATTTTTTAAATAACTAAATAAATTTATAATTTCTAAATTAAATTTATTTCTTGAAAAACTAGATACCTTTAAAAACGAATAACATTTCATTTCTAATATAATATTTTAAATAATTTTGTCACATTAACTTATATATTATATTAACTCTTTTAAAATCGAGAAAAATAAATATTTATTTTTTATTTAATAAACGCTGATACACAAGGTACAATAAATTAAATTTTCTTTTATAATAAAAATTTTTCAAATTATTTCAATTTTCTTTCACAATACTATTACACTATTATTAAAATTATTTTTTCTTTAAACAATACTAAAACA
			CTTAAATTTATAGTTATTTCTAATATTTTAAAATTTAATATTAATAATTAATAAATAAAATCTAATCAATTTATATTGATTTGCACAAAAATCTTTTCAATGTAAATGAAATGCTTTACTTTATAAGCTTTAAATTGTCTTTCTAGATACACTTTCCAGTACATCTACTATGTTACGACTTATCTTACCTTAATAATAAGAGCGACGGGCGATGTGTACATATTTTAGAGCTAAAATCAAATTATTAATCTTTATAATTTTACTACCAAATCCACCTTCAAAAACTTTTTCATAGTTTTATTCGTTTAAATAATTTTATTGTAACCCATTATTACTTAAATATAAGCTACACCTTGATCTGATATAAATTTTAATAAAAATTATTGAATATTATTATTCTTATAAAATATTCTGATAACGACGGTATATAAACTGATTACAAATTTAAGTAAGGTCCATCGTGGATTATCGATTACAAAACAGGTTCCTCTGGATAGACTAAAATACCGCCAAATTTTTTAAGTTTCAAGAACATAACTATTACTACTTTAGTGAACAAATTACATTTTAAATAATAGGGTATCTAATCCTAGTTTTTTACTAAAATTTTTTAGCTTCAATTATTATAATAAAAAATATTTTAAATATAAAATTTCACTTAATATATTTAATTTTATTTTAAAAAATCAATTTAACTAACACTAAAAAAATTTATTTGTATTATTGGTGTAACCGCGACTGCTGGCACCAATTTAGTCAATACTCTTTTATATTGCTATTTCTAAATTTCTTTAATTAATAATACTAATTACTGCGAATAATATCTTCTTTATTTATTATTAAAATAAATAAATAATCACACAAAAATTTACATATAAATCAAATTAATAACAAATTTTTAAGCCAAAATAAAACTTTAA
		</sequence>
		<sequence>
			<taxon idref="Drosophila_ananassae_SRR2127154"/>
			NATNAATTGCCTGATAAAAAGGGTTATCTTGATAGGGTAAATCATGCAGTTTTCTGCATTCATTGACACATTTTTATGTTTTTTATTATAAAGATTTTATATTTAATAGAATTAAACTATTCCCAAAAGTATCAAAAACTTTTGTGCATCATACACCAAAATATATCATTATTTATATAAATTTTAAAAAGATAAGCTAATTAAGCTACTGGGTTCATACCCCATTTATAAAGGTTATAGTCCTTTTCTTTTTAATTTTTAATAATTCATCAAAAATTTTATTTATTACAGTCATAATTATTGGAACACTAATTACAGTTACATCTAACTCTTGGTTGGGAGCTTGAATAGGTCTTGAAATTAATTTGTTGTCTTTTATTCCCCTATTAAGAGATAATAATAATTTAACATCTACTGAATCTTCTTTAAAATATTTTTTAACCCAAGCTTTAGCATCAACTGTTTTATTATTTTCAGTAATTTTATTAATATTAAAAAATAATTTTAATAATGAAGTTAATGAATCTTTTACTTCTATAATAATTATATCATCATTATTATTAAAAAGAGGAGCAGCTCCGTTTCATTTTTGATTTCCAAATATAATGGAAGGTTTAAATTGAACAAATTCTTTATTATTAATAACTTGACAAAAAATTGCTCCTTTAATATTAATTTCTTATTTAAATATTAAGGAACTTTTATTAATTAGAGTAATTTTATCAGTAATTGTTGGAGCTATTGGGGGGTTAAATCAAACTTCTTTACGAAAATTAATATCTTTCTCTTCAATTAATCATCTAGGATGAATATTAAGTTCTTTAATAATTAGAGAATCAATTTGACTAGTTTATTTTTTATTTTATTCTTTTTTATCTTTTATTTTAACATTTATATTTAATATTTTTAAATTATTTCATTTAAATCAATTATTTTCTTGATTTATCAATAGAAAAATTTTAAAATTTACATTATTTATAAATTTTTTATCTTTAGGAGGGTTGCCACCATTTTTAGGATTCTTACCTAAATGATTAGTAATTCAACAACTAACTTCTTGTAATCAATATTTTTTATTGACTACAATAATGATGTCAACTTTAATTACTTTATTTTTTTATTTACGAATTTGTTATTCAGCTTTTATATTAAATTATTTTGAAAATAATTGAATAATAACATTAAATATAAATAATTTTGATATAAATTTATATTTAATTTTAACATTTTTTTCAATTTTTGGATTAATTTTAATTTCATTATTTTTTTTTATACTTTAAGGCTTTAAGTTAATAAAACTAATAGCCTTCAAAGCTGTAAATATGGGAGTATCCTTTAAGCCTTAGTAAATTTATTACTCCTTCAAAATTGCAGTTTGATGTCATTGTTGACTATAAGACCTAATATTTGTTATGATTATGATTAAGAAGAATTTTTCTTATAAATAGATTTACAATCTATCGCCTAAACTTCAGCCACTTAATCTAATCGCGACAATGATTATTTTCAACAAATCACAAAGATATTGGAACATTATATTTTATTTTTGGAGCTTGAGCTGGAATAGTTGGAACTTCACTAAGTATTTTAATTCGAGCTGAATTAGGACACCCTGGAGCTTTAATTGGAGATGATCAAATTTATAACGTTATTGTAACAGCACACGCTTTTATTATAATTTTTTTCATGGTTATACCAATTATAATTGGAGGATTTGGGAATTGATTAGTTCCTTTAATATTAGGAGCACCTGATATAGCATTCCCACGAATAAATAATATAAGATTTTGATTACTACCCCCTGCTCTTTCTCTATTATTAGTAAGAAGAATAGTTGAAAATGGAGCTGGTACTGGGTGAACAGTTTACCCACCTCTTTCAGCTGGAATTGCCCATGGAGGGGCTTCAGTTGATCTAGCTATTTTTTCATTACATTTAGCCGGAATTTCTTCAATTTTAGGAGCTGTAAATTTTATTACAACAGTAATTAATATACGATC
			AACTGGAATTACTCTAGATCGTATACCTCTATTTGTTTGATCGGTAGTAATTACAGCTTTATTATTACTTTTATCTTTACCAGTATTGGCTGGAGCTATTACCATATTATTAACAGATCGAAATTTAAATACATCATTTTTTGACCCAGCTGGAGGGGGAGATCCAATTTTATACCAACATTTATTTTGATTTTTTGGGCACCCAGAAGTATATATTTTAATTTTACCAGGATTCGGAATAATTTCTCATATTATTAGTCAAGAATCAGGTAAAAAGGAAACATTCGGGTCTTTAGGAATAATTTATGCAATATTAGCAATTGGATTATTAGGTTTTATTGTATGAGCTCATCATATATTTACTGTTGGAATAGACGTAGATACTCGAGCTTATTTTACTTCAGCAACTATAATTATTGCTGTTCCAACTGGTATTAAAATTTTCAGATGATTAGCCACATTACACGGAACTCAATTAACTTATTCCCCTGCTATTTTATGAGCATTAGGATTTGTCTTTTTATTTACAGTAGGCGGATTAACAGGAGTTGTTTTAGCTAATTCTTCTGTTGATATTATTCTTCATGATACATATTATGTTGTAGCTCATTTTCACTATGTATTATCAATAGGAGCTGTATTTGCTATTATAGCAGGATTTATTCACTGATATCCATTATTTACTGGATTAACATTAAATGTAAAATGATTAAAAAGTCAATTTATTATTATATTTATTGGAGTAAATTTAACATTTTTCCCACAACACTTTTTAGGATTAGCTGGTATGCCTCGTCGATATTCAGACTATCCAGATGCATATACTACATGAAATGTAGTATCTACAATTGGTTCAACTATTTCTTTATTAGGAATTTTATTTTTCTTTTATATTGTATGAGAAAGTTTAGTATCTCAACGACAAGTAATTTATCCAGTTCAATTAAATTCTTCAATTGAATGATACCAAAATACTCCTCCTGCTGAACATAGTTATTCTGAATTACCCCTTTTAACTAATTAATTTCTAATATGGCAGACTAGTGCAATGGATTTAAGCTCCATATATAAAGTATTTTACTTTTATTAGAAAATAAATGTCTACATGAGCTAATTTAAATCTTCAAGATAGAGCTTCTCCTTTAATGGAACAATTAATTTTTTTTCATGATCATGCATTATTAATTTTAATTATAATTACTGTTTTAGTAGGATATTTAATATTTATGTTATTTTTTAATAATTATGTAAATCGATTTCTTTTACATGGTCAATTAATTGAAATAATTTGAACAATTTTACCAGCAATTATTTTATTATTCATTGCTTTTCCTTCTCTTCGTCTTTTATACTTACTTGATGAAATTAATGAACCATCTGTAACTTTAAAAAGTATTGGACATCAATGATATTGAAGTTATGAATATTCAGATTTTAATAATATTGAATTTGATTCTTATATAATTCCTACTAATGAATTAGCAACTGATGGATTTCGTTTATTAGACGTTGACAATCGAGTAGTTTTACCTATAAATTCTCAAATTCGAATTTTAGTAACAGCTGCTGATGTAATTCACTCTTGAACAATTCCAGCTTTAGGAGTTAAGGTTGATGGAACTCCTGGACGATTAAACCAAACTAACTTTTTTATTAATCGACCTGGATTATTTTATGGACAATGTTCAGAAATTTGTGGGGCCAATCATAGTTTTATACCAATTGTAATTGAAAGTGTTCCTGTAAATTATTTTATTAAATGAATTTCTAATAATAATTCTTCATTAGATGACTGAAAGCAAGTGATGGTCTCTTAAACCATTTTATAGTAAATTAGCACTTACTTCTAATGGAATATATATATATATATATATATATATTAACTAAAAAATTAGTTAAATATATAACATTAGTATGTCAAACTAAAATTATTAAATTATTAATATTTTTTAATTCCACAAATAGCACCAATTAGATGATTATTATTATTTATTGTATTT
			TCTATTACATTTATTTTATTTTGTTCAATTAATTATTATTCTTATATACCTTCTTCTCCTAAATCTAATGAATTAAAAAATATTAATTTAAATTCAATAAATTGAAAATGATAACAAATTTATTTTCTGTATTCGACCCTTCAGCAATTTTTGGTATTTCTCTAAATTGATTAAGAACATTTTTAGGATTATTAATAATTCCTTCAATTTACTGATTAATACCTTCTCGATATAATATTTTTTGAAATTCAATTTTATTAACTTTACATAAAGAATTTAAAACTTTACTAGGACCTTCAGGACACAATGGTTCAACATTTATTTTTATTTCTTTATTTTCATTAATTTTATTTAATAATTTTATAGGATTATTCCCATATATTTTTACAAGAACAAGTCATTTAACTTTAACTTTATCTTTAGCTTTACCATTATGATTATGTTTTATATTATATGGATGAATAAATCATACACAACATATATTTGCTCATTTAGTACCTCAAGGAACACCAGCTGTTTTAATACCTTTTATGGTTTGCATTGAAACAATTAGAAATGTAATTCGACCAGGAACATTAGCTGTTCGACTAACTGCTAATATAATTGCAGGTCATTTATTATTAACTTTATTAGGTAATACAGGACCTTCTATATCTTATGTTCTTGTAACATTTTTATTAATTGCACAAATTGCTTTACTAGTTCTTGAATCAGCTGTAGCTATAATTCAATCCTATGTATTTGCTGTTTTAAGAACTTTATACTCTAGAGAAGTAAATTAATGTCAACACATTCAAATCACCCTTTTCATTTAGTTGATTATAGACCATGACCTTTAACAGGAGCAATTGGAGCTATGACAACTGTATCAGGAATAGTAAAATGATTCCATCAATATGATATTTCATTATTTTTTTTAGGAAATGTTATTACTATTTTAACAGTTTATCAATGATGACGAGATGTATCACGAGAAGGAACATATCAAGGACTTCACACTTATGCAGTAACAATTGGATTGCGATGAGGAATAATTTTATTTATTTTGTCAGAAGTTTTATTTTTTGTTAGATTTTTCTGAGCATTTTTTCATAGAAGTTTATCTCCAGCTATTGAATTAGGAGCTTCATGACCCCCAATGGGAATTATTTCATTTAATCCATTCCAAATTCCTTTATTAAATACAGCTATTTTATTAGCTTCAGGAGTTACAGTTACATGAGCTCATCATAGACTTATAGAAAATAATCATTCTCAAACAACTCAAGGTTTATTTTTTACAGTTTTATTGGGAGTATATTTTACAATTTTACAAGCTTATGAATATATTGAAGCTCCTTTTACTATTGCAGACTCAGTTTATGGTTCAACATTTTTTATGGCTACAGGATTTCATGGAATTCATGTATTAATTGGAACAACTTTTTTATTAGTATGTTTATTACGACATTTAAATAATCATTTTTCAAAAAATCATCATTTTGGATTTGAAGCAGCTGCATGATATTGACATTTTGTTGATGTAGTTTGATTATTTTTGTATATTACAATTTACTGATGAGGAGGATAATTTATTATTATTATCTATATAGTATAAAAGTATATTTGACTTCCAATCATAAGGTCTATTAATAATAGTATAGATAATTTTTTCAATTATTTTAATCGCTTTAATTATTTTATTAATTACAACTATTGTAATATTTCTAGCTTCTATCTTATCAAAAAAAGCTTTTATTGACCGAGAAAAAAGTTCACCTTTTGAATGCGGATTTGACCCAAAATCTTCTTCTCGATTACCATTTTCTTTACGATTCTTTTTAATTGCAATTATTTTCTTAATTTTTGATGTAGAAATTGCTTTAATTTTACCAATAATTATTATTTTAAAATTTTCAAATATTATAATTTGATCAATTACAGCAATTTTATTTATTTTAATTTTACTAATTGGTTTATACCACGAATGAAATCAAGGTATATTAAATTGATCAAATTAA
			ATTAGGGTTGTAGTTAATTATAACATTTGATTTGCATTCAAAAAGTATTGAATTTCAATCTACCTTATGAATATGAAGCGATGAATTGCAGTTAGTTTCGACCTAACTTTAGGTAATTTTACCCTTATTCTTTAATTGAAACCAAAAAGCGGTATATCACTGTTAATGATACTATTGAGTAAAAACTCCAATTAAGGAAGTATGGTGATCAAGTAAAAGCTGCTAACTTTTTTCTTTTAATGGTTAAATTCCATTTATACTTCTATTTATATAGTTTAAAATAAAACCTTACATTTTCATTGTAATAATAAAATAATTAATTTTTATAAATTACTAAAATTAATTCACTATATCCAAAGATAAATTTATCTCCATAACATCTTCAGTGTCATACTCTAAATATAAGCTATTTGAATATATAAATAATAAAAAATTTAATAAAATTAAAATTCAAAATACAAATAATATTAAATAAATTTTTAAACTATTATTATGTATTAAAAATAAAGTTTGAGAATAATTAACTAATTTTTGATATAAATGTTGACCTCCAAAATATTCTGACCATCCTTGATCAAATCTTTTTACAACCAACTGTCCTATATTTAAAGGATAAAAAATTATTCCATAAGTTCTAATATAAGGTATAAATCATATAGAACCTAAAAATACAGAAATATTATAATTTAATAAAGATTTATTTAAAGAATAAAGATTAATTATAGAAATTAAATAACCAAATAAACCACCAAAAATACATACAAATAATGTTAAAAACTTTATTAACTTAGGTAAACAAATTATATAGGGAATAGGAAAAATCAATCAATTTAATATTCTACCACCAATAATTCTTATAATTAATAAACCTATTATTCCACGTAATATTACTCAACTTTCATCATTTAATATATTTAATCTCCCACAATTTAAATCACCAGTTATAGAATAATAAACTAAACGAAAGGAATAACTAACTGTTAAACCAGTAGAAAAAAAATATAAAAAAAATGAAAATATATTAATATTTCTAATTATTACTACTTCTAAAATTATATCCTTAGAATAAAATCCAGCTAAAAATGGCATCCCACATAAAGCTAAATTAGAAACATTAAAACAAGCAGATGTTAAAGGTATATGAATTCTTAAACCCCCTATTAAACGAATGTCTTGAGAATTATTTATATTATGAATAATAGCTCCAGCACATATAAATAATAAAGCCTTAAATAAAGCATGAGTTAAAAGATGAAATATAGCCAACTTATAAAATCCTATTGATAAAATTCTTATCATTAAACCTAATTGACTTAAAGTAGATAAAGCAATAATTTTCTTTAAATCAAATTCAAAATTAGCACCTAATCCAGATATAAATATTGTTAATCTAGCTAATAATAATAATAATTGGCCTAATCATGAAGAACTTAATAAAATATTAAAACGAATTAATAAATAAACCCCAGCTGTTACTAAAGTTGAAGAATGGACTAAAGCTGAAACTGGAGTAGGCGCAGCTATAGCAGCAGGTAATCACGAAGAAAAAGGAATTTGAGCTCTTTTAGTTATAGCGGCTAATATTACTAATCTACCAATTAATAATATTTCAAATTCATTTTGTATAACTTCTAAATAAAAAATATAATTTCATCTACCATAATTTAATATTCAAGCAATAGCTAATAATAGAGCAACATCTCCAATTCGATTAGATAAAGCAGTTAATATCCCGGCGTTATAAGATTTAATATTTTGAAAATAAATTACCAAACAATAAGAAACTAATCCTAATCCATCCCAACCAAGTAAAATTCTAATTAAATTTGGTCTAATAATTAATAATATCATTGATAAAACAAATATCAATACTAATATAATAAATCGATTAATATTTTCATCTCTTTCTATATATTCTTTTCTGTAAAAAATTACTAAAGAAGCAATTATTAAAACAAATGACATAAATAATAAACTTATTCAATCAAATAAAAAAGTTA
			TTACAATTCTTATAGAATTTAATGAAACAACTTCCCATTCAATAAAATAAACTATATTATTTAACAAAAAATATAAACTAAATAAAAAACATGAAAAACTAATAGAAATTAAATTTACAAATCTAATTCTACAAATTGATAAATATTTCACGATCTAAAATGAATTTTTTCATATCACTAACACCACAAATTAGTATTTTTATTAAACTATTTAAATATAATCATAATATACATGATTCTCCCTTTAAAATTAATAAATTTAATGGTAATCAATGTAATAATATTAATAAATATTCTCGAATTTTCCCTCCTCTAAAAGCATAAACCCCTGAAAATAACTTTCCATGTTGACTAAAAGAATATAAATATAAAGTATAAGCTGCTCTAAAAAATGATAATAAAGATAGTATAATTATAGAAACTCAAGATCAAGAAACAATTCTATTTAATAAAGAAATTTCACCTAATAAATTTAAGGTAGGAGGAGCAGCTATATTAGCTGAACTTAATAAAAATCACCATAAACTTATTGAAGGTATAAAATTTAATATACCCTTATTAATTAATAATCTTCGACTTCCTAAACGTTCATAAGAAACATTTGCTAAACAAAATAATCCTGAAGAACATAAACCATGAGCAATTATTAAAGTATATGAACCAGATAATCCTCAATAAGTTATAGTTAATAATCCAGACAATACAATTCCTATATGAGCCACAGAAGAATAGGCAATTAAAGATTTTAAATCAGTTTGACGTAAACATACTAATCTCACTAATACTCCCCCTACTAATCTAATTCTAATTCAAACAAATCTATATTTTAAATTTATTAATTGAATAAAAGAAATAACCCGCAATAAACCATAACCACCTAATTTTAATATAATTCCAGCTAAAATTATTGAACCAGAAACAGGAGCTTCAACATGAGCCTTAGGCAACCATAAATGAACTAAAAATATTGGTATTTTTACTAAAAAAGCACATAATAAACAAAAATATAATAAATCATAATTAAATATAAAATTATTTATTAAATAAAAATTTATTGAACCAGTTTTATTTATTACATAAAAAATACCAATTAATATAGGTAAAGATACTAATAAAGTATAAAATAATAAATAAACTCCAGCTTGTAAACGTTCTGGTTGGTAACCTCACCCTAAAATTAAAAATAATGTAGGAATTAATCTTCTTTCAAAAAATAAATAAAACATAAATAATCTTATTCTTCTAAATGTTAAAATTAATAAAATTAATAAAACAACAATATTTAATAAAAATAAATTTTTATAATTATTATATTTATTAACACTTTCACTAGCCATTAATATTAATGAACAAATTCATAATCTTAATAAAACTAAACCATATGAAAGTATATCACAACCTAAAAAATAAGAAATTTCTGATCAATAATTTATAAAATTATTTATTAATAAAAAAATAAAACTAATAAAAAATAATATAATCTGTACCATTCAATATATATTATTAATAAAACATACAGGTAATAAAAATACTAAAAACAAAATAATTTTTAACATTATATAATATTAAATGATTGAAAATAATCATTTCCATGAGTTCGAATTATAGATACCAAAATTGATAAACCTAAAGCCCCTTCACATACTCTAAAAGTTAAAAATATTATTCTAAAATAACTTTCATAATTTAATATATTTAAATAAATAAATAATATAAAAAATAAAATTAAAACAATAAATTCTAAACTTAATAATATAGATAATAAATGCTTTCGATTAGAAACAAAACAAAATAAACCTAAAATAAATAAAATTATAGGTAGACTTCAATATAAAATTATAATCATTAGTTTTAATAGTTTAATAAAAACATTGGTCTTGTAAATCAAAAATAAGATTATTTCTTTTAAAACTTCAAGAGAAAAGAAAATTCTTTTTCATTAATCCCCAAAATTAATATTTTATATAAACTACCTCTTGATATTATTCAATTAATACTAT
			ATTCTTTAATTTTTTTAACAACAATTATTTTTTCAAATATAATTCACCCATTGGCTATGGGATTAACTTTATTAATTCAAACAGTTTTTATTTGTTTAATCACAGGTTTAATAACTAAAACATTTTGATACTCTTATATTTTATTTCTAATTTTTTTAGGGGGAATATTAGTTTTATTTATTTATGTTACATCACTAGCTTCAAATGAAATATTTAATTTATCAATTAAATTAACTTTATTTTCAGGTATTTTATTATTTAATTTATTTTTAATTTCAATTATCATTGATAAAACTTCAATTTCTTTTTTTATAAATAATAATGAAATACTTTCAATTTTTAATAATAATTCATATATTACAGAAAATTCTTTATCATTAAATAAATTATATAATTTTCCAACAAATTTTATCACAATTTTATTAATAAATTATTTATTAATTACTTTAATTGTTGTTGTAAAAATTACTAAATTATTTAAGGGACCATTACGAATAATATTTTAAACTAATGAATAAACCTTTACGAACTTCCCACCCATTATTTAAAATTGCTAATAACGCATTAGTAGATTTACCAGCTCCTATTAATATTTCAAGATGATGAAATTTTGGATCATTATTGGGATTATGCCTAATTATTCAAATTTTAACTGGATTATTTTTAGCTATACATTATACAGCAGACGTAAACTTAGCTTTTTACAGAGTAAATCATATCTGTCGTGACGTAAATTATGGATGATTATTACGAACTCTACATGCTAATGGTGCGTCATTTTTTTTTATTTGCATTTATTTACATGTAGGACGAGGAATATACTACGGTTCATATTTATTTACCCCTACATGATTAGTTGGAGTAATTATTTTATTTTTAGTTATAGGAACTGCTTTTATAGGATATGTTCTTCCTTGAGGTCAAATATCATTTTGAGGAGCAACAGTAATTACAAATTTATTATCTGCCATTCCTTATTTAGGAATAGATTTAGTACAATGAGTATGAGGAGGATTTGCAGTTGATAATGCAACTCTTACTCGATTTTTTACATTTCACTTTATTTTACCTTTTATTGTTTTAGCTATAACAATAATTCATTTATTATTTTTACACCAAACAGGATCTAATAATCCTATCGGATTAAACTCAAATATTGATAAAATTCCATTTCACCCATATTTCACTTTTAAGGATATTGTCGGTTTTATTGTAATAATTTTTGCTTTAATTGCCTTAGTATTAATTAACCCTTATTTATTAGGAGATCCAGATAATTTCATCCCAGCTAATCCATTAGTAACTCCAGCTCATATTCAACCAGAATGATATTTTTTATTTGCATATGCTATTTTACGATCTATTCCTAATAAATTAGGAGGAGTAATTGCTTTAGTTTTATCTATTGCAATTTTAATAATTTTACCTTTTACTAACTTAAGAAAATTCCGAGGAATTCAATTTTACCCAATTAATCAAATTTTATTTTGAATTATAGTAGTAACAGTAATTTTATTAACATGAATTGGAGCTCGACCAGTTGAAGAACCTTATGTTTTAATTGGACAAATTTTAACAGTTGTTTATTTTTTATACTATTTAATTAACCCATTAGTTAATAAATGATGAGATAATTTATTAAATTAATTAGTTAATGAGCTTGAATAAGCATATGTTTTGAAAACATAAGATAGAATTTAATTTTCTATTAACTTTACTAAATTTAATTATATAATAAAGAAATTAATAAAATTTTAAACCCAATAAAAAATAATAAATAATTTAAAGAAAAAGATAAAAAACACTTTCAAGCTAAATATATTAATTTATCATAACGAAATCGAGGTAAAGTACCACGAGCTCAAATAAAAACAAAAGAAATAAATGTTAATTTTACATAAAAAAATAATCTAAAAACATCACATCCTAAAAAAATTACAGAAAATAATATTCTTATAAATAAAATTCTTGCATATTCAGCTATAAAAATTAAAGCAAAT
			CCCCCTCTTCTATATTCTACATTAAATCCAGAAACTAATTCTGATTCCCCTTCAGCAAAATCAAATGGAGTTCGATTAGTTTCAGCCAAAGAAATAGTTAATCAAACTAAAGCTATAGGGAATAAAATAACTAAAAATCATATATAAATCTGATAATAATAAAAATAAACTATATTATATCTTCCAATTAAAAAAATAAAAGATAATAAAATTAATGCTAAACTAACTTCATAAGAAATCGTCTGAGCTACTGCCCGTAATCCTCCTAATAAAGCATAATTAGAATTTGATGATCAACCTGCTACTATAACAGTATAAACCCCTAAACTTGTACAACATAAAAAAAATAATCCACCTAAATTAAATGAATACAATTTAACAAAAAAAGGTATACATATCCAAACAAATAAAGATAAAAATAAAGAAAAAATTGGTGAAATATAATATCTTAAATAATTTGATAATAAAGGATAAGTTTGTTCCTTAGTAAATAACTTAATTGCATCACAAAAAGGTTGAGGAATTCCTATTAAACCTACTTTATTAGGACCCTTACGAATTTGAATATACCCTAAAACTTTTCGTTCTAATAAAGTTAAAAAAGCTACTCTTACTAACACACAAATAATTAATAATAAACTTCCAATTAATGATAAAACAAATTCTATATAAAACAAGTACTATTTGTAATAAAAATTACATAAATAAATTCTAAATTTATTGCACTAATCTGCCAAAATAGTTTATATTAATAATATTCATAATAAAAAATATAATTATTCTAATATTTGGTCCTTTCGTACTAAAATATTATAATTTTTTAAAGATAGAAACCAACCTGGCTTACACCGGTTTGAACTCAGATCATGTAAGAATTTAAAAGTCGAACAGACTTAAAATTTGAACGGCTACACCCAAAATTATATCTTAATCCAACATCGAGGTCGCAATCTTTTTTATCGATATGAACTCTCCAAAAAAATTACGCTGTTATCCCTAAAGTAACTTAATTTTTTAATCATTATTAATGGATCAACAATTCATAAATTAATGTTCTTATAAATTAAAAGTTTTTTAAATTTTAATATCACCCCAATAAAATATTTTATTTTATTAAAATTAAAATAATCTTTATAATTAAAATAAATAAAATATAAAGATTTATAGGGTCTTCTCGTCTTTTAAATTTATTTTAGCTTTTTGACTAAAAAATAAAATTCTATAAAAAATTTAAATGAAACAGTTAATATTTCGTCCAACCATTCATTCCAGCCTTCAATTAAAAGACTAATGATTATGCTACCTTTGCACAGTCAGAATACTGCGGCCATTTAAAAATTTTCAGTGGGCAGGTTAGACTTTATATTTAATTCAAAAAGACATGTTTTTGTTAAACAGGCGAACATTATTTTTGCCGAATTCTTTATTTAAACTTATCATTAAAATTTATTTTTACATAAAAATATACTAATTCTATCATTATTTCTTAATTTTATTAATTAAAATTAATATTTCAATAAATAATTAAAATTTAATAAATAATTTAATTTATAAAATAAATTATAACAAATTTTTTAATAATTGCTAATTCTAAGCATATATTTATTAAATTTATTTATTATTTTTAAAAATTTATTTTATAGCTTATCCCATAAAATATTAAAATTATAAATTATTTAATTTTTTAAATAACTAAATAAATTTATAATTTCTAAATTAAATTTATTTCTTGAAAAACTAGATACCTTTAAAAACGAATAACATTTCATTTCTAATATAATATTTTAAATAATTTTGTTACATTAACTTATATATTATATTAACTCTTTTAAAATCGAGAAAAATAAATATTTATTTTTTATTTAATAAACGCTGATACACAAGGTACAATAAATTAAATTTTCTTTTATAATAAAAATTTTTCAAATTATTTCAATTTTCTTTCACAATACTATTACACTATTATTAAAATTATTTTTTCTTTAAACAATACTAAAACA
			CTTAAATTTATAGTTATTTCTAATATTTTAAAATTTAATATTAATAATTAATAAATAAAATCTAATCAATTTATATTGATTTGCACAAAAATCTTTTCAATGTAAATGAAATGCTTTACTTTATAAGCTTTAAATTGTCTTTCTAGATACACTTTCCAGTACATCTACTATGTTACGACTTATCTTACCTTAATAATAAGAGCGACGGGCGATGTGTACATATTTTAGAGCTAAAATCAAATTATTAATCTTTATAATTTTACTACCAAATCCACCTTCAAAAACTTTTTCATAGTTTTATTCGTTTAAATAATTTTATTGTAACCCATTATTACTTAAATATAAGCTACACCTTGATCTGATATAAATTTTAATAAAAATTATTGAATATTATTATTCTTATAAAATATTCTGATAACGACGGTATATAAACTGATTACAAATTTAAGTAAGGTCCATCGTGGATTATCGATTACAAAACAGGTTCCTCTGGATAGACTAAAATACCGCCAAATTTTTTAAGTTTCAAGAACATAACTATTACTACTTTAGTGAACAAATTACATTTTAAATAATAGGGTATCTAATCCTAGTTTTTTACTAAAATTTTTTAGCTTCAATTATTATAATAAAAAATATTTTAAATATAAAATTTCACTTAATATATTTAATTTTATTTTAAAAAATCAATTTAACTAACACTAAAAAAATTTATTTGTATTATTGGTGTAACCGCGACTGCTGGCACCAATTTAGTCAATACTCTTTTATATTGCTATTTCTAAATTTCTTTAATTAATAATACTAATTACTGCGAATAATATCTTCTTTATTTATTATTAAAATAAATAAATAATCACACAAAAATTTACATATAAATCAAATTAATAACAAATTTTTAAGCCAAAATAAAACTTTAA
		</sequence>
		<sequence>
			<taxon idref="Drosophila_ananassae_SRR2127155"/>
			NATNAATTGCCTGATAAAAAGGGTTATCTTGATAGGGTAAATCATGCAGTTTTCTGCATTCATTGATACATTTTTATGTTTTTTATTATAAAGATTTTATATTTAATAGAATTAAACTATTCCCGAAAGTATCAAAAACTTTTGTGCATCATACACCAAAATATATCATTATTTATATAAATTTTAAAAAGATAAGCTAATTAAGCTACTGGGTTCATACCCCATTTATAAAGGTTGTAGTCCTTTTCTTTTTAATTTTTAATAATTCATCAAAAATTTTATTTATTACAGTCATAATTATTGGAACACTAATTACAGTTACATCTAACTCTTGGTTAGGAGCTTGAATAGGTCTTGAAATTAATTTGTTGTCTTTTATTCCCCTATTAAGAGATAATAATAATTTAACATCTACTGAATCTTCTTTAAAATATTTTTTAACCCAAGCTTTAGCATCAACTGTTTTATTATTTTCAGTAATTTTATTAATATTAAAAAATAATTTTAATAATGAAGTTAATGAATCTTTTACTTCTATAATAATTATATCATCATTATTATTAAAAAGAGGAGCAGCTCCGTTTCATTTTTGATTTCCAAATATAATGGAAGGTTTAAATTGAACAAATTCTTTATTATTAATAACTTGACAAAAAATTGCTCCTTTAATATTAATTTCTTATTTAAATATTAAGGAACTTTTATTAATTAGAGTAATTTTATCAGTAATTGTTGGAGCTATTGGGGGGTTAAATCAAACTTCTTTACGAAAATTAATATCTTTCTCTTCAATTAATCATTTAGGATGAATATTAAGTTCTTTAATAATTAGAGAATCAATTTGATTAGTTTATTTTTTATTTTATTCTTTTTTATCTTTTATTTTAACATTTATATTTAATATTTTTAAATTATTTCATTTAAATCAATTATTTTCTTGATTTATTAATAGAAAAATTTTAAAATTTACATTATTTATAAATTTTTTATCTTTAGGAGGGTTGCCACCATTTTTAGGATTCTTACCTAAATGATTAGTAATTCAACAACTAACTTCTTGTAATCAATATTTTTTATTGACTGCAATAATGATGTCAACTTTAATTACTTTATTTTTTTATTTACGAATTTGTTATTCAGCTTTTATATTAAATTATTTTGAAAATAATTGAATAATAACATTAAATATAAATAATTTTAATATAAATTTATATTTAATTTTAACATTTTTTTCAATTTTTGGATTAATTTTAATTTCATTATTTTTTTTTATACTTTAAGGCTTTAAGTTAATAAAACTAATAGCCTTCAAAGCTATAAATATGGGAGTATCCTTTAAGCCTTAGTAAATTTATTACTCCTTCAAAATTGCAGTTTGATGTCATTGTTGACTATAAGACCTAATATTTGTTATGATTATGATTAAGAAGAATTTTTCTTATAAATAGATTTACAATCTATCGCCTAAACTTCAGCCACTTAATCTAATCGCGACAATGATTATTTTCAACAAATCATAAAGATATTGGAACATTATATTTTATTTTTGGAGCTTGAGCTGGAATAGTTGGAACTTCACTAAGTATTTTAATTCGAGCTGAGTTAGGACACCCTGGAGCTTTAATTGGAGATGATCAAATTTATAACGTTATTGTAACAGCACACGCTTTTATTATAATTTTTTTCATAGTTATACCAATTATAATTGGAGGATTTGGGAATTGATTAGTTCCTTTAATATTAGGAGCACCTGATATAGCATTCCCACGAATAAATAATATAAGATTTTGATTACTACCCCCTGCTCTTTCTCTATTATTAGTAAGAAGAATAGTTGAAAATGGAGCTGGTACTGGGTGAACAGTTTACCCACCTCTTTCAGCTGGAATTGCTCATGGAGGGGCTTCAGTTGATCTAGCTATTTTTTCATTACATTTAGCCGGAATTTCTTCAATTTTAGGAGCTGTAAATTTTATTACAACAGTAATTAATATACGATC
			AACTGGAATTACTCTAGATCGTATACCTTTATTTGTTTGATCGGTAGTAATTACAGCTTTATTATTACTTTTATCTTTACCAGTATTGGCCGGAGCTATTACTATATTATTAACAGATCGAAATTTAAATACATCATTTTTTGACCCAGCTGGAGGGGGAGATCCAATTTTATACCAACATTTATTTTGATTTTTTGGGCACCCAGAAGTATATATTTTAATTTTACCAGGATTCGGAATAATTTCTCATATTATTAGTCAAGAATCAGGTAAAAAGGAAACATTCGGGTCTTTAGGAATAATTTATGCAATATTAGCAATTGGATTATTAGGTTTTATTGTATGAGCTCATCATATATTTACTGTTGGAATAGACGTAGATACTCGAGCTTATTTTACTTCAGCAACTATAATTATTGCTGTCCCAACTGGTATTAAAATTTTCAGATGATTAGCCACATTACACGGAACTCAATTAACTTATTCCCCTGCTATTTTATGAGCATTAGGATTTGTCTTTTTATTTACAGTAGGTGGATTAACAGGAGTTGTTTTAGCTAATTCTTCTGTTGATATTATTCTTCATGATACATATTATGTTGTAGCTCATTTTCACTATGTATTATCAATAGGAGCTGTATTTGCTATTATAGCAGGATTTATTCACTGATATCCATTATTTACTGGATTAACATTAAATGTAAAATGATTAAAAAGTCAATTTATTATTATATTTATTGGAGTAAATTTAACATTTTTCCCACAACACTTTTTAGGATTAGCTGGCATACCCCGTCGATATTCAGACTATCCAGATGCATATACTACATGAAATGTAGTATCTACAATTGGTTCAACTATTTCTTTATTAGGAATTTTATTTTTCTTTTATATTGTATGAGAAAGTTTAGTATCTCAACGACAAGTAATTTATCCAGTTCAATTAAATTCTTCAATTGAATGATACCAAAATACTCCTCCTGCTGAACATAGTTATTCTGAATTACCCCTTTTAACTAATTAATTTCTAATATGGCAGACTAGTGCAATGGATTTAAGCTCCATATATAAAGTATTTTACTTTTATTAGAAAATAAATGTCTACATGAGCTAATTTAAATCTTCAAGATAGAGCTTCTCCTTTAATGGAACAATTAATTTTTTTTCATGATCATGCATTATTAATTTTAATTATAATTACTGTTTTAGTAGGATATTTAATATTTATGTTATTTTTTAATAATTATGTAAATCGATTTCTTTTACATGGTCAATTAATTGAAATAATTTGAACAATTTTACCAGCAATTATTTTATTATTCATTGCTTTTCCTTCTCTTCGTCTTTTATACTTACTTGATGAAATTAATGAACCATCTGTAACTTTAAAAAGTATTGGACATCAATGATATTGAAGTTATGAATATTCAGATTTTAATAATATTGAATTTGATTCTTATATAATTCCTACTAATGAATTAGCAACTGATGGATTTCGTTTATTAGACGTTGACAATCGAGTAGTTTTACCTATAAATTCTCAAATTCGAATTTTAGTAACAGCTGCTGATGTAATTCACTCTTGAACAATTCCAGCTTTAGGAGTTAAGGTTGATGGAACTCCTGGTCGATTAAACCAAACTAACTTTTTTATTAATCGACCTGGATTATTTTATGGACAATGTTCAGAAATTTGTGGGGCCAATCATAGTTTTATACCAATTGTAATTGAAAGTGTTCCTGTAAATTATTTTATTAAATGAATTTCTAATAATAATTCTTCATTAGATGACTGAAAGCAAGTGATGGTCTCTTAAACCATTTTATAGTAAATTAGCACTTACTTCTAATGGAATATATATATATATATATATATATATTAACTAAAAAATTAGTTAAATATATAACATTAGTATGTCAAACTAAAATTATTAAATTATTAATATTTTTTAATTCCACAAATAGCACCAATTAGATGATTATTATTATTTATTGTATTT
			TCTATTACATTTATTTTATTTTGTTCAATTAATTATTATTCTTATATACCTTCTTCTCCTAAATCTAATGAATTAAAAAATATTAATTTAAATTCAATAAATTGAAAATGATAACAAATTTATTTTCTGTATTCGACCCTTCAGCAATTTTTGGTATTTCTCTAAATTGATTAAGAACATTTTTAGGATTATTAATAATTCCTTCAATTTACTGATTAATACCTTCTCGATATAATATTTTTTGAAATTCAATTTTATTAACCTTACACAAAGAATTTAAAACTTTACTAGGACCTTCAGGACACAATGGTTCAACATTTATTTTTATTTCTTTATTTTCATTAATTTTATTTAATAATTTTATAGGATTATTCCCATATATTTTTACAAGAACAAGTCATTTAACTTTAACTTTATCTTTAGCTTTACCATTATGATTATGTTTTATATTATATGGATGAATTAATCATACACAACATATATTTGCTCATTTAGTACCTCAAGGAACACCAGCTGTTTTAATACCTTTTATGGTTTGCATTGAAACAATTAGAAATGTAATTCGACCAGGAACATTAGCTGTTCGACTAACTGCTAATATAATTGCAGGTCATTTATTATTAACTTTATTAGGTAATACAGGACCTTCTATATCTTATGTTCTTGTAACATTTTTATTAATTGCACAAATTGCTTTACTAGTTCTTGAATCAGCTGTAGCTATAATTCAATCCTATGTATTTGCTGTTTTAAGAACTTTATACTCTAGAGAAGTAAATTAATGTCAACACATTCAAATCACCCTTTTCATTTAGTTGATTATAGACCATGACCTTTAACAGGAGCAATTGGAGCTATAACAACTGTATCAGGAATAGTAAAATGATTTCATCAATATGATATTTCATTATTTTTTTTAGGAAATGTTATTACTATTTTAACAGTTTATCAATGATGACGAGATGTATCGCGAGAAGGAACATATCAAGGACTTCACACTTATGCAGTAACAATTGGATTGCGATGAGGAATAATTTTATTTATTTTGTCAGAAGTTTTATTTTTTGTTAGATTTTTCTGAGCATTTTTTCATAGAAGTTTATCTCCAGCTATTGAATTAGGAGCTTCATGACCTCCAATGGGAATTATTTCATTTAATCCATTCCAAATTCCTTTATTAAATACAGCTATTTTATTAGCTTCAGGAGTTACAGTTACATGAGCTCATCATAGACTTATAGAAAATAATCATTCTCAAACAACTCAGGGTTTATTTTTTACAGTTTTATTAGGAGTATATTTTACAATTTTACAAGCCTATGAATATATTGAAGCTCCTTTTACTATTGCAGACTCAGTTTATGGTTCAACATTTTTTATAGCTACAGGATTTCATGGAATTCATGTATTAATTGGAACAACTTTTTTATTAGTATGTTTATTACGACATTTAAATAATCATTTTTCAAAAAATCATCATTTTGGATTTGAAGCAGCTGCATGATATTGACATTTTGTTGATGTAGTTTGATTATTTTTGTATATTACAATTTACTGATGAGGAGGATAATTTATTATTATTATCTATATAGTATAAAAGTATATTTGACTTCCAATCATAAGGTCTATTAATAATAGTATAGATAATTTTTTCAATTATTTTAATCGCTTTAATTATTTTATTAATTACAACTATTGTAATATTTCTAGCTTCTATCTTATCAAAAAAAGCTTTTATTGACCGAGAAAAAAGTTCACCTTTTGAATGCGGATTTGACCCAAAATCTTCTTCTCGATTACCATTTTCTTTACGATTCTTTTTAATTACAATTATTTTCTTAATTTTTGATGTAGAAATTGCTTTAATTTTACCAATAATTATTATTTTAAAATTTTCAAATATTATAATTTGATCAATTACAGCAATTTTATTTATTTTAATTTTACTAATTGGTTTATACCACGAATGAAATCAAGGTATATTAAATTGATCAAATTAA
			ATTAGGGTTGTAGTTAATTATAACATTTGATTTGCATTCAAAAAGTATTGAATTTCAATCTACCTTATGAATATGAAGCGATGAATTGCAGTTAGTTTCGACCTAACTTTAGGTAATTTTACCCTTATTCTTTAATTGAAACCAAAAAGCGGTATATCACTGTTAATGATACTATTGAGTAAAAACTCCAATTAAGGAAGTATGGTGATCAAGTAAAAGCTGCTAACTTTTTTCTTTTAATGGTTAAATTCCATTTATACTTCTATTTATATAGTTTAAAATAAAACCTTACATTTTCATTGTAATAATAAAATAATTAATTTTTATAAATTACTAAAATTAATTCACTATATCCAAAGATAAATTTATCTCCATAACATCTTCAGTGTCATACTCTAAATATAAGCTATTTGAATATATAAATAATAAAAAATTTAATAAAATTAAAATTCAAAATACAAATAATATTAAATAAATTTTTAAACTATTATTATGTATTAAAAATAAAGTTTGAGAATAATTAACTAATTTTTGGTATAAATGTTGACCTCCAAAATATTCTGACCATCCTTGATCAAATCTTTTTACAACCAACTGTCCTATATTTAAAGGATAAAAAATTATTCCATAAGTTCTAATATAAGGTATAAATCATATAGAACCTAAAAATACAGAAATATTATAATTTAATAAAGATTTATTTAAAGAATAAAGATTAATTATAGAAATTAAATAACCAAATAAACCACCAAAAATACATACAAATAATGTTAAAAACTTTATTAACTTAGGTAAACAAATTATATAAGGAATAGGAAAAATCAATCAATTTAATATTCTACCACCAATAATTCTTATAATTAATAAACCTATTATTCCACGTAATATTACTCAACTTTCATCATTTAATATATTTAATCTCCCACAATTTAAATCACCAGTTATAGAATAATAAACTAAACGAAAGGAATAACTAACTGTTAAACCAGTAGAAAAAAAATATAAAAAAAATGAAAATATATTGATATTTCTAATTATTACTACTTCTAAAATTATATCCTTAGAATAAAATCCAGCTAAAAATGGCATCCCACATAAAGCTAAATTAGAAACATTAAAACAAGCAGATGTTAAAGGTATATGAATTCTTAAACCCCCTATTAAACGAATGTCTTGAGAATTATTTATATTATGAATAATAGCTCCAGCACATATAAATAATAAAGCCTTAAATAAAGCATGAGTTAAAAGATGAAATATAGCCAACTTATAAAATCCTATTGATAAAATTCTTATCATTAAACCTAATTGACTTAAAGTAGATAAAGCAATAATTTTCTTTAAATCAAATTCAAAATTAGCACCTAATCCAGATATAAATATTGTTAATCTAGCTAATAATAATAATAATTGGCCTAATCATGAAGAACTTAATAAAATATTAAAACGAATTAATAAATAAACCCCAGCTGTTACTAAAGTTGAAGAATGGACCAAAGCTGAAACTGGAGTAGGCGCAGCTATAGCAGCAGGTAATCACGAAGAAAAAGGAATTTGAGCTCTTTTAGTTATAGCGGCTAATATTACTAATCTACCAATTAATAATATTTCAAATTCATTTTGTATAACTTCTAAATAAAAAATATAATTTCATCTACCATAATTTAATATTCAAGCAATAGCTAATAATAAAGCAACATCTCCAATTCGATTAGATAAAGCAGTTAATATCCCGGCGTTATAAGATTTAATATTTTGAAAATAAATTACCAAACAATAAGAAACTAATCCTAATCCATCCCAACCAAGTAAAATTCTAATTAAATTTGGTCTAATAATTAATAATATCATTGATAAAACAAATATTAATACTAATATAATAAATCGATTAATATTTTCATCTCTTTCTATATATTCTTTTCTGTAAAAAATTACTAAAGAAGCAATTATTAAAACAAATGACATAAATAATAAACTTATTCAATCAAATAAAAAAGTTA
			TTACAATTCTTATAGAATTTAATGAAACAACTTCCCATTCAATAAAATAAACTATATTATTTAACAAAAAATATAAACTAAATAAAAAACATGAAAAACTAATAGAAATTAAATTTACAAATCTAATTCTACAAATTGATAAATATTTCACGATCTAAAATGAATTTTTTCATATCACTAACACCACAAATTAGTATTTTTATTAAACTATTTAAATATAATCATAATATACATGATTCTCCCTTTAAAATTAATAAATTTAATGGTAATCAATGTAATAATATTAATAAATATTCTCGAATTTTCCCTCCTCTAAAAGCATAAACCCCTGAAAATAACTTTCCATGTTGACTAAAAGAATATAAATATAAAGTATAAGCTGCTCTAAAAAATGATAATAAAGATAATATAATTATAGAAACTCAAGATCAAGAAACAATTCTATTTAATAAAGAAATTTCACCTAATAAATTTAAGGTAGGAGGAGCAGCTATATTAGCTGAACTTAATAAAAATCATCATAAACTTATTGAAGGTATAAAATTTAATATACCCTTATTAATTAATAATCTTCGACTTCCTAAACGTTCATAAGAAACATTTGCTAAACAAAATAATCCTGAAGAACATAAACCATGAGCAATTATTAAAGTATAGGAACCAGATAATCCTCAATAAGTTATAGTTAATAACCCAGACAATACAATTCCTATATGAGCCACAGAAGAATAGGCAATTAAAGATTTTAAATCAGTTTGACGTAAACATACTAATCTCACTAATACTCCCCCTACTAATCTAATTCTAATTCAAACAAATCTATATTTTAAATTTATTAATTGAATAAAAGAAATAACCCGCAATAAACCATAACCACCTAATTTTAATATAATTCCAGCTAAAATTATTGAACCAGAAACAGGAGCTTCAACATGAGCCTTAGGCAACCATAAATGAACTAAAAATATTGGTATTTTTACTAAAAAAGCACATAATAAACAAAAATATAATAAATCATAATTAAATATAAAATTATTTATTAAATAAAAATTTATTGAACCAGTTTTATTTATTACATAAAAAATACCAATTAATATAGGTAAAGATACTAATAAAGTATAAAATAATAAATAAACTCCAGCTTGTAAACGTTCTGGTTGGTAACCTCACCCTAAAATTAAAAATAATGTAGGAATTAATCTTCTTTCAAAAAATAAATAAAACATAAATAATCTTATTCTTCTAAATGTTAAAATTAATAAAATTAATAAAACAACAATATTTAATAAAAATAAATTTTTATAATTATTATATTTATTAACACTTTCACTAGCCATTAATATTAATGAACAAATTCATAATCTTAATAAAACTAAACCATATGAAAGTATATCACAACCTAAAAAATAAGAAATTTCTGATCAATAATTTATAAAATTATTTATTAATAAAAAAATAAAACTAATAAAAAATAATATAATCTGTACCATTCAATATATATTATTAATAAAACACACAGGTAATAAAAATACTAAAAACAAAATAATTTTTAACATTATATAATATTAAATGATTGAAAATAATCATTTCCATGAGTTCGAATTATAGATACCAAAATTGATAAACCTAAAGCCCCTTCACATACTCTAAAAGTTAAAAATATTATTCTAAAATAACTTTCATAATTTAATATATTTAAATAAATAAATAATATAAAAAATAAAATTAAAACAATAAATTCTAAACTTAATAATATAGATAATAAATGCTTTCGATTAGAAACAAAACAAAATAAACCTAAAATAAATAAAATTATAGGTAAACTTCAATATAAAATTATAATCATTAGTTTTAATAGTTTAATAAAAACATTGGTCTTGTAAATCAAAAATAAGATTATTTCTTTTAAAACTTCAAGAGAAAAGAAAATTCTTTTTCATTAATCCCCAAAATTAATATTTTATATAAACTACCTCTTGATATTATTCAATTAATACTAT
			ATTCTTTAATTTTTTTAACAACAATTATTTTTTCAAATATAATTCACCCATTGGCTATAGGATTAACTTTATTAATTCAAACAGTTTTTATTTGTTTAATCACAGGTTTAATAACTAAAACATTTTGATACTCTTATATTTTATTTCTAATTTTTTTAGGGGGAATATTAGTTTTATTTATTTATGTTACATCACTAGCTTCAAATGAAATATTTAATTTATCAATTAAATTAACTTTATTTTCAGGTATTTTATTATTTAATTTATTTTTAATTTCAATTATCATTGATAAAACTTCAATTTCTTTTTTTATAAATAATAATGAAATACTTTCAATTTTTAATAATAATTCATATATTACAGAAAATTCTTTATCATTAAATAAATTATATAATTTTCCAACAAATTTTATCACAATTTTATTAATAAATTATTTATTAATTACTTTAATTGTTGTTGTAAAAATTACTAAATTATTTAAGGGACCATTACGAATAATATTTTAAACTAATGAATAAACCTTTACGAACTTCCCACCCATTATTTAAAATTGCTAATAACGCATTAGTAGATTTACCAGCTCCTATTAATATTTCAAGATGATGAAATTTTGGATCATTATTGGGATTATGTCTAATTATTCAAATTTTAACTGGATTATTTTTAGCTATACATTATACAGCAGACGTAAACTTAGCTTTTTACAGAGTAAATCATATTTGTCGTGACGTAAATTATGGATGATTATTACGAACTCTACATGCTAATGGTGCGTCATTTTTTTTTATTTGCATTTATTTACATGTAGGACGAGGAATATACTACGGTTCATATTTATTTACCCCTACATGATTAATTGGAGTAATTATTTTATTTTTAGTTATAGGAACTGCTTTTATAGGATATGTTCTTCCTTGAGGTCAAATATCATTTTGAGGAGCAACAGTAATTACAAATTTATTATCTGCCATTCCTTATTTAGGAATAGATTTAGTACAATGAGTATGAGGAGGATTTGCAGTTGATAATGCAACTCTTACTCGATTTTTTACATTTCACTTTATTTTACCTTTTATTGTTTTAGCTATAACAATAATTCATTTATTATTTTTACACCAAACAGGATCTAATAATCCTATCGGATTAAACTCAAATATTGATAAAATTCCATTTCACCCATATTTCACTTTTAAGGATATTGTCGGTTTTATTGTAATAATTTTTGCTTTAATTGCTTTAGTATTAATTAACCCTTATTTATTAGGAGATCCAGATAATTTCATCCCAGCTAATCCATTAGTAACTCCAGCTCATATTCAACCAGAATGATATTTTTTATTTGCATATGCTATTTTACGATCTATTCCTAATAAATTAGGAGGAGTAATTGCTTTAGTTTTATCTATTGCAATTTTAATAATTTTACCTTTTACTAACTTAAGAAAATTCCGAGGAATTCAATTTTACCCAATTAATCAAATTTTATTTTGAATTATAGTAGTAACAGTAATTTTATTAACATGAATTGGAGCTCGACCAGTTGAAGAACCTTATGTTTTAATTGGACAAATTTTAACAATTATTTATTTTTTATATTATTTAATTAACCCATTAGTTAATAAATGATGAGATAATTTATTAAATTAATTAGTTAATGAGCTTGAATAAGCATATGTTTTGAAAACATAAGATAGAATTTAATTTTCTATTAACTTTACTAAATTTAATTATATAATAAAGAAATTAATAAAATTTTAAACCCAATAAAAAATAATAAATAATTTAAAGAAAAAGATAAAAAACACTTTCAAGCTAAATATATTAATTTATCATAACGAAATCGAGGTAAAGTACCACGAGCTCAAATAAAAACAAAAGAAATAAATGTTAATTTTACATAAAAAAATAATCTAAAAACATCACATCCTAAAAAAATTACAGAAAATAATATTCTTATAAATAAAATTCTTGCATATTCAGCCATAAAAATTAAAGCAAAT
			CCCCCTCTTCTATATTCTACATTAAATCCAGAAACTAATTCTGATTCCCCTTCAGCAAAATCAAATGGAGTTCGATTAGTTTCAGCTAAAGAAATAGTTAATCAAACTAAAGCTATAGGAAATAAAATAACTAAAAATCATATATAAATCTGATAATAATAAAAATAAACTATATTATATCTTCCAATTAAAAAAATAAAAGATAATAAAATTAATGCTAAACTAACTTCATAAGAAATCGTTTGAGCTACTGCCCGTAATCCCCCTAATAAAGCATAATTAGAATTTGACGATCAACCTGCTACTATAACAGTATAAACCCCTAAACTTGTACAACATAAAAAAAATAATCCACCTAAATTAAATGAATACAATTTAACAAAAAAAGGTATACATATCCAAACAAATAAAGATAAAAATAAAGAAAAAATTGGTGAAATATAATATCTTAAATAATTTGATAATAAAGGATAAGTTTGTTCCTTAGTAAATAACTTAATTGCATCACAAAAAGGTTGAGGAATTCCTATTAAACCTACTTTATTAGGACCCTTACGAATTTGAATATACCCTAAAACTTTTCGTTCTAATAAAGTTAAAAAAGCTACTCTTACTAACACACAAATAATTAATAATAAACTTCCAATTAATGATAAAACAAATTCTATATAAAACAAGTACTATTTGTAATAAAAATTACATAAATAAATTCTAAATTTATTGCACTAATCTGCCAAAATAGTTTATATTAATAATATTCATAATAAAAAATACAATTATTCTAATATTTGGTCCTTTCGTACTAAAATATTATAATTTTTTAAAGATAGAAACCAACCTGGCTTACACCGGTTTGAACTCAGATCATGTAAGAATTTAAAAGTCGAACAGACTTAAAATTTGAACGGCTACACCCAAAATTATATCTTAATCCAACATCGAGGTCGCAATCTTTTTTATCGATATGAACTCTCCAAAAAAATTACGCTGTTATCCCTAAAGTAACTTAATTTTTTAATCATTATTAATGGATCAACAATTCATAAATTAATGTTTTTATAAATTAAAAGTTTTTTAAATTTTAATATCACCCCAATAAAATATTTTATTTTATTAAAATTAAAATAATCTTTATAATTAAAATAAATAAAATATAAAGATTTATAGGGTCTTCTCGTCTTTTAAATTTATTTTAGCTTTTTGACTAAAAAATAAAATTCTATAAAAAATTTAAATGAAACAGTTAATATTTCGTCCAACCATTCATTCCAGCCTTCAATTAAAAGACTAATGATTATGCTACCTTTGCACAGTCAGAATACTGCGGCCATTTAAAAATTTTCAGTGGGCAGGTTAGACTTTATATTTAATTCAAAAAGACATGTTTTTGTTAAACAGGCGAACATTATTTTTGCCGAATTCTTTATTTAAACTTATCATTAAAATTTATTTTTACATAAAAATATACTAATTCTATCATTATTTCTTAATTTTATTAATTAAAATTAATATTTCAATAAATAATTAAAATTTAATAAATAATTTAATTTATAAAATAAATTATAACAAATTTTTTAATAATTGCTAATTCTAAGCATATATTTATTAAATTTATTTATTATTTTTAAAAATTTATTTTATAGCTTATCCCATAAAATATTAAAATTATAAATTATTTAATTTTTTAAATAACTAAATAAATTTATAATTTCTAAATTAAATTTATTTCTTGAAAAACTAGATACCTTTAAAAACGAATAACATTTCATTTCTAATATAATATTTTAAATAATTTTGTCACATTAACTTATATATTATATTAACTCTTTTAAAATCGAGAAAAATAAATATTTATTTTTTATTTAATAAACGCTGATACACAAGGTACAATAAATTAAATTTTCTTTTATAATAAAAATTTTTCAAATTATTTCAATTTTCTTTCACAATACTATTACACTATTATTAAAATTATTTTTTCTTTAAACAATACTAAAACA
			CTTAAATTTATAGTTATTTCTAATATTTTAAAATTTAATATTAATAATTAATAAATAAAATCTAATCAATTTATATTGATTTGCACAAAAATCTTTTCAATGTAAATGAAATGCTTTACTTTATAAGCTTTAAATTGTCTTTCTAGATACACTTTCCAGTACATCTACTATGTTACGACTTATCTTACCTTAATAATAAGAGCGACGGGCGATGTGTACATATTTTAGAGCTAAAATCAAATTATTAATCTTTATAATTTTACTACCAAATCCACCTTCAAAAACTTTTTCATAGTTTTATTCGTTTAAATAATTTTATTGTAACCCATTATTACTTAAATATAAGCTACACCTTGATCTGATATAAATTTTAATAAAAATTATTGAATATTATTATTCTTATAAAATATTCTGATAACGACGGTATATAAACTGATTACAAATTTAAGTAAGGTCCATCGTGGATTATCGATTACAAAACAGGTTCCTCTGGATAGACTAAAATACCGCCAAATTTTTTAAGTTTCAAGAACATAACTATTACTACTTTAGTGAACAAATTACATTTTAAATAATAGGGTATCTAATCCTAGTTTTTTACTAAAATTTTTTAGCTTCAATTATTATAATAAAAAATATTTTAAATATAAAATTTCACTTAATATATTTAATTTTATTTTAAAAAATCAATTTAACTAACACTAAAAAAATTTATTTGTATTATTGGTGTAACCGCGACTGCTGGCACCAATTTAGTCAATACTCTTTTATATTGCTATTTCTAAATTTCTTTAATTAATAATACTAATTACTGCGAATAATATCTTCTTTATTTATTATTAAAATAAATAAATAATCACACAAAAATTTACATATAAATCAAATTAATAACAAATTTTTAAGCCAAAATAAAACTTTAA
		</sequence>
		<sequence>
			<taxon idref="Drosophila_ananassae_SRR2127156"/>
			NATNAATTGCCTGATAAAAAGGGTTATCTTGATAGGGTAAATCATGCAGTTTTCTGCATTCATTGACACATTTTTATGTTTTTTATTATAAAGATTTTATATTTAATAGAATTAAACTATTCCCGAAAGTATCAAAAACTTTTGTGCATCATACACCAAAATATATCATTATTTATATAAATTTTAAAAAGATAAGCTAATTAAGCTACTGGGTTCATACCCCATTTATAAAGGTTATAGTCCTTTTCTTTTTAATTTTTAATAATTCATCAAAAATTTTATTTATTACAGTCATAATTATTGGAACACTAATTACAGTTACATCTAACTCTTGGTTAGGAGCTTGAATAGGTCTTGAAATTAATTTGTTGTCTTTTATTCCCCTATTAAGAGATAATAATAATTTAACATCTACTGAATCTTCTTTAAAATATTTTTTAACCCAAGCTTTAGCATCAACTGTTTTATTATTTTCAGTAATTTTATTAATATTAAAAAATAATTTTAATAATGAAGTTAATGAATCTTTTACTTCTATAATAATTATATCATCATTATTATTAAAAAGAGGAGCAGCTCCGTTTCATTTTTGATTTCCAAATATAATGGAAGGTTTAAATTGAATAAATTCTTTATTATTAATAACTTGACAAAAAATTGCTCCTTTAATATTAATTTCTTATTTAAATATTAAGGAACTTTTATTAATTAGAGTAATTTTATCAGTAATTGTTGGAGCTATTGGGGGGTTAAATCAAACTTCTTTACGAAAATTAATATCTTTCTCTTCAATTAATCATCTAGGATGAATATTAAGTTCTTTAATAATTAGAGAATCAATTTGATTAGTTTATTTTTTATTTTATTCTTTTTTATCTTTTATTTTAACATTTATATTTAATATTTTTAAATTATTTCATTTAAATCAATTATTTTCTTGATTTATTAATAGAAAAATTTTAAAATTTACATTATTTATAAATTTTTTATCTTTAGGAGGATTGCCACCATTTTTAGGATTCTTACCTAAATGATTAGTAATTCAACAACTAACTTCTTGTAATCAATATTTTTTATTGACTGCAATAATGATGTCAACTTTAATTACTTTATTTTTTTATTTACGAATTTGTTATTCAGCTTTTATATTAAATTATTTTGAAAATAATTGAATAATAACATTAAATATAAATAATTTTAATATAAATTTATATTTAATTTTAACATTTTTTTCAATTTTTGGATTAATTTTGATTTCATTATTTTTTTTTATACTTTAAGGCTTTAAGTTAATAAAACTAATAGCCTTCAAAGCTATAAATATGGGAGTATCCTTTAAGCCTTAGTAAATTTATTACTCCTTCAAAATTGCAGTTTGATGTCATTGTTGACTATAAGACCTAATATTTGTTATGATTATGATTAAGAAGAATTTTTCTTATAAATAGATTTACAATCTATCGCCTAAACTTCAGCCACTTAATCTAATCGCGACAATGATTATTTTCAACAAATCATAAAGATATTGGAACATTATATTTTATTTTTGGAGCTTGAGCTGGAATAGTTGGAACTTCACTAAGTATTTTAATTCGAGCTGAATTAGGACACCCTGGAGCTTTAATTGGAGATGATCAAATTTATAACGTTATTGTAACAGCACACGCTTTTATTATAATTTTTTTCATGGTTATACCAATTATAATTGGAGGATTTGGGAATTGATTAGTTCCTTTAATATTAGGAGCACCTGATATAGCATTCCCACGAATAAATAATATAAGATTTTGATTACTACCCCCTGCTCTTTCTCTATTATTAGTAAGAAGAATAGTTGAAAATGGAGCTGGTACTGGGTGAACAGTTTACCCACCTCTTTCAGCTGGAATTGCTCATGGAGGGGCTTCAGTTGATCTAGCTATTTTTTCATTACATTTAGCCGGAATTTCTTCAATTTTAGGAGCTGTAAATTTTATTACAACAGTAATTAATATACGATC
			AACTGGAATTACTCTAGATCGTATACCTTTATTTGTTTGATCGGTAGTAATTACAGCTTTATTATTACTTTTATCTTTACCAGTATTAGCTGGAGCTATTACCATATTATTAACAGATCGAAATTTAAATACATCATTTTTTGACCCAGCTGGAGGGGGGGATCCAATTTTATACCAACATTTATTTTGATTTTTTGGGCACCCAGAAGTATATATTTTAATTTTACCAGGATTCGGAATAATTTCTCATATTATTAGTCAAGAATCAGGTAAAAAGGAAACATTCGGGTCTTTAGGAATAATTTATGCAATATTAGCAATTGGATTATTAGGTTTTATTGTATGAGCTCATCATATATTTACTGTTGGAATAGACGTAGATACTCGAGCTTATTTTACTTCAGCAACTATAATTATTGCTGTCCCAACTGGTATTAAAATTTTCAGATGATTAGCCACATTACACGGAACTCAATTAACTTATTCCCCTGCTATTTTATGAGCATTAGGATTTGTCTTTTTATTTACAGTAGGTGGATTAACAGGAGTTGTTTTAGCTAATTCTTCTGTTGATATTATTCTTCATGATACATATTATGTTGTAGCTCATTTTCACTATGTATTATCAATAGGAGCTGTATTTGCTATTATAGCAGGATTTATTCACTGATATCCATTATTTACTGGATTAACATTAAATGTAAAATGATTAAAAAGTCAATTTATTATTATATTTATTGGAGTAAATTTAACATTTTTCCCACAACACTTTTTAGGATTAGCTGGTATGCCTCGTCGATATTCAGACTATCCAGATGCATATACTACATGAAATGTAGTATCTACAATTGGTTCAACTATTTCTTTATTAGGAATTTTATTTTTCTTTTATATTGTATGAGAAAGTTTAGTATCTCAACGACAAGTAATTTATCCAGTTCAATTAAATTCTTCAATTGAATGATACCAAAATACTCCTCCTGCTGAACATAGTTATTCTGAATTACCCCTTTTAACTAATTAATTTCTAATATGGCAGATTAGTGCAATGGATTTAAGCTCCATATATAAAGTATTTTACTTTTATTAGAAAATAAATGTCTACATGAGCTAATTTAAATCTTCAAGATAGAGCTTCTCCTTTAATGGAACAATTAATTTTTTTTCATGATCATGCATTATTAATTTTAATTATAATTACTGTTTTAGTAGGATATTTAATATTTATGTTATTTTTTAATAATTATGTAAATCGATTTCTTTTACATGGTCAATTAATTGAAATAATTTGAACAATTTTACCAGCAATTATTTTATTATTCATTGCTTTTCCTTCTCTTCGTCTTTTATACTTACTTGATGAAATTAATGAACCATCTGTAACTTTAAAAAGTATTGGACATCAATGATATTGAAGTTATGAATATTCAGATTTTAATAACATTGAATTTGATTCTTATATAATTCCTACTAATGAATTAGCAACTGATGGATTTCGTTTATTAGACGTTGATAATCGAGTAGTTTTACCTATAAATTCTCAAATTCGAATTTTAGTAACAGCTGCTGATGTAATTCACTCTTGAACAATTCCAGCTTTAGGAGTTAAGGTTGATGGAACTCCTGGACGATTAAACCAAACTAACTTTTTTATTAATCGACCTGGATTATTTTATGGACAATGTTCAGAAATTTGTGGGGCCAATCATAGTTTTATACCAATTGTAATTGAAAGTGTTCCTGTAAATTATTTTATTAAATGAATTTCTAATAATAATTCTTCATTAGATGACTGAAAGCAAGTGATGGTCTCTTAAACCATTTTATAGTAAATTAGCACTTACTTCTAATGGAATATATATATATATATATATATATATTAACTAAAAAATTAGTTAAATATATAACATTAGTATGTCAAACTAAAATTATTAAATTATTAATATTTTTTAATTCCACAAATAGCACCAATTAAATGATTATTATTATTTATTGTATTT
			TCTATTACATTTATTTTATTTTGTTCAATTAATTATTATTCTTATATACCTTCTTCTCCTAAATCTAATGAATTAAAAAATATTAATTTAAATTCAATAAATTGAAAATGATAACAAATTTATTTTCTGTATTCGACCCTTCAGCAATTTTTGGTATTTCTCTAAATTGATTAAGAACATTTTTAGGATTATTAATAATTCCTTCAATTTACTGATTAATACCTTCTCGATATAATATTTTTTGAAATTCAATTTTATTAACCTTACACAAAGAATTTAAAACTTTACTAGGACCTTCAGGACACAATGGTTCAACATTTATTTTTATTTCTTTATTTTCATTAATTTTATTTAATAATTTTATAGGATTATTCCCATATATTTTTACAAGAACAAGTCATTTAACTTTAACTTTATCTTTAGCTTTACCATTATGATTATGTTTTATATTATATGGATGAATAAATCATACACAACATATATTTGCTCATTTAGTACCTCAAGGAACACCAGCTGTTTTAATACCTTTTATGGTTTGCATTGAAACAATTAGAAATGTAATTCGACCAGGAACATTAGCTGTTCGACTAACTGCTAATATAATTGCAGGTCATTTATTATTAACTTTATTAGGTAATACAGGACCTTCTATATCTTATGTTCTTGTAACATTTTTATTAATTGCACAAATTGCTTTACTAGTTCTTGAATCAGCTGTAGCTATAATTCAATCCTATGTATTTGCTGTTTTAAGAACTTTATACTCTAGAGAAGTAAATTAATGTCAACACATTCAAATCACCCTTTTCATTTAGTTGATTATAGACCATGACCTTTAACAGGAGCAATTGGAGCTATGACAACTGTATCAGGAATAGTAAAATGATTTCATCAATATGATATTTCATTATTTTTTTTAGGAAATGTTATTACTATTTTAACAGTTTATCAATGATGACGAGATGTATCACGAGAAGGAACATATCAAGGACTTCACACTTATGCAGTAACAATTGGATTACGATGAGGAATAATTTTATTTATTTTGTCAGAAGTTTTATTTTTTGTTAGATTTTTCTGAGCATTTTTTCATAGAAGTTTATCTCCAGCTATTGAATTAGGAGCTTCATGACCCCCAATGGGAATTATTTCATTTAACCCATTCCAAATTCCTTTATTAAATACAGCTATTTTATTAGCTTCAGGAGTTACAGTTACATGAGCTCATCATAGACTTATAGAAAATAATCATTCTCAAACAACTCAAGGTTTATTTTTTACAGTTTTATTGGGGGTATATTTTACAATTTTACAAGCTTATGAATATATTGAAGCTCCCTTTACTATTGCAGACTCAATTTATGGTTCAACATTTTTTATAGCTACAGGATTTCATGGAATTCATGTATTAATTGGAACAACTTTTTTATTAGTATGTTTATTACGACATTTAAATAATCATTTTTCAAAAAATCATCATTTTGGATTTGAAGCAGCTGCATGATATTGACATTTTGTTGATGTAGTTTGATTATTTTTGTATATTACAATTTACTGATGAGGAGGATAATTTATTATTATTATCTATATAGTATAAAAGTATATTTGACTTCCAATCATAAGGTCTATTAATAATAGTATAGATAATTTTTTCAATTATTTTAATTGCTTTAATTATTTTATTAATTACAACTATTGTAATATTTCTAGCTTCTATCTTATCAAAAAAAGCTTTTATTGACCGAGAAAAAAGTTCACCTTTTGAATGCGGATTTGACCCAAAATCTTCTTCTCGATTACCATTTTCTTTACGATTCTTTTTAATTACAATTATTTTCTTAATTTTTGATGTAGAAATTGCTTTAATTTTACCAATAATTATTATTTTAAAATTTTCAAATATTATAATTTGATCAATTACAGCAATTTTATTTATTTTAATTTTACTAATTGGTTTATACCACGAATGAAATCAAGGTATATTAAATTGATCAAATTAA
			ATTAGGGTTGTAGTTAATTATAACATTTGATTTGCATTCAAAAAGTATTGAATTTCAATCTACCTTATGAATATGAAGCGATGAATTGCAGTTAGTTTCGACCTAACTTTAGGTAATTTTACCCTTATTCTTTAATTGAAACCAAAAAGCGGTATATCACTGTTAATGATACTATTGAGTAAAAACTCCAATTAAGGAAGTATGGTGATCAAGTAAAAGCTGCTAACTTTTTTCTTTTAATGGTTAAATTCCATTTATACTTCTATTTATATAGTTTAAAATAAAACCTTACATTTTCATTGTAATAATAAAATAATTAATTTTTATAAATTACTAAAATTAATTCACTATATCCAAAGATAAATTTATCTCCATAACATCTTCAGTGTCATACTCTAAATATAAGCTATTTGAATATATAAATAACAAAAAATTTAATAAAATTAAAATTCAAAATACAAATAATATTAAATAAATTTTTAAACTATTATTATGTATTAAAAATAAAGTTTGAGAATAATTAACTAATTTTTGATATAAATGTTGACCTCCAAAATATTCTGACCATCCTTGATCAAATCTCTTTACAACCAACTGTCCTATATTTAAAGGATAAAAAATTATTCCATAAGTTCTAATATAAGGTATAAACCATATAGAACCTAAAAATACAGAAATATTATAATTTAATAAAGATTTATTTAAAGAATAAAGATTAGTTATAGAAATTAAATAACCAAATAAACCACCAAAAATACATACAAATAATGTTAAAAACTTTATTAACTTAGGTAAACAAATTATATAAGGAATAGGAAAAATCAATCAATTTAATATTCTACCACCAATAATTCTTATAATTAATAAACCTATTATTCCACGTAATATTACTCAACTTTCATCATTTAATATATTTAATCTCCCACAATTTAAATCACCAGTTATAGAATAATAAACTAAACGAAAGGAATAACTAACTGTTAAACCAGTAGAAAAAAAATATAAAAAAAATGAAAATATATTGATATTTCTAATTATTACTACTTCTAAAATTATATCCTTAGAATAAAATCCAGCTAAAAATGGCATCCCACATAAAGCTAAATTAGAAACATTAAAACAAGCAGATGTTAAAGGTATATGAATTCTTAAACCCCCTATTAAACGAATGTCTTGAGAATTATTTATATTATGAATAATAGCTCCAGCACATATAAATAATAAAGCCTTAAATAAAGCATGAGTTAAAAGATGAAATATAGCCAACTTATAAAATCCTATTGATAAAATTCTTATCATTAAACCTAATTGACTTAAAGTAGATAAAGCAATAATTTTCTTTAAATCAAATTCAAAATTAGCACCTAATCCAGATATAAATATTGTTAATCTAGCTAATAATAATAATAATTGGCCTAATCATGAAAAACTTAATAAAATATTAAAACGAATTAATAAGTAAACCCCAGCTGTTACTAAAGTTGAAGAATGGACTAAAGCTGAAACTGGAGTAGGCGCAGCTATAGCAGCAGGTAATCACGAAGAAAAAGGAATTTGAGCTCTTTTAGTTATAGCGGCTAATATTACTAATCTACCAATTAATAATATTTCAAATTCATTTTGTATAACTTCTAAATAAAAAATATAATTTCATCTACCATAATTTAATATTCAAGCAATAGCTAATAATAGAGCGACATCTCCAATTCGATTAGATAAAGCAGTTAATATCCCGGCATTATAAGATTTAATATTTTGAAAATAAATTACCAAACAATAAGAAACTAATCCTAATCCATCCCAACCAAGTAAAATTCTAATTAAATTTGGTCTAATAATTAATAATATCATTGATAAAACAAATATTAATACTAATATAATAAATCGATTAATATTTTCATCTCTTTCTATATATTCTTTTCTGTAAAAAATTACTAAAGAAGCAATTATTAAAACAAATGACATAAATAATAAACTTATTCAATCAAATAAAAAAGTTA
			TTACAATTCTTATAGAATTTAATGAAACAACTTCCCATTCAATAAAATAAACTATATTATTTAACAAAAAATATAAACTAAATAAAAAACATGAAAAACTAATAGAAATTAAATTTACAAATCTAATTCTACAAATTGATAAATATTTCACGATCTAAAATGAATTTTTTCATATCACTAACACCACAAATTAGTATTTTTATTAAACTATTTAAATATAATCATAATATACATGATTCTCCCTTTAAAATTAATAAATTTAATGGTAATCAATGTAATAATATTAATAAATATTCTCGAATTTTCCCTCCTCTAAAAGCATAAACCCCTGAAAATAACTTTCCATGTTGACTAAAAGAATATAAATATAAAGTATAAGCTGCTCTAAAAAATGATAATAAAGATAATATAATTATAGAAACTCAAGATCAAGAAACAATTCTATTTAATAAAGAAATTTCACCTAATAAATTTAAGGTAGGAGGAGCAGCTATATTAGCTGAACTTAATAAAAATCATCATAAACTTATTGAAGGTATAAAATTTAATATACCCTTATTAATTAATAATCTTCGACTTCCTAAACGTTCATAAGAAACATTTGCTAAACAAAATAATCCTGAAGAACATAAACCATGAGCAATTATTAAAGTATAGGAACCAGATAATCCTCAATAAGTTATAGTTAATAACCCAGACAATACAATTCCTATATGAGCCACAGAAGAATAGGCAATTAAAGATTTTAAATCAGTTTGACGTAAACATACTAATCTCATTAATACTCCCCCTACTAATCTAATTCTAATTCAAACAAATCTATATTTTAAATTTATTAATTGAATAAAAGAAATAACCCGCAATAAACCATAACCACCTAATTTTAATATAATTCCAGCTAAAATTATTGAACCAGAAACAGGAGCTTCAACATGAGCCTTAGGCAACCATAAATGAACTAAAAATATTGGTATTTTTACTAAAAAAGCACATAATAAACAAAAATATAATAAATCATAATTAAATATAAAATTATTTATTAAATAAAAATTTATTGAACCAGTTTTATTTATTACATAAAAAATACCAATTAATATAGGTAAAGATACTAATAAAGTATAAAATAATAAATAAACTCCAGCTTGTAAACGTTCTGGTTGGTAACCTCACCCTAAAATTAAAAATAATGTAGGAATTAATCTTCTTTCAAAAAATAAATAAAACATAAATAATCTTATTCTTCTAAATGTTAAAATTAATAAAATTAATAAAACAACAATATTTAATAAAAATAAATTTTTATAATTATTATATTTATTAACACTTTCACTAGCCATTAATATTAATGAACAAATTCATAATCTTAATAAAACTAAACCATATGAAAGTATATCACAACCTAAAAAATAAGAAATTTCTGATCAATAATTTATAAAATTATTTATTAATAAAAAAATAAAACTAATAAAAAATAATATAATCTGTACCATTCAATATATATTATTAATAAAACACACAGGTAATAAAAATACTAAAAACAAAATAATTTTTAACATTATATAATATTAAATGATTGAAAATAATCATTTCCATGAGTTCGAATTATGGATACCAAAATTGATAAACCTAAAGCCCCTTCACATACTCTAAAAGTTAAAAATATTATTCTAAAATAACTTTCATAATTTAATATATTTAAATAAATAAATAATATAAAAAATAAAATTAAAACAATAAATTCTAAACTTAATAATATAGATAATAAATGCTTTCGATTAGAAACAAAACAAAATAAACCTAAAATAAATAAAATTATAGGTAGACTTCAATATAAAATTATAATCATTAGTTTTAATAGTTTAATAAAAACATTGGTCTTGTAAATCAAAAATAAGATTATTTCTTTTAAAACTTCAAGAGAAAAGAAAATTCTTTTTCATTAATCCCCAAAATTAATATTTTATATAAACTACCTCTTGATATTATTCAATTAATACTAT
			ATTCTTTAATTTTTTTAACAACAATTATTTTTTCAAATATAATTCACCCATTGGCTATAGGATTAACTTTATTAATTCAAACAGTTTTTATTTGTTTAATCACAGGTTTAATAACTAAAACATTTTGATACTCTTATATTTTATTTCTAATTTTTTTAGGGGGAATATTAGTTTTATTTATTTATGTTACATCACTAGCTTCAAATGAAATATTTAATTTATCAATTAAATTAACTTTATTTTCAGGTATTTTATTATTTAATTTATTTTTAATTTCAATTATCATTGATAAAACTTCAATTTCTTTTTTTATTAATAATAATGAAATACTTTCAATTTTTAATAATAATTCATATATTACAGAAAATTCTTTATCATTAAATAAATTATATAATTTTCCAACAAATTTTATCACAATTTTATTAATAAATTATTTATTAATTACTTTAATTGTTGTTGTAAAAATTACTAAATTATTTAAGGGACCATTACGAATAATATTTTAAACTAATGAATAAACCTTTACGAACTTCCCACCCATTATTTAAAATTGCTAATAACGCATTAGTAGATTTACCAGCTCCTATTAATATTTCAAGATGATGAAATTTTGGATCATTATTGGGATTATGTCTAATTATTCAAATTTTAACTGGACTATTTTTAGCTATACATTATACAGCAGACGTAAACTTAGCTTTTTACAGAGTAAATCATATTTGTCGTGACGTAAATTATGGATGATTATTACGAACTCTACATGCTAATGGTGCGTCATTTTTTTTTATTTGCATTTATTTACATGTAGGACGAGGAATATACTACGGTTCATATTTATTTACCCCTACATGATTAGTTGGAGTAATTATTTTATTTTTAGTTATAGGAACTGCTTTTATAGGATATGTTCTTCCTTGAGGTCAAATATCATTTTGAGGAGCAACAGTAATTACAAATTTATTATCTGCCATTCCTTATTTAGGAATAGATTTAGTACAATGAGTATGAGGAGGATTTGCAGTTGATAATGCAACTCTTACTCGATTTTTTACATTTCACTTTATTTTACCTTTTATTGTTTTAGCTATAACAATAATTCATTTATTATTTTTACACCAAACAGGATCTAATAATCCTATCGGATTAAACTCAAATATTGATAAAATTCCATTTCACCCATATTTCACTTTTAAGGATATTGTCGGTTTTATTGTAATAATTTTTGCTTTAATTGCTTTAGTATTAATTAACCCTTATTTATTAGGAGATCCAGATAATTTCATCCCAGCTAATCCATTAGTAACTCCAGCTCATATTCAACCAGAATGATATTTTTTATTTGCATATGCTATTTTACGATCTATTCCTAATAAATTAGGAGGAGTAATTGCTTTAGTTTTATCTATTGCAATTTTAATAATTTTACCTTTTACTAACTTAAGAAAATTCCGAGGAATTCAATTTTACCCAATTAATCAAATTTTATTTTGAATTATAGTAGTAACAGTAATTTTATTAACATGAATTGGAGCTCGACCAGTTGAAGAACCTTATGTTTTAATTGGACAAATTTTAACAGTTATTTATTTTTTATATTATTTAATTAACCCATTAGTTAATAAATGATGAGATAATTTATTAAATTAATTAGTTAATGAGCTTGAATAAGCATATGTTTTGAAAACATAAGATAGAATTTAATTTTCTATTAACTTTACTAAATTTAATTATATAATAAAGAAATTAATAAAATTTTAAACCCAATAAAAAATAATAAATAATTTAAAGAAAAAGATAAAAAACACTTTCAAGCTAAATATATTAATTTATCATAACGAAATCGAGGTAAAGTACCACGAGCTCAAATAAAAACAAAAGAAATAAATGTTAATTTTACATAAAAAAATAATCTAAAAACATCACACCCTAAAAAAATTACAGAAAATAATATTCTTATAAATAAAATTCTTGCATATTCAGCTATAAAAATTAAAGCAAAT
			CCCCCTCTTCTATATTCTACATTAAATCCAGAAACTAATTCTGATTCCCCTTCAGCAAAATCAAATGGAGTTCGATTAGTTTCAGCCAAAGAAATAGTTAATCAAACTAAAGCTATAGGAAATAAAATAACTAAAAATCATNTATAAATCTGATAATAATAAAAATAAACTATATTATATCTTCCAATTAAAAAAATAAAAGATAATAAAATTAATGCTAAACTAACTTCATAAGAAATCGTTTGAGCTACTGCCCGTAATCCCCCTAATAAAGCATAATTAGAATTTGATGATCAACCTGCTACTATAACAGTATAAACCCCTAAACTTGTACAACATAAAAAAAATAATCCACCTAAATTAAATGAATATAATTTAACAAAAAAAGGTATACATATCCAAACAAATAAAGATAAAAATAAAGAAAAAATTGGTGAAATATAATATCTTAAATAATTTGATAATAAAGGATAAGTTTGTTCCTTAGTAAATAACTTAATTGCATCACAAAAAGGTTGAGGAATTCCTATTAAACCTACTTTATTAGGACCCTTACGAATTTGAATATACCCTAAAACTTTTCGTTCTAATAAAGTTAAAAAAGCTACTCTTACTAACACACAAATAATTAATAATAAACTTCCAATTAATGATAAAACAAATTCTATATAAAACAAGTACTATTTGTAATAAAAATTACATAAATAAATTCTAAATTTATTGCACTAATCTGCCAAAATAGTTTATATTAATAATATTCATAATAAAAAATACAATTATTCTAATATTTGGTCCTTTCGTACTAAAATATTATAATTTTTTAAAGATAGAAACCAACCTGGCTTACACCGGTTTGAACTCAGATCATGTAAGAATTTAAAAGTCGAACAGACTTAAAATTTGAACGGCTACACCCAAAATTATATCTTAATCCAACATCGAGGTCGCAATCTTTTTTATCGATATGAACTCTCCAAAAAAATTACGCTGTTATCCCTAAAGTAACTTAATTTTTTAATCATTATTAATGGATCAACAATTCATAAATTAATGTTTTTATAAATTAAAAGTTTTTTAAATTTTAATATCACCCCAATAAAATATTTTATTTTATTAAAATTAAAATAATCTTTATAATTAAAATAAATAAAATATAAAGATTTATAGGGTCTTCTCGTCTTTTAAATTTATTTTAGCTTTTTGACTAAAAAATAAAATTCTATAAAAAATTTAAATGAAACAGTTAATATTTCGTCCAACCATTCATTCCAGCCTTCAATTAAAAGACTAATGATTATGCTACCTTTGCACAGTCAGAATACTGCGGCCATTTAAAAATTTTCAGTGGGCAGGTTAGACTTTATATTTAATTCAAAAAGACATGTTTTTGTTAAACAGGCGAACATTATTTTTGCCGAATTCTTTATTTAAACTTATCATTAAAATTTATTTTTACATAAAAATATACTAATTCTATCATTATTTCTTAATTTTATTAATTAAAATTAATATTTCAATAAATAATTAAAATTTAATAAATAATTTAATTTATAAAATAAATTATAACAAATTTTTTAATAATTGCTAATTCTAAGCATATATTTATTAAATTTATTTATTATTTTTAAAAATTTATTTTATAGCTTATCCCATAAAATATTAAAATTATAAATTATTTAATTTTTTAAATAACTAAATAAATTTATAATTTCTAAATTAAATTTATTTCTTGAAAAACTAGATACCTTTAAAAACGAATAACATTTCATTTCTAATATAATATTTTAAATAATTTTGTCACATTAACTTATATATTATATTAACTCTTTTAAAATCGAGAAAAATAAATATTTATTTTTTATTTAATAAACGCTGATACACAAGGTACAATAAATTAAATTTTCTTTTATAATAAAAATTTTTCAAATTATTTCAATTTTCTTTCACAATACTATTACACTATTATTAAAATTATTTTTTCTTTAAACAATACTAAAACA
			CTTAAATTTATAGTTATTTCTAATATTTTAAAATTTAATATTAATAATTAATAAATAAAATCTAATCAATTTATATTGATTTGCACAAAAATCTTTTCAATGTAAATGAAATGCTTTACTTTATAAGCTTTAAATTGTCTTTCTAGATACACTTTCCAGTACATCTACTATGTTACGACTTATCTTACCTTAATAATAAGAGCGACGGGCGATGTGTACATATTTTAGAGCTAAAATCAAATTATTAATCTTTATAATTTTACTACCAAATCCACCTTCAAAAACTTTTTCATAATTTTATTCGTTTAAATAATTTTATTGTAACCCATTATTACTTAAATATAAGCTACACCTTGATCTGATATAAATTTTAATAAAAATTATTGAATATTATTATTCTTATAAAATATTCTGATAACGACGGTATATAAACTGATTACAAATTTAAGTAAGGTCCATCGTGGATTATCGATTACAAAACAGGTTCCTCTGGATAGACTAAAATACCGCCAAATTTTTTAAGTTTCAAGAACATAACTATTACTACTTTAGTGAACAAATTACATTTTAAATAATAGGGTATCTAATCCTAGTTTTTTACTAAAATTTTTTAGCTTCAATTATTATAATAAAAAATATTTTAAATATAAAATTTCACTTAATATATTTAATTTTATTTTAAAAAATCAATTTAACTAACACTAAAAAAATTTATTTGTATTATTGGTGTAACCGCGACTGCTGGCACCAATTTAGTCAATACTCTTTTATATTGCTATTTCTAAATTTCTTTAATTAATAATACTAATTACTGCGAATAATATCTTCTTTATTTATTATTAAAATAAATAAATAATCACACAAAAATTTACATATAAATCAAATTAATAACAAATTTTTAAGCCAAAATAAAACTTTAA
		</sequence>
		<sequence>
			<taxon idref="Drosophila_ananassae_SRR2127161"/>
			NNTNAATTGCCTGATAAAAAGGGTTATCTTGATAGGGTAAATCATGCAGTTTTCTGCATTCATTGACACATTTTTATGTTTTTTATTATAAAGATTTTATATTTAATAGAATTAAACTATTCCCGAAAGTATCAAAAACTTTTGTGCATCATACACCAAAATATATCATTATTTATATAAATTTAAAAAAGATAAGCTAATTAAGCTACTGGGTTCATACCCCATTTATAAAGGTTGTAGTCCTTTTCTTTTTAATTTTTAATAATTCATCAAAAATTTTATTTATTACAGTCATAATTATTGGAACACTAATTACAGTTACATCTAACTCTTGGTTAGGAGCTTGAATAGGTCTTGAAATTAATTTATTGTCTTTTATTCCCCTATTAAGAGATAATAATAATTTAACATCTACTGAATCTTCTTTAAAATATTTTTTAACCCAAGCTTTAGCATCAACTGTTTTATTATTTTCAGTAATTTTATTAATATTAAAAAATAATTTTAATAATGAAATTAATGAATCTTTTACTTCTATAATAATTATATCATCATTATTATTAAAAAGAGGAGCTGCTCCGTTTCATTTTTGATTTCCAAATATAATGGAAGGTTTAAATTGAACAAATTCTTTATTATTAATAACTTGACAAAAAATTGCTCCTTTAATATTAATTTCTTATTTAAATATTAAGGAACTTTTATTAATTAGAGTAATTTTATCAGTAATTGTTGGAGCTATTGGAGGGTTAAATCAAACTTCTTTACGAAAATTAATATCTTTCTCTTCAATTAATCATCTAGGATGAATATTAAGTTCTTTAATAATTAGAGAATCAATTTGATTAGTTTATTTTTTATTTTATTCTTTTTTATCTTTTATTTTAACATTTATATTTAATATTTTTAAATTATTTCATTTAAATCAATTATTTTCTTGATTTATTAATAGAAAAATTTTAAAATTTACATTATTTATAAATTTTTTATCTTTAGGAGGGTTGCCACCATTTTTAGGATTCTTACCTAAATGATTAGTAATTCAACAACTAACTTCTTGTAATCAATATTTTTTATTGACTGCAATAATAATGTCAACTTTAATTACTTTATTTTTTTATTTACGAATTTGTTATTCAGCTTTTATATTAAATTATTTTGAAAATAATTGAATAATAACATTAAATATAAATAATTTTAATATAAATTTATATTTAATTTTAACATTTTTTTCAATTTTTGGATTAATTTTAATTTCATTATTTTTTTTTATACTTTAAGGCTTTAAGTTAATAAAACTAATAGCCTTCAAAGCTATAAATATGGGAGTATCCTTTAAGCCTTAGTAAATTTATTACTCCTTCAAAATTGCAGTTTGATGTCATTGTTGACTATAAGACCTAATATTTGTTATGATTATGATTAAGAAGAATTTTTCTTATAAATAGATTTACAATCTATCGCCTAAACTTCAGCCACTTAATCTAATCGCGACAATGATTATTTTCAACAAATCATAAAGATATTGGAACATTATATTTTATTTTTGGAGCTTGAGCTGGAATAGTTGGAACTTCACTAAGTATTTTAATTCGAGCTGAATTAGGACACCCTGGAGCTTTAATTGGAGATGATCAAATTTATAACGTTATTGTAACAGCACACGCTTTTATTATAATTTTTTTCATGGTTATACCAATTATAATTGGAGGATTTGGAAATTGATTAGTTCCTTTAATATTAGGAGCACCTGATATAGCATTCCCACGAATAAATAATATAAGATTTTGATTACTACCCCCTGCTCTTTCTCTATTATTAGTAAGAAGAATAGTTGAAAATGGAGCTGGTACTGGGTGAACAGTTTACCCACCTCTTTCAGCTGGAATTGCTCATGGAGGGGCTTCAGTTGATCTAGCTATTTTTTCATTACATTTAGCCGGAATTTCTTCAATTTTAGGAGCTGTAAATTTTATTACAACAGTAATTAATATACGATC
			AACTGGAATTACTCTAGATCGTATACCTTTATTTGTTTGATCGGTAGTAATTACAGCTTTATTATTACTTTTATCTTTACCAGTATTGGCCGGAGCTATTACCATATTATTAACAGATCGAAATTTAAATACATCATTTTTTGACCCAGCTGGAGGGGGAGATCCAATTTTATACCAACATTTATTTTGATTTTTTGGGCACCCAGAAGTATATATTTTAATTTTACCAGGATTCGGAATAATTTCTCATATTATTAGTCAAGAATCAGGTAAAAAGGAAACATTCGGGTCTTTAGGAATAATTTATGCAATATTAGCAATTGGATTATTAGGTTTTATTGTATGAGCTCATCATATATTTACTGTTGGAATAGACGTAGATACTCGAGCTTATTTTACTTCAGCAACTATAATTATTGCTGTCCCAACTGGTATTAAAATTTTCAGATGGTTAGCCACATTACACGGAACTCAATTAACTTATTCCCCTGCTATTTTATGAGCATTAGGATTTGTCTTTTTATTTACAGTAGGTGGATTAACAGGAGTTGTTTTAGCTAATTCTTCTGTTGATATTATTCTTCATGATACATATTATGTTGTAGCTCATTTTCACTATGTATTATCAATAGGAGCTGTATTTGCTATTATAGCAGGATTTATTCACTGATATCCATTATTTACTGGATTAACATTAAATGTAAAATGATTAAAAAGTCAATTTATTATTATATTTATTGGAGTAAATTTAACATTTTTCCCACAACACTTTTTAGGATTAGCTGGTATGCCCCGTCGATATTCAGACTATCCAGATGCATATACGACATGAAATGTAGTATCTACAATTGGTTCAACTATTTCTTTATTAGGAATTTTATTTTTCTTTTATATTGTATGAGAAAGTTTAGTATCTCAACGACAAGTAATTTATCCAGTTCAATTAAATTCTTCAATTGAATGATACCAAAATACTCCTCCTGCTGAACATAGTTATTCTGAATTACCCCTTTTAACTAATTAATTTCTAATATGGCAGACTAGTGCAATGGATTTAAGCTCCATATATAAAGTATTTTACTTTTATTAGAAAATAAATGTCTACATGAGCTAATTTAAATCTTCAAGATAGAGCTTCTCCTTTAATGGAACAATTAATTTTTTTTCATGATCATGCATTATTAATTTTAATTATAATTACTGTTTTAGTGGGATATTTAATATTTATGTTATTTTTTAATAATTATGTAAATCGATTTCTTTTACATGGTCAATTAATTGAAATAATTTGAACAATTTTACCAGCAATTATTTTATTATTCATTGCTTTTCCTTCTCTTCGTCTTTTATACTTACTTGATGAAATTAATGAACCATCTGTAACTTTAAAAAGTATTGGACATCAATGATATTGAAGTTATGAATATTCAGATTTTAATAATATTGAATTTGATTCTTATATAATTCCTACTAATGAATTAGCAACTGATGGATTTCGTTTATTAGACGTTGACAATCGAGTAGTTTTACCTATAAATTCTCAAATTCGAATTTTAGTAACAGCTGCTGATGTAATTCACTCTTGAACAATTCCAGCTTTAGGAGTTAAGGTTGATGGAACTCCTGGACGATTAAACCAAACTAACTTTTTTATTAATCGACCTGGATTATTTTATGGACAATGTTCAGAAATTTGTGGGGCCAATCATAGTTTTATACCAATTGTAATTGAAAGTGTTCCTGTAAATTATTTTATTAAATGAATTTCTAATAATAATTCTTCATTAGATGACTGAAAGCAAGTGATGGTCTCTTAAACCATTTTATAGTAAATTAGCACTTACTTCTAATGGAATATATATATATATATATATATATATTAACTAAAAAATTAGTTAAATATATAACATTAGTATGTCAAACTAAAATTATTAAATTATTAATATTTTTTAATTCCACAAATAGCACCAATTAGATGATTATTATTATTTATTGTATTT
			TCTATTACATTTATTTTATTTTGTTCAATTAATTATTATTCTTATATACCTTCTTCTCCTAAATCTAATGAATTAAAAAATATTAATTTAAATTCAATAAATTGAAAATGATAACAAATTTATTTTCTGTATTCGACCCTTCAGCAATTTTTGGTATTTCTCTAAATTGATTAAGAACATTTTTAGGATTATTAATAATTCCTTCAATTTACTGATTAATACCTTCTCGATATAATATTTTTTGAAATTCAATTTTATTAACCTTACACAAAGAATTTAAAACTTTACTAGGACCTTCAGGACACAATGGTTCAACATTTATTTTTATTTCTTTATTTTCATTAATTTTATTTAATAATTTTATAGGATTATTCCCATATATTTTTACAAGAACAAGTCATTTAACTTTAACTTTATCTTTAGCTTTACCATTATGATTATGTTTTATATTATATGGATGAATAAATCATACACAACATATATTTGCTCATTTAGTACCTCAAGGAACACCAGCTGTTTTAATACCTTTTATGGTTTGCATTGAAACAATTAGAAATGTAATTCGACCAGGAACATTAGCTGTTCGACTAACTGCTAATATAATTGCAGGTCATTTATTATTAACTTTATTAGGTAATACAGGACCTTCTATATCTTATGTTCTTGTAACATTTTTATTAATTGCACAAATTGCTTTACTAGTTCTTGAATCAGCTGTAGCTATAATTCAATCCTATGTATTTGCTGTTTTAAGAACTTTATACTCTAGAGAAGTAAATTAATGTCAACACATTCAAATCACCCTTTTCATTTAGTTGATTATAGACCATGACCTTTAACAGGAGCAATCGGAGCTATGACAACTGTATCAGGAATAGTAAAATGATTTCATCAATATGATATTTCATTATTTTTTTTAGGAAATGTTATTACTATTTTAACAGTTTATCAATGATGACGAGATGTATCACGAGAAGGAACATATCAAGGACTTCACACTTATGCAGTAACAATTGGATTGCGATGAGGAATAATTTTATTTATTTTGTCAGAAGTTTTATTTTTTGTTAGATTTTTCTGAGCATTTTTTCATAGAAGTTTATCTCCAGCTATTGAATTAGGAGCTTCATGACCCCCAATGGGAATTATTTCATTTAACCCATTCCAAATTCCTTTATTAAATACAGCTATTTTATTAGCTTCAGGAGTTACAGTTACATGAGCTCATCATAGACTTATGGAAAATAATCATTCTCAAACAACTCAAGGTTTATTTTTTACAGTTTTATTGGGAGTATATTTTACAATTTTACAAGCTTATGAATATATTGAAGCTCCTTTTACTATTGCAGACTCAATTTATGGTTCAACATTTTTTATAGCTACAGGATTTCATGGAATTCATGTATTAATTGGAACAACTTTTTTATTAGTATGTTTATTACGACATTTAAATAATCATTTTTCAAAAAATCATCATTTTGGATTTGAAGCAGCTGCATGATATTGACATTTTGTTGATGTAGTTTGATTATTTTTGTATATTACAATTTACTGATGAGGAGGATAATTTATTATTATTATCTATATAGTATAAAAGTATATTTGACTTCCAATCATAAGGTCTATTAATAATAGTATAGATAATTTTTTCAATTATTTTAATCGCTTTAATTATTTTATTAATTACAACTATTGTAATATTTCTAGCTTCTATCTTATCAAAAAAAGCTTTTATTGACCGAGAAAAAAGTTCACCTTTTGAATGCGGATTTGACCCAAAATCTTCTTCTCGATTACCATTTTCTTTACGATTCTTTTTAATTACAATTATTTTCTTAATTTTTGATGTAGAAATTGCTTTAATTTTACCAATAATTATTATTTTAAAATTTTCAAATATTATAATTTGATCAATTACAGCAATTTTATTTATTTTAATTTTACTAATTGGTTTATACCACGAATGAAATCAAGGTATATTAAATTGATCAAATTAA
			ATTAGGGTTGTAGTTAATTATAACATTTGATTTGCATTCAAAAAGTATTGAATTTCAATCTACCTTATGAATATGAAGCGATGAATTGCAGTTAGTTTCGACCTAACTTTAGGTAATTTTACCCTTATTCTTTAATTGAAACCAAAAAGCGGTATATCACTGTTAATGATACTATTGAGTAAAAACTCCAATTAAGGAAGTATGGTGATCAAGTAAAAGCTGCTAACTTTTTTCTTTTAATGGTTAAATTCCATTTATACTTCTATTTATATAGTTTAAAATAAAACCTTACATTTTCATTGTAATAATAAAATAATTAATTTTTATAAATTACTAAAATTAATTCACTATATCCAAAGATAAATTTATCTCCATAACATCTTCAGTGTCATACTCTAAATATAAGCTATTTGAATATATAAATAATAAAAAATTTAATAAAATTAAAATTCAAAATACAAATAATATTAAATAAATTTTTAAACTATTATTATGTATTAAAAATAAAGTTTGAGAATAATTAACTAATTTTTGATATAAATGTTGACCTCCAAAATATTCTGACCATCCTTGATCAAATCTTTTTACAACCAACTGTCCTATATTTAAAGGATAAAAAATTATTCCATAAGTTCTAATATAAGGTATAAATCATATAGAACCTAAAAATACAGAAATATTATAATTTAATAAAGATTTATTTAAAGAATAAAGATTAGTTATAGAAATTAAATAACCAAATAAACCACCAAAAATACATACAAATAATGTTAAAAACTTTATTAACTTAGGTAAACAAATTATATAGGGAATAGGAAAAATCAATCAATTTAATATTCTACCACCAATAATTCTTATAATTAATAAACCTATTATTCCACGTAATATTACTCAACTTTCATCATTTAATATATTTAATCTCCCACAATTTAAATCACCAGTTATAGAATAATAAACTAAACGAAAGGAATAACTAACTGTTAAACCAGTAGAAAAAAAATATAAAAAAAATGAAAATATATTGATATTTCTAATTATTACTACTTCTAAAATTATATCCTTAGAATAAAATCCAGCTAAAAATGGCATCCCACATAAAGCTAAATTAGAAACATTAAAACAAGCAGATGTTAAAGGTATATGAATTCTTAAACCCCCTATTAAACGAATGTCTTGAGAATTATTTATATTATGAATAATAGCTCCAGCACATATAAATAATAAAGCCTTAAATAAAGCATGAGTTAAAAGATGAAATATAGCCAACTTATAAAATCCTATTGATAAAATTCTTATCATTAAACCTAATTGACTTAAAGTAGATAAAGCAATAATTTTCTTTAAATCAAATTCAAAATTGGCACCTAATCCAGATATAAATATTGTTAATCTAGCTAATAATAATAATAATTGGCCTAATCATGAAGAACTTAATAAAATATTAAAACGAATTAATAAATAAACCCCAGCTGTTACTAAAGTTGAAGAATGGACTAAAGCTGAAACTGGGGTAGGTGCAGCTATAGCAGCAGGTAATCACGAAGAAAAAGGAATTTGAGCTCTTTTAGTTATAGCGGCTAATATTACTAATCTACCAATTAATAATATTTCAAATTCATTTTGTATAACTTCTAAATAAAAAATATAATTTCATCTACCATAATTTAATATTCAAGCAATAGCTAATAATAGAGCAACATCTCCAATTCGATTAGATAAAGCAGTTAATATTCCGGCATTATAAGATTTAATATTTTGAAAATAAATTACCAAACAATAAGAAACTAATCCTAATCCATCCCAACCAAGTAAAATTCTAATTAAATTTGGTCTAATAATTAATAATATCATTGACAAAACAAATATTAATACTAATATAATAAATCGATTAATATTTTCATCTCTTTCTATATATTCTTTTCTGTAAAAAATTACTAAAGAAGCAATTATTAAAACAAATGACATAAATAATAAACTTATTCAATCAAATAAAAAAGTTA
			TTACAATTCTTATAGAATTTAATGAAACAACTTCCCATTCAATAAAATAAACTATATTATTTAACAAAAAATATAAACTAAATAAAAAACATGAAAAACTAATAGAAATTAAATTTACAAATCTAATTCTACAAATTGATAAATATTTCACGATCTAAAATGAATTTTTTCATATCACTAACACCACAAATTAGTATTTTTATTAAACTATTTAAATATAATCATAATATACATGATTCTCCCTTTAAAATTAATAAATTTAATGGTAATCAATGTAATAATATTAATAAATATTCTCGAATTTTCCCTCCTCTAAAAGCATAAACCCCTGAAAATAACTTTCCATGTTGACTAAAAGAATATAAATATAAAGTATAAGCTGCTCTAAAAAATGATAATAAAGATAATATAATTATAGAAACTCAAGATCAAGAAACAATTCTATTTAATAAAGAAATTTCACCTAATAAATTTAAGGTAGGAGGAGCAGCTATATTAGCTGAACTTAATAAAAATCATCATAAACTTATTGAAGGTATAAAATTTAATATACCCTTATTAATTAATAATCTTCGACTTCCTAAACGTTCATAAGAAACATTTGCTAAACAAAATAATCCTGAAGAACATAAACCATGAGCAATTATTAAAGTATAGGAACCAGATAATCCTCAATAAGTTATAGTTAATAACCCAGACAATACAATTCCTATATGAGCCACAGAAGAATAGGCAATTAAAGATTTTAAATCAGTTTGACGTAAACATACTAATCTCACTAATACTCCCCCTACTAATCTAATTCTAATTCAAACAAATCTATATTTTAAATTTATTAATTGAATAAAAGAAATAACCCGCAATAAACCATAACCACCTAATTTTAATATAATTCCAGCTAAAATTATTGAACCAGAAACAGGAGCTTCAACATGAGCCTTAGGCAACCATAAATGAACTAAAAATATTGGTATTTTTACTAAAAAAGCACATAATAAACAAAAATATAATAAATCATAATTAAATATAAAATTATTTATTAAATAAAAATTTATTGAACCAGTTTTATTTATTACATAAAAAATACCAATTAATATAGGTAAAGATACTAATAAAGTATAAAATAATAAATAAACTCCAGCTTGTAAACGTTCTGGTTGGTAACCTCACCCTAAAATTAAAAATAATGTAGGAATTAATCTTCTTTCAAAAAATAAATAAAACATAAATAATCTTATTCTTCTAAATGTTAAAATTAATAAAATTAATAAAACAACAATATTTAATAAAAATAAATTTTTATAATTATTATATTTATTAACACTTTCACTAGCCATTAATATTAATGAACAAATTCATAATCTTAATAAAACTAAACCATATGAAAGTATATCACAACCTAAAAAATAAGAAATTTCTGATCAATAATTTATAAAATTATTTATTAATAAAAAAATAAAACTAATAAAAAATAATATAATTTGTACCATTCAATATATATTATTAATAAAACACACAGGTAATAAAAATACTAAAAACAAAATAATTTTTAACATTATATAATATTAAATGATTGAAAATAATCATTTCCATGAGTTCGAATTATAGATACCAAAATTGATAAACCTAAAGCCCCTTCACATACTCTAAAAGTTAAAAATATTATTCTAAAATAACTTTCATAATTTAATATATTTAAATAAATAAATAATATAAAAAATAAAATTAAAACAATAAATTCTAAACTTAATAATATAGATAATAAATGCTTTCGATTAGAAACAAAACAAAATAAACCTAAAATAAATAAAATTATAGGTAAACTTCAATATAAAATTATAATCATTAGTTTTAATAGTTTAATAAAAACATTGGTCTTGTAAATCAAAAATAAGATTATTTCTTTTAAAACTTCAAGAGAAAAGAAAATTCTTTTTCATTAATCCCCAAAATTAATATTTTATATAAACTACCTCTTGATATTATTCAATTAATACTAT
			ATTCTTTAATTTTTTTAACAACAATTATTTTTTCAAATATAATTCACCCATTGGCTATAGGATTAACTTTATTAATTCAAACAGTTTTCATTTGTTTAATCACAGGTTTAATAACTAAAACATTTTGATACTCTTATATTTTATTTCTAATTTTTTTAGGGGGAATATTAGTTTTATTTATTTATGTTACATCACTAGCTTCAAATGAAATATTTAATTTATCAATTAAATTAACTTTATTTTCAGGTATTTTATTATTTAATTTATTTTTAATTTCAATTATCATTGATAAAACTTCAATTTCTTTTTTTATAAATAATAATGAAATACTTTCAATTTTTAATAATAATTCATATATTACAGAAAATTCTTTATCATTAAATAAATTATATAATTTTCCAACAAATTTTATCACAATTTTATTAATAAATTATTTATTAATTACTTTAATTGTTGTTGTAAAAATTACTAAATTATTTAAGGGACCATTACGAATAATATTTTAAATTAATGAATAAACCTTTACGAACTTCCCACCCATTATTTAAAATTGCTAATAACGCATTAGTAGATTTACCCGCTCCTATTAATATTTCAAGATGATGAAATTTTGGATCATTATTGGGATTATGTCTAATTATTCAAATTTTAACTGGATTATTTTTAGCTATACATTATACAGCAGACGTAAACTTAGCTTTTTACAGAGTAAATCATATTTGTCGTGATGTAAATTATGGATGATTATTACGAACTCTACATGCTAATGGTGCGTCATTTTTTTTTATTTGCATTTATTTACATGTAGGACGAGGAATATACTACGGTTCATATTTATTTACCCCTACATGATTAGTTGGAGTAATTATTTTATTTTTAGTTATAGGAACTGCTTTTATAGGATATGTTCTTCCTTGAGGTCAAATATCATTTTGAGGAGCAACAGTAATTACAAATTTATTATCTGCCATTCCTTATTTAGGAATAGATTTAGTACAATGAGTATGAGGAGGATTTGCAGTTGATAATGCAACTCTTACTCGATTTTTTACATTTCACTTTATTTTACCTTTTATTGTTTTAGCTATAACAATAATTCATTTATTATTTTTACACCAAACAGGATCTAATAATCCTATCGGATTAAACTCAAATATTGATAAAATTCCATTTCACCCATATTTCACTTTTAAGGATATTGTCGGTTTTATTGTAATAATTTTTGCTTTAATTGCTTTAGTATTAATTAACCCTTATTTATTAGGAGATCCAGATAATTTCATCCCAGCTAATCCATTAGTAACTCCAGCTCATATTCAACCAGAATGATATTTTTTATTTGCATATGCTATTTTACGATCTATTCCTAATAAATTAGGAGGAGTAATTGCTTTAGTTTTATCTATTGCAATTTTAATAATTTTACCTTTTACTAACTTAAGAAAATTCCGAGGAATTCAATTTTACCCAATTAATCAAATTTTATTTTGAATTATAGTAGTAACAGTAATTTTATTAACATGAATTGGAGCTCGACCAGTTGAAGAACCTTATGTTTTAATTGGACAAATTTTAACAGTTATTTATTTTTTATATTATTTAATTAACCCATTAGTTAATAAATGATGAGATAATTTATTAAATTAATTAGTTAATGAGCTTGAATAAGCATATGTTTTGAAAACATAAGATAGAATTTAATTTTCTATTAACTTTACTAAATTTAATTATATAATAAAGAAATTAATAAAATTTTAAACCCAATAAAAAATAATAAATAATTTAAAGAAAAAGATAAAAAACACTTTCAAGCTAAATATATTAATTTATCATAACGAAATCGAGGTAAAGTACCACGAGCTCAAATAAAAACAAAAGAAATAAATGTTAATTTTACATAAAAAAATAATCTAAAAACATCACATCCTAAAAAAATTACAGAAAATAATATTCTTATAAATAAAATTCTTGCATATTCAGCTATAAAAATTAAAGCAAAT
			CCCCCTCTTCTATATTCTACATTAAATCCAGAAACTAATTCTGATTCCCCTTCAGCAAAATCAAATGGAGTTCGATTAGTTTCAGCCAAAGAAATAGTTAATCAAACTAAAGCTATAGGAAATAAAATAACTAAAAATCATATATAAATCTGATAATAATAAAAATAAACTATATTATATCTTCCAATTAAAAAAATAAAAGATAATAAAATTAATGCTAAACTAACTTCATAAGAAATCGTTTGAGCTACTGCCCGTAATCCTCCTAATAAAGCATAATTAGAATTTGATGATCAACCTGCTACTATAACAGTATAAACCCCTAAACTTGTACAACATAAAAAAAATAATCCACCTAAATTAAATGAATACAATTTAACAAAAAAAGGTATACATATCCAAACAAATAAAGATAAAAATAAAGAAAAAATTGGTGAAATATAATATCTTAAATAATTTGATAATAAAGGATAAGTTTGTTCCTTAGTAAATAATTTAATTGCATCACAAAAAGGTTGAGGAATTCCTATTAAACCTACTTTATTAGGACCCTTACGAATTTGAATATACCCTAAAACTTTTCGTTCTAATAAAGTTAAAAAAGCTACTCTTACTAACACACAAATAATTAATAATAAACTTCCAATTAATGATAAAACAAATTCTATATAAAACAAGTACTATTTGTAATAAAAATTACATAAATAAATTCTAAATTTATTGCACTAATCTGCCAAAATAGTTTATATTAATAATATTCATAATAAAAAATACAATTATTCTAATATTTGGTCCTTTCGTACTAAAATATTATAATTTTTTAAAGATAGAAACCAACCTGGCTTACACCGGTTTGAACTCAGATCATGTAAGAATTTAAAAGTCGAACAGACTTAAAATTTGAACGGCTACACCCAAAATTATATCTTAATCCAACATCGAGGTCGCAATCTTTTTTATCGATATGAACTCTCCAAAAAAATTACGCTGTTATCCCTAAAGTAACTTAATTTTTTAATCATTATTAATGGATCAACAATTCATAAATTAATGTTTTTATAAATTAAAAGTTTTTTAAATTTTAATATCACCCCAATAAAATATTTTATTTTATTAAAATTAAAATAATCTTTATAATTAAAATAAATAAAATATAAAGATTTATAGGGTCTTCTCGTCTTTTAAATTTATTTTAGCTTTTTGACTAAAAAATAAAATTCTATAAAAAATTTAAATGAAACAGTTAATATTTCGTCCAACCATTCATTCCAGCCTTCAATTAAAAGACTAATGATTATGCTACCTTTGCACAGTCAGAATACTGCGGCCATTTAAAAATTTTCAGTGGGCAGGTTAGACTTTATATTTAATTCAAAAAGACATGTTTTTGTTAAACAGGCGAACATTATTTTTGCCGAATTCTTTATTTAAACTTATCATTAAAATTTATTTTTACATAAAAATATACTAATTCTATCATTATTTCTTAATTTTATTAATTAAAATTAATATTTCAATAAATAATTAAAATTTAATAAATAATTTAATTTATAAAATAAATTATAACAAATTTTTTAATAATTGCTAATTCTAAGCATATATTTATTAAATTTATTTATTATTTTTAAAAATTTATTTTATAGCTTATCCCATAAAATATTAAAATTATAAATTATTTAATTTTTTAAATAACTAAATAAATTTATAATTTCTAAATTAAATTTATTTCTTGAAAAACTAGATACCTTTAAAAACGAATAACATTTCATTTCTAATATAATATTTTAAATAATTTTGTCACATTAACTTATATATTATATTAACTCTTTTAAAATCGAGAAAAATAAATATTTATTTTTTATTTAATAAACGCTGATACACAAGGTACAATAAATTAAATTTTCTTTTATAATAAAAATTTTTCAAATTATTTCAATTTTCTTTCACAATACTATTACACTATTATTAAAATTATTTTTTCTTTAAACAATACTAAAACA
			CTTAAATTTATAGTTATTTCTAATATTTTAAAATTTAATATTAATAATTAATAAATAAAATCTAATCAATTTATATTGATTTGCACAAAAATCTTTTCAATGTAAATGAAATGCTTTACTTTATAAGCTTTAAATTGTCTTTCTAGATACACTTTCCAGTACATCTACTATGTTACGACTTATCTTACCTTAATAATAAGAGCGACGGGCGATGTGTACATATTTTAGAGCTAAAATCAAATTATTAATCTTTATAATTTTACTACCAAATCCACCTTCAAAAACTTTTTCATAGTTTTATTCGTTTAAATAATTTTATTGTAACCCATTATTACTTAAATATAAGCTACACCTTGATCTGATATAAATTTTAATAAAAATTATTGAATATTATTATTCTTATAAAATATTCTGATAACGACGGTATATAAACTGATTACAAATTTAAGTAAGGTCCATCGTGGATTATCGATTACAAAACAGGTTCCTCTGGATAGACTAAAATACCGCCAAATTTTTTAAGTTTCAAGAACATAACTATTACTACTTTAGTGAACAAATTACATTTTAAATAATAGGGTATCTAATCCTAGTTTTTTACTAAAATTTTTTAGCTTCAATTATTATAATAAAAAATATTTTAAATATAAAATTTCACTTAATATATTTAATTTTATTTTAAAAAATCAATTTAACTAACACTAAAAAAATTTATTTGTATTATTGGTGTAACCGCGACTGCTGGCACCAATTTAGTCAATACTCTTTTATATTGCTATTTCTAAATTTCTTTAATTAATAATACTAATTACTGCGAATAATATCTTCTTTATTTATTATTAAAATAAATAAATAATCACACAAAAATTTACATATAAATCAAATTAATAACAAATTTTTAAGCCAAAATAAAACTTTAA
		</sequence>
		<sequence>
			<taxon idref="Drosophila_ananassae_SRR2127162"/>
			WATKAATTGCCTGATAAAAAGGGTTATCTTGATAGGGTAAATCATGCAGTTTTCTGCATTCATTGACACATTTTTATGTTTTTTATTATAAAGATTTTATATTTAATAGAATTAAACTATTCCCGAAAGTATCAAAAACTTTTGTGCATCATACACCAAAATATATCATTATTTATATAAATTTTAAAAAGATAAGCTAATTAAGCTACTGGGTTCATACCCCATTTATAAAGGTTATAGTCCTTTTCTTTTTAATTTTTAATAATTCATCAAAAATTTTATTTATTACAGTCATAATTATTGGAACACTAATTACAGTTACATCTAACTCTTGGTTGGGAGCTTGAATAGGTCTTGAAATTAATTTGTTGTCTTTTATTCCCCTATTAAGAGATAATAATAATTTAACATCTACTGAATCTTCTTTAAAATATTTTTTAACCCAAGCTTTAGCATCAACTGTTTTATTATTTTCAGTAATTTTATTAATATTAAAAAATAATTTTAATAATGAAGTTAATGAATCTTTTACTTCTATAATAATTATATCATCATTATTATTAAAAAGAGGAGCAGCTCCGTTTCATTTTTGATTTCCAAATATAATGGAAGGTTTAAATTGAACAAATTCTTTATTATTAATAACTTGACAAAAAATTGCTCCTTTAATATTAATTTCTTATTTAAATATTAAGGAACTTTTATTAATTAGAGTAATTTTATCAGTAATTGTTGGAGCTATTGGGGGGTTAAATCAAACTTCTTTACGAAAATTAATATCTTTCTCTTCAATTAATCATCTAGGATGAATATTAAGTTCTTTAATAATTAGAGAATCAATTTGACTAGTTTATTTTTTATTTTATTCTTTTTTATCTTTTATTTTAACATTTATATTTAATATTTTTAAATTATTTCATTTAAATCAATTATTTTCTTGATTTATCAATAGAAAAATTTTAAAATTTACATTATTTATAAATTTTTTATCTTTAGGAGGATTGCCACCATTTTTAGGATTCTTACCTAAATGATTAGTAATTCAACAACTAACTTCTTGTAATCAATATTTTTTATTGACTGCAATAATGATGTCAACTTTAATTACTTTATTTTTTTATTTACGAATTTGTTATTCAGCTTTTATATTAAATTATTTTGAAAATAATTGAATAATAACATTAAATATAAATAATTTTAATATAAATTTATATTTAATTTTAACATTTTTTTCAATTTTTGGATTAATTTTAATTTCATTATTTTTTTTTATACTTTAAGGCTTTAAGTTAATAAAACTAATAGCCTTCAAAGCTGTAAATATGGGAGTATCCTTTAAGCCTTAGTAAATTTATTACTCCTTCAAAATTGCAGTTTGATGTCATTGTTGACTATAAGACCTAATATTTGTTATGATTATGATTAAGAAGAATTTTTCTTATAAATAGATTTACAATCTATCGCCTAAACTTCAGCCACTTAATCTAATCGCGACAATGATTATTTTCAACAAATCATAAAGATATTGGAACATTATATTTTATTTTTGGAGCTTGAGCTGGAATAGTTGGAACTTCACTAAGTATTTTAATTCGAGCTGAATTAGGACACCCTGGAGCTTTAATTGGAGATGATCAAATTTATAACGTTATTGTAACAGCACACGCTTTTATTATAATTTTTTTCATGGTTATACCAATTATAATTGGAGGATTTGGGAATTGATTAGTTCCTTTAATATTAGGAGCACCTGATATAGCATTCCCACGAATAAATAATATAAGATTTTGATTACTACCCCCTGCTCTTTCTCTATTATTAGTAAGAAGAATAGTTGAAAATGGAGCTGGTACTGGGTGAACAGTTTACCCACCTCTTTCAGCTGGAATTGCTCATGGAGGGGCTTCAGTTGATCTAGCTATTTTTTCATTACATTTAGCCGGAATTTCTTCAATTTTAGGAGCTGTAAATTTTATTACAACAGTAATTAATATACGATC
			AACTGGAATTACTCTAGATCGTATACCTTTATTTGTTTGATCGGTAGTAATTACAGCTTTATTATTACTTTTATCTTTACCAGTATTGGCTGGAGCTATTACCATATTATTAACAGATCGAAATTTAAATACATCATTTTTTGACCCAGCTGGAGGGGGAGATCCAATTTTATACCAACATTTATTTTGATTTTTTGGGCACCCAGAAGTATATATTTTAATTTTACCAGGATTCGGAATAATTTCTCATATTATTAGTCAAGAATCAGGTAAAAAGGAAACATTCGGGTCTTTAGGAATAATTTATGCAATATTAGCAATTGGATTATTAGGTTTTATTGTATGAGCTCATCATATATTTACTGTTGGAATAGACGTAGATACTCGAGCTTATTTTACTTCAGCAACTATAATTATTGCTGTTCCAACTGGTATTAAAATTTTCAGATGATTAGCCACATTACACGGAACTCAATTAACTTATTCCCCTGCTATTTTATGAGCATTAGGATTTGTCTTTTTATTTACAGTAGGTGGATTAACAGGAGTTGTTTTAGCTAATTCTTCTGTTGATATTATTCTTCATGATACATATTATGTTGTAGCTCATTTTCACTATGTATTATCAATAGGAGCTGTATTTGCTATTATAGCAGGATTTATTCACTGATATCCATTATTTACTGGATTAACATTAAATGTAAAATGATTAAAAAGTCAATTTATTATTATATTTATTGGAGTAAATTTAACATTTTTCCCACAACACTTTTTAGGATTAGCTGGTATGCCTCGTCGATATTCAGACTATCCAGATGCATATACTACATGAAATGTAGTATCTACAATTGGTTCAACTATTTCTTTATTAGGAATTTTATTTTTCTTTTATATTGTATGAGAAAGTTTAGTATCTCAACGACAAGTAATTTATCCAGTTCAATTAAATTCTTCAATTGAATGATACCAAAATACTCCTCCTGCTGAACATAGTTATTCTGAATTACCCCTTTTAACTAATTAATTTCTAATATGGCAGACTAGTGCAATGGATTTAAGCTCCATATATAAAGTATTTTACTTTTATTAGAAAATAAATGTCTACATGAGCTAATTTAAATCTTCAAGATAGAGCTTCTCCTTTAATGGAACAATTAATTTTTTTTCATGATCATGCATTATTAATTTTAATTATAATTACTGTTTTAGTAGGATATTTAATATTTATGTTATTTTTTAATAATTATGTAAATCGATTTCTTTTACATGGTCAATTAATTGAAATAATTTGAACAATTTTACCAGCAATTATTTTATTATTCATTGCTTTTCCTTCTCTTCGTCTTTTATACTTACTTGATGAAATTAATGAACCATCTGTAACTTTAAAAAGTATTGGACATCAATGATATTGAAGTTATGAATATTCAGATTTTAATAATATTGAATTTGATTCTTATATAATTCCTACTAATGAATTAGCAACTGATGGATTTCGTTTATTAGACGTTGACAATCGAGTAGTTTTACCTATAAATTCTCAAATTCGAATTTTAGTAACAGCTGCTGATGTAATTCACTCTTGAACAATTCCAGCTTTAGGAGTTAAGGTTGATGGAACTCCTGGACGATTAAACCAAACTAACTTTTTTATTAATCGACCTGGATTATTTTATGGACAATGTTCAGAAATTTGTGGGGCCAATCATAGTTTTATACCAATTGTAATTGAAAGTGTTCCTGTAAATTATTTTATTAAATGAATTTCTAATAATAATTCTTCATTAGATGACTGAAAGCAAGTGATGGTCTCTTAAACCATTTTATAGTAAATTAGCACTTACTTCTAATGGAATATATATATATATATATATATATATTAACTAAAAAATTAGTTAAATATATAACATTAGTATGTCAAACTAAAATTATTAAATTATTAATATTTTTTAATTCCACAAATAGCACCAATTAGATGATTATTATTATTTATTGTATTT
			TCTATTACATTTATTTTATTTTGTTCAATTAATTATTATTCTTATATACCTTCTTCTCCTAAATCTAATGAATTAAAAAATATTAATTTAAATTCAATAAATTGAAAATGATAACAAATTTATTTTCTGTATTCGACCCTTCAGCAATTTTTGGTATTTCTCTAAATTGATTAAGAACATTTTTAGGATTATTAATAATTCCTTCAATTTACTGATTAATACCTTCTCGATATAATATTTTTTGAAATTCAATTTTATTAACTTTACATAAAGAATTTAAAACTTTACTAGGACCTTCAGGACACAATGGTTCAACATTTATTTTTATTTCTTTATTTTCATTAATTTTATTTAATAATTTTATAGGATTATTCCCATATATTTTTACAAGAACAAGTCATTTAACTTTAACTTTATCTTTAGCTTTACCATTATGATTATGTTTTATATTATATGGATGAATAAATCATACACAACATATATTTGCTCATTTAGTACCTCAAGGAACACCAGCTGTTTTAATACCTTTTATGGTTTGCATTGAAACAATTAGAAATGTAATTCGACCAGGAACATTAGCTGTTCGACTAACTGCTAATATAATTGCAGGTCATTTATTATTAACTTTATTAGGTAATACAGGACCTTCTATATCTTATGTTCTTGTAACATTTTTATTAATTGCACAAATTGCTTTACTAGTTCTTGAATCAGCTGTAGCTATAATTCAATCCTATGTATTTGCTGTTTTAAGAACTTTATACTCTAGAGAAGTAAATTAATGTCAACACATTCAAATCACCCTTTTCATTTAGTTGATTATAGACCATGACCTTTAACAGGAGCAATTGGAGCTATGACAACTGTATCAGGAATAGTAAAATGATTCCATCAATATGATATTTCATTATTTTTTTTAGGAAATGTTATTACTATTTTAACAGTTTATCAATGATGACGAGATGTATCACGAGAAGGAACATATCAAGGACTTCACACTTATGCAGTAACAATTGGATTGCGATGAGGAATAATTTTATTTATTTTGTCAGAAGTTTTATTTTTTGTTAGATTTTTCTGAGCATTTTTTCATAGAAGTTTATCTCCAGCTATTGAATTAGGAGCTTCATGACCCCCAATGGGAATTATTTCATTTAATCCATTCCAAATTCCTTTATTAAATACAGCTATTTTATTAGCTTCAGGAGTTACAGTTACATGAGCTCATCATAGACTTATAGAAAATAATCATTCTCAAACAACTCAAGGTTTATTTTTTACAGTTTTATTGGGAGTATATTTTACAATTTTACAAGCTTATGAATATATTGAAGCTCCTTTTACTATTGCAGACTCAGTTTATGGTTCAACATTTTTTATGGCTACAGGATTTCATGGAATTCATGTATTAATTGGAACAACTTTTTTATTAGTATGTTTATTACGACATTTAAATAATCATTTTTCAAAAAATCATCATTTTGGATTTGAAGCAGCTGCATGATATTGACATTTTGTTGATGTAGTTTGATTATTTTTGTATATTACAATTTACTGATGAGGAGGATAATTTATTATTATTATCTATATAGTATAAAAGTATATTTGACTTCCAATCATAAGGTCTATTAATAATAGTATAGATAATTTTTTCAATTATTTTAATCGCTTTAATTATTTTATTAATTACAACTATTGTAATATTTCTAGCTTCTATCTTATCAAAAAAAGCTTTTATTGACCGAGAAAAAAGTTCACCTTTTGAATGCGGATTTGACCCAAAATCTTCTTCTCGATTACCATTTTCTTTACGATTCTTTTTAATTGCAATTATTTTCTTAATTTTTGATGTAGAAATTGCTTTAATTTTACCAATAATTATTATTTTAAAATTTTCAAATATTATAATTTGATCAATTACAGCAATTTTATTTATTTTAATTTTACTAATTGGTTTATACCACGAATGAAATCAAGGTATATTAAATTGATCAAATTAA
			ATTAGGGTTGTAGTTAATTATAACATTTGATTTGCATTCAAAAAGTATTGAATTTCAATCTACCTTATGAATATGAAGCGATGAATTGCAGTTAGTTTCGACCTAACTTTAGGTAATTTTACCCTTATTCTTTAATTGAAACCAAAAAGCGGTATATCACTGTTAATGATACTATTGAGTAAAAACTCCAATTAAGGAAGTATGGTGATCAAGTAAAAGCTGCTAACTTTTTTCTTTTAATGGTTAAATTCCATTTATACTTCTATTTATATAGTTTAAAATAAAACCTTACATTTTCATTGTAATAATAAAATAATTAATTTTTATAAATTACTAAAATTAATTCACTATATCCAAAGATAAATTTATCTCCATAACATCTTCAGTGTCATACTCTAAATATAAGCTATTTGAATATATAAATAATAAAAAATTTAATAAAATTAAAATTCAAAATACAAATAATATTAAATAAATTTTTAAACTATTATTATGTATTAAAAATAAAGTTTGAGAATAATTAACTAATTTTTGGTATAAATGTTGACCTCCAAAATATTCTGACCATCCTTGATCAAATCTTTTTACAACCAACTGTCCTATATTTAAAGGATAAAAAATTATTCCATAAGTTCTAATATAAGGTATAAATCATATAGAACCTAAAAATACAGAAATATTATAATTTAATAAAGATTTATTTAAAGAATAAAGATTAATTATAGAAATTAAATAACCAAATAAACCACCAAAAATACATACAAATAATGTTAAAAACTTTATTAACTTAGGTAAACAAATTATATAGGGAATAGGAAAAATCAATCAATTTAATATTCTACCACCAATAATTCTTATAATTAATAAACCTATTATTCCACGTAATATTACTCAACTTTCATCATTTAATATATTTAATCTCCCACAATTTAAATCACCAGTTATAGAATAATAAACTAAACGAAAGGAATAACTAACTGTTAAACCAGTAGAAAAAAAATATAAAAAAAATGAAAATATATTGATATTTCTAATTATTACTACTTCTAAAATTATATCCTTAGAATAAAATCCAGCTAAAAATGGCATCCCACATAAAGCTAAATTAGAAACATTAAAACAAGCAGATGTTAAAGGTATATGAATTCTTAAACCCCCTATTAAACGAATGTCTTGAGAATTATTTATATTATGAATAATAGCTCCAGCACATATAAATAATAAAGCCTTAAATAAAGCATGAGTTAAAAGATGAAATATAGCCAACTTATAAAATCCTATTGATAAAATTCTTATCATTAAACCTAATTGACTTAAAGTAGATAAAGCAATAATTTTCTTTAAATCAAATTCAAAATTAGCACCTAATCCAGATATAAATATTGTTAATCTAGCTAATAATAATAATAATTGGCCTAATCATGAAGAACTTAATAAAATATTAAAACGAATTAATAAATAAACCCCAGCTGTTACTAAAGTTGAAGAATGGACTAAAGCTGAAACTGGAGTAGGCGCAGCTATAGCAGCAGGTAATCACGAAGAAAAAGGAATTTGAGCTCTTTTAGTTATAGCGGCTAATATTACTAATCTACCAATTAATAATATTTCAAATTCATTTTGTATAACTTCTAAATAAAAAATATAATTTCATCTACCATAATTTAATATTCAAGCAATAGCTAATAATAGAGCAACATCTCCAATTCGATTAGATAAAGCAGTTAATATCCCGGCGTTATAAGATTTAATATTTTGAAAATAAATTACCAAACAATAAGAAACTAATCCTAATCCATCCCAACCAAGTAAAATTCTAATTAAATTTGGTCTAATAATTAATAATATCATTGATAAAACAAATATCAATACTAATATAATAAATCGATTAATATTTTCATCTCTTTCTATATATTCTTTTCTGTAAAAAATTACTAAAGAAGCAATTATTAAAACAAATGACATAAATAATAAACTTATTCAATCAAATAAAAAAGTTA
			TTACAATTCTTATAGAATTTAATGAAACAACTTCCCATTCAATAAAATAAACTATATTATTTAACAAAAAATATAAACTAAATAAAAAACATGAAAAACTAATAGAAATTAAATTTACAAATCTAATTCTACAAATTGATAAATATTTCACGATCTAAAATGAATTTTTTCATATCACTAACACCACAAATTAGTATTTTTATTAAACTATTTAAATATAATCATAATATACATGATTCTCCCTTTAAAATTAATAAATTTAATGGTAATCAATGTAATAATATTAATAAATATTCTCGAATTTTCCCTCCTCTAAAAGCATAAACCCCTGAAAATAACTTTCCATGTTGACTAAAAGAATATAAATATAAAGTATAAGCTGCTCTAAAAAATGATAATAAAGATAGTATAATTATAGAAACTCAAGATCAAGAAACAATTCTATTTAATAAAGAAATTTCACCTAATAAATTTAAGGTAGGAGGAGCAGCTATATTAGCTGAACTTAATAAAAATCACCATAAACTTATTGAAGGTATAAAATTTAATATACCCTTATTAATTAATAATCTTCGACTTCCTAAACGTTCATAAGAAACATTTGCTAAACAAAATAATCCTGAAGAACATAAACCATGAGCAATTATTAAAGTATATGAACCAGATAATCCTCAATAAGTTATAGTTAATAATCCAGACAATACAATTCCTATATGAGCCACAGAAGAATAGGCAATTAAAGATTTTAAATCAGTTTGACGTAAACATACTAATCTCACTAATACTCCCCCTACTAATCTAATTCTAATTCAAACAAATCTATATTTTAAATTTATTAATTGAATAAAAGAAATAACCCGCAATAAACCATAACCACCTAATTTTAATATAATTCCAGCTAAAATTATTGAACCAGAAACAGGAGCTTCAACATGAGCCTTAGGCAACCATAAATGAACTAAAAATATTGGTATTTTTACTAAAAAAGCACATAATAAACAAAAATATAATAAATCATAATTAAATATAAAATTATTTATTAAATAAAAATTTATTGAACCAGTTTTATTTATTACATAAAAAATACCAATTAATATGGGTAAAGATACTAATAAAGTATAAAATAATAAATAAACTCCAGCTTGTAAACGTTCTGGTTGGTAACCTCACCCTAAAATTAAAAATAATGTAGGAATTAATCTTCTTTCAAAAAATAAATAAAACATAAATAATCTTATTCTTCTAAATGTTAAAATTAATAAAATTAATAAAACAACAATATTTAATAAAAATAAATTTTTATAATTATTATATTTATTAACACTTTCACTAGCCATTAATATTAATGAACAAATTCATAATCTTAATAAAACTAAACCATATGAAAGTATATCACAACCTAAAAAATAAGAAATTTCTGATCAATAATTTATAAAATTATTTATTAATAAAAAAATAAAACTAATAAAAAATAATATAATCTGTACCATTCAATATATATTATTAATAAAACATACAGGTAATAAAAATACTAAAAACAAAATAATTTTTAACATTATATAATATTAAATGATTGAAAATAATCATTTCCATGAGTTCGAATTATAGATACCAAAATTGATAAACCTAAAGCCCCTTCACATACTCTAAAAGTTAAAAATATTATTCTAAAATAACTTTCATAATTTAATATATTTAAATAAATAAATAATATAAAAAATAAAATTAAAACAATAAATTCTAAACTTAATAATATAGATAATAAATGCTTTCGATTAGAAACAAAACAAAATAAACCTAAAATAAATAAAATTATAGGTAGACTTCAATATAAAATTATAATCATTAGTTTTAATAGTTTAATAAAAACATTGGTCTTGTAAATCAAAAATAAGATTATTTCTTTTAAAACTTCAAGAGAAAAGAAAATTCTTTTTCATTAATCCCCAAAATTAATATTTTATATAAACTACCTCTTGATATTATTCAATTAATACTAT
			ATTCTTTAATTTTTTTAACAACAATTATTTTTTCAAATATAATTCACCCATTGGCTATGGGATTAACTTTATTAATTCAAACAGTTTTTATTTGTTTAATCACAGGTTTAATAACTAAAACATTTTGATACTCTTATATTTTATTTCTAATTTTTTTAGGGGGAATATTAGTTTTATTTATTTATGTTACATCACTAGCTTCAAATGAAATATTTAATTTATCAATTAAATTAACTTTATTTTCAGGTATTTTATTATTTAATTTATTTTTAATTTCAATTATCATTGATAAAACTTCAATTTCTTTTTTTATAAATAATAATGAAATACTTTCAATTTTTAATAATAATTCATATATTACAGAAAATTCTTTATCATTAAATAAATTATATAATTTTCCAACAAATTTTATCACAATTTTATTAATAAATTATTTATTAATTACTTTAATTGTTGTTGTAAAAATTACTAAATTATTTAAGGGACCATTACGAATAATATTTTAAACTAATGAATAAACCTTTACGAACTTCCCACCCATTATTTAAAATTGCTAATAACGCATTAGTAGATTTACCAGCTCCTATTAATATTTCAAGATGATGAAATTTTGGATCATTATTGGGATTATGTCTAATTATTCAAATTTTAACTGGATTATTTTTAGCTATACATTATACAGCAGACGTAAACTTAGCTTTTTATAGAGTAAATCATATCTGTCGTGACGTAAATTATGGATGATTATTACGAACTCTACATGCTAATGGTGCGTCATTTTTTTTTATTTGCATTTATTTACATGTAGGACGAGGAATATACTACGGTTCATATTTATTTACCCCTACATGATTAGTTGGAGTAATTATTTTATTTTTAGTTATAGGAACTGCTTTTATAGGATATGTTCTTCCTTGAGGTCAAATATCATTTTGAGGAGCAACAGTAATTACAAATTTATTATCTGCCATTCCTTATTTAGGAATAGATTTAGTACAATGAGTATGAGGAGGATTTGCAGTTGATAATGCAACTCTTACTCGATTTTTTACATTTCACTTTATTTTACCTTTTATTGTTTTAGCTATAACAATAATTCATTTATTATTTTTACACCAAACAGGATCTAATAATCCTATCGGATTAAACTCAAATATTGATAAAATTCCATTTCACCCATATTTCACTTTTAAGGATATTGTCGGTTTTATTGTAATAATTTTTGCTTTAATTGCTTTAGTATTAATTAACCCTTATTTATTAGGAGATCCAGATAATTTCATCCCAGCTAATCCATTAGTAACTCCAGCTCATATTCAACCAGAATGATATTTTTTATTTGCATATGCTATTTTACGATCTATTCCTAATAAATTAGGAGGAGTAATTGCTTTAGTTTTATCTATTGCAGTTTTAATAATTTTACCTTTTACTAACTTAAGAAAATTCCGAGGAATTCAATTTTACCCAATTAATCAAATTTTATTTTGAATTATAGTAGTAACAGTAATTTTATTAACATGAATTGGAGCTCGACCAGTTGAAGAACCTTATGTTTTAATTGGACAAATTTTAACAGTTGTTTATTTTTTATATTATTTAATTAACCCATTAGTTAATAAATGATGAGATAATTTATTAAATTAATTAGTTAATGAGCTTGAATAAGCATATGTTTTGAAAACATAAGATAGAATTTAATTTTCTATTAACTTTACTAAATTTAATTATATAATAAAGAAATTAATAAAATTTTAAACCCAATAAAAAATAATAAATAATTTAAAGAAAAAGATAAAAAACACTTTCAAGCTAAATATATTAATTTATCATAACGAAATCGAGGTAAAGTACCACGAGCTCAAATAAAAACAAAAGAAATAAATGTTAATTTTACATAAAAAAATAATCTAAAAACATCACATCCTAAAAAAATTACAGAAAATAATATTCTTATAAATAAAATTCTTGCATATTCAGCTATAAAAATTAAAGCAAAT
			CCCCCTCTTCTATATTCTACATTAAATCCAGAAACTAATTCTGATTCCCCTTCAGCAAAATCAAATGGAGTTCGATTAGTTTCAGCCAAAGAAATAGTTAATCAAACTAAAGCTATAGGAAATAAAATAACTAAAAATCATATATAAATCTGATAATAATAAAAATAAACTATATTATATCTTCCAATTAAAAAAATAAAAGATAATAAAATTAATGCTAAACTAACTTCATAAGAAATCGTTTGAGCTACTGCCCGTAATCCCCCTAATAAAGCATAATTAGAATTTGATGATCAACCTGCTACTATAACAGTATAAACCCCTAAACTTGTACAACATAAAAAAAATAATCCACCTAAATTAAATGAATACAATTTAACAAAAAAAGGTATACATATCCAAACAAATAAAGATAAAAATAAAGAAAAAATTGGTGAAATATAATATCTTAAATAATTTGATAATAAAGGATAAGTTTGTTCCTTAGTAAATAACTTAATTGCATCACAAAAAGGTTGAGGAATTCCTATTAAACCTACTTTATTAGGACCCTTACGAATTTGAATATACCCTAAAACTTTTCGTTCTAATAAAGTTAAAAAAGCTACTCTTACTAACACACAAATAATTAATAATAAACTTCCAATTAATGATAAAACAAATTCTATATAAAACAAGTACTATTTGTAATAAAAATTACATAAATAAATTCTAAATTTATTGCACTAATCTGCCAAAATAGTTTATATTAATAATATTCATAATAAAAAATATAATTATTCTAATATTTGGTCCTTTCGTACTAAAATATTATAATTTTTTAAAGATAGAAACCAACCTGGCTTACACCGGTTTGAACTCAGATCATGTAAGAATTTAAAAGTCGAACAGACTTAAAATTTGAACGGCTACACCCAAAATTATATCTTAATCCAACATCGAGGTCGCAATCTTTTTTATCGATATGAACTCTCCAAAAAAATTACGCTGTTATCCCTAAAGTAACTTAATTTTTTAATCATTATTAATGGATCAACAATTCATAAATTAATGTTCTTATAAATTAAAAGTTTTTTAAATTTTAATATCACCCCAATAAAATATTTTATTTTATTAAAATTAAAATAATCTTTATAATTAAAATAAATAAAATATAAAGATTTATAGGGTCTTCTCGTCTTTTAAATTTATTTTAGCTTTTTGACTAAAAAATAAAATTCTATAAAAAATTTAAATGAAACAGTTAATATTTCGTCCAACCATTCATTCCAGCCTTCAATTAAAAGACTAATGATTATGCTACCTTTGCACAGTCAGAATACTGCGGCCATTTAAAAATTTTCAGTGGGCAGGTTAGACTTTATATTTAATTCAAAAAGACATGTTTTTGTTAAACAGGCGAACATTATTTTTGCCGAATTCTTTATTTAAACTTATCATTAAAATTTATTTTTACATAAAAATATACTAATTCTATCATTATTTCTTAATTTTATTAATTAAAATTAATATTTCAATAAATAATTAAAATTTAATAAATAATTTAATTTATAAAATAAATTATAACAAATTTTTTAATAATTGCTAATTCTAAGCATATATTTATTAAATTTATTTATTATTTTTAAAAATTTATTTTATAGCTTATCCCATAAAATATTAAAATTATAAATTATTTAATTTTTTAAATAACTAAATAAATTTATAATTTCTAAATTAAATTTATTTCTTGAAAAACTAGATACCTTTAAAAACGAATAACATTTCATTTCTAATATAATATTTTAAATAATTTTGTTACATTAACTTATATATTATATTAACTCTTTTAAAATCGAGAAAAATAAATATTTATTTTTTATTTAATAAACGCTGATACACAAGGTACAATAAATTAAATTTTCTTTTATAATAAAAATTTTTCAAATTATTTCAATTTTCTTTCACAATACTATTACACTATTATTAAAATTATTTTTTCTTTAAACAATACTAAAACA
			CTTAAATTTATAGTTATTTCTAATATTTTAAAATTTAATATTAATAATTAATAAATAAAATCTAATCAATTTATATTGATTTGCACAAAAATCTTTTCAATGTAAATGAAATGCTTTACTTTATAAGCTTTAAATTGTCTTTCTAGATACACTTTCCAGTACATCTACTATGTTACGACTTATCTTACCTTAATAATAAGAGCGACGGGCGATGTGTACATATTTTAGAGCTAAAATCAAATTATTAATCTTTATAATTTTACTACCAAATCCACCTTCAAAAACTTTTTCATAGTTTTATTCGTTTAAATAATTTTATTGTAACCCATTATTACTTAAATATAAGCTACACCTTGATCTGATATAAATTTTAATAAAAATTATTGAATATTATTATTCTTATAAAATATTCTGATAACGACGGTATATAAACTGATTACAAATTTAAGTAAGGTCCATCGTGGATTATCGATTACAAAACAGGTTCCTCTGGATAGACTAAAATACCGCCAAATTTTTTAAGTTTCAAGAACATAACTATTACTACTTTAGTGAACAAATTACATTTTAAATAATAGGGTATCTAATCCTAGTTTTTTACTAAAATTTTTTAGCTTCAATTATTATAATAAAAAATATTTTAAATATAAAATTTCACTTAATATATTTAATTTTATTTTAAAAAATCAATTTAACTAACACTAAAAAAATTTATTTGTATTATTGGTGTAACCGCGACTGCTGGCACCAATTTAGTCAATACTCTTTTATATTGCTATTTCTAAATTTCTTTAATTAATAATACTAATTACTGCGAATAATATCTTCTTTATTTATTATTAAAATAAATAAATAATCACACAAAAATTTACATATAAATCAAATTAATAACAAATTTTTAAGCCAAAATAAAACTTTAA
		</sequence>
		<sequence>
			<taxon idref="Drosophila_ananassae_SRR2127163"/>
			WATKAATTGCCTGATAAAAAGGGTTATCTTGATAGGGTAAATCATGCAGTTTTCTGCATTCATTGACACATTTTTATGTTTTTTATTATAAAGATTTTATATTTAATAGAATTAAACTATTCCCGAAAGTATCAAAAACTTTTGTGCATCATACACCAAAATATATCATTATTTATATAAATTTAAAAAAGATAAGCTAATTAAGCTACTGGGTTCATACCCCATTTATAAAGGTTGTAGTCCTTTTCTTTTTAATTTTTAATAATTCATCAAAAATTTTATTTATTACAGTCATAATTATTGGAACACTAATTACAGTTACATCTAACTCTTGGTTAGGAGCTTGAATAGGTCTTGAAATTAATTTATTGTCTTTTATTCCCCTATTAAGAGATAATAATAATTTAACATCTACTGAATCTTCTTTAAAATATTTTTTAACCCAAGCTTTAGCATCAACTGTTTTATTATTTTCAGTAATTTTATTAATATTAAAAAATAATTTTAATAATGAAATTAATGAATCTTTTACTTCTATAATAATTATATCATCATTATTATTAAAAAGAGGAGCTGCTCCGTTTCATTTTTGATTTCCAAATATAATGGAAGGTTTAAATTGAACAAATTCTTTATTATTAATAACTTGACAAAAAATTGCTCCTTTAATATTAATTTCTTATTTAAATATTAAGGAACTTTTATTAATTAGAGTAATTTTATCAGTAATTGTTGGAGCTATTGGAGGGTTAAATCAAACTTCTTTACGAAAATTAATATCTTTCTCTTCAATTAATCATCTAGGATGAATATTAAGTTCTTTAATAATTAGAGAATCAATTTGATTAGTTTATTTTTTATTTTATTCTTTTTTATCTTTTATTTTAACATTTATATTTAATATTTTTAAATTATTTCATTTAAATCAATTATTTTCTTGATTTATTAATAGAAAAATTTTAAAATTTACATTATTTATAAATTTTTTATCTTTAGGAGGGTTGCCACCATTTTTAGGATTCTTACCTAAATGATTAGTAATTCAACAACTAACTTCTTGTAATCAATATTTTTTATTGACTGCAATAATAATGTCAACTTTAATTACTTTATTTTTTTATTTACGAATTTGTTATTCAGCTTTTATATTAAATTATTTTGAAAATAATTGAATAATAACATTAAATATAAATAATTTTAATATAAATTTATATTTAATTTTAACATTTTTTTCAATTTTTGGATTAATTTTAATTTCATTATTTTTTTTTATACTTTAAGGCTTTAAGTTAATAAAACTAATAGCCTTCAAAGCTATAAATATGGGAGTATCCTTTAAGCCTTAGTAAATTTATTACTCCTTCAAAATTGCAGTTTGATGTCATTGTTGACTATAAGACCTAATATTTGTTATGATTATGATTAAGAAGAATTTTTCTTATAAATAGATTTACAATCTATCGCCTAAACTTCAGCCACTTAATCTAATCGCGACAATGATTATTTTCAACAAATCATAAAGATATTGGAACATTATATTTTATTTTTGGAGCTTGAGCTGGAATAGTTGGAACTTCACTAAGTATTTTAATTCGAGCTGAATTAGGACACCCTGGAGCTTTAATTGGAGATGATCAAATTTATAACGTTATTGTAACAGCACACGCTTTTATTATAATTTTTTTCATGGTTATACCAATTATAATTGGAGGATTTGGAAATTGATTAGTTCCTTTAATATTAGGAGCACCTGATATAGCATTCCCACGAATAAATAATATAAGATTTTGATTACTACCCCCTGCTCTTTCTCTATTATTAGTAAGAAGAATAGTTGAAAATGGAGCTGGTACTGGGTGAACAGTTTACCCACCTCTTTCAGCTGGAATTGCTCATGGAGGGGCTTCAGTTGATCTAGCTATTTTTTCATTACATTTAGCCGGAATTTCTTCAATTTTAGGAGCTGTAAATTTTATTACAACAGTAATTAATATACGATC
			AACTGGAATTACTCTAGATCGTATACCTTTATTTGTTTGATCGGTAGTAATTACAGCTTTATTATTACTTTTATCTTTACCAGTATTGGCCGGAGCTATTACCATATTATTAACAGATCGAAATTTAAATACATCATTTTTTGACCCAGCTGGAGGGGGAGATCCAATTTTATACCAACATTTATTTTGATTTTTTGGGCACCCAGAAGTATATATTTTAATTTTACCAGGATTCGGAATAATTTCTCATATTATTAGTCAAGAATCAGGTAAAAAGGAAACATTCGGGTCTTTAGGAATAATTTATGCAATATTAGCAATTGGATTATTAGGTTTTATTGTATGAGCTCATCATATATTTACTGTTGGAATAGACGTAGATACTCGAGCTTATTTTACTTCAGCAACTATAATTATTGCTGTCCCAACTGGTATTAAAATTTTCAGATGGTTAGCCACATTACACGGAACTCAATTAACTTATTCCCCTGCTATTTTATGAGCATTAGGATTTGTCTTTTTATTTACAGTAGGTGGATTAACAGGAGTTGTTTTAGCTAATTCTTCTGTTGATATTATTCTTCATGATACATATTATGTTGTAGCTCATTTTCACTATGTATTATCAATAGGAGCTGTATTTGCTATTATAGCAGGATTTATTCACTGATATCCATTATTTACTGGATTAACATTAAATGTAAAATGATTAAAAAGTCAATTTATTATTATATTTATTGGAGTAAATTTAACATTTTTCCCACAACACTTTTTAGGATTAGCTGGTATGCCCCGTCGATATTCAGACTATCCAGATGCATATACGACATGAAATGTAGTATCTACAATTGGTTCAACTATTTCTTTATTAGGAATTTTATTTTTCTTTTATATTGTATGAGAAAGTTTAGTATCTCAACGACAAGTAATTTATCCAGTTCAATTAAATTCTTCAATTGAATGATACCAAAATACTCCTCCTGCTGAACATAGTTATTCTGAATTACCCCTTTTAACTAATTAATTTCTAATATGGCAGACTAGTGCAATGGATTTAAGCTCCATATATAAAGTATTTTACTTTTATTAGAAAATAAATGTCTACATGAGCTAATTTAAATCTTCAAGATAGAGCTTCTCCTTTAATGGAACAATTAATTTTTTTTCATGATCATGCATTATTAATTTTAATTATAATTACTGTTTTAGTGGGATATTTAATATTTATGTTATTTTTTAATAATTATGTAAATCGATTTCTTTTACATGGTCAATTAATTGAAATAATTTGAACAATTTTACCAGCAATTATTTTATTATTCATTGCTTTTCCTTCTCTTCGTCTTTTATACTTACTTGATGAAATTAATGAACCATCTGTAACTTTAAAAAGTATTGGACATCAATGATATTGAAGTTATGAATATTCAGATTTTAATAATATTGAATTTGATTCTTATATAATTCCTACTAATGAATTAGCAACTGATGGATTTCGTTTATTAGACGTTGACAATCGAGTAGTTTTACCTATAAATTCTCAAATTCGAATTTTAGTAACAGCTGCTGATGTAATTCACTCTTGAACAATTCCAGCTTTAGGAGTTAAGGTTGATGGAACTCCTGGACGATTAAACCAAACTAACTTTTTTATTAATCGACCTGGATTATTTTATGGACAATGTTCAGAAATTTGTGGGGCCAATCATAGTTTTATACCAATTGTAATTGAAAGTGTTCCTGTAAATTATTTTATTAAATGAATTTCTAATAATAATTCTTCATTAGATGACTGAAAGCAAGTGATGGTCTCTTAAACCATTTTATAGTAAATTAGCACTTACTTCTAATGGAATATATATATATATATATATATATATTAACTAAAAAATTAGTTAAATATATAACATTAGTATGTCAAACTAAAATTATTAAATTATTAATATTTTTTAATTCCACAAATAGCACCAATTAGATGATTATTATTATTTATTGTATTT
			TCTATTACATTTATTTTATTTTGTTCAATTAATTATTATTCTTATATACCTTCTTCTCCTAAATCTAATGAATTAAAAAATATTAATTTAAATTCAATAAATTGAAAATGATAACAAATTTATTTTCTGTATTCGACCCTTCAGCAATTTTTGGTATTTCTCTAAATTGATTAAGAACATTTTTAGGATTATTAATAATTCCTTCAATTTACTGATTAATACCTTCTCGATATAATATTTTTTGAAATTCAATTTTATTAACCTTACACAAAGAATTTAAAACTTTACTAGGACCTTCAGGACACAATGGTTCAACATTTATTTTTATTTCTTTATTTTCATTAATTTTATTTAATAATTTTATAGGATTATTCCCATATATTTTTACAAGAACAAGTCATTTAACTTTAACTTTATCTTTAGCTTTACCATTATGATTATGTTTTATATTATATGGATGAATAAATCATACACAACATATATTTGCTCATTTAGTACCTCAAGGAACACCAGCTGTTTTAATACCTTTTATGGTTTGCATTGAAACAATTAGAAATGTAATTCGACCAGGAACATTAGCTGTTCGACTAACTGCTAATATAATTGCAGGTCATTTATTATTAACTTTATTAGGTAATACAGGACCTTCTATATCTTATGTTCTTGTAACATTTTTATTAATTGCACAAATTGCTTTACTAGTTCTTGAATCAGCTGTAGCTATAATTCAATCCTATGTATTTGCTGTTTTAAGAACTTTATACTCTAGAGAAGTAAATTAATGTCAACACATTCAAATCACCCTTTTCATTTAGTTGATTATAGACCATGACCTTTAACAGGAGCAATCGGAGCTATGACAACTGTATCAGGAATAGTAAAATGATTTCATCAATATGATATTTCATTATTTTTTTTAGGAAATGTTATTACTATTTTAACAGTTTATCAATGATGACGAGATGTATCACGAGAAGGAACATATCAAGGACTTCACACTTATGCAGTAACAATTGGATTGCGATGAGGAATAATTTTATTTATTTTGTCAGAAGTTTTATTTTTTGTTAGATTTTTCTGAGCATTTTTTCATAGAAGTTTATCTCCAGCTATTGAATTAGGAGCTTCATGACCCCCAATGGGAATTATTTCATTTAACCCATTCCAAATTCCTTTATTAAATACAGCTATTTTATTAGCTTCAGGAGTTACAGTTACATGAGCTCATCATAGACTTATGGAAAATAATCATTCTCAAACAACTCAAGGTTTATTTTTTACAGTTTTATTGGGAGTATATTTTACAATTTTACAAGCTTATGAATATATTGAAGCTCCTTTTACTATTGCAGACTCAATTTATGGTTCAACATTTTTTATAGCTACAGGATTTCATGGAATTCATGTATTAATTGGAACAACTTTTTTATTAGTATGTTTATTACGACATTTAAATAATCATTTTTCAAAAAATCATCATTTTGGATTTGAAGCAGCTGCATGATATTGACATTTTGTTGATGTAGTTTGATTATTTTTGTATATTACAATTTACTGATGAGGAGGATAATTTATTATTATTATCTATATAGTATAAAAGTATATTTGACTTCCAATCATAAGGTCTATTAATAATAGTATAGATAATTTTTTCAATTATTTTAATCGCTTTAATTATTTTATTAATTACAACTATTGTAATATTTCTAGCTTCTATCTTATCAAAAAAAGCTTTTATTGACCGAGAAAAAAGTTCACCTTTTGAATGCGGATTTGACCCAAAATCTTCTTCTCGATTACCATTTTCTTTACGATTCTTTTTAATTACAATTATTTTCTTAATTTTTGATGTAGAAATTGCTTTAATTTTACCAATAATTATTATTTTAAAATTTTCAAATATTATAATTTGATCAATTACAGCAATTTTATTTATTTTAATTTTACTAATTGGTTTATACCACGAATGAAATCAAGGTATATTAAATTGATCAAATTAA
			ATTAGGGTTGTAGTTAATTATAACATTTGATTTGCATTCAAAAAGTATTGAATTTCAATCTACCTTATGAATATGAAGCGATGAATTGCAGTTAGTTTCGACCTAACTTTAGGTAATTTTACCCTTATTCTTTAATTGAAACCAAAAAGCGGTATATCACTGTTAATGATACTATTGAGTAAAAACTCCAATTAAGGAAGTATGGTGATCAAGTAAAAGCTGCTAACTTTTTTCTTTTAATGGTTAAATTCCATTTATACTTCTATTTATATAGTTTAAAATAAAACCTTACATTTTCATTGTAATAATAAAATAATTAATTTTTATAAATTACTAAAATTAATTCACTATATCCAAAGATAAATTTATCTCCATAACATCTTCAGTGTCATACTCTAAATATAAGCTATTTGAATATATAAATAATAAAAAATTTAATAAAATTAAAATTCAAAATACAAATAATATTAAATAAATTTTTAAACTATTATTATGTATTAAAAATAAAGTTTGAGAATAATTAACTAATTTTTGGTATAAATGTTGACCTCCAAAATATTCTGACCATCCTTGATCAAATCTTTTTACAACCAACTGTCCTATATTTAAAGGATAAAAAATTATTCCATAAGTTCTAATATAAGGTATAAATCATATAGAACCTAAAAATACAGAAATATTATAATTTAATAAAGATTTATTTAAAGAATAAAGATTAGTTATAGAAATTAAATAACCAAATAAACCACCAAAAATACATACAAATAATGTTAAAAACTTTATTAACTTAGGTAAACAAATTATATAGGGAATAGGAAAAATCAATCAATTTAATATTCTACCACCAATAATTCTTATAATTAATAAACCTATTATTCCACGTAATATTACTCAACTTTCATCATTTAATATATTTAATCTCCCACAATTTAAATCACCAGTTATAGAATAATAAACTAAACGAAAGGAATAACTAACTGTTAAACCAGTAGAAAAAAAATATAAAAAAAATGAAAATATATTGATATTTCTAATTATTACTACTTCTAAAATTATATCCTTAGAATAAAATCCAGCTAAAAATGGCATCCCACATAAAGCTAAATTAGAAACATTAAAACAAGCAGATGTTAAAGGTATATGAATTCTTAAACCCCCTATTAAACGAATGTCTTGAGAATTATTTATATTATGAATAATAGCTCCAGCACATATAAATAATAAAGCCTTAAATAAAGCATGAGTTAAAAGATGAAATATAGCCAACTTATAAAATCCTATTGATAAAATTCTTATCATTAAACCTAATTGACTTAAAGTAGATAAAGCAATAATTTTCTTTAAATCAAATTCAAAATTGGCACCTAATCCAGATATAAATATTGTTAATCTAGCTAATAATAATAATAATTGGCCTAATCATGAAGAACTTAATAAAATATTAAAACGAATTAATAAATAAACCCCAGCTGTTACTAAAGTTGAAGAATGGACTAAAGCTGAAACTGGGGTAGGTGCAGCCATAGCAGCAGGTAATCACGAAGAAAAAGGAATTTGAGCTCTTTTAGTTATAGCGGCTAATATTACTAATCTACCAATTAATAATATTTCAAATTCATTTTGTATAACTTCTAAATAAAAAATATAATTTCATCTACCATAATTTAATATTCAAGCAATAGCTAATAATAGAGCAACATCTCCAATTCGATTAGATAAAGCAGTTAATATTCCGGCGTTATAAGATTTAATATTTTGAAAATAAATTACCAAACAATAAGAAACTAATCCTAATCCATCCCAACCAAGTAAAATTCTAATTAAATTTGGTCTAATAATTAATAATATCATTGACAAAACAAATATTAATACTAATATAATAAATCGATTAATATTTTCATCTCTTTCTATATATTCTTTTCTGTAAAAAATTACTAAAGAAGCAATTATTAAAACAAATGACATAAATAATAAACTTATTCAATCAAATAAAAAAGTTA
			TTACAATTCTTATAGAATTTAATGAAACAACTTCCCATTCAATAAAATAAACTATATTATTTAACAAAAAATATAAACTAAATAAAAAACATGAAAAACTAATAGAAATTAAATTTACAAATCTAATTCTACAAATTGATAAATATTTCACGATCTAAAATGAATTTTTTCATATCACTAACACCACAAATTAGTATTTTTATTAAACTATTTAAATATAATCATAATATACATGATTCTCCCTTTAAAATTAATAAATTTAATGGTAATCAATGTAATAATATTAATAAATATTCTCGAATTTTCCCTCCTCTAAAAGCATAAACCCCTGAAAATAACTTTCCATGTTGACTAAAAGAATATAAATATAAAGTATAAGCTGCTCTAAAAAATGATAATAAAGATAATATAATTATAGAAACTCAAGATCAAGAAACAATTCTATTTAATAAAGAAATTTCACCTAATAAATTTAAGGTAGGAGGAGCAGCTATATTAGCTGAACTTAATAAAAATCATCATAAACTTATTGAAGGTATAAAATTTAATATACCCTTATTAATTAATAATCTTCGACTTCCTAAACGTTCATAAGAAACATTTGCTAAACAAAATAATCCTGAAGAACATAAACCATGAGCAATTATTAAAGTATAGGAACCAGATAATCCTCAATAAGTTATAGTTAATAACCCAGACAATACAATTCCTATATGAGCCACAGAAGAATAGGCAATTAAAGATTTTAAATCAGTTTGACGTAAACATACTAATCTCACTAATACTCCCCCTACTAATCTAATTCTAATTCAAACAAATCTATATTTTAAATTTATTAATTGAATAAAAGAAATAACCCGCAATAAACCATAACCACCTAATTTTAATATAATTCCAGCTAAAATTATTGAACCAGAAACAGGAGCTTCAACATGAGCCTTAGGCAACCATAAATGAACTAAAAATATTGGTATTTTTACTAAAAAAGCACATAATAAACAAAAATATAATAAATCATAATTAAATATAAAATTATTTATTAAATAAAAATTTATTGAACCAGTTTTATTTATTACATAAAAAATACCAATTAATATAGGTAAAGATACTAATAAAGTATAAAATAATAAATAAACTCCAGCTTGTAAACGTTCTGGTTGGTAACCTCACCCTAAAATTAAAAATAATGTAGGAATTAATCTTCTTTCAAAAAATAAATAAAACATAAATAATCTTATTCTTCTAAATGTTAAAATTAATAAAATTAATAAAACAACAATATTTAATAAAAATAAATTTTTATAATTATTATATTTATTAACACTTTCACTAGCCATTAATATTAATGAACAAATTCATAATCTTAATAAAACTAAACCATATGAAAGTATATCACAACCTAAAAAATAAGAAATTTCTGATCAATAATTTATAAAATTATTTATTAATAAAAAAATAAAACTAATAAAAAATAATATAATTTGTACCATTCAATATATATTATTAATAAAACACACAGGTAATAAAAATACTAAAAACAAAATAATTTTTAACATTATATAATATTAAATGATTGAAAATAATCATTTCCATGAGTTCGAATTATAGATACCAAAATTGATAAACCTAAAGCCCCTTCACATACTCTAAAAGTTAAAAATATTATTCTAAAATAACTTTCATAATTTAATATATTTAAATAAATAAATAATATAAAAAATAAAATTAAAACAATAAATTCTAAACTTAATAATATAGATAATAAATGCTTTCGATTAGAAACAAAACAAAATAAACCTAAAATAAATAAAATTATAGGTAAACTTCAATATAAAATTATAATCATTAGTTTTAATAGTTTAATAAAAACATTGGTCTTGTAAATCAAAAATAAGATTATTTCTTTTAAAACTTCAAGAGAAAAGAAAATTCTTTTTCATTAATCCCCAAAATTAATATTTTATATAAACTACCTCTTGATATTATTCAATTAATACTAT
			ATTCTTTAATTTTTTTAACAACAATTATTTTTTCAAATATAATTCACCCATTAGCTATAGGATTAACTTTATTAATTCAAACAGTTTTCATTTGTTTAATCACAGGTTTAATAACTAAAACATTTTGATACTCTTATATTTTATTTCTAATTTTTTTAGGGGGAATATTAGTTTTATTTATTTATGTTACATCACTAGCTTCAAATGAAATATTTAATTTATCAATTAAATTAACTTTATTTTCAGGTATTTTATTATTTAATTTATTTTTAATTTCAATTATCATTGATAAAACTTCAATTTCTTTTTTTATAAATAATAATGAAATACTTTCAATTTTTAATAATAATTCATATATTACAGAAAATTCTTTATCATTAAATAAATTATATAATTTTCCAACAAATTTTATCACAATTTTATTAATAAATTATTTATTAATTACTTTAATTGTTGTTGTAAAAATTACTAAATTATTTAAGGGACCATTACGAATAATATTTTAAATTAATGAATAAACCTTTACGAACTTCCCACCCATTATTTAAAATTGCTAATAACGCATTAGTAGATTTACCCGCTCCTATTAATATTTCAAGATGATGAAATTTTGGATCATTATTGGGATTATGTCTAATTATTCAAATTTTAACTGGATTATTTTTAGCTATACATTATACAGCAGACGTAAACTTAGCTTTTTACAGAGTAAATCATATTTGTCGTGATGTAAATTATGGATGATTATTACGAACTCTACATGCTAATGGTGCGTCATTTTTTTTTATTTGCATTTATTTACATGTAGGACGAGGAATATACTACGGTTCATATTTATTTACCCCTACATGATTAGTTGGAGTAATTATTTTATTTTTAGTTATAGGAACTGCTTTTATAGGATATGTTCTTCCTTGAGGTCAAATATCATTTTGAGGAGCAACAGTAATTACAAATTTATTATCTGCCATTCCTTATTTAGGAATAGATTTAGTACAATGAGTATGAGGAGGATTTGCAGTTGATAATGCAACTCTTACTCGATTTTTTACATTTCACTTTATTTTACCTTTTATTGTTTTAGCTATAACAATAATTCATTTATTATTTTTACACCAAACAGGATCTAATAATCCTATCGGATTAAACTCAAATATTGATAAAATTCCATTTCACCCATATTTCACTTTTAAGGATATTGTCGGTTTTATTGTAATAATTTTTGCTTTAATTGCTTTAGTATTAATTAACCCTTATTTATTAGGAGATCCAGATAATTTCATCCCAGCTAATCCATTAGTAACTCCAGCTCATATTCAACCAGAATGATATTTTTTATTTGCATATGCTATTTTACGATCTATTCCTAATAAATTAGGAGGAGTAATTGCTTTAGTTTTATCTATTGCAATTTTAATAATTTTACCTTTTACTAACTTAAGAAAATTCCGAGGAATTCAATTTTACCCAATTAATCAAATTTTATTTTGAATTATAGTAGTAACAGTAATTTTATTAACATGAATTGGAGCTCGACCAGTTGAAGAACCTTATGTTTTAATTGGACAAATTTTAACAGTTATTTATTTTTTATATTATTTAATTAACCCATTAGTTAATAAATGATGAGATAATTTATTAAATTAATTAGTTAATGAGCTTGAATAAGCATATGTTTTGAAAACATAAGATAGAATTTAATTTTCTATTAACTTTACTAAATTTAATTATATAATAAAGAAATTAATAAAATTTTAAACCCAATAAAAAATAATAAATAATTTAAAGAAAAAGATAAAAAACACTTTCAAGCTAAATATATTAATTTATCATAACGAAATCGAGGTAAAGTACCACGAGCTCAAATAAAAACAAAAGAAATAAATGTTAATTTTACATAAAAAAATAATCTAAAAACATCACATCCTAAAAAAATTACAGAAAATAATATTCTTATAAATAAAATTCTTGCATATTCAGCTATAAAAATTAAAGCAAAT
			CCCCCTCTTCTATATTCTACATTAAATCCAGAAACTAATTCTGATTCCCCTTCAGCAAAATCAAATGGAGTTCGATTAGTTTCAGCCAAAGAAATAGTTAATCAAACTAAAGCTATAGGAAATAAAATAACTAAAAATCATATATAAATCTGATAATAATAAAAATAAACTATATTATATCTTCCAATTAAAAAAATAAAAGATAATAAAATTAATGCTAAACTAACTTCATAAGAAATCGTTTGAGCTACTGCCCGTAATCCTCCTAATAAAGCATAATTAGAATTTGATGATCAACCTGCTACTATAACAGTATAAACCCCTAAACTTGTACAACATAAAAAAAATAATCCACCTAAATTAAATGAATACAATTTAACAAAAAAAGGTATACATATCCAAACAAATAAAGATAAAAATAAAGAAAAAATTGGTGAAATATAATATCTTAAATAATTTGATAATAAAGGATAAGTTTGTTCCTTAGTAAATAATTTAATTGCATCACAAAAAGGTTGAGGAATTCCTATTAAACCTACTTTATTAGGACCCTTACGAATTTGAATATACCCTAAAACTTTTCGTTCTAATAAAGTTAAAAAAGCTACTCTTACTAACACACAAATAATTAATAATAAACTTCCAATTAATGATAAAACAAATTCTATATAAAACAAGTACTATTTGTAATAAAAATTACATAAATAAATTCTAAATTTATTGCACTAATCTGCCAAAATAGTTTATATTAATAATATTCATAATAAAAAATACAATTATTCTAATATTTGGTCCTTTCGTACTAAAATATTATAATTTTTTAAAGATAGAAACCAACCTGGCTTACACCGGTTTGAACTCAGATCATGTAAGAATTTAAAAGTCGAACAGACTTAAAATTTGAACGGCTACACCCAAAATTATATCTTAATCCAACATCGAGGTCGCAATCTTTTTTATCGATATGAACTCTCCAAAAAAATTACGCTGTTATCCCTAAAGTAACTTAATTTTTTAATCATTATTAATGGATCAACAATTCATAAATTAATGTTTTTATAAATTAAAAGTTTTTTAAATTTTAATATCACCCCAATAAAATATTTTATTTTATTAAAATTAAAATAATCTTTATAATTAAAATAAATAAAATATAAAGATTTATAGGGTCTTCTCGTCTTTTAAATTTATTTTAGCTTTTTGACTAAAAAATAAAATTCTATAAAAAATTTAAATGAAACAGTTAATATTTCGTCCAACCATTCATTCCAGCCTTCAATTAAAAGACTAATGATTATGCTACCTTTGCACAGTCAGAATACTGCGGCCATTTAAAAATTTTCAGTGGGCAGGTTAGACTTTATATTTAATTCAAAAAGACATGTTTTTGTTAAACAGGCGAACATTATTTTTGCCGAATTCTTTATTTAAACTTATCATTAAAATTTATTTTTACATAAAAATATACTAATTCTATCATTATTTCTTAATTTTATTAATTAAAATTAATATTTCAATAAATAATTAAAATTTAATAAATAATTTAATTTATAAAATAAATTATAACAAATTTTTTAATAATTGCTAATTCTAAGCATATATTTATTAAATTTATTTATTATTTTTAAAAATTTATTTTATAGCTTATCCCATAAAATATTAAAATTATAAATTATTTAATTTTTTAAATAACTAAATAAATTTATAATTTCTAAATTAAATTTATTTCTTGAAAAACTAGATACCTTTAAAAACGAATAACATTTCATTTCTAATATAATATTTTAAATAATTTTGTCACATTAACTTATATATTATATTAACTCTTTTAAAATCGAGAAAAATAAATATTTATTTTTTATTTAATAAACGCTGATACACAAGGTACAATAAATTAAATTTTCTTTTATAATAAAAATTTTTCAAATTATTTCAATTTTCTTTCACAATACTATTACACTATTATTAAAATTATTTTTTCTTTAAACAATACTAAAACA
			CTTAAATTTATAGTTATTTCTAATATTTTAAAATTTAATATTAATAATTAATAAATAAAATCTAATCAATTTATATTGATTTGCACAAAAATCTTTTCAATGTAAATGAAATGCTTTACTTTATAAGCTTTAAATTGTCTTTCTAGATACACTTTCCAGTACATCTACTATGTTACGACTTATCTTACCTTAATAATAAGAGCGACGGGCGATGTGTACATATTTTAGAGCTAAAATCAAATTATTAATCTTTATAATTTTACTACCAAATCCACCTTCAAAAACTTTTTCATAGTTTTATTCGTTTAAATAATTTTATTGTAACCCATTATTACTTAAATATAAGCTACACCTTGATCTGATATAAATTTTAATAAAAATTATTGAATATTATTATTCTTATAAAATATTCTGATAACGACGGTATATAAACTGATTACAAATTTAAGTAAGGTCCATCGTGGATTATCGATTACAAAACAGGTTCCTCTGGATAGACTAAAATACCGCCAAATTTTTTAAGTTTCAAGAACATAACTATTACTACTTTAGTGAACAAATTACATTTTAAATAATAGGGTATCTAATCCTAGTTTTTTACTAAAATTTTTTAGCTTCAATTATTATAATAAAAAATATTTTAAATATAAAATTTCACTTAATATATTTAATTTTATTTTAAAAAATCAATTTAACTAACACTAAAAAAATTTATTTGTATTATTGGTGTAACCGCGACTGCTGGCACCAATTTAGTCAATACTCTTTTATATTGCTATTTCTAAATTTCTTTAATTAATAATACTAATTACTGCGAATAATATCTTCTTTATTTATTATTAAAATAAATAAATAATCACACAAAAATTTACATATAAATCAAATTAATAACAAATTTTTAAGCCAAAATAAAACTTTAA
		</sequence>
		<sequence>
			<taxon idref="Drosophila_ananassae_SRR2127164"/>
			WATNAATTGCCTGATAAAAAGGGTTATCTTGATAGGGTAAATCATGCAGTTTTCTGCATTCATTGACACATTTTTATGTTTTTTATTATAAAGATTTTATATTTAATAGAATTAAACTATTCCCAAAAGTATCAAAAACTTTTGTGCATCATACACCAAAATATATCATTATTTATATAAATTTTAAAAAGATAAGCTAATTAAGCTACTGGGTTCATACCCCATTTATAAAGGTTATAGTCCTTTTCTTTTTAATTTTTAATAATTCATCAAAAATTTTATTTATTACAGTCATAATTATTGGAACACTAATTACAGTTACATCTAACTCTTGGTTGGGAGCTTGAATAGGTCTTGAAATTAATTTGTTGTCTTTTATTCCCCTATTAAGAGATAATAATAATTTAACATCTACTGAATCTTCTTTAAAATATTTTTTAACCCAAGCTTTAGCATCAACTGTTTTATTATTTTCAGTAATTTTATTAATATTAAAAAATAATTTTAATAATGAAGTTAATGAATCTTTTACTTCTATAATAATTATATCATCATTATTATTAAAAAGAGGAGCAGCTCCGTTTCATTTTTGATTTCCAAATATAATGGAAGGTTTAAATTGAACAAATTCTTTATTATTAATAACTTGACAAAAAATTGCTCCTTTAATATTAATTTCTTATTTAAATATTAAGGAACTTTTATTAATTAGAGTAATTTTATCAGTAATTGTTGGAGCTATTGGGGGGTTAAATCAAACTTCTTTACGAAAATTAATATCTTTCTCTTCAATTAATCATCTAGGATGAATATTAAGTTCTTTAATAATTAGAGAATCAATTTGACTAGTTTATTTTTTATTTTATTCTTTTTTATCTTTTATTTTAACATTTATATTTAATATTTTTAAATTATTTCATTTAAATCAATTATTTTCTTGATTTATCAATAGAAAAATTTTAAAATTTACATTATTTATAAATTTTTTATCTTTAGGAGGGTTGCCACCATTTTTAGGATTCTTACCTAAATGATTAGTAATTCAACAACTAACTTCTTGTAATCAATATTTTTTATTGACTACAATAATGATGTCAACTTTAATTACTTTATTTTTTTATTTACGAATTTGTTATTCAGCTTTTATATTAAATTATTTTGAAAATAATTGAATAATAACATTAAATATAAATAATTTTGATATAAATTTATATTTAATTTTAACATTTTTTTCAATTTTTGGATTAATTTTAATTTCATTATTTTTTTTTATACTTTAAGGCTTTAAGTTAATAAAACTAATAGCCTTCAAAGCTGTAAATATGGGAGTATCCTTTAAGCCTTAGTAAATTTATTACTCCTTCAAAATTGCAGTTTGATGTCATTGTTGACTATAAGACCTAATATTTGTTATGATTATGATTAAGAAGAATTTTTCTTATAAATAGATTTACAATCTATCGCCTAAACTTCAGCCACTTAATCTAATCGCGACAATGATTATTTTCAACAAATCACAAAGATATTGGAACATTATATTTTATTTTTGGAGCTTGAGCTGGAATAGTTGGAACTTCACTAAGTATTTTAATTCGAGCTGAATTAGGACACCCTGGAGCTTTAATTGGAGATGATCAAATTTATAACGTTATTGTAACAGCACACGCTTTTATTATAATTTTTTTCATGGTTATACCAATTATAATTGGAGGATTTGGGAATTGATTAGTTCCTTTAATATTAGGAGCACCTGATATAGCATTCCCACGAATAAATAATATAAGATTTTGATTACTACCCCCTGCTCTTTCTCTATTATTAGTAAGAAGAATAGTTGAAAATGGAGCTGGTACTGGGTGAACAGTTTACCCACCTCTTTCAGCTGGAATTGCCCATGGAGGGGCTTCAGTTGATCTAGCTATTTTTTCATTACATTTAGCCGGAATTTCTTCAATTTTAGGAGCTGTAAATTTTATTACAACAGTAATTAATATACGATC
			AACTGGAATTACTCTAGATCGTATACCTCTATTTGTTTGATCGGTAGTAATTACAGCTTTATTATTACTTTTATCTTTACCAGTATTGGCTGGAGCTATTACCATATTATTAACAGATCGAAATTTAAATACATCATTTTTTGACCCAGCTGGAGGGGGAGATCCAATTTTATACCAACATTTATTTTGATTTTTTGGGCACCCAGAAGTATATATTTTAATTTTACCAGGATTCGGAATAATTTCTCATATTATTAGTCAAGAATCAGGTAAAAAGGAAACATTCGGGTCTTTAGGAATAATTTATGCAATATTAGCAATTGGATTATTAGGTTTTATTGTATGAGCTCATCATATATTTACTGTTGGAATAGACGTAGATACTCGAGCTTATTTTACTTCAGCAACTATAATTATTGCTGTTCCAACTGGTATTAAAATTTTCAGATGATTAGCCACATTACACGGAACTCAATTAACTTATTCCCCTGCTATTTTATGAGCATTAGGATTTGTCTTTTTATTTACAGTAGGTGGATTAACAGGAGTTGTTTTAGCTAATTCTTCTGTTGATATTATTCTTCATGATACATATTATGTTGTAGCTCATTTTCACTATGTATTATCAATAGGAGCTGTATTTGCTATTATAGCAGGATTTATTCACTGATATCCATTATTTACTGGATTAACATTAAATGTAAAATGATTAAAAAGTCAATTTATTATTATATTTATTGGAGTAAATTTAACATTTTTCCCACAACACTTTTTAGGATTAGCTGGTATGCCTCGTCGATATTCAGACTATCCAGATGCATATACTACATGAAATGTAGTATCTACAATTGGTTCAACTATTTCTTTATTAGGAATTTTATTTTTCTTTTATATTGTATGAGAAAGTTTAGTATCTCAACGACAAGTAATTTATCCAGTTCAATTAAATTCTTCAATTGAATGATACCAAAATACTCCTCCTGCTGAACATAGTTATTCTGAATTACCCCTTTTAACTAATTAATTTCTAATATGGCAGACTAGTGCAATGGATTTAAGCTCCATATATAAAGTATTTTACTTTTATTAGAAAATAAATGTCTACATGAGCTAATTTAAATCTTCAAGATAGAGCTTCTCCTTTAATGGAACAATTAATTTTTTTTCATGATCATGCATTATTAATTTTAATTATAATTACTGTTTTAGTAGGATATTTAATATTTATGTTATTTTTTAATAATTATGTAAATCGATTTCTTTTACATGGTCAATTAATTGAAATAATTTGAACAATTTTACCAGCAATTATTTTATTATTCATTGCTTTTCCTTCTCTTCGTCTTTTATACTTACTTGATGAAATTAATGAACCATCTGTAACTTTAAAAAGTATTGGACATCAATGATATTGAAGTTATGAATATTCAGATTTTAATAATATTGAATTTGATTCTTATATAATTCCTACTAATGAATTAGCAACTGATGGATTTCGTTTATTAGACGTTGACAATCGAGTAGTTTTACCTATAAATTCTCAAATTCGAATTTTAGTAACAGCTGCTGATGTAATTCACTCTTGAACAATTCCAGCTTTAGGAGTTAAGGTTGATGGAACTCCTGGACGATTAAACCAAACTAACTTTTTTATTAATCGACCTGGATTATTTTATGGACAATGTTCAGAAATTTGTGGGGCCAATCATAGTTTTATACCAATTGTAATTGAAAGTGTTCCTGTAAATTATTTTATTAAATGAATTTCTAATAATAATTCTTCATTAGATGACTGAAAGCAAGTGATGGTCTCTTAAACCATTTTATAGTAAATTAGCACTTACTTCTAATGGAATATATATATATATATATATATATATTAACTAAAAAATTAGTTAAATATATAACATTAGTATGTCAAACTAAAATTATTAAATTATTAATATTTTTTAATTCCACAAATAGCACCAATTAGATGATTATTATTATTTATTGTATTT
			TCTATTACATTTATTTTATTTTGTTCAATTAATTATTATTCTTATATACCTTCTTCTCCTAAATCTAATGAATTAAAAAATATTAATTTAAATTCAATAAATTGAAAATGATAACAAATTTATTTTCTGTATTCGACCCTTCAGCAATTTTTGGTATTTCTCTAAATTGATTAAGAACATTTTTAGGATTATTAATAATTCCTTCAATTTACTGATTAATACCTTCTCGATATAATATTTTTTGAAATTCAATTTTATTAACTTTACATAAAGAATTTAAAACTTTACTAGGACCTTCAGGACACAATGGTTCAACATTTATTTTTATTTCTTTATTTTCATTAATTTTATTTAATAATTTTATAGGATTATTCCCATATATTTTTACAAGAACAAGTCATTTAACTTTAACTTTATCTTTAGCTTTACCATTATGATTATGTTTTATATTATATGGATGAATAAATCATACACAACATATATTTGCTCATTTAGTACCTCAAGGAACACCAGCTGTTTTAATACCTTTTATGGTTTGCATTGAAACAATTAGAAATGTAATTCGACCAGGAACATTAGCTGTTCGACTAACTGCTAATATAATTGCAGGTCATTTATTATTAACTTTATTAGGTAATACAGGACCTTCTATATCTTATGTTCTTGTAACATTTTTATTAATTGCACAAATTGCTTTACTAGTTCTTGAATCAGCTGTAGCTATAATTCAATCCTATGTATTTGCTGTTTTAAGAACTTTATACTCTAGAGAAGTAAATTAATGTCAACACATTCAAATCACCCTTTTCATTTAGTTGATTATAGACCATGACCTTTAACAGGAGCAATTGGAGCTATGACAACTGTATCAGGAATAGTAAAATGATTCCATCAATATGATATTTCATTATTTTTTTTAGGAAATGTTATTACTATTTTAACAGTTTATCAATGATGACGAGATGTATCACGAGAAGGAACATATCAAGGACTTCACACTTATGCAGTAACAATTGGATTGCGATGAGGAATAATTTTATTTATTTTGTCAGAAGTTTTATTTTTTGTTAGATTTTTCTGAGCATTTTTTCATAGAAGTTTATCTCCAGCTATTGAATTAGGAGCTTCATGACCCCCAATGGGAATTATTTCATTTAATCCATTCCAAATTCCTTTATTAAATACAGCTATTTTATTAGCTTCAGGAGTTACAGTTACATGAGCTCATCATAGACTTATAGAAAATAATCATTCTCAAACAACTCAAGGTTTATTTTTTACAGTTTTATTGGGAGTATATTTTACAATTTTACAAGCTTATGAATATATTGAAGCTCCTTTTACTATTGCAGACTCAGTTTATGGTTCAACATTTTTTATGGCTACAGGATTTCATGGAATTCATGTATTAATTGGAACAACTTTTTTATTAGTATGTTTATTACGACATTTAAATAATCATTTTTCAAAAAATCATCATTTTGGATTTGAAGCAGCTGCATGATATTGACATTTTGTTGATGTAGTTTGATTATTTTTGTATATTACAATTTACTGATGAGGAGGATAATTTATTATTATTATCTATATAGTATAAAAGTATATTTGACTTCCAATCATAAGGTCTATTAATAATAGTATAGATAATTTTTTCAATTATTTTAATCGCTTTAATTATTTTATTAATTACAACTATTGTAATATTTCTAGCTTCTATCTTATCAAAAAAAGCTTTTATTGACCGAGAAAAAAGTTCACCTTTTGAATGCGGATTTGACCCAAAATCTTCTTCTCGATTACCATTTTCTTTACGATTCTTTTTAATTGCAATTATTTTCTTAATTTTTGATGTAGAAATTGCTTTAATTTTACCAATAATTATTATTTTAAAATTTTCAAATATTATAATTTGATCAATTACAGCAATTTTATTTATTTTAATTTTACTAATTGGTTTATACCACGAATGAAATCAAGGTATATTAAATTGATCAAATTAA
			ATTAGGGTTGTAGTTAATTATAACATTTGATTTGCATTCAAAAAGTATTGAATTTCAATCTACCTTATGAATATGAAGCGATGAATTGCAGTTAGTTTCGACCTAACTTTAGGTAATTTTACCCTTATTCTTTAATTGAAACCAAAAAGCGGTATATCACTGTTAATGATACTATTGAGTAAAAACTCCAATTAAGGAAGTATGGTGATCAAGTAAAAGCTGCTAACTTTTTTCTTTTAATGGTTAAATTCCATTTATACTTCTATTTATATAGTTTAAAATAAAACCTTACATTTTCATTGTAATAATAAAATAATTAATTTTTATAAATTACTAAAATTAATTCACTATATCCAAAGATAAATTTATCTCCATAACATCTTCAGTGTCATACTCTAAATATAAGCTATTTGAATATATAAATAATAAAAAATTTAATAAAATTAAAATTCAAAATACAAATAATATTAAATAAATTTTTAAACTATTATTATGTATTAAAAATAAAGTTTGAGAATAATTAACTAATTTTTGGTATAAATGTTGACCTCCAAAATATTCTGACCATCCTTGATCAAATCTTTTTACAACCAACTGTCCTATATTTAAAGGATAAAAAATTATTCCATAAGTTCTAATATAAGGTATAAATCATATAGAACCTAAAAATACAGAAATATTATAATTTAATAAAGATTTATTTAAAGAATAAAGATTAATTATAGAAATTAAATAACCAAATAAACCACCAAAAATACATACAAATAATGTTAAAAACTTTATTAACTTAGGTAAACAAATTATATAGGGAATAGGAAAAATCAATCAATTTAATATTCTACCACCAATAATTCTTATAATTAATAAACCTATTATTCCACGTAATATTACTCAACTTTCATCATTTAATATATTTAATCTCCCACAATTTAAATCACCAGTTATAGAATAATAAACTAAACGAAAGGAATAACTAACTGTTAAACCAGTAGAAAAAAAATATAAAAAAAATGAAAATATATTAATATTTCTAATTATTACTACTTCTAAAATTATATCCTTAGAATAAAATCCAGCTAAAAATGGCATCCCACATAAAGCTAAATTAGAAACATTAAAACAAGCAGATGTTAAAGGTATATGAATTCTTAAACCCCCTATTAAACGAATGTCTTGAGAATTATTTATATTATGAATAATAGCTCCAGCACATATAAATAATAAAGCCTTAAATAAAGCATGAGTTAAAAGATGAAATATAGCCAACTTATAAAATCCTATTGATAAAATTCTTATCATTAAACCTAATTGACTTAAAGTAGATAAAGCAATAATTTTCTTTAAATCAAATTCAAAATTAGCACCTAATCCAGATATAAATATTGTTAATCTAGCTAATAATAATAATAATTGGCCTAATCATGAAGAACTTAATAAAATATTAAAACGAATTAATAAATAAACCCCAGCTGTTACTAAAGTTGAAGAATGGACTAAGGCTGAAACTGGAGTAGGCGCAGCTATAGCAGCAGGTAATCACGAAGAAAAAGGAATTTGAGCTCTTTTAGTTATAGCGGCTAATATTACTAATCTACCAATTAATAATATTTCAAATTCATTTTGTATAACTTCTAAATAAAAAATATAATTTCATCTACCATAATTTAATATTCAAGCAATAGCTAATAATAGAGCAACATCTCCAATTCGATTAGATAAAGCAGTTAATATCCCGGCGTTATAAGATTTAATATTTTGAAAATAAATTACCAAACAATAAGAAACTAATCCTAATCCATCCCAACCAAGTAAAATTCTAATTAAATTTGGTCTAATAATTAATAATATCATTGATAAAACAAATATCAATACTAATATAATAAATCGATTAATATTTTCATCTCTTTCTATATATTCTTTTCTGTAAAAAATTACTAAAGAAGCAATTATTAAAACAAATGACATAAATAATAAACTTATTCAATCAAATAAAAAAGTTA
			TTACAATTCTTATAGAATTTAATGAAACAACTTCCCATTCAATAAAATAAACTATATTATTTAACAAAAAATATAAACTAAATAAAAAACATGAAAAACTAATAGAAATTAAATTTACAAATCTAATTCTACAAATTGATAAATATTTCACGATCTAAAATGAATTTTTTCATATCACTAACACCACAAATTAGTATTTTTATTAAACTATTTAAATATAATCATAATATACATGATTCTCCCTTTAAAATTAATAAATTTAATGGTAATCAATGTAATAATATTAATAAATATTCTCGAATTTTCCCTCCTCTAAAAGCATAAACCCCTGAAAATAACTTTCCATGTTGACTAAAAGAATATAAATATAAAGTATAAGCTGCTCTAAAAAATGATAATAAAGATAGTATAATTATAGAAACTCAAGATCAAGAAACAATTCTATTTAATAAAGAAATTTCACCTAATAAATTTAAGGTAGGAGGAGCAGCTATATTAGCTGAACTTAATAAAAATCACCATAAACTTATTGAAGGTATAAAATTTAATATACCCTTATTAATTAATAATCTTCGACTTCCTAAACGTTCATAAGAAACATTTGCTAAACAAAATAATCCTGAAGAACATAAACCATGAGCAATTATTAAAGTATATGAACCAGATAATCCTCAATAAGTTATAGTTAATAATCCAGACAATACAATTCCTATATGAGCCACAGAAGAATAGGCAATTAAAGATTTTAAATCAGTTTGACGTAAACATACTAATCTCACTAATACTCCCCCTACTAATCTAATTCTAATTCAAACAAATCTATATTTTAAATTTATTAATTGAATAAAAGAAATAACCCGCAATAAACCATAACCACCTAATTTTAATATAATTCCAGCTAAAATTATTGAACCAGAAACAGGAGCTTCAACATGAGCCTTAGGCAACCATAAATGAACTAAAAATATTGGTATTTTTACTAAAAAAGCACATAATAAACAAAAATATAATAAATCATAATTAAATATAAAATTATTTATTAAATAAAAATTTATTGAACCAGTTTTATTTATTACATAAAAAATACCAATTAATATAGGTAAAGATACTAATAAAGTATAAAATAATAAATAAACTCCAGCTTGTAAACGTTCTGGTTGATAACCTCACCCTAAAATTAAAAATAATGTAGGAATTAATCTTCTTTCAAAAAATAAATAAAACATAAATAATCTTATTCTTCTAAATGTTAAAATTAATAAAATTAATAAAACAACAATATTTAATAAAAATAAATTTTTATAATTATTATATTTATTAACACTTTCACTAGCCATTAATATTAATGAACAAATTCATAATCTTAATAAAACTAAACCATATGAAAGTATATCACAACCTAAAAAATAAGAAATTTCTGATCAATAATTTATAAAATTATTTATTAATAAAAAAATAAAACTAATAAAAAATAATATAATCTGTACCATTCAATATATATTATTAATAAAACATACAGGTAATAAAAATACTAAAAACAAAATAATTTTTAACATTATATAATATTAAATGATTGAAAATAATCATTTCCATGAGTTCGAATTATAGATACCAAAATTGATAAACCTAAAGCCCCTTCACATACTCTAAAAGTTAAAAATATTATTCTAAAATAACTTTCATAATTTAATATATTTAAATAAATAAATAATATAAAAAATAAAATTAAAACAATAAATTCTAAACTTAATAATATAGATAATAAATGCTTTCGATTAGAAACAAAACAAAATAAACCTAAAATAAATAAAATTATAGGTAGACTTCAATATAAAATTATAATCATTAGTTTTAATAGTTTAATAAAAACATTGGTCTTGTAAATCAAAAATAAGATTATTTCTTTTAAAACTTCAAGAGAAAAGAAAATTCTTTTTCATTAATCCCCAAAATTAATATTTTATATAAACTACCTCTTGATATTATTCAATTAATACTAT
			ATTCTTTAATTTTTTTAACAACAATTATTTTTTCAAATATAATTCACCCATTGGCTATGGGATTAACTTTATTAATTCAAACAGTTTTTATTTGTTTAATCACAGGTTTAATAACTAAAACATTTTGATACTCTTATATTTTATTTCTAATTTTTTTAGGGGGAATATTAGTTTTATTTATTTATGTTACATCACTAGCTTCAAATGAAATATTTAATTTATCAATTAAATTAACTTTATTTTCAGGTATTTTATTATTTAATTTATTTTTAATTTCAATTATCATTGATAAAACTTCAATTTCTTTTTTTATAAATAATAATGAAATACTTTCAATTTTTAATAATAATTCATATATTACAGAAAATTCTTTATCATTAAATAAATTATATAATTTTCCAACAAATTTTATCACAATTTTATTAATAAATTATTTATTAATTACTTTAATTGTTGTTGTAAAAATTACTAAATTATTTAAGGGACCATTACGAATAATATTTTAAACTAATGAATAAACCTTTACGAACTTCCCACCCATTATTTAAAATTGCTAATAACGCATTAGTAGATTTACCAGCTCCTATTAATATTTCAAGATGATGAAATTTTGGATCATTATTGGGATTATGCCTAATTATTCAAATTTTAACTGGATTATTTTTAGCTATACATTATACAGCAGACGTAAACTTAGCTTTTTACAGAGTAAATCATATCTGTCGTGACGTAAATTATGGATGATTATTACGAACTCTACATGCTAATGGTGCGTCATTTTTTTTTATTTGCATTTATTTACATGTAGGACGAGGAATATACTACGGTTCATATTTATTTACCCCTACATGATTAGTTGGAGTAATTATTTTATTTTTAGTTATAGGAACTGCTTTTATAGGATATGTTCTTCCTTGAGGTCAAATATCATTTTGAGGAGCAACAGTAATTACAAATTTATTATCTGCCATTCCTTATTTAGGAATAGATTTAGTACAATGAGTATGAGGAGGATTTGCAGTTGATAATGCAACTCTTACTCGATTTTTTACATTTCACTTTATTTTACCTTTTATTGTTTTAGCTATAACAATAATTCATTTATTATTTTTACACCAAACAGGATCTAATAATCCTATCGGATTAAACTCAAATATTGATAAAATTCCATTTCACCCATATTTCACTTTTAAGGATATTGTCGGTTTTATTGTAATAATTTTTGCTTTAATTGCCTTAGTATTAATTAACCCTTATTTATTAGGAGATCCAGATAATTTCATCCCAGCTAATCCATTAGTAACTCCAGCTCATATTCAACCAGAATGATATTTTTTATTTGCATATGCTATTTTACGATCTATTCCTAATAAATTAGGAGGAGTAATTGCTTTAGTTTTATCTATTGCAATTTTAATAATTTTACCTTTTACTAACTTAAGAAAATTCCGAGGAATTCAATTTTACCCAATTAATCAAATTTTATTTTGAATTATAGTAGTAACAGTAATTTTATTAACATGAATTGGAGCTCGACCAGTTGAAGAACCTTATGTTTTAATTGGACAAATTTTAACAGTTGTTTATTTTTTATACTATTTAATTAACCCATTAGTTAATAAATGATGAGATAATTTATTAAATTAATTAGTTAATGAGCTTGAATAAGCATATGTTTTGAAAACATAAGATAGAATTTAATTTTCTATTAACTTTACTAAATTTAATTATATAATAAAGAAATTAATAAAATTTTAAACCCAATAAAAAATAATAAATAATTTAAAGAAAAAGATAAAAAACACTTTCAAGCTAAATATATTAATTTATCATAACGAAATCGAGGTAAAGTACCACGAACTCAAATAAAAACAAAAGAAATAAATGTTAATTTTACATAAAAAAATAATCTAAAAACATCACATCCTAAAAAAATTACAGAAAATAATATTCTTATAAATAAAATTCTTGCATATTCAGCTATAAAAATTAAAGCAAAT
			CCCCCTCTTCTATATTCTACATTAAATCCAGAAACTAATTCTGATTCCCCTTCAGCAAAATCAAATGGAGTTCGATTAGTTTCAGCCAAAGAAATAGTTAATCAAACTAAAGCTATAGGGAATAAAATAACTAAAAATCATATATAAATCTGATAATAATAAAAATAAACTATATTATATCTTCCAATTAAAAAAATAAAAGATAATAAAATTAATGCTAAACTAACTTCATAAGAAATCGTCTGAGCTACTGCCCGTAATCCTCCTAATAAAGCATAATTAGAATTTGATGATCAACCTGCTACTATAACAGTATAAACCCCTAAACTTGTACAACATAAAAAAAATAATCCACCTAAATTAAATGAATACAATTTAACAAAAAAAGGTATACATATCCAAACAAATAAAGATAAAAATAAAGAAAAAATTGGTGAAATATAATATCTTAAATAATTTGATAATAAAGGATAAGTTTGTTCCTTAGTAAATAACTTAATTGCATCACAAAAAGGTTGAGGAATTCCTATTAAACCTACTTTATTAGGACCCTTACGAATTTGAATATACCCTAAAACTTTTCGTTCTAATAAAGTTAAAAAAGCTACTCTTACTAACACACAAATAATTAATAATAAACTTCCAATTAATGATAAAACAAATTCTATATAAAACAAGTACTATTTGTAATAAAAATTACATAAATAAATTCTAAATTTATTGCACTAATCTGCCAAAATAGTTTATATTAATAATATTCATAATAAAAAATATAATTATTCTAATATTTGGTCCTTTCGTACTAAAATATTATAATTTTTTAAAGATAGAAACCAACCTGGCTTACACCGGTTTGAACTCAGATCATGTAAGAATTTAAAAGTCGAACAGACTTAAAATTTGAACGGCTACACCCAAAATTATATCTTAATCCAACATCGAGGTCGCAATCTTTTTTATCGATATGAACTCTCCAAAAAAATTACGCTGTTATCCCTAAAGTAACTTAATTTTTTAATCATTATTAATGGATCAACAATTCATAAATTAATGTTCTTATAAATTAAAAGTTTTTTAAATTTTAATATCACCCCAATAAAATATTTTATTTTATTAAAATTAAAATAATCTTTATAATTAAAATAAATAAAATATAAAGATTTATAGGGTCTTCTCGTCTTTTAAATTTATTTTAGCTTTTTGACTAAAAAATAAAATTCTATAAAAAATTTAAATGAAACAGTTAATATTTCGTCCAACCATTCATTCCAGCCTTCAATTAAAAGACTAATGATTATGCTACCTTTGCACAGTCAGAATACTGCGGCCATTTAAAAATTTTCAGTGGGCAGGTTAGACTTTATATTTAATTCAAAAAGACATGTTTTTGTTAAACAGGCGAACATTATTTTTGCCGAATTCTTTATTTAAACTTATCATTAAAATTTATTTTTACATAAAAATATACTAATTCTATCATTATTTCTTAATTTTATTAATTAAAATTAATATTTCAATAAATAATTAAAATTTAATAAATAATTTAATTTATAAAATAAATTATAACAAATTTTTTAATAATTGCTAATTCTAAGCATATATTTATTAAATTTATTTATTATTTTTAAAAATTTATTTTATAGCTTATCCCATAAAATATTAAAATTATAAATTATTTAATTTTTTAAATAACTAAATAAATTTATAATTTCTAAATTAAATTTATTTCTTGAAAAACTAGATACCTTTAAAAACGAATAACATTTCATTTCTAATATAATATTTTAAATAATTTTGTTACATTAACTTATATATTATATTAACTCTTTTAAAATCGAGAAAAATAAATATTTATTTTTTATTTAATAAACGCTGATACACAAGGTACAATAAATTAAATTTTCTTTTATAATAAAAATTTTTCAAATTATTTCAATTTTCTTTCACAATACTATTACACTATTATTAAAATTATTTTTTCTTTAAACAATACTAAAACA
			CTTAAATTTATAGTTATTTCTAATATTTTAAAATTTAATATTAATAATTAATAAATAAAATCTAATCAATTTATATTGATTTGCACAAAAATCTTTTCAATGTAAATGAAATGCTTTACTTTATAAGCTTTAAATTGTCTTTCTAGATACACTTTCCAGTACATCTACTATGTTACGACTTATCTTACCTTAATAATAAGAGCGACGGGCGATGTGTACATATTTTAGAGCTAAAATCAAATTATTAATCTTTATAATTTTACTACCAAATCCACCTTCAAAAACTTTTTCATAGTTTTATTCGTTTAAATAATTTTATTGTAACCCATTATTACTTAAATATAAGCTACACCTTGATCTGATATAAATTTTAATAAAAATTATTGAATATTATTATTCTTATAAAATATTCTGATAACGACGGTATATAAACTGATTACAAATTTAAGTAAGGTCCATCGTGGATTATCGATTACAAAACAGGTTCCTCTGGATAGACTAAAATACCGCCAAATTTTTTAAGTTTCAAGAACATAACTATTACTACTTTAGTGAACAAATTACATTTTAAATAATAGGGTATCTAATCCTAGTTTTTTACTAAAATTTTTTAGCTTCAATTATTATAATAAAAAATATTTTAAATATAAAATTTCACTTAATATATTTAATTTTATTTTAAAAAATCAATTTAACTAACACTAAAAAAATTTATTTGTATTATTGGTGTAACCGCGACTGCTGGCACCAATTTAGTCAATACTCTTTTATATTGCTATTTCTAAATTTCTTTAATTAATAATACTAATTACTGCGAATAATATCTTCTTTATTTATTATTAAAATAAATAAATAATCACACAAAAATTTACATATAAATCAAATTAATAACAAATTTTTAAGCCAAAATAAAACTTTAA
		</sequence>
		<sequence>
			<taxon idref="Drosophila_ananassae_SRR2127219"/>
			WNTKAATTGCCTGATAAAAAGGGTTATCTTGATAGGGTAAATCATGCAGTTTTCTGCATTCATTGACACATTTTTATGTTTTTTATTATAAAGATTTTATATTTAATAGAATTAAACTATTCCCGAAAGTATCAAAAACTTTTGTGCATCATACACCAAAATATATCATTATTTATATAAATTTTAAAAAGATAAGCTAATTAAGCTACTGGGTTCATACCCCATTTATAAAGGTTGTAGTCCTTTTCTTTTTAATTTTTAATAATTCATCAAAAATTTTATTTATTACAGTCATAATTATTGGAACACTAATTACAGTTACATCTAACTCTTGGTTAGGAGCTTGAATAGGTCTTGAAATTAATTTATTGTCTTTTATTCCCCTATTAAGAGATAATAATAATTTAACATCTACTGAATCTTCTTTAAAATATTTTTTAACCCAAGCTTTAGCATCAACTGTTTTATTATTTTCAGTAATTTTATTAATATTAAAAAATAATTTTAATAATGAAATTAATGAATCTTTTACTTCTATAATAATTATATCATCATTATTATTAAAAAGAGGAGCTGCTCCGTTTCATTTTTGATTTCCAAATATAATGGAAGGTTTAAATTGAACAAATTCTTTATTATTAATAACTTGACAAAAAATTGCTCCTTTAATATTAATTTCTTATTTAAATATTAAGGAACTTTTATTAATTAGAGTAATTTTATCAGTAATTGTTGGAGCTATTGGAGGGTTAAATCAAACTTCTTTACGAAAATTAATATCTTTCTCTTCAATTAATCATCTAGGATGAATATTAAGTTCTTTAATAATTAGAGAATCAATTTGATTAGTTTATTTTTTATTTTATTCTTTTTTATCTTTTATTTTAACATTTATATTTAATATTTTTAAATTATTTCATTTAAATCAATTATTTTCTTGATTTATTAATAGAAAAATTTTAAAATTTACATTATTTATAAATTTTTTATCTTTAGGAGGGTTACCACCATTTTTAGGATTCTTACCTAAATGATTAGTAATTCAACAACTAACTTCTTGTAATCAATATTTTTTATTGACTGCAATAATAATGTCAACTTTAATTACTTTATTTTTTTATTTACGAATTTGTTATTCAGCTTTTATATTAAATTATTTTGAAAATAATTGAATAATAACATTAAATATAAACAATTTTAATATAAATTTATATTTAATTTTAACATTTTTTTCAATTTTTGGATTAATTTTAATTTCATTATTTTTTTTTATACTTTAAGGCTTTAAGTTAATAAAACTAATAGCCTTCAAAGCTATAAATATGGGAGTATCCTTTAAGCCTTAGTAAATTTATTACTCCTTCAAAATTGCAGTTTGATGTCATTGTTGACTATAAGACCTAATATTTGTTATGATTATGATTAAGAAGAATTTTTCTTATAAATAGATTTACAATCTATCGCCTAAACTTCAGCCACTTAATCTAATCGCGACAATGATTATTTTCAACAAATCATAAAGATATTGGAACATTATATTTTATTTTTGGAGCTTGAGCTGGAATAGTTGGAACTTCACTAAGTATTTTAATTCGAGCTGAATTAGGACACCCTGGAGCTTTAATTGGAGATGATCAAATTTATAACGTTATTGTAACAGCACACGCTTTTATTATAATTTTTTTCATGGTTATACCAATTATAATTGGAGGATTTGGGAATTGATTAGTTCCTTTAATATTAGGAGCACCTGATATAGCATTCCCACGAATAAATAATATAAGATTTTGATTACTACCCCCTGCTCTTTCTCTATTATTAGTGAGAAGAATAGTTGAAAATGGAGCTGGTACTGGGTGAACAGTTTACCCACCTCTTTCAGCTGGAATTGCTCATGGAGGGGCTTCAGTTGATCTAGCTATTTTTTCATTACATTTAGCCGGAATTTCTTCAATTTTAGGAGCTGTAAATTTTATTACAACAGTAATTAATATACGATC
			AACTGGAATTACTCTAGATCGTATACCTTTATTTGTTTGATCGGTAGTAATTACAGCTTTATTATTACTTTTATCTTTACCAGTATTGGCCGGAGCTATTACCATATTATTAACAGATCGAAATTTAAATACATCATTTTTTGACCCAGCTGGAGGGGGAGATCCAATTTTATACCAACATTTATTTTGATTTTTTGGGCACCCAGAAGTATATATTTTAATTTTACCAGGATTCGGAATAATTTCTCATATTATTAGTCAAGAATCAGGTAAAAAGGAAACATTCGGATCTTTAGGAATAATTTATGCAATATTAGCAATTGGATTATTAGGTTTTATTGTATGAGCTCATCATATATTTACTGTTGGAATAGACGTAGATACTCGAGCTTATTTTACTTCAGCAACTATAATTATTGCTGTTCCAACTGGTATTAAAATTTTCAGATGATTAGCCACATTACACGGAACTCAATTAACTTATTCCCCTGCTATTTTATGAGCATTAGGATTTGTCTTTTTATTTACAGTAGGTGGATTAACAGGAGTTGTTTTAGCTAATTCTTCTGTTGATATTATTCTTCATGATACATATTATGTTGTAGCTCATTTTCACTATGTATTATCAATAGGAGCTGTATTTGCTATTATAGCAGGATTTATTCACTGATATCCATTATTTACTGGATTAACATTAAATGTAAAATGATTAAAAAGTCAATTTATTATTATATTTATTGGAGTAAATTTAACATTTTTCCCACAACACTTTTTAGGATTAGCTGGTATGCCCCGTCGATATTCAGACTATCCAGATGCATATACGACATGAAATGTAGTATCTACAATTGGTTCAACTATTTCTTTATTAGGAATTTTATTTTTCTTTTATATTGTATGAGAAAGTTTAGTATCTCAACGACAAGTAATTTATCCAGTTCAATTAAATTCTTCAATTGAATGATACCAAAATACTCCTCCTGCTGAACATAGTTATTCTGAATTACCCCTTTTAACTAATTAATTTCTAATATGGCAGACTAGTGCAATGGATTTAAGCTCCATATATAAAGTATTTTACTTTTATTAGAAAATAAATGTCTACATGAGCTAATTTAAATCTTCAAGATAGAGCTTCTCCTTTAATGGAACAATTAATTTTTTTTCATGATCATGCATTATTAATTTTAATTATAATTACTGTTTTAGTAGGATATTTAATATTTATGTTATTTTTTAATAATTACGTAAATCGATTTCTTTTACATGGTCAATTAATTGAAATAATTTGAACAATTTTACCAGCAATTATTTTATTATTCATTGCTTTTCCTTCTCTTCGTCTTTTATACTTACTTGATGAAATTAATGAACCATCTGTAACTTTAAAAAGTATTGGACATCAATGATATTGAAGTTATGAATATTCAGATTTTAATAATATTGAATTTGATTCTTATATAATTCCTACTAATGAATTAGCAACTGATGGATTTCGTTTATTAGACGTTGACAATCGAGTAGTTTTACCTATAAATTCTCAAATTCGAATTTTAGTAACAGCTGCTGATGTAATTCACTCTTGAACAATTCCAGCTTTAGGAGTTAAGGTTGATGGAACTCCTGGACGATTAAACCAAACTAACTTTTTTATTAATCGACCTGGATTATTTTATGGACAATGTTCAGAAATTTGTGGGGCCAATCATAGTTTTATACCAATTGTAATTGAAAGTGTTCCTGTAAATTATTTTATTAAATGAATTTCTAATAATAATTCTTCATTAGATGACTGAAAGCAAGTGATGGTCTCTTAAACCATTTTATAGTAAATTAGCACTTACTTCTAATGGAATATATATATATATATATATATATATTAACTAAAAAATTAGTTAAATATATAACATTAGTATGTCAAACTAAAATTATTAAATTATTAATATTTTTTAATTCCACAAATAGCACCAATTAGATGATTATTATTATTTATTGTATTT
			TCTATTACATTTATTTTATTTTGTTCAATTAATTATTATTCTTATATACCTTCTTCTCCTAAATCTAATGAATTAAAAAATATTAATTTAAATTCAATAAATTGAAAATGATAACAAATTTATTTTCTGTATTCGACCCTTCAGCAATTTTTGGTATTTCTCTAAATTGATTAAGAACATTTTTAGGATTATTAATAATTCCTTCAATTTACTGATTAATACCTTCTCGATATAATATTTTTTGAAATTCAATTTTATTAACCTTACACAAAGAATTTAAAACTTTACTAGGACCTTCAGGACACAATGGTTCAACATTTATTTTTATTTCTTTATTTTCATTAATTTTATTTAATAATTTTATAGGATTATTCCCATATATTTTTACAAGAACAAGTCATTTAACTTTAACTTTATCTTTAGCTTTACCATTATGATTATGTTTTATATTATATGGATGAATAAATCATACACAACATATATTTGCTCATTTAGTACCTCAAGGAACACCAGCTGTTTTAATACCTTTTATGGTTTGCATTGAAACAATTAGAAATGTAATTCGACCAGGAACATTAGCTGTTCGACTAACTGCTAATATAATTGCAGGTCATTTATTATTAACTTTATTAGGTAATACAGGACCTTCTATATCTTATGTTCTTGTAACATTTTTATTAATTGCACAAATTGCTTTACTAGTTCTTGAATCAGCTGTAGCTATAATTCAATCCTATGTATTTGCTGTTTTAAGAACTTTATACTCTAGAGAAGTAAATTAATGTCAACACATTCAAATCACCCTTTTCATTTAGTTGATTATAGACCATGACCTTTAACAGGAGCAATCGGAGCTATGACAACTGTATCAGGAATAGTAAAATGATTTCATCAATATGATATTTCATTATTTTTTTTAGGAAATGTTATTACTATTTTAACAGTTTATCAATGATGACGAGATGTATCACGAGAAGGAACATATCAAGGACTTCACACTTATGCAGTAACAATTGGATTGCGATGAGGAATAATTTTATTTATTTTGTCAGAAGTTTTATTTTTTGTTAGATTTTTCTGAGCATTTTTTCATAGAAGTTTATCTCCAGCTATTGAATTAGGAGCTTCATGACCCCCAATGGGAATTATTTCATTTAACCCATTCCAAATTCCTTTATTAAATACAGCTATTTTATTAGCTTCAGGAGTTACAGTTACATGAGCTCATCATAGACTTATAGAAAATAATCATTCTCAAACAACTCAAGGTTTATTTTTTACAGTTTTATTGGGAGTATATTTTACAATTTTACAAGCTTATGAATATATTGAAGCTCCTTTTACTATTGCAGACTCAATTTATGGTTCAACATTTTTTATAGCTACAGGATTTCATGGAATTCATGTATTAATTGGAACAACTTTTTTATTAGTATGTTTATTACGACATTTAAATAATCATTTTTCAAAAAATCATCATTTTGGATTTGAAGCAGCTGCATGATATTGACATTTTGTTGATGTAGTTTGATTATTTTTGTATATTACAATTTACTGATGAGGAGGATAATTTATTATTATTATCTATATAGTATAAAAGTATATTTGACTTCCAATCATAAGGTCTATTAATAATAGTATAGATAATTTTTTCAATTATTTTAATCGCTTTAATTATTTTATTAATTACAACTATTGTAATATTTCTAGCTTCTATCTTATCAAAAAAAGCTTTTATTGACCGAGAAAAAAGTTCACCTTTTGAATGCGGATTTGACCCAAAATCTTCTTCTCGATTACCATTTTCTTTACGATTCTTTTTAATTACAATTATTTTCTTAATTTTTGATGTAGAAATTGCTTTAATTTTACCAATAATTATTATTTTAAAATTTTCAAATATTATAATTTGATCAATTACAGCAATTTTATTTATTTTAATTTTACTAATTGGTTTATACCACGAATGAAATCAAGGTATATTAAATTGATCAAATTAA
			ATTAGGGTTGTAGTTAATTATAACATTTGATTTGCATTCAAAAAGTATTGAATTTCAATCTACCTTATGAATATGAAGCGATGAATTGCAGTTAGTTTCGACCTAACTTTAGGTAATTTTACCCTTATTCTTTAATTGAAACCAAAAAGCGGTATATCACTGTTAATGATACTATTGAGTAAAAACTCCAATTAAGGAAGTATGGTGATCAAGTAAAAGCTGCTAACTTTTTTCTTTTAATGGTTAAATTCCATTTATACTTCTATTTATATAGTTTAAAATAAAACCTTACATTTTCATTGTAATAATAAAATAATTAATTTTTATAAATTACTAAAATTAATTCACTATATCCAAAGATAAATTTATCTCCATAACATCTTCAGTGTCATACTCTAAATATAAGCTATTTGAATATATAAATAATAAAAAATTTAATAAAATTAAAATTCAAAATACAAATAATATTAAATAAATTTTTAAACTATTATTATGTATTAAAAATAAAGTTTGAGAATAATTAACTAATTTTTGGTATAAATGTTGACCTCCAAAATATTCTGACCATCCTTGATCAAATCTTTTTACAACCAACTGTCCTATATTTAAAGGATAAAAAATTATTCCATAAGTTCTAATATAAGGTATAAATCATATAGAACCTAAAAATACAGAAATATTATAATTTAATAAAGATTTATTTAAAGAATAAAGATTAGTTATAGAAATTAAATAACCAAATAAACCACCAAAAATACATACAAATAATGTTAAAAACTTTATTAACTTAGGTAAACAAATTATATAGGGAATAGGAAAAATCAATCAATTTAATATTCTACCACCAATAATTCTTATAATTAATAAACCTATTATTCCACGTAATATTACTCAACTTTCATCATTTAATATATTTAATCTCCCACAATTTAAATCACCAGTTATAGAATAATAAACTAAACGAAAGGAATAACTAACTGTTAAACCAGTAGAAAAAAAATATAAAAAAAATGAAAATATATTAATATTTCTAATTATTACTACTTCTAAAATTATATCCTTAGAATAAAATCCAGCTAAAAATGGCATCCCACATAAAGCTAAATTAGAAACATTAAAACAAGCAGATGTTAAAGGTATATGAATTCTTAAACCCCCTATTAAACGAATGTCTTGAGAATTATTTATATTATGAATAATAGCTCCAGCACATATAAATAATAAAGCCTTAAATAAAGCATGAGTTAAAAGATGAAATATAGCCAACTTATAAAATCCTATTGATAAAATTCTTATCATTAAACCTAATTGACTTAAAGTAGATAAAGCAATAATTTTCTTTAAATCAAATTCAAAATTAGCACCTAATCCAGATATAAATATTGTTAATCTAGCTAATAATAATAATAATTGGCCTAATCATGAAGAACTTAATAAAATATTAAAACGAATTAATAAATAAACCCCAGCTGTTACTAAAGTTGAAGAATGGACTAAAGCTGAAACTGGAGTAGGTGCAGCTATAGCAGCAGGTAATCACGAAGAAAAAGGAATTTGAGCTCTTTTAGTTATAGCGGCTAATATTACTAATCTACCAATTAATAATATTTCAAATTCATTTTGTATAACTTCTAAATAAAAAATATAATTTCATCTACCATAATTTAATATTCAAGCAATAGCTAATAATAGAGCAACATCTCCAATTCGATTAGATAAAGCAGTTAATATCCCGGCGTTATAAGATTTAATATTTTGAAAATAAATTACCAAACAATAAGAAACTAATCCTAATCCATCCCAACCAAGTAAAATTCTAATTAAATTTGGTCTAATAATTAATAATATCATTGACAAAACAAATATTAATACTAATATAATAAATCGATTAATATTTTCATCTCTTTCTATATATTCTTTTCTGTAAAAAATTACTAAAGAAGCAATTATTAAAACAAATGACATAAATAATAAACTTATTCAATCAAATAAAAAAGTTA
			TTACAATTCTTATAGAATTTAATGAAACAACTTCCCATTCAATAAAATAAACTATATTATTTAACAAAAAATATAAACTAAATAAAAAACATGAAAAACTAATAGAAATTAAATTTACAAATCTAATTCTACAAATTGATAAATATTTCACGATCTAAAATGAATTTTTTCATATCACTAACACCACAAATTAGTATTTTTATTAAACTATTTAAATATAATCATAATATACATGATTCTCCCTTTAAAATTAATAAATTTAATGGTAATCAATGTAATAATATTAATAAATATTCTCGAATTTTCCCTCCTCTAAAAGCATAAACCCCTGAAAATAACTTTCCATGTTGACTAAAAGAATATAAATATAAAGTATAAGCTGCTCTAAAAAATGATAATAAAGATAATATAATTATAGAAACTCAAGATCAAGAAACAATTCTATTTAATAAAGAAATTTCACCTAATAAATTTAAGGTAGGAGGAGCAGCTATATTAGCTGAACTTAATAAAAATCATCATAAACTTATTGAAGGTATAAAATTTAATATACCCTTATTAATTAATAATCTTCGACTTCCTAAACGTTCATAAGAAACATTTGCTAAACAAAATAATCCTGAAGAACATAAACCATGAGCAATTATTAAAGTATAGGAACCAGATAATCCTCAATAAGTTATAGTTAATAACCCAGACAATACAATTCCTATATGAGCCACAGAAGAATAGGCAATTAAAGATTTTAAATCAGTTTGACGTAAACATACTAATCTCACTAATACTCCCCCTACTAATCTAATTCTAATTCAAACAAATCTATATTTTAAATTTATTAATTGAATAAAAGAAATAACCCGCAATAAACCATAACCACCTAATTTTAATATAATTCCAGCTAAAATTATTGAACCAGAAACAGGAGCTTCAACATGAGCCTTAGGCAACCATAAATGAACTAAAAATATTGGTATTTTTACTAAAAAAGCACATAATAAACAAAAATATAATAAATCATAATTAAATATAAAATTATTTATTAAATAAAAATTTATTGAACCAGTTTTATTTATTACATAAAAAATACCAATTAATATAGGTAAAGATACTAATAAAGTATAAAATAATAAATAAACTCCAGCTTGTAAACGTTCTGGTTGGTAACCTCATCCTAAAATTAAAAATAATGTAGGAATTAATCTTCTTTCAAAAAATAAATAAAACATAAATAATCTTATTCTTCTAAATGTTAAAATTAATAAAATTAATAAAACAACAATATTTAATAAAAATAAATTTTTATAATTATTATATTTATTAACACTTTCACTAGCCATTAATATTAATGAACAAATTCATAATCTTAATAAAACTAAACCATATGAAAGTATATCACAACCTAAAAAATAAGAAATTTCTGATCAATAATTTATAAAATTATTTATTAATAAAAAAATAAAACTAATAAAAAATAATATAATTTGTACCATTCAATATATATTATTAATAAAACACACAGGTAATAAAAATACTAAAAACAAAATAATTTTTAACATTATATAATATTAAATGATTGAAAATAATCATTTCCATGAGTTCGAATTATAGATACCAAAATTGATAAACCTAAAGCCCCTTCACATACTCTAAAAGTTAAAAATATTATTCTAAAATAACTTTCATAATTTAATATATTTAAATAAATAAATAATATAAAAAATAAAATTAAAACAATAAATTCTAAACTTAATAATATAGATAATAAATGCTTTCGATTAGAAACAAAACAAAATAAACCTAAAATAAATAAAATTATAGGTAAACTTCAATATAAAATTATAATCATTAGTTTTAATAGTTTAATAAAAACATTGGTCTTGTAAATCAAAAATAAGATTATTTCTTTTAAAACTTCAAGAGAAAAGAAAATTCTTTTTCATTAATCCCCAAAATTAATATTTTATATAAACTACCTCTTGATATTATTCAATTAATACTAT
			ATTCTTTAATTTTTTTAACAACAATTATTTTTTCAAATATAATTCACCCATTGGCTATAGGATTAACTTTATTAATTCAAACAGTTTTCATTTGTTTAATCACAGGTTTAATAACTAAAACATTTTGATACTCTTATATTTTATTTCTAATTTTTTTAGGGGGAATATTAGTTTTATTTATTTATGTTACATCACTAGCTTCAAATGAAATATTTAATTTATCAATTAAATTAACTTTATTTTCAGGTATTTTATTATTTAATTTATTTTTAATTTCAATTATCATTGATAAAACTTCAATTTCTTTTTTTATAAATAATAATGAAATACTTTCAATTTTTAATAATAATTCATATATTACAGAAAATTCTTTATCATTAAATAAATTATATAATTTTCCAACAAATTTTATCACAATTTTATTAATAAATTATTTATTAATTACTTTAATTGTTGTTGTAAAAATTACTAAATTATTTAAGGGACCATTACGAATAATATTTTAAATTAATGAATAAACCTTTACGAACTTCCCACCCATTATTTAAAATTGCTAATAACGCATTAGTAGATTTACCCGCTCCTATTAATATTTCAAGATGATGAAATTTTGGATCATTATTGGGATTATGTCTAATTATTCAAATTTTAACTGGATTATTTTTAGCTATACATTATACAGCAGACGTAAACTTAGCTTTTTACAGAGTAAATCATATTTGTCGTGACGTAAATTATGGATGATTATTACGAACTCTACATGCTAATGGTGCGTCATTTTTTTTTATTTGCATTTATTTACATGTAGGACGAGGAATATACTACGGTTCATATTTATTTACCCCTACATGATTAGTTGGAGTAATTATTTTATTTTTAGTTATAGGAACTGCTTTTATAGGATATGTTCTTCCTTGAGGTCAAATATCATTTTGAGGAGCAACAGTAATTACAAATTTATTATCTGCCATTCCTTATTTAGGAATAGATTTAGTACAATGAGTATGAGGAGGATTTGCAGTTGATAATGCAACTCTTACTCGATTTTTCACATTTCACTTTATTTTACCTTTTATTGTTTTAGCTATAACAATAATTCATTTATTATTTTTACACCAAACAGGATCTAATAATCCTATCGGATTAAACTCAAATATTGATAAAATTCCATTTCACCCATATTTCACTTTTAAGGATATTGTCGGTTTTATTGTAATAATTTTTGCTTTAATTGCTTTAGTATTAATTAACCCTTATTTATTAGGAGATCCAGATAATTTCATCCCAGCTAATCCATTAGTAACTCCAGCTCATATTCAACCAGAATGATATTTTTTATTTGCATATGCTATTTTACGATCTATTCCTAATAAATTAGGAGGAGTAATTGCTTTAGTTTTATCTATTGCAATTTTAATAATTTTACCTTTTACTAACTTAAGAAAATTCCGAGGAATTCAATTTTACCCAATTAATCAAATTTTATTTTGAATTATAGTAGTAACAGTAATTTTATTAACATGAATTGGAGCTCGACCAGTTGAAGAACCTTATGTTTTAATTGGACAAATTTTAACAGTTATTTATTTTTTATATTATTTAATTAACCCATTAGTTAATAAATGATGAGATAATTTATTAAATTAATTAGTTAATGAGCTTGAATAAGCATATGTTTTGAAAACATAAGATAGAATTTAATTTTCTATTAACTTTACTAAATTTAATTATATAATAAAGAAATTAATAAAATTTTAAACCCAATAAAAAATAATAAATAATTTAAAGAAAAAGATAAAAAACACTTTCAAGCTAAATATATTAATTTATCATAACGAAATCGAGGTAAAGTACCACGAGCTCAAATAAAAACAAAAGAAATAAATGTTAATTTTACATAAAAAAATAATCTAAAAACATCACATCCTAAAAAAATTACAGAAAATAATATTCTTATAAATAAAATTCTTGCATATTCAGCTATAAAAATTAAAGCAAAT
			CCCCCTCTTCTATATTCTACATTAAATCCAGAAACTAATTCTGATTCCCCTTCAGCAAAATCAAATGGAGTTCGATTAGTTTCAGCCAAAGAAATAGTTAATCAAACTAAAGCTATAGGAAATAAAATAACTAAAAATCATATATAAATCTGATAATAATAAAAATAAACTATATTATATCTTCCAATTAAAAAAATAAAAGATAATAAAATTAATGCTAAACTAACTTCATAAGAAATCGTTTGAGCTACTGCCCGTAATCCTCCTAATAAAGCATAATTAGAATTTGATGATCAACCTGCTACTATAACAGTATAAACCCCTAAACTTGTACAACATAAAAAAAATAATCCACCTAAATTAAATGAATACAATTTAACAAAAAAAGGTATACATATCCAAACAAATAAAGATAAAAATAAAGAAAAAATTGGTGAAATATAATATCTTAAATAATTTGATAATAAAGGATAAGTTTGTTCCTTAGTAAATAACTTAATTGCATCACAAAAAGGTTGAGGAATTCCTATTAAACCTACTTTATTAGGACCCTTACGAATTTGAATATACCCTAAAACTTTTCGTTCTAATAAAGTTAAAAAAGCTACTCTTACTAACACACAAATAATTAATAATAAACTTCCAATTAATGATAAAACAAATTCTATATAAAACAAGTACTATTTGTAATAAAAATTACATAAATAAATTCTAAATTTATTGCACTAATCTGCCAAAATAGTTTATATTAATAATATTCATAATAAAAAATACAATTATTCTAATATTTGGTCCTTTCGTACTAAAATATTATAATTTTTTAAAGATAGAAACCAACCTGGCTTACACCGGTTTGAACTCAGATCATGTAAGAATTTAAAAGTCGAACAGACTTAAAATTTGAACGGCTACACCCAAAATTATATCTTAATCCAACATCGAGGTCGCAATCTTTTTTATCGATATGAACTCTCCAAAAAAATTACGCTGTTATCCCTAAAGTAACTTAATTTTTTAATCATTATTAATGGATCAACAATTCATAAATTAATGTTTTTATAAATTAAAAGTTTTTTAAATTTTAATATCACCCCAATAAAATATTTTATTTTATTAAAATTAAAATAATCTTTATAATTAAAATAAATAAAATATAAAGATTTATAGGGTCTTCTCGTCTTTTAAATTTATTTTAGCTTTTTGACTAAAAAATAAAATTCTATAAAAAATTTAAATGAAACAGTTAATATTTCGTCCAACCATTCATTCCAGCCTTCAATTAAAAGACTAATGATTATGCTACCTTTGCACAGTCAGAATACTGCGGCCATTTAAAAATTTTCAGTGGGCAGGTTAGACTTTATATTTAATTCAAAAAGACATGTTTTTGTTAAACAGGCGAACATTATTTTTGCCGAATTCTTTATTTAAACTTATCATTAAAATTTATTTTTACATAAAAATATACTAATTCTATCATTATTTCTTAATTTTATTAATTAAAATTAATATTTCAATAAATAATTAAAATTTAATAAATAATTTAATTTATAAAATAAATTATAACAAATTTTTTAATAATTGCTAATTCTAAGCATATATTTATTAAATTTATTTATTATTTTTAAAAATTTATTTTATAGCTTATCCCATAAAATATTAAAATTATAAATTATTTAATTTTTTAAATAACTAAATAAATTTATAATTTCTAAATTAAATTTATTTCTTGAAAAACTAGATACCTTTAAAAACGAATAACATTTCATTTCTAATATAATATTTTAAATAATTTTGTCACATTAACTTATATATTATATTAACTCTTTTAAAATCGAGAAAAATAAATATTTATTTTTTATTTAATAAACGCTGATACACAAGGTACAATAAATTAAATTTTCTTTTATAATAAAAATTTTTCAAATTATTTCAATTTTCTTTCACAATACTATTACACTATTATTAAAATTATTTTTTCTTTAAACAATACTAAAACA
			CTTAAATTTATAGTTATTTCTAATATTTTAAAATTTAATATTAATAATTAATAAATAAAATCTAATCAATTTATATTGATTTGCACAAAAATCTTTTCAATGTAAATGAAATGCTTTACTTTATAAGCTTTAAATTGTCTTTCTAGATACACTTTCCAGTACATCTACTATGTTACGACTTATCTTACCTTAATAATAAGAGCGACGGGCGATGTGTACATATTTTAGAGCTAAAATCAAATTATTAATCTTTATAATTTTACTACCAAATCCACCTTCAAAAACTTTTTCATAGTTTTATTCGTTTAAATAATTTTATTGTAACCCATTATTACTTAAATATAAGCTACACCTTGATCTGATATAAATTTTAATAAAAATTATTGAATATTATTATTCTTATAAAATATTCTGATAACGACGGTATATAAACTGATTACAAATTTAAGTAAGGTCCATCGTGGATTATCGATTACAAAACAGGTTCCTCTGGATAGACTAAAATACCGCCAAATTTTTTAAGTTTCAAGAACATAACTATTACTACTTTAGTGAACAAATTACATTTTAAATAATAGGGTATCTAATCCTAGTTTTTTACTAAAATTTTTTAGCTTCAATTATTATAATAAAAAATATTTTAAATATAAAATTTCACTTAATATATTTAATTTTATTTTAAAAAATCAATTTAACTAACACTAAAAAAATTTATTTGTATTATTGGTGTAACCGCGACTGCTGGCACCAATTTAGTCAATACTCTTTTATATTGCTATTTCTAAATTTCTTTAATTAATAATACTAATTACTGCGAATAATATCTTCTTTATTTATTATTAAAATAAATAAATAATCACACAAAAATTTACATATAAATCAAATTAATAACAAATTTTTAAGCCAAAATAAAACTTTAA
		</sequence>
		<sequence>
			<taxon idref="Drosophila_ananassae_SRR2135600"/>
			NATNAATTGCCTGATAAAAAGGGTTATCTTGATAGGGTAAATCATGCAGTTTTCTGCATTCATTGACACATTTTTATGTTTTTTATTATAAAGATTTTATATTTAATAGAATTAAACTATTCCTGAAAGTATCAAAAACTTTTGTGCATCATACACCAAAATATATCATTATTTATATAAATTTTAAAAAGATAAGCTAATTAAGCTACTGGGTTCATACCCCATTTATAAAGGTTATAGTCCTTTTCTTTTTAATTTTTAATAATTCATCAAAAATTTTATTTATTACAGTCATAATTATTGGAACACTAATTACAGTTACATCTAACTCTTGGTTAGGAGCTTGAATAGGTCTTGAAATTAATTTGTTGTCTTTTATTCCCCTATTAAGAGATAATAATAATTTAACATCTACTGAATCTTCTTTAAAATATTTTTTAACCCAAGCTTTAGCATCAACTGTTTTATTATTTTCAGTAATTTTATTAATATTAAAAAATAATTTTAATAATGAAGTTAATGAATCTTTTACTTCTATAATAATTATATCATCATTATTATTAAAAAGAGGAGCAGCTCCGTTTCATTTTTGATTTCCAAATATAATGGAAGGTTTAAATTGAATAAATTCTTTATTATTAATAACTTGACAAAAAATTGCTCCTTTAATATTAATTTCTTATTTAAATATTAAGGAACTTTTATTAATTAGAGTAATTTTATCAGTAATTGTTGGAGCTATTGGGGGGTTAAATCAAACTTCTTTACGAAAATTAATATCTTTCTCTTCAATTAATCATCTAGGATGAATATTAAGTTCTTTAATAATTAGAGAATCAATTTGATTAGTTTATTTTTTATTTTATTCTTTTTTATCTTTTATTTTAACATTTATATTTAATATTTTTAAATTATTTCATTTAAATCAATTATTTTCTTGATTTATTAATAGAAAAATTTTAAAATTTACATTATTTATAAATTTTTTATCTTTAGGAGGATTGCCACCATTTTTAGGATTCTTACCTAAATGATTAGTAATTCAACAACTAACTTCTTGTAATCAATATTTTTTATTGACTGCAATAATGATGTCAACTTTAATTACTTTATTTTTTTATTTACGAATTTGTTATTCAGCTTTTATATTAAATTATTTTGAAAATAATTGAATAATAACATTAAATATAAATAATTTTAATATAAATTTATATTTAATTTTAACATTTTTTTCAATTTTTGGATTAATTTTGATTTCATTATTTTTTTTTATACTTTAAGGCTTTAAGTTAATAAAACTAATAGCCTTCAAAGCTATAAATATGGGAGTATCCTTTAAGCCTTAGTAAATTTATTACTCCTTCAAAATTGCAGTTTGATGTCATTGTTGACTATAAGACCTAATATTTGTTATGATTATGATTAAGAAGAATTTTTCTTATAAATAGATTTACAATCTATCGCCTAAACTTCAGCCACTTAATCTAATCGCGACAATGATTATTTTCAACAAATCATAAAGATATTGGAACATTATATTTTATTTTTGGAGCTTGAGCTGGAATAGTTGGAACTTCACTAAGTATTTTAATTCGAGCTGAATTAGGACACCCTGGAGCTTTAATTGGAGATGATCAAATTTATAACGTTATTGTAACAGCACACGCTTTTATTATAATTTTTTTCATGGTTATACCAATTATAATTGGAGGATTTGGGAATTGATTAGTTCCTTTAATATTAGGAGCACCTGATATAGCATTCCCACGAATAAATAATATAAGATTTTGATTACTACCCCCTGCTCTTTCTCTATTATTAGTAAGAAGAATAGTTGAAAATGGAGCTGGTACTGGGTGAACAGTTTACCCACCTCTTTCAGCTGGAATTGCTCATGGAGGGGCTTCAGTTGATCTAGCTATTTTTTCATTACATTTAGCCGGAATTTCTTCAATTTTAGGAGCTGTAAATTTTATTACAACAGTAATTAATATACGATC
			AACTGGAATTACTCTAGATCGTATACCTTTATTTGTTTGATCGGTAGTAATTACAGCTTTATTATTACTTTTATCTTTACCAGTATTAGCTGGAGCTATTACCATATTATTAACAGATCGAAATTTAAATACATCATTTTTTGACCCAGCTGGAGGGGGGGATCCAATTTTATACCAACATTTATTTTGATTTTTTGGGCACCCAGAAGTATATATTTTAATTTTACCAGGATTCGGAATAATTTCTCATATTATTAGTCAAGAATCAGGTAAAAAGGAAACATTCGGGTCTTTAGGAATAATTTATGCAATATTAGCAATTGGATTATTAGGTTTTATTGTATGAGCTCATCATATATTTACTGTTGGAATAGACGTAGATACTCGAGCTTATTTTACTTCAGCAACTATAATTATTGCTGTCCCAACTGGTATTAAAATTTTCAGATGATTAGCCACATTACACGGAACTCAATTAACTTATTCCCCTGCTATTTTATGAGCATTAGGATTTGTCTTTTTATTTACAGTAGGTGGATTAACAGGAGTTGTTTTAGCTAATTCTTCTGTTGATATTATTCTTCATGATACATATTATGTTGTAGCTCATTTTCACTATGTATTATCAATAGGAGCTGTATTTGCTATTATAGCAGGATTTATTCACTGATATCCATTATTTACTGGATTAACATTAAATGTAAAATGATTAAAAAGTCAATTTATTATTATATTTATTGGAGTAAATTTAACATTTTTCCCACAACACTTTTTAGGATTAGCTGGTATGCCTCGTCGATATTCAGACTATCCAGATGCATATACTACATGAAATGTAGTATCTACAATTGGTTCAACTATTTCTTTATTAGGAATTTTATTTTTCTTTTATATTGTATGAGAAAGTTTAGTATCTCAACGACAAGTAATTTATCCAGTTCAATTAAATTCTTCAATTGAATGATACCAAAATACTCCTCCTGCTGAACATAGTTATTCTGAATTACCCCTTTTAACTAATTAATTTCTAATATGGCAGATTAGTGCAATGGATTTAAGCTCCATATATAAAGTATTTTACTTTTATTAGAAAATAAATGTCTACATGAGCTAATTTAAATCTTCAAGATAGAGCTTCTCCTTTAATGGAACAATTAATTTTTTTTCATGATCATGCATTATTAATTTTAATTATAATTACTGTTTTAGTAGGATATTTAATATTTATGTTATTTTTTAATAATTATGTAAATCGATTTCTTTTACATGGTCAATTAATTGAAATAATTTGAACAATTTTACCAGCAATTATTTTATTATTCATTGCTTTTCCTTCTCTTCGTCTTTTATACTTACTTGATGAAATTAATGAACCATCTGTAACTTTAAAAAGTATTGGACATCAATGATATTGAAGTTATGAATATTCAGATTTTAATAACATTGAATTTGATTCTTATATAATTCCTACTAATGAATTAGCAACTGATGGATTTCGTTTATTAGACGTTGATAATCGAGTAGTTTTACCTATAAATTCTCAAATTCGAATTTTAGTAACAGCTGCTGATGTAATTCACTCTTGAACAATTCCAGCTTTAGGAGTTAAGGTTGATGGAACTCCTGGACGATTAAACCAAACTAACTTTTTTATTAATCGACCTGGATTATTTTATGGACAATGTTCAGAAATTTGTGGGGCCAATCATAGTTTTATACCAATTGTAATTGAAAGTGTTCCTGTAAATTATTTTATTAAATGAATTTCTAATAATAATTCTTCATTAGATGACTGAAAGCAAGTGATGGTCTCTTAAACCATTTTATAGTAAATTAGCACTTACTTCTAATGGAATATATATATATATATATATATATATTAACTAAAAAATTAGTTAAATATATAACATTAGTATGTCAAACTAAAATTATTAAATTATTAATATTTTTTAATTCCACAAATAGCACCAATTAAATGATTATTATTATTTATTGTATTT
			TCTATTACATTTATTTTATTTTGTTCAATTAATTATTATTCTTATATACCTTCTTCTCCTAAATCTAATGAATTAAAAAATATTAATTTAAATTCAATAAATTGAAAATGATAACAAATTTATTTTCTGTATTCGACCCTTCAGCAATTTTTGGTATTTCTCTAAATTGATTAAGAACATTTTTAGGATTATTAATAATTCCTTCAATTTACTGATTAATACCTTCTCGATATAATATTTTTTGAAATTCAATTTTATTAACCTTACACAAAGAATTTAAAACTTTACTAGGACCTTCAGGACACAATGGTTCAACATTTATTTTTATTTCTTTATTTTCATTAATTTTATTTAATAATTTTATAGGATTATTCCCATATATTTTTACAAGAACAAGTCATTTAACTTTAACTTTATCTTTAGCTTTACCATTATGATTATGTTTTATATTATATGGATGAATAAATCATACACAACATATATTTGCTCATTTAGTACCTCAAGGAACACCAGCTGTTTTAATACCTTTTATGGTTTGCATTGAAACAATTAGAAATGTAATTCGACCAGGAACATTAGCTGTTCGACTAACTGCTAATATAATTGCAGGTCATTTATTATTAACTTTATTAGGTAATACAGGACCTTCTATATCTTATGTTCTTGTAACATTTTTATTAATTGCACAAATTGCTTTACTAGTTCTTGAATCAGCTGTAGCTATAATTCAATCCTATGTATTTGCTGTTTTAAGAACTTTATACTCTAGAGAAGTAAATTAATGTCAACACATTCAAATCACCCTTTTCATTTAGTTGATTATAGACCATGACCTTTAACAGGAGCAATTGGAGCTATGACAACTGTATCAGGAATAGTAAAATGATTTCATCAATATGATATTTCATTATTTTTTTTAGGAAATGTTATTACTATTTTAACAGTTTATCAATGATGACGAGATGTATCACGAGAAGGAACATATCAAGGACTTCACACTTATGCAGTAACAATTGGATTACGATGAGGAATAATTTTATTTATTTTGTCAGAAGTTTTATTTTTTGTTAGATTTTTCTGAGCATTTTTTCATAGAAGTTTATCTCCAGCTATTGAATTAGGAGCTTCATGACCCCCAATGGGAATTATTTCATTTAACCCATTCCAAATTCCTTTATTAAATACAGCTATTTTATTAGCTTCAGGAGTTACAGTTACATGAGCTCATCATAGACTTATAGAAAATAATCATTCTCAAACAACTCAAGGTTTATTTTTTACAGTTTTATTGGGGGTATATTTTACAATTTTACAAGCTTATGAATATATTGAAGCTCCCTTTACTATTGCAGACTCAATTTATGGTTCAACATTTTTTATAGCTACAGGATTTCATGGAATTCATGTATTAATTGGAACAACTTTTTTATTAGTATGTTTATTACGACATTTAAATAATCATTTTTCAAAAAATCATCATTTTGGATTTGAAGCAGCTGCATGATATTGACATTTTGTTGATGTAGTTTGATTATTTTTGTATATTACAATTTACTGATGAGGAGGATAATTTATTATTATTATCTATATAGTATAAAAGTATATTTGACTTCCAATCATAAGGTCTATTAATAATAGTATAGATAATTTTTTCAATTATTTTAATTGCTTTAATTATTTTATTAATTACAACTATTGTAATATTTCTAGCTTCTATCTTATCAAAAAAAGCTTTTATTGACCGAGAAAAAAGTTCACCTTTTGAATGCGGATTTGACCCAAAATCTTCTTCTCGATTACCATTTTCTTTACGATTCTTTTTAATTACAATTATTTTCTTAATTTTTGATGTAGAAATTGCTTTAATTTTACCAATAATTATTATTTTAAAATTTTCAAATATTATAATTTGATCAATTACAGCAATTTTATTTATTTTAATTTTACTAATTGGTTTATACCACGAATGAAATCAAGGTATATTAAATTGATCAAATTAA
			ATTAGGGTTGTAGTTAATTATAACATTTGATTTGCATTCAAAAAGTATTGAATTTCAATCTACCTTATGAATATGAAGCGATGAATTGCAGTTAGTTTCGACCTAACTTTAGGTAATTTTACCCTTATTCTTTAATTGAAACCAAAAAGCGGTATATCACTGTTAATGATACTATTGAGTAAAAACTCCAATTAAGGAAGTATGGTGATCAAGTAAAAGCTGCTAACTTTTTTCTTTTAATGGTTAAATTCCATTTATACTTCTATTTATATAGTTTAAAATAAAACCTTACATTTTCATTGTAATAATAAAATAATTAATTTTTATAAATTACTAAAATTAATTCACTATATCCAAAGATAAATTTATCTCCATAACATCTTCAGTGTCATACTCTAAATATAAGCTATTTGAATATATAAATAACAAAAAATTTAATAAAATTAAAATTCAAAATACAAATAATATTAAATAAATTTTTAAACTATTATTATGTATTAAAAATAAAGTTTGAGAATAATTAACTAATTTTTGATATAAATGTTGACCTCCAAAATATTCTGACCATCCTTGATCAAATCTCTTTACAACCAACTGTCCTATATTTAAAGGATAAAAAATTATTCCATAAGTTCTAATATAAGGTATAAACCATATAGAACCTAAAAATACAGAAATATTATAATTTAATAAAGATTTATTTAAAGAATAAAGATTAGTTATAGAAATTAAATAACCAAATAAACCACCAAAAATACATACAAATAATGTTAAAAACTTTATTAACTTAGGTAAACAAATTATATAAGGAATAGAAAAAATCAATCAATTTAATATTCTACCACCAATAATTCTTATAATTAATAAACCTATTATTCCACGTAATATTACTCAACTTTCATCATTTAATATATTTAATCTCCCACAATTTAAATCACCAGTTATAGAATAATAAACTAAACGAAAGGAATAACTAACTGTTAAACCAGTAGAAAAAAAATATAAAAAAAATGAAAATATATTGATATTTCTAATTATTACTACTTCTAAAATTATATCCTTAGAATAAAATCCAGCTAAAAATGGCATCCCACATAAAGCTAAATTAGAAACATTAAAACAAGCAGATGTTAAAGGTATATGAATTCTTAAACCCCCTATTAAACGAATGTCTTGAGAATTATTTATATTATGAATAATAGCTCCAGCACATATAAATAATAAAGCCTTAAATAAAGCATGAGTTAAAAGATGAAATATAGCCAACTTATAAAATCCTATTGATAAAATTCTTATCATTAAACCTAATTGACTTAAAGTAGATAAAGCAATAATTTTCTTTAAATCAAATTCAAAATTAGCACCTAATCCAGATATAAATATTGTTAATCTAGCTAATAATAATAATAATTGGCCTAATCATGAAAAACTTAATAAAATATTAAAACGAATTAATAAGTAAACCCCAGCTGTTACTAAAGTTGAAGAATGGACTAAAGCTGAAACTGGAGTAGGCGCAGCTATAGCAGCAGGTAATCACGAAGAAAAAGGAATTTGAGCTCTTTTAGTTATAGCGGCTAATATTACTAATCTACCAATTAATAATATTTCAAATTCATTTTGTATAACTTCTAAATAAAAAATATAATTTCATCTACCATAATTTAATATTCAAGCAATAGCTAATAATAGAGCGACATCTCCAATTCGATTAGATAAAGCAGTTAATATCCCGGCATTATAAGATTTAATATTTTGAAAATAAATTACCAAACAATAAGAAACTAATCCTAATCCATCCCAACCAAGTAAAATTCTAATTAAATTTGGTCTAATAATTAATAATATCATTGATAAAACAAATATTAATACTAATATAATAAATCGATTAATATTTTCATCTCTTTCTATATATTCTTTTCTGTAAAAAATTACTAAAGAAGCAATTATTAAAACAAATGACATAAATAATAAACTTATTCAATCAAATAAAAAAGTTA
			TTACAATTCTTATAGAATTTAATGAAACAACTTCCCATTCAATAAAATAAACTATATTATTTAACAAAAAATATAAACTAAATAAAAAACATGAAAAACTAATAGAAATTAAATTTACAAATCTAATTCTACAAATTGATAAATATTTCACGATCTAAAATGAATTTTTTCATATCACTAACACCACAAATTAGTATTTTTATTAAACTATTTAAATATAATCATAATATACATGATTCTCCCTTTAAAATTAATAAATTTAATGGTAATCAATGTAATAATATTAATAAATATTCTCGAATTTTCCCTCCTCTAAAAGCATAAACCCCTGAAAATAACTTTCCATGTTGACTAAAAGAATATAAATATAAAGTATAAGCTGCTCTAAAAAATGATAATAAAGATAATATAATTATAGAAACTCAAGATCAAGAAACAATTCTATTTAATAAAGAAATTTCACCTAATAAATTTAAGGTAGGAGGAGCAGCTATATTAGCTGAACTTAATAAAAATCATCATAAACTTATTGAAGGTATAAAATTTAATATACCCTTATTAATTAATAATCTTCGACTTCCTAAACGTTCATAAGAAACATTTGCTAAACAAAATAATCCTGAAGAACATAAACCATGAGCAATTATTAAAGTATAGGAACCAGATAATCCTCAATAAGTTATAGTTAATAACCCAGACAATACAATTCCTATATGAGCCACAGAAGAATAGGCAATTAAAGATTTTAAATCAGTTTGACGTAAACATACTAATCTCACTAATACTCCCCCTACTAATCTAATTCTAATTCAAACAAATCTATATTTTAAATTTATTAATTGAATAAAAGAAATAACCCGCAATAAACCATAACCACCTAATTTTAATATAATTCCAGCTAAAATTATTGAACCAGAAACAGGAGCTTCAACATGAGCCTTAGGCAACCATAAATGAACTAAAAATATTGGTATTTTTACTAAAAAAGCACATAATAAACAAAAATATAATAAATCATAATTAAATATAAAATTATTTATTAAATAAAAATTTATTGAACCAGTTTTATTTATTACATAAAAAATACCAATTAATATAGGTAAAGATACTAATAAAGTATAAAATAATAAATAAACTCCAGCTTGTAAACGTTCTGGTTGGTAACCTCACCCTAAAATTAAAAATAATGTAGGAATTAATCTTCTTTCAAAAAATAAATAAAACATAAATAATCTTATTCTTCTAAATGTTAAAATTAATAAAATTAATAAAACAACAATATTTAATAAAAATAAATTTTTATAATTATTATATTTATTAACACTTTCACTAGCCATTAATATTAATGAACAAATTCATAATCTTAATAAAACTAAACCATATGAAAGTATATCACAACCTAAAAAATAAGAAATTTCTGATCAATAATTTATAAAATTATTTATTAATAAAAAAATAAAACTAATAAAAAATAATATAATCTGTACCATTCAATATATATTATTAATAAAACACACAGGTAATAAAAATACTAAAAACAAAATAATTTTTAACATTATATAATATTAAATGATTGAAAATAATCATTTCCATGAGTTCGAATTATGGATACCAAAATTGATAAACCTAAAGCCCCTTCACATACTCTAAAAGTTAAAAATATTATTCTAAAATAACTTTCATAATTTAATATATTTAAATAAATAAATAATATAAAAAATAAAATTAAAACAATAAATTCTAAACTTAATAATATAGATAATAAATGCTTTCGATTAGAAACAAAACAAAATAAACCTAAAATAAATAAAATTATAGGTAGACTTCAATATAAAATTATAATCATTAGTTTTAATAGTTTAATAAAAACATTGGTCTTGTAAATCAAAAATAAGATTATTTCTTTTAAAACTTCAAGAGAAAAGAAAATTCTTTTTCATTAATCCCCAAAATTAATATTTTATATAAACTACCTCTTGATATTATTCAATTAATACTAT
			ATTCTTTAATTTTTTTAACAACAATTATTTTTTCAAATATAATTCACCCATTGGCTATAGGATTAACTTTATTAATTCAAACAGTTTTTATTTGTTTAATCACAGGTTTAATAACTAAAACATTTTGATACTCTTATATTTTATTTCTAATTTTTTTAGGGGGAATATTAGTTTTATTTATTTATGTTACATCACTAGCTTCAAATGAAATATTTAATTTATCAATTAAATTAACTTTATTTTCAGGTATTTTATTATTTAATTTATTTTTAATTTCAATTATCATTGATAAAACTTCAATTTCTTTTTTTATTAATAATAATGAAATACTTTCAATTTTTAATAATAATTCATATATTACAGAAAATTCTTTATCATTAAATAAATTATATAATTTTCCAACAAATTTTATCACAATTTTATTAATAAATTATTTATTAATTACTTTAATTGTTGTTGTAAAAATTACTAAATTATTTAAGGGACCATTACGAATAATATTTTAAACTAATGAATAAACCTTTACGAACTTCCCACCCATTATTTAAAATTGCTAATAACGCATTAGTAGATTTACCAGCTCCTATTAATATTTCAAGATGATGAAATTTTGGATCATTATTGGGATTATGTCTAATTATTCAAATTTTAACTGGACTATTTTTAGCTATACATTATACAGCAGACGTAAACTTAGCTTTTTACAGAGTAAATCATATTTGTCGTGACGTAAATTATGGATGATTATTACGAACTCTACATGCTAATGGTGCGTCATTTTTTTTTATTTGCATTTATTTACATGTAGGACGAGGAATATACTACGGTTCATATTTATTTACCCCTACATGATTAGTTGGAGTAATTATTTTATTTTTAGTTATAGGAACTGCTTTTATAGGATATGTTCTTCCTTGAGGTCAAATATCATTTTGAGGAGCAACAGTAATTACAAATTTATTATCTGCCATTCCTTATTTAGGAATAGATTTAGTACAATGAGTATGAGGAGGATTTGCAGTTGATAATGCAACTCTTACTCGATTTTTTACATTTCACTTTATTTTACCTTTTATTGTTTTAGCTATAACAATAATTCATTTATTATTTTTACACCAAACAGGATCTAATAATCCTATCGGATTAAACTCAAATATTGATAAAATTCCATTTCACCCATATTTCACTTTTAAGGATATTGTCGGTTTTATTGTAATAATTTTTGCTTTAATTGCTTTAGTATTAATTAACCCTTATTTATTAGGAGATCCAGATAATTTCATCCCAGCTAATCCATTAGTAACTCCAGCTCATATTCAACCAGAATGATATTTTTTATTTGCATATGCTATTTTACGATCTATTCCTAATAAATTAGGAGGAGTAATTGCTTTAGTTTTATCTATTGCAATTTTAATAATTTTACCTTTTACTAACTTAAGAAAATTCCGAGGAATTCAATTTTACCCAATTAATCAAATTTTATTTTGAATTATAGTAGTAACAGTAATTTTATTAACATGAATTGGAGCTCGACCAGTTGAAGAACCTTATGTTTTAATTGGACAAATTTTAACAGTTATTTATTTTTTATATTATTTAATTAACCCATTAGTTAATAAATGATGAGATAATTTATTAAATTAATTAGTTAATGAGCTTGAATAAGCATATGTTTTGAAAACATAAGATAGAATTTAATTTTCTATTAACTTTACTAAATTTAATTATATAATAAAGAAATTAATAAAATTTTAAACCCAATAAAAAATAATAAATAATTTAAAGAAAAAGATAAAAAACACTTTCAAGCTAAATATATTAATTTATCATAACGAAATCGAGGTAAAGTACCACGAGCTCAAATAAAAACAAAAGAAATAAATGTTAATTTTACATAAAAAAATAATCTAAAAACATCACACCCTAAAAAAATTACAGAAAATAATATTCTTATAAATAAAATTCTTGCATATTCAGCTATAAAAATTAAAGCAAAT
			CCCCCTCTTCTATATTCTACATTAAATCCAGAAACTAATTCTGATTCCCCTTCAGCAAAATCAAATGGAGTTCGATTAGTTTCAGCCAAAGAAATAGTTAATCAAACTAAAGCTATAGGAAATAAAATAACTAAAAATCATATATAAATCTGATAATAATAAAAATAAACTATATTATATCTTCCAATTAAAAAAATAAAAGATAATAAAATTAATGCTAAACTAACTTCATAAGAAATCGTTTGAGCTACTGCCCGTAATCCTCCTAATAAAGCATAATTAGAATTTGATGATCAACCTGCTACTATAACAGTATAAACCCCTAAACTTGTACAACATAAAAAAAATAATCCACCTAAATTAAATGAATATAATTTAACAAAAAAAGGTATACATATCCAAACAAATAAAGATAAAAATAAAGAAAAAATTGGTGAAATATAATATCTTAAATAATTTGATAATAAAGGATAAGTTTGTTCCTTAGTAAATAACTTAATTGCATCACAAAAAGGTTGAGGAATTCCTATTAAACCTACTTTATTAGGACCCTTACGAATTTGAATATACCCTAAAACTTTTCGTTCTAATAAAGTTAAAAAAGCTACTCTTACTAACACACAAATAATTAATAATAAACTTCCAATTAATGATAAAACAAATTCTATATAAAACAAGTACTATTTGTAATAAAAATTACATAAATAAATTCTAAATTTATTGCACTAATCTGCCAAAATAGTTTATATTAATAATATTCATAATAAAAAATACAATTATTCTAATATTTGGTCCTTTCGTACTAAAATATTATAATTTTTTAAAGATAGAAACCAACCTGGCTTACACCGGTTTGAACTCAGATCATGTAAGAATTTAAAAGTCGAACAGACTTAAAATTTGAACGGCTACACCCAAAATTATATCTTAATCCAACATCGAGGTCGCAATCTTTTTTATCGATATGAACTCTCCAAAAAAATTACGCTGTTATCCCTAAAGTAACTTAATTTTTTAATCATTATTAATGGATCAACAATTCATAAATTAATGTTTTTATAAATTAAAAGTTTTTTAAATTTTAATATCACCCCAATAAAATATTTTATTTTATTAAAATTAAAATAATCTTTATAATTAAAATAAATAAAATATAAAGATTTATAGGGTCTTCTCGTCTTTTAAATTTATTTTAGCTTTTTGACTAAAAAATAAAATTCTATAAAAAATTTAAATGAAACAGTTAATATTTCGTCCAACCATTCATTCCAGCCTTCAATTAAAAGACTAATGATTATGCTACCTTTGCACAGTCAGAATACTGCGGCCATTTAAAAATTTTCAGTGGGCAGGTTAGACTTTATATTTAATTCAAAAAGACATGTTTTTGTTAAACAGGCGAACATTATTTTTGCCGAATTCTTTATTTAAACTTATCATTAAAATTTATTTTTACATAAAAATATACTAATTCTATCATTATTTCTTAATTTTATTAATTAAAATTAATATTTCAATAAATAATTAAAATTTAATAAATAATTTAATTTATAAAATAAATTATAACAAATTTTTTAATAATTGCTAATTCTAAGCATATATTTATTAAATTTATTTATTATTTTTAAAAATTTATTTTATAGCTTATCCCATAAAATATTAAAATTATAAATTATTTAATTTTTTAAATAACTAAATAAATTTATAATTTCTAAATTAAATTTATTTCTTGAAAAACTAGATACCTTTAAAAACGAATAACATTTCATTTCTAATATAATATTTTAAATAATTTTGTCACATTAACTTATATATTATATTAACTCTTTTAAAATCGAGAAAAATAAATATTTATTTTTTATTTAATAAACGCTGATACACAAGGTACAATAAATTAAATTTTCTTTTATAATAAAAATTTTTCAAATTATTTCAATTTTCTTTCACAATACTATTACACTATTATTAAAATTATTTTTTCTTTAAACAATACTAAAACA
			CTTAAATTTATAGTTATTTCTAATATTTTAAAATTTAATATTAATAATTAATAAATAAAATCTAATCAATTTATATTGATTTGCACAAAAATCTTTTCAATGTAAATGAAATGCTTTACTTTATAAGCTTTAAATTGTCTTTCTAGATACACTTTCCAGTACATCTACTATGTTACGACTTATCTTACCTTAATAATAAGAGCGACGGGCGATGTGTACATATTTTAGAGCTAAAATCAAATTATTAATCTTTATAATTTTACTACCAAATCCACCTTCAAAAACTTTTTCATAATTTTATTCGTTTAAATAATTTTATTGTAACCCATTATTACTTAAATATAAGCTACACCTTGATCTGATATAAATTTTAATAAAAATTATTGAATATTATTATTCTTATAAAATATTCTGATAACGACGGTATATAAACTGATTACAAATTTAAGTAAGGTCCATCGTGGATTATCGATTACAAAACAGGTTCCTCTGGATAGACTAAAATACCGCCAAATTTTTTAAGTTTCAAGAACATAACTATTACTACTTTAGTGAACAAATTACATTTTAAATAATAGGGTATCTAATCCTAGTTTTTTACTAAAATTTTTTAGCTTCAATTATTATAATAAAAAATATTTTAAATATAAAATTTCACTTAATATATTTAATTTTATTTTAAAAAATCAATTTAACTAACACTAAAAAAATTTATTTGTATTATTGGTGTAACCGCGACTGCTGGCACCAATTTAGTCAATACTCTTTTATATTGCTATTTCTAAATTTCTTTAATTAATAATACTAATTACTGCGAATAATATCTTCTTTATTTATTATTAAAATAAATAAATAATCACACAAAAATTTACATATAAATCAAATTAATAACAAATTTTTAAGCCAAAATAAAACTTTAA
		</sequence>
		<sequence>
			<taxon idref="Drosophila_ananassae_SRR2135637"/>
			WATNAATTGCCTGATAAAAAGGGTTATCTTGATAGGGTAAATCATGCAGTTTTCTGCATTCATTGACACATTTTTATGTTTTTTATTATAAAGATTTTATATTTAATAGAATTAAACTATTCCCAAAAGTATCAAAAACTTTTGTGCATCATACACCAAAATATATCATTATTTATATAAATTTTAAAAAGATAAGCTAATTAAGCTACTGGGTTCATACCCCATTTATAAAGGTTATAGTCCTTTTCTTTTTAATTTTTAATAATTCATCAAAAATTTTATTTATTACAGTCATAATTATTGGAACACTAATTACAGTTACATCTAACTCTTGGTTGGGAGCTTGAATAGGTCTTGAAATTAATTTGTTGTCTTTTATTCCCCTATTAAGAGATAATAATAATTTAACATCTACTGAATCTTCTTTAAAATATTTTTTAACCCAAGCTTTAGCATCAACTGTTTTATTATTTTCAGTAATTTTATTAATATTAAAAAATAATTTTAATAATGAAGTTAATGAATCTTTTACTTCTATAATAATTATATCATCATTATTATTAAAAAGAGGAGCAGCTCCGTTTCATTTTTGATTTCCAAATATAATGGAAGGTTTAAATTGAACAAATTCTTTATTATTAATAACTTGACAAAAAATTGCTCCTTTAATATTAATTTCTTATTTAAATATTAAGGAACTTTTATTAATTAGAGTAATTTTATCAGTAATTGTTGGAGCTATTGGGGGGTTAAATCAAACTTCTTTACGAAAATTAATATCTTTCTCTTCAATTAATCATCTAGGATGAATATTAAGTTCTTTAATAATTAGAGAATCAATTTGACTAGTTTATTTTTTATTTTATTCTTTTTTATCTTTTATTTTAACATTTATATTTAATATTTTTAAATTATTTCATTTAAATCAATTATTTTCTTGATTTATCAATAGAAAAATTTTAAAATTTACATTATTTATAAATTTTTTATCTTTAGGAGGGTTGCCACCATTTTTAGGATTCTTACCTAAATGATTAGTAATTCAACAACTAACTTCTTGTAATCAATATTTTTTATTGACTACAATAATGATGTCAACTTTAATTACTTTATTTTTTTATTTACGAATTTGTTATTCAGCTTTTATATTAAATTATTTTGAAAATAATTGAATAATAACATTAAATATAAATAATTTTGATATAAATTTATATTTAATTTTAACATTTTTTTCAATTTTTGGATTAATTTTAATTTCATTATTTTTTTTTATACTTTAAGGCTTTAAGTTAATAAAACTAATAGCCTTCAAAGCTGTAAATATGGGAGTATCCTTTAAGCCTTAGTAAATTTATTACTCCTTCAAAATTGCAGTTTGATGTCATTGTTGACTATAAGACCTAATATTTGTTATGATTATGATTAAGAAGAATTTTTCTTATAAATAGATTTACAATCTATCGCCTAAACTTCAGCCACTTAATCTAATCGCGACAATGATTATTTTCAACAAATCACAAAGATATTGGAACATTATATTTTATTTTTGGAGCTTGAGCTGGAATAGTTGGAACTTCACTAAGTATTTTAATTCGAGCTGAATTAGGACACCCTGGAGCTTTAATTGGAGATGATCAAATTTATAACGTTATTGTAACAGCACACGCTTTTATTATAATTTTTTTCATGGTTATACCAATTATAATTGGAGGATTTGGGAATTGATTAGTTCCTTTAATATTAGGAGCACCTGATATAGCATTCCCACGAATAAATAATATAAGATTTTGATTACTACCCCCTGCTCTTTCTCTATTATTAGTAAGAAGAATAGTTGAAAATGGAGCTGGTACTGGGTGAACAGTTTACCCACCTCTTTCAGCTGGAATTGCCCATGGAGGGGCTTCAGTTGATCTAGCTATTTTTTCATTACATTTAGCCGGAATTTCTTCAATTTTAGGAGCTGTAAATTTTATTACAACAGTAATTAATATACGATC
			AACTGGAATTACTCTAGATCGTATACCTCTATTTGTTTGATCGGTAGTAATTACAGCTTTATTATTACTTTTATCTTTACCAGTATTGGCTGGAGCTATTACCATATTATTAACAGATCGAAATTTAAATACATCATTTTTTGACCCAGCTGGAGGGGGAGATCCAATTTTATACCAACATTTATTTTGATTTTTTGGGCACCCAGAAGTATATATTTTAATTTTACCAGGATTCGGAATAATTTCTCATATTATTAGTCAAGAATCAGGTAAAAAGGAAACATTCGGGTCTTTAGGAATAATTTATGCAATATTAGCAATTGGATTATTAGGTTTTATTGTATGAGCTCATCATATATTTACTGTTGGAATAGACGTAGATACTCGAGCTTATTTTACTTCAGCAACTATAATTATTGCTGTTCCAACTGGTATTAAAATTTTCAGATGATTAGCCACATTACACGGAACTCAATTAACTTATTCCCCTGCTATTTTATGAGCATTAGGATTTGTCTTTTTATTTACAGTAGGTGGATTAACAGGAGTTGTTTTAGCTAATTCTTCTGTTGATATTATTCTTCATGATACATATTATGTTGTAGCTCATTTTCACTATGTATTATCAATAGGAGCTGTATTTGCTATTATAGCAGGATTTATTCACTGATATCCATTATTTACTGGATTAACATTAAATGTAAAATGATTAAAAAGTCAATTTATTATTATATTTATTGGAGTAAATTTAACATTTTTCCCACAACACTTTTTAGGATTAGCTGGTATGCCTCGTCGATATTCAGACTATCCAGATGCATATACTACATGAAATGTAGTATCTACAATTGGTTCAACTATTTCTTTATTAGGAATTTTATTTTTCTTTTATATTGTATGAGAAAGTTTAGTATCTCAACGACAAGTAATTTATCCAGTTCAATTAAATTCTTCAATTGAATGATACCAAAATACTCCTCCTGCTGAACATAGTTATTCTGAATTACCCCTTTTAACTAATTAATTTCTAATATGGCAGACTAGTGCAATGGATTTAAGCTCCATATATAAAGTATTTTACTTTTATTAGAAAATAAATGTCTACATGAGCTAATTTAAATCTTCAAGATAGAGCTTCTCCTTTAATGGAACAATTAATTTTTTTTCATGATCATGCATTATTAATTTTAATTATAATTACTGTTTTAGTAGGATATTTAATATTTATGTTATTTTTTAATAATTATGTAAATCGATTTCTTTTACATGGTCAATTAATTGAAATAATTTGAACAATTTTACCAGCAATTATTTTATTATTCATTGCTTTTCCTTCTCTTCGTCTTTTATACTTACTTGATGAAATTAATGAACCATCTGTAACTTTAAAAAGTATTGGACATCAATGATATTGAAGTTATGAATATTCAGATTTTAATAATATTGAATTTGATTCTTATATAATTCCTACTAATGAATTAGCAACTGATGGATTTCGTTTATTAGACGTTGACAATCGAGTAGTTTTACCTATAAATTCTCAAATTCGAATTTTAGTAACAGCTGCTGATGTAATTCACTCTTGAACAATTCCAGCTTTAGGAGTTAAGGTTGATGGAACTCCTGGACGATTAAACCAAACTAACTTTTTTATTAATCGACCTGGATTATTTTATGGACAATGTTCAGAAATTTGTGGGGCCAATCATAGTTTTATACCAATTGTAATTGAAAGTGTTCCTGTAAATTATTTTATTAAATGAATTTCTAATAATAATTCTTCATTAGATGACTGAAAGCAAGTGATGGTCTCTTAAACCATTTTATAGTAAATTAGCACTTACTTCTAATGGAATATATATATATATATATATATATATTAACTAAAAAATTAGTTAAATATATAACATTAGTATGTCAAACTAAAATTATTAAATTATTAATATTTTTTAATTCCACAAATAGCACCAATTAGATGATTATTATTATTTATTGTATTT
			TCTATTACATTTATTTTATTTTGTTCAATTAATTATTATTCTTATATACCTTCTTCTCCTAAATCTAATGAATTAAAAAATATTAATTTAAATTCAATAAATTGAAAATGATAACAAATTTATTTTCTGTATTCGACCCTTCAGCAATTTTTGGTATTTCTCTAAATTGATTAAGAACATTTTTAGGATTATTAATAATTCCTTCAATTTACTGATTAATACCTTCTCGATATAATATTTTTTGAAATTCAATTTTATTAACTTTACATAAAGAATTTAAAACTTTACTAGGACCTTCAGGACACAATGGTTCAACATTTATTTTTATTTCTTTATTTTCATTAATTTTATTTAATAATTTTATAGGATTATTCCCATATATTTTTACAAGAACAAGTCATTTAACTTTAACTTTATCTTTAGCTTTACCATTATGATTATGTTTTATATTATATGGATGAATAAATCATACACAACATATATTTGCTCATTTAGTACCTCAAGGAACACCAGCTGTTTTAATACCTTTTATGGTTTGCATTGAAACAATTAGAAATGTAATTCGACCAGGAACATTAGCTGTTCGACTAACTGCTAATATAATTGCAGGTCATTTATTATTAACTTTATTAGGTAATACAGGACCTTCTATATCTTATGTTCTTGTAACATTTTTATTAATTGCACAAATTGCTTTACTAGTTCTTGAATCAGCTGTAGCTATAATTCAATCCTATGTATTTGCTGTTTTAAGAACTTTATACTCTAGAGAAGTAAATTAATGTCAACACATTCAAATCACCCTTTTCATTTAGTTGATTATAGACCATGACCTTTAACAGGAGCAATTGGAGCTATGACAACTGTATCAGGAATAGTAAAATGATTCCATCAATATGATATTTCATTATTTTTTTTAGGAAATGTTATTACTATTTTAACAGTTTATCAATGATGACGAGATGTATCACGAGAAGGAACATATCAAGGACTTCACACTTATGCAGTAACAATTGGATTGCGATGAGGAATAATTTTATTTATTTTGTCAGAAGTTTTATTTTTTGTTAGATTTTTCTGAGCATTTTTTCATAGAAGTTTATCTCCAGCTATTGAATTAGGAGCTTCATGACCCCCAATGGGAATTATTTCATTTAATCCATTCCAAATTCCTTTATTAAATACAGCTATTTTATTAGCTTCAGGAGTTACAGTTACATGAGCTCATCATAGACTTATAGAAAATAATCATTCTCAAACAACTCAAGGTTTATTTTTTACAGTTTTATTGGGAGTATATTTTACAATTTTACAAGCTTATGAATATATTGAAGCTCCTTTTACTATTGCAGACTCAGTTTATGGTTCAACATTTTTTATGGCTACAGGATTTCATGGAATTCATGTATTAATTGGAACAACTTTTTTATTAGTATGTTTATTACGACATTTAAATAATCATTTTTCAAAAAATCATCATTTTGGATTTGAAGCAGCTGCATGATATTGACATTTTGTTGATGTAGTTTGATTATTTTTGTATATTACAATTTACTGATGAGGAGGATAATTTATTATTATTATCTATATAGTATAAAAGTATATTTGACTTCCAATCATAAGGTCTATTAATAATAGTATAGATAATTTTTTCAATTATTTTAATCGCTTTAATTATTTTATTAATTACAACTATTGTAATATTTCTAGCTTCTATCTTATCAAAAAAAGCTTTTATTGACCGAGAAAAAAGTTCACCTTTTGAATGCGGATTTGACCCAAAATCTTCTTCTCGATTACCATTTTCTTTACGATTCTTTTTAATTGCAATTATTTTCTTAATTTTTGATGTAGAAATTGCTTTAATTTTACCAATAATTATTATTTTAAAATTTTCAAATATTATAATTTGATCAATTACAGCAATTTTATTTATTTTAATTTTACTAATTGGTTTATACCACGAATGAAATCAAGGTATATTAAATTGATCAAATTAA
			ATTAGGGTTGTAGTTAATTATAACATTTGATTTGCATTCAAAAAGTATTGAATTTCAATCTACCTTATGAATATGAAGCGATGAATTGCAGTTAGTTTCGACCTAACTTTAGGTAATTTTACCCTTATTCTTTAATTGAAACCAAAAAGCGGTATATCACTGTTAATGATACTATTGAGTAAAAACTCCAATTAAGGAAGTATGGTGATCAAGTAAAAGCTGCTAACTTTTTTCTTTTAATGGTTAAATTCCATTTATACTTCTATTTATATAGTTTAAAATAAAACCTTACATTTTCATTGTAATAATAAAATAATTAATTTTTATAAATTACTAAAATTAATTCACTATATCCAAAGATAAATTTATCTCCATAACATCTTCAGTGTCATACTCTAAATATAAGCTATTTGAATATATAAATAATAAAAAATTTAATAAAATTAAAATTCAAAATACAAATAATATTAAATAAATTTTTAAACTATTATTATGTATTAAAAATAAAGTTTGAGAATAATTAACTAATTTTTGGTATAAATGTTGACCTCCAAAATATTCTGACCATCCTTGATCAAATCTTTTTACAACCAACTGTCCTATATTTAAAGGATAAAAAATTATTCCATAAGTTCTAATATAAGGTATAAATCATATAGAACCTAAAAATACAGAAATATTATAATTTAATAAAGATTTATTTAAAGAATAAAGATTAATTATAGAAATTAAATAACCAAATAAACCACCAAAAATACATACAAATAATGTTAAAAACTTTATTAACTTAGGTAAACAAATTATATAGGGAATAGGAAAAATCAATCAATTTAATATTCTACCACCAATAATTCTTATAATTAATAAACCTATTATTCCACGTAATATTACTCAACTTTCATCATTTAATATATTTAATCTCCCACAATTTAAATCACCAGTTATAGAATAATAAACTAAACGAAAGGAATAACTAACTGTTAAACCAGTAGAAAAAAAATATAAAAAAAATGAAAATATATTAATATTTCTAATTATTACTACTTCTAAAATTATATCCTTAGAATAAAATCCAGCTAAAAATGGCATCCCACATAAAGCTAAATTAGAAACATTAAAACAAGCAGATGTTAAAGGTATATGAATTCTTAAACCCCCTATTAAACGAATGTCTTGAGAATTATTTATATTATGAATAATAGCTCCAGCACATATAAATAATAAAGCCTTAAATAAAGCATGAGTTAAAAGATGAAATATAGCCAACTTATAAAATCCTATTGATAAAATTCTTATCATTAAACCTAATTGACTTAAAGTAGATAAAGCAATAATTTTCTTTAAATCAAATTCAAAATTAGCACCTAATCCAGATATAAATATTGTTAATCTAGCTAATAATAATAATAATTGGCCTAATCATGAAGAACTTAATAAAATATTAAAACGAATTAATAAATAAACCCCAGCTGTTACTAAAGTTGAAGAATGGACTAAGGCTGAAACTGGAGTAGGCGCAGCTATAGCAGCAGGTAATCACGAAGAAAAAGGAATTTGAGCTCTTTTAGTTATAGCGGCTAATATTACTAATCTACCAATTAATAATATTTCAAATTCATTTTGTATAACTTCTAAATAAAAAATATAATTTCATCTACCATAATTTAATATTCAAGCAATAGCTAATAATAGAGCAACATCTCCAATTCGATTAGATAAAGCAGTTAATATCCCGGCGTTATAAGATTTAATATTTTGAAAATAAATTACCAAACAATAAGAAACTAATCCTAATCCATCCCAACCAAGTAAAATTCTAATTAAATTTGGTCTAATAATTAATAATATCATTGATAAAACAAATATCAATACTAATATAATAAATCGATTAATATTTTCATCTCTTTCTATATATTCTTTTCTGTAAAAAATTACTAAAGAAGCAATTATTAAAACAAATGACATAAATAATAAACTTATTCAATCAAATAAAAAAGTTA
			TTACAATTCTTATAGAATTTAATGAAACAACTTCCCATTCAATAAAATAAACTATATTATTTAACAAAAAATATAAACTAAATAAAAAACATGAAAAACTAATAGAAATTAAATTTACAAATCTAATTCTACAAATTGATAAATATTTCACGATCTAAAATGAATTTTTTCATATCACTAACACCACAAATTAGTATTTTTATTAAACTATTTAAATATAATCATAATATACATGATTCTCCCTTTAAAATTAATAAATTTAATGGTAATCAATGTAATAATATTAATAAATATTCTCGAATTTTCCCTCCTCTAAAAGCATAAACCCCTGAAAATAACTTTCCATGTTGACTAAAAGAATATAAATATAAAGTATAAGCTGCTCTAAAAAATGATAATAAAGATAGTATAATTATAGAAACTCAAGATCAAGAAACAATTCTATTTAATAAAGAAATTTCACCTAATAAATTTAAGGTAGGAGGAGCAGCTATATTAGCTGAACTTAATAAAAATCACCATAAACTTATTGAAGGTATAAAATTTAATATACCCTTATTAATTAATAATCTTCGACTTCCTAAACGTTCATAAGAAACATTTGCTAAACAAAATAATCCTGAAGAACATAAACCATGAGCAATTATTAAAGTATATGAACCAGATAATCCTCAATAAGTTATAGTTAATAATCCAGACAATACAATTCCTATATGAGCCACAGAAGAATAGGCAATTAAAGATTTTAAATCAGTTTGACGTAAACATACTAATCTCACTAATACTCCCCCTACTAATCTAATTCTAATTCAAACAAATCTATATTTTAAATTTATTAATTGAATAAAAGAAATAACCCGCAATAAACCATAACCACCTAATTTTAATATAATTCCAGCTAAAATTATTGAACCAGAAACAGGAGCTTCAACATGAGCCTTAGGCAACCATAAATGAACTAAAAATATTGGTATTTTTACTAAAAAAGCACATAATAAACAAAAATATAATAAATCATAATTAAATATAAAATTATTTATTAAATAAAAATTTATTGAACCAGTTTTATTTATTACATAAAAAATACCAATTAATATAGGTAAAGATACTAATAAAGTATAAAATAATAAATAAACTCCAGCTTGTAAACGTTCTGGTTGATAACCTCACCCTAAAATTAAAAATAATGTAGGAATTAATCTTCTTTCAAAAAATAAATAAAACATAAATAATCTTATTCTTCTAAATGTTAAAATTAATAAAATTAATAAAACAACAATATTTAATAAAAATAAATTTTTATAATTATTATATTTATTAACACTTTCACTAGCCATTAATATTAATGAACAAATTCATAATCTTAATAAAACTAAACCATATGAAAGTATATCACAACCTAAAAAATAAGAAATTTCTGATCAATAATTTATAAAATTATTTATTAATAAAAAAATAAAACTAATAAAAAATAATATAATCTGTACCATTCAATATATATTATTAATAAAACATACAGGTAATAAAAATACTAAAAACAAAATAATTTTTAACATTATATAATATTAAATGATTGAAAATAATCATTTCCATGAGTTCGAATTATAGATACCAAAATTGATAAACCTAAAGCCCCTTCACATACTCTAAAAGTTAAAAATATTATTCTAAAATAACTTTCATAATTTAATATATTTAAATAAATAAATAATATAAAAAATAAAATTAAAACAATAAATTCTAAACTTAATAATATAGATAATAAATGCTTTCGATTAGAAACAAAACAAAATAAACCTAAAATAAATAAAATTATAGGTAGACTTCAATATAAAATTATAATCATTAGTTTTAATAGTTTAATAAAAACATTGGTCTTGTAAATCAAAAATAAGATTATTTCTTTTAAAACTTCAAGAGAAAAGAAAATTCTTTTTCATTAATCCCCAAAATTAATATTTTATATAAACTACCTCTTGATATTATTCAATTAATACTAT
			ATTCTTTAATTTTTTTAACAACAATTATTTTTTCAAATATAATTCACCCATTGGCTATGGGATTAACTTTATTAATTCAAACAGTTTTTATTTGTTTAATCACAGGTTTAATAACTAAAACATTTTGATACTCTTATATTTTATTTCTAATTTTTTTAGGGGGAATATTAGTTTTATTTATTTATGTTACATCACTAGCTTCAAATGAAATATTTAATTTATCAATTAAATTAACTTTATTTTCAGGTATTTTATTATTTAATTTATTTTTAATTTCAATTATCATTGATAAAACTTCAATTTCTTTTTTTATAAATAATAATGAAATACTTTCAATTTTTAATAATAATTCATATATTACAGAAAATTCTTTATCATTAAATAAATTATATAATTTTCCAACAAATTTTATCACAATTTTATTAATAAATTATTTATTAATTACTTTAATTGTTGTTGTAAAAATTACTAAATTATTTAAGGGACCATTACGAATAATATTTTAAACTAATGAATAAACCTTTACGAACTTCCCACCCATTATTTAAAATTGCTAATAACGCATTAGTAGATTTACCAGCTCCTATTAATATTTCAAGATGATGAAATTTTGGATCATTATTGGGATTATGCCTAATTATTCAAATTTTAACTGGATTATTTTTAGCTATACATTATACAGCAGACGTAAACTTAGCTTTTTACAGAGTAAATCATATCTGTCGTGACGTAAATTATGGATGATTATTACGAACTCTACATGCTAATGGTGCGTCATTTTTTTTTATTTGCATTTATTTACATGTAGGACGAGGAATATACTACGGTTCATATTTATTTACCCCTACATGATTAGTTGGAGTAATTATTTTATTTTTAGTTATAGGAACTGCTTTTATAGGATATGTTCTTCCTTGAGGTCAAATATCATTTTGAGGAGCAACAGTAATTACAAATTTATTATCTGCCATTCCTTATTTAGGAATAGATTTAGTACAATGAGTATGAGGAGGATTTGCAGTTGATAATGCAACTCTTACTCGATTTTTTACATTTCACTTTATTTTACCTTTTATTGTTTTAGCTATAACAATAATTCATTTATTATTTTTACACCAAACAGGATCTAATAATCCTATCGGATTAAACTCAAATATTGATAAAATTCCATTTCACCCATATTTCACTTTTAAGGATATTGTCGGTTTTATTGTAATAATTTTTGCTTTAATTGCCTTAGTATTAATTAACCCTTATTTATTAGGAGATCCAGATAATTTCATCCCAGCTAATCCATTAGTAACTCCAGCTCATATTCAACCAGAATGATATTTTTTATTTGCATATGCTATTTTACGATCTATTCCTAATAAATTAGGAGGAGTAATTGCTTTAGTTTTATCTATTGCAATTTTAATAATTTTACCTTTTACTAACTTAAGAAAATTCCGAGGAATTCAATTTTACCCAATTAATCAAATTTTATTTTGAATTATAGTAGTAACAGTAATTTTATTAACATGAATTGGAGCTCGACCAGTTGAAGAACCTTATGTTTTAATTGGACAAATTTTAACAGTTGTTTATTTTTTATACTATTTAATTAACCCATTAGTTAATAAATGATGAGATAATTTATTAAATTAATTAGTTAATGAGCTTGAATAAGCATATGTTTTGAAAACATAAGATAGAATTTAATTTTCTATTAACTTTACTAAATTTAATTATATAATAAAGAAATTAATAAAATTTTAAACCCAATAAAAAATAATAAATAATTTAAAGAAAAAGATAAAAAACACTTTCAAGCTAAATATATTAATTTATCATAACGAAATCGAGGTAAAGTACCACGAACTCAAATAAAAACAAAAGAAATAAATGTTAATTTTACATAAAAAAATAATCTAAAAACATCACATCCTAAAAAAATTACAGAAAATAATATTCTTATAAATAAAATTCTTGCATATTCAGCTATAAAAATTAAAGCAAAT
			CCCCCTCTTCTATATTCTACATTAAATCCAGAAACTAATTCTGATTCCCCTTCAGCAAAATCAAATGGAGTTCGATTAGTTTCAGCCAAAGAAATAGTTAATCAAACTAAAGCTATAGGGAATAAAATAACTAAAAATCATATATAAATCTGATAATAATAAAAATAAACTATATTATATCTTCCAATTAAAAAAATAAAAGATAATAAAATTAATGCTAAACTAACTTCATAAGAAATCGTCTGAGCTACTGCCCGTAATCCTCCTAATAAAGCATAATTAGAATTTGATGATCAACCTGCTACTATAACAGTATAAACCCCTAAACTTGTACAACATAAAAAAAATAATCCACCTAAATTAAATGAATACAATTTAACAAAAAAAGGTATACATATCCAAACAAATAAAGATAAAAATAAAGAAAAAATTGGTGAAATATAATATCTTAAATAATTTGATAATAAAGGATAAGTTTGTTCCTTAGTAAATAACTTAATTGCATCACAAAAAGGTTGAGGAATTCCTATTAAACCTACTTTATTAGGACCCTTACGAATTTGAATATACCCTAAAACTTTTCGTTCTAATAAAGTTAAAAAAGCTACTCTTACTAACACACAAATAATTAATAATAAACTTCCAATTAATGATAAAACAAATTCTATATAAAACAAGTACTATTTGTAATAAAAATTACATAAATAAATTCTAAATTTATTGCACTAATCTGCCAAAATAGTTTATATTAATAATATTCATAATAAAAAATATAATTATTCTAATATTTGGTCCTTTCGTACTAAAATATTATAATTTTTTAAAGATAGAAACCAACCTGGCTTACACCGGTTTGAACTCAGATCATGTAAGAATTTAAAAGTCGAACAGACTTAAAATTTGAACGGCTACACCCAAAATTATATCTTAATCCAACATCGAGGTCGCAATCTTTTTTATCGATATGAACTCTCCAAAAAAATTACGCTGTTATCCCTAAAGTAACTTAATTTTTTAATCATTATTAATGGATCAACAATTCATAAATTAATGTTCTTATAAATTAAAAGTTTTTTAAATTTTAATATCACCCCAATAAAATATTTTATTTTATTAAAATTAAAATAATCTTTATAATTAAAATAAATAAAATATAAAGATTTATAGGGTCTTCTCGTCTTTTAAATTTATTTTAGCTTTTTGACTAAAAAATAAAATTCTATAAAAAATTTAAATGAAACAGTTAATATTTCGTCCAACCATTCATTCCAGCCTTCAATTAAAAGACTAATGATTATGCTACCTTTGCACAGTCAGAATACTGCGGCCATTTAAAAATTTTCAGTGGGCAGGTTAGACTTTATATTTAATTCAAAAAGACATGTTTTTGTTAAACAGGCGAACATTATTTTTGCCGAATTCTTTATTTAAACTTATCATTAAAATTTATTTTTACATAAAAATATACTAATTCTATCATTATTTCTTAATTTTATTAATTAAAATTAATATTTCAATAAATAATTAAAATTTAATAAATAATTTAATTTATAAAATAAATTATAACAAATTTTTTAATAATTGCTAATTCTAAGCATATATTTATTAAATTTATTTATTATTTTTAAAAATTTATTTTATAGCTTATCCCATAAAATATTAAAATTATAAATTATTTAATTTTTTAAATAACTAAATAAATTTATAATTTCTAAATTAAATTTATTTCTTGAAAAACTAGATACCTTTAAAAACGAATAACATTTCATTTCTAATATAATATTTTAAATAATTTTGTTACATTAACTTATATATTATATTAACTCTTTTAAAATCGAGAAAAATAAATATTTATTTTTTATTTAATAAACGCTGATACACAAGGTACAATAAATTAAATTTTCTTTTATAATAAAAATTTTTCAAATTATTTCAATTTTCTTTCACAATACTATTACACTATTATTAAAATTATTTTTTCTTTAAACAATACTAAAACA
			CTTAAATTTATAGTTATTTCTAATATTTTAAAATTTAATATTAATAATTAATAAATAAAATCTAATCAATTTATATTGATTTGCACAAAAATCTTTTCAATGTAAATGAAATGCTTTACTTTATAAGCTTTAAATTGTCTTTCTAGATACACTTTCCAGTACATCTACTATGTTACGACTTATCTTACCTTAATAATAAGAGCGACGGGCGATGTGTACATATTTTAGAGCTAAAATCAAATTATTAATCTTTATAATTTTACTACCAAATCCACCTTCAAAAACTTTTTCATAGTTTTATTCGTTTAAATAATTTTATTGTAACCCATTATTACTTAAATATAAGCTACACCTTGATCTGATATAAATTTTAATAAAAATTATTGAATATTATTATTCTTATAAAATATTCTGATAACGACGGTATATAAACTGATTACAAATTTAAGTAAGGTCCATCGTGGATTATCGATTACAAAACAGGTTCCTCTGGATAGACTAAAATACCGCCAAATTTTTTAAGTTTCAAGAACATAACTATTACTACTTTAGTGAACAAATTACATTTTAAATAATAGGGTATCTAATCCTAGTTTTTTACTAAAATTTTTTAGCTTCAATTATTATAATAAAAAATATTTTAAATATAAAATTTCACTTAATATATTTAATTTTATTTTAAAAAATCAATTTAACTAACACTAAAAAAATTTATTTGTATTATTGGTGTAACCGCGACTGCTGGCACCAATTTAGTCAATACTCTTTTATATTGCTATTTCTAAATTTCTTTAATTAATAATACTAATTACTGCGAATAATATCTTCTTTATTTATTATTAAAATAAATAAATAATCACACAAAAATTTACATATAAATCAAATTAATAACAAATTTTTAAGCCAAAATAAAACTTTAA
		</sequence>
		<sequence>
			<taxon idref="Drosophila_ananassae_SRR2135638"/>
			NATGAATTGCCTGATAAAAAGGGTTATCTTGATAGGGTAAATCATGCAGTTTTCTGCATTCATTGACACATTTTTATGTTTTTTATTATAAAGATTTTATATTTAATAGAATTAAACTATTCCCAAAAGTATCAAAAACTTTTGTGCATCATACACCAAAATATATCATTATTTATATAAATTTTAAAAAGATAAGCTAATTAAGCTACTGGGTTCATACCCCATTTATAAAGGTTATAGTCCTTTTCTTTTTAATTTTTAATAATTCATCAAAAATTTTATTTATTACAGTCATAATTATTGGAACACTAATTACAGTTACATCTAACTCTTGGTTGGGAGCTTGAATAGGTCTTGAAATTAATTTGTTGTCTTTTATTCCCCTATTAAGAGATAATAATAATTTAACATCTACTGAATCTTCTTTAAAATATTTTTTAACCCAAGCTTTAGCATCAACTGTTTTATTATTTTCAGTAATTTTATTAATATTAAAAAATAATTTTAATAATGAAGTTAATGAATCTTTTACTTCTATAATAATTATATCATCATTATTATTAAAAAGAGGAGCAGCTCCGTTTCATTTTTGATTTCCAAATATAATGGAAGGTTTAAATTGAACAAATTCTTTATTATTAATAACTTGACAAAAAATTGCTCCTTTAATATTAATTTCTTATTTAAATATTAAGGAACTTTTATTAATTAGAGTAATTTTATCAGTAATTGTTGGAGCTATTGGGGGGTTAAATCAAACTTCTTTACGAAAATTAATATCTTTCTCTTCAATTAATCATCTAGGATGAATATTAAGTTCTTTAATAATTAGAGAATCAATTTGACTAGTTTATTTTTTATTTTATTCTTTTTTATCTTTTATTTTAACATTTATATTTAATATTTTTAAATTATTTCATTTAAATCAATTATTTTCTTGATTTATCAATAGAAAAATTTTAAAATTTACATTATTTATAAATTTTTTATCTTTAGGAGGGTTGCCACCATTTTTAGGATTCTTACCTAAATGATTAGTAATTCAACAACTAACTTCTTGTAATCAATATTTTTTATTGACTACAATAATGATGTCAACTTTAATTACTTTATTTTTTTATTTACGAATTTGTTATTCAGCTTTTATATTAAATTATTTTGAAAATAATTGAATAATAACATTAAATATAAATAATTTTGATATAAATTTATATTTAATTTTAACATTTTTTTCAATTTTTGGATTAATTTTAATTTCATTATTTTTTTTTATACTTTAAGGCTTTAAGTTAATAAAACTAATAGCCTTCAAAGCTGTAAATATGGGAGTATCCTTTAAGCCTTAGTAAATTTATTACTCCTTCAAAATTGCAGTTTGATGTCATTGTTGACTATAAGACCTAATATTTGTTATGATTATGATTAAGAAGAATTTTTCTTATAAATAGATTTACAATCTATCGCCTAAACTTCAGCCACTTAATCTAATCGCGACAATGATTATTTTCAACAAATCACAAAGATATTGGAACATTATATTTTATTTTTGGAGCTTGAGCTGGAATAGTTGGAACTTCACTAAGTATTTTAATTCGAGCTGAATTAGGACACCCTGGAGCTTTAATTGGAGATGATCAAATTTATAACGTTATTGTAACAGCACACGCTTTTATTATAATTTTTTTCATGGTTATACCAATTATAATTGGAGGATTTGGGAATTGATTAGTTCCTTTAATATTAGGAGCACCTGATATAGCATTCCCACGAATAAATAATATAAGATTTTGATTACTACCCCCTGCTCTTTCTCTATTATTAGTAAGAAGAATAGTTGAAAATGGAGCTGGTACTGGGTGAACAGTTTACCCACCTCTTTCAGCTGGAATTGCCCATGGAGGGGCTTCAGTTGATCTAGCTATTTTTTCATTACATTTAGCCGGAATTTCTTCAATTTTAGGAGCTGTAAATTTTATTACAACAGTAATTAATATACGATC
			AACTGGAATTACTCTAGATCGTATACCTCTATTTGTTTGATCGGTAGTAATTACAGCTTTATTATTACTTTTATCTTTACCAGTATTGGCTGGAGCTATTACCATATTATTAACAGATCGAAATTTAAATACATCATTTTTTGACCCAGCTGGAGGGGGAGATCCAATTTTATACCAACATTTATTTTGATTTTTTGGGCACCCAGAAGTATATATTTTAATTTTACCAGGATTCGGAATAATTTCTCATATTATTAGTCAAGAATCAGGTAAAAAGGAAACATTCGGGTCTTTAGGAATAATTTATGCAATATTAGCAATTGGATTATTAGGTTTTATTGTATGAGCTCATCATATATTTACTGTTGGAATAGACGTAGATACTCGAGCTTATTTTACTTCAGCAACTATAATTATTGCTGTTCCAACTGGTATTAAAATTTTCAGATGATTAGCCACATTACACGGAACTCAATTAACTTATTCCCCTGCTATTTTATGAGCATTAGGATTTGTCTTTTTATTTACAGTAGGTGGATTAACAGGAGTTGTTTTAGCTAATTCTTCTGTTGATATTATTCTTCATGATACATATTATGTTGTAGCTCATTTTCACTATGTATTATCAATAGGAGCTGTATTTGCTATTATAGCAGGATTTATTCACTGATATCCATTATTTACTGGATTAACATTAAATGTAAAATGATTAAAAAGTCAATTTATTATTATATTTATTGGAGTAAATTTAACATTTTTCCCACAACACTTTTTAGGATTAGCTGGTATGCCTCGTCGATATTCAGACTATCCAGATGCATATACTACATGAAATGTAGTATCTACAATTGGTTCAACTATTTCTTTATTAGGAATTTTATTTTTCTTTTATATTGTATGAGAAAGTTTAGTATCTCAACGACAAGTAATTTATCCAGTTCAATTAAATTCTTCAATTGAATGATACCAAAATACTCCTCCTGCTGAACATAGTTATTCTGAATTACCCCTTTTAACTAATTAATTTCTAATATGGCAGACTAGTGCAATGGATTTAAGCTCCATATATAAAGTATTTTACTTTTATTAGAAAATAAATGTCTACATGAGCTAATTTAAATCTTCAAGATAGAGCTTCTCCTTTAATGGAACAATTAATTTTTTTTCATGATCATGCATTATTAATTTTAATTATAATTACTGTTTTAGTAGGATATTTAATATTTATGTTATTTTTTAATAATTATGTAAATCGATTTCTTTTACATGGTCAATTAATTGAAATAATTTGAACAATTTTACCAGCAATTATTTTATTATTCATTGCTTTTCCTTCTCTTCGTCTTTTATACTTACTTGATGAAATTAATGAACCATCTGTAACTTTAAAAAGTATTGGACATCAATGATATTGAAGTTATGAATATTCAGATTTTAATAATATTGAATTTGATTCTTATATAATTCCTACTAATGAATTAGCAACTGATGGATTTCGTTTATTAGACGTTGACAATCGAGTAGTTTTACCTATAAATTCTCAAATTCGAATTTTAGTAACAGCTGCTGATGTAATTCACTCTTGAACAATTCCAGCTTTAGGAGTTAAGGTTGATGGAACTCCTGGACGATTAAACCAAACTAACTTTTTTATTAATCGACCTGGATTATTTTATGGACAATGTTCAGAAATTTGTGGGGCCAATCATAGTTTTATACCAATTGTAATTGAAAGTGTTCCTGTAAATTATTTTATTAAATGAATTTCTAATAATAATTCTTCATTAGATGACTGAAAGCAAGTGATGGTCTCTTAAACCATTTTATAGTAAATTAGCACTTACTTCTAATGGAATATATATATATATATATATATATATTAACTAAAAAATTAGTTAAATATATAACATTAGTATGTCAAACTAAAATTATTAAATTATTAATATTTTTTAATTCCACAAATAGCACCAATTAGATGATTATTATTATTTATTGTATTT
			TCTATTACATTTATTTTATTTTGTTCAATTAATTATTATTCTTATATACCTTCTTCTCCTAAATCTAATGAATTAAAAAATATTAATTTAAATTCAATAAATTGAAAATGATAACAAATTTATTTTCTGTATTCGACCCTTCAGCAATTTTTGGTATTTCTCTAAATTGATTAAGAACATTTTTAGGATTATTAATAATTCCTTCAATTTACTGATTAATACCTTCTCGATATAATATTTTTTGAAATTCAATTTTATTAACTTTACATAAAGAATTTAAAACTTTACTAGGACCTTCAGGACACAATGGTTCAACATTTATTTTTATTTCTTTATTTTCATTAATTTTATTTAATAATTTTATAGGATTATTCCCATATATTTTTACAAGAACAAGTCATTTAACTTTAACTTTATCTTTAGCTTTACCATTATGATTATGTTTTATATTATATGGATGAATAAATCATACACAACATATATTTGCTCATTTAGTACCTCAAGGAACACCAGCTGTTTTAATACCTTTTATGGTTTGCATTGAAACAATTAGAAATGTAATTCGACCAGGAACATTAGCTGTTCGACTAACTGCTAATATAATTGCAGGTCATTTATTATTAACTTTATTAGGTAATACAGGACCTTCTATATCTTATGTTCTTGTAACATTTTTATTAATTGCACAAATTGCTTTACTAGTTCTTGAATCAGCTGTAGCTATAATTCAATCCTATGTATTTGCTGTTTTAAGAACTTTATACTCTAGAGAAGTAAATTAATGTCAACACATTCAAATCACCCTTTTCATTTAGTTGATTATAGACCATGACCTTTAACAGGAGCAATTGGAGCTATGACAACTGTATCAGGAATAGTAAAATGATTCCATCAATATGATATTTCATTATTTTTTTTAGGAAATGTTATTACTATTTTAACAGTTTATCAATGATGACGAGATGTATCACGAGAAGGAACATATCAAGGACTTCACACTTATGCAGTAACAATTGGATTGCGATGAGGAATAATTTTATTTATTTTGTCAGAAGTTTTATTTTTTGTTAGATTTTTCTGAGCATTTTTTCATAGAAGTTTATCTCCAGCTATTGAATTAGGAGCTTCATGACCCCCAATGGGAATTATTTCATTTAATCCATTCCAAATTCCTTTATTAAATACAGCTATTTTATTAGCTTCAGGAGTTACAGTTACATGAGCTCATCATAGACTTATAGAAAATAATCATTCTCAAACAACTCAAGGTTTATTTTTTACAGTTTTATTGGGAGTATATTTTACAATTTTACAAGCTTATGAATATATTGAAGCTCCTTTTACTATTGCAGACTCAGTTTATGGTTCAACATTTTTTATGGCTACAGGATTTCATGGAATTCATGTATTAATTGGAACAACTTTTTTATTAGTATGTTTATTACGACATTTAAATAATCATTTTTCAAAAAATCATCATTTTGGATTTGAAGCAGCTGCATGATATTGACATTTTGTTGATGTAGTTTGATTATTTTTGTATATTACAATTTACTGATGAGGAGGATAATTTATTATTATTATCTATATAGTATAAAAGTATATTTGACTTCCAATCATAAGGTCTATTAATAATAGTATAGATAATTTTTTCAATTATTTTAATCGCTTTAATTATTTTATTAATTACAACTATTGTAATATTTCTAGCTTCTATCTTATCAAAAAAAGCTTTTATTGACCGAGAAAAAAGTTCACCTTTTGAATGCGGATTTGACCCAAAATCTTCTTCTCGATTACCATTTTCTTTACGATTCTTTTTAATTGCAATTATTTTCTTAATTTTTGATGTAGAAATTGCTTTAATTTTACCAATAATTATTATTTTAAAATTTTCAAATATTATAATTTGATCAATTACAGCAATTTTATTTATTTTAATTTTACTAATTGGTTTATACCACGAATGAAATCAAGGTATATTAAATTGATCAAATTAA
			ATTAGGGTTGTAGTTAATTATAACATTTGATTTGCATTCAAAAAGTATTGAATTTCAATCTACCTTATGAATATGAAGCGATGAATTGCAGTTAGTTTCGACCTAACTTTAGGTAATTTTACCCTTATTCTTTAATTGAAACCAAAAAGCGGTATATCACTGTTAATGATACTATTGAGTAAAAACTCCAATTAAGGAAGTATGGTGATCAAGTAAAAGCTGCTAACTTTTTTCTTTTAATGGTTAAATTCCATTTATACTTCTATTTATATAGTTTAAAATAAAACCTTACATTTTCATTGTAATAATAAAATAATTAATTTTTATAAATTACTAAAATTAATTCACTATATCCAAAGATAAATTTATCTCCATAACATCTTCAGTGTCATACTCTAAATATAAGCTATTTGAATATATAAATAATAAAAAATTTAATAAAATTAAAATTCAAAATACAAATAATATTAAATAAATTTTTAAACTATTATTATGTATTAAAAATAAAGTTTGAGAATAATTAACTAATTTTTGGTATAAATGTTGACCTCCAAAATATTCTGACCATCCTTGATCAAATCTTTTTACAACCAACTGTCCTATATTTAAAGGATAAAAAATTATTCCATAAGTTCTAATATAAGGTATAAATCATATAGAACCTAAAAATACAGAAATATTATAATTTAATAAAGATTTATTTAAAGAATAAAGATTAATTATAGAAATTAAATAACCAAATAAACCACCAAAAATACATACAAATAATGTTAAAAACTTTATTAACTTAGGTAAACAAATTATATAGGGAATAGGAAAAATCAATCAATTTAATATTCTACCACCAATAATTCTTATAATTAATAAACCTATTATTCCACGTAATATTACTCAACTTTCATCATTTAATATATTTAATCTCCCACAATTTAAATCACCAGTTATAGAATAATAAACTAAACGAAAGGAATAACTAACTGTTAAACCAGTAGAAAAAAAATATAAAAAAAATGAAAATATATTAATATTTCTAATTATTACTACTTCTAAAATTATATCCTTAGAATAAAATCCAGCTAAAAATGGCATCCCACATAAAGCTAAATTAGAAACATTAAAACAAGCAGATGTTAAAGGTATATGAATTCTTAAACCCCCTATTAAACGAATGTCTTGAGAATTATTTATATTATGAATAATAGCTCCAGCACATATAAATAATAAAGCCTTAAATAAAGCATGAGTTAAAAGATGAAATATAGCCAACTTATAAAATCCTATTGATAAAATTCTTATCATTAAACCTAATTGACTTAAAGTAGATAAAGCAATAATTTTCTTTAAATCAAATTCAAAATTAGCACCTAATCCAGATATAAATATTGTTAATCTAGCTAATAATAATAATAATTGGCCTAATCATGAAGAACTTAATAAAATATTAAAACGAATTAATAAATAAACCCCAGCTGTTACTAAAGTTGAAGAATGGACTAAGGCTGAAACTGGAGTAGGCGCAGCTATAGCAGCAGGTAATCACGAAGAAAAAGGAATTTGAGCTCTTTTAGTTATAGCGGCTAATATTACTAATCTACCAATTAATAATATTTCAAATTCATTTTGTATAACTTCTAAATAAAAAATATAATTTCATCTACCATAATTTAATATTCAAGCAATAGCTAATAATAGAGCAACATCTCCAATTCGATTAGATAAAGCAGTTAATATCCCGGCGTTATAAGATTTAATATTTTGAAAATAAATTACCAAACAATAAGAAACTAATCCTAATCCATCCCAACCAAGTAAAATTCTAATTAAATTTGGTCTAATAATTAATAATATCATTGATAAAACAAATATCAATACTAATATAATAAATCGATTAATATTTTCATCTCTTTCTATATATTCTTTTCTGTAAAAAATTACTAAAGAAGCAATTATTAAAACAAATGACATAAATAATAAACTTATTCAATCAAATAAAAAAGTTA
			TTACAATTCTTATAGAATTTAATGAAACAACTTCCCATTCAATAAAATAAACTATATTATTTAACAAAAAATATAAACTAAATAAAAAACATGAAAAACTAATAGAAATTAAATTTACAAATCTAATTCTACAAATTGATAAATATTTCACGATCTAAAATGAATTTTTTCATATCACTAACACCACAAATTAGTATTTTTATTAAACTATTTAAATATAATCATAATATACATGATTCTCCCTTTAAAATTAATAAATTTAATGGTAATCAATGTAATAATATTAATAAATATTCTCGAATTTTCCCTCCTCTAAAAGCATAAACCCCTGAAAATAACTTTCCATGTTGACTAAAAGAATATAAATATAAAGTATAAGCTGCTCTAAAAAATGATAATAAAGATAGTATAATTATAGAAACTCAAGATCAAGAAACAATTCTATTTAATAAAGAAATTTCACCTAATAAATTTAAGGTAGGAGGAGCAGCTATATTAGCTGAACTTAATAAAAATCACCATAAACTTATTGAAGGTATAAAATTTAATATACCCTTATTAATTAATAATCTTCGACTTCCTAAACGTTCATAAGAAACATTTGCTAAACAAAATAATCCTGAAGAACATAAACCATGAGCAATTATTAAAGTATATGAACCAGATAATCCTCAATAAGTTATAGTTAATAATCCAGACAATACAATTCCTATATGAGCCACAGAAGAATAGGCAATTAAAGATTTTAAATCAGTTTGACGTAAACATACTAATCTCACTAATACTCCCCCTACTAATCTAATTCTAATTCAAACAAATCTATATTTTAAATTTATTAATTGAATAAAAGAAATAACCCGCAATAAACCATAACCACCTAATTTTAATATAATTCCAGCTAAAATTATTGAACCAGAAACAGGAGCTTCAACATGAGCCTTAGGCAACCATAAATGAACTAAAAATATTGGTATTTTTACTAAAAAAGCACATAATAAACAAAAATATAATAAATCATAATTAAATATAAAATTATTTATTAAATAAAAATTTATTGAACCAGTTTTATTTATTACATAAAAAATACCAATTAATATAGGTAAAGATACTAATAAAGTATAAAATAATAAATAAACTCCAGCTTGTAAACGTTCTGGTTGATAACCTCACCCTAAAATTAAAAATAATGTAGGAATTAATCTTCTTTCAAAAAATAAATAAAACATAAATAATCTTATTCTTCTAAATGTTAAAATTAATAAAATTAATAAAACAACAATATTTAATAAAAATAAATTTTTATAATTATTATATTTATTAACACTTTCACTAGCCATTAATATTAATGAACAAATTCATAATCTTAATAAAACTAAACCATATGAAAGTATATCACAACCTAAAAAATAAGAAATTTCTGATCAATAATTTATAAAATTATTTATTAATAAAAAAATAAAACTAATAAAAAATAATATAATCTGTACCATTCAATATATATTATTAATAAAACATACAGGTAATAAAAATACTAAAAACAAAATAATTTTTAACATTATATAATATTAAATGATTGAAAATAATCATTTCCATGAGTTCGAATTATAGATACCAAAATTGATAAACCTAAAGCCCCTTCACATACTCTAAAAGTTAAAAATATTATTCTAAAATAACTTTCATAATTTAATATATTTAAATAAATAAATAATATAAAAAATAAAATTAAAACAATAAATTCTAAACTTAATAATATAGATAATAAATGCTTTCGATTAGAAACAAAACAAAATAAACCTAAAATAAATAAAATTATAGGTAGACTTCAATATAAAATTATAATCATTAGTTTTAATAGTTTAATAAAAACATTGGTCTTGTAAATCAAAAATAAGATTATTTCTTTTAAAACTTCAAGAGAAAAGAAAATTCTTTTTCATTAATCCCCAAAATTAATATTTTATATAAACTACCTCTTGATATTATTCAATTAATACTAT
			ATTCTTTAATTTTTTTAACAACAATTATTTTTTCAAATATAATTCACCCATTGGCTATGGGATTAACTTTATTAATTCAAACAGTTTTTATTTGTTTAATCACAGGTTTAATAACTAAAACATTTTGATACTCTTATATTTTATTTCTAATTTTTTTAGGGGGAATATTAGTTTTATTTATTTATGTTACATCACTAGCTTCAAATGAAATATTTAATTTATCAATTAAATTAACTTTATTTTCAGGTATTTTATTATTTAATTTATTTTTAATTTCAATTATCATTGATAAAACTTCAATTTCTTTTTTTATAAATAATAATGAAATACTTTCAATTTTTAATAATAATTCATATATTACAGAAAATTCTTTATCATTAAATAAATTATATAATTTTCCAACAAATTTTATCACAATTTTATTAATAAATTATTTATTAATTACTTTAATTGTTGTTGTAAAAATTACTAAATTATTTAAGGGACCATTACGAATAATATTTTAAACTAATGAATAAACCTTTACGAACTTCCCACCCATTATTTAAAATTGCTAATAACGCATTAGTAGATTTACCAGCTCCTATTAATATTTCAAGATGATGAAATTTTGGATCATTATTGGGATTATGCCTAATTATTCAAATTTTAACTGGATTATTTTTAGCTATACATTATACAGCAGACGTAAACTTAGCTTTTTACAGAGTAAATCATATCTGTCGTGACGTAAATTATGGATGATTATTACGAACTCTACATGCTAATGGTGCGTCATTTTTTTTTATTTGCATTTATTTACATGTAGGACGAGGAATATACTACGGTTCATATTTATTTACCCCTACATGATTAGTTGGAGTAATTATTTTATTTTTAGTTATAGGAACTGCTTTTATAGGATATGTTCTTCCTTGAGGTCAAATATCATTTTGAGGAGCAACAGTAATTACAAATTTATTATCTGCCATTCCTTATTTAGGAATAGATTTAGTACAATGAGTATGAGGAGGATTTGCAGTTGATAATGCAACTCTTACTCGATTTTTTACATTTCACTTTATTTTACCTTTTATTGTTTTAGCTATAACAATAATTCATTTATTATTTTTACACCAAACAGGATCTAATAATCCTATCGGATTAAACTCAAATATTGATAAAATTCCATTTCACCCATATTTCACTTTTAAGGATATTGTCGGTTTTATTGTAATAATTTTTGCTTTAATTGCCTTAGTATTAATTAACCCTTATTTATTAGGAGATCCAGATAATTTCATCCCAGCTAATCCATTAGTAACTCCAGCTCATATTCAACCAGAATGATATTTTTTATTTGCATATGCTATTTTACGATCTATTCCTAATAAATTAGGAGGAGTAATTGCTTTAGTTTTATCTATTGCAATTTTAATAATTTTACCTTTTACTAACTTAAGAAAATTCCGAGGAATTCAATTTTACCCAATTAATCAAATTTTATTTTGAATTATAGTAGTAACAGTAATTTTATTAACATGAATTGGAGCTCGACCAGTTGAAGAACCTTATGTTTTAATTGGACAAATTTTAACAGTTGTTTATTTTTTATACTATTTAATTAACCCATTAGTTAATAAATGATGAGATAATTTATTAAATTAATTAGTTAATGAGCTTGAATAAGCATATGTTTTGAAAACATAAGATAGAATTTAATTTTCTATTAACTTTACTAAATTTAATTATATAATAAAGAAATTAATAAAATTTTAAACCCAATAAAAAATAATAAATAATTTAAAGAAAAAGATAAAAAACACTTTCAAGCTAAATATATTAATTTATCATAACGAAATCGAGGTAAAGTACCACGAACTCAAATAAAAACAAAAGAAATAAATGTTAATTTTACATAAAAAAATAATCTAAAAACATCACATCCTAAAAAAATTACAGAAAATAATATTCTTATAAATAAAATTCTTGCATATTCAGCTATAAAAATTAAAGCAAAT
			CCCCCTCTTCTATATTCTACATTAAATCCAGAAACTAATTCTGATTCCCCTTCAGCAAAATCAAATGGAGTTCGATTAGTTTCAGCCAAAGAAATAGTTAATCAAACTAAAGCTATAGGGAATAAAATAACTAAAAATCATATATAAATCTGATAATAATAAAAATAAACTATATTATATCTTCCAATTAAAAAAATAAAAGATAATAAAATTAATGCTAAACTAACTTCATAAGAAATCGTCTGAGCTACTGCCCGTAATCCTCCTAATAAAGCATAATTAGAATTTGATGATCAACCTGCTACTATAACAGTATAAACCCCTAAACTTGTACAACATAAAAAAAATAATCCACCTAAATTAAATGAATACAATTTAACAAAAAAAGGTATACATATCCAAACAAATAAAGATAAAAATAAAGAAAAAATTGGTGAAATATAATATCTTAAATAATTTGATAATAAAGGATAAGTTTGTTCCTTAGTAAATAACTTAATTGCATCACAAAAAGGTTGAGGAATTCCTATTAAACCTACTTTATTAGGACCCTTACGAATTTGAATATACCCTAAAACTTTTCGTTCTAATAAAGTTAAAAAAGCTACTCTTACTAACACACAAATAATTAATAATAAACTTCCAATTAATGATAAAACAAATTCTATATAAAACAAGTACTATTTGTAATAAAAATTACATAAATAAATTCTAAATTTATTGCACTAATCTGCCAAAATAGTTTATATTAATAATATTCATAATAAAAAATATAATTATTCTAATATTTGGTCCTTTCGTACTAAAATATTATAATTTTTTAAAGATAGAAACCAACCTGGCTTACACCGGTTTGAACTCAGATCATGTAAGAATTTAAAAGTCGAACAGACTTAAAATTTGAACGGCTACACCCAAAATTATATCTTAATCCAACATCGAGGTCGCAATCTTTTTTATCGATATGAACTCTCCAAAAAAATTACGCTGTTATCCCTAAAGTAACTTAATTTTTTAATCATTATTAATGGATCAACAATTCATAAATTAATGTTCTTATAAATTAAAAGTTTTTTAAATTTTAATATCACCCCAATAAAATATTTTATTTTATTAAAATTAAAATAATCTTTATAATTAAAATAAATAAAATATAAAGATTTATAGGGTCTTCTCGTCTTTTAAATTTATTTTAGCTTTTTGACTAAAAAATAAAATTCTATAAAAAATTTAAATGAAACAGTTAATATTTCGTCCAACCATTCATTCCAGCCTTCAATTAAAAGACTAATGATTATGCTACCTTTGCACAGTCAGAATACTGCGGCCATTTAAAAATTTTCAGTGGGCAGGTTAGACTTTATATTTAATTCAAAAAGACATGTTTTTGTTAAACAGGCGAACATTATTTTTGCCGAATTCTTTATTTAAACTTATCATTAAAATTTATTTTTACATAAAAATATACTAATTCTATCATTATTTCTTAATTTTATTAATTAAAATTAATATTTCAATAAATAATTAAAATTTAATAAATAATTTAATTTATAAAATAAATTATAACAAATTTTTTAATAATTGCTAATTCTAAGCATATATTTATTAAATTTATTTATTATTTTTAAAAATTTATTTTATAGCTTATCCCATAAAATATTAAAATTATAAATTATTTAATTTTTTAAATAACTAAATAAATTTATAATTTCTAAATTAAATTTATTTCTTGAAAAACTAGATACCTTTAAAAACGAATAACATTTCATTTCTAATATAATATTTTAAATAATTTTGTTACATTAACTTATATATTATATTAACTCTTTTAAAATCGAGAAAAATAAATATTTATTTTTTATTTAATAAACGCTGATACACAAGGTACAATAAATTAAATTTTCTTTTATAATAAAAATTTTTCAAATTATTTCAATTTTCTTTCACAATACTATTACACTATTATTAAAATTATTTTTTCTTTAAACAATACTAAAACA
			CTTAAATTTATAGTTATTTCTAATATTTTAAAATTTAATATTAATAATTAATAAATAAAATCTAATCAATTTATATTGATTTGCACAAAAATCTTTTCAATGTAAATGAAATGCTTTACTTTATAAGCTTTAAATTGTCTTTCTAGATACACTTTCCAGTACATCTACTATGTTACGACTTATCTTACCTTAATAATAAGAGCGACGGGCGATGTGTACATATTTTAGAGCTAAAATCAAATTATTAATCTTTATAATTTTACTACCAAATCCACCTTCAAAAACTTTTTCATAGTTTTATTCGTTTAAATAATTTTATTGTAACCCATTATTACTTAAATATAAGCTACACCTTGATCTGATATAAATTTTAATAAAAATTATTGAATATTATTATTCTTATAAAATATTCTGATAACGACGGTATATAAACTGATTACAAATTTAAGTAAGGTCCATCGTGGATTATCGATTACAAAACAGGTTCCTCTGGATAGACTAAAATACCGCCAAATTTTTTAAGTTTCAAGAACATAACTATTACTACTTTAGTGAACAAATTACATTTTAAATAATAGGGTATCTAATCCTAGTTTTTTACTAAAATTTTTTAGCTTCAATTATTATAATAAAAAATATTTTAAATATAAAATTTCACTTAATATATTTAATTTTATTTTAAAAAATCAATTTAACTAACACTAAAAAAATTTATTTGTATTATTGGTGTAACCGCGACTGCTGGCACCAATTTAGTCAATACTCTTTTATATTGCTATTTCTAAATTTCTTTAATTAATAATACTAATTACTGCGAATAATATCTTCTTTATTTATTATTAAAATAAATAAATAATCACACAAAAATTTACATATAAATCAAATTAATAACAAATTTTTAAGCCAAAATAAAACTTTAA
		</sequence>
		<sequence>
			<taxon idref="Drosophila_ananassae_SRR2135639"/>
			NATGAATTGCCTGATAAAAAGGGTTATCTTGATAGGGTAAATCATGCAGTTTTCTGCATTCATTGACACATTTTTATGTTTTTTATTATAAAGATTTTATATTTAATAGAATTAAACTATTCCCAAAAGTATCAAAAACTTTTGTGCATCATACACCAAAATATATCATTATTTATATAAATTTTAAAAAGATAAGCTAATTAAGCTACTGGGTTCATACCCCATTTATAAAGGTTATAGTCCTTTTCTTTTTAATTTTTAATAATTCATCAAAAATTTTATTTATTACAGTCATAATTATTGGAACACTAATTACAGTTACATCTAACTCTTGGTTGGGAGCTTGAATAGGTCTTGAAATTAATTTGTTGTCTTTTATTCCCCTATTAAGAGATAATAATAATTTAACATCTACTGAATCTTCTTTAAAATATTTTTTAACCCAAGCTTTAGCATCAACTGTTTTATTATTTTCAGTAATTTTATTAATATTAAAAAATAATTTTAATAATGAAGTTAATGAATCTTTTACTTCTATAATAATTATATCATCATTATTATTAAAAAGAGGAGCAGCTCCGTTTCATTTTTGATTTCCAAATATAATGGAAGGTTTAAATTGAACAAATTCTTTATTATTAATAACTTGACAAAAAATTGCTCCTTTAATATTAATTTCTTATTTAAATATTAAGGAACTTTTATTAATTAGAGTAATTTTATCAGTAATTGTTGGAGCTATTGGGGGGTTAAATCAAACTTCTTTACGAAAATTAATATCTTTCTCTTCAATTAATCATCTAGGATGAATATTAAGTTCTTTAATAATTAGAGAATCAATTTGACTAGTTTATTTTTTATTTTATTCTTTTTTATCTTTTATTTTAACATTTATATTTAATATTTTTAAATTATTTCATTTAAATCAATTATTTTCTTGATTTATCAATAGAAAAATTTTAAAATTTACATTATTTATAAATTTTTTATCTTTAGGAGGGTTGCCACCATTTTTAGGATTCTTACCTAAATGATTAGTAATTCAACAACTAACTTCTTGTAATCAATATTTTTTATTGACTACAATAATGATGTCAACTTTAATTACTTTATTTTTTTATTTACGAATTTGTTATTCAGCTTTTATATTAAATTATTTTGAAAATAATTGAATAATAACATTAAATATAAATAATTTTGATATAAATTTATATTTAATTTTAACATTTTTTTCAATTTTTGGATTAATTTTAATTTCATTATTTTTTTTTATACTTTAAGGCTTTAAGTTAATAAAACTAATAGCCTTCAAAGCTGTAAATATGGGAGTATCCTTTAAGCCTTAGTAAATTTATTACTCCTTCAAAATTGCAGTTTGATGTCATTGTTGACTATAAGACCTAATATTTGTTATGATTATGATTAAGAAGAATTTTTCTTATAAATAGATTTACAATCTATCGCCTAAACTTCAGCCACTTAATCTAATCGCGACAATGATTATTTTCAACAAATCACAAAGATATTGGAACATTATATTTTATTTTTGGAGCTTGAGCTGGAATAGTTGGAACTTCACTAAGTATTTTAATTCGAGCTGAATTAGGACACCCTGGAGCTTTAATTGGAGATGATCAAATTTATAACGTTATTGTAACAGCACACGCTTTTATTATAATTTTTTTCATGGTTATACCAATTATAATTGGAGGATTTGGGAATTGATTAGTTCCTTTAATATTAGGAGCACCTGATATAGCATTCCCACGAATAAATAATATAAGATTTTGATTACTACCCCCTGCTCTTTCTCTATTATTAGTAAGAAGAATAGTTGAAAATGGAGCTGGTACTGGGTGAACAGTTTACCCACCTCTTTCAGCTGGAATTGCCCATGGAGGGGCTTCAGTTGATCTAGCTATTTTTTCATTACATTTAGCCGGAATTTCTTCAATTTTAGGAGCTGTAAATTTTATTACAACAGTAATTAATATACGATC
			AACTGGAATTACTCTAGATCGTATACCTCTATTTGTTTGATCGGTAGTAATTACAGCTTTATTATTACTTTTATCTTTACCAGTATTGGCTGGAGCTATTACCATATTATTAACAGATCGAAATTTAAATACATCATTTTTTGACCCAGCTGGAGGGGGAGATCCAATTTTATACCAACATTTATTTTGATTTTTTGGGCACCCAGAAGTATATATTTTAATTTTACCAGGATTCGGAATAATTTCTCATATTATTAGTCAAGAATCAGGTAAAAAGGAAACATTCGGGTCTTTAGGAATAATTTATGCAATATTAGCAATTGGATTATTAGGTTTTATTGTATGAGCTCATCATATATTTACTGTTGGAATAGACGTAGATACTCGAGCTTATTTTACTTCAGCAACTATAATTATTGCTGTTCCAACTGGTATTAAAATTTTCAGATGATTAGCCACATTACACGGAACTCAATTAACTTATTCCCCTGCTATTTTATGAGCATTAGGATTTGTCTTTTTATTTACAGTAGGTGGATTAACAGGAGTTGTTTTAGCTAATTCTTCTGTTGATATTATTCTTCATGATACATATTATGTTGTAGCTCATTTTCACTATGTATTATCAATAGGAGCTGTATTTGCTATTATAGCAGGATTTATTCACTGATATCCATTATTTACTGGATTAACATTAAATGTAAAATGATTAAAAAGTCAATTTATTATTATATTTATTGGAGTAAATTTAACATTTTTCCCACAACACTTTTTAGGATTAGCTGGTATGCCTCGTCGATATTCAGACTATCCAGATGCATATACTACATGAAATGTAGTATCTACAATTGGTTCAACTATTTCTTTATTAGGAATTTTATTTTTCTTTTATATTGTATGAGAAAGTTTAGTATCTCAACGACAAGTAATTTATCCAGTTCAATTAAATTCTTCAATTGAATGATACCAAAATACTCCTCCTGCTGAACATAGTTATTCTGAATTACCCCTTTTAACTAATTAATTTCTAATATGGCAGACTAGTGCAATGGATTTAAGCTCCATATATAAAGTATTTTACTTTTATTAGAAAATAAATGTCTACATGAGCTAATTTAAATCTTCAAGATAGAGCTTCTCCTTTAATGGAACAATTAATTTTTTTTCATGATCATGCATTATTAATTTTAATTATAATTACTGTTTTAGTAGGATATTTAATATTTATGTTATTTTTTAATAATTATGTAAATCGATTTCTTTTACATGGTCAATTAATTGAAATAATTTGAACAATTTTACCAGCAATTATTTTATTATTCATTGCTTTTCCTTCTCTTCGTCTTTTATACTTACTTGATGAAATTAATGAACCATCTGTAACTTTAAAAAGTATTGGACATCAATGATATTGAAGTTATGAATATTCAGATTTTAATAATATTGAATTTGATTCTTATATAATTCCTACTAATGAATTAGCAACTGATGGATTTCGTTTATTAGACGTTGACAATCGAGTAGTTTTACCTATAAATTCTCAAATTCGAATTTTAGTAACAGCTGCTGATGTAATTCACTCTTGAACAATTCCAGCTTTAGGAGTTAAGGTTGATGGAACTCCTGGACGATTAAACCAAACTAACTTTTTTATTAATCGACCTGGATTATTTTATGGACAATGTTCAGAAATTTGTGGGGCCAATCATAGTTTTATACCAATTGTAATTGAAAGTGTTCCTGTAAATTATTTTATTAAATGAATTTCTAATAATAATTCTTCATTAGATGACTGAAAGCAAGTGATGGTCTCTTAAACCATTTTATAGTAAATTAGCACTTACTTCTAATGGAATATATATATATATATATATATATATTAACTAAAAAATTAGTTAAATATATAACATTAGTATGTCAAACTAAAATTATTAAATTATTAATATTTTTTAATTCCACAAATAGCACCAATTAGATGATTATTATTATTTATTGTATTT
			TCTATTACATTTATTTTATTTTGTTCAATTAATTATTATTCTTATATACCTTCTTCTCCTAAATCTAATGAATTAAAAAATATTAATTTAAATTCAATAAATTGAAAATGATAACAAATTTATTTTCTGTATTCGACCCTTCAGCAATTTTTGGTATTTCTCTAAATTGATTAAGAACATTTTTAGGATTATTAATAATTCCTTCAATTTACTGATTAATACCTTCTCGATATAATATTTTTTGAAATTCAATTTTATTAACTTTACATAAAGAATTTAAAACTTTACTAGGACCTTCAGGACACAATGGTTCAACATTTATTTTTATTTCTTTATTTTCATTAATTTTATTTAATAATTTTATAGGATTATTCCCATATATTTTTACAAGAACAAGTCATTTAACTTTAACTTTATCTTTAGCTTTACCATTATGATTATGTTTTATATTATATGGATGAATAAATCATACACAACATATATTTGCTCATTTAGTACCTCAAGGAACACCAGCTGTTTTAATACCTTTTATGGTTTGCATTGAAACAATTAGAAATGTAATTCGACCAGGAACATTAGCTGTTCGACTAACTGCTAATATAATTGCAGGTCATTTATTATTAACTTTATTAGGTAATACAGGACCTTCTATATCTTATGTTCTTGTAACATTTTTATTAATTGCACAAATTGCTTTACTAGTTCTTGAATCAGCTGTAGCTATAATTCAATCCTATGTATTTGCTGTTTTAAGAACTTTATACTCTAGAGAAGTAAATTAATGTCAACACATTCAAATCACCCTTTTCATTTAGTTGATTATAGACCATGACCTTTAACAGGAGCAATTGGAGCTATGACAACTGTATCAGGAATAGTAAAATGATTCCATCAATATGATATTTCATTATTTTTTTTAGGAAATGTTATTACTATTTTAACAGTTTATCAATGATGACGAGATGTATCACGAGAAGGAACATATCAAGGACTTCACACTTATGCAGTAACAATTGGATTGCGATGAGGAATAATTTTATTTATTTTGTCAGAAGTTTTATTTTTTGTTAGATTTTTCTGAGCATTTTTTCATAGAAGTTTATCTCCAGCTATTGAATTAGGAGCTTCATGACCCCCAATGGGAATTATTTCATTTAATCCATTCCAAATTCCTTTATTAAATACAGCTATTTTATTAGCTTCAGGAGTTACAGTTACATGAGCTCATCATAGACTTATAGAAAATAATCATTCTCAAACAACTCAAGGTTTATTTTTTACAGTTTTATTGGGAGTATATTTTACAATTTTACAAGCTTATGAATATATTGAAGCTCCTTTTACTATTGCAGACTCAGTTTATGGTTCAACATTTTTTATGGCTACAGGATTTCATGGAATTCATGTATTAATTGGAACAACTTTTTTATTAGTATGTTTATTACGACATTTAAATAATCATTTTTCAAAAAATCATCATTTTGGATTTGAAGCAGCTGCATGATATTGACATTTTGTTGATGTAGTTTGATTATTTTTGTATATTACAATTTACTGATGAGGAGGATAATTTATTATTATTATCTATATAGTATAAAAGTATATTTGACTTCCAATCATAAGGTCTATTAATAATAGTATAGATAATTTTTTCAATTATTTTAATCGCTTTAATTATTTTATTAATTACAACTATTGTAATATTTCTAGCTTCTATCTTATCAAAAAAAGCTTTTATTGACCGAGAAAAAAGTTCACCTTTTGAATGCGGATTTGACCCAAAATCTTCTTCTCGATTACCATTTTCTTTACGATTCTTTTTAATTGCAATTATTTTCTTAATTTTTGATGTAGAAATTGCTTTAATTTTACCAATAATTATTATTTTAAAATTTTCAAATATTATAATTTGATCAATTACAGCAATTTTATTTATTTTAATTTTACTAATTGGTTTATACCACGAATGAAATCAAGGTATATTAAATTGATCAAATTAA
			ATTAGGGTTGTAGTTAATTATAACATTTGATTTGCATTCAAAAAGTATTGAATTTCAATCTACCTTATGAATATGAAGCGATGAATTGCAGTTAGTTTCGACCTAACTTTAGGTAATTTTACCCTTATTCTTTAATTGAAACCAAAAAGCGGTATATCACTGTTAATGATACTATTGAGTAAAAACTCCAATTAAGGAAGTATGGTGATCAAGTAAAAGCTGCTAACTTTTTTCTTTTAATGGTTAAATTCCATTTATACTTCTATTTATATAGTTTAAAATAAAACCTTACATTTTCATTGTAATAATAAAATAATTAATTTTTATAAATTACTAAAATTAATTCACTATATCCAAAGATAAATTTATCTCCATAACATCTTCAGTGTCATACTCTAAATATAAGCTATTTGAATATATAAATAATAAAAAATTTAATAAAATTAAAATTCAAAATACAAATAATATTAAATAAATTTTTAAACTATTATTATGTATTAAAAATAAAGTTTGAGAATAATTAACTAATTTTTGGTATAAATGTTGACCTCCAAAATATTCTGACCATCCTTGATCAAATCTTTTTACAACCAACTGTCCTATATTTAAAGGATAAAAAATTATTCCATAAGTTCTAATATAAGGTATAAATCATATAGAACCTAAAAATACAGAAATATTATAATTTAATAAAGATTTATTTAAAGAATAAAGATTAATTATAGAAATTAAATAACCAAATAAACCACCAAAAATACATACAAATAATGTTAAAAACTTTATTAACTTAGGTAAACAAATTATATAGGGAATAGGAAAAATCAATCAATTTAATATTCTACCACCAATAATTCTTATAATTAATAAACCTATTATTCCACGTAATATTACTCAACTTTCATCATTTAATATATTTAATCTCCCACAATTTAAATCACCAGTTATAGAATAATAAACTAAACGAAAGGAATAACTAACTGTTAAACCAGTAGAAAAAAAATATAAAAAAAATGAAAATATATTAATATTTCTAATTATTACTACTTCTAAAATTATATCCTTAGAATAAAATCCAGCTAAAAATGGCATCCCACATAAAGCTAAATTAGAAACATTAAAACAAGCAGATGTTAAAGGTATATGAATTCTTAAACCCCCTATTAAACGAATGTCTTGAGAATTATTTATATTATGAATAATAGCTCCAGCACATATAAATAATAAAGCCTTAAATAAAGCATGAGTTAAAAGATGAAATATAGCCAACTTATAAAATCCTATTGATAAAATTCTTATCATTAAACCTAATTGACTTAAAGTAGATAAAGCAATAATTTTCTTTAAATCAAATTCAAAATTAGCACCTAATCCAGATATAAATATTGTTAATCTAGCTAATAATAATAATAATTGGCCTAATCATGAAGAACTTAATAAAATATTAAAACGAATTAATAAATAAACCCCAGCTGTTACTAAAGTTGAAGAATGGACTAAGGCTGAAACTGGAGTAGGCGCAGCTATAGCAGCAGGTAATCACGAAGAAAAAGGAATTTGAGCTCTTTTAGTTATAGCGGCTAATATTACTAATCTACCAATTAATAATATTTCAAATTCATTTTGTATAACTTCTAAATAAAAAATATAATTTCATCTACCATAATTTAATATTCAAGCAATAGCTAATAATAGAGCAACATCTCCAATTCGATTAGATAAAGCAGTTAATATCCCGGCGTTATAAGATTTAATATTTTGAAAATAAATTACCAAACAATAAGAAACTAATCCTAATCCATCCCAACCAAGTAAAATTCTAATTAAATTTGGTCTAATAATTAATAATATCATTGATAAAACAAATATCAATACTAATATAATAAATCGATTAATATTTTCATCTCTTTCTATATATTCTTTTCTGTAAAAAATTACTAAAGAAGCAATTATTAAAACAAATGACATAAATAATAAACTTATTCAATCAAATAAAAAAGTTA
			TTACAATTCTTATAGAATTTAATGAAACAACTTCCCATTCAATAAAATAAACTATATTATTTAACAAAAAATATAAACTAAATAAAAAACATGAAAAACTAATAGAAATTAAATTTACAAATCTAATTCTACAAATTGATAAATATTTCACGATCTAAAATGAATTTTTTCATATCACTAACACCACAAATTAGTATTTTTATTAAACTATTTAAATATAATCATAATATACATGATTCTCCCTTTAAAATTAATAAATTTAATGGTAATCAATGTAATAATATTAATAAATATTCTCGAATTTTCCCTCCTCTAAAAGCATAAACCCCTGAAAATAACTTTCCATGTTGACTAAAAGAATATAAATATAAAGTATAAGCTGCTCTAAAAAATGATAATAAAGATAGTATAATTATAGAAACTCAAGATCAAGAAACAATTCTATTTAATAAAGAAATTTCACCTAATAAATTTAAGGTAGGAGGAGCAGCTATATTAGCTGAACTTAATAAAAATCACCATAAACTTATTGAAGGTATAAAATTTAATATACCCTTATTAATTAATAATCTTCGACTTCCTAAACGTTCATAAGAAACATTTGCTAAACAAAATAATCCTGAAGAACATAAACCATGAGCAATTATTAAAGTATATGAACCAGATAATCCTCAATAAGTTATAGTTAATAATCCAGACAATACAATTCCTATATGAGCCACAGAAGAATAGGCAATTAAAGATTTTAAATCAGTTTGACGTAAACATACTAATCTCACTAATACTCCCCCTACTAATCTAATTCTAATTCAAACAAATCTATATTTTAAATTTATTAATTGAATAAAAGAAATAACCCGCAATAAACCATAACCACCTAATTTTAATATAATTCCAGCTAAAATTATTGAACCAGAAACAGGAGCTTCAACATGAGCCTTAGGCAACCATAAATGAACTAAAAATATTGGTATTTTTACTAAAAAAGCACATAATAAACAAAAATATAATAAATCATAATTAAATATAAAATTATTTATTAAATAAAAATTTATTGAACCAGTTTTATTTATTACATAAAAAATACCAATTAATATAGGTAAAGATACTAATAAAGTATAAAATAATAAATAAACTCCAGCTTGTAAACGTTCTGGTTGATAACCTCACCCTAAAATTAAAAATAATGTAGGAATTAATCTTCTTTCAAAAAATAAATAAAACATAAATAATCTTATTCTTCTAAATGTTAAAATTAATAAAATTAATAAAACAACAATATTTAATAAAAATAAATTTTTATAATTATTATATTTATTAACACTTTCACTAGCCATTAATATTAATGAACAAATTCATAATCTTAATAAAACTAAACCATATGAAAGTATATCACAACCTAAAAAATAAGAAATTTCTGATCAATAATTTATAAAATTATTTATTAATAAAAAAATAAAACTAATAAAAAATAATATAATCTGTACCATTCAATATATATTATTAATAAAACATACAGGTAATAAAAATACTAAAAACAAAATAATTTTTAACATTATATAATATTAAATGATTGAAAATAATCATTTCCATGAGTTCGAATTATAGATACCAAAATTGATAAACCTAAAGCCCCTTCACATACTCTAAAAGTTAAAAATATTATTCTAAAATAACTTTCATAATTTAATATATTTAAATAAATAAATAATATAAAAAATAAAATTAAAACAATAAATTCTAAACTTAATAATATAGATAATAAATGCTTTCGATTAGAAACAAAACAAAATAAACCTAAAATAAATAAAATTATAGGTAGACTTCAATATAAAATTATAATCATTAGTTTTAATAGTTTAATAAAAACATTGGTCTTGTAAATCAAAAATAAGATTATTTCTTTTAAAACTTCAAGAGAAAAGAAAATTCTTTTTCATTAATCCCCAAAATTAATATTTTATATAAACTACCTCTTGATATTATTCAATTAATACTAT
			ATTCTTTAATTTTTTTAACAACAATTATTTTTTCAAATATAATTCACCCATTGGCTATGGGATTAACTTTATTAATTCAAACAGTTTTTATTTGTTTAATCACAGGTTTAATAACTAAAACATTTTGATACTCTTATATTTTATTTCTAATTTTTTTAGGGGGAATATTAGTTTTATTTATTTATGTTACATCACTAGCTTCAAATGAAATATTTAATTTATCAATTAAATTAACTTTATTTTCAGGTATTTTATTATTTAATTTATTTTTAATTTCAATTATCATTGATAAAACTTCAATTTCTTTTTTTATAAATAATAATGAAATACTTTCAATTTTTAATAATAATTCATATATTACAGAAAATTCTTTATCATTAAATAAATTATATAATTTTCCAACAAATTTTATCACAATTTTATTAATAAATTATTTATTAATTACTTTAATTGTTGTTGTAAAAATTACTAAATTATTTAAGGGACCATTACGAATAATATTTTAAACTAATGAATAAACCTTTACGAACTTCCCACCCATTATTTAAAATTGCTAATAACGCATTAGTAGATTTACCAGCTCCTATTAATATTTCAAGATGATGAAATTTTGGATCATTATTGGGATTATGCCTAATTATTCAAATTTTAACTGGATTATTTTTAGCTATACATTATACAGCAGACGTAAACTTAGCTTTTTACAGAGTAAATCATATCTGTCGTGACGTAAATTATGGATGATTATTACGAACTCTACATGCTAATGGTGCGTCATTTTTTTTTATTTGCATTTATTTACATGTAGGACGAGGAATATACTACGGTTCATATTTATTTACCCCTACATGATTAGTTGGAGTAATTATTTTATTTTTAGTTATAGGAACTGCTTTTATAGGATATGTTCTTCCTTGAGGTCAAATATCATTTTGAGGAGCAACAGTAATTACAAATTTATTATCTGCCATTCCTTATTTAGGAATAGATTTAGTACAATGAGTATGAGGAGGATTTGCAGTTGATAATGCAACTCTTACTCGATTTTTTACATTTCACTTTATTTTACCTTTTATTGTTTTAGCTATAACAATAATTCATTTATTATTTTTACACCAAACAGGATCTAATAATCCTATCGGATTAAACTCAAATATTGATAAAATTCCATTTCACCCATATTTCACTTTTAAGGATATTGTCGGTTTTATTGTAATAATTTTTGCTTTAATTGCCTTAGTATTAATTAACCCTTATTTATTAGGAGATCCAGATAATTTCATCCCAGCTAATCCATTAGTAACTCCAGCTCATATTCAACCAGAATGATATTTTTTATTTGCATATGCTATTTTACGATCTATTCCTAATAAATTAGGAGGAGTAATTGCTTTAGTTTTATCTATTGCAATTTTAATAATTTTACCTTTTACTAACTTAAGAAAATTCCGAGGAATTCAATTTTACCCAATTAATCAAATTTTATTTTGAATTATAGTAGTAACAGTAATTTTATTAACATGAATTGGAGCTCGACCAGTTGAAGAACCTTATGTTTTAATTGGACAAATTTTAACAGTTGTTTATTTTTTATACTATTTAATTAACCCATTAGTTAATAAATGATGAGATAATTTATTAAATTAATTAGTTAATGAGCTTGAATAAGCATATGTTTTGAAAACATAAGATAGAATTTAATTTTCTATTAACTTTACTAAATTTAATTATATAATAAAGAAATTAATAAAATTTTAAACCCAATAAAAAATAATAAATAATTTAAAGAAAAAGATAAAAAACACTTTCAAGCTAAATATATTAATTTATCATAACGAAATCGAGGTAAAGTACCACGAACTCAAATAAAAACAAAAGAAATAAATGTTAATTTTACATAAAAAAATAATCTAAAAACATCACATCCTAAAAAAATTACAGAAAATAATATTCTTATAAATAAAATTCTTGCATATTCAGCTATAAAAATTAAAGCAAAT
			CCCCCTCTTCTATATTCTACATTAAATCCAGAAACTAATTCTGATTCCCCTTCAGCAAAATCAAATGGAGTTCGATTAGTTTCAGCCAAAGAAATAGTTAATCAAACTAAAGCTATAGGGAATAAAATAACTAAAAATCATATATAAATCTGATAATAATAAAAATAAACTATATTATATCTTCCAATTAAAAAAATAAAAGATAATAAAATTAATGCTAAACTAACTTCATAAGAAATCGTCTGAGCTACTGCCCGTAATCCTCCTAATAAAGCATAATTAGAATTTGATGATCAACCTGCTACTATAACAGTATAAACCCCTAAACTTGTACAACATAAAAAAAATAATCCACCTAAATTAAATGAATACAATTTAACAAAAAAAGGTATACATATCCAAACAAATAAAGATAAAAATAAAGAAAAAATTGGTGAAATATAATATCTTAAATAATTTGATAATAAAGGATAAGTTTGTTCCTTAGTAAATAACTTAATTGCATCACAAAAAGGTTGAGGAATTCCTATTAAACCTACTTTATTAGGACCCTTACGAATTTGAATATACCCTAAAACTTTTCGTTCTAATAAAGTTAAAAAAGCTACTCTTACTAACACACAAATAATTAATAATAAACTTCCAATTAATGATAAAACAAATTCTATATAAAACAAGTACTATTTGTAATAAAAATTACATAAATAAATTCTAAATTTATTGCACTAATCTGCCAAAATAGTTTATATTAATAATATTCATAATAAAAAATATAATTATTCTAATATTTGGTCCTTTCGTACTAAAATATTATAATTTTTTAAAGATAGAAACCAACCTGGCTTACACCGGTTTGAACTCAGATCATGTAAGAATTTAAAAGTCGAACAGACTTAAAATTTGAACGGCTACACCCAAAATTATATCTTAATCCAACATCGAGGTCGCAATCTTTTTTATCGATATGAACTCTCCAAAAAAATTACGCTGTTATCCCTAAAGTAACTTAATTTTTTAATCATTATTAATGGATCAACAATTCATAAATTAATGTTCTTATAAATTAAAAGTTTTTTAAATTTTAATATCACCCCAATAAAATATTTTATTTTATTAAAATTAAAATAATCTTTATAATTAAAATAAATAAAATATAAAGATTTATAGGGTCTTCTCGTCTTTTAAATTTATTTTAGCTTTTTGACTAAAAAATAAAATTCTATAAAAAATTTAAATGAAACAGTTAATATTTCGTCCAACCATTCATTCCAGCCTTCAATTAAAAGACTAATGATTATGCTACCTTTGCACAGTCAGAATACTGCGGCCATTTAAAAATTTTCAGTGGGCAGGTTAGACTTTATATTTAATTCAAAAAGACATGTTTTTGTTAAACAGGCGAACATTATTTTTGCCGAATTCTTTATTTAAACTTATCATTAAAATTTATTTTTACATAAAAATATACTAATTCTATCATTATTTCTTAATTTTATTAATTAAAATTAATATTTCAATAAATAATTAAAATTTAATAAATAATTTAATTTATAAAATAAATTATAACAAATTTTTTAATAATTGCTAATTCTAAGCATATATTTATTAAATTTATTTATTATTTTTAAAAATTTATTTTATAGCTTATCCCATAAAATATTAAAATTATAAATTATTTAATTTTTTAAATAACTAAATAAATTTATAATTTCTAAATTAAATTTATTTCTTGAAAAACTAGATACCTTTAAAAACGAATAACATTTCATTTCTAATATAATATTTTAAATAATTTTGTTACATTAACTTATATATTATATTAACTCTTTTAAAATCGAGAAAAATAAATATTTATTTTTTATTTAATAAACGCTGATACACAAGGTACAATAAATTAAATTTTCTTTTATAATAAAAATTTTTCAAATTATTTCAATTTTCTTTCACAATACTATTACACTATTATTAAAATTATTTTTTCTTTAAACAATACTAAAACA
			CTTAAATTTATAGTTATTTCTAATATTTTAAAATTTAATATTAATAATTAATAAATAAAATCTAATCAATTTATATTGATTTGCACAAAAATCTTTTCAATGTAAATGAAATGCTTTACTTTATAAGCTTTAAATTGTCTTTCTAGATACACTTTCCAGTACATCTACTATGTTACGACTTATCTTACCTTAATAATAAGAGCGACGGGCGATGTGTACATATTTTAGAGCTAAAATCAAATTATTAATCTTTATAATTTTACTACCAAATCCACCTTCAAAAACTTTTTCATAGTTTTATTCGTTTAAATAATTTTATTGTAACCCATTATTACTTAAATATAAGCTACACCTTGATCTGATATAAATTTTAATAAAAATTATTGAATATTATTATTCTTATAAAATATTCTGATAACGACGGTATATAAACTGATTACAAATTTAAGTAAGGTCCATCGTGGATTATCGATTACAAAACAGGTTCCTCTGGATAGACTAAAATACCGCCAAATTTTTTAAGTTTCAAGAACATAACTATTACTACTTTAGTGAACAAATTACATTTTAAATAATAGGGTATCTAATCCTAGTTTTTTACTAAAATTTTTTAGCTTCAATTATTATAATAAAAAATATTTTAAATATAAAATTTCACTTAATATATTTAATTTTATTTTAAAAAATCAATTTAACTAACACTAAAAAAATTTATTTGTATTATTGGTGTAACCGCGACTGCTGGCACCAATTTAGTCAATACTCTTTTATATTGCTATTTCTAAATTTCTTTAATTAATAATACTAATTACTGCGAATAATATCTTCTTTATTTATTATTAAAATAAATAAATAATCACACAAAAATTTACATATAAATCAAATTAATAACAAATTTTTAAGCCAAAATAAAACTTTAA
		</sequence>
		<sequence>
			<taxon idref="Drosophila_ananassae_SRR2135641"/>
			WATNAATTGCCTGATAAAAAGGGTTATCTTGATAGGGTAAATCATGCAGTTTTCTGCATTCATTGACACATTTTTATGTTTTTTATTATAAAGATTTTATATTTAATAGAATTAAACTATTCCCAAAAGTATCAAAAACTTTTGTGCATCATACACCAAAATATATCATTATTTATATAAATTTTAAAAAGATAAGCTAATTAAGCTACTGGGTTCATACCCCATTTATAAAGGTTATAGTCCTTTTCTTTTTAATTTTTAATAATTCATCAAAAATTTTATTTATTACAGTCATAATTATTGGAACACTAATTACAGTTACATCTAACTCTTGGTTGGGAGCTTGAATAGGTCTTGAAATTAATTTGTTGTCTTTTATTCCCCTATTAAGAGATAATAATAATTTAACATCTACTGAATCTTCTTTAAAATATTTTTTAACCCAAGCTTTAGCATCAACTGTTTTATTATTTTCAGTAATTTTATTAATATTAAAAAATAATTTTAATAATGAAGTTAATGAATCTTTTACTTCTATAATAATTATATCATCATTATTATTAAAAAGAGGAGCAGCTCCGTTTCATTTTTGATTTCCAAATATAATGGAAGGTTTAAATTGAACAAATTCTTTATTATTAATAACTTGACAAAAAATTGCTCCTTTAATATTAATTTCTTATTTAAATATTAAGGAACTTTTATTAATTAGAGTAATTTTATCAGTAATTGTTGGAGCTATTGGGGGGTTAAATCAAACTTCTTTACGAAAATTAATATCTTTCTCTTCAATTAATCATCTAGGATGAATATTAAGTTCTTTAATAATTAGAGAATCAATTTGACTAGTTTATTTTTTATTTTATTCTTTTTTATCTTTTATTTTAACATTTATATTTAATATTTTTAAATTATTTCATTTAAATCAATTATTTTCTTGATTTATCAATAGAAAAATTTTAAAATTTACATTATTTATAAATTTTTTATCTTTAGGAGGGTTGCCACCATTTTTAGGATTCTTACCTAAATGATTAGTAATTCAACAACTAACTTCTTGTAATCAATATTTTTTATTGACTACAATAATGATGTCAACTTTAATTACTTTATTTTTTTATTTACGAATTTGTTATTCAGCTTTTATATTAAATTATTTTGAAAATAATTGAATAATAACATTAAATATAAATAATTTTGATATAAATTTATATTTAATTTTAACATTTTTTTCAATTTTTGGATTAATTTTAATTTCATTATTTTTTTTTATACTTTAAGGCTTTAAGTTAATAAAACTAATAGCCTTCAAAGCTGTAAATATGGGAGTATCCTTTAAGCCTTAGTAAATTTATTACTCCTTCAAAATTGCAGTTTGATGTCATTGTTGACTATAAGACCTAATATTTGTTATGATTATGATTAAGAAGAATTTTTCTTATAAATAGATTTACAATCTATCGCCTAAACTTCAGCCACTTAATCTAATCGCGACAATGATTATTTTCAACAAATCACAAAGATATTGGAACATTATATTTTATTTTTGGAGCTTGAGCTGGAATAGTTGGAACTTCACTAAGTATTTTAATTCGAGCTGAATTAGGACACCCTGGAGCTTTAATTGGAGATGATCAAATTTATAACGTTATTGTAACAGCACACGCTTTTATTATAATTTTTTTCATGGTTATACCAATTATAATTGGAGGATTTGGGAATTGATTAGTTCCTTTAATATTAGGAGCACCTGATATAGCATTCCCACGAATAAATAATATAAGATTTTGATTACTACCCCCTGCTCTTTCTCTATTATTAGTAAGAAGAATAGTTGAAAATGGAGCTGGTACTGGGTGAACAGTTTACCCACCTCTTTCAGCTGGAATTGCCCATGGAGGGGCTTCAGTTGATCTAGCTATTTTTTCATTACATTTAGCCGGAATTTCTTCAATTTTAGGAGCTGTAAATTTTATTACAACAGTAATTAATATACGATC
			AACTGGAATTACTCTAGATCGTATACCTCTATTTGTTTGATCGGTAGTAATTACAGCTTTATTATTACTTTTATCTTTACCAGTATTGGCTGGAGCTATTACCATATTATTAACAGATCGAAATTTAAATACATCATTTTTTGACCCAGCTGGAGGGGGAGATCCAATTTTATACCAACATTTATTTTGATTTTTTGGGCACCCAGAAGTATATATTTTAATTTTACCAGGATTCGGAATAATTTCTCATATTATTAGTCAAGAATCAGGTAAAAAGGAAACATTCGGGTCTTTAGGAATAATTTATGCAATATTAGCAATTGGATTATTAGGTTTTATTGTATGAGCTCATCATATATTTACTGTTGGAATAGACGTAGATACTCGAGCTTATTTTACTTCAGCAACTATAATTATTGCTGTTCCAACTGGTATTAAAATTTTCAGATGATTAGCCACATTACACGGAACTCAATTAACTTATTCCCCTGCTATTTTATGAGCATTAGGATTTGTCTTTTTATTTACAGTAGGTGGATTAACAGGAGTTGTTTTAGCTAATTCTTCTGTTGATATTATTCTTCATGATACATATTATGTTGTAGCTCATTTTCACTATGTATTATCAATAGGAGCTGTATTTGCTATTATAGCAGGATTTATTCACTGATATCCATTATTTACTGGATTAACATTAAATGTAAAATGATTAAAAAGTCAATTTATTATTATATTTATTGGAGTAAATTTAACATTTTTCCCACAACACTTTTTAGGATTAGCTGGTATGCCTCGTCGATATTCAGACTATCCAGATGCATATACTACATGAAATGTAGTATCTACAATTGGTTCAACTATTTCTTTATTAGGAATTTTATTTTTCTTTTATATTGTATGAGAAAGTTTAGTATCTCAACGACAAGTAATTTATCCAGTTCAATTAAATTCTTCAATTGAATGATACCAAAATACTCCTCCTGCTGAACATAGTTATTCTGAATTACCCCTTTTAACTAATTAATTTCTAATATGGCAGACTAGTGCAATGGATTTAAGCTCCATATATAAAGTATTTTACTTTTATTAGAAAATAAATGTCTACATGAGCTAATTTAAATCTTCAAGATAGAGCTTCTCCTTTAATGGAACAATTAATTTTTTTTCATGATCATGCATTATTAATTTTAATTATAATTACTGTTTTAGTAGGATATTTAATATTTATGTTATTTTTTAATAATTATGTAAATCGATTTCTTTTACATGGTCAATTAATTGAAATAATTTGAACAATTTTACCAGCAATTATTTTATTATTCATTGCTTTTCCTTCTCTTCGTCTTTTATACTTACTTGATGAAATTAATGAACCATCTGTAACTTTAAAAAGTATTGGACATCAATGATATTGAAGTTATGAATATTCAGATTTTAATAATATTGAATTTGATTCTTATATAATTCCTACTAATGAATTAGCAACTGATGGATTTCGTTTATTAGACGTTGACAATCGAGTAGTTTTACCTATAAATTCTCAAATTCGAATTTTAGTAACAGCTGCTGATGTAATTCACTCTTGAACAATTCCAGCTTTAGGAGTTAAGGTTGATGGAACTCCTGGACGATTAAACCAAACTAACTTTTTTATTAATCGACCTGGATTATTTTATGGACAATGTTCAGAAATTTGTGGGGCCAATCATAGTTTTATACCAATTGTAATTGAAAGTGTTCCTGTAAATTATTTTATTAAATGAATTTCTAATAATAATTCTTCATTAGATGACTGAAAGCAAGTGATGGTCTCTTAAACCATTTTATAGTAAATTAGCACTTACTTCTAATGGAATATATATATATATATATATATATATTAACTAAAAAATTAGTTAAATATATAACATTAGTATGTCAAACTAAAATTATTAAATTATTAATATTTTTTAATTCCACAAATAGCACCAATTAGATGATTATTATTATTTATTGTATTT
			TCTATTACATTTATTTTATTTTGTTCAATTAATTATTATTCTTATATACCTTCTTCTCCTAAATCTAATGAATTAAAAAATATTAATTTAAATTCAATAAATTGAAAATGATAACAAATTTATTTTCTGTATTCGACCCTTCAGCAATTTTTGGTATTTCTCTAAATTGATTAAGAACATTTTTAGGATTATTAATAATTCCTTCAATTTACTGATTAATACCTTCTCGATATAATATTTTTTGAAATTCAATTTTATTAACTTTACATAAAGAATTTAAAACTTTACTAGGACCTTCAGGACACAATGGTTCAACATTTATTTTTATTTCTTTATTTTCATTAATTTTATTTAATAATTTTATAGGATTATTCCCATATATTTTTACAAGAACAAGTCATTTAACTTTAACTTTATCTTTAGCTTTACCATTATGATTATGTTTTATATTATATGGATGAATAAATCATACACAACATATATTTGCTCATTTAGTACCTCAAGGAACACCAGCTGTTTTAATACCTTTTATGGTTTGCATTGAAACAATTAGAAATGTAATTCGACCAGGAACATTAGCTGTTCGACTAACTGCTAATATAATTGCAGGTCATTTATTATTAACTTTATTAGGTAATACAGGACCTTCTATATCTTATGTTCTTGTAACATTTTTATTAATTGCACAAATTGCTTTACTAGTTCTTGAATCAGCTGTAGCTATAATTCAATCCTATGTATTTGCTGTTTTAAGAACTTTATACTCTAGAGAAGTAAATTAATGTCAACACATTCAAATCACCCTTTTCATTTAGTTGATTATAGACCATGACCTTTAACAGGAGCAATTGGAGCTATGACAACTGTATCAGGAATAGTAAAATGATTCCATCAATATGATATTTCATTATTTTTTTTAGGAAATGTTATTACTATTTTAACAGTTTATCAATGATGACGAGATGTATCACGAGAAGGAACATATCAAGGACTTCACACTTATGCAGTAACAATTGGATTGCGATGAGGAATAATTTTATTTATTTTGTCAGAAGTTTTATTTTTTGTTAGATTTTTCTGAGCATTTTTTCATAGAAGTTTATCTCCAGCTATTGAATTAGGAGCTTCATGACCCCCAATGGGAATTATTTCATTTAATCCATTCCAAATTCCTTTATTAAATACAGCTATTTTATTAGCTTCAGGAGTTACAGTTACATGAGCTCATCATAGACTTATAGAAAATAATCATTCTCAAACAACTCAAGGTTTATTTTTTACAGTTTTATTGGGAGTATATTTTACAATTTTACAAGCTTATGAATATATTGAAGCTCCTTTTACTATTGCAGACTCAGTTTATGGTTCAACATTTTTTATGGCTACAGGATTTCATGGAATTCATGTATTAATTGGAACAACTTTTTTATTAGTATGTTTATTACGACATTTAAATAATCATTTTTCAAAAAATCATCATTTTGGATTTGAAGCAGCTGCATGATATTGACATTTTGTTGATGTAGTTTGATTATTTTTGTATATTACAATTTACTGATGAGGAGGATAATTTATTATTATTATCTATATAGTATAAAAGTATATTTGACTTCCAATCATAAGGTCTATTAATAATAGTATAGATAATTTTTTCAATTATTTTAATCGCTTTAATTATTTTATTAATTACAACTATTGTAATATTTCTAGCTTCTATCTTATCAAAAAAAGCTTTTATTGACCGAGAAAAAAGTTCACCTTTTGAATGCGGATTTGACCCAAAATCTTCTTCTCGATTACCATTTTCTTTACGATTCTTTTTAATTGCAATTATTTTCTTAATTTTTGATGTAGAAATTGCTTTAATTTTACCAATAATTATTATTTTAAAATTTTCAAATATTATAATTTGATCAATTACAGCAATTTTATTTATTTTAATTTTACTAATTGGTTTATACCACGAATGAAATCAAGGTATATTAAATTGATCAAATTAA
			ATTAGGGTTGTAGTTAATTATAACATTTGATTTGCATTCAAAAAGTATTGAATTTCAATCTACCTTATGAATATGAAGCGATGAATTGCAGTTAGTTTCGACCTAACTTTAGGTAATTTTACCCTTATTCTTTAATTGAAACCAAAAAGCGGTATATCACTGTTAATGATACTATTGAGTAAAAACTCCAATTAAGGAAGTATGGTGATCAAGTAAAAGCTGCTAACTTTTTTCTTTTAATGGTTAAATTCCATTTATACTTCTATTTATATAGTTTAAAATAAAACCTTACATTTTCATTGTAATAATAAAATAATTAATTTTTATAAATTACTAAAATTAATTCACTATATCCAAAGATAAATTTATCTCCATAACATCTTCAGTGTCATACTCTAAATATAAGCTATTTGAATATATAAATAATAAAAAATTTAATAAAATTAAAATTCAAAATACAAATAATATTAAATAAATTTTTAAACTATTATTATGTATTAAAAATAAAGTTTGAGAATAATTAACTAATTTTTGGTATAAATGTTGACCTCCAAAATATTCTGACCATCCTTGATCAAATCTTTTTACAACCAACTGTCCTATATTTAAAGGATAAAAAATTATTCCATAAGTTCTAATATAAGGTATAAATCATATAGAACCTAAAAATACAGAAATATTATAATTTAATAAAGATTTATTTAAAGAATAAAGATTAATTATAGAAATTAAATAACCAAATAAACCACCAAAAATACATACAAATAATGTTAAAAACTTTATTAACTTAGGTAAACAAATTATATAGGGAATAGGAAAAATCAATCAATTTAATATTCTACCACCAATAATTCTTATAATTAATAAACCTATTATTCCACGTAATATTACTCAACTTTCATCATTTAATATATTTAATCTCCCACAATTTAAATCACCAGTTATAGAATAATAAACTAAACGAAAGGAATAACTAACTGTTAAACCAGTAGAAAAAAAATATAAAAAAAATGAAAATATATTAATATTTCTAATTATTACTACTTCTAAAATTATATCCTTAGAATAAAATCCAGCTAAAAATGGCATCCCACATAAAGCTAAATTAGAAACATTAAAACAAGCAGATGTTAAAGGTATATGAATTCTTAAACCCCCTATTAAACGAATGTCTTGAGAATTATTTATATTATGAATAATAGCTCCAGCACATATAAATAATAAAGCCTTAAATAAAGCATGAGTTAAAAGATGAAATATAGCCAACTTATAAAATCCTATTGATAAAATTCTTATCATTAAACCTAATTGACTTAAAGTAGATAAAGCAATAATTTTCTTTAAATCAAATTCAAAATTAGCACCTAATCCAGATATAAATATTGTTAATCTAGCTAATAATAATAATAATTGGCCTAATCATGAAGAACTTAATAAAATATTAAAACGAATTAATAAATAAACCCCAGCTGTTACTAAAGTTGAAGAATGGACTAAGGCTGAAACTGGAGTAGGCGCAGCTATAGCAGCAGGTAATCACGAAGAAAAAGGAATTTGAGCTCTTTTAGTTATAGCGGCTAATATTACTAATCTACCAATTAATAATATTTCAAATTCATTTTGTATAACTTCTAAATAAAAAATATAATTTCATCTACCATAATTTAATATTCAAGCAATAGCTAATAATAGAGCAACATCTCCAATTCGATTAGATAAAGCAGTTAATATCCCGGCGTTATAAGATTTAATATTTTGAAAATAAATTACCAAACAATAAGAAACTAATCCTAATCCATCCCAACCAAGTAAAATTCTAATTAAATTTGGTCTAATAATTAATAATATCATTGATAAAACAAATATCAATACTAATATAATAAATCGATTAATATTTTCATCTCTTTCTATATATTCTTTTCTGTAAAAAATTACTAAAGAAGCAATTATTAAAACAAATGACATAAATAATAAACTTATTCAATCAAATAAAAAAGTTA
			TTACAATTCTTATAGAATTTAATGAAACAACTTCCCATTCAATAAAATAAACTATATTATTTAACAAAAAATATAAACTAAATAAAAAACATGAAAAACTAATAGAAATTAAATTTACAAATCTAATTCTACAAATTGATAAATATTTCACGATCTAAAATGAATTTTTTCATATCACTAACACCACAAATTAGTATTTTTATTAAACTATTTAAATATAATCATAATATACATGATTCTCCCTTTAAAATTAATAAATTTAATGGTAATCAATGTAATAATATTAATAAATATTCTCGAATTTTCCCTCCTCTAAAAGCATAAACCCCTGAAAATAACTTTCCATGTTGACTAAAAGAATATAAATATAAAGTATAAGCTGCTCTAAAAAATGATAATAAAGATAGTATAATTATAGAAACTCAAGATCAAGAAACAATTCTATTTAATAAAGAAATTTCACCTAATAAATTTAAGGTAGGAGGAGCAGCTATATTAGCTGAACTTAATAAAAATCACCATAAACTTATTGAAGGTATAAAATTTAATATACCCTTATTAATTAATAATCTTCGACTTCCTAAACGTTCATAAGAAACATTTGCTAAACAAAATAATCCTGAAGAACATAAACCATGAGCAATTATTAAAGTATATGAACCAGATAATCCTCAATAAGTTATAGTTAATAATCCAGACAATACAATTCCTATATGAGCCACAGAAGAATAGGCAATTAAAGATTTTAAATCAGTTTGACGTAAACATACTAATCTCACTAATACTCCCCCTACTAATCTAATTCTAATTCAAACAAATCTATATTTTAAATTTATTAATTGAATAAAAGAAATAACCCGCAATAAACCATAACCACCTAATTTTAATATAATTCCAGCTAAAATTATTGAACCAGAAACAGGAGCTTCAACATGAGCCTTAGGCAACCATAAATGAACTAAAAATATTGGTATTTTTACTAAAAAAGCACATAATAAACAAAAATATAATAAATCATAATTAAATATAAAATTATTTATTAAATAAAAATTTATTGAACCAGTTTTATTTATTACATAAAAAATACCAATTAATATAGGTAAAGATACTAATAAAGTATAAAATAATAAATAAACTCCAGCTTGTAAACGTTCTGGTTGATAACCTCACCCTAAAATTAAAAATAATGTAGGAATTAATCTTCTTTCAAAAAATAAATAAAACATAAATAATCTTATTCTTCTAAATGTTAAAATTAATAAAATTAATAAAACAACAATATTTAATAAAAATAAATTTTTATAATTATTATATTTATTAACACTTTCACTAGCCATTAATATTAATGAACAAATTCATAATCTTAATAAAACTAAACCATATGAAAGTATATCACAACCTAAAAAATAAGAAATTTCTGATCAATAATTTATAAAATTATTTATTAATAAAAAAATAAAACTAATAAAAAATAATATAATCTGTACCATTCAATATATATTATTAATAAAACATACAGGTAATAAAAATACTAAAAACAAAATAATTTTTAACATTATATAATATTAAATGATTGAAAATAATCATTTCCATGAGTTCGAATTATAGATACCAAAATTGATAAACCTAAAGCCCCTTCACATACTCTAAAAGTTAAAAATATTATTCTAAAATAACTTTCATAATTTAATATATTTAAATAAATAAATAATATAAAAAATAAAATTAAAACAATAAATTCTAAACTTAATAATATAGATAATAAATGCTTTCGATTAGAAACAAAACAAAATAAACCTAAAATAAATAAAATTATAGGTAGACTTCAATATAAAATTATAATCATTAGTTTTAATAGTTTAATAAAAACATTGGTCTTGTAAATCAAAAATAAGATTATTTCTTTTAAAACTTCAAGAGAAAAGAAAATTCTTTTTCATTAATCCCCAAAATTAATATTTTATATAAACTACCTCTTGATATTATTCAATTAATACTAT
			ATTCTTTAATTTTTTTAACAACAATTATTTTTTCAAATATAATTCACCCATTGGCTATGGGATTAACTTTATTAATTCAAACAGTTTTTATTTGTTTAATCACAGGTTTAATAACTAAAACATTTTGATACTCTTATATTTTATTTCTAATTTTTTTAGGGGGAATATTAGTTTTATTTATTTATGTTACATCACTAGCTTCAAATGAAATATTTAATTTATCAATTAAATTAACTTTATTTTCAGGTATTTTATTATTTAATTTATTTTTAATTTCAATTATCATTGATAAAACTTCAATTTCTTTTTTTATAAATAATAATGAAATACTTTCAATTTTTAATAATAATTCATATATTACAGAAAATTCTTTATCATTAAATAAATTATATAATTTTCCAACAAATTTTATCACAATTTTATTAATAAATTATTTATTAATTACTTTAATTGTTGTTGTAAAAATTACTAAATTATTTAAGGGACCATTACGAATAATATTTTAAACTAATGAATAAACCTTTACGAACTTCCCACCCATTATTTAAAATTGCTAATAACGCATTAGTAGATTTACCAGCTCCTATTAATATTTCAAGATGATGAAATTTTGGATCATTATTGGGATTATGCCTAATTATTCAAATTTTAACTGGATTATTTTTAGCTATACATTATACAGCAGACGTAAACTTAGCTTTTTACAGAGTAAATCATATCTGTCGTGACGTAAATTATGGATGATTATTACGAACTCTACATGCTAATGGTGCGTCATTTTTTTTTATTTGCATTTATTTACATGTAGGACGAGGAATATACTACGGTTCATATTTATTTACCCCTACATGATTAGTTGGAGTAATTATTTTATTTTTAGTTATAGGAACTGCTTTTATAGGATATGTTCTTCCTTGAGGTCAAATATCATTTTGAGGAGCAACAGTAATTACAAATTTATTATCTGCCATTCCTTATTTAGGAATAGATTTAGTACAATGAGTATGAGGAGGATTTGCAGTTGATAATGCAACTCTTACTCGATTTTTTACATTTCACTTTATTTTACCTTTTATTGTTTTAGCTATAACAATAATTCATTTATTATTTTTACACCAAACAGGATCTAATAATCCTATCGGATTAAACTCAAATATTGATAAAATTCCATTTCACCCATATTTCACTTTTAAGGATATTGTCGGTTTTATTGTAATAATTTTTRCTTTAATTGCCTTAGTATTAATTAACCCTTATTTATTAGGAGATCCAGATAATTTCATCCCAGCTAATCCATTAGTAACTCCAGCTCATATTCAACCAGAATGATATTTTTTATTTGCATATGCTATTTTACGATCTATTCCTAATAAATTAGGAGGAGTAATTGCTTTAGTTTTATCTATTGCAATTTTAATAATTTTACCTTTTACTAACTTAAGAAAATTCCGAGGAATTCAATTTTACCCAATTAATCAAATTTTATTTTGAATTATAGTAGTAACAGTAATTTTATTAACATGAATTGGAGCTCGACCAGTTGAAGAACCTTATGTTTTAATTGGACAAATTTTAACAGTTGTTTATTTTTTATACTATTTAATTAACCCATTAGTTAATAAATGATGAGATAATTTATTAAATTAATTAGTTAATGAGCTTGAATAAGCATATGTTTTGAAAACATAAGATAGAATTTAATTTTCTATTAACTTTACTAAATTTAATTATATAATAAAGAAATTAATAAAATTTTAAACCCAATAAAAAATAATAAATAATTTAAAGAAAAAGATAAAAAACACTTTCAAGCTAAATATATTAATTTATCATAACGAAATCGAGGTAAAGTACCACGAACTCAAATAAAAACAAAAGAAATAAATGTTAATTTTACATAAAAAAATAATCTAAAAACATCACATCCTAAAAAAATTACAGAAAATAATATTCTTATAAATAAAATTCTTGCATATTCAGCTATAAAAATTAAAGCAAAT
			CCCCCTCTTCTATATTCTACATTAAATCCAGAAACTAATTCTGATTCCCCTTCAGCAAAATCAAATGGAGTTCGATTAGTTTCAGCCAAAGAAATAGTTAATCAAACTAAAGCTATAGGGAATAAAATAACTAAAAATCATATATAAATCTGATAATAATAAAAATAAACTATATTATATCTTCCAATTAAAAAAATAAAAGATAATAAAATTAATGCTAAACTAACTTCATAAGAAATCGTCTGAGCTACTGCCCGTAATCCTCCTAATAAAGCATAATTAGAATTTGATGATCAACCTGCTACTATAACAGTATAAACCCCTAAACTTGTACAACATAAAAAAAATAATCCACCTAAATTAAATGAATACAATTTAACAAAAAAAGGTATACATATCCAAACAAATAAAGATAAAAATAAAGAAAAAATTGGTGAAATATAATATCTTAAATAATTTGATAATAAAGGATAAGTTTGTTCCTTAGTAAATAACTTAATTGCATCACAAAAAGGTTGAGGAATTCCTATTAAACCTACTTTATTAGGACCCTTACGAATTTGAATATACCCTAAAACTTTTCGTTCTAATAAAGTTAAAAAAGCTACTCTTACTAACACACAAATAATTAATAATAAACTTCCAATTAATGATAAAACAAATTCTATATAAAACAAGTACTATTTGTAATAAAAATTACATAAATAAATTCTAAATTTATTGCACTAATCTGCCAAAATAGTTTATATTAATAATATTCATAATAAAAAATATAATTATTCTAATATTTGGTCCTTTCGTACTAAAATATTATAATTTTTTAAAGATAGAAACCAACCTGGCTTACACCGGTTTGAACTCAGATCATGTAAGAATTTAAAAGTCGAACAGACTTAAAATTTGAACGGCTACACCCAAAATTATATCTTAATCCAACATCGAGGTCGCAATCTTTTTTATCGATATGAACTCTCCAAAAAAATTACGCTGTTATCCCTAAAGTAACTTAATTTTTTAATCATTATTAATGGATCAACAATTCATAAATTAATGTTCTTATAAATTAAAAGTTTTTTAAATTTTAATATCACCCCAATAAAATATTTTATTTTATTAAAATTAAAATAATCTTTATAATTAAAATAAATAAAATATAAAGATTTATAGGGTCTTCTCGTCTTTTAAATTTATTTTAGCTTTTTGACTAAAAAATAAAATTCTATAAAAAATTTAAATGAAACAGTTAATATTTCGTCCAACCATTCATTCCAGCCTTCAATTAAAAGACTAATGATTATGCTACCTTTGCACAGTCAGAATACTGCGGCCATTTAAAAATTTTCAGTGGGCAGGTTAGACTTTATATTTAATTCAAAAAGACATGTTTTTGTTAAACAGGCGAACATTATTTTTGCCGAATTCTTTATTTAAACTTATCATTAAAATTTATTTTTACATAAAAATATACTAATTCTATCATTATTTCTTAATTTTATTAATTAAAATTAATATTTCAATAAATAATTAAAATTTAATAAATAATTTAATTTATAAAATAAATTATAACAAATTTTTTAATAATTGCTAATTCTAAGCATATATTTATTAAATTTATTTATTATTTTTAAAAATTTATTTTATAGCTTATCCCATAAAATATTAAAATTATAAATTATTTAATTTTTTAAATAACTAAATAAATTTATAATTTCTAAATTAAATTTATTTCTTGAAAAACTAGATACCTTTAAAAACGAATAACATTTCATTTCTAATATAATATTTTAAATAATTTTGTTACATTAACTTATATATTATATTAACTCTTTTAAAATCGAGAAAAATAAATATTTATTTTTTATTTAATAAACGCTGATACACAAGGTACAATAAATTAAATTTTCTTTTATAATAAAAATTTTTCAAATTATTTCAATTTTCTTTCACAATACTATTACACTATTATTAAAATTATTTTTTCTTTAAACAATACTAAAACA
			CTTAAATTTATAGTTATTTCTAATATTTTAAAATTTAATATTAATAATTAATAAATAAAATCTAATCAATTTATATTGATTTGCACAAAAATCTTTTCAATGTAAATGAAATGCTTTACTTTATAAGCTTTAAATTGTCTTTCTAGATACACTTTCCAGTACATCTACTATGTTACGACTTATCTTACCTTAATAATAAGAGCGACGGGCGATGTGTACATATTTTAGAGCTAAAATCAAATTATTAATCTTTATAATTTTACTACCAAATCCACCTTCAAAAACTTTTTCATAGTTTTATTCGTTTAAATAATTTTATTGTAACCCATTATTACTTAAATATAAGCTACACCTTGATCTGATATAAATTTTAATAAAAATTATTGAATATTATTATTCTTATAAAATATTCTGATAACGACGGTATATAAACTGATTACAAATTTAAGTAAGGTCCATCGTGGATTATCGATTACAAAACAGGTTCCTCTGGATAGACTAAAATACCGCCAAATTTTTTAAGTTTCAAGAACATAACTATTACTACTTTAGTGAACAAATTACATTTTAAATAATAGGGTATCTAATCCTAGTTTTTTACTAAAATTTTTTAGCTTCAATTATTATAATAAAAAATATTTTAAATATAAAATTTCACTTAATATATTTAATTTTATTTTAAAAAATCAATTTAACTAACACTAAAAAAATTTATTTGTATTATTGGTGTAACCGCGACTGCTGGCACCAATTTAGTCAATACTCTTTTATATTGCTATTTCTAAATTTCTTTAATTAATAATACTAATTACTGCGAATAATATCTTCTTTATTTATTATTAAAATAAATAAATAATCACACAAAAATTTACATATAAATCAAATTAATAACAAATTTTTAAGCCAAAATAAAACTTTAA
		</sequence>
		<sequence>
			<taxon idref="Drosophila_ananassae_SRR2135642"/>
			NATGAATTGCCTGATAAAAAGGGTTATCTTGATAGGGTAAATCATGCAGTTTTCTGCATTCATTGACACATTTTTATGTTTTTTATTATAAAGATTTTATATTTAATAGAATTAAACTATTCCCAAAAGTATCAAAAACTTTTGTGCATCATACACCAAAATATATCATTATTTATATAAATTTTAAAAAGATAAGCTAATTAAGCTACTGGGTTCATACCCCATTTATAAAGGTTATAGTCCTTTTCTTTTTAATTTTTAATAATTCATCAAAAATTTTATTTATTACAGTCATAATTATTGGAACACTAATTACAGTTACATCTAACTCTTGGTTGGGAGCTTGAATAGGTCTTGAAATTAATTTGTTGTCTTTTATTCCCCTATTAAGAGATAATAATAATTTAACATCTACTGAATCTTCTTTAAAATATTTTTTAACCCAAGCTTTAGCATCAACTGTTTTATTATTTTCAGTAATTTTATTAATATTAAAAAATAATTTTAATAATGAAGTTAATGAATCTTTTACTTCTATAATAATTATATCATCATTATTATTAAAAAGAGGAGCAGCTCCGTTTCATTTTTGATTTCCAAATATAATGGAAGGTTTAAATTGAACAAATTCTTTATTATTAATAACTTGACAAAAAATTGCTCCTTTAATATTAATTTCTTATTTAAATATTAAGGAACTTTTATTAATTAGAGTAATTTTATCAGTAATTGTTGGAGCTATTGGGGGGTTAAATCAAACTTCTTTACGAAAATTAATATCTTTCTCTTCAATTAATCATCTAGGATGAATATTAAGTTCTTTAATAATTAGAGAATCAATTTGACTAGTTTATTTTTTATTTTATTCTTTTTTATCTTTTATTTTAACATTTATATTTAATATTTTTAAATTATTTCATTTAAATCAATTATTTTCTTGATTTATCAATAGAAAAATTTTAAAATTTACATTATTTATAAATTTTTTATCTTTAGGAGGGTTGCCACCATTTTTAGGATTCTTACCTAAATGATTAGTAATTCAACAACTAACTTCTTGTAATCAATATTTTTTATTGACTACAATAATGATGTCAACTTTAATTACTTTATTTTTTTATTTACGAATTTGTTATTCAGCTTTTATATTAAATTATTTTGAAAATAATTGAATAATAACATTAAATATAAATAATTTTGATATAAATTTATATTTAATTTTAACATTTTTTTCAATTTTTGGATTAATTTTAATTTCATTATTTTTTTTTATACTTTAAGGCTTTAAGTTAATAAAACTAATAGCCTTCAAAGCTGTAAATATGGGAGTATCCTTTAAGCCTTAGTAAATTTATTACTCCTTCAAAATTGCAGTTTGATGTCATTGTTGACTATAAGACCTAATATTTGTTATGATTATGATTAAGAAGAATTTTTCTTATAAATAGATTTACAATCTATCGCCTAAACTTCAGCCACTTAATCTAATCGCGACAATGATTATTTTCAACAAATCACAAAGATATTGGAACATTATATTTTATTTTTGGAGCTTGAGCTGGAATAGTTGGAACTTCACTAAGTATTTTAATTCGAGCTGAATTAGGACACCCTGGAGCTTTAATTGGAGATGATCAAATTTATAACGTTATTGTAACAGCACACGCTTTTATTATAATTTTTTTCATGGTTATACCAATTATAATTGGAGGATTTGGGAATTGATTAGTTCCTTTAATATTAGGAGCACCTGATATAGCATTCCCACGAATAAATAATATAAGATTTTGATTACTACCCCCTGCTCTTTCTCTATTATTAGTAAGAAGAATAGTTGAAAATGGAGCTGGTACTGGGTGAACAGTTTACCCACCTCTTTCAGCTGGAATTGCCCATGGAGGGGCTTCAGTTGATCTAGCTATTTTTTCATTACATTTAGCCGGAATTTCTTCAATTTTAGGAGCTGTAAATTTTATTACAACAGTAATTAATATACGATC
			AACTGGAATTACTCTAGATCGTATACCTCTATTTGTTTGATCGGTAGTAATTACAGCTTTATTATTACTTTTATCTTTACCAGTATTGGCTGGAGCTATTACCATATTATTAACAGATCGAAATTTAAATACATCATTTTTTGACCCAGCTGGAGGGGGAGATCCAATTTTATACCAACATTTATTTTGATTTTTTGGGCACCCAGAAGTATATATTTTAATTTTACCAGGATTCGGAATAATTTCTCATATTATTAGTCAAGAATCAGGTAAAAAGGAAACATTCGGGTCTTTAGGAATAATTTATGCAATATTAGCAATTGGATTATTAGGTTTTATTGTATGAGCTCATCATATATTTACTGTTGGAATAGACGTAGATACTCGAGCTTATTTTACTTCAGCAACTATAATTATTGCTGTTCCAACTGGTATTAAAATTTTCAGATGATTAGCCACATTACACGGAACTCAATTAACTTATTCCCCTGCTATTTTATGAGCATTAGGATTTGTCTTTTTATTTACAGTAGGTGGATTAACAGGAGTTGTTTTAGCTAATTCTTCTGTTGATATTATTCTTCATGATACATATTATGTTGTAGCTCATTTTCACTATGTATTATCAATAGGAGCTGTATTTGCTATTATAGCAGGATTTATTCACTGATATCCATTATTTACTGGATTAACATTAAATGTAAAATGATTAAAAAGTCAATTTATTATTATATTTATTGGAGTAAATTTAACATTTTTCCCACAACACTTTTTAGGATTAGCTGGTATGCCTCGTCGATATTCAGACTATCCAGATGCATATACTACATGAAATGTAGTATCTACAATTGGTTCAACTATTTCTTTATTAGGAATTTTATTTTTCTTTTATATTGTATGAGAAAGTTTAGTATCTCAACGACAAGTAATTTATCCAGTTCAATTAAATTCTTCAATTGAATGATACCAAAATACTCCTCCTGCTGAACATAGTTATTCTGAATTACCCCTTTTAACTAATTAATTTCTAATATGGCAGACTAGTGCAATGGATTTAAGCTCCATATATAAAGTATTTTACTTTTATTAGAAAATAAATGTCTACATGAGCTAATTTAAATCTTCAAGATAGAGCTTCTCCTTTAATGGAACAATTAATTTTTTTTCATGATCATGCATTATTAATTTTAATTATAATTACTGTTTTAGTAGGATATTTAATATTTATGTTATTTTTTAATAATTATGTAAATCGATTTCTTTTACATGGTCAATTAATTGAAATAATTTGAACAATTTTACCAGCAATTATTTTATTATTCATTGCTTTTCCTTCTCTTCGTCTTTTATACTTACTTGATGAAATTAATGAACCATCTGTAACTTTAAAAAGTATTGGACATCAATGATATTGAAGTTATGAATATTCAGATTTTAATAATATTGAATTTGATTCTTATATAATTCCTACTAATGAATTAGCAACTGATGGATTTCGTTTATTAGACGTTGACAATCGAGTAGTTTTACCTATAAATTCTCAAATTCGAATTTTAGTAACAGCTGCTGATGTAATTCACTCTTGAACAATTCCAGCTTTAGGAGTTAAGGTTGATGGAACTCCTGGACGATTAAACCAAACTAACTTTTTTATTAATCGACCTGGATTATTTTATGGACAATGTTCAGAAATTTGTGGGGCCAATCATAGTTTTATACCAATTGTAATTGAAAGTGTTCCTGTAAATTATTTTATTAAATGAATTTCTAATAATAATTCTTCATTAGATGACTGAAAGCAAGTGATGGTCTCTTAAACCATTTTATAGTAAATTAGCACTTACTTCTAATGGAATATATATATATATATATATATATATTAACTAAAAAATTAGTTAAATATATAACATTAGTATGTCAAACTAAAATTATTAAATTATTAATATTTTTTAATTCCACAAATAGCACCAATTAGATGATTATTATTATTTATTGTATTT
			TCTATTACATTTATTTTATTTTGTTCAATTAATTATTATTCTTATATACCTTCTTCTCCTAAATCTAATGAATTAAAAAATATTAATTTAAATTCAATAAATTGAAAATGATAACAAATTTATTTTCTGTATTCGACCCTTCAGCAATTTTTGGTATTTCTCTAAATTGATTAAGAACATTTTTAGGATTATTAATAATTCCTTCAATTTACTGATTAATACCTTCTCGATATAATATTTTTTGAAATTCAATTTTATTAACTTTACATAAAGAATTTAAAACTTTACTAGGACCTTCAGGACACAATGGTTCAACATTTATTTTTATTTCTTTATTTTCATTAATTTTATTTAATAATTTTATAGGATTATTCCCATATATTTTTACAAGAACAAGTCATTTAACTTTAACTTTATCTTTAGCTTTACCATTATGATTATGTTTTATATTATATGGATGAATAAATCATACACAACATATATTTGCTCATTTAGTACCTCAAGGAACACCAGCTGTTTTAATACCTTTTATGGTTTGCATTGAAACAATTAGAAATGTAATTCGACCAGGAACATTAGCTGTTCGACTAACTGCTAATATAATTGCAGGTCATTTATTATTAACTTTATTAGGTAATACAGGACCTTCTATATCTTATGTTCTTGTAACATTTTTATTAATTGCACAAATTGCTTTACTAGTTCTTGAATCAGCTGTAGCTATAATTCAATCCTATGTATTTGCTGTTTTAAGAACTTTATACTCTAGAGAAGTAAATTAATGTCAACACATTCAAATCACCCTTTTCATTTAGTTGATTATAGACCATGACCTTTAACAGGAGCAATTGGAGCTATGACAACTGTATCAGGAATAGTAAAATGATTCCATCAATATGATATTTCATTATTTTTTTTAGGAAATGTTATTACTATTTTAACAGTTTATCAATGATGACGAGATGTATCACGAGAAGGAACATATCAAGGACTTCACACTTATGCAGTAACAATTGGATTGCGATGAGGAATAATTTTATTTATTTTGTCAGAAGTTTTATTTTTTGTTAGATTTTTCTGAGCATTTTTTCATAGAAGTTTATCTCCAGCTATTGAATTAGGAGCTTCATGACCCCCAATGGGAATTATTTCATTTAATCCATTCCAAATTCCTTTATTAAATACAGCTATTTTATTAGCTTCAGGAGTTACAGTTACATGAGCTCATCATAGACTTATAGAAAATAATCATTCTCAAACAACTCAAGGTTTATTTTTTACAGTTTTATTGGGAGTATATTTTACAATTTTACAAGCTTATGAATATATTGAAGCTCCTTTTACTATTGCAGACTCAGTTTATGGTTCAACATTTTTTATGGCTACAGGATTTCATGGAATTCATGTATTAATTGGAACAACTTTTTTATTAGTATGTTTATTACGACATTTAAATAATCATTTTTCAAAAAATCATCATTTTGGATTTGAAGCAGCTGCATGATATTGACATTTTGTTGATGTAGTTTGATTATTTTTGTATATTACAATTTACTGATGAGGAGGATAATTTATTATTATTATCTATATAGTATAAAAGTATATTTGACTTCCAATCATAAGGTCTATTAATAATAGTATAGATAATTTTTTCAATTATTTTAATCGCTTTAATTATTTTATTAATTACAACTATTGTAATATTTCTAGCTTCTATCTTATCAAAAAAAGCTTTTATTGACCGAGAAAAAAGTTCACCTTTTGAATGCGGATTTGACCCAAAATCTTCTTCTCGATTACCATTTTCTTTACGATTCTTTTTAATTGCAATTATTTTCTTAATTTTTGATGTAGAAATTGCTTTAATTTTACCAATAATTATTATTTTAAAATTTTCAAATATTATAATTTGATCAATTACAGCAATTTTATTTATTTTAATTTTACTAATTGGTTTATACCACGAATGAAATCAAGGTATATTAAATTGATCAAATTAA
			ATTAGGGTTGTAGTTAATTATAACATTTGATTTGCATTCAAAAAGTATTGAATTTCAATCTACCTTATGAATATGAAGCGATGAATTGCAGTTAGTTTCGACCTAACTTTAGGTAATTTTACCCTTATTCTTTAATTGAAACCAAAAAGCGGTATATCACTGTTAATGATACTATTGAGTAAAAACTCCAATTAAGGAAGTATGGTGATCAAGTAAAAGCTGCTAACTTTTTTCTTTTAATGGTTAAATTCCATTTATACTTCTATTTATATAGTTTAAAATAAAACCTTACATTTTCATTGTAATAATAAAATAATTAATTTTTATAAATTACTAAAATTAATTCACTATATCCAAAGATAAATTTATCTCCATAACATCTTCAGTGTCATACTCTAAATATAAGCTATTTGAATATATAAATAATAAAAAATTTAATAAAATTAAAATTCAAAATACAAATAATATTAAATAAATTTTTAAACTATTATTATGTATTAAAAATAAAGTTTGAGAATAATTAACTAATTTTTGGTATAAATGTTGACCTCCAAAATATTCTGACCATCCTTGATCAAATCTTTTTACAACCAACTGTCCTATATTTAAAGGATAAAAAATTATTCCATAAGTTCTAATATAAGGTATAAATCATATAGAACCTAAAAATACAGAAATATTATAATTTAATAAAGATTTATTTAAAGAATAAAGATTAATTATAGAAATTAAATAACCAAATAAACCACCAAAAATACATACAAATAATGTTAAAAACTTTATTAACTTAGGTAAACAAATTATATAGGGAATAGGAAAAATCAATCAATTTAATATTCTACCACCAATAATTCTTATAATTAATAAACCTATTATTCCACGTAATATTACTCAACTTTCATCATTTAATATATTTAATCTCCCACAATTTAAATCACCAGTTATAGAATAATAAACTAAACGAAAGGAATAACTAACTGTTAAACCAGTAGAAAAAAAATATAAAAAAAATGAAAATATATTAATATTTCTAATTATTACTACTTCTAAAATTATATCCTTAGAATAAAATCCAGCTAAAAATGGCATCCCACATAAAGCTAAATTAGAAACATTAAAACAAGCAGATGTTAAAGGTATATGAATTCTTAAACCCCCTATTAAACGAATGTCTTGAGAATTATTTATATTATGAATAATAGCTCCAGCACATATAAATAATAAAGCCTTAAATAAAGCATGAGTTAAAAGATGAAATATAGCCAACTTATAAAATCCTATTGATAAAATTCTTATCATTAAACCTAATTGACTTAAAGTAGATAAAGCAATAATTTTCTTTAAATCAAATTCAAAATTAGCACCTAATCCAGATATAAATATTGTTAATCTAGCTAATAATAATAATAATTGGCCTAATCATGAAGAACTTAATAAAATATTAAAACGAATTAATAAATAAACCCCAGCTGTTACTAAAGTTGAAGAATGGACTAAGGCTGAAACTGGAGTAGGCGCAGCTATAGCAGCAGGTAATCACGAAGAAAAAGGAATTTGAGCTCTTTTAGTTATAGCGGCTAATATTACTAATCTACCAATTAATAATATTTCAAATTCATTTTGTATAACTTCTAAATAAAAAATATAATTTCATCTACCATAATTTAATATTCAAGCAATAGCTAATAATAGAGCAACATCTCCAATTCGATTAGATAAAGCAGTTAATATCCCGGCGTTATAAGATTTAATATTTTGAAAATAAATTACCAAACAATAAGAAACTAATCCTAATCCATCCCAACCAAGTAAAATTCTAATTAAATTTGGTCTAATAATTAATAATATCATTGATAAAACAAATATCAATACTAATATAATAAATCGATTAATATTTTCATCTCTTTCTATATATTCTTTTCTGTAAAAAATTACTAAAGAAGCAATTATTAAAACAAATGACATAAATAATAAACTTATTCAATCAAATAAAAAAGTTA
			TTACAATTCTTATAGAATTTAATGAAACAACTTCCCATTCAATAAAATAAACTATATTATTTAACAAAAAATATAAACTAAATAAAAAACATGAAAAACTAATAGAAATTAAATTTACAAATCTAATTCTACAAATTGATAAATATTTCACGATCTAAAATGAATTTTTTCATATCACTAACACCACAAATTAGTATTTTTATTAAACTATTTAAATATAATCATAATATACATGATTCTCCCTTTAAAATTAATAAATTTAATGGTAATCAATGTAATAATATTAATAAATATTCTCGAATTTTCCCTCCTCTAAAAGCATAAACCCCTGAAAATAACTTTCCATGTTGACTAAAAGAATATAAATATAAAGTATAAGCTGCTCTAAAAAATGATAATAAAGATAGTATAATTATAGAAACTCAAGATCAAGAAACAATTCTATTTAATAAAGAAATTTCACCTAATAAATTTAAGGTAGGAGGAGCAGCTATATTAGCTGAACTTAATAAAAATCACCATAAACTTATTGAAGGTATAAAATTTAATATACCCTTATTAATTAATAATCTTCGACTTCCTAAACGTTCATAAGAAACATTTGCTAAACAAAATAATCCTGAAGAACATAAACCATGAGCAATTATTAAAGTATATGAACCAGATAATCCTCAATAAGTTATAGTTAATAATCCAGACAATACAATTCCTATATGAGCCACAGAAGAATAGGCAATTAAAGATTTTAAATCAGTTTGACGTAAACATACTAATCTCACTAATACTCCCCCTACTAATCTAATTCTAATTCAAACAAATCTATATTTTAAATTTATTAATTGAATAAAAGAAATAACCCGCAATAAACCATAACCACCTAATTTTAATATAATTCCAGCTAAAATTATTGAACCAGAAACAGGAGCTTCAACATGAGCCTTAGGCAACCATAAATGAACTAAAAATATTGGTATTTTTACTAAAAAAGCACATAATAAACAAAAATATAATAAATCATAATTAAATATAAAATTATTTATTAAATAAAAATTTATTGAACCAGTTTTATTTATTACATAAAAAATACCAATTAATATAGGTAAAGATACTAATAAAGTATAAAATAATAAATAAACTCCAGCTTGTAAACGTTCTGGTTGATAACCTCACCCTAAAATTAAAAATAATGTAGGAATTAATCTTCTTTCAAAAAATAAATAAAACATAAATAATCTTATTCTTCTAAATGTTAAAATTAATAAAATTAATAAAACAACAATATTTAATAAAAATAAATTTTTATAATTATTATATTTATTAACACTTTCACTAGCCATTAATATTAATGAACAAATTCATAATCTTAATAAAACTAAACCATATGAAAGTATATCACAACCTAAAAAATAAGAAATTTCTGATCAATAATTTATAAAATTATTTATTAATAAAAAAATAAAACTAATAAAAAATAATATAATCTGTACCATTCAATATATATTATTAATAAAACATACAGGTAATAAAAATACTAAAAACAAAATAATTTTTAACATTATATAATATTAAATGATTGAAAATAATCATTTCCATGAGTTCGAATTATAGATACCAAAATTGATAAACCTAAAGCCCCTTCACATACTCTAAAAGTTAAAAATATTATTCTAAAATAACTTTCATAATTTAATATATTTAAATAAATAAATAATATAAAAAATAAAATTAAAACAATAAATTCTAAACTTAATAATATAGATAATAAATGCTTTCGATTAGAAACAAAACAAAATAAACCTAAAATAAATAAAATTATAGGTAGACTTCAATATAAAATTATAATCATTAGTTTTAATAGTTTAATAAAAACATTGGTCTTGTAAATCAAAAATAAGATTATTTCTTTTAAAACTTCAAGAGAAAAGAAAATTCTTTTTCATTAATCCCCAAAATTAATATTTTATATAAACTACCTCTTGATATTATTCAATTAATACTAT
			ATTCTTTAATTTTTTTAACAACAATTATTTTTTCAAATATAATTCACCCATTGGCTATGGGATTAACTTTATTAATTCAAACAGTTTTTATTTGTTTAATCACAGGTTTAATAACTAAAACATTTTGATACTCTTATATTTTATTTCTAATTTTTTTAGGGGGAATATTAGTTTTATTTATTTATGTTACATCACTAGCTTCAAATGAAATATTTAATTTATCAATTAAATTAACTTTATTTTCAGGTATTTTATTATTTAATTTATTTTTAATTTCAATTATCATTGATAAAACTTCAATTTCTTTTTTTATAAATAATAATGAAATACTTTCAATTTTTAATAATAATTCATATATTACAGAAAATTCTTTATCATTAAATAAATTATATAATTTTCCAACAAATTTTATCACAATTTTATTAATAAATTATTTATTAATTACTTTAATTGTTGTTGTAAAAATTACTAAATTATTTAAGGGACCATTACGAATAATATTTTAAACTAATGAATAAACCTTTACGAACTTCCCACCCATTATTTAAAATTGCTAATAACGCATTAGTAGATTTACCAGCTCCTATTAATATTTCAAGATGATGAAATTTTGGATCATTATTGGGATTATGCCTAATTATTCAAATTTTAACTGGATTATTTTTAGCTATACATTATACAGCAGACGTAAACTTAGCTTTTTACAGAGTAAATCATATCTGTCGTGACGTAAATTATGGATGATTATTACGAACTCTACATGCTAATGGTGCGTCATTTTTTTTTATTTGCATTTATTTACATGTAGGACGAGGAATATACTACGGTTCATATTTATTTACCCCTACATGATTAGTTGGAGTAATTATTTTATTTTTAGTTATAGGAACTGCTTTTATAGGATATGTTCTTCCTTGAGGTCAAATATCATTTTGAGGAGCAACAGTAATTACAAATTTATTATCTGCCATTCCTTATTTAGGAATAGATTTAGTACAATGAGTATGAGGAGGATTTGCAGTTGATAATGCAACTCTTACTCGATTTTTTACATTTCACTTTATTTTACCTTTTATTGTTTTAGCTATAACAATAATTCATTTATTATTTTTACACCAAACAGGATCTAATAATCCTATCGGATTAAACTCAAATATTGATAAAATTCCATTTCACCCATATTTCACTTTTAAGGATATTGTCGGTTTTATTGTAATAATTTTTGCTTTAATTGCCTTAGTATTAATTAACCCTTATTTATTAGGAGATCCAGATAATTTCATCCCAGCTAATCCATTAGTAACTCCAGCTCATATTCAACCAGAATGATATTTTTTATTTGCATATGCTATTTTACGATCTATTCCTAATAAATTAGGAGGAGTAATTGCTTTAGTTTTATCTATTGCAATTTTAATAATTTTACCTTTTACTAACTTAAGAAAATTCCGAGGAATTCAATTTTACCCAATTAATCAAATTTTATTTTGAATTATAGTAGTAACAGTAATTTTATTAACATGAATTGGAGCTCGACCAGTTGAAGAACCTTATGTTTTAATTGGACAAATTTTAACAGTTGTTTATTTTTTATACTATTTAATTAACCCATTAGTTAATAAATGATGAGATAATTTATTAAATTAATTAGTTAATGAGCTTGAATAAGCATATGTTTTGAAAACATAAGATAGAATTTAATTTTCTATTAACTTTACTAAATTTAATTATATAATAAAGAAATTAATAAAATTTTAAACCCAATAAAAAATAATAAATAATTTAAAGAAAAAGATAAAAAACACTTTCAAGCTAAATATATTAATTTATCATAACGAAATCGAGGTAAAGTACCACGAACTCAAATAAAAACAAAAGAAATAAATGTTAATTTTACATAAAAAAATAATCTAAAAACATCACATCCTAAAAAAATTACAGAAAATAATATTCTTATAAATAAAATTCTTGCATATTCAGCTATAAAAATTAAAGCAAAT
			CCCCCTCTTCTATATTCTACATTAAATCCAGAAACTAATTCTGATTCCCCTTCAGCAAAATCAAATGGAGTTCGATTAGTTTCAGCCAAAGAAATAGTTAATCAAACTAAAGCTATAGGGAATAAAATAACTAAAAATCATATATAAATCTGATAATAATAAAAATAAACTATATTATATCTTCCAATTAAAAAAATAAAAGATAATAAAATTAATGCTAAACTAACTTCATAAGAAATCGTCTGAGCTACTGCCCGTAATCCTCCTAATAAAGCATAATTAGAATTTGATGATCAACCTGCTACTATAACAGTATAAACCCCTAAACTTGTACAACATAAAAAAAATAATCCACCTAAATTAAATGAATACAATTTAACAAAAAAAGGTATACATATCCAAACAAATAAAGATAAAAATAAAGAAAAAATTGGTGAAATATAATATCTTAAATAATTTGATAATAAAGGATAAGTTTGTTCCTTAGTAAATAACTTAATTGCATCACAAAAAGGTTGAGGAATTCCTATTAAACCTACTTTATTAGGACCCTTACGAATTTGAATATACCCTAAAACTTTTCGTTCTAATAAAGTTAAAAAAGCTACTCTTACTAACACACAAATAATTAATAATAAACTTCCAATTAATGATAAAACAAATTCTATATAAAACAAGTACTATTTGTAATAAAAATTACATAAATAAATTCTAAATTTATTGCACTAATCTGCCAAAATAGTTTATATTAATAATATTCATAATAAAAAATATAATTATTCTAATATTTGGTCCTTTCGTACTAAAATATTATAATTTTTTAAAGATAGAAACCAACCTGGCTTACACCGGTTTGAACTCAGATCATGTAAGAATTTAAAAGTCGAACAGACTTAAAATTTGAACGGCTACACCCAAAATTATATCTTAATCCAACATCGAGGTCGCAATCTTTTTTATCGATATGAACTCTCCAAAAAAATTACGCTGTTATCCCTAAAGTAACTTAATTTTTTAATCATTATTAATGGATCAACAATTCATAAATTAATGTTCTTATAAATTAAAAGTTTTTTAAATTTTAATATCACCCCAATAAAATATTTTATTTTATTAAAATTAAAATAATCTTTATAATTAAAATAAATAAAATATAAAGATTTATAGGGTCTTCTCGTCTTTTAAATTTATTTTAGCTTTTTGACTAAAAAATAAAATTCTATAAAAAATTTAAATGAAACAGTTAATATTTCGTCCAACCATTCATTCCAGCCTTCAATTAAAAGACTAATGATTATGCTACCTTTGCACAGTCAGAATACTGCGGCCATTTAAAAATTTTCAGTGGGCAGGTTAGACTTTATATTTAATTCAAAAAGACATGTTTTTGTTAAACAGGCGAACATTATTTTTGCCGAATTCTTTATTTAAACTTATCATTAAAATTTATTTTTACATAAAAATATACTAATTCTATCATTATTTCTTAATTTTATTAATTAAAATTAATATTTCAATAAATAATTAAAATTTAATAAATAATTTAATTTATAAAATAAATTATAACAAATTTTTTAATAATTGCTAATTCTAAGCATATATTTATTAAATTTATTTATTATTTTTAAAAATTTATTTTATAGCTTATCCCATAAAATATTAAAATTATAAATTATTTAATTTTTTAAATAACTAAATAAATTTATAATTTCTAAATTAAATTTATTTCTTGAAAAACTAGATACCTTTAAAAACGAATAACATTTCATTTCTAATATAATATTTTAAATAATTTTGTTACATTAACTTATATATTATATTAACTCTTTTAAAATCGAGAAAAATAAATATTTATTTTTTATTTAATAAACGCTGATACACAAGGTACAATAAATTAAATTTTCTTTTATAATAAAAATTTTTCAAATTATTTCAATTTTCTTTCACAATACTATTACACTATTATTAAAATTATTTTTTCTTTAAACAATACTAAAACA
			CTTAAATTTATAGTTATTTCTAATATTTTAAAATTTAATATTAATAATTAATAAATAAAATCTAATCAATTTATATTGATTTGCACAAAAATCTTTTCAATGTAAATGAAATGCTTTACTTTATAAGCTTTAAATTGTCTTTCTAGATACACTTTCCAGTACATCTACTATGTTACGACTTATCTTACCTTAATAATAAGAGCGACGGGCGATGTGTACATATTTTAGAGCTAAAATCAAATTATTAATCTTTATAATTTTACTACCAAATCCACCTTCAAAAACTTTTTCATAGTTTTATTCGTTTAAATAATTTTATTGTAACCCATTATTACTTAAATATAAGCTACACCTTGATCTGATATAAATTTTAATAAAAATTATTGAATATTATTATTCTTATAAAATATTCTGATAACGACGGTATATAAACTGATTACAAATTTAAGTAAGGTCCATCGTGGATTATCGATTACAAAACAGGTTCCTCTGGATAGACTAAAATACCGCCAAATTTTTTAAGTTTCAAGAACATAACTATTACTACTTTAGTGAACAAATTACATTTTAAATAATAGGGTATCTAATCCTAGTTTTTTACTAAAATTTTTTAGCTTCAATTATTATAATAAAAAATATTTTAAATATAAAATTTCACTTAATATATTTAATTTTATTTTAAAAAATCAATTTAACTAACACTAAAAAAATTTATTTGTATTATTGGTGTAACCGCGACTGCTGGCACCAATTTAGTCAATACTCTTTTATATTGCTATTTCTAAATTTCTTTAATTAATAATACTAATTACTGCGAATAATATCTTCTTTATTTATTATTAAAATAAATAAATAATCACACAAAAATTTACATATAAATCAAATTAATAACAAATTTTTAAGCCAAAATAAAACTTTAA
		</sequence>
		<sequence>
			<taxon idref="Drosophila_ananassae_SRR2135644"/>
			NATNAATTGCCTGATAAAAAGGGTTATCTTGATAGGGTAAATCATGCAGTTTTCTGCATTCATTGACACATTTTTATGTTTTTTATTATAAAGATTTTATATTTAATAGAATTAAACTATTCCCAAAAGTATCAAAAACTTTTGTGCATCATACACCAAAATATATCATTATTTATATAAATTTTAAAAAGATAAGCTAATTAAGCTACTGGGTTCATACCCCATTTATAAAGGTTATAGTCCTTTTCTTTTTAATTTTTAATAATTCATCAAAAATTTTATTTATTACAGTCATAATTATTGGAACACTAATTACAGTTACATCTAACTCTTGGTTGGGAGCTTGAATAGGTCTTGAAATTAATTTGTTGTCTTTTATTCCCCTATTAAGAGATAATAATAATTTAACATCTACTGAATCTTCTTTAAAATATTTTTTAACCCAAGCTTTAGCATCAACTGTTTTATTATTTTCAGTAATTTTATTAATATTAAAAAATAATTTTAATAATGAAGTTAATGAATCTTTTACTTCTATAATAATTATATCATCATTATTATTAAAAAGAGGAGCAGCTCCGTTTCATTTTTGATTTCCAAATATAATGGAAGGTTTAAATTGAACAAATTCTTTATTATTAATAACTTGACAAAAAATTGCTCCTTTAATATTAATTTCTTATTTAAATATTAAGGAACTTTTATTAATTAGAGTAATTTTATCAGTAATTGTTGGAGCTATTGGGGGGTTAAATCAAACTTCTTTACGAAAATTAATATCTTTCTCTTCAATTAATCATCTAGGATGAATATTAAGTTCTTTAATAATTAGAGAATCAATTTGACTAGTTTATTTTTTATTTTATTCTTTTTTATCTTTTATTTTAACATTTATATTTAATATTTTTAAATTATTTCATTTAAATCAATTATTTTCTTGATTTATCAATAGAAAAATTTTAAAATTTACATTATTTATAAATTTTTTATCTTTAGGAGGGTTGCCACCATTTTTAGGATTCTTACCTAAATGATTAGTAATTCAACAACTAACTTCTTGTAATCAATATTTTTTATTGACTACAATAATGATGTCAACTTTAATTACTTTATTTTTTTATTTACGAATTTGTTATTCAGCTTTTATATTAAATTATTTTGAAAATAATTGAATAATAACATTAAATATAAATAATTTTGATATAAATTTATATTTAATTTTAACATTTTTTTCAATTTTTGGATTAATTTTAATTTCATTATTTTTTTTTATACTTTAAGGCTTTAAGTTAATAAAACTAATAGCCTTCAAAGCTGTAAATATGGGAGTATCCTTTAAGCCTTAGTAAATTTATTACTCCTTCAAAATTGCAGTTTGATGTCATTGTTGACTATAAGACCTAATATTTGTTATGATTATGATTAAGAAGAATTTTTCTTATAAATAGATTTACAATCTATCGCCTAAACTTCAGCCACTTAATCTAATCGCGACAATGATTATTTTCAACAAATCACAAAGATATTGGAACATTATATTTTATTTTTGGAGCTTGAGCTGGAATAGTTGGAACTTCACTAAGTATTTTAATTCGAGCTGAATTAGGACACCCTGGAGCTTTAATTGGAGATGATCAAATTTATAACGTTATTGTAACAGCACACGCTTTTATTATAATTTTTTTCATGGTTATACCAATTATAATTGGAGGATTTGGGAATTGATTAGTTCCTTTAATATTAGGAGCACCTGATATAGCATTCCCACGAATAAATAATATAAGATTTTGATTACTACCCCCTGCTCTTTCTCTATTATTAGTAAGAAGAATAGTTGAAAATGGAGCTGGTACTGGGTGAACAGTTTACCCACCTCTTTCAGCTGGAATTGCCCATGGAGGGGCTTCAGTTGATCTAGCTATTTTTTCATTACATTTAGCCGGAATTTCTTCAATTTTAGGAGCTGTAAATTTTATTACAACAGTAATTAATATACGATC
			AACTGGAATTACTCTAGATCGTATACCTCTATTTGTTTGATCGGTAGTAATTACAGCTTTATTATTACTTTTATCTTTACCAGTATTGGCTGGAGCTATTACCATATTATTAACAGATCGAAATTTAAATACATCATTTTTTGACCCAGCTGGAGGGGGAGATCCAATTTTATACCAACATTTATTTTGATTTTTTGGGCACCCAGAAGTATATATTTTAATTTTACCAGGATTCGGAATAATTTCTCATATTATTAGTCAAGAATCAGGTAAAAAGGAAACATTCGGGTCTTTAGGAATAATTTATGCAATATTAGCAATTGGATTATTAGGTTTTATTGTATGAGCTCATCATATATTTACTGTTGGAATAGACGTAGATACTCGAGCTTATTTTACTTCAGCAACTATAATTATTGCTGTTCCAACTGGTATTAAAATTTTCAGATGATTAGCCACATTACACGGAACTCAATTAACTTATTCCCCTGCTATTTTATGAGCATTAGGATTTGTCTTTTTATTTACAGTAGGTGGATTAACAGGAGTTGTTTTAGCTAATTCTTCTGTTGATATTATTCTTCATGATACATATTATGTTGTAGCTCATTTTCACTATGTATTATCAATAGGAGCTGTATTTGCTATTATAGCAGGATTTATTCACTGATATCCATTATTTACTGGATTAACATTAAATGTAAAATGATTAAAAAGTCAATTTATTATTATATTTATTGGAGTAAATTTAACATTTTTCCCACAACACTTTTTAGGATTAGCTGGTATGCCTCGTCGATATTCAGACTATCCAGATGCATATACTACATGAAATGTAGTATCTACAATTGGTTCAACTATTTCTTTATTAGGAATTTTATTTTTCTTTTATATTGTATGAGAAAGTTTAGTATCTCAACGACAAGTAATTTATCCAGTTCAATTAAATTCTTCAATTGAATGATACCAAAATACTCCTCCTGCTGAACATAGTTATTCTGAATTACCCCTTTTAACTAATTAATTTCTAATATGGCAGACTAGTGCAATGGATTTAAGCTCCATATATAAAGTATTTTACTTTTATTAGAAAATAAATGTCTACATGAGCTAATTTAAATCTTCAAGATAGAGCTTCTCCTTTAATGGAACAATTAATTTTTTTTCATGATCATGCATTATTAATTTTAATTATAATTACTGTTTTAGTAGGATATTTAATATTTATGTTATTTTTTAATAATTATGTAAATCGATTTCTTTTACATGGTCAATTAATTGAAATAATTTGAACAATTTTACCAGCAATTATTTTATTATTCATTGCTTTTCCTTCTCTTCGTCTTTTATACTTACTTGATGAAATTAATGAACCATCTGTAACTTTAAAAAGTATTGGACATCAATGATATTGAAGTTATGAATATTCAGATTTTAATAATATTGAATTTGATTCTTATATAATTCCTACTAATGAATTAGCAACTGATGGATTTCGTTTATTAGACGTTGACAATCGAGTAGTTTTACCTATAAATTCTCAAATTCGAATTTTAGTAACAGCTGCTGATGTAATTCACTCTTGAACAATTCCAGCTTTAGGAGTTAAGGTTGATGGAACTCCTGGACGATTAAACCAAACTAACTTTTTTATTAATCGACCTGGATTATTTTATGGACAATGTTCAGAAATTTGTGGGGCCAATCATAGTTTTATACCAATTGTAATTGAAAGTGTTCCTGTAAATTATTTTATTAAATGAATTTCTAATAATAATTCTTCATTAGATGACTGAAAGCAAGTGATGGTCTCTTAAACCATTTTATAGTAAATTAGCACTTACTTCTAATGGAATATATATATATATATATATATATATTAACTAAAAAATTAGTTAAATATATAACATTAGTATGTCAAACTAAAATTATTAAATTATTAATATTTTTTAATTCCACAAATAGCACCAATTAGATGATTATTATTATTTATTGTATTT
			TCTATTACATTTATTTTATTTTGTTCAATTAATTATTATTCTTATATACCTTCTTCTCCTAAATCTAATGAATTAAAAAATATTAATTTAAATTCAATAAATTGAAAATGATAACAAATTTATTTTCTGTATTCGACCCTTCAGCAATTTTTGGTATTTCTCTAAATTGATTAAGAACATTTTTAGGATTATTAATAATTCCTTCAATTTACTGATTAATACCTTCTCGATATAATATTTTTTGAAATTCAATTTTATTAACTTTACATAAAGAATTTAAAACTTTACTAGGACCTTCAGGACACAATGGTTCAACATTTATTTTTATTTCTTTATTTTCATTAATTTTATTTAATAATTTTATAGGATTATTCCCATATATTTTTACAAGAACAAGTCATTTAACTTTAACTTTATCTTTAGCTTTACCATTATGATTATGTTTTATATTATATGGATGAATAAATCATACACAACATATATTTGCTCATTTAGTACCTCAAGGAACACCAGCTGTTTTAATACCTTTTATGGTTTGCATTGAAACAATTAGAAATGTAATTCGACCAGGAACATTAGCTGTTCGACTAACTGCTAATATAATTGCAGGTCATTTATTATTAACTTTATTAGGTAATACAGGACCTTCTATATCTTATGTTCTTGTAACATTTTTATTAATTGCACAAATTGCTTTACTAGTTCTTGAATCAGCTGTAGCTATAATTCAATCCTATGTATTTGCTGTTTTAAGAACTTTATACTCTAGAGAAGTAAATTAATGTCAACACATTCAAATCACCCTTTTCATTTAGTTGATTATAGACCATGACCTTTAACAGGAGCAATTGGAGCTATGACAACTGTATCAGGAATAGTAAAATGATTCCATCAATATGATATTTCATTATTTTTTTTAGGAAATGTTATTACTATTTTAACAGTTTATCAATGATGACGAGATGTATCACGAGAAGGAACATATCAAGGACTTCACACTTATGCAGTAACAATTGGATTGCGATGAGGAATAATTTTATTTATTTTGTCAGAAGTTTTATTTTTTGTTAGATTTTTCTGAGCATTTTTTCATAGAAGTTTATCTCCAGCTATTGAATTAGGAGCTTCATGACCCCCAATGGGAATTATTTCATTTAATCCATTCCAAATTCCTTTATTAAATACAGCTATTTTATTAGCTTCAGGAGTTACAGTTACATGAGCTCATCATAGACTTATAGAAAATAATCATTCTCAAACAACTCAAGGTTTATTTTTTACAGTTTTATTGGGAGTATATTTTACAATTTTACAAGCTTATGAATATATTGAAGCTCCTTTTACTATTGCAGACTCAGTTTATGGTTCAACATTTTTTATGGCTACAGGATTTCATGGAATTCATGTATTAATTGGAACAACTTTTTTATTAGTATGTTTATTACGACATTTAAATAATCATTTTTCAAAAAATCATCATTTTGGATTTGAAGCAGCTGCATGATATTGACATTTTGTTGATGTAGTTTGATTATTTTTGTATATTACAATTTACTGATGAGGAGGATAATTTATTATTATTATCTATATAGTATAAAAGTATATTTGACTTCCAATCATAAGGTCTATTAATAATAGTATAGATAATTTTTTCAATTATTTTAATCGCTTTAATTATTTTATTAATTACAACTATTGTAATATTTCTAGCTTCTATCTTATCAAAAAAAGCTTTTATTGACCGAGAAAAAAGTTCACCTTTTGAATGCGGATTTGACCCAAAATCTTCTTCTCGATTACCATTTTCTTTACGATTCTTTTTAATTGCAATTATTTTCTTAATTTTTGATGTAGAAATTGCTTTAATTTTACCAATAATTATTATTTTAAAATTTTCAAATATTATAATTTGATCAATTACAGCAATTTTATTTATTTTAATTTTACTAATTGGTTTATACCACGAATGAAATCAAGGTATATTAAATTGATCAAATTAA
			ATTAGGGTTGTAGTTAATTATAACATTTGATTTGCATTCAAAAAGTATTGAATTTCAATCTACCTTATGAATATGAAGCGATGAATTGCAGTTAGTTTCGACCTAACTTTAGGTAATTTTACCCTTATTCTTTAATTGAAACCAAAAAGCGGTATATCACTGTTAATGATACTATTGAGTAAAAACTCCAATTAAGGAAGTATGGTGATCAAGTAAAAGCTGCTAACTTTTTTCTTTTAATGGTTAAATTCCATTTATACTTCTATTTATATAGTTTAAAATAAAACCTTACATTTTCATTGTAATAATAAAATAATTAATTTTTATAAATTACTAAAATTAATTCACTATATCCAAAGATAAATTTATCTCCATAACATCTTCAGTGTCATACTCTAAATATAAGCTATTTGAATATATAAATAATAAAAAATTTAATAAAATTAAAATTCAAAATACAAATAATATTAAATAAATTTTTAAACTATTATTATGTATTAAAAATAAAGTTTGAGAATAATTAACTAATTTTTGGTATAAATGTTGACCTCCAAAATATTCTGACCATCCTTGATCAAATCTTTTTACAACCAACTGTCCTATATTTAAAGGATAAAAAATTATTCCATAAGTTCTAATATAAGGTATAAATCATATAGAACCTAAAAATACAGAAATATTATAATTTAATAAAGATTTATTTAAAGAATAAAGATTAATTATAGAAATTAAATAACCAAATAAACCACCAAAAATACATACAAATAATGTTAAAAACTTTATTAACTTAGGTAAACAAATTATATAGGGAATAGGAAAAATCAATCAATTTAATATTCTACCACCAATAATTCTTATAATTAATAAACCTATTATTCCACGTAATATTACTCAACTTTCATCATTTAATATATTTAATCTCCCACAATTTAAATCACCAGTTATAGAATAATAAACTAAACGAAAGGAATAACTAACTGTTAAACCAGTAGAAAAAAAATATAAAAAAAATGAAAATATATTAATATTTCTAATTATTACTACTTCTAAAATTATATCCTTAGAATAAAATCCAGCTAAAAATGGCATCCCACATAAAGCTAAATTAGAAACATTAAAACAAGCAGATGTTAAAGGTATATGAATTCTTAAACCCCCTATTAAACGAATGTCTTGAGAATTATTTATATTATGAATAATAGCTCCAGCACATATAAATAATAAAGCCTTAAATAAAGCATGAGTTAAAAGATGAAATATAGCCAACTTATAAAATCCTATTGATAAAATTCTTATCATTAAACCTAATTGACTTAAAGTAGATAAAGCAATAATTTTCTTTAAATCAAATTCAAAATTAGCACCTAATCCAGATATAAATATTGTTAATCTAGCTAATAATAATAATAATTGGCCTAATCATGAAGAACTTAATAAAATATTAAAACGAATTAATAAATAAACCCCAGCTGTTACTAAAGTTGAAGAATGGACTAAGGCTGAAACTGGAGTAGGCGCAGCTATAGCAGCAGGTAATCACGAAGAAAAAGGAATTTGAGCTCTTTTAGTTATAGCGGCTAATATTACTAATCTACCAATTAATAATATTTCAAATTCATTTTGTATAACTTCTAAATAAAAAATATAATTTCATCTACCATAATTTAATATTCAAGCAATAGCTAATAATAGAGCAACATCTCCAATTCGATTAGATAAAGCAGTTAATATCCCGGCGTTATAAGATTTAATATTTTGAAAATAAATTACCAAACAATAAGAAACTAATCCTAATCCATCCCAACCAAGTAAAATTCTAATTAAATTTGGTCTAATAATTAATAATATCATTGATAAAACAAATATCAATACTAATATAATAAATCGATTAATATTTTCATCTCTTTCTATATATTCTTTTCTGTAAAAAATTACTAAAGAAGCAATTATTAAAACAAATGACATAAATAATAAACTTATTCAATCAAATAAAAAAGTTA
			TTACAATTCTTATAGAATTTAATGAAACAACTTCCCATTCAATAAAATAAACTATATTATTTAACAAAAAATATAAACTAAATAAAAAACATGAAAAACTAATAGAAATTAAATTTACAAATCTAATTCTACAAATTGATAAATATTTCACGATCTAAAATGAATTTTTTCATATCACTAACACCACAAATTAGTATTTTTATTAAACTATTTAAATATAATCATAATATACATGATTCTCCCTTTAAAATTAATAAATTTAATGGTAATCAATGTAATAATATTAATAAATATTCTCGAATTTTCCCTCCTCTAAAAGCATAAACCCCTGAAAATAACTTTCCATGTTGACTAAAAGAATATAAATATAAAGTATAAGCTGCTCTAAAAAATGATAATAAAGATAGTATAATTATAGAAACTCAAGATCAAGAAACAATTCTATTTAATAAAGAAATTTCACCTAATAAATTTAAGGTAGGAGGAGCAGCTATATTAGCTGAACTTAATAAAAATCACCATAAACTTATTGAAGGTATAAAATTTAATATACCCTTATTAATTAATAATCTTCGACTTCCTAAACGTTCATAAGAAACATTTGCTAAACAAAATAATCCTGAAGAACATAAACCATGAGCAATTATTAAAGTATATGAACCAGATAATCCTCAATAAGTTATAGTTAATAATCCAGACAATACAATTCCTATATGAGCCACAGAAGAATAGGCAATTAAAGATTTTAAATCAGTTTGACGTAAACATACTAATCTCACTAATACTCCCCCTACTAATCTAATTCTAATTCAAACAAATCTATATTTTAAATTTATTAATTGAATAAAAGAAATAACCCGCAATAAACCATAACCACCTAATTTTAATATAATTCCAGCTAAAATTATTGAACCAGAAACAGGAGCTTCAACATGAGCCTTAGGCAACCATAAATGAACTAAAAATATTGGTATTTTTACTAAAAAAGCACATAATAAACAAAAATATAATAAATCATAATTAAATATAAAATTATTTATTAAATAAAAATTTATTGAACCAGTTTTATTTATTACATAAAAAATACCAATTAATATAGGTAAAGATACTAATAAAGTATAAAATAATAAATAAACTCCAGCTTGTAAACGTTCTGGTTGATAACCTCACCCTAAAATTAAAAATAATGTAGGAATTAATCTTCTTTCAAAAAATAAATAAAACATAAATAATCTTATTCTTCTAAATGTTAAAATTAATAAAATTAATAAAACAACAATATTTAATAAAAATAAATTTTTATAATTATTATATTTATTAACACTTTCACTAGCCATTAATATTAATGAACAAATTCATAATCTTAATAAAACTAAACCATATGAAAGTATATCACAACCTAAAAAATAAGAAATTTCTGATCAATAATTTATAAAATTATTTATTAATAAAAAAATAAAACTAATAAAAAATAATATAATCTGTACCATTCAATATATATTATTAATAAAACATACAGGTAATAAAAATACTAAAAACAAAATAATTTTTAACATTATATAATATTAAATGATTGAAAATAATCATTTCCATGAGTTCGAATTATAGATACCAAAATTGATAAACCTAAAGCCCCTTCACATACTCTAAAAGTTAAAAATATTATTCTAAAATAACTTTCATAATTTAATATATTTAAATAAATAAATAATATAAAAAATAAAATTAAAACAATAAATTCTAAACTTAATAATATAGATAATAAATGCTTTCGATTAGAAACAAAACAAAATAAACCTAAAATAAATAAAATTATAGGTAGACTTCAATATAAAATTATAATCATTAGTTTTAATAGTTTAATAAAAACATTGGTCTTGTAAATCAAAAATAAGATTATTTCTTTTAAAACTTCAAGAGAAAAGAAAATTCTTTTTCATTAATCCCCAAAATTAATATTTTATATAAACTACCTCTTGATATTATTCAATTAATACTAT
			ATTCTTTAATTTTTTTAACAACAATTATTTTTTCAAATATAATTCACCCATTGGCTATGGGATTAACTTTATTAATTCAAACAGTTTTTATTTGTTTAATCACAGGTTTAATAACTAAAACATTTTGATACTCTTATATTTTATTTCTAATTTTTTTAGGGGGAATATTAGTTTTATTTATTTATGTTACATCACTAGCTTCAAATGAAATATTTAATTTATCAATTAAATTAACTTTATTTTCAGGTATTTTATTATTTAATTTATTTTTAATTTCAATTATCATTGATAAAACTTCAATTTCTTTTTTTATAAATAATAATGAAATACTTTCAATTTTTAATAATAATTCATATATTACAGAAAATTCTTTATCATTAAATAAATTATATAATTTTCCAACAAATTTTATCACAATTTTATTAATAAATTATTTATTAATTACTTTAATTGTTGTTGTAAAAATTACTAAATTATTTAAGGGACCATTACGAATAATATTTTAAACTAATGAATAAACCTTTACGAACTTCCCACCCATTATTTAAAATTGCTAATAACGCATTAGTAGATTTACCAGCTCCTATTAATATTTCAAGATGATGAAATTTTGGATCATTATTGGGATTATGCCTAATTATTCAAATTTTAACTGGATTATTTTTAGCTATACATTATACAGCAGACGTAAACTTAGCTTTTTACAGAGTAAATCATATCTGTCGTGACGTAAATTATGGATGATTATTACGAACTCTACATGCTAATGGTGCGTCATTTTTTTTTATTTGCATTTATTTACATGTAGGACGAGGAATATACTACGGTTCATATTTATTTACCCCTACATGATTAGTTGGAGTAATTATTTTATTTTTAGTTATAGGAACTGCTTTTATAGGATATGTTCTTCCTTGAGGTCAAATATCATTTTGAGGAGCAACAGTAATTACAAATTTATTATCTGCCATTCCTTATTTAGGAATAGATTTAGTACAATGAGTATGAGGAGGATTTGCAGTTGATAATGCAACTCTTACTCGATTTTTTACATTTCACTTTATTTTACCTTTTATTGTTTTAGCTATAACAATAATTCATTTATTATTTTTACACCAAACAGGATCTAATAATCCTATCGGATTAAACTCAAATATTGATAAAATTCCATTTCACCCATATTTCACTTTTAAGGATATTGTCGGTTTTATTGTAATAATTTTTGCTTTAATTGCCTTAGTATTAATTAACCCTTATTTATTAGGAGATCCAGATAATTTCATCCCAGCTAATCCATTAGTAACTCCAGCTCATATTCAACCAGAATGATATTTTTTATTTGCATATGCTATTTTACGATCTATTCCTAATAAATTAGGAGGAGTAATTGCTTTAGTTTTATCTATTGCAATTTTAATAATTTTACCTTTTACTAACTTAAGAAAATTCCGAGGAATTCAATTTTACCCAATTAATCAAATTTTATTTTGAATTATAGTAGTAACAGTAATTTTATTAACATGAATTGGAGCTCGACCAGTTGAAGAACCTTATGTTTTAATTGGACAAATTTTAACAGTTGTTTATTTTTTATACTATTTAATTAACCCATTAGTTAATAAATGATGAGATAATTTATTAAATTAATTAGTTAATGAGCTTGAATAAGCATATGTTTTGAAAACATAAGATAGAATTTAATTTTCTATTAACTTTACTAAATTTAATTATATAATAAAGAAATTAATAAAATTTTAAACCCAATAAAAAATAATAAATAATTTAAAGAAAAAGATAAAAAACACTTTCAAGCTAAATATATTAATTTATCATAACGAAATCGAGGTAAAGTACCACGAACTCAAATAAAAACAAAAGAAATAAATGTTAATTTTACATAAAAAAATAATCTAAAAACATCACATCCTAAAAAAATTACAGAAAATAATATTCTTATAAATAAAATTCTTGCATATTCAGCTATAAAAATTAAAGCAAAT
			CCCCCTCTTCTATATTCTACATTAAATCCAGAAACTAATTCTGATTCCCCTTCAGCAAAATCAAATGGAGTTCGATTAGTTTCAGCCAAAGAAATAGTTAATCAAACTAAAGCTATAGGGAATAAAATAACTAAAAATCATATATAAATCTGATAATAATAAAAATAAACTATATTATATCTTCCAATTAAAAAAATAAAAGATAATAAAATTAATGCTAAACTAACTTCATAAGAAATCGTCTGAGCTACTGCCCGTAATCCTCCTAATAAAGCATAATTAGAATTTGATGATCAACCTGCTACTATAACAGTATAAACCCCTAAACTTGTACAACATAAAAAAAATAATCCACCTAAATTAAATGAATACAATTTAACAAAAAAAGGTATACATATCCAAACAAATAAAGATAAAAATAAAGAAAAAATTGGTGAAATATAATATCTTAAATAATTTGATAATAAAGGATAAGTTTGTTCCTTAGTAAATAACTTAATTGCATCACAAAAAGGTTGAGGAATTCCTATTAAACCTACTTTATTAGGACCCTTACGAATTTGAATATACCCTAAAACTTTTCGTTCTAATAAAGTTAAAAAAGCTACTCTTACTAACACACAAATAATTAATAATAAACTTCCAATTAATGATAAAACAAATTCTATATAAAACAAGTACTATTTGTAATAAAAATTACATAAATAAATTCTAAATTTATTGCACTAATCTGCCAAAATAGTTTATATTAATAATATTCATAATAAAAAATATAATTATTCTAATATTTGGTCCTTTCGTACTAAAATATTATAATTTTTTAAAGATAGAAACCAACCTGGCTTACACCGGTTTGAACTCAGATCATGTAAGAATTTAAAAGTCGAACAGACTTAAAATTTGAACGGCTACACCCAAAATTATATCTTAATCCAACATCGAGGTCGCAATCTTTTTTATCGATATGAACTCTCCAAAAAAATTACGCTGTTATCCCTAAAGTAACTTAATTTTTTAATCATTATTAATGGATCAACAATTCATAAATTAATGTTCTTATAAATTAAAAGTTTTTTAAATTTTAATATCACCCCAATAAAATATTTTATTTTATTAAAATTAAAATAATCTTTATAATTAAAATAAATAAAATATAAAGATTTATAGGGTCTTCTCGTCTTTTAAATTTATTTTAGCTTTTTGACTAAAAAATAAAATTCTATAAAAAATTTAAATGAAACAGTTAATATTTCGTCCAACCATTCATTCCAGCCTTCAATTAAAAGACTAATGATTATGCTACCTTTGCACAGTCAGAATACTGCGGCCATTTAAAAATTTTCAGTGGGCAGGTTAGACTTTATATTTAATTCAAAAAGACATGTTTTTGTTAAACAGGCGAACATTATTTTTGCCGAATTCTTTATTTAAACTTATCATTAAAATTTATTTTTACATAAAAATATACTAATTCTATCATTATTTCTTAATTTTATTAATTAAAATTAATATTTCAATAAATAATTAAAATTTAATAAATAATTTAATTTATAAAATAAATTATAACAAATTTTTTAATAATTGCTAATTCTAAGCATATATTTATTAAATTTATTTATTATTTTTAAAAATTTATTTTATAGCTTATCCCATAAAATATTAAAATTATAAATTATTTAATTTTTTAAATAACTAAATAAATTTATAATTTCTAAATTAAATTTATTTCTTGAAAAACTAGATACCTTTAAAAACGAATAACATTTCATTTCTAATATAATATTTTAAATAATTTTGTTACATTAACTTATATATTATATTAACTCTTTTAAAATCGAGAAAAATAAATATTTATTTTTTATTTAATAAACGCTGATACACAAGGTACAATAAATTAAATTTTCTTTTATAATAAAAATTTTTCAAATTATTTCAATTTTCTTTCACAATACTATTACACTATTATTAAAATTATTTTTTCTTTAAACAATACTAAAACA
			CTTAAATTTATAGTTATTTCTAATATTTTAAAATTTAATATTAATAATTAATAAATAAAATCTAATCAATTTATATTGATTTGCACAAAAATCTTTTCAATGTAAATGAAATGCTTTACTTTATAAGCTTTAAATTGTCTTTCTAGATACACTTTCCAGTACATCTACTATGTTACGACTTATCTTACCTTAATAATAAGAGCGACGGGCGATGTGTACATATTTTAGAGCTAAAATCAAATTATTAATCTTTATAATTTTACTACCAAATCCACCTTCAAAAACTTTTTCATAGTTTTATTCGTTTAAATAATTTTATTGTAACCCATTATTACTTAAATATAAGCTACACCTTGATCTGATATAAATTTTAATAAAAATTATTGAATATTATTATTCTTATAAAATATTCTGATAACGACGGTATATAAACTGATTACAAATTTAAGTAAGGTCCATCGTGGATTATCGATTACAAAACAGGTTCCTCTGGATAGACTAAAATACCGCCAAATTTTTTAAGTTTCAAGAACATAACTATTACTACTTTAGTGAACAAATTACATTTTAAATAATAGGGTATCTAATCCTAGTTTTTTACTAAAATTTTTTAGCTTCAATTATTATAATAAAAAATATTTTAAATATAAAATTTCACTTAATATATTTAATTTTATTTTAAAAAATCAATTTAACTAACACTAAAAAAATTTATTTGTATTATTGGTGTAACCGCGACTGCTGGCACCAATTTAGTCAATACTCTTTTATATTGCTATTTCTAAATTTCTTTAATTAATAATACTAATTACTGCGAATAATATCTTCTTTATTTATTATTAAAATAAATAAATAATCACACAAAAATTTACATATAAATCAAATTAATAACAAATTTTTAAGCCAAAATAAAACTTTAA
		</sequence>
		<sequence>
			<taxon idref="Drosophila_ananassae_SRR491409"/>
			NNTNAATTGCCTGATAAAAAGGGTTATCTTGATAGGGTAAATCATGCAGTTTTCTGCATTCATTGACACATTTTTATGTTTTTTATTATAAAGATTTTATATTTAATAGAATTAAACTATTCCCGAAAGTATCAAAAACTTTTGTGCATCATACACCAAAATATATCATTATTTATATAAATTTTAAAAAGATAAGCTAATTAAGCTACTGGGTTCATACCCCATTTATAAAGGTTATAGTCCTTTTCTTTTTAATTTTTAATAATTCATCAAAAATTTTATTTATTACAGTCATAATTATTGGAACACTAATTACAGTTACATCTAACTCTTGGTTGGGAGCTTGAATAGGTCTTGAAATTAATTTGTTGTCTTTTATTCCCCTATTAAGAGATAATAATAATTTAACATCTACTGAATCTTCTTTAAAATATTTTTTAACCCAAGCTTTAGCATCAACTGTTTTATTATTTTCAGTAATTTTATTAATATTAAAAAATAATTTTAATAATGAAGTTAATGAATCTTTTACTTCTATAATAATTATATCATCATTATTATTAAAAAGAGGAGCAGCTCCGTTTCATTTTTGATTTCCAAATATAATGGAAGGTTTAAATTGAACAAATTCTTTATTATTAATAACTTGACAAAAAATTGCTCCTTTAATATTAATTTCTTATTTAAATATTAAGGAACTTTTATTAATTAGAGTAATTTTATCAGTAATTGTTGGAGCTATTGGGGGGTTAAATCAAACTTCTTTACGAAAATTAATATCTTTCTCTTCAATTAATCATCTAGGATGAATATTAAGTTCTTTAATAATTAGAGAATCAATTTGACTAGTTTATTTTTTATTTTATTCTTTTTTATCTTTTATTTTAACATTTATATTTAATATTTTTAAATTATTTCATTTAAATCAATTATTTTCTTGATTTATCAATAGAAAAATTTTAAAATTTACATTATTTATAAATTTTTTATCTTTAGGAGGGTTGCCACCATTTTTAGGATTCTTACCTAAATGATTAGTAATTCAACAACTAACTTCTTGTAATCAATATTTTTTATTGACTGCAATAATGATGTCAACTTTAATTACTTTATTTTTTTATTTACGAATTTGTTATTCAGCTTTTATATTAAATTATTTTGAAAATAATTGAATAATAACATTAAATATAAATAATTTTAATATAAATTTATATTTAATTTTAACATTTTTTTCAATTTTTGGATTAATTTTAATTTCATTATTTTTTTTTATACTTTAAGGCTTTAAGTTAATAAAACTAATAGCCTTCAAAGCTGTAAATATGGGAGTATCCTTTAAGCCTTAGTAAATTTATTACTCCTTCAAAATTGCAGTTTGATGTCATTGTTGACTATAAGACCTAATATTTGTTATGATTATGATTAAGAAGAATTTTTCTTATAAATAGATTTACAATCTATCGCCTAAACTTCAGCCACTTAATCTAATCGCGACAATGATTATTTTCAACAAATCATAAAGATATTGGAACATTATATTTTATTTTTGGAGCTTGAGCTGGAATAGTTGGAACTTCACTAAGTATTTTAATTCGAGCTGAATTAGGACACCCTGGAGCTTTAATTGGAGATGATCAAATTTATAACGTTATTGTAACAGCACACGCTTTTATTATAATTTTTTTCATGGTTATACCAATTATAATTGGAGGATTTGGGAATTGATTAGTTCCTTTAATATTAGGAGCACCTGATATAGCATTCCCACGAATAAATAATATAAGATTTTGATTACTACCCCCTGCTCTTTCTCTATTATTAGTAAGAAGAATAGTTGAAAATGGAGCTGGTACTGGGTGAACAGTTTACCCACCTCTTTCAGCTGGAATTGCTCATGGAGGGGCTTCAGTTGATCTAGCTATTTTTTCATTACATTTAGCCGGAATTTCTTCAATTTTAGGAGCTGTAAATTTTATTACAACAGTAATTAATATACGATC
			AACTGGAATTACTCTAGATCGTATACCTTTATTTGTTTGATCGGTAGTAATTACAGCTTTATTATTACTTTTATCTTTACCAGTATTGGCTGGAGCTATTACCATATTATTAACAGATCGAAATTTAAATACATCATTTTTTGACCCAGCTGGAGGGGGAGATCCAATTTTATACCAACATTTATTTTGATTTTTTGGGCACCCAGAAGTATATATTTTAATTTTACCAGGATTCGGAATAATTTCTCATATTATTAGTCAAGAATCAGGTAAAAAGGAAACATTCGGGTCTTTAGGAATAATTTATGCAATATTAGCAATTGGATTATTAGGTTTTATTGTATGAGCTCATCATATATTTACTGTTGGAATAGACGTAGATACTCGAGCTTATTTTACTTCAGCAACTATAATTATTGCTGTTCCAACTGGTATTAAAATTTTCAGATGATTAGCCACATTACACGGAACTCAATTAACTTATTCCCCTGCTATTTTATGAGCATTAGGATTTGTCTTTTTATTTACAGTAGGTGGATTAACAGGAGTTGTTTTAGCTAATTCTTCTGTTGATATTATTCTTCATGATACATATTATGTTGTAGCTCATTTTCACTATGTATTATCAATAGGAGCTGTATTTGCTATTATAGCAGGATTTATTCACTGATATCCATTATTTACTGGATTAACATTAAATGTAAAATGATTAAAAAGTCAATTTATTATCATATTTATTGGAGTAAATTTAACATTTTTCCCACAACACTTTTTAGGATTAGCTGGTATGCCTCGTCGATATTCAGACTATCCAGATGCATATACTACATGAAATGTAGTATCTACAATTGGTTCAACTATTTCTTTATTAGGAATTTTATTTTTCTTTTATATTGTATGAGAAAGTTTAGTATCTCAACGACAAGTAATTTATCCAGTTCAATTAAATTCTTCAATTGAATGATACCAAAATACTCCTCCTGCTGAACATAGTTATTCTGAATTACCCCTTTTAACTAATTAATTTCTAATATGGCAGACTAGTGCAATGGATTTAAGCTCCATATATAAAGTATTTTACTTTTATTAGAAAATAAATGTCTACATGAGCTAATTTAAATCTTCAAGATAGAGCTTCTCCTTTAATGGAACAATTAATTTTTTTTCATGATCATGCATTATTAATTTTAATTATAATTACTGTTTTAGTAGGATATTTAATATTTATGTTATTTTTTAATAATTATGTAAATCGATTTCTTTTACATGGTCAATTAATTGAAATAATTTGAACAATTTTACCAGCAATTATTTTATTATTCATTGCTTTTCCTTCTCTTCGTCTTTTATACTTACTTGATGAAATTAATGAACCATCTGTAACTTTAAAAAGTATTGGACATCAATGATATTGAAGTTATGAATATTCAGATTTTAATAATATTGAATTTGATTCTTATATAATTCCTACTAATGAATTAGCAACTGATGGATTTCGTTTATTAGACGTTGACAATCGAGTAGTTTTACCTATAAATTCTCAAATTCGAATTTTAGTAACAGCTGCTGATGTAATTCACTCTTGAACAATTCCAGCTTTAGGAGTTAAGGTTGATGGAACTCCTGGACGATTAAACCAAACTAACTTTTTTATTAATCGACCTGGATTATTTTATGGACAATGTTCAGAAATTTGTGGGGCCAATCATAGTTTTATACCAATTGTAATTGAAAGTGTTCCTGTAAATTATTTTATTAAATGAATTTCTAATAATAATTCTTCATTAGATGACTGAAAGCAAGTGATGGTCTCTTAAACCATTTTATAGTAAATTAGCACTTACTTCTAATGGAATATATATATATATATATATATATATTAACTAAAAAATTAGTTAAATATATAACATTAGTATGTCAAACTAAAATTATTAAATTATTAATATTTTTTAATTCCACAAATAGCACCAATTAGATGATTATTATTATTTATTGTATTT
			TCTATTACATTTATTTTATTTTGTTCAATTAATTATTATTCTTATATACCTTCTTCTCCTAAATCTAATGAATTAAAAAATATTAATTTAAATTCAATAAATTGAAAATGATAACAAATTTATTTTCTGTATTCGACCCTTCAGCAATTTTTGGTATTTCTCTAAATTGATTAAGAACATTTTTAGGATTATTAATAATTCCTTCAATTTACTGATTAATACCTTCTCGATATAATATTTTTTGAAATTCAATTTTATTAACTTTACATAAAGAATTTAAAACTTTACTAGGACCTTCAGGACACAATGGTTCAACATTTATTTTTATTTCTTTATTTTCATTAATTTTATTTAATAATTTTATAGGATTATTCCCATATATTTTTACAAGAACAAGTCATTTAACTTTAACTTTATCTTTAGCTTTACCATTATGATTATGTTTTATATTATATGGATGAATAAATCATACACAACATATATTTGCTCATTTAGTACCTCAAGGAACACCAGCTGTTTTAATACCTTTTATGGTTTGCATTGAAACAATTAGAAATGTAATTCGACCAGGAACATTAGCTGTTCGACTAACTGCTAATATAATTGCAGGTCATTTATTATTAACTTTATTAGGTAATACAGGACCTTCTATATCTTATGTTCTTGTAACATTTTTATTAATTGCACAAATTGCTTTACTAGTTCTTGAATCAGCTGTAGCTATAATTCAATCCTATGTATTTGCTGTTTTAAGAACTTTATACTCTAGAGAAGTAAATTAATGTCAACACATTCAAATCACCCTTTTCATTTAGTTGATTATAGACCATGACCTTTAACAGGAGCAATTGGAGCTATGACAACTGTATCAGGAATAGTAAAATGATTCCATCAATATGATATTTCATTATTTTTTTTAGGAAATGTTATTACTATTTTAACAGTTTATCAATGATGACGAGATGTATCACGAGAAGGAACATATCAAGGACTTCATACTTATGCAGTAACAATTGGATTGCGATGAGGAATAATTTTATTTATTTTGTCAGAAGTTTTATTTTTTGTTAGATTTTTCTGAGCATTTTTTCATAGAAGTTTATCTCCAGCTATTGAATTAGGAGCTTCATGACCCCCAATGGGAATTATTTCATTTAATCCATTCCAAATTCCTTTATTAAATACAGCTATTTTATTAGCTTCAGGAGTTACAGTTACATGAGCTCATCATAGACTTATAGAAAATAATCATTCTCAAACAACTCAAGGTTTATTTTTTACAGTTTTATTGGGAGTATATTTTACAATTTTACAAGCTTATGAATATATTGAAGCTCCTTTTACTATTGCAGACTCAGTTTATGGTTCAACATTTTTTATGGCTACAGGATTTCATGGAATTCATGTATTAATTGGAACAACTTTTTTATTAGTATGTTTATTACGACATTTAAATAATCATTTTTCAAAAAATCATCATTTTGGATTTGAAGCAGCTGCATGATATTGACATTTTGTTGATGTAGTTTGATTATTTTTATATATTACAATTTACTGATGAGGAGGATAATTTATTATTATTATCTATATAGTATAAAAGTATATTTGACTTCCAATCATAAGGTCTATTAATAATAGTATAGATAATTTTTTCAATTATTTTAATCGCTTTAATTATTTTATTAATTACAACTATTGTAATATTTCTAGCTTCTATCTTATCAAAAAAAGCTTTTATTGACCGAGAAAAAAGTTCACCTTTTGAATGCGGATTTGACCCAAAATCTTCTTCTCGATTACCATTTTCTTTACGATTCTTTTTAATTGCAATTATTTTCTTAATTTTTGATGTAGAAATTGCTTTAATTTTACCAATAATTATTATTTTAAAATTTTCAAATATTATAATTTGATCAATTACAGCAATTTTATTTATTTTAATTTTACTAATTGGTTTATACCACGAATGAAATCAAGGTATATTAAATTGATCAAATTAA
			ATTAGGGTTGTAGTTAATTATAACATTTGATTTGCATTCAAAAAGTATTGAATTTCAATCTACCTTATGAATATGAAGCGATGAATTGCAGTTAGTTTCGACCTAACTTTAGGTAATTTTACCCTTATTCTTTAATTGAAACCAAAAAGCGGTATATCACTGTTAATGATACTATTGAGTAAAAACTCCAATTAAGGAAGTATGATGATCAAGTAAAAGCTGCTAACTTTTTTCTTTTAATGGTTAAATTCCATTTATACTTCTATTTATATAGTTTAAAATAAAACCTTACATTTTCATTGTAATAATAAAATAATTAATTTTTATAAATTACTAAAATTAATTCACTATATCCAAAGATAAATTTATCTCCATAACATCTTCAGTGTCATACTCTAAATATAAGCTATTTGAATATATAAATAATAAAAAATTTAATAAAATTAAAATTCAAAATACAAATAATATTAAATAAATTTTTAAACTATTATTATGTATTAAAAATAAAGTTTGAGAATAATTAACTAATTTTTGATATAAATGTTGACCTCCAAAATATTCTGACCATCCTTGATCAAATCTTTTTACAACCAACTGTCCTATATTTAAAGGATAAAAAATTATTCCATAAGTTCTAATATAAGGTATAAATCATATAGAACCTAAAAATACAGAAATATTATAATTTAATAAAGATTTATTTAAAGAATAAAGATTAATTATAGAAATTAAATAACCAAATAAACCACCAAAAATACATACAAATAATGTTAAAAACTTTATTAACTTAGGTAAACAAATTATATAGGGAATAGGAAAAATCAATCAATTTAATATTCTACCACCAATAATTCTTATAATTAATAAACCTATTATTCCACGTAATATTACTCAACTTTCATCATTTAATATATTTAATCTCCCACAATTTAAATCACCAGTTATAGAATAATAAACTAAACGAAAGGAATAACTAACTGTTAAACCAGTAGAAAAAAAATATAAAAAAAATGAAAATATATTGATATTTCTAATTATTACTACTTCTAAAATTATATCCTTAGAATAAAATCCAGCTAAAAATGGCATCCCACATAAAGCTAAATTAGAAACATTAAAACAAGCAGATGTTAAAGGTATATGAATTCTTAAACCCCCTATTAAACGAATGTCTTGAGAATTATTTATATTATGAATAATAGCTCCAGCACATATAAATAATAAAGCCTTAAATAAAGCATGAGTTAAAAGATGAAATATAGCCAACTTATAAAATCCTATTGATAAAATTCTTATCATTAAACCTAATTGACTTAAAGTAGATAAAGCAATAATTTTCTTTAAATCAAATTCAAAATTAGCACCTAATCCAGATATAAATATTGTTAATCTAGCTAATAATAATAATAATTGACCTAATCATGAAGAACTTAATAAAATATTAAAACGAATTAATAAATAAACCCCAGCTGTTACTAAAGTTGAAGAATGGACTAAAGCTGAAACTGGAGTAGGCGCAGCTATAGCAGCAGGTAATCACGAAGAAAAAGGAATTTGAGCTCTTTTAGTTATAGCAGCTAATATTACTAATCTACCAATTAATAATATTTCAAATTCATTTTGTATAACTTCTAAATAAAAAATATAATTTCATCTACCATAATTTAATATTCAAGCAATAGCTAATAATAGGGCAACATCTCCAATTCGATTAGATAAAGCAGTTAATATCCCGGCGTTATAAGATTTAATATTTTGAAAATAAATTACCAAACAATAAGAAACTAATCCTAATCCATCCCAACCAAGTAAAATTCTAATTAAATTTGGTCTAATAATTAATAATATCATTGATAAAACAAATATCAATACTAATATAATAAATCGATTAATATTTTCATCTCTTTCTATATATTCTTTTCTGTAAAAAATTACTAAAGAAGCAATTATTAAAACAAATGACATAAATAATAAACTTATTCAATCAAATAAAAAAGTTA
			TTACAATTCTTATAGAATTTAATGAAACAACTTCCCATTCAATAAAATAAACTATATTATTTAACAAAAAATATAAACTAAATAAAAAACATGAAAAACTAATAGAAATTAAATTTACAAATCTAATTCTACAAATTGATAAATATTTCACGATCTAAAATGAATTTTTTCATATCACTAACACCACAAATTAGTATTTTTATTAAACTATTTAAATATAATCATAATATACATGATTCTCCCTTTAAAATTAATAAATTTAATGGTAATCAATGTAATAATATTAATAAATATTCTCGAATTTTCCCTCCTCTAAAAGCATAAACCCCTGAAAATAACTTTCCATGTTGACTAAAAGAATATAAATATAAAGTATAAGCTGCTCTAAAAAATGATAATAAAGATAGTATAATTATAGAAACTCAAGATCAAGAAACAATTCTATTTAATAAAGAAATTTCACCTAATAAATTTAAGGTAGGAGGAGCAGCTATATTAGCTGAACTTAATAAAAATCACCATAAACTTATTGAAGGTATAAAATTTAATATACCCTTATTAATTAATAATCTTCGACTTCCTAAACGTTCATAAGAAACATTTGCTAAACAAAATAATCCTGAAGAACATAAACCATGAGCAATTATTAAAGTATATGAACCAGATAATCCTCAATAAGTTATAGTTAATAATCCAGACAATACAATTCCTATGTGAGCCACAGAAGAATAGGCAATTAAAGATTTTAAATCAGTTTGACGTAAACATACTAATCTCACTAATACTCCCCCTACTAATCTAATTCTAATTCAAACAAATCTATATTTTAAATTTATTAATTGAATAAAAGAAATAACCCGCAATAAACCATAACCACCTAATTTTAATATAATTCCAGCTAAAATTATTGAACCAGAAACAGGAGCTTCAACATGAGCCTTAGGCAACCATAAATGAACTAAAAATATTGGTATTTTTACTAAAAAAGCACATAATAAACAAAAATATAATAAATCATAATTAAATATAAAATTATTTATTAAATAAAAATTTATTGAACCAGTTTTATTTATTACATAAAAAATACCAATTAATATGGGTAAAGATACTAATAAAGTATAAAATAATAAATAAACTCCAGCTTGTAAACGTTCTGGTTGGTAACCTCACCCTAAAATTAAAAATAATGTAGGAATTAATCTTCTTTCAAAAAATAAATAAAACATAAATAATCTTATTCTTCTAAATGTTAAAATTAATAAAATTAATAAAACAACAATATTTAATAAAAATAAATTTTTATAATTATTATATTTATTAACACTTTCACTAGCCATTAATATTAATGAACAAATTCATAATCTTAATAAAACTAAACCATATGAAAGTATATCACAACCTAAAAAATAAGAAATTTCTGATCAATAATTTATAAAATTATTTATTAATAAAAAAATAAAACTAATAAAAAATAATATAATCTGTACCATTCAATATATATTATTAATAAAACATACAGGTAATAAAAATACTAAAAACAAAATAATTTTTAACATTATATAATATTAAATGATTGAAAATAATCATTTCCATGAGTTCGAATTATAGATACCAAAATTGATAAACCTAAAGCCCCTTCACATACTCTAAAAGTTAAAAATATTATTCTAAAATAACTTTCATAATTTAATATATTTAAATAAATAAATAATATAAAAAATAAAATTAAAACAATAAATTCTAAACTTAATAATATAGATAATAAATGCTTTCGATTAGAAACAAAACAAAATAAACCTAAAATAAATAAAATTATAGGTAGACTTCAATATAAAATTATAATCATTAGTTTTAATAGTTTAATAAAAACATTGGTCTTGTAAATCAAAAATAAGATTATTTCTTTTAAAACTTCAAGAGAAAAGAAAATTCTTTTTCATTAATCCCCAAAATTAATATTTTATATAAACTACCTCTTGATATTATTCAATTAATACTAT
			ATTCTTTAATTTTTTTAACAACAATTATTTTTTCAAATATAATTCACCCATTGGCTATGGGATTAACTTTATTAATTCAAACAGTTTTTATTTGTTTAATCACAGGTTTAATAACTAAAACATTTTGATACTCTTATATTTTATTTCTAATTTTTTTAGGGGGAATATTAGTTTTATTTATTTATGTTACATCACTAGCTTCAAATGAAATATTTAATTTATCAATTAAATTAACTTTATTTTCAGGTATTTTATTATTTAATTTATTTTTAATTTCAATTATCATTGATAAAACTTCAATTTCTTTTTTTATAAATAATAATGAAATACTTTCAATTTTTAATAATAATTCATATATTACAGAAAATTCTTTATCATTAAATAAATTATATAATTTTCCAACAAATTTTATCACAATTTTATTAATAAATTATTTATTAATTACTTTAATTGTTGTTGTAAAAATTACTAAATTATTTAAGGGACCATTACGAATAATATTTTAAACTAATGAATAAACCTTTACGAACTTCCCACCCATTATTTAAAATTGCTAATAACGCATTAGTAGATTTACCAGCTCCTATTAATATTTCAAGATGATGAAATTTTGGATCATTATTGGGATTATGTTTAATTATTCAAATTTTAACTGGATTATTTTTAGCTATACATTATACAGCAGACGTAAACTTAGCTTTTTACAGAGTAAATCATATCTGTCGTGACGTAAATTATGGATGATTATTACGAACTCTACATGCTAATGGTGCGTCATTTTTTTTTATTTGCATTTATTTACATGTAGGACGAGGAATATACTACGGTTCATATTTATTTACCCCTACATGATTAGTTGGAGTAATTATTTTATTTTTAGTTATAGGAACTGCTTTTATAGGATATGTTCTTCCTTGAGGTCAAATATCATTTTGAGGAGCAACAGTAATTACAAATTTATTATCTGCCATTCCTTATTTAGGAATAGATTTAGTACAATGAGTATGAGGAGGATTTGCAGTTGATAATGCAACTCTTACTCGATTTTTTACATTTCACTTTATTTTACCTTTTATTGTTTTAGCTATAACAATAATTCATTTATTATTTTTACACCAAACAGGATCTAATAATCCTATCGGATTAAACTCAAATATTGATAAAATTCCATTTCACCCATATTTCACTTTTAAGGATATTGTCGGTTTTATTGTAATAATTTTTGCTTTAATTGCTTTAGTATTAATTAACCCTTATTTATTAGGAGATCCAGATAATTTCATCCCAGCTAATCCATTAGTAACTCCAGCTCATATTCAACCAGAATGATATTTTTTATTTGCATATGCTATTTTACGATCTATTCCTAATAAATTAGGGGGAGTAATTGCTTTAGTTTTATCTATTGCAATTTTAATAATTTTACCTTTTACTAACTTAAGAAAATTCCGAGGAATTCAATTTTACCCAATTAATCAAATTTTATTTTGAATTATAGTAGTAACAGTAATTTTATTAACATGAATTGGAGCTCGACCAGTTGAAGAACCTTATGTTTTAATTGGACAAATTTTAACAGTTGTTTATTTTTTATATTATTTAATTAACCCATTAGTTAATAAATGATGAGATAATTTATTAAATTAATTAGTTAATGAGCTTGAATAAGCATATGTTTTGAAAACATAAGATAGAATTTAATTTTCTATTAACTTTACTAAATTTAATTATATAATAAAGAAATTAATAAAATTTTAAACCCAATAAAAAATAATAAATAATTTAAAGAAAAAGATAAAAAACACTTTCAAGCTAAATATATTAATTTATCATAACGAAATCGAGGTAAAGTACCACGAGCTCAAATAAAAACAAAAGAAATAAATGTTAATTTTACATAAAAAAATAATCTAAAAACATCACATCCTAAAAAAATTACAGAAAATAATATTCTTATAAATAAAATTCTTGCATATTCAGCTATAAAAATTAAAGCAAAT
			CCCCCTCTTCTATATTCTACATTAAATCCAGAAACTAATTCTGATTCCCCTTCAGCAAAATCAAATGGAGTTCGATTAGTTTCAGCCAAAGAAATAGTTAATCAAACTAAAGCTATAGGAAATAAAATAACTAAAAATCATATATAAATCTGATAATAATAAAAATAAACTATATTATATCTTCCAATTAAAAAAATAAAAGATAATAAAATTAATGCTAAACTAACTTCATAAGAAATCGTTTGAGCTACTGCCCGTAATCCCCCTAATAAAGCATAATTAGAATTTGATGATCAACCTGCTACTATAACAGTATAAACCCCTAAACTTGTACAACATAAAAAAAATAATCCACCTAAATTAAATGAATACAATTTAACAAAAAAAGGTATACATATCCAAACAAATAAAGATAAAAATAAAGAAAAAATTGGTGAGATATAATATCTTAAATAATTTGATAATAAAGGATAAGTTTGTTCCTTAGTAAATAACTTAATTGCATCACAAAAAGGTTGAGGAATTCCTATTAAACCTACTTTATTAGGACCCTTACGAATTTGAATATACCCTAAAACTTTTCGTTCTAATAAAGTTAAAAAAGCTACTCTTACTAACACACAAATAATTAATAATAAACTTCCAATTAATGATAAAACAAATTCTATATAAAACAAGTACTATTTGTAATAAAAATTACATAAATAAATTCTAAATTTATTGCACTAATCTGCCAAAATAGTTTATATTAATAATATTCATAATAAAAAATATAATTATTCTAATATTTGGTCCTTTCGTACTAAAATATTATAATTTTTTAAAGATAGAAACCAACCTGGCTTACACCGGTTTGAACTCAGATCATGTAAGAATTTAAAAGTCGAACAGACTTAAAATTTGAACGGCTACACCCAAAATTATATCTTAATCCAACATCGAGGTCGCAATCTTTTTTATCGATATGAACTCTCCAAAAAAATTACGCTGTTATCCCTAAAGTAACTTAATTTTTTAATCATTATTAATGGATCAACAATTCATAAATTAATGTTCTTATAAATTAAAAGTTTTTTAAATTTTAATATCACCCCAATAAAATATTTTATTTTATTAAAATTAAAATAATCTTTATAATTAAAATAAATAAAATATAAAGATTTATAGGGTCTTCTCGTCTTTTAAATTTATTTTAGCTTTTTGACTAAAAAATAAAATTCTATAAAAAATTTAAATGAAACAGTTAATATTTCGTCCAACCATTCATTCCAGCCTTCAATTAAAAGACTAATGATTATGCTACCTTTGCACAGTCAGAATACTGCGGCCATTTAAAAATTTTCAGTGGGCAGGTTAGACTTTATATTTAATTCAAAAAGACATGTTTTTGTTAAACAGGCGAACATTATTTTTGCCGAATTCTTTATTTAAACTTATCATTAAAATTTATTTTTACATAAAAATATACTAATTCTATCATTATTTCTTAATTTTATTAATTAAAATTAATATTTCAATAAATAATTAAAATTTAATAAATAATTTAATTTATAAAATAAATTATAACAAATTTTTTAATAATTGCTAATTCTAAGCATATATTTATTAAATTTATTTATTATTTTTAAAAATTTATTTTATAGCTTATCCCATAAAATATTAAAATTATAAATTATTTAATTTTTTAAATAACTAAATAAATTTATAATTTCTAAATTAAATTTATTTCTTGAAAAACTAGATACCTTTAAAAACGAATAACATTTCATTTCTAATATAATATTTTAAATAATTTTGTTACATTAACTTATATATTATATTAACTCTTTTAAAATCGAGAAAAATAAATATTTATTTTTTATTTAATAAACGCTGATACACAAGGTACAATAAATTAAATTTTCTTTTATAATAAAAATTTTTCAAATTATTTCAATTTTCTTTCACAATACTATTACACTATTATTAAAATTATTTTTTCTTTAAACAATACTAAAACA
			CTTAAATTTATAGTTATTTCTAATATTTTAAAATTTAATATTAATAATTAATAAATAAAATCTAATCAATTTATATTGATTTGCACAAAAATCTTTTCAATGTAAATGAAATGCTTTACTTTATAAGCTTTAAATTGTCTTTCTAGATACACTTTCCAGTACATCTACTATGTTACGACTTATCTTACCTTAATAATAAGAGCGACGGGCGATGTGTACATATTTTAGAGCTAAAATCAAATTATTAATCTTTATAATTTTACTACCAAATCCACCTTCAAAAACTTTTTCATAGTTTTATTCGTTTAAATAATTTTATTGTAACCCATTATTACTTAAATATAAGCTACACCTTGATCTGATATAAATTTTAATAAAAATTATTGAATATTATTATTCTTATAAAATATTCTGATAACGACGGTATATAAACTGATTACAAATTTAAGTAAGGTCCATCGTGGATTATCGATTACAAAACAGGTTCCTCTGGATAGACTAAAATACCGCCAAATTTTTTAAGTTTCAAGAACATAACTATTACTACTTTAGTGAACAAATTACATTTTAAATAATAGGGTATCTAATCCTAGTTTTTTACTAAAATTTTTTAGCTTCAATTATTATAATAAAAAATATTTTAAATATAAAATTTCACTTAATATATTTAATTTTATTTTAAAAAATCAATTTAACTAACACTAAAAAAATTTATTTGTATTATTGGTGTAACCGCGACTGCTGGCACCAATTTAGTCAATACTCTTTTATATTGCTATTTCTAAATTTCTTTAATTAATAATACTAATTACTGCGAATAATATCTTCTTTATTTATTATTAAAATAAATAAATAATCACACAAAAATTTACATATAAATCAAATTAATAACAAATTTTTAAGCCAAAATAAAACTTTAA
		</sequence>
	</alignment>

	<!-- The unique patterns from 1 to end                                       -->
	<!-- npatterns=80                                                            -->
	<patterns id="patterns" from="1" strip="false">
		<alignment idref="alignment"/>
	</patterns>

	<!-- A prior assumption that the population size has remained constant       -->
	<!-- throughout the time spanned by the genealogy.                           -->
	<constantSize id="constant" units="years">
		<populationSize>
			<parameter id="constant.popSize" value="0.0027" lower="0.0"/>
		</populationSize>
	</constantSize>

	<!-- Generate a random starting tree under the coalescent process            -->
	<coalescentSimulator id="startingTree">
		<taxa idref="taxa"/>
		<constantSize idref="constant"/>
	</coalescentSimulator>

	<!-- Generate a tree model                                                   -->
	<treeModel id="treeModel">
		<coalescentTree idref="startingTree"/>
		<rootHeight>
			<parameter id="treeModel.rootHeight"/>
		</rootHeight>
		<nodeHeights internalNodes="true">
			<parameter id="treeModel.internalNodeHeights"/>
		</nodeHeights>
		<nodeHeights internalNodes="true" rootNode="true">
			<parameter id="treeModel.allInternalNodeHeights"/>
		</nodeHeights>
	</treeModel>

	<!-- Generate a coalescent likelihood                                        -->
	<coalescentLikelihood id="coalescent">
		<model>
			<constantSize idref="constant"/>
		</model>
		<populationTree>
			<treeModel idref="treeModel"/>
		</populationTree>
	</coalescentLikelihood>

	<!-- The strict clock (Uniform rates across branches)                        -->
	<strictClockBranchRates id="branchRates">
		<rate>
			<parameter id="clock.rate" value="1.0"/>
		</rate>
	</strictClockBranchRates>

	<!-- The general time reversible (GTR) substitution model                    -->
	<gtrModel id="gtr">
		<frequencies>
			<frequencyModel dataType="nucleotide">
				<frequencies>
					<parameter id="frequencies" value="0.25 0.25 0.25 0.25"/>
				</frequencies>
			</frequencyModel>
		</frequencies>
		<rateAC>
			<parameter id="ac" value="1.0" lower="0.0"/>
		</rateAC>
		<rateAG>
			<parameter id="ag" value="1.0" lower="0.0"/>
		</rateAG>
		<rateAT>
			<parameter id="at" value="1.0" lower="0.0"/>
		</rateAT>
		<rateCG>
			<parameter id="cg" value="1.0" lower="0.0"/>
		</rateCG>
		<rateGT>
			<parameter id="gt" value="1.0" lower="0.0"/>
		</rateGT>
	</gtrModel>

	<!-- site model                                                              -->
	<siteModel id="siteModel">
		<substitutionModel>
			<gtrModel idref="gtr"/>
		</substitutionModel>
		<gammaShape gammaCategories="4">
			<parameter id="alpha" value="0.5" lower="0.0"/>
		</gammaShape>
	</siteModel>

	<!-- Likelihood for tree given sequence data                                 -->
	<treeLikelihood id="treeLikelihood" useAmbiguities="false">
		<patterns idref="patterns"/>
		<treeModel idref="treeModel"/>
		<siteModel idref="siteModel"/>
		<strictClockBranchRates idref="branchRates"/>
	</treeLikelihood>

	<!-- Define operators                                                        -->
	<operators id="operators" optimizationSchedule="default">
		<scaleOperator scaleFactor="0.75" weight="0.1">
			<parameter idref="ac"/>
		</scaleOperator>
		<scaleOperator scaleFactor="0.75" weight="0.1">
			<parameter idref="ag"/>
		</scaleOperator>
		<scaleOperator scaleFactor="0.75" weight="0.1">
			<parameter idref="at"/>
		</scaleOperator>
		<scaleOperator scaleFactor="0.75" weight="0.1">
			<parameter idref="cg"/>
		</scaleOperator>
		<scaleOperator scaleFactor="0.75" weight="0.1">
			<parameter idref="gt"/>
		</scaleOperator>
		<deltaExchange delta="0.01" weight="0.1">
			<parameter idref="frequencies"/>
		</deltaExchange>
		<scaleOperator scaleFactor="0.75" weight="0.1">
			<parameter idref="alpha"/>
		</scaleOperator>
		<subtreeSlide size="2.7E-4" gaussian="true" weight="15">
			<treeModel idref="treeModel"/>
		</subtreeSlide>
		<narrowExchange weight="15">
			<treeModel idref="treeModel"/>
		</narrowExchange>
		<wideExchange weight="3">
			<treeModel idref="treeModel"/>
		</wideExchange>
		<wilsonBalding weight="3">
			<treeModel idref="treeModel"/>
		</wilsonBalding>
		<scaleOperator scaleFactor="0.75" weight="3">
			<parameter idref="treeModel.rootHeight"/>
		</scaleOperator>
		<uniformOperator weight="30">
			<parameter idref="treeModel.internalNodeHeights"/>
		</uniformOperator>
		<scaleOperator scaleFactor="0.75" weight="3">
			<parameter idref="constant.popSize"/>
		</scaleOperator>
		<upDownOperator scaleFactor="0.75" weight="3">
			<up>
			</up>
			<down>
				<parameter idref="treeModel.allInternalNodeHeights"/>
			</down>
		</upDownOperator>
	</operators>

	<!-- Define MCMC                                                             -->
	<mcmc id="mcmc" chainLength="10000000" autoOptimize="true" operatorAnalysis="mtDNA_Drosophila_ananassae.fst.ops.txt">
		<posterior id="posterior">
			<prior id="prior">
				<gammaPrior shape="0.05" scale="10.0" offset="0.0">
					<parameter idref="ac"/>
				</gammaPrior>
				<gammaPrior shape="0.05" scale="20.0" offset="0.0">
					<parameter idref="ag"/>
				</gammaPrior>
				<gammaPrior shape="0.05" scale="10.0" offset="0.0">
					<parameter idref="at"/>
				</gammaPrior>
				<gammaPrior shape="0.05" scale="10.0" offset="0.0">
					<parameter idref="cg"/>
				</gammaPrior>
				<gammaPrior shape="0.05" scale="10.0" offset="0.0">
					<parameter idref="gt"/>
				</gammaPrior>
				<uniformPrior lower="0.0" upper="1.0">
					<parameter idref="frequencies"/>
				</uniformPrior>
				<exponentialPrior mean="0.5" offset="0.0">
					<parameter idref="alpha"/>
				</exponentialPrior>
				<oneOnXPrior>
					<parameter idref="constant.popSize"/>
				</oneOnXPrior>
				<coalescentLikelihood idref="coalescent"/>
			</prior>
			<likelihood id="likelihood">
				<treeLikelihood idref="treeLikelihood"/>
			</likelihood>
		</posterior>
		<operators idref="operators"/>

		<!-- write log to screen                                                     -->
		<log id="screenLog" logEvery="1000">
			<column label="Posterior" dp="4" width="12">
				<posterior idref="posterior"/>
			</column>
			<column label="Prior" dp="4" width="12">
				<prior idref="prior"/>
			</column>
			<column label="Likelihood" dp="4" width="12">
				<likelihood idref="likelihood"/>
			</column>
			<column label="rootHeight" sf="6" width="12">
				<parameter idref="treeModel.rootHeight"/>
			</column>
			<column label="clock.rate" sf="6" width="12">
				<parameter idref="clock.rate"/>
			</column>
		</log>

		<!-- write log to file                                                       -->
		<log id="fileLog" logEvery="1000" fileName="mtDNA_Drosophila_ananassae.fst.log.txt" overwrite="false">
			<posterior idref="posterior"/>
			<prior idref="prior"/>
			<likelihood idref="likelihood"/>
			<parameter idref="treeModel.rootHeight"/>
			<parameter idref="constant.popSize"/>
			<parameter idref="ac"/>
			<parameter idref="ag"/>
			<parameter idref="at"/>
			<parameter idref="cg"/>
			<parameter idref="gt"/>
			<parameter idref="frequencies"/>
			<parameter idref="alpha"/>
			<parameter idref="clock.rate"/>
			<treeLikelihood idref="treeLikelihood"/>
			<coalescentLikelihood idref="coalescent"/>
		</log>

		<!-- write tree log to file                                                  -->
		<logTree id="treeFileLog" logEvery="1000" nexusFormat="true" fileName="mtDNA_Drosophila_ananassae.fst.trees.txt" sortTranslationTable="true">
			<treeModel idref="treeModel"/>
			<trait name="rate" tag="rate">
				<strictClockBranchRates idref="branchRates"/>
			</trait>
			<posterior idref="posterior"/>
		</logTree>
	</mcmc>
	<report>
		<property name="timer">
			<mcmc idref="mcmc"/>
		</property>
	</report>
</beast>
