# Supplementary material for: Large scale genome reconstructions illuminate Wolbachia evolution
Source: Nat Commun. 2020 Oct 16;11:5235. doi: 10.1038/s41467-020-19016-0 (PMC7568565; doi:10.1038/s41467-020-19016-0)
Supplement: Supplementary file 6 — Supplementary Data 2 [file 41467_2020_19016_MOESM6_ESM.zip › Scholz2020_trees and xml/mtDNA_Drosophila_mauritiana.aln.cons.tre]

#NEXUS

Begin taxa;
	Dimensions ntax=5;
	Taxlabels
		Drosophila_mauritiana_SRR1555246
		Drosophila_mauritiana_SRR483621
		Drosophila_mauritiana_SRR567550
		Drosophila_mauritiana_SRR567553
		REF_Drosophila_mauritiana
		;
End;

Begin trees;
	Translate
		1 Drosophila_mauritiana_SRR1555246,
		2 Drosophila_mauritiana_SRR483621,
		3 Drosophila_mauritiana_SRR567550,
		4 Drosophila_mauritiana_SRR567553,
		5 REF_Drosophila_mauritiana
		;
tree TREE1 = [&R] ((4[&length_range={5.815563260975704E-4,0.0018394969704127494},height_95%_HPD={0.0,1.734723475976807E-18},length_95%_HPD={7.932574035741125E-4,0.0014458409333761525},rate=1.0,length=0.0011182728857168638,length_median=0.001109130658608178,height_median=0.0,height_range={0.0,3.469446951953614E-18},height=3.7812770357365796E-19]:0.0011091306586081782,((2[&length_range={1.5186443184049002E-4,8.211062442049649E-4},height_95%_HPD={0.0,1.734723475976807E-18},length_95%_HPD={2.1419995849254636E-4,5.375321853640523E-4},rate=1.0,length=3.768118010638569E-4,length_median=3.7084876260798377E-4,height_median=0.0,height_range={0.0,3.469446951953614E-18},height=3.8236766763003946E-19]:3.708487626079837E-4,1[&length_range={1.5186443184049002E-4,8.211062442049649E-4},height_95%_HPD={0.0,1.734723475976807E-18},length_95%_HPD={2.1419995849254636E-4,5.375321853640523E-4},rate=1.0,length=3.768118010638569E-4,length_median=3.7084876260798377E-4,height_median=0.0,height_range={0.0,3.469446951953614E-18},height=3.8236766763003946E-19]:3.708487626079837E-4)[&length_range={5.906864056178543E-5,6.896466876360264E-4},height_95%_HPD={2.1419995849254574E-4,5.375321853640525E-4},length_95%_HPD={1.0951473690069135E-4,4.252981506346882E-4},rate=1.0,length=2.60587596965152E-4,posterior=1.0,length_median=2.524129355167051E-4,height_median=3.708487626079837E-4,height_range={1.5186443184049027E-4,8.211062442049655E-4},height=3.768118010638573E-4]:2.6077299772526465E-4,3[&length_range={3.087271651879466E-4,0.0011258427404666543},height_95%_HPD={0.0,1.734723475976807E-18},length_95%_HPD={4.225907517571403E-4,8.616417313135772E-4},rate=1.0,length=6.373993980290103E-4,length_median=6.316217603332479E-4,height_median=0.0,height_range={0.0,1.734723475976807E-18},height=3.90654870103876E-19]:6.316217603332484E-4)[&length_range={9.455541037927019E-5,0.0012409039863507127},height_95%_HPD={4.2259075175713964E-4,8.616417313135772E-4},length_95%_HPD={2.2835453906000969E-4,7.391595198849283E-4},rate=1.0,length=4.8087348768785504E-4,posterior=1.0,length_median=4.675338364658124E-4,height_median=6.316217603332484E-4,height_range={3.087271651879466E-4,0.0011258427404666552},height=6.373993980290103E-4]:4.775088982749299E-4)[&length_range={0.008891974412859884,0.014151697316092405},height_95%_HPD={7.932574035741137E-4,0.0014458409333761527},length_95%_HPD={0.010109494893752805,0.01262932569851903},rate=1.0,length=0.01133671898015013,posterior=1.0,length_median=0.011319397842276433,height_median=0.0011091306586081782,height_range={5.815563260975695E-4,0.0018394969704127496},height=0.0011182728857168638]:0.011329726207492861,5[&length_range={0.010118251405157347,0.015102418475069839},height_95%_HPD={0.0,1.734723475976807E-18},length_95%_HPD={0.011195673885037215,0.01371551465844242},rate=1.0,length=0.012454991865867035,length_median=0.012438856866101038,height_median=0.0,height_range={0.0,1.734723475976807E-18},height=3.8448764965823024E-19]:0.01243885686610104)[&height_95%_HPD={0.011195673885037215,0.01371551465844242},length=0.0,posterior=1.0,height_median=0.01243885686610104,height_range={0.010118251405157349,0.015102418475069839},height=0.012454991865867036];
End;
