# Supplementary material for: Large scale genome reconstructions illuminate Wolbachia evolution
Source: Nat Commun. 2020 Oct 16;11:5235. doi: 10.1038/s41467-020-19016-0 (PMC7568565; doi:10.1038/s41467-020-19016-0)
Supplement: Supplementary file 6 — Supplementary Data 2 [file 41467_2020_19016_MOESM6_ESM.zip › Scholz2020_trees and xml/mtDNA_Drosophila_melanogaster_MUMmerCluster0005_85of91.aln.xml]

<?xml version="1.0" standalone="yes"?>

<!-- Generated by BEAUTi v1.8.2                                              -->
<!--       by Alexei J. Drummond, Andrew Rambaut and Marc A. Suchard         -->
<!--       Department of Computer Science, University of Auckland and        -->
<!--       Institute of Evolutionary Biology, University of Edinburgh        -->
<!--       David Geffen School of Medicine, University of California, Los Angeles-->
<!--       http://beast.bio.ed.ac.uk/                                        -->
<beast>

	<!-- The list of taxa to be analysed (can also include dates/ages).          -->
	<!-- ntax=85                                                                 -->
	<taxa id="taxa">
		<taxon id="Drosophila_mela-ogaster_ERR1092837"/>
		<taxon id="Drosophila_mela-ogaster_ERR1092838"/>
		<taxon id="Drosophila_mela-ogaster_ERR1092840"/>
		<taxon id="Drosophila_mela-ogaster_ERR1092843"/>
		<taxon id="Drosophila_mela-ogaster_ERR1092844"/>
		<taxon id="Drosophila_mela-ogaster_ERR701706"/>
		<taxon id="Drosophila_mela-ogaster_ERR705964"/>
		<taxon id="Drosophila_mela-ogaster_ERR789490"/>
		<taxon id="Drosophila_mela-ogaster_SRR1179774"/>
		<taxon id="Drosophila_mela-ogaster_SRR1183469"/>
		<taxon id="Drosophila_mela-ogaster_SRR1183652"/>
		<taxon id="Drosophila_mela-ogaster_SRR1183659"/>
		<taxon id="Drosophila_mela-ogaster_SRR1184622"/>
		<taxon id="Drosophila_mela-ogaster_SRR1184625"/>
		<taxon id="Drosophila_mela-ogaster_SRR1184626"/>
		<taxon id="Drosophila_mela-ogaster_SRR1184627"/>
		<taxon id="Drosophila_mela-ogaster_SRR1184628"/>
		<taxon id="Drosophila_mela-ogaster_SRR1525698"/>
		<taxon id="Drosophila_mela-ogaster_SRR1525770"/>
		<taxon id="Drosophila_mela-ogaster_SRR1663569"/>
		<taxon id="Drosophila_mela-ogaster_SRR189040"/>
		<taxon id="Drosophila_mela-ogaster_SRR189389"/>
		<taxon id="Drosophila_mela-ogaster_SRR202080"/>
		<taxon id="Drosophila_mela-ogaster_SRR202081"/>
		<taxon id="Drosophila_mela-ogaster_SRR202083"/>
		<taxon id="Drosophila_mela-ogaster_SRR202100"/>
		<taxon id="Drosophila_mela-ogaster_SRR202127"/>
		<taxon id="Drosophila_mela-ogaster_SRR203067"/>
		<taxon id="Drosophila_mela-ogaster_SRR203068"/>
		<taxon id="Drosophila_mela-ogaster_SRR203235"/>
		<taxon id="Drosophila_mela-ogaster_SRR203237"/>
		<taxon id="Drosophila_mela-ogaster_SRR2033131"/>
		<taxon id="Drosophila_mela-ogaster_SRR2033165"/>
		<taxon id="Drosophila_mela-ogaster_SRR2033185"/>
		<taxon id="Drosophila_mela-ogaster_SRR2033193"/>
		<taxon id="Drosophila_mela-ogaster_SRR2033218"/>
		<taxon id="Drosophila_mela-ogaster_SRR2033228"/>
		<taxon id="Drosophila_mela-ogaster_SRR2033268"/>
		<taxon id="Drosophila_mela-ogaster_SRR2033287"/>
		<taxon id="Drosophila_mela-ogaster_SRR203331"/>
		<taxon id="Drosophila_mela-ogaster_SRR2033317"/>
		<taxon id="Drosophila_mela-ogaster_SRR203334"/>
		<taxon id="Drosophila_mela-ogaster_SRR203472"/>
		<taxon id="Drosophila_mela-ogaster_SRR203499"/>
		<taxon id="Drosophila_mela-ogaster_SRR203504"/>
		<taxon id="Drosophila_mela-ogaster_SRR203506"/>
		<taxon id="Drosophila_mela-ogaster_SRR210784"/>
		<taxon id="Drosophila_mela-ogaster_SRR210789"/>
		<taxon id="Drosophila_mela-ogaster_SRR210792"/>
		<taxon id="Drosophila_mela-ogaster_SRR248108"/>
		<taxon id="Drosophila_mela-ogaster_SRR248128"/>
		<taxon id="Drosophila_mela-ogaster_SRR3049384"/>
		<taxon id="Drosophila_mela-ogaster_SRR306612"/>
		<taxon id="Drosophila_mela-ogaster_SRR306624"/>
		<taxon id="Drosophila_mela-ogaster_SRR306628"/>
		<taxon id="Drosophila_mela-ogaster_SRR306634"/>
		<taxon id="Drosophila_mela-ogaster_SRR309275"/>
		<taxon id="Drosophila_mela-ogaster_SRR309279"/>
		<taxon id="Drosophila_mela-ogaster_SRR309280"/>
		<taxon id="Drosophila_mela-ogaster_SRR326793"/>
		<taxon id="Drosophila_mela-ogaster_SRR346932"/>
		<taxon id="Drosophila_mela-ogaster_SRR351175"/>
		<taxon id="Drosophila_mela-ogaster_SRR353999"/>
		<taxon id="Drosophila_mela-ogaster_SRR354003"/>
		<taxon id="Drosophila_mela-ogaster_SRR514283"/>
		<taxon id="Drosophila_mela-ogaster_SRR514284"/>
		<taxon id="Drosophila_mela-ogaster_SRR543920"/>
		<taxon id="Drosophila_mela-ogaster_SRR654683"/>
		<taxon id="Drosophila_mela-ogaster_SRR654685"/>
		<taxon id="Drosophila_mela-ogaster_SRR823380"/>
		<taxon id="Drosophila_mela-ogaster_SRR833244"/>
		<taxon id="Drosophila_mela-ogaster_SRR834510"/>
		<taxon id="Drosophila_mela-ogaster_SRR834522"/>
		<taxon id="Drosophila_mela-ogaster_SRR834523"/>
		<taxon id="Drosophila_mela-ogaster_SRR834552"/>
		<taxon id="Drosophila_mela-ogaster_SRR835045"/>
		<taxon id="Drosophila_mela-ogaster_SRR835055"/>
		<taxon id="Drosophila_mela-ogaster_SRR835057"/>
		<taxon id="Drosophila_mela-ogaster_SRR835061"/>
		<taxon id="Drosophila_mela-ogaster_SRR835236"/>
		<taxon id="Drosophila_mela-ogaster_SRR835242"/>
		<taxon id="Drosophila_mela-ogaster_SRR835331"/>
		<taxon id="Drosophila_mela-ogaster_SRR835347"/>
		<taxon id="Drosophila_mela-ogaster_SRR835939"/>
		<taxon id="Drosophila_mela-ogaster_SRR846985"/>
	</taxa>

	<!-- The sequence alignment (each sequence refers to a taxon above).         -->
	<!-- ntax=85 nchar=19624                                                     -->
	<alignment id="alignment" dataType="nucleotide">
		<sequence>
			<taxon idref="Drosophila_mela-ogaster_ERR1092837"/>
			-A-KAATTGCCTGATAAAAAGGATTACCTTGATAGGGTAAATCATGCAGTTTTCTGCATTCATTGACTGATTTATATATTATTTATAAAGATGATTTTATATTTAATAGAATTAAACTATTTCTAAAAGTATCAAAAACTTTTGTGCATCATACACCAAAATATATTTACAAAAAGATAAGCTAATTAAGCTACTGGGTTCATACCCCATTTATAAAGGTTATAATCCTTTTCTTTTTAATTTTTAATAATTCGTCAAAAATTTTATTTATTACAATTATAATTATTGGGACATTAATTACAGTTACATCTAATTCTTGGTTAGGAGCTTGAATAGGTTTAGAAATTAATTTATTATCTTTTATCCCCCTATTAAGAGATAATAATAATTTAATATCTACAGAAGCTTCTTTAAAATATTTTTTAACCCAAGTTTTAGCTTCAACTGTTTTATTATTTTCTTCAATTTTATTAATATTAAAAAATAATATAAATAATGAAATTAATGAATCTTTTACATCCATAATTATTATATCAGCTTTATTATTAAAAAGTGGAGCCGCTCCTTTCCATTTTTGATTTCCTAATATAATAGAAGGTTTAACATGAATAAATGCTTTAATATTAATAACTTGACAAAAAATTGCACCTTTAATATTAATTTCTTATCTCAATATTAAATATTTATTATTAATTAGAGTAATTTTATCGGTTATTATTGGAGCTATTGGAGGACTAAATCAAACTTCTTTACGAAAATTAATAGCATTTTCTTCAATTAATCATTTAGGATGAATATTAAGATCTTTAATAATTAGAGAATCAATTTGATTAATTTATTTTTTTTTTTATTCATTTTTATCATTTGTATTAACATTTATATTTAATATTTTTAAATTATTTCATTTAAATCAATTATTTTCTTGATTTGTTAATAGAAAAATTTTGAAATTTACATTATTTATAAATTTTTTATCATTAGGAGGATTACCTCCATTTTTAGGATTTTTACCAAAATGACTTGTAATTCAACAATTAACATTATGTAATCAATATTTTATATTAACAATTATAATAATATCAACTTTAATTACATTATTTTTTTATTTACGAATTTGTTATTCCGCTTTTATAATAAATTATTTTGAAAATAATTGAATCATAAAGATAAATATAAATAGTATTAATTATAATATATATATAATTATAACTTTTTTTTCAATTTTTGGATTATTTTTAATTTCTTTATTTTATTTTATATTTTAAGGCTTTAAGTTAATAAAACTAATAACCTTCAAAGCTATAAATAAAGAAATTTCTTTAAGCCTTAGTAAAACTTACTCCTTCAAAATTGCAGTTTGATATCATTATTGACTATAAGACCTAATTAATTTGTCCTTATTTGATTAAGAAGAATAAATCTTATATATAGATTTACAATCTATCGCCTAAACTTCAGCCACTTAATCAATAATCGCGACAATGATTATTTTCTACAAATCATAAAGATATTGGAACTTTATATTTTATTTTTGGAGCTTGAGCTGGAATAGTTGGAACATCTTTAAGAATTTTAATTCGAGCTGAATTAGGACATCCTGGAGCATTAATTGGAGATGATCAAATTTATAATGTAATTGTAACTGCACATGCTTTTATTATAATTTTTTTTATGGTTATACCTATTATAATTGGTGGATTTGGAAATTGATTAGTGCCTTTAATATTAGGTGCTCCTGATATAGCATTCCCACGAATAAATAATATAAGATTTTGACTACTACCTCCTGCTCTTTCTTTACTATTAGTAAGTAGAATAGTTGAAAATGGAGCTGGAACAGGATGAACTGTTTATCCACCTTTATCCGCTGGAATTGCTCATGGTGGAGCTTCAGTTGATTTAGCTATTTTTTCTCTACATTTAGCAGGGATTTCTTCAATTTTAGGAGCTGTAAATTTTATTACAACTGTAATTAATATACGATCAACAGGAATTTCATT
			AGATCGTATACCTTTATTTGTTTGATCAGTAGTTATTACTGCTTTATTATTATTATTATCACTTCCAGTACTAGCAGGAGCTATTACTATATTATTAACAGATCGAAATTTAAATACATCATTTTTTGACCCAGCGGGAGGAGGAGATCCTATTTTATATCAACATTTATTTTGATTTTTTGGTCACCCTGAAGTTTATATTTTAATTTTACCTGGATTTGGAATAATTTCTCATATTATTAGACAAGAATCAGGAAAAAAGGAAACTTTTGGTTCTCTAGGAATAATTTATGCTATATTAGCTATTGGATTATTAGGATTTATTGTATGAGCTCATCATATATTTACCGTTGGAATAGATGTAGATACTCGAGCTTATTTTACCTCAGCTACTATAATTATTGCAGTTCCTACTGGAATTAAAATTTTTAGTTGATTAGCTACTTTACATGGAACTCAACTTTCTTATTCTCCAGCTATTTTATGAGCTTTAGGATTTGTTTTTTTATTTACAGTAGGAGGATTAACAGGAGTTGTTTTAGCTAATTCATCAGTAGATATTATTTTACATGATACTTATTATGTAGTAGCTCATTTTCATTATGTTTTATCTATAGGAGCTGTATTTGCTATTATAGCAGGTTTTATTCACTGATACCCCTTATTTACTGGATTAACGTTAAATAATAAATGATTAAAAAGTCATTTCATTATTATATTTATTGGAGTTAATTTAACATTTTTTCCTCAACATTTTTTAGGATTGGCTGGAATACCTCGACGTTATTCAGATTACCCAGATGCTTACACAACATGAAATATTGTATCAACTATTGGATCAACTATTTCATTATTAGGAATTTTATTCTTTTTTTTTATTATTTGAGAAAGTTTAGTATCACAACGACAAGTAATTTACCCAATTCAACTAAATTCATCAATTGAATGATACCAAAATACTCCGCCAGCTGAACATAGATATTCTGAATTACCACTTTTAACAAATTAATTTCTAATATGGCAGATTAGTGCAATAGATTTAAGCTCTATATATAAAGTATTTTACTTTTATTAGAAAATAAATGTCTACATGAGCTAATTTAGGTTTACAAGATAGAGCTTCTCCTTTAATAGAACAATTAATTTTTTTTCATGATCATGCATTATTAATTTTAGTAATAATTACAGTATTGGTGGGATATTTAATATTTATATTATTTTTTAATAATTATGTAAATCGATTTCTTTTACATGGACAACTTATTGAAATAATTTGAACTATTTTACCAGCAATTATTTTACTATTTATTGCTCTTCCTTCTTTACGTTTACTTTATTTATTAGATGAAATTAATGAACCATCTGTAACTTTAAAAAGAATCGGCCATCAATGATATTGAAGTTACGAATATTCAGATTTTAATAATATTGAATTTGATTCATATATAATTCCAACAAATGAATTAATAACTGATGGATTTCGATTATTAGATGTTGATAACCGAGTAGTTTTACCTATAAACTCACAAATTCGAATTTTAGTAACAGCTGCTGATGTTATTCATTCTTGAACAGTACCTGCTTTAGGAGTAAAAGTTGACGGTACACCTGGACGATTAAATCAAACTAATTTTTTTATTAATCGACCGGGTTTATTTTATGGTCAATGTTCAGAAATCTGTGGGGCTAATCATAGATTTATACCGATTGTAATTGAAAGTGTTCCTGTAAATTACTTTATTAAATGAATTTCTAGAAATAACTCTTCATTAGATGACTGAAAGCAAGTACTGGTCTCTTAAACCATTTAATAGTAAATTAGCACTTACTTCTAATGATAAAAAATTAGTTAAAATCATAACATTAGTATGTCAAACTAAAATTATTAAATAATTAATATTTTTTAATTCCACAAATAGCACCTATTAGATGATTATTATTATTTATTATTTTTTCTATTACATTTATTTTATTTTGTTCTATTAACTATTATTCTTATA
			TACCAAATTCACCTAAATCTAATGAATTAAAAAATATCAACTTAAATTCAATAAATTGAAAATGATAACAAATTTATTTTCTGTATTTGACCCCTCAGCTATTTTTAATTTTTCACTTAATTGATTAAGAACATTTTTAGGACTTTTAATAATTCCGTCAATTTATTGATTAATACCTTCTCGTTACAATATTATATGAAATTCAATTTTATTAACTCTTCATAAAGAATTTAAAACTTTATTAGGACCATCAGGTCATAATGGATCTACTTTTATTTTTATTTCTTTATTTTCATTAATTTTATTTAATAATTTCATAGGATTATTTCCATATATTTTTACAAGAACAAGACATTTAACTTTAACTTTATCTTTAGCTTTACCTTTATGATTATGTTTTATATTATATGGATGAATTAATCATACACAACATATATTTGCTCATTTAGTTCCTCAAGGAACACCCGCTATTCTTATACCTTTTATAGTATGTATTGAAACTATTAGAAATATTATTCGACCTGGAACATTAGCTGTTCGATTAACTGCTAATATAATTGCTGGACATTTATTATTAACTCTTTTAGGAAAAACAGGATCTTCTATATCTTATATATTAATAACATTTTTATTAATAGCTCAAATTGCTTTATTAGTATTAGAATCAGCTGTAGCTATAATTCAATCTTATGTGTTTGCTGTATTAAGAACTTTATATTCTAGAGAAGTAAATTAATGTCTACACACTCAAATCACCCTTTCCATTTAGTGGATTATAGTCCATGACCATTAACAGGAGCTATCGGAGCTATAACAACTGTATCAGGTATAGTAAAATGATTTCATCAATATGATATTTCATTATTTGTATTAGGTAATATTATTACTATTTTAACTGTATATCAATGATGACGAGATGTATCACGAGAAGGAACATACCAAGGATTACATACTTATGCAGTAACTATTGGTTTACGATGAGGAATAATTTTATTTATTTTATCAGAAGTTTTATTTTTTGTGAGATTTTTTTGAGCTTTTTTTCACAGAAGTTTATCACCCGCTATTGAATTAGGAGCATCATGACCTCCTATAGGAATTATCTCATTTAATCCATTTCAAATTCCTTTATTAAATACAGCTATTTTATTAGCTTCAGGAGTTACTGTAACTTGAGCCCACCATAGACTTATAGAAAATAATCATTCACAAACTACTCAAGGATTATTTTTTACAGTTTTACTAGGAATCTATTTTACAATTCTTCAAGCTTATGAATATATTGAAGCTCCATTTACTATTGCAGACTCAATTTATGGATCAACATTTTTTATAGCAACAGGATTCCACGGAATTCATGTATTAATCGGAACAACTTTTTTATTAGTATGTTTACTACGACATTTAAATAATCACTTTTCAAAAAATCATCATTTTGGTTTTGAAGCAGCTGCATGATATTGACATTTTGTCGATGTAGTTTGATTATTTTTATATATCACAATTTACTGATGAGGAGGATAATTATATTATTAATTAAATATCTATATAGTATAAAAGTATATTTGACTTCCAATCATAAGGTCTATTAATTAATAGTATAGATAATTTTTTCTATTATTTTTATTGCTTTATTAATTTTATTAATTACAACTATTGTTATATTTTTAGCTTCAATTTTATCAAAAAAAGCTTTAATCGACCGAGAAAAAAGATCCCCATTTGAATGTGGATTTGATCCAAAATCTTCATCTCGATTACCATTTTCTTTACGTTTTTTTTTAATTACTATTATTTTTTTAATTTTTGATGTAGAGATTGCATTAATTCTACCTATAATTATTATTATAAAATATTCTAATATTATAATTTGAACAATTACTTCAATTATTTTTATTTTAATTTTATTAATTGGATTATACCATGAATGAAATCAAGGAATGTTAAATTGATCAAACTAATATATTTATATATATATATATAGGGTTGTAGTTAAATAT
			AACATTTGATTTGCATTCAAAAAGTATTGAATATTCAATCTACCTTATTAATTTAATAACTGAATATGAAGCGATTGATTGCAATTAGTTTCGACCTAATCTTAGGTAATTATACCCTTATTCTTTAATTGAAGCCAAAAAGAGGCATATCACTGTTAATGATATAATTGAATTTTAAATTCCAATTAAGGAAATATGATGATCAAGTAAAAGCTGCTAACTTTTTTCTTTTAATGGTTAAATTCCATTTATATTTCTATTTATATAGTTTAAATAAAACCTTACATTTTCATTGTAATAATAAAATATTATATTTTTATAAATTACTAAAATTAATTCACTATATCCAAAGATTTAATAATCTCCATAACATCTTCAATGTCAAACTCTAGTATAAGCTATTTGGATATAAAAATAATAAAATTAATAAAATTAAAATTCAAAATACAAATAATAATAAATAAATTTTCAAAGAATTATTATGTATTAAAAATAAAGTTTTAGAATATATAGATAATTTTTGATATAAATGTTGACCTCCAAAATATTCTGATCAACCTTGATCAAAACTTTTTACAACTAATTGACCATAATTTAAAGGATAAAAAATTATACCATAAGTTCTTATATAAGGTATAAATCATATAGACCCTAAAAAAGTTCTTAAATTATATATAAATAAAGATTTATTTAAAAAAAATAAATTTCTTAAAGAAATTAAATATCCAAATAAACCCCCTACAATACATACAAATAATGTTAACAATTTTATATAAATAGGTAAACAAATTATATAAGGAAAAGGAAAAATCAATCAATTTAATATTCTACCTCCAATAATTCTTATAATTAATAATCCTATTATACCACGGAGTATAATTCAACTTTCATCATTTAATATATTCAATCTACCGCAATTTAAATCACCGGTTATTGAATAATAAACTAATCGAAATGAATAACTAACAGTTAAACCCGTAGAAAAATAGTATAAAAAAAATGAAAACATATTAACATTTCTAATTCTAACAATTTCTAAAATTATATCCTTAGAATAGAATCCAGCTAAAAAAGGTATTCCACATAAAGCTAAATTAGATACGTTAAAACAAGCTGAAGTTAAAGGTATATGAATTCTTAACCCCCCTATTAAACGAATATCTTGAGAATTATTTATATTGTGAATAATAGCCCCAGCACATATAAACAATAATGCTTTAAATAAAGCATGAGTTAATAAATGAAATATAGCTAATTTTAAAAATCCTATAGACAAAATTCTTATTATTAAACCTAATTGACTTAAAGTAGATAAAGCAATAATTTTTTTTAAATCAAATTCAAAATTAGCTCCTAATCCAGCTATAAATATTGTTAATCCAGATAATAATAATATTAATTGTCCTAACCAAGAAGTTCTTAAGATAATATTAAATCGAATTAATAAATATACACCAGCTGTAACTAATGTAGAAGAATGAACTAAAGCAGAAACAGGTGTAGGAGCAGCTATAGCTGCAGGTAACCAAGAAGAAAAAGGAATCTGAGCTCTTTTAGTTATAGCAGCTAATATTACTAATCTTCCAATTATTAACATTTCAAATTCATTTTGTATAATTTCTAAATAAAAAATATAATTTCATCTTCCATAATTTAATATTCAAGCAATAGAAAGAAGTAAAGCTACATCCCCAATTCGATTAGATAACGCAGTTAATATACCAGCATTATAAGATTTAATATTTTGAAAATAAATTACTAAACAATAAGAAACAAGTCCTAAACCATCTCACCCTAATAAAATTCTAATTAAATTTGGTCTAATAATTAACAATATTATTGATAAAACAAATATTAATACTAATATAATGAATCGATTAATATGATTGTCATTTATTATGTATTCCTTTCTATAAAAAATCACTAAAGAAGAAATTATAAGAACAAAAGATATAAATAATAAACTTATTCAATCAAAAAGAAAAGTTATAACAATTCTT
			ATAGAATTTAAAGAAACTAATTCTCACTCAATAAAATAAATCATATCATTTAACAAAAAATATAAACTTAATAAAAAACATGATAAACTTATAGAAATTAAATTAACAAATCTAATTCTACAAATAGATAAATATTTCATGATTTAAAATGAATATTTTCATATCACTAACACCACAAATTAGTATTTTTTTTAAACTATTTAAATATAATCATAATATAAATGATTCTCTTTTTAAAATTAATAAATTTAAAGGCAATCAATGTAACAATATTAATAAATATTCTCGAATTTTACCTCTTCTAAATGAATATACTCCAGAAAATAATTTACCATGCTGACTAAAAGAATATAAATATAAAGTATAAGCAGCTCTAAAAAAAGATAAAAAAGATAATAAAATTATAGAAATTCAAGATCAAGAAACAATTCTATTTAATAAAGAAATTTCTCCTAATAAATTTAATGTTGGAGGAGCTGCTATATTAGCTGATCTTAATAAAAATCATCATAAAGTTATCGAAGGTATAAAATTTAATAAACCTTTATTAATTAATATTCTTCGACTTCCAAGACGTTCATAAGATACATTAGCTAAACAAAATAACCCAGAAGAACATAAACCATGAGCAATTATTAATGTATAAGAACCACATAAACCTCAATAAGTTATAGTTAAAAGTCCTGATAGAACAATTCCTATATGAGCAACAGATGAATAAGCAATTAAAGCCTTTAAATCAGTTTGACGTAAACAAACTAATCTAACTAATACACCTCCTACTAATCTAATTCTAATTCAAACAAATCTATACTTCAAATTTATTAACTGTAAAAAACTAATAACTCGTAATATTCCATAACCTCCTAATTTTAGTATAATACCTGCTAAAATTATAGACCCAGAAACTGGAGCTTCAACATGAGCTTTAGGTAATCATAAATGAACTAAAAATATTGGTATTTTTACTAAAAAGGCACACAATAAACAAAAATATAATAAATCATAATTAAACATAAAATTATTTATTAAATAAAAATTTATTGAACCAATTTTATTTATTACATAAAAAATACCAATTAATATAGGTAAAGAAACTAATAAAGTATAAAATAATAAATATAAACCAGCTTGTAAACGTTCTGGCTGATAACCTCAACCTAAAATTAAAAATAATGTAGGAATTAATCTTCTTTCAAAAAATAAATAAAATATAAATAATCTTATTCTTGAAAAAGTTAAAATCAACAATAATAATAAAATAATAATATTTAATAAAAATAAATTTTTATAATTATTATGTTTATTAATTATTTCTCTAGCTAATAATATTAATGAACAAATTCATAAACTTAATAAAATTAATCCATAAGATAATATATCACAACCTAAAAAATAAGAAATTTCTGATCAATAATTTATAAAATTATTTATTAATAAAAAAATAAATCTAATAAAAAATATTATAATTTGTACCATTCAATATATATTATTAATAAAACAAAAAGGAATTAAAAATAATAAAAAAAAAATAATTTTTAACATTATATAATTCTAAAAGATTGAAAATAATCATTACCATGGGTACGAATTATAGAAACTAAAATTGATAAACCTAAGGCCCCTTCACATACTCTAAATGTCAAAAATATTATTCTAAAATAACTTTCATAATTTAATATATTTAAATAAATAAATAATATAAAAAATAATATTAAAACAATAAATTCTAAACTTAAAAGTATTGAAAGTAAATGTTTCCGATTAGAAACAAAACAAAATAACCCTAAAATAAATAAAATTATAGGTAAACTTCAATATAAAATTATAATCATTAGTTTTAATAGTTTAATAAAAACATTGGTCTTGTAAATCAAAAATAAGATTATTTCTTTTAAAACTTCAAGAGAAAAGAAATTTCTTTTTCATTAATCCCCAAAATTAATATTTTAAATAAACTACCTCTTGAAATTATTCAATTAATATTATACTCATTAATT
			ATTACTACTTCCATTATTTTTCTAAATATAATTCATCCATTAGCTTTAGGATTAACTTTATTAATTCAAACAATTTTTGTATGTTTACTAACTGGATTAATAACTAAAAGTTTTTGATATTCATATATTTTATTTTTAATTTTTTTAGGAGGAATACTTGTATTATTTATTTACGTAACATCTTTAGCCTCTAATGAAATATTTAATTTATCAATAAAATTAACTCTATTTTCTTCATTAATTTTAATTTTTATATTAATTTTATCATTTATTATAGATAAAACTTCTTCTTCTTTATTTTTAATAAATAATGATATACAATCTATTATTAATATAAATTCTTATTTTATAGAAAATTCTTTATCTTTAAATAAATTATATAATTTTCCCACAAATTTTATTACAATTTTATTAATAAATTATTTATTAATTACTTTAATTGTTATTGTAAAAATTACAAAATTATTTAAAGGACCTATTCGAATAATATCTTAATTAATGAATAAACCTTTACGAAATTCCCATCCTCTATTTAAAATTGCCAATAATGCTTTAGTAGATTTACCAGCTCCAATTAATATTTCAAGATGATGAAATTTTGGATCATTACTTGGATTATGTTTAATTATTCAAATTTTAACCGGATTATTTTTAGCTATACATTACACAGCTGATATTAATCTAGCTTTCTATAGTGTTAATCATATTTGTCGAGACGTTAATTATGGTTGATTATTACGAACTTTACATGCTAACGGTGCATCATTTTTTTTTATTTGTATTTACTTACATGTAGGACGAGGAATTTATTACGGTTCATATAAATTTACTCCAACTTGATTAATTGGAGTAATTATTTTATTTTTAGTAATAGGAACAGCTTTTATAGGATACGTATTACCTTGAGGACAAATATCATTTTGAGGAGCTACTGTAATTACTAATTTATTATCAGCTATCCCTTACTTAGGTATAGATTTAGTTCAATGATTATGAGGTGGATTTGCTGTTGATAATGCCACTTTAACTCGATTTTTTACATTCCATTTTATTTTACCTTTTATTGTTCTTGCTATAACTATAATTCATTTATTATTCCTTCATCAAACAGGATCTAATAATCCTATCGGATTAAATTCTAATATTGATAAAATTCCTTTTCATCCTTATTTTACATTTAAAGATATTGTAGGATTTATTGTAATAATTTTTATTTTAATTTCATTAGTATTAATTAGACCAAATTTATTGGGAGACCCTGATAACTTTATTCCAGCAAATCCTTTAGTAACACCTGCCCATATTCAACCAGAATGATATTTTTTATTTGCTTATGCTATTTTACGATCTATTCCAAATAAATTAGGAGGAGTTATTGCATTAGTTTTATCAATTGCAATTTTAATAATCCTTCCTTTTTATAATTTAAGAAAATTCCGAGGGATTCAATTTTATCCTATTAATCAAGTAATATTCTGATCTATATTAGTAACAGTAATTTTATTAACTTGAATTGGAGCTCGACCAGTTGAAGAACCTTATGTATTAATTGGACAAATTTTAACTGTTGTATATTTCTTATATTATTTAGTAAACCCATTAATTACAAAATGATGAGATAATTTATTAAATTAAATAGTTAATGAGCTTGAATAAGCATATGTTTTGAAAACATAAGATAGAATTTAATTTTCTATTAACTTTTACTAAAAAAAATTCACTATAATAAAGAAAATAATAAAATTTTAAACCCAATAAAAAATAATAAATAATTTAAAGAAAAAGATAAAAAACATTTTCAAGCTAAATATATTAATTTATCATAACGAAATCGAGGTAAAGTTCCTCGAACTCAAATAAAAACAAAAGAAATAAAAGTTAATTTTATATAAAATAATAAATTAAACACATCACAACCTAAAAAAATAACGCAAAATAATATTCTTATAAATAAAATTCTCGCATATTCAGCTATAAAAATTAAAGCAAAACCCCCTCTT
			CTATATTCTACATTAAATCCTGAAACTAATTCTGATTCTCCTTCAGCAAAATCAAAAGGAGTACGATTAGTTTCAGCTAATGAAATAGATACTCAAACTAAAGCTATAGGAAATAAAATAATTAAAAATCATATATAAACTTGATAAAAAAAAAAATAAATTATATTATAACTTCCAATTAAAAAAATAAAAGATAATAAAATTAAAGCTAAACTAACTTCATAAGAAATAGTCTGAGCCACAGCTCGCAAACCTCCTAATAAAGCATAATTAGAATTAGACGACCAACCAGCTACTATAACAGTATAAACCCCCAATCTAGTACAACATAAAAAAAATAAACCACCCAAATTAAAAGAATATAATTTTACAAAAAAAGGCATACATATTCAAACAAATAATGATAAAAATAAAGAAAAAATTGGAGAAATATAATATCTTAAATAATTAGATAATAAAGGATAAGTTTGTTCTTTTGTAAATAATTTAATCGCATCACAAAAAGGTTGAGGAATTCCTATTAAACCAACTTTATTAGGACCTTTACGAATTTGAATATATCCTAAAACTTTTCGTTCTAATAAAGTTAAAAAAGCTACACTTACTAATACACAAATAATTAATAACAAACTACCAATTAATGACAAAATAAATTCTATATAAAACAAGTACTATTTGTAATAAAAATCACATATATAAATTCTAAATTTATTGCACTAATCTGCCAAAATAGTTTTATATTAATAATATTCTTATAAAAAATATAATTATTTTGATATTTGGTCCTTTCGTACTAAAATATCACAATTTTTTAAAGATAGAAACCAACCTGGCTTACACCGGTTTGAACTCAGATCATGTAAGAATTTAAAAGTCGAACAGACTTAAAATTTGAACGGCTACACCCAAAATTATATCTTAATCCAACATCGAGGTCGCAATCTTTTTTATCGATATGAACTCTCCAAAAAAATTACGCTGTTATCCCTAAAGTAACTTAATTTTTTAATCATTATTAATGGATCAAATATTCATAAATTTATGTTTTTAAAAAATTAAAAGTTTTTTAAATTTTAATATCACCCCAATAAAATATTTTTATTTATTAAAATTTAATTAATCTATATAATTAAAATAAAAAAAAATATAAAGATTTATAGGGTCTTCTCGTCTTTTAAATAAATTTTAGCTTTTTGACTAAAAAATAAAATTCTATAAAAATTTTAAATGAAACAGTTAATATTTCGTCCAACCATTCATTCCAGCCTTCAATTAAAAGACTAATGATTATGCTACCTTTGCACAGTCAAAATACTGCGGCCATTTAAAATTTTCAGTGGGCAGGTTAGACTTTATATATAATTCAAAAAGACATGTTTTTGTTAAACAGGCGAATATTATTTTTGCCGAATTCTTTATTTAAACTTTTCATATAAATTAATTTTAACATTATTATATACTAATTTTATCATTATTACTTAATTTTAATAATTAAAACTAACATTTTAATAAATAATTAAAATTTAATAAATAATTTAATTTATAAAATAAATTATAACACATTTTTTAATAATTGCTAATTCTAAGCATATATTTATTAAATCTATTTAATATTTTTAAAAATTTATTTTATAGCTTATCCCATAAAACATTAAAATTATAAATTAATTAATTAAATAAATAATTAAGTAAATTTATAATTTCTAAATTAAATTTATTTCTTAAAAAACTAGATACCTTTAAAAACGAATAACATTTCATTTCTAATATAATATTATAAATAATTTTATCACATTAACTTAAATATTATATTAACTCTTTTAAAATCGAGAAAAATAAATATTTATTTTTTATTTAATAAACACTGATACACAAGGTACAATAAATTAAATTTTCTTTTAAAATAAAATTTTTTCAAATTATTTCAATTTTCTTTTACAATACTAATAAACTATTATTAAAATTATTTTTTCTTTAAACAATACTAAAACTTTAAATTT
			TATAGTTATTTCTAATAATTTTTTAAAAAATAATAAAAATTAATAAATAAAAACTAACTCAATTTATATTGATTTGCACAAAAATCTTTTCAATGTAAATGAAATACTTTACTTAATAAGCTTTAAATTGTCATTCTAGATACACTTTCCAGTACATCTACTATGTTACGACTTATCTTACCTTAATAATAAGAGCGACGGGCGATGTGTACATATTTTAGAGCTAAAATCAAATTATTAATCTTTATAATTTTACTACTAAATCCACTTTCAAAAATTTTTTCATAATT--------TTATTCATATAAATAAATTTATTGTAACCCATTATTACTTAAATATAAGCTACACCTTGATCTGATATAAATTTTTATTAAAATTATTGAATATTATTATTCTTATAAAATATTCTGATAACGACGGTATATAAACTGATTACAAATTTAAGTAAGGTCCATCGTGGATTATCGATTAAAAAACAGGTTCCTCTAGATAGACTAAAATACCGCCAAATTTTTTAAGTTTCAAGAACATAACTATTACTACTTTAGCAATTTATTTACATTTTAAATAATAGG------------GTATCTAATCCTAGTTTTTTATTAA--AATTTTTTAACCTCAATTACATTTTTATATAATAATTTAAATATAAAATTTCACTTAATATATTTAATTTTATTATTATTAATAAATTTAATTTAATTAATACTAAAAAAATTTATTTGTATTAATGGTATAACCGCGACTGCTGGCACCA---------------ATTTAGTCAATACTTTTTTATATTGCTATTTCTAAATTTCTTTAATTAATAATATTAATTACTGC-AATAAATTTTCATATTTATTTTTTAAATAAATATAAAATCACACAAAAATTTACATATAAATCAAATTAATAACAAATTTTTAAGCCAAAATAAAACTTTAAATTTTTATTTTTGATTTTTTATTATTAATTAAATATTAATAATTTTTATAAAAATAA------------TTTTTTAAAGAAAAATTAAAATTAATTTTAATTAAATATTAAAATAATTTAATTTTATAATAAAATTTTTATCATATTATAATAATATAAAAATTTTATAAATTTATTTTTTAAATTTTACAAAATTTTTAAAATTTTTATTTTTTTTAAAAAAAATAATTTTTAACAAAAAAAAT-TTTATCAAATATTAATAATAAATAAATTTTAATTTTAAAATTAAAAATTTTAATTTTACACTTTTTTAAAAATATTTTTTTTTTAAAAAAAAATTTTTTTTTAAAAAAATTTTTTTTTAAAAAAATTTTAAAAAATTATAGATTAATTTCTTTTAAATGACTAAAAAAAATTTTTTTTTTTAAGTATTTTAAAACTTTTTTTTTACAATTTTTTAAAAAATATATAAATATAAATTTTAAAAATTTTTTTTTTTTTAAAAAAAATGAAAATTATATTATAAAAATATTTTTTTTACAAAAATGAAAATTTAATCTATTAAAAAAAATTATTAAAATTTTTATGAATAAATAAAAAAAGTAATAAATTTATTAAAAATCAATATATATATAATAATAAATAATTTGATTATTAATTAAATTATACGAATAATAAATATAATAAATAATTTATTTTAATCACTAAATCTGAAATAAT-AATTATATAA-TATATATATATATGTAAATAAATA-AAATA----------------------------TATATAATTAAAACTTAAAAAATATTTTTTTTAAAAAAATAATTTATTAAATTATACTTAATAAACTATTTTTATAATAAATTATTTTATAAATAAAATTATTTAAAATAATTAATAAAAATATTTTTATTATAATAAAAATTAAAAATAATTTTTAAAAAATTTAATTTATATATTTATATATATATATATATAATTTTTAATTTTCAATTAAATTATATAAATATAATAAAATAATTTATTTTAATCACTAAAT
			CTGAAATAATTAATTATA--------------------------------TA-ATAAATGAAAATAAATTTATTCCCCCTATTCATAAATTTATT-TATAATTAAAACTTAAAAAATATTTTTTTTTAAAAAAAAATGATTTATTAAATTATACTTAATAAACTATTTTTATAATAAATTATTTTATAAATAAAATTATTTTAAATAATTAATAAAAATATTTTTAATATAATAAAAATTTAAAATGATTTTTTATAAAAATTCAATTCATATTTATATATATATATATATAATTTAATTTTCAATTAAATTATATAAGTATAATAAAATAATTTATTTTAATCACTAAATCTGAATTAATTAATTATATATATATATATATATATAAAAAAAATGAAAATAAATTTATTCCCCCTATTCATAAATTTATTATATAATTAAATCTTAAAAA-TATTTTTTTTTT-AAAAAAAATTATTTATTAAATTATACTTAATAAACTATTTTTATAATAAATTATTTTATGAATAAAATTATTTAAAATAATTTATAAAAATATTTTTAATATAATGAAAATT-AAAA-------------------------------------ATATATAT-TATATATATATATATATATATAATTTAATTTTCAATTAAATTATATAAGTATAATAAAATAATTTATTTTAATCACTAAATCTGAATTAATTA----TA----T-T------A---A-A-ATAAAAAAATGAAAATAAATTTATTCCCCCTATTCATAAATTTATTATATAATTAAAACTTAAAAAGTATTTTTTTTTTTAAAAAAAATTATTTATTAAATTATACTTAATAAACTATTTTTATAATAAATTATTTTATAAATAAAATTATTTAAAATAATTAATAAAAATATTTTTATTATAATGAAAATT---------------------------------------------------------------------ATT-AATTTTCAATTAAATTATATAAGTATAATAAAATAATTTATTTTAATCACTAAATCTGAATTA--TA----TA---ATATATATATATATA--TATA-A-A-A-ATAAAAAATGAAAATAAATTTATTCCCCCTATTCATAAATTTATTATATAATTAAAACTTAAAAAGTATTTTTTTTTAAAAAAAAATTATTTATTAAATTATACTTAATAAACTATTTTTATAATAAATTATTTTATAAATAAAATTATTTAAAATAATTAATAAAAATTATATATATATATAAATGAAAATAATTTTTAAATTTTAATAATAAATAAATTTAATAATTAATAATTAAATAAAATCTATTCATTATTAATATTTAATTAATAATAAATAAATTTAATAACTAATAATTAAATAAAATTTATTTATTACTAATATTTAATTAATAATAAAAAATCAT--TTTTTTTTTT----------ATTTAATTAATTATTATATATTTATAAATTTATATATTATTGAATATTTATAATATATATATATATA-A-A-ATA-AAAAATTAAATTATTTAAATAATTTAATATAAATTTTTAAAAAATTTCTTAAATGTATTATTTTTATAAAAAATATTTATATAATAAAATTATTTTTTTTTAAAAATAAACAAAAAATTTTTAATAAATAAATTTTATAATGAAATATAATTTATTTATTTTTTATTTTTTTAAAAAAAATTTAAAAAAAAATAATTTTTTTTTAAAAAAAAA--------------------------------CTATATACTAATTATAAATTAATAGATATTTATATATATATAAATATTTAATATATTATTATATATCTAATAATTTAAATAAAAAATTTTAAAATTTAAAAATGTAGATATAATTTATAAAAATTTATATTCTCATATTTATTTATTATTAATTTAATTTATATAAATAATATAATAATTTAATTAATTATTAT
			ATATTTATAAATTTATATATTATTGAATATTTATATAATATATATATATATATAGAAAAATTAAATTATTTAAATAATTTAATATAAATTTTTTAAAAATTTCTTAAATGTATTATTTTTATAAAAAATATTTATATAATAAAATCATTTTTTTTTAAAAATAAACAAAAAATTTTTAATAAATAAATTTTATAATGAAATATAATTTATTTATTTTTTATTTTTTTAAAAAAAAATTTTTTAAAAAAAAATAATTTTTTTTTTAAAAAAACTATATACTAATTATAAATTAATAGATATTTATATATATATAAATATTTAATATATTATTATATATCTAATAATTTAAATAAAAAATTTTAAAATTTAAAAATGTAGATATAATTTATAAAAATTTATATTCTCATATTTATTTATTATTAATTTAATTTATATAAATAATATAATAATTTAATTAATTATTATATATTTATAAATTTATATATTATTGAATATTTATATAATATATATATATATATAGAAAAATTAAATTATTTAAATAATTTAATATAAATTTTTAAAAAATTTCTTAAATGTATTATTTTTATAAAAAATATTTATATAATAAAATCATTTTTTTTAAAAATAAACAAAAAATTTTTAATAAATAAATTTTATAATGAAATATAATTTATTTATTTTTCATTTTTTTAAAAAAAATTTTTTAAAAAAAAATAATTTTTTTTTAAAAAAACTATATACTAAATATAAATTAATAGATATTTATATATATATAAATATTTAATATATTATTATATATCTAATAATTTAAATAAAAAATTTTAAAATTTAAAAAT--------------GTAGATATAATTTATAAAAATTTATATTCTCATATTTATTTATTATTAATTTAATTTATATAAATAATATAATAATTTAATTAATTATTATATATTTATAAATTTATATATTATTGAATATTTATATAATATATATATATATATAGAAAAATTAAATTATTTAAATAATTTAATATAAATTTTTTAAAAATTTCTTAAATGTATTATTTTTATAAAAAATATTTATATAATAAAATCATTTTTTTTTAAAAATAAACAAAAAATTTTTAATAAATAAATTTTATAATGAAATATAATTTATTTATTTTTTATTTTTTTTAAAAAAAATTTTTTAAAAAAAATA-TTTTTTTTTAAAAAAACTATATACTAATTATAAATTAATAGATATTTATATATATATAAATATTTAATATATTATTATATATCTAATAATTTAAATAAAAAATTTTAAAA-----TTTAAAAATGTAGATATAATTTATAAAAATTTATATTCTCATATTTATTTATTATTAATTTAATTTATATAAATAATATAATGATTTAATTAATTATTATATATTTATAAATTTATATATTATTGAATATTTATATATAATATATATATATATAGAAAAATAAAATTATTTAAATAATTTTTCATAAAATTTAAAAAAATTTCTTAAATGTATTATTTAATAAAAAATTACTTTTTAAAAAAAATAATTTTAATTTTTTAAAAAAAATAGTAAATAATAAAAAAAAAAAAAAAAAAAAATGAAAATTATATTATT
		</sequence>
		<sequence>
			<taxon idref="Drosophila_mela-ogaster_ERR1092838"/>
			WATKAATTGCCTGATAAAAAGGATTACCTTGATAGGGTAAATCATGCAGTTTTCTGCATTCATTGACTGATTTATATATTATTTATAAAGATGATTTTATATTTAATAGAATTAAACTATTTCTAAAAGTATCAAAAACTTTTGTGCATCATACACCAAAATATATTTACAAAAAGATAAGCTAATTAAGCTACTGGGTTCATACCCCATTTATAAAGGTTATAATCCTTTTCTTTTTAATTTTTAATAATTCGTCAAAAATTTTATTTATTACAATTATAATTATTGGGACATTAATTACAGTTACATCTAATTCTTGGTTAGGAGCTTGAATAGGTTTAGAAATTAATTTATTATCTTTTATCCCCCTATTAAGAGATAATAATAATTTAATATCTACAGAAGCTTCTTTAAAATATTTTTTAACCCAAGTTTTAGCTTCAACTGTTTTATTATTTTCTTCAATTTTATTAATATTAAAAAATAATATAAATAATGAAATTAATGAATCTTTTACATCCATAATTATTATATCAGCTTTATTATTAAAAAGTGGAGCCGCTCCTTTCCATTTTTGATTTCCTAATATAATAGAAGGTTTAACATGAATAAATGCTTTAATATTAATAACTTGACAAAAAATTGCACCTTTAATATTAATTTCTTATCTCAATATTAAATATTTATTATTAATTAGAGTAATTTTATCGGTTATTATTGGAGCTATTGGAGGACTAAATCAAACTTCTTTACGAAAATTAATAGCATTTTCTTCAATTAATCATTTAGGATGAATATTAAGATCTTTAATAATTAGAGAATCAATTTGATTAATTTATTTTTTTTTTTATTCATTTTTATCATTTGTATTAACATTTATATTTAATATTTTTAAATTATTTCATTTAAATCAATTATTTTCTTGATTTGTTAATAGAAAAATTTTGAAATTTACATTATTTATAAATTTTTTATCATTAGGAGGATTACCTCCATTTTTAGGATTTTTACCAAAATGACTTGTAATTCAACAATTAACATTATGTAATCAATATTTTATATTAACAATTATAATAATATCAACTTTAATTACATTATTTTTTTATTTACGAATTTGTTATTCCGCTTTTATAATAAATTATTTTGAAAATAATTGAATCATAAAGATAAATATAAATAGTATTAATTATAATATATATATAATTATAACTTTTTTTTCAATTTTTGGATTATTTTTAATTTCTTTATTTTATTTTATATTTTAAGGCTTTAAGTTAATAAAACTAATAACCTTCAAAGCTATAAATAAAGAAATTTCTTTAAGCCTTAGTAAAACTTACTCCTTCAAAATTGCAGTTTGATATCATTATTGACTATAAGACCTAATTAATTTGTCCTTATTTGATTAAGAAGAATAAATCTTATATATAGATTTACAATCTATCGCCTAAACTTCAGCCACTTAATCAATAATCGCGACAATGATTATTTTCTACAAATCATAAAGATATTGGAACTTTATATTTTATTTTTGGAGCTTGAGCTGGAATAGTTGGAACATCTTTAAGAATTTTAATTCGAGCTGAATTAGGACATCCTGGAGCATTAATTGGAGATGATCAAATTTATAATGTAATTGTAACTGCACATGCTTTTATTATAATTTTTTTTATGGTTATACCTATTATAATTGGTGGATTTGGAAATTGATTAGTGCCTTTAATATTAGGTGCTCCTGATATAGCATTCCCACGAATAAATAATATAAGATTTTGACTACTACCTCCTGCTCTTTCTTTACTATTAGTAAGTAGAATAGTTGAAAATGGAGCTGGAACAGGATGAACTGTTTATCCACCTTTATCCGCTGGAATTGCTCATGGTGGAGCTTCAGTTGATTTAGCTATTTTTTCTCTACATTTAGCAGGGATTTCTTCAATTTTAGGAGCTGTAAATTTTATTACAACTGTAATTAATATACGATCAACAGGAATTTCATT
			AGATCGTATACCTTTATTTGTTTGATCAGTAGTTATTACTGCTTTATTATTATTATTATCACTTCCAGTACTAGCAGGAGCTATTACTATATTATTAACAGATCGAAATTTAAATACATCATTTTTTGACCCAGCGGGAGGAGGAGATCCTATTTTATATCAACATTTATTTTGATTTTTTGGTCACCCTGAAGTTTATATTTTAATTTTACCTGGATTTGGAATAATTTCTCATATTATTAGACAAGAATCAGGAAAAAAGGAAACTTTTGGTTCTCTAGGAATAATTTATGCTATATTAGCTATTGGATTATTAGGATTTATTGTATGAGCTCATCATATATTTACCGTTGGAATAGATGTAGATACTCGAGCTTATTTTACCTCAGCTACTATAATTATTGCAGTTCCTACTGGAATTAAAATTTTTAGTTGATTAGCTACTTTACATGGAACTCAACTTTCTTATTCTCCAGCTATTTTATGAGCTTTAGGATTTGTTTTTTTATTTACAGTAGGAGGATTAACAGGAGTTGTTTTAGCTAATTCATCAGTAGATATTATTTTACATGATACTTATTATGTAGTAGCTCATTTTCATTATGTTTTATCTATAGGAGCTGTATTTGCTATTATAGCAGGTTTTATTCACTGATACCCCTTATTTACTGGATTAACGTTAAATAATAAATGATTAAAAAGTCATTTCATTATTATATTTATTGGAGTTAATTTAACATTTTTTCCTCAACATTTTTTAGGATTGGCTGGAATACCTCGACGTTATTCAGATTACCCAGATGCTTACACAACATGAAATATTGTATCAACTATTGGATCAACTATTTCATTATTAGGAATTTTATTCTTTTTTTTTATTATTTGAGAAAGTTTAGTATCACAACGACAAGTAATTTACCCAATTCAACTAAATTCATCAATTGAATGATACCAAAATACTCCGCCAGCTGAACATAGATATTCTGAATTACCACTTTTAACAAATTAATTTCTAATATGGCAGATTAGTGCAATAGATTTAAGCTCTATATATAAAGTATTTTACTTTTATTAGAAAATAAATGTCTACATGAGCTAATTTAGGTTTACAAGATAGAGCTTCTCCTTTAATAGAACAATTAATTTTTTTTCATGATCATGCATTATTAATTTTAGTAATAATTACAGTATTGGTGGGATATTTAATATTTATATTATTTTTTAATAATTATGTAAATCGATTTCTTTTACATGGACAACTTATTGAAATAATTTGAACTATTTTACCAGCAATTATTTTACTATTTATTGCTCTTCCTTCTTTACGTTTACTTTATTTATTAGATGAAATTAATGAACCATCTGTAACTTTAAAAAGAATCGGCCATCAATGATATTGAAGTTACGAATATTCAGATTTTAATAATATTGAATTTGATTCATATATAATTCCAACAAATGAATTAATAACTGATGGATTTCGATTATTAGATGTTGATAACCGAGTAGTTTTACCTATAAACTCACAAATTCGAATTTTAGTAACAGCTGCTGATGTTATTCATTCTTGAACAGTACCTGCTTTAGGAGTAAAAGTTGACGGTACACCTGGACGATTAAATCAAACTAATTTTTTTATTAATCGACCGGGTTTATTTTATGGTCAATGTTCAGAAATCTGTGGGGCTAATCATAGATTTATACCGATTGTAATTGAAAGTGTTCCTGTAAATTACTTTATTAAATGAATTTCTAGAAATAACTCTTCATTAGATGACTGAAAGCAAGTACTGGTCTCTTAAACCATTTAATAGTAAATTAGCACTTACTTCTAATGATAAAAAATTAGTTAAAATCATAACATTAGTATGTCAAACTAAAATTATTAAATAATTAATATTTTTTAATTCCACAAATAGCACCTATTAGATGATTATTATTATTTATTATTTTTTCTATTACATTTATTTTATTTTGTTCTATTAACTATTATTCTTATA
			TACCAAATTCACCTAAATCTAATGAATTAAAAAATATCAACTTAAATTCAATAAATTGAAAATGATAACAAATTTATTTTCTGTATTTGACCCCTCAGCTATTTTTAATTTTTCACTTAATTGATTAAGAACATTTTTAGGACTTTTAATAATTCCGTCAATTTATTGATTAATACCTTCTCGTTACAATATTATATGAAATTCAATTTTATTAACTCTTCATAAAGAATTTAAAACTTTATTAGGACCATCAGGTCATAATGGATCTACTTTTATTTTTATTTCTTTATTTTCATTAATTTTATTTAATAATTTCATAGGATTATTTCCATATATTTTTACAAGAACAAGACATTTAACTTTAACTTTATCTTTAGCTTTACCTTTATGATTATGTTTTATATTATATGGATGAATTAATCATACACAACATATATTTGCTCATTTAGTTCCTCAAGGAACACCCGCTATTCTTATACCTTTTATAGTATGTATTGAAACTATTAGAAATATTATTCGACCTGGAACATTAGCTGTTCGATTAACTGCTAATATAATTGCTGGACATTTATTATTAACTCTTTTAGGAAAAACAGGATCTTCTATATCTTATATATTAATAACATTTTTATTAATAGCTCAAATTGCTTTATTAGTATTAGAATCAGCTGTAGCTATAATTCAATCTTATGTGTTTGCTGTATTAAGAACTTTATATTCTAGAGAAGTAAATTAATGTCTACACACTCAAATCACCCTTTCCATTTAGTGGATTATAGTCCATGACCATTAACAGGAGCTATCGGAGCTATAACAACTGTATCAGGTATAGTAAAATGATTTCATCAATATGATATTTCATTATTTGTATTAGGTAATATTATTACTATTTTAACTGTATATCAATGATGACGAGATGTATCACGAGAAGGAACATACCAAGGATTACATACTTATGCAGTAACTATTGGTTTACGATGAGGAATAATTTTATTTATTTTATCAGAAGTTTTATTTTTTGTGAGATTTTTTTGAGCTTTTTTTCACAGAAGTTTATCACCCGCTATTGAATTAGGAGCATCATGACCTCCTATAGGAATTATCTCATTTAATCCATTTCAAATTCCTTTATTAAATACAGCTATTTTATTAGCTTCAGGAGTTACTGTAACTTGAGCCCACCATAGACTTATAGAAAATAATCATTCACAAACTACTCAAGGATTATTTTTTACAGTTTTACTAGGAATCTATTTTACAATTCTTCAAGCTTATGAATATATTGAAGCTCCATTTACTATTGCAGACTCAATTTATGGATCAACATTTTTTATAGCAACAGGATTCCACGGAATTCATGTATTAATCGGAACAACTTTTTTATTAGTATGTTTACTACGACATTTAAATAATCACTTTTCAAAAAATCATCATTTTGGTTTTGAAGCAGCTGCATGATATTGACATTTTGTCGATGTAGTTTGATTATTTTTATATATCACAATTTACTGATGAGGAGGATAATTATATTATTAATTAAATATCTATATAGTATAAAAGTATATTTGACTTCCAATCATAAGGTCTATTAATTAATAGTATAGATAATTTTTTCTATTATTTTTATTGCTTTATTAATTTTATTAATTACAACTATTGTTATATTTTTAGCTTCAATTTTATCAAAAAAAGCTTTAATCGACCGAGAAAAAAGATCCCCATTTGAATGTGGATTTGATCCAAAATCTTCATCTCGATTACCATTTTCTTTACGTTTTTTTTTAATTACTATTATTTTTTTAATTTTTGATGTAGAGATTGCATTAATTCTACCTATAATTATTATTATAAAATATTCTAATATTATAATTTGAACAATTACTTCAATTATTTTTATTTTAATTTTATTAATTGGATTATACCATGAATGAAATCAAGGAATGTTAAATTGATCAAACTAATATATTTATATATATATATATAGGGTTGTAGTTAAATAT
			AACATTTGATTTGCATTCAAAAAGTATTGAATATTCAATCTACCTTATTAATTTAATAACTGAATATGAAGCGATTGATTGCAATTAGTTTCGACCTAATCTTAGGTAATTATACCCTTATTCTTTAATTGAAGCCAAAAAGAGGCATATCACTGTTAATGATATAATTGAATTTTAAATTCCAATTAAGGAAATATGATGATCAAGTAAAAGCTGCTAACTTTTTTCTTTTAATGGTTAAATTCCATTTATATTTCTATTTATATAGTTTAAATAAAACCTTACATTTTCATTGTAATAATAAAATATTATATTTTTATAAATTACTAAAATTAATTCACTATATCCAAAGATTTAATAATCTCCATAACATCTTCAATGTCAAACTCTAGTATAAGCTATTTGGATATAAAAATAATAAAATTAATAAAATTAAAATTCAAAATACAAATAATAATAAATAAATTTTCAAAGAATTATTATGTATTAAAAATAAAGTTTTAGAATATATAGATAATTTTTGATATAAATGTTGACCTCCAAAATATTCTGATCAACCTTGATCAAAACTTTTTACAACTAATTGACCATAATTTAAAGGATAAAAAATTATACCATAAGTTCTTATATAAGGTATAAATCATATAGACCCTAAAAAAGTTCTTAAATTATATATAAATAAAGATTTATTTAAAAAAAATAAATTTCTTAAAGAAATTAAATATCCAAATAAACCCCCTACAATACATACAAATAATGTTAACAATTTTATATAAATAGGTAAACAAATTATATAAGGAAAAGGAAAAATCAATCAATTTAATATTCTACCTCCAATAATTCTTATAATTAATAATCCTATTATACCACGGAGTATAATTCAACTTTCATCATTTAATATATTCAATCTACCGCAATTTAAATCACCGGTTATTGAATAATAAACTAATCGAAATGAATAACTAACAGTTAAACCCGTAGAAAAATAGTATAAAAAAAATGAAAACATATTAACATTTCTAATTCTAACAATTTCTAAAATTATATCCTTAGAATAGAATCCAGCTAAAAAAGGTATTCCACATAAAGCTAAATTAGATACGTTAAAACAAGCTGAAGTTAAAGGTATATGAATTCTTAACCCCCCTATTAAACGAATATCTTGAGAATTATTTATATTGTGAATAATAGCCCCAGCACATATAAACAATAATGCTTTAAATAAAGCATGAGTTAATAAATGAAATATAGCTAATTTTAAAAATCCTATAGACAAAATTCTTATTATTAAACCTAATTGACTTAAAGTAGATAAAGCAATAATTTTTTTTAAATCAAATTCAAAATTAGCTCCTAATCCAGCTATAAATATTGTTAATCCAGATAATAATAATATTAATTGTCCTAACCAAGAAGTTCTTAAGATAATATTAAATCGAATTAATAAATATACACCAGCTGTAACTAATGTAGAAGAATGAACTAAAGCAGAAACAGGTGTAGGAGCAGCTATAGCTGCAGGTAACCAAGAAGAAAAAGGAATCTGAGCTCTTTTAGTTATAGCAGCTAATATTACTAATCTTCCAATTATTAACATTTCAAATTCATTTTGTATAATTTCTAAATAAAAAATATAATTTCATCTTCCATAATTTAATATTCAAGCAATAGAAAGAAGTAAAGCTACATCCCCAATTCGATTAGATAACGCAGTTAATATACCAGCATTATAAGATTTAATATTTTGAAAATAAATTACTAAACAATAAGAAACAAGTCCTAAACCATCTCACCCTAATAAAATTCTAATTAAATTTGGTCTAATAATTAACAATATTATTGATAAAACAAATATTAATACTAATATAATGAATCGATTAATATGATTGTCATTTATTATGTATTCCTTTCTATAAAAAATCACTAAAGAAGAAATTATAAGAACAAAAGATATAAATAATAAACTTATTCAATCAAAAAGAAAAGTTATAACAATTCTT
			ATAGAATTTAAAGAAACTAATTCTCACTCAATAAAATAAATCATATCATTTAACAAAAAATATAAACTTAATAAAAAACATGATAAACTTATAGAAATTAAATTAACAAATCTAATTCTACAAATAGATAAATATTTCATGATTTAAAATGAATATTTTCATATCACTAACACCACAAATTAGTATTTTTTTTAAACTATTTAAATATAATCATAATATAAATGATTCTCTTTTTAAAATTAATAAATTTAAAGGCAATCAATGTAACAATATTAATAAATATTCTCGAATTTTACCTCTTCTAAATGAATATACTCCAGAAAATAATTTACCATGCTGACTAAAAGAATATAAATATAAAGTATAAGCAGCTCTAAAAAAAGATAAAAAAGATAATAAAATTATAGAAATTCAAGATCAAGAAACAATTCTATTTAATAAAGAAATTTCTCCTAATAAATTTAATGTTGGAGGAGCTGCTATATTAGCTGATCTTAATAAAAATCATCATAAAGTTATCGAAGGTATAAAATTTAATAAACCTTTATTAATTAATATTCTTCGACTTCCAAGACGTTCATAAGATACATTAGCTAAACAAAATAACCCAGAAGAACATAAACCATGAGCAATTATTAATGTATAAGAACCACATAAACCTCAATAAGTTATAGTTAAAAGTCCTGATAGAACAATTCCTATATGAGCAACAGATGAATAAGCAATTAAAGCCTTTAAATCAGTTTGACGTAAACAAACTAATCTAACTAATACACCTCCTACTAATCTAATTCTAATTCAAACAAATCTATACTTCAAATTTATTAACTGTAAAAAACTAATAACTCGTAATATTCCATAACCTCCTAATTTTAGTATAATACCTGCTAAAATTATAGACCCAGAAACTGGAGCTTCAACATGAGCTTTAGGTAATCATAAATGAACTAAAAATATTGGTATTTTTACTAAAAAGGCACACAATAAACAAAAATATAATAAATCATAATTAAACATAAAATTATTTATTAAATAAAAATTTATTGAACCAATTTTATTTATTACATAAAAAATACCAATTAATATAGGTAAAGAAACTAATAAAGTATAAAATAATAAATATAAACCAGCTTGTAAACGTTCTGGCTGATAACCTCAACCTAAAATTAAAAATAATGTAGGAATTAATCTTCTTTCAAAAAATAAATAAAATATAAATAATCTTATTCTTGAAAAAGTTAAAATCAACAATAATAATAAAATAATAATATTTAATAAAAATAAATTTTTATAATTATTATGTTTATTAATTATTTCTCTAGCTAATAATATTAATGAACAAATTCATAAACTTAATAAAATTAATCCATAAGATAATATATCACAACCTAAAAAATAAGAAATTTCTGATCAATAATTTATAAAATTATTTATTAATAAAAAAATAAATCTAATAAAAAATATTATAATTTGTACCATTCAATATATATTATTAATAAAACAAAAAGGAATTAAAAATAATAAAAAAAAAATAATTTTTAACATTATATAATTCTAAAAGATTGAAAATAATCATTACCATGGGTACGAATTATAGAAACTAAAATTGATAAACCTAAGGCCCCTTCACATACTCTAAATGTCAAAAATATTATTCTAAAATAACTTTCATAATTTAATATATTTAAATAAATAAATAATATAAAAAATAATATTAAAACAATAAATTCTAAACTTAAAAGTATTGAAAGTAAATGTTTCCGATTAGAAACAAAACAAAATAACCCTAAAATAAATAAAATTATAGGTAAACTTCAATATAAAATTATAATCATTAGTTTTAATAGTTTAATAAAAACATTGGTCTTGTAAATCAAAAATAAGATTATTTCTTTTAAAACTTCAAGAGAAAAGAAATTTCTTTTTCATTAATCCCCAAAATTAATATTTTAAATAAACTACCTCTTGAAATTATTCAATTAATATTATACTCATTAATT
			ATTACTACTTCCATTATTTTTCTAAATATAATTCATCCATTAGCTTTAGGATTAACTTTATTAATTCAAACAATTTTTGTATGTTTACTAACTGGATTAATAACTAAAAGTTTTTGATATTCATATATTTTATTTTTAATTTTTTTAGGAGGAATACTTGTATTATTTATTTACGTAACATCTTTAGCCTCTAATGAAATATTTAATTTATCAATAAAATTAACTCTATTTTCTTCATTAATTTTAATTTTTATATTAATTTTATCATTTATTATAGATAAAACTTCTTCTTCTTTATTTTTAATAAATAATGATATACAATCTATTATTAATATAAATTCTTATTTTATAGAAAATTCTTTATCTTTAAATAAATTATATAATTTTCCCACAAATTTTATTACAATTTTATTAATAAATTATTTATTAATTACTTTAATTGTTATTGTAAAAATTACAAAATTATTTAAAGGACCTATTCGAATAATATCTTAATTAATGAATAAACCTTTACGAAATTCCCATCCTCTATTTAAAATTGCCAATAATGCTTTAGTAGATTTACCAGCTCCAATTAATATTTCAAGATGATGAAATTTTGGATCATTACTTGGATTATGTTTAATTATTCAAATTTTAACCGGATTATTTTTAGCTATACATTACACAGCTGATATTAATCTAGCTTTCTATAGTGTTAATCATATTTGTCGAGACGTTAATTATGGTTGATTATTACGAACTTTACATGCTAACGGTGCATCATTTTTTTTTATTTGTATTTACTTACATGTAGGACGAGGAATTTATTACGGTTCATATAAATTTACTCCAACTTGATTAATTGGAGTAATTATTTTATTTTTAGTAATAGGAACAGCTTTTATAGGATACGTATTACCTTGAGGACAAATATCATTTTGAGGAGCTACTGTAATTACTAATTTATTATCAGCTATCCCTTACTTAGGTATAGATTTAGTTCAATGATTATGAGGTGGATTTGCTGTTGATAATGCCACTTTAACTCGATTTTTTACATTCCATTTTATTTTACCTTTTATTGTTCTTGCTATAACTATAATTCATTTATTATTCCTTCATCAAACAGGATCTAATAATCCTATCGGATTAAATTCTAATATTGATAAAATTCCTTTTCATCCTTATTTTACATTTAAAGATATTGTAGGATTTATTGTAATAATTTTTATTTTAATTTCATTAGTATTAATTAGACCAAATTTATTGGGAGACCCTGATAACTTTATTCCAGCAAATCCTTTAGTAACACCTGCCCATATTCAACCAGAATGATATTTTTTATTTGCTTATGCTATTTTACGATCTATTCCAAATAAATTAGGAGGAGTTATTGCATTAGTTTTATCAATTGCAATTTTAATAATCCTTCCTTTTTATAATTTAAGAAAATTCCGAGGGATTCAATTTTATCCTATTAATCAAGTAATATTCTGATCTATATTAGTAACAGTAATTTTATTAACTTGAATTGGAGCTCGACCAGTTGAAGAACCTTATGTATTAATTGGACAAATTTTAACTGTTGTATATTTCTTATATTATTTAGTAAACCCATTAATTACAAAATGATGAGATAATTTATTAAATTAAATAGTTAATGAGCTTGAATAAGCATATGTTTTGAAAACATAAGATAGAATTTAATTTTCTATTAACTTTTACTAAAAAAAATTCACTATAATAAAGAAAATAATAAAATTTTAAACCCAATAAAAAATAATAAATAATTTAAAGAAAAAGATAAAAAACATTTTCAAGCTAAATATATTAATTTATCATAACGAAATCGAGGTAAAGTTCCTCGAACTCAAATAAAAACAAAAGAAATAAAAGTTAATTTTATATAAAATAATAAATTAAACACATCACAACCTAAAAAAATAACGCAAAATAATATTCTTATAAATAAAATTCTCGCATATTCAGCTATAAAAATTAAAGCAAAACCCCCTCTT
			CTATATTCTACATTAAATCCTGAAACTAATTCTGATTCTCCTTCAGCAAAATCAAAAGGAGTACGATTAGTTTCAGCTAATGAAATAGATACTCAAACTAAAGCTATAGGAAATAAAATAATTAAAAATCATATATAAACTTGATAAAAAAAAAAATAAATTATATTATAACTTCCAATTAAAAAAATAAAAGATAATAAAATTAAAGCTAAACTAACTTCATAAGAAATAGTCTGAGCCACAGCTCGCAAACCTCCTAATAAAGCATAATTAGAATTAGACGACCAACCAGCTACTATAACAGTATAAACCCCCAATCTAGTACAACATAAAAAAAATAAACCACCCAAATTAAAAGAATATAATTTTACAAAAAAAGGCATACATATTCAAACAAATAATGATAAAAATAAAGAAAAAATTGGAGAAATATAATATCTTAAATAATTAGATAATAAAGGATAAGTTTGTTCTTTTGTAAATAATTTAATCGCATCACAAAAAGGTTGAGGAATTCCTATTAAACCAACTTTATTAGGACCTTTACGAATTTGAATATATCCTAAAACTTTTCGTTCTAATAAAGTTAAAAAAGCTACACTTACTAATACACAAATAATTAATAACAAACTACCAATTAATGACAAAATAAATTCTATATAAAACAAGTACTATTTGTAATAAAAATCACATATATAAATTCTAAATTTATTGCACTAATCTGCCAAAATAGTTTTATATTAATAATATTCTTATAAAAAATATAATTATTTTGATATTTGGTCCTTTCGTACTAAAATATCACAATTTTTTAAAGATAGAAACCAACCTGGCTTACACCGGTTTGAACTCAGATCATGTAAGAATTTAAAAGTCGAACAGACTTAAAATTTGAACGGCTACACCCAAAATTATATCTTAATCCAACATCGAGGTCGCAATCTTTTTTATCGATATGAACTCTCCAAAAAAATTACGCTGTTATCCCTAAAGTAACTTAATTTTTTAATCATTATTAATGGATCAAATATTCATAAATTTATGTTTTTAAAAAATTAAAAGTTTTTTAAATTTTAATATCACCCCAATAAAATATTTTTATTTATTAAAATTTAATTAATCTATATAATTAAAATAAAAAAAAATATAAAGATTTATAGGGTCTTCTCGTCTTTTAAATAAATTTTAGCTTTTTGACTAAAAAATAAAATTCTATAAAAATTTTAAATGAAACAGTTAATATTTCGTCCAACCATTCATTCCAGCCTTCAATTAAAAGACTAATGATTATGCTACCTTTGCACAGTCAAAATACTGCGGCCATTTAAAATTTTCAGTGGGCAGGTTAGACTTTATATATAATTCAAAAAGACATGTTTTTGTTAAACAGGCGAATATTATTTTTGCCGAATTCTTTATTTAAACTTTTCATATAAATTAATTTTAACATTATTATATACTAATTTTATCATTATTACTTAATTTTAATAATTAAAACTAACATTTTAATAAATAATTAAAATTTAATAAATAATTTAATTTATAAAATAAATTATAACACATTTTTTAATAATTGCTAATTCTAAGCATATATTTATTAAATCTATTTAATATTTTTAAAAATTTATTTTATAGCTTATCCCATAAAACATTAAAATTATAAATTAATTAATTAAATAAATAATTAAGTAAATTTATAATTTCTAAATTAAATTTATTTCTTAAAAAACTAGATACCTTTAAAAACGAATAACATTTCATTTCTAATATAATATTATAAATAATTTTATCACATTAACTTAAATATTATATTAACTCTTTTAAAATCGAGAAAAATAAATATTTATTTTTTATTTAATAAACACTGATACACAAGGTACAATAAATTAAATTTTCTTTTAAAATAAAATTTTTTCAAATTATTTCAATTTTCTTTTACAATACTAATAAACTATTATTAAAATTATTTTTTCTTTAAACAATACTAAAACTTTAAATTT
			TATAGTTATTTCTAATAATTTTTTAAAAAATAATAAAAATTAATAAATAAAAACTAACTCAATTTATATTGATTTGCACAAAAATCTTTTCAATGTAAATGAAATACTTTACTTAATAAGCTTTAAATTGTCATTCTAGATACACTTTCCAGTACATCTACTATGTTACGACTTATCTTACCTTAATAATAAGAGCGACGGGCGATGTGTACATATTTTAGAGCTAAAATCAAATTATTAATCTTTATAATTTTACTACTAAATCCACTTTCAAAAATTTTTTCATAATT--------TTATTCATATAAATAAATTTATTGTAACCCATTATTACTTAAATATAAGCTACACCTTGATCTGATATAAATTTTTATTAAAATTATTGAATATTATTATTCTTATAAAATATTCTGATAACGACGGTATATAAACTGATTACAAATTTAAGTAAGGTCCATCGTGGATTATCGATTAAAAAACAGGTTCCTCTAGATAGACTAAAATACCGCCAAATTTTTTAAGTTTCAAGAACATAACTATTACTACTTTAGCAATTTATTTACATTTTAAATAATAGG------------GTATCTAATCCTAGTTTTTTATTAA--AATTTTTTAACCTCAATTACATTTTTATATAATAATTTAAATATAAAATTTCACTTAATATATTTAATTTTATTATTATTAATAAATTTAATTTAATTAATACTAAAAAAATTTATTTGTATTAATGGTATAACCGCGACTGCTGGCACCA---------------ATTTAGTCAATACTTTTTTATATTGCTATTTCTAAATTTCTTTAATTAATAATATTAATTACTGC-AATAAATTTTCATATTTATTTTTTAAATAAATATAAAATCACACAAAAATTTACATATAAATCAAATTAATAACAAATTTTTAAGCCAAAATAAAACTTTAAATTTTTATTTTTGATTTTTTATTATTAATTAAATATTAATAATTTTTATAAAAATAA------------TTTTTTAAAGAAAAATTAAAATTAATTTTAATTAAATATTAAAATAATTTAATTTTATAATAAAATTTTTATCATATTATAATAATATAAAAATTTTATAAATTTATTTTTTAAATTTTACAAAATTTTTAAAATTTTTATTTTTTTTAAAAAAAATAATTTTTAACAAAAAAAAT-TTTATCAAATATTAATAATAAATAAATTTTAATTTTAAAATTAAAAATTTTAATTTTACACTTTTTTAAAAATATTTTTTTTTTAAAAAAAAATTTTTTTTTAAAAAAATTTTTTTTTAAAAAAATTTTAAAAAATTATAGATTAATTTCTTTTAAATGACTAAAAAAAATTTTTTTTTTTAAGTATTTTAAAACTTTTTTTTTACAATTTTTTAAAAAATATATAAATATAAATTTTAAAAATTTTTTTTTTTTTAAAAAAAATGAAAATTATATTATAAAAATATTTTTTTTACAAAAATGAAAATTTAATCTATTAAAAAAAATTATTAAAATTTTTATGAATAAATAAAAAAAGTAATAAATTTATTAAAAATCAATATATATATAATAATAAATAATTTGATTATTAATTAAATTATACGAATAATAAATATAATAAATAATTTATTTTAATCACTAAATCTGAAATAA--AATTATATAA-TATATATATATATATAAATAAATA-AAATA-----------------------------ATATAATTAAAACTTAAAAAATATTTTTTTTAAAAAAATAGTTTATTAAATTATACTTAATAAACTATTTTTATAATAAATTATTTTATAAATAAAATTATTTAAAATAATTAATAAAAATATTTTTATTATAATAAAAATTAAAAATAATTTTTAAAAAATTTAATTTATATATTTATATATATATATATATAATTTTTAATTTTCAATTAAATTATATAAATATAATAAAATAATTTATTTTAATCACTAAAT
			CTGAAATAATTAATTATA-A-ATATATATATAT--------------------ATAAATGAAAATAAATTTATTCCCCCTATTCATAAATTTATTGTATAATTAAAACTTAAAAAATATTTTTTTTTAAAAAAAAATGATTTATTAAATTATACTTAATAAACTATTTTTATAATAAATTATTTTATAAATAAAATTATTTTAAATAATTAATAAAAATATTTTTAATATAATAAAAATTTAAAATGATTTTTTATAAAAATTCAATTCATATTTATATATATATATATATAATTTAATTTTCAATTAAATTATATAAGTATAATAAAATAATTTATTTTAATCACTAAATCTGAA-TAATTAATTATATATATATATATATATATAAAAAAAATGAAAATAAATTTATTCCCCCTATTCATAAATTTATT-TATAATTAAATCTTAAAAA-TATTTTTTTTTT-AAAAAAAAT-ATTTATTAAATTATACTTAATAAACTATTTTTATAATAAATTATTTTATGAATAAAATTATTTAAAATAATTTATAAAAATATTTTTAATATAATGAAAATT-AAAAT-ATTTTT---------------------------A-ATATATATATATATATATATATATATATATAATTTAATTTTCAATTAAATTATATAAGTATAATAAAATAATTTATTTTAATCACTAAATCTGAATTAATTA----TA---------AT-TA-A-A-A-ATAAAAAAATGAAAATAAATTTATTCCCCCTATTCATAAATTTATTATATAATTAAAACTTAAAAAGTATTTTTTTTTTTAAAAAAAATTATTTATTAAATTATACTTAATAAACTATTTTTATAATAAATTATTTTATAAATAAAATTATTTAAAATAATTAATAAAAATATTTTTAATATAATGAAAAT--------------------------------------------------------------------TAAT-TA-TTTT-AAT-AAATTATATAAGTATAATAAAATAATTTATTTTAATCACTAAAT-TGAATTA--TA-----A--------------------TATATATATAT-TAAAAAATGAAAATAAATTTATTCCCCCTATTCATAAATTTATTATATAATTAAAACTTAAAAAGTATTTTTTTTTAAAAAAAAATTATTTATTAAATTATACTTAATAAACTATTTTTATAATAAATTATTTTATAAATAAAATTATTTAAAATAATTAATAAAAATTATATATATATATAAATGAAAATAATTTTTAAATTTTAATAATAAATAAATTTAATAATTAATAATTAAATAAAATCTATTCATTATTAATATTTAATTAATAATAAATAAATTTAATAACTAATAATTAAATAAAATTTATTTATTACTAATATTTAATTAATAATAAAAAATCAT--TTTTTTTTTTTTT-----TTATTTAATTAATTATTATATATTTATAAATTTATATATTATTGAATATTTATAATATATATATATATATA-A-----AAAAATTAAATTATTTAAATAATTTAATATAAATTTTTAAAAAATTTCTTAAATGTATTATTTTTATAAAAAATATTTATATAATAAAATTATTTTTTTTTAAAAATAAACAAAAAATTTTTAATAAATAAATTTTATAATGAAATATAATTTATTTATTTTTTATTTTTTTAAAAAAAATTTAAAAAAAAATAATTTTTTTTTAAAAAAAAA--------------------------------CTATATACTAATTATAAATTAATAGATATTTATATATATATAAATATTTAATATATTATTATATATCTAATAATTTAAATAAAAAATTTTAAAATTTAAAAATGTAGATATAATTTATAAAAATTTATATTCTCATATTTATTTATTATTAATTTAATTTATATAAATAATATAATAATTTAATTAATTATTAT
			ATATTTATAAATTTATATATTATTGAATATTTATATAATATATATATATATATAGAAAAATTAAATTATTTAAATAATTTAATATAAATTTTTAAAAAATTTCTTAAATGTATTATTTTTATAAAAAATATTTATATAATAAAATCATTTTTTTTTAAAAATAAACAAAAAATTTTTAATAAATAAATTTTATAATGAAATATAATTTATTTATTTTTTATTTTTTTAAAAAAAAATTTTTTAAAAAAAAATAATTTTTTTTTTAAAAAAACTATATACTAATTATAAATTAATAGATATTTATATATATATAAATATTTAATATATTATTATATATCTAATAATTTAAATAAAAAATTTTAAAATTTAAAAATGTAGATATAATTTATAAAAATTTATATTCTCATATTTATTTATTATTAATTTAATTTATATAAATAATATAATAATTTAATTAATTATTATATATTTATAAATTTATATATTATTGAATATTTATATAATATATATATATATATAGAAAAATTAAATTATTTAAATAATTTAATATAAATTTTTAAAAAATTTCTTAAATGTATTATTTTTATAAAAAATATTTATATAATAAAATCATTTTTTTTAAAAATAAACAAAAAATTTTTAATAAATAAATTTTATAATGAAATATAATTTATTTATTTTTCATTTTTTTAAAAAAAATTTTTTAAAAAAAAATAATTTTTTTTTAAAAAAACTATATACTAAATATAAATTAATAGATATTTATATATATATAAATATTTAATATATTATTATATATCTAATAATTTAAATAAAAAATTTTAAAATTTAAAAAT--------------GTAGATATAATTTATAAAAATTTATATTCTCATATTTATTTATTATTAATTTAATTTATATAAATAATATAATAATTTAATTAATTATTATATATTTATAAATTTATATATTATTGAATATTTATATAATATATATATATATATAGAAAAATTAAATTATTTAAATAATTTAATATAAATTTTTTAAAAATTTCTTAAATGTATTATTTTTATAAAAAATATTTATATAATAAAATCATTTTTTTTTAAAAATAAACAAAAAATTTTTAATAAATAAATTTTATAATGAAATATAATTTATTTATTTTTTATTTTTTTTAAAAAAAATTTTTTAAAAAAAATA-TTTTTTTTTAAAAAAACTATATACTAAATATAAATTAATAGATATTTATATATATATAAATATTTAATATATTATTATATATCTAATAATTTAAATAAAAAATTTTAAAA-----TTTAAAAATGTAGATATAATTTATAAAAATTTATATTCTCATATTTATTTATTATTAATTTAATTTATATAAATAATATAATGATTTAATTAATTATTATATATTTATAAATTTATATATTATTGAATATTTATATATAATATATATATATATAGAAAAATAAAATTATTTAAATAATTTTTCATAAAATTTAAAAAAATTTCTTAAATGTATTATTTAATAAAAAATTACTTTTTAAAAAAAATAATTTTAATTTTTTAAAAAAAATAGTAAATAATAAAAAAAAAAAAAAAAAAAAATGAAAATTATATTATT
		</sequence>
		<sequence>
			<taxon idref="Drosophila_mela-ogaster_ERR1092840"/>
			-A-KAATTGCCTGATAAAAAGGATTACCTTGATAGGGTAAATCATGCAGTTTTCTGCATTCATTGACTGATTTATATATTATTTATAAAGATGATTTTATATTTAATAGAATTAAACTATTTCTAAAAGTATCAAAAACTTTTGTGCATCATACACCAAAATATATTTACAAAAAGATAAGCTAATTAAGCTACTGGGTTCATACCCCATTTATAAAGGTTATAATCCTTTTCTTTTTAATTTTTAATAATTCGTCAAAAATTTTATTTATTACAATTATAATTATTGGGACATTAATTACAGTTACATCTAATTCTTGGTTAGGAGCTTGAATAGGTTTAGAAATTAATTTATTATCTTTTATCCCCCTATTAAGAGATAATAATAATTTAATATCTACAGAAGCTTCTTTAAAATATTTTTTAACCCAAGTTTTAGCTTCAACTGTTTTATTATTTTCTTCAATTTTATTAATATTAAAAAATAATATAAATAATGAAATTAATGAATCTTTTACATCCATAATTATTATATCAGCTTTATTATTAAAAAGTGGAGCCGCTCCTTTCCATTTTTGATTTCCTAATATAATAGAAGGTTTAACATGAATAAATGCTTTAATATTAATAACTTGACAAAAAATTGCACCTTTAATATTAATTTCTTATCTCAATATTAAATATTTATTATTAATTAGAGTAATTTTATCGGTTATTATTGGAGCTATTGGAGGACTAAATCAAACTTCTTTACGAAAATTAATAGCATTTTCTTCAATTAATCATTTAGGATGAATATTAAGATCTTTAATAATTAGAGAATCAATTTGATTAATTTATTTTTTTTTTTATTCATTTTTATCATTTGTATTAACATTTATATTTAATATTTTTAAATTATTTCATTTAAATCAATTATTTTCTTGATTTGTTAATAGAAAAATTTTGAAATTTACATTATTTATAAATTTTTTATCATTAGGAGGATTACCTCCATTTTTAGGATTTTTACCAAAATGACTTGTAATTCAACAATTAACATTATGTAATCAATATTTTATATTAACAATTATAATAATATCAACTTTAATTACATTATTTTTTTATTTACGAATTTGTTATTCCGCTTTTATAATAAATTATTTTGAAAATAATTGAATCATAAAGATAAATATAAATAGTATTAATTATAATATATATATAATTATAACTTTTTTTTCAATTTTTGGATTATTTTTAATTTCTTTATTTTATTTTATATTTTAAGGCTTTAAGTTAATAAAACTAATAACCTTCAAAGCTATAAATAAAGAAATTTCTTTAAGCCTTAGTAAAACTTACTCCTTCAAAATTGCAGTTTGATATCATTATTGACTATAAGACCTAATTAATTTGTCCTTATTTGATTAAGAAGAATAAATCTTATATATAGATTTACAATCTATCGCCTAAACTTCAGCCACTTAATCAATAATCGCGACAATGATTATTTTCTACAAATCATAAAGATATTGGAACTTTATATTTTATTTTTGGAGCTTGAGCTGGAATAGTTGGAACATCTTTAAGAATTTTAATTCGAGCTGAATTAGGACATCCTGGAGCATTAATTGGAGATGATCAAATTTATAATGTAATTGTAACTGCACATGCTTTTATTATAATTTTTTTTATGGTTATACCTATTATAATTGGTGGATTTGGAAATTGATTAGTGCCTTTAATATTAGGTGCTCCTGATATAGCATTCCCACGAATAAATAATATAAGATTTTGACTACTACCTCCTGCTCTTTCTTTACTATTAGTAAGTAGAATAGTTGAAAATGGAGCTGGAACAGGATGAACTGTTTATCCACCTTTATCCGCTGGAATTGCTCATGGTGGAGCTTCAGTTGATTTAGCTATTTTTTCTCTACATTTAGCAGGGATTTCTTCAATTTTAGGAGCTGTAAATTTTATTACAACTGTAATTAATATACGATCAACAGGAATTTCATT
			AGATCGTATACCTTTATTTGTTTGATCAGTAGTTATTACTGCTTTATTATTATTATTATCACTTCCAGTACTAGCAGGAGCTATTACTATATTATTAACAGATCGAAATTTAAATACATCATTTTTTGACCCAGCGGGAGGAGGAGATCCTATTTTATATCAACATTTATTTTGATTTTTTGGTCACCCTGAAGTTTATATTTTAATTTTACCTGGATTTGGAATAATTTCTCATATTATTAGACAAGAATCAGGAAAAAAGGAAACTTTTGGTTCTCTAGGAATAATTTATGCTATATTAGCTATTGGATTATTAGGATTTATTGTATGAGCTCATCATATATTTACCGTTGGAATAGATGTAGATACTCGAGCTTATTTTACCTCAGCTACTATAATTATTGCAGTTCCTACTGGAATTAAAATTTTTAGTTGATTAGCTACTTTACATGGAACTCAACTTTCTTATTCTCCAGCTATTTTATGAGCTTTAGGATTTGTTTTTTTATTTACAGTAGGAGGATTAACAGGAGTTGTTTTAGCTAATTCATCAGTAGATATTATTTTACATGATACTTATTATGTAGTAGCTCATTTTCATTATGTTTTATCTATAGGAGCTGTATTTGCTATTATAGCAGGTTTTATTCACTGATACCCCTTATTTACTGGATTAACGTTAAATAATAAATGATTAAAAAGTCATTTCATTATTATATTTATTGGAGTTAATTTAACATTTTTTCCTCAACATTTTTTAGGATTGGCTGGAATACCTCGACGTTATTCAGATTACCCAGATGCTTACACAACATGAAATATTGTATCAACTATTGGATCAACTATTTCATTATTAGGAATTTTATTCTTTTTTTTTATTATTTGAGAAAGTTTAGTATCACAACGACAAGTAATTTACCCAATTCAACTAAATTCATCAATTGAATGATACCAAAATACTCCGCCAGCTGAACATAGATATTCTGAATTACCACTTTTAACAAATTAATTTCTAATATGGCAGATTAGTGCAATAGATTTAAGCTCTATATATAAAGTATTTTACTTTTATTAGAAAATAAATGTCTACATGAGCTAATTTAGGTTTACAAGATAGAGCTTCTCCTTTAATAGAACAATTAATTTTTTTTCATGATCATGCATTATTAATTTTAGTAATAATTACAGTATTGGTGGGATATTTAATATTTATATTATTTTTTAATAATTATGTAAATCGATTTCTTTTACATGGACAACTTATTGAAATAATTTGAACTATTTTACCAGCAATTATTTTACTATTTATTGCTCTTCCTTCTTTACGTTTACTTTATTTATTAGATGAAATTAATGAACCATCTGTAACTTTAAAAAGAATCGGCCATCAATGATATTGAAGTTACGAATATTCAGATTTTAATAATATTGAATTTGATTCATATATAATTCCAACAAATGAATTAATAACTGATGGATTTCGATTATTAGATGTTGATAACCGAGTAGTTTTACCTATAAACTCACAAATTCGAATTTTAGTAACAGCTGCTGATGTTATTCATTCTTGAACAGTACCTGCTTTAGGAGTAAAAGTTGACGGTACACCTGGACGATTAAATCAAACTAATTTTTTTATTAATCGACCGGGTTTATTTTATGGTCAATGTTCAGAAATCTGTGGGGCTAATCATAGATTTATACCGATTGTAATTGAAAGTGTTCCTGTAAATTACTTTATTAAATGAATTTCTAGAAATAACTCTTCATTAGATGACTGAAAGCAAGTACTGGTCTCTTAAACCATTTAATAGTAAATTAGCACTTACTTCTAATGATAAAAAATTAGTTAAAATCATAACATTAGTATGTCAAACTAAAATTATTAAATAATTAATATTTTTTAATTCCACAAATAGCACCTATTAGATGATTATTATTATTTATTATTTTTTCTATTACATTTATTTTATTTTGTTCTATTAACTATTATTCTTATA
			TACCAAATTCACCTAAATCTAATGAATTAAAAAATATCAACTTAAATTCAATAAATTGAAAATGATAACAAATTTATTTTCTGTATTTGACCCCTCAGCTATTTTTAATTTTTCACTTAATTGATTAAGAACATTTTTAGGACTTTTAATAATTCCGTCAATTTATTGATTAATACCTTCTCGTTACAATATTATATGAAATTCAATTTTATTAACTCTTCATAAAGAATTTAAAACTTTATTAGGACCATCAGGTCATAATGGATCTACTTTTATTTTTATTTCTTTATTTTCATTAATTTTATTTAATAATTTCATAGGATTATTTCCATATATTTTTACAAGAACAAGACATTTAACTTTAACTTTATCTTTAGCTTTACCTTTATGATTATGTTTTATATTATATGGATGAATTAATCATACACAACATATATTTGCTCATTTAGTTCCTCAAGGAACACCCGCTATTCTTATACCTTTTATAGTATGTATTGAAACTATTAGAAATATTATTCGACCTGGAACATTAGCTGTTCGATTAACTGCTAATATAATTGCTGGACATTTATTATTAACTCTTTTAGGAAAAACAGGATCTTCTATATCTTATATATTAATAACATTTTTATTAATAGCTCAAATTGCTTTATTAGTATTAGAATCAGCTGTAGCTATAATTCAATCTTATGTGTTTGCTGTATTAAGAACTTTATATTCTAGAGAAGTAAATTAATGTCTACACACTCAAATCACCCTTTCCATTTAGTGGATTATAGTCCATGACCATTAACAGGAGCTATCGGAGCTATAACAACTGTATCAGGTATAGTAAAATGATTTCATCAATATGATATTTCATTATTTGTATTAGGTAATATTATTACTATTTTAACTGTATATCAATGATGACGAGATGTATCACGAGAAGGAACATACCAAGGATTACATACTTATGCAGTAACTATTGGTTTACGATGAGGAATAATTTTATTTATTTTATCAGAAGTTTTATTTTTTGTGAGATTTTTTTGAGCTTTTTTTCACAGAAGTTTATCACCCGCTATTGAATTAGGAGCATCATGACCTCCTATAGGAATTATCTCATTTAATCCATTTCAAATTCCTTTATTAAATACAGCTATTTTATTAGCTTCAGGAGTTACTGTAACTTGAGCCCACCATAGACTTATAGAAAATAATCATTCACAAACTACTCAAGGATTATTTTTTACAGTTTTACTAGGAATCTATTTTACAATTCTTCAAGCTTATGAATATATTGAAGCTCCATTTACTATTGCAGACTCAATTTATGGATCAACATTTTTTATAGCAACAGGATTCCACGGAATTCATGTATTAATCGGAACAACTTTTTTATTAGTATGTTTACTACGACATTTAAATAATCACTTTTCAAAAAATCATCATTTTGGTTTTGAAGCAGCTGCATGATATTGACATTTTGTCGATGTAGTTTGATTATTTTTATATATCACAATTTACTGATGAGGAGGATAATTATATTATTAATTAAATATCTATATAGTATAAAAGTATATTTGACTTCCAATCATAAGGTCTATTAATTAATAGTATAGATAATTTTTTCTATTATTTTTATTGCTTTATTAATTTTATTAATTACAACTATTGTTATATTTTTAGCTTCAATTTTATCAAAAAAAGCTTTAATCGACCGAGAAAAAAGATCCCCATTTGAATGTGGATTTGATCCAAAATCTTCATCTCGATTACCATTTTCTTTACGTTTTTTTTTAATTACTATTATTTTTTTAATTTTTGATGTAGAGATTGCATTAATTCTACCTATAATTATTATTATAAAATATTCTAATATTATAATTTGAACAATTACTTCAATTATTTTTATTTTAATTTTATTAATTGGATTATACCATGAATGAAATCAAGGAATGTTAAATTGATCAAACTAATATATTTATATATATATATATAGGGTTGTAGTTAAATAT
			AACATTTGATTTGCATTCAAAAAGTATTGAATATTCAATCTACCTTATTAATTTAATAACTGAATATGAAGCGATTGATTGCAATTAGTTTCGACCTAATCTTAGGTAATTATACCCTTATTCTTTAATTGAAGCCAAAAAGAGGCATATCACTGTTAATGATATAATTGAATTTTAAATTCCAATTAAGGAAATATGATGATCAAGTAAAAGCTGCTAACTTTTTTCTTTTAATGGTTAAATTCCATTTATATTTCTATTTATATAGTTTAAATAAAACCTTACATTTTCATTGTAATAATAAAATATTATATTTTTATAAATTACTAAAATTAATTCACTATATCCAAAGATTTAATAATCTCCATAACATCTTCAATGTCAAACTCTAGTATAAGCTATTTGGATATAAAAATAATAAAATTAATAAAATTAAAATTCAAAATACAAATAATAATAAATAAATTTTCAAAGAATTATTATGTATTAAAAATAAAGTTTTAGAATATATAGATAATTTTTGATATAAATGTTGACCTCCAAAATATTCTGATCAACCTTGATCAAAACTTTTTACAACTAATTGACCATAATTTAAAGGATAAAAAATTATACCATAAGTTCTTATATAAGGTATAAATCATATAGACCCTAAAAAAGTTCTTAAATTATATATAAATAAAGATTTATTTAAAAAAAATAAATTTCTTAAAGAAATTAAATATCCAAATAAACCCCCTACAATACATACAAATAATGTTAACAATTTTATATAAATAGGTAAACAAATTATATAAGGAAAAGGAAAAATCAATCAATTTAATATTCTACCTCCAATAATTCTTATAATTAATAATCCTATTATACCACGGAGTATAATTCAACTTTCATCATTTAATATATTCAATCTACCGCAATTTAAATCACCGGTTATTGAATAATAAACTAATCGAAATGAATAACTAACAGTTAAACCCGTAGAAAAATAGTATAAAAAAAATGAAAACATATTAACATTTCTAATTCTAACAATTTCTAAAATTATATCCTTAGAATAGAATCCAGCTAAAAAAGGTATTCCACATAAAGCTAAATTAGATACGTTAAAACAAGCTGAAGTTAAAGGTATATGAATTCTTAACCCCCCTATTAAACGAATATCTTGAGAATTATTTATATTGTGAATAATAGCCCCAGCACATATAAACAATAATGCTTTAAATAAAGCATGAGTTAATAAATGAAATATAGCTAATTTTAAAAATCCTATAGACAAAATTCTTATTATTAAACCTAATTGACTTAAAGTAGATAAAGCAATAATTTTTTTTAAATCAAATTCAAAATTAGCTCCTAATCCAGCTATAAATATTGTTAATCCAGATAATAATAATATTAATTGTCCTAACCAAGAAGTTCTTAAGATAATATTAAATCGAATTAATAAATATACACCAGCTGTAACTAATGTAGAAGAATGAACTAAAGCAGAAACAGGTGTAGGAGCAGCTATAGCTGCAGGTAACCAAGAAGAAAAAGGAATCTGAGCTCTTTTAGTTATAGCAGCTAATATTACTAATCTTCCAATTATTAACATTTCAAATTCATTTTGTATAATTTCTAAATAAAAAATATAATTTCATCTTCCATAATTTAATATTCAAGCAATAGAAAGAAGTAAAGCTACATCCCCAATTCGATTAGATAACGCAGTTAATATACCAGCATTATAAGATTTAATATTTTGAAAATAAATTACTAAACAATAAGAAACAAGTCCTAAACCATCTCACCCTAATAAAATTCTAATTAAATTTGGTCTAATAATTAACAATATTATTGATAAAACAAATATTAATACTAATATAATGAATCGATTAATATGATTGTCATTTATTATGTATTCCTTTCTATAAAAAATCACTAAAGAAGAAATTATAAGAACAAAAGATATAAATAATAAACTTATTCAATCAAAAAGAAAAGTTATAACAATTCTT
			ATAGAATTTAAAGAAACTAATTCTCACTCAATAAAATAAATCATATCATTTAACAAAAAATATAAACTTAATAAAAAACATGATAAACTTATAGAAATTAAATTAACAAATCTAATTCTACAAATAGATAAATATTTCATGATTTAAAATGAATATTTTCATATCACTAACACCACAAATTAGTATTTTTTTTAAACTATTTAAATATAATCATAATATAAATGATTCTCTTTTTAAAATTAATAAATTTAAAGGCAATCAATGTAACAATATTAATAAATATTCTCGAATTTTACCTCTTCTAAATGAATATACTCCAGAAAATAATTTACCATGCTGACTAAAAGAATATAAATATAAAGTATAAGCAGCTCTAAAAAAAGATAAAAAAGATAATAAAATTATAGAAATTCAAGATCAAGAAACAATTCTATTTAATAAAGAAATTTCTCCTAATAAATTTAATGTTGGAGGAGCTGCTATATTAGCTGATCTTAATAAAAATCATCATAAAGTTATCGAAGGTATAAAATTTAATAAACCTTTATTAATTAATATTCTTCGACTTCCAAGACGTTCATAAGATACATTAGCTAAACAAAATAACCCAGAAGAACATAAACCATGAGCAATTATTAATGTATAAGAACCACATAAACCTCAATAAGTTATAGTTAAAAGTCCTGATAGAACAATTCCTATATGAGCAACAGATGAATAAGCAATTAAAGCCTTTAAATCAGTTTGACGTAAACAAACTAATCTAACTAATACACCTCCTACTAATCTAATTCTAATTCAAACAAATCTATACTTCAAATTTATTAACTGTAAAAAACTAATAACTCGTAATATTCCATAACCTCCTAATTTTAGTATAATACCTGCTAAAATTATAGACCCAGAAACTGGAGCTTCAACATGAGCTTTAGGTAATCATAAATGAACTAAAAATATTGGTATTTTTACTAAAAAGGCACACAATAAACAAAAATATAATAAATCATAATTAAACATAAAATTATTTATTAAATAAAAATTTATTGAACCAATTTTATTTATTACATAAAAAATACCAATTAATATAGGTAAAGAAACTAATAAAGTATAAAATAATAAATATAAACCAGCTTGTAAACGTTCTGGCTGATAACCTCAACCTAAAATTAAAAATAATGTAGGAATTAATCTTCTTTCAAAAAATAAATAAAATATAAATAATCTTATTCTTGAAAAAGTTAAAATCAACAATAATAATAAAATAATAATATTTAATAAAAATAAATTTTTATAATTATTATGTTTATTAATTATTTCTCTAGCTAATAATATTAATGAACAAATTCATAAACTTAATAAAATTAATCCATAAGATAATATATCACAACCTAAAAAATAAGAAATTTCTGATCAATAATTTATAAAATTATTTATTAATAAAAAAATAAATCTAATAAAAAATATTATAATTTGTACCATTCAATATATATTATTAATAAAACAAAAAGGAATTAAAAATAATAAAAAAAAAATAATTTTTAACATTATATAATTCTAAAAGATTGAAAATAATCATTACCATGAGTACGAATTATAGAAACTAAAATTGATAAACCTAAGGCCCCTTCACATACTCTAAATGTCAAAAATATTATTCTAAAATAACTTTCATAATTTAATATATTTAAATAAATAAATAATATAAAAAATAATATTAAAACAATAAATTCTAAACTTAAAAGTATTGAAAGTAAATGTTTCCGATTAGAAACAAAACAAAATAACCCTAAAATAAATAAAATTATAGGTAAACTTCAATATAAAATTATAATCATTAGTTTTAATAGTTTAATAAAAACATTGGTCTTGTAAATCAAAAATAAGATTATTTCTTTTAAAACTTCAAGAGAAAAGAAATTTCTTTTTCATTAATCCCCAAAATTAATATTTTAAATAAACTACCTCTTGAAATTATTCAATTAATATTATACTCATTAATT
			ATTACTACTTCCATTATTTTTCTAAATATAATTCATCCATTAGCTTTAGGATTAACTTTATTAATTCAAACAATTTTTGTATGTTTACTAACTGGATTAATAACTAAAAGTTTTTGATATTCATATATTTTATTTTTAATTTTTTTAGGAGGAATACTTGTATTATTTATTTACGTAACATCTTTAGCCTCTAATGAAATATTTAATTTATCAATAAAATTAACTCTATTTTCTTCATTAATTTTAATTTTTATATTAATTTTATCATTTATTATAGATAAAACTTCTTCTTCTTTATTTTTAATAAATAATGATATACAATCTATTATTAATATAAATTCTTATTTTATAGAAAATTCTTTATCTTTAAATAAATTATATAATTTTCCCACAAATTTTATTACAATTTTATTAATAAATTATTTATTAATTACTTTAATTGTTATTGTAAAAATTACAAAATTATTTAAAGGACCTATTCGAATAATATCTTAATTAATGAATAAACCTTTACGAAATTCCCATCCTCTATTTAAAATTGCCAATAATGCTTTAGTAGATTTACCAGCTCCAATTAATATTTCAAGATGATGAAATTTTGGATCATTACTTGGATTATGTTTAATTATTCAAATTTTAACCGGATTATTTTTAGCTATACATTACACAGCTGATATTAATCTAGCTTTCTATAGTGTTAATCATATTTGTCGAGACGTTAATTATGGTTGATTATTACGAACTTTACATGCTAACGGTGCATCATTTTTTTTTATTTGTATTTACTTACATGTAGGACGAGGAATTTATTACGGTTCATATAAATTTACTCCAACTTGATTAATTGGAGTAATTATTTTATTTTTAGTAATAGGAACAGCTTTTATAGGATACGTATTACCTTGAGGACAAATATCATTTTGAGGAGCTACTGTAATTACTAATTTATTATCAGCTATCCCTTACTTAGGTATAGATTTAGTTCAATGATTATGAGGTGGATTTGCTGTTGATAATGCCACTTTAACTCGATTTTTTACATTCCATTTTATTTTACCTTTTATTGTTCTTGCTATAACTATAATTCATTTATTATTCCTTCATCAAACAGGATCTAATAATCCTATCGGATTAAATTCTAATATTGATAAAATTCCTTTTCATCCTTATTTTACATTTAAAGATATTGTAGGATTTATTGTAATAATTTTTATTTTAATTTCATTAGTATTAATTAGACCAAATTTATTGGGAGACCCTGATAACTTTATTCCAGCAAATCCTTTAGTAACACCTGCCCATATTCAACCAGAATGATATTTTTTATTTGCTTATGCTATTTTACGATCTATTCCAAATAAATTAGGAGGAGTTATTGCATTAGTTTTATCAATTGCAATTTTAATAATCCTTCCTTTTTATAATTTAAGAAAATTCCGAGGGATTCAATTTTATCCTATTAATCAAGTAATATTCTGATCTATATTAGTAACAGTAATTTTATTAACTTGAATTGGAGCTCGACCAGTTGAAGAACCTTATGTATTAATTGGACAAATTTTAACTGTTGTATATTTCTTATATTATTTAGTAAACCCATTAATTACAAAATGATGAGATAATTTATTAAATTAAATAGTTAATGAGCTTGAATAAGCATATGTTTTGAAAACATAAGATAGAATTTAATTTTCTATTAACTTTTACTAAAAAAAATTCACTATAATAAAGAAAATAATAAAATTTTAAACCCAATAAAAAATAATAAATAATTTAAAGAAAAAGATAAAAAACATTTTCAAGCTAAATATATTAATTTATCATAACGAAATCGAGGTAAAGTTCCTCGAACTCAAATAAAAACAAAAGAAATAAAAGTTAATTTTATATAAAATAATAAATTAAACACATCACAACCTAAAAAAATAACGCAAAATAATATTCTTATAAATAAAATTCTCGCATATTCAGCTATAAAAATTAAAGCAAAACCCCCTCTT
			CTATATTCTACATTAAATCCTGAAACTAATTCTGATTCTCCTTCAGCAAAATCAAAAGGAGTACGATTAGTTTCAGCTAATGAAATAGATACTCAAACTAAAGCTATAGGAAATAAAATAATTAAAAATCATATATAAACTTGATAAAAAAAAAAATAAATTATATTATAACTTCCAATTAAAAAAATAAAAGATAATAAAATTAAAGCTAAACTAACTTCATAAGAAATAGTCTGAGCCACAGCTCGCAAACCTCCTAATAAAGCATAATTAGAATTAGACGACCAACCAGCTACTATAACAGTATAAACCCCCAATCTAGTACAACATAAAAAAAATAAACCACCCAAATTAAAAGAATATAATTTTACAAAAAAAGGCATACATATTCAAACAAATAATGATAAAAATAAAGAAAAAATTGGAGAAATATAATATCTTAAATAATTAGATAATAAAGGATAAGTTTGTTCTTTTGTAAATAATTTAATCGCATCACAAAAAGGTTGAGGAATTCCTATTAAACCAACTTTATTAGGACCTTTACGAATTTGAATATATCCTAAAACTTTTCGTTCTAATAAAGTTAAAAAAGCTACACTTACTAATACACAAATAATTAATAACAAACTACCAATTAATGACAAAATAAATTCTATATAAAACAAGTACTATTTGTAATAAAAATCACATATATAAATTCTAAATTTATTGCACTAATCTGCCAAAATAGTTTTATATTAATAATATTCTTATAAAAAATATAATTATTTTGATATTTGGTCCTTTCGTACTAAAATATCACAATTTTTTAAAGATAGAAACCAACCTGGCTTACACCGGTTTGAACTCAGATCATGTAAGAATTTAAAAGTCGAACAGACTTAAAATTTGAACGGCTACACCCAAAATTATATCTTAATCCAACATCGAGGTCGCAATCTTTTTTATCGATATGAACTCTCCAAAAAAATTACGCTGTTATCCCTAAAGTAACTTAATTTTTTAATCATTATTAATGGATCAAATATTCATAAATTTATGTTTTTAAAAAATTAAAAGTTTTTTAAATTTTAATATCACCCCAATAAAATATTTTTATTTATTAAAATTTAATTAATCTATATAATTAAAATAAAAAAAAATATAAAGATTTATAGGGTCTTCTCGTCTTTTAAATAAATTTTAGCTTTTTGACTAAAAAATAAAATTCTATAAAAATTTTAAATGAAACAGTTAATATTTCGTCCAACCATTCATTCCAGCCTTCAATTAAAAGACTAATGATTATGCTACCTTTGCACAGTCAAAATACTGCGGCCATTTAAAATTTTCAGTGGGCAGGTTAGACTTTATATATAATTCAAAAAGACATGTTTTTGTTAAACAGGCGAATATTATTTTTGCCGAATTCTTTATTTAAACTTTTCATATAAATTAATTTTAACATTATTATATACTAATTTTATCATTATTACTTAATTTTAATAATTAAAACTAACATTTTAATAAATAATTAAAATTTAATAAATAATTTAATTTATAAAATAAATTATAACACATTTTTTAATAATTGCTAATTCTAAGCATATATTTATTAAATCTATTTAATATTTTTAAAAATTTATTTTATAGCTTATCCCATAAAACATTAAAATTATAAATTAATTAATTAAATAAATAATTAAGTAAATTTATAATTTCTAAATTAAATTTATTTCTTAAAAAACTAGATACCTTTAAAAACGAATAACATTTCATTTCTAATATAATATTATAAATAATTTTATCACATTAACTTAAATATTATATTAACTCTTTTAAAATCGAGAAAAATAAATATTTATTTTTTATTTAATAAACACTGATACACAAGGTACAATAAATTAAATTTTCTTTTAAAATAAAATTTTTTCAAATTATTTCAATTTTCTTTTACAATACTAATAAACTATTATTAAAATTATTTTTTCTTTAAACAATACTAAAACTTTAAATTT
			TATAGTTATTTCTAATAATTTTTTAAAAAATAATAAAAATTAATAAATAAAAACTAACTCAATTTATATTGATTTGCACAAAAATCTTTTCAATGTAAATGAAATACTTTACTTAATAAGCTTTAAATTGTCATTCTAGATACACTTTCCAGTACATCTACTATGTTACGACTTATCTTACCTTAATAATAAGAGCGACGGGCGATGTGTACATATTTTAGAGCTAAAATCAAATTATTAATCTTTATAATTTTACTACTAAATCCACTTTCAAAAATTTTTTCATAATT--------TTATTCATATAAATAAATTTATTGTAACCCATTATTACTTAAATATAAGCTACACCTTGATCTGATATAAATTTTTATTAAAATTATTGAATATTATTATTCTTATAAAATATTCTGATAACGACGGTATATAAACTGATTACAAATTTAAGTAAGGTCCATCGTGGATTATCGATTAAAAAACAGGTTCCTCTAGATAGACTAAAATACCGCCAAATTTTTTAAGTTTCAAGAACATAACTATTACTACTTTAGCAATTTATTTACATTTTAAATAATAGG------------GTATCTAATCCTAGTTTTTTATTAA--AATTTTTTAACCTCAATTACATTTTTATATAATAATTTAAATATAAAATTTCACTTAATATATTTAATTTTATTATTATTAATAAATTTAATTTAATTAATACTAAAAAAATTTATTTGTATTAATGGTATAACCGCGACTGCTGGCACCA---------------ATTTAGTCAATACTTTTTTATATTGCTATTTCTAAATTTCTTTAATTAATAATATTAATTACTGCGAATAAATTTTCATATTTATTTTTTAAATAAATATAAAATCACACAAAAATTTACATATAAATCAAATTAATAACAAATTTTTAAGCCAAAATAAAACTTTAAATTTTTATTTTTGATTTTTTATTATTAATTAAATATTAATAATTTTTATAAAAATAA------------TTTTTTAAAGAAAAATTAAAATTAATTTTAATTAAATATTAAAATAATTTAATTTTATAATAAAATTTTTATCATATTATAATAATATAAAAATTTTATAAATTTATTTTTTAAATTTTACAAAATTTTTAAAATTTTTATTTTTTTTAAAAAAAATAATTTTTAACAAAAAAAAT-TTTATCAAATATTAATAATAAATAAATTTTAATTTTAAAATTAAAAATTTTAATTTTACACTTTTTTAAAAATATTTTTTTTTTAAAAAAAAATTTTTTTTTAAAAAAATTTTTTTTTAAAAAAATTTTAAAAAATTATAGATTAATTTCTTTTAAATGACTAAAAAAAATTTTTTTTTTTAAGTATTTTAAAACTTTTTTTTTACAATTTTTTAAAAAATATATAAATATAAATTTTAAAAATTTTTTTTTTTTTAAAAAAAATGAAAATTATATTATAAAAATATTTTTTTTACAAAAATGAAAATTTAATCTATTAAAAAAAATTATTAAAATTTTTATGAATAAATAAAAAAAGTAATAAATTTATTAAAAATCAATATATATATA-TAATAAATAATTTGATTATTAATTAAATTATACGAATAATAAATATAATAAATAATTTATTTTAATCACTAAATCTGAAATAA--AATTATATAA-TATATATATATATATAAATAAATA-AAATA----------------------------TATATAATTAAAACTTAAAAAATATTTTTTTTAAAAAA-T-GTTTATTAAATTATACTTAATAAACTATTTTTATAATAAATTATTTTATAAATAAAATTATTTAAAATAATTAATAAAAATATTTTTATTATAATAAAAATTAAAAATAATTTTTAAAAAATTTAATTTATATTTATATATATATATATATATAATTTTTAATTTTCAATTAAATTATATAAATATAATAAAATAATTTTATTTAATCACTAAAT
			CTGAAATAATTAATTATA--TATATATATATAT------------------A-ATAAAT-AAAATAAATTTATTCCCCCTATTCATAAATTTATT-TATAATTAAAACTTAAAAAATATTTTTTTTTAAAAAAAAATGATTTATTAAATTATACTTAATAAACTATTTTTATAATAAATTATTTTATAAATAAAATTATTTTAAATAATTAATAAAAATATTTTTAATATAATAAAAATTTAAAATGATTTTTTATAAAAATTCAATTCATATTTATATATATATATATATAATTTAATTTTCAATTAAATTATATAA-TATAATAAAATAATTTATTTTAATCACTAAATCTGAATTAATTAATTATATATATATATATATATATAAAAAAAATGAAAATAAATTTATTCCCCCTATTCATAAATTTATTATATAATTAAATCTTAAAAAGTATTTTTTTTTT-AAAAAAAAT-ATTTATTAAATTATACTTAATAAACTATTTTTATAATAAATTATTTTATGAATAAAATTATTTAAAATAATTTATAAAAATATTTTTAATATAATGAAAATTTAAAAT---------------------------------CATATATATATATATATATATATATATATATATAATTTAATTTTCAATTAAATTATATAAGTATAATAAAATAATTTATTTTAATCACTAAATCTGAATTAATTA----TATGTATATATATATATATA-A-ATAAAAAAATGAAAATAAATTTATTCCCCCTATTCATAAATTTATTATATAATTAAAACTTAAAAAGTATTTTTTTTTTTAAAAAAAATTATTTATTAAATTATACTTAATAAACTATTTTTATAATAAATTATTTTATAAATAAAATTATTTAAAATAATTAATAAAAATATTTTTAATATAATAAAAATTTAAAATGATTTTTTA--A--AATTCAATTCATATATTTATATATATATATATATATATATATATA--TAATTTAATTTTCAATTAAATTATATAAGTATAATAAAATAATTTATTTTAATCACTAAATCTGAATTAATTAATT-TATGTATATATATATATATA-ATATATATATA--TAAAAAATGAAAATAAATTTATTCCCCCTATTCATAAATTTATTATATAATTAAAACTTAAAAAGTATTTTTTTTTAAAAAAAAATTATTTATTAAATTATACTTAATAAACTATTTTTATAATAAATTATTTTATAAATAAAATTATTTAAAATAATTAATAAAAATTATATATATATATAAATGAAAATAATTTTTAAATTTTAATAATAAATAAATTTAATAATTAATAATTAAATAAAATCTATTCATTATTAATATTTAATTAATAATAAATAAATTTAATAACTAATAATTAAATAAAATTTATTTATTACTAATATTTAATTAATAATAAAAAATCAT--TTTTTTTTTTTTTT------ATTTAATTAATTATTATATATTTATAAATTTATATATTATTGAATATTTATAATATATATATATATATA-A-AT--AAAAATTAAATTATTTAAATAATTTAATATAAATTTTT--AAA-----T--------------TTA-AAAAAA-ATTTATATAA-AAAA--ATTTTTTTTTAAAAATAAACAAAAAATTTTTAATAAATAAATTTTATAATGAAATATAATTTATTTATTTTTTATTTTTTTAAAAAAAATTTAAAAAAAAATAATTTTTTTTTAAAAAAAAA--------------------------------CTATATACTAATTATAAATTAATAGATATTTATATATATATAAATATTTAATATATTATTATATATCTAATAATTTAAATAAAAAATTTTAAAATTTAAAAATGTAGATATAATTTATAAAAATTTATATTCTCATATTTATTTATTATTAATTTAATTTATATAAATAATATAATAATTTAATTAATTATTAT
			ATATTTATAAATTTATATATTATTGAATATTTATATAATATATATATATATATAGAAAAATTAAATTATTTAAATAATTTAATATAAATTTTTTAAAAATTTCTTAAATGTATTATTTTTATAAAAAATATTTATATAATAAAATCATTTTTTTTTAAAAATAAACAAAAAATTTTTAATAAATAAATTTTATAATGAAATATAATTTATTTATTTTTTATTTTTTTAAAAAAAAATTTTTTAAAAAAAAATAATTTTTTTTTTAAAAAAACTATATACTAATTATAAATTAATAGATATTTATATATATATAAATATTTAATATATTATTATATATCTAATAATTTAAATAAAAAATTTTAAAATTTAAAAATGTAGATATAATTTATAAAAATTTATATTCTCATATTTATTTATTATTAATTTAATTTATATAAATAATATAATAATTTAATTAATTATTATATATTTATAAATTTATATATTATTGAATATTTATATAATATATATATATATATAGAAAAATTAAATTATTTAAATAATTTAATATAAATTTTTAAAAAATTTCTTAAATGTATTATTTTTATAAAAAATATTTATATAATAAAATCATTTTTTTTAAAAATAAACAAAAAATTTTTAATAAATAAATTTTATAATGAAATATAATTTATTTATTTTTCATTTTTTTAAAAAAAATTTTTTAAAAAAAAATAATTTTTTTTTAAAAAAACTATATACTAAATATAAATTAATAGATATTTATATATATATAAATATTTAATATATTATTATATATCTAATAATTTAAATAAAAAATTTTAAAATTTAAAAAT--------------GTAGATATAATTTATAAAAATTTATATTCTCATATTTATTTATTATTAATTTAATTTATATAAATAATATAATAATTTAATTAATTATTATATATTTATAAATTTATATATTATTGAATATTTATATAATATATATATATATATAGAAAAATTAAATTATTTAAATAATTTAATATAAATTTTTAAAAAATTTCTTAAATGTATTATTTTTATAAAAAATATTTATATAATAAAATCATTTTTTTTTAAAAATAAACAAAAAATTTTTAATAAATAAATTTTATAATGAAATATAATTTATTTATTTTTTATTTTTTTTAAAAAAAATTTTTTAAAAAAAATAATTTTTTTTTAAAAAAACTATATACTAAATATAAATTAATAGATATTTATATATATATAAATATTTAATATATTATTATATATCTAATAATTTAAATAAAAAATTTTAAAA-----TTTAAAAATGTAGATATAATTTATAAAAATTTATATTCTCATATTTATTTATTATTAATTTAATTTATATAAATAATATAATGATTTAATTAATTATTATATATTTATAAATTTATATATTATTGAATATTTATATATAATATATATATATATAGAAAAATAAAATTATTTAAATAATTTTTCATAAAATTTAAAAAAATTTCTTAAATGTATTATTTAATAAAAAATTACTTTTTAAAAAAAATAATTTTAATTTTTTAAAAAAAATAGTAAATAATAAAAAAAAAAAAAAAAAAAAATGAAAATTATATTATT
		</sequence>
		<sequence>
			<taxon idref="Drosophila_mela-ogaster_ERR1092843"/>
			-A-KAATTGCCTGATAAAAAGGATTACCTTGATAGGGTAAATCATGCAGTTTTCTGCATTCATTGACTGATTTATATATTATTTATAAAGATGATTTTATATTTAATAGAATTAAACTATTTCTAAAAGTATCAAAAACTTTTGTGCATCATACACCAAAATATATTTACAAAAAGATAAGCTAATTAAGCTACTGGGTTCATACCCCATTTATAAAGGTTATAATCCTTTTCTTTTTAATTTTTAATAATTCGTCAAAAATTTTATTTATTACAATTATAATTATTGGGACATTAATTACAGTTACATCTAATTCTTGGTTAGGAGCTTGAATAGGTTTAGAAATTAATTTATTATCTTTTATCCCCCTATTAAGAGATAATAATAATTTAATATCTACAGAAGCTTCTTTAAAATATTTTTTAACCCAAGTTTTAGCTTCAACTGTTTTATTATTTTCTTCAATTTTATTAATATTAAAAAATAATATAAATAATGAAATTAATGAATCTTTTACATCCATAATTATTATATCAGCTTTATTATTAAAAAGTGGAGCCGCTCCTTTCCATTTTTGATTTCCTAATATAATAGAAGGTTTAACATGAATAAATGCTTTAATATTAATAACTTGACAAAAAATTGCACCTTTAATATTAATTTCTTATCTCAATATTAAATATTTATTATTAATTAGAGTAATTTTATCGGTTATTATTGGAGCTATTGGAGGACTAAATCAAACTTCTTTACGAAAATTAATAGCATTTTCTTCAATTAATCATTTAGGATGAATATTAAGATCTTTAATAATTAGAGAATCAATTTGATTAATTTATTTTTTTTTTTATTCATTTTTATCATTTGTATTAACATTTATATTTAATATTTTTAAATTATTTCATTTAAATCAATTATTTTCTTGATTTGTTAATAGAAAAATTTTGAAATTTACATTATTTATAAATTTTTTATCATTAGGAGGATTACCTCCATTTTTAGGATTTTTACCAAAATGACTTGTAATTCAACAATTAACATTATGTAATCAATATTTTATATTAACAATTATAATAATATCAACTTTAATTACATTATTTTTTTATTTACGAATTTGTTATTCCGCTTTTATAATAAATTATTTTGAAAATAATTGAATCATAAAGATAAATATAAATAGTATTAATTATAATATATATATAATTATAACTTTTTTTTCAATTTTTGGATTATTTTTAATTTCTTTATTTTATTTTATATTTTAAGGCTTTAAGTTAATAAAACTAATAACCTTCAAAGCTATAAATAAAGAAATTTCTTTAAGCCTTAGTAAAACTTACTCCTTCAAAATTGCAGTTTGATATCATTATTGACTATAAGACCTAATTAATTTGTCCTTATTTGATTAAGAAGAATAAATCTTATATATAGATTTACAATCTATCGCCTAAACTTCAGCCACTTAATCAATAATCGCGACAATGATTATTTTCTACAAATCATAAAGATATTGGAACTTTATATTTTATTTTTGGAGCTTGAGCTGGAATAGTTGGAACATCTTTAAGAATTTTAATTCGAGCTGAATTAGGACATCCTGGAGCATTAATTGGAGATGATCAAATTTATAATGTAATTGTAACTGCACATGCTTTTATTATAATTTTTTTTATGGTTATACCTATTATAATTGGTGGATTTGGAAATTGATTAGTGCCTTTAATATTAGGTGCTCCTGATATAGCATTCCCACGAATAAATAATATAAGATTTTGACTACTACCTCCTGCTCTTTCTTTACTATTAGTAAGTAGAATAGTTGAAAATGGAGCTGGAACAGGATGAACTGTTTATCCACCTTTATCCGCTGGAATTGCTCATGGTGGAGCTTCAGTTGATTTAGCTATTTTTTCTCTACATTTAGCAGGGATTTCTTCAATTTTAGGAGCTGTAAATTTTATTACAACTGTAATTAATATACGATCAACAGGAATTTCATT
			AGATCGTATACCTTTATTTGTTTGATCAGTAGTTATTACTGCTTTATTATTATTATTATCACTTCCAGTACTAGCAGGAGCTATTACTATATTATTAACAGATCGAAATTTAAATACATCATTTTTTGACCCAGCGGGAGGAGGAGATCCTATTTTATATCAACATTTATTTTGATTTTTTGGTCACCCTGAAGTTTATATTTTAATTTTACCTGGATTTGGAATAATTTCTCATATTATTAGACAAGAATCAGGAAAAAAGGAAACTTTTGGTTCTCTAGGAATAATTTATGCTATATTAGCTATTGGATTATTAGGATTTATTGTATGAGCTCATCATATATTTACCGTTGGAATAGATGTAGATACTCGAGCTTATTTTACCTCAGCTACTATAATTATTGCAGTTCCTACTGGAATTAAAATTTTTAGTTGATTAGCTACTTTACATGGAACTCAACTTTCTTATTCTCCAGCTATTTTATGAGCTTTAGGATTTGTTTTTTTATTTACAGTAGGAGGATTAACAGGAGTTGTTTTAGCTAATTCATCAGTAGATATTATTTTACATGATACTTATTATGTAGTAGCTCATTTTCATTATGTTTTATCTATAGGAGCTGTATTTGCTATTATAGCAGGTTTTATTCACTGATACCCCTTATTTACTGGATTAACGTTAAATAATAAATGATTAAAAAGTCATTTCATTATTATATTTATTGGAGTTAATTTAACATTTTTTCCTCAACATTTTTTAGGATTGGCTGGAATACCTCGACGTTATTCAGATTACCCAGATGCTTACACAACATGAAATATTGTATCAACTATTGGATCAACTATTTCATTATTAGGAATTTTATTCTTTTTTTTTATTATTTGAGAAAGTTTAGTATCACAACGACAAGTAATTTACCCAATTCAACTAAATTCATCAATTGAATGATACCAAAATACTCCGCCAGCTGAACATAGATATTCTGAATTACCACTTTTAACAAATTAATTTCTAATATGGCAGATTAGTGCAATAGATTTAAGCTCTATATATAAAGTATTTTACTTTTATTAGAAAATAAATGTCTACATGAGCTAATTTAGGTTTACAAGATAGAGCTTCTCCTTTAATAGAACAATTAATTTTTTTTCATGATCATGCATTATTAATTTTAGTAATAATTACAGTATTGGTGGGATATTTAATATTTATATTATTTTTTAATAATTATGTAAATCGATTTCTTTTACATGGACAACTTATTGAAATAATTTGAACTATTTTACCAGCAATTATTTTACTATTTATTGCTCTTCCTTCTTTACGTTTACTTTATTTATTAGATGAAATTAATGAACCATCTGTAACTTTAAAAAGAATCGGCCATCAATGATATTGAAGTTACGAATATTCAGATTTTAATAATATTGAATTTGATTCATATATAATTCCAACAAATGAATTAATAACTGATGGATTTCGATTATTAGATGTTGATAACCGAGTAGTTTTACCTATAAACTCACAAATTCGAATTTTAGTAACAGCTGCTGATGTTATTCATTCTTGAACAGTACCTGCTTTAGGAGTAAAAGTTGACGGTACACCTGGACGATTAAATCAAACTAATTTTTTTATTAATCGACCGGGTTTATTTTATGGTCAATGTTCAGAAATCTGTGGGGCTAATCATAGATTTATACCGATTGTAATTGAAAGTGTTCCTGTAAATTACTTTATTAAATGAATTTCTAGAAATAACTCTTCATTAGATGACTGAAAGCAAGTACTGGTCTCTTAAACCATTTAATAGTAAATTAGCACTTACTTCTAATGATAAAAAATTAGTTAAAATCATAACATTAGTATGTCAAACTAAAATTATTAAATAATTAATATTTTTTAATTCCACAAATAGCACCTATTAGATGATTATTATTATTTATTATTTTTTCTATTACATTTATTTTATTTTGTTCTATTAACTATTATTCTTATA
			TACCAAATTCACCTAAATCTAATGAATTAAAAAATATCAACTTAAATTCAATAAATTGAAAATGATAACAAATTTATTTTCTGTATTTGACCCCTCAGCTATTTTTAATTTTTCACTTAATTGATTAAGAACATTTTTAGGACTTTTAATAATTCCGTCAATTTATTGATTAATACCTTCTCGTTACAATATTATATGAAATTCAATTTTATTAACTCTTCATAAAGAATTTAAAACTTTATTAGGACCATCAGGTCATAATGGATCTACTTTTATTTTTATTTCTTTATTTTCATTAATTTTATTTAATAATTTCATAGGATTATTTCCATATATTTTTACAAGAACAAGACATTTAACTTTAACTTTATCTTTAGCTTTACCTTTATGATTATGTTTTATATTATATGGATGAATTAATCATACACAACATATATTTGCTCATTTAGTTCCTCAAGGAACACCCGCTATTCTTATACCTTTTATAGTATGTATTGAAACTATTAGAAATATTATTCGACCTGGAACATTAGCTGTTCGATTAACTGCTAATATAATTGCTGGACATTTATTATTAACTCTTTTAGGAAAAACAGGATCTTCTATATCTTATATATTAATAACATTTTTATTAATAGCTCAAATTGCTTTATTAGTATTAGAATCAGCTGTAGCTATAATTCAATCTTATGTGTTTGCTGTATTAAGAACTTTATATTCTAGAGAAGTAAATTAATGTCTACACACTCAAATCACCCTTTCCATTTAGTGGATTATAGTCCATGACCATTAACAGGAGCTATCGGAGCTATAACAACTGTATCAGGTATAGTAAAATGATTTCATCAATATGATATTTCATTATTTGTATTAGGTAATATTATTACTATTTTAACTGTATATCAATGATGACGAGATGTATCACGAGAAGGAACATACCAAGGATTACATACTTATGCAGTAACTATTGGTTTACGATGAGGAATAATTTTATTTATTTTATCAGAAGTTTTATTTTTTGTGAGATTTTTTTGAGCTTTTTTTCACAGAAGTTTATCACCCGCTATTGAATTAGGAGCATCATGACCTCCTATAGGAATTATCTCATTTAATCCATTTCAAATTCCTTTATTAAATACAGCTATTTTATTAGCTTCAGGAGTTACTGTAACTTGAGCCCACCATAGACTTATAGAAAATAATCATTCACAAACTACTCAAGGATTATTTTTTACAGTTTTACTAGGAATCTATTTTACAATTCTTCAAGCTTATGAATATATTGAAGCTCCATTTACTATTGCAGACTCAATTTATGGATCAACATTTTTTATAGCAACAGGATTCCACGGAATTCATGTATTAATCGGAACAACTTTTTTATTAGTATGTTTACTACGACATTTAAATAATCACTTTTCAAAAAATCATCATTTTGGTTTTGAAGCAGCTGCATGATATTGACATTTTGTCGATGTAGTTTGATTATTTTTATATATCACAATTTACTGATGAGGAGGATAATTATATTATTAATTAAATATCTATATAGTATAAAAGTATATTTGACTTCCAATCATAAGGTCTATTAATTAATAGTATAGATAATTTTTTCTATTATTTTTATTGCTTTATTAATTTTATTAATTACAACTATTGTTATATTTTTAGCTTCAATTTTATCAAAAAAAGCTTTAATCGACCGAGAAAAAAGATCCCCATTTGAATGTGGATTTGATCCAAAATCTTCATCTCGATTACCATTTTCTTTACGTTTTTTTTTAATTACTATTATTTTTTTAATTTTTGATGTAGAGATTGCATTAATTCTACCTATAATTATTATTATAAAATATTCTAATATTATAATTTGAACAATTACTTCAATTATTTTTATTTTAATTTTATTAATTGGATTATACCATGAATGAAATCAAGGAATGTTAAATTGATCAAACTAATATATTTATATATATATATATAGGGTTGTAGTTAAATAT
			AACATTTGATTTGCATTCAAAAAGTATTGAATATTCAATCTACCTTATTAATT-AATAACTGAATATGAAGCGATTGATTGCAATTAGTTTCGACCTAATCTTAGGTAATTATACCCTTATTCTTTAATTGAAGCCAAAAAGAGGCATATCACTGTTAATGATATAATTGAATTTTAAATTCCAATTAAGGAAATATGATGATCAAGTAAAAGCTGCTAACTTTTTTCTTTTAATGGTTAAATTCCATTTATATTTCTATTTATATAGTTTAAATAAAACCTTACATTTTCATTGTAATAATAAAATATTATATTTTTATAAATTACTAAAATTAATTCACTATATCCAAAGATTTAATAATCTCCATAACATCTTCAATGTCAAACTCTAGTATAAGCTATTTGGATATAAAAATAATAAAATTAATAAAATTAAAATTCAAAATACAAATAATAATAAATAAATTTTCAAAGAATTATTATGTATTAAAAATAAAGTTTTAGAATATATAGATAATTTTTGATATAAATGTTGACCTCCAAAATATTCTGATCAACCTTGATCAAAACTTTTTACAACTAATTGACCATAATTTAAAGGATAAAAAATTATACCATAAGTTCTTATATAAGGTATAAATCATATAGACCCTAAAAAAGTTCTTAAATTATATATAAATAAAGATTTATTTAAAAAAAATAAATTTCTTAAAGAAATTAAATATCCAAATAAACCCCCTACAATACATACAAATAATGTTAACAATTTTATATAAATAGGTAAACAAATTATATAAGGAAAAGGAAAAATCAATCAATTTAATATTCTACCTCCAATAATTCTTATAATTAATAATCCTATTATACCACGGAGTATAATTCAACTTTCATCATTTAATATATTCAATCTACCGCAATTTAAATCACCGGTTATTGAATAATAAACTAATCGAAATGAATAACTAACAGTTAAACCCGTAGAAAAATAGTATAAAAAAAATGAAAACATATTAACATTTCTAATTCTAACAATTTCTAAAATTATATCCTTAGAATAGAATCCAGCTAAAAAAGGTATTCCACATAAAGCTAAATTAGATACGTTAAAACAAGCTGAAGTTAAAGGTATATGAATTCTTAACCCCCCTATTAAACGAATATCTTGAGAATTATTTATATTGTGAATAATAGCCCCAGCACATATAAACAATAATGCTTTAAATAAAGCATGAGTTAATAAATGAAATATAGCTAATTTTAAAAATCCTATAGACAAAATTCTTATTATTAAACCTAATTGACTTAAAGTAGATAAAGCAATAATTTTTTTTAAATCAAATTCAAAATTAGCTCCTAATCCAGCTATAAATATTGTTAATCCAGATAATAATAATATTAATTGTCCTAACCAAGAAGTTCTTAAGATAATATTAAATCGAATTAATAAATATACACCAGCTGTAACTAATGTAGAAGAATGAACTAAAGCAGAAACAGGTGTAGGAGCAGCTATAGCTGCAGGTAACCAAGAAGAAAAAGGAATCTGAGCTCTTTTAGTTATAGCAGCTAATATTACTAATCTTCCAATTATTAACATTTCAAATTCATTTTGTATAATTTCTAAATAAAAAATATAATTTCATCTTCCATAATTTAATATTCAAGCAATAGAAAGAAGTAAAGCTACATCCCCAATTCGATTAGATAACGCAGTTAATATACCAGCATTATAAGATTTAATATTTTGAAAATAAATTACTAAACAATAAGAAACAAGTCCTAAACCATCTCACCCTAATAAAATTCTAATTAAATTTGGTCTAATAATTAACAATATTATTGATAAAACAAATATTAATACTAATATAATGAATCGATTAATATGATTGTCATTTATTATGTATTCCTTTCTATAAAAAATCACTAAAGAAGAAATTATAAGAACAAAAGATATAAATAATAAACTTATTCAATCAAAAAGAAAAGTTATAACAATTCTT
			ATAGAATTTAAAGAAACTAATTCTCACTCAATAAAATAAATCATATCATTTAACAAAAAATATAAACTTAATAAAAAACATGATAAACTTATAGAAATTAAATTAACAAATCTAATTCTACAAATAGATAAATATTTCATGATTTAAAATGAATATTTTCATATCACTAACACCACAAATTAGTATTTTTTTTAAACTATTTAAATATAATCATAATATAAATGATTCTCTTTTTAAAATTAATAAATTTAAAGGCAATCAATGTAACAATATTAATAAATATTCTCGAATTTTACCTCTTCTAAATGAATATACTCCAGAAAATAATTTACCATGCTGACTAAAAGAATATAAATATAAAGTATAAGCAGCTCTAAAAAAAGATAAAAAAGATAATAAAATTATAGAAATTCAAGATCAAGAAACAATTCTATTTAATAAAGAAATTTCTCCTAATAAATTTAATGTTGGAGGAGCTGCTATATTAGCTGATCTTAATAAAAATCATCATAAAGTTATCGAAGGTATAAAATTTAATAAACCTTTATTAATTAATATTCTTCGACTTCCAAGACGTTCATAAGATACATTAGCTAAACAAAATAACCCAGAAGAACATAAACCATGAGCAATTATTAATGTATAAGAACCACATAAACCTCAATAAGTTATAGTTAAAAGTCCTGATAGAACAATTCCTATATGAGCAACAGATGAATAAGCAATTAAAGCCTTTAAATCAGTTTGACGTAAACAAACTAATCTAACTAATACACCTCCTACTAATCTAATTCTAATTCAAACAAATCTATACTTCAAATTTATTAACTGTAAAAAACTAATAACTCGTAATATTCCATAACCTCCTAATTTTAGTATAATACCTGCTAAAATTATAGACCCAGAAACTGGAGCTTCAACATGAGCTTTAGGTAATCATAAATGAACTAAAAATATTGGTATTTTTACTAAAAAGGCACACAATAAACAAAAATATAATAAATCATAATTAAACATAAAATTATTTATTAAATAAAAATTTATTGAACCAATTTTATTTATTACATAAAAAATACCAATTAATATAGGTAAAGAAACTAATAAAGTATAAAATAATAAATATAAACCAGCTTGTAAACGTTCTGGCTGATAACCTCAACCTAAAATTAAAAATAATGTAGGAATTAATCTTCTTTCAAAAAATAAATAAAATATAAATAATCTTATTCTTGAAAAAGTTAAAATCAACAATAATAATAAAATAATAATATTTAATAAAAATAAATTTTTATAATTATTATGTTTATTAATTATTTCTCTAGCTAATAATATTAATGAACAAATTCATAAACTTAATAAAATTAATCCATAAGATAATATATCACAACCTAAAAAATAAGAAATTTCTGATCAATAATTTATAAAATTATTTATTAATAAAAAAATAAATCTAATAAAAAATATTATAATTTGTACCATTCAATATATATTATTAATAAAACAAAAAGGAATTAAAAATAATAAAAAAAAAATAATTTTTAACATTATATAATTCTAAAAGATTGAAAATAATCATTACCATGAGTACGAATTATAGAAACTAAAATTGATAAACCTAAGGCCCCTTCACATACTCTAAATGTCAAAAATATTATTCTAAAATAACTTTCATAATTTAATATATTTAAATAAATAAATAATATAAAAAATAATATTAAAACAATAAATTCTAAACTTAAAAGTATTGAAAGTAAATGTTTCCGATTAGAAACAAAACAAAATAACCCTAAAATAAATAAAATTATAGGTAAACTTCAATATAAAATTATAATCATTAGTTTTAATAGTTTAATAAAAACATTGGTCTTGTAAATCAAAAATAAGATTATTTCTTTTAAAACTTCAAGAGAAAAGAAATTTCTTTTTCATTAATCCCCAAAATTAATATTTTAAATAAACTACCTCTTGAAATTATTCAATTAATATTATACTCATTAATT
			ATTACTACTTCCATTATTTTTCTAAATATAATTCATCCATTAGCTTTAGGATTAACTTTATTAATTCAAACAATTTTTGTATGTTTACTAACTGGATTAATAACTAAAAGTTTTTGATATTCATATATTTTATTTTTAATTTTTTTAGGAGGAATACTTGTATTATTTATTTACGTAACATCTTTAGCCTCTAATGAAATATTTAATTTATCAATAAAATTAACTCTATTTTCTTCATTAATTTTAATTTTTATATTAATTTTATCATTTATTATAGATAAAACTTCTTCTTCTTTATTTTTAATAAATAATGATATACAATCTATTATTAATATAAATTCTTATTTTATAGAAAATTCTTTATCTTTAAATAAATTATATAATTTTCCCACAAATTTTATTACAATTTTATTAATAAATTATTTATTAATTACTTTAATTGTTATTGTAAAAATTACAAAATTATTTAAAGGACCTATTCGAATAATATCTTAATTAATGAATAAACCTTTACGAAATTCCCATCCTCTATTTAAAATTGCCAATAATGCTTTAGTAGATTTACCAGCTCCAATTAATATTTCAAGATGATGAAATTTTGGATCATTACTTGGATTATGTTTAATTATTCAAATTTTAACCGGATTATTTTTAGCTATACATTACACAGCTGATATTAATCTAGCTTTCTATAGTGTTAATCATATTTGTCGAGACGTTAATTATGGTTGATTATTACGAACTTTACATGCTAACGGTGCATCATTTTTTTTTATTTGTATTTACTTACATGTAGGACGAGGAATTTATTACGGTTCATATAAATTTACTCCAACTTGATTAATTGGAGTAATTATTTTATTTTTAGTAATAGGAACAGCTTTTATAGGATACGTATTACCTTGAGGACAAATATCATTTTGAGGAGCTACTGTAATTACTAATTTATTATCAGCTATCCCTTACTTAGGTATAGATTTAGTTCAATGATTATGAGGTGGATTTGCTGTTGATAATGCCACTTTAACTCGATTTTTTACATTCCATTTTATTTTACCTTTTATTGTTCTTGCTATAACTATAATTCATTTATTATTCCTTCATCAAACAGGATCTAATAATCCTATCGGATTAAATTCTAATATTGATAAAATTCCTTTTCATCCTTATTTTACATTTAAAGATATTGTAGGATTTATTGTAATAATTTTTATTTTAATTTCATTAGTATTAATTAGACCAAATTTATTGGGAGACCCTGATAACTTTATTCCAGCAAATCCTTTAGTAACACCTGCCCATATTCAACCAGAATGATATTTTTTATTTGCTTATGCTATTTTACGATCTATTCCAAATAAATTAGGAGGAGTTATTGCATTAGTTTTATCAATTGCAATTTTAATAATCCTTCCTTTTTATAATTTAAGAAAATTCCGAGGGATTCAATTTTATCCTATTAATCAAGTAATATTCTGATCTATATTAGTAACAGTAATTTTATTAACTTGAATTGGAGCTCGACCAGTTGAAGAACCTTATGTATTAATTGGACAAATTTTAACTGTTGTATATTTCTTATATTATTTAGTAAACCCATTAATTACAAAATGATGAGATAATTTATTAAATTAAATAGTTAATGAGCTTGAATAAGCATATGTTTTGAAAACATAAGATA-AATTTAATTTTCTATTAACTTTTACTAAAAAAAATTCACTATAATAAAGAAAATAATAAAATTTTAAACCCAATAAAAAATAATAAATAATTTAAAGAAAAAGATAAAAAACATTTTCAAGCTAAATATATTAATTTATCATAACGAAATCGAGGTAAAGTTCCTCGAACTCAAATAAAAACAAAAGAAATAAAAGTTAATTTTATATAAAATAATAAATTAAACACATCACAACCTAAAAAAATAACGCAAAATAATATTCTTATAAATAAAATTCTCGCATATTCAGCTATAAAAATTAAAGCAAAACCCCCTCTT
			CTATATTCTACATTAAATCCTGAAACTAATTCTGATTCTCCTTCAGCAAAATCAAAAGGAGTACGATTAGTTTCAGCTAATGAAATAGATACTCAAACTAAAGCTATAGGAAATAAAATAATTAAAAATCATATATAAACTTGATAAAAAAAAAAATAAATTATATTATAACTTCCAATTAAAAAAATAAAAGATAATAAAATTAAAGCTAAACTAACTTCATAAGAAATAGTCTGAGCCACAGCTCGCAAACCTCCTAATAAAGCATAATTAGAATTAGACGACCAACCAGCTACTATAACAGTATAAACCCCCAATCTAGTACAACATAAAAAAAATAAACCACCCAAATTAAAAGAATATAATTTTACAAAAAAAGGCATACATATTCAAACAAATAATGATAAAAATAAAGAAAAAATTGGAGAAATATAATATCTTAAATAATTAGATAATAAAGGATAAGTTTGTTCTTTTGTAAATAATTTAATCGCATCACAAAAAGGTTGAGGAATTCCTATTAAACCAACTTTATTAGGACCTTTACGAATTTGAATATATCCTAAAACTTTTCGTTCTAATAAAGTTAAAAAAGCTACACTTACTAATACACAAATAATTAATAACAAACTACCAATTAATGACAAAATAAATTCTATATAAAACAAGTACTATTTGTAATAAAAATCACATATATAAATTCTAAATTTATTGCACTAATCTGCCAAAATAGTTTTATATTAATAATATTCTTATAAAAAATATAATTATTTTGATATTTGGTCCTTTCGTACTAAAATATCACAATTTTTTAAAGATAGAAACCAACCTGGCTTACACCGGTTTGAACTCAGATCATGTAAGAATTTAAAAGTCGAACAGACTTAAAATTTGAACGGCTACACCCAAAATTATATCTTAATCCAACATCGAGGTCGCAATCTTTTTTATCGATATGAACTCTCCAAAAAAATTACGCTGTTATCCCTAAAGTAACTTAATTTTTTAATCATTATTAATGGATCAAATATTCATAAATTTATGTTTTTAAAAAATTAAAAGTTTTTTAAATTTTAATATCACCCCAATAAAATATTTTTATTTATTAAAATTTAATTAATCTATATAATTAAAATAAAAAAAAATATAAAGATTTATAGGGTCTTCTCGTCTTTTAAATAAATTTTAGCTTTTTGACTAAAAAATAAAATTCTATAAAAATTTTAAATGAAACAGTTAATATTTCGTCCAACCATTCATTCCAGCCTTCAATTAAAAGACTAATGATTATGCTACCTTTGCACAGTCAAAATACTGCGGCCATTTAAAATTTTCAGTGGGCAGGTTAGACTTTATATATAATTCAAAAAGACATGTTTTTGTTAAACAGGCGAATATTATTTTTGCCGAATTCTTTATTTAAACTTTTCATATAAATTAATTTTAACATTATTATATACTAATTTTATCATTATTACTTAATTTTAATAATTAAAACTAACATTTTAATAAATAATTAAAATTTAATAAATAATTTAATTTATAAAATAAATTATAACACATTTTTTAATAATTGCTAATTCTAAGCATATATTTATTAAATCTATTTAATATTTTTAAAAATTTATTTTATAGCTTATCCCATAAAACATTAAAATTATAAATTAATTAATTAAATAAATAATTAAGTAAATTTATAATTTCTAAATTAAATTTATTTCTTAAAAAACTAGATACCTTTAAAAACGAATAACATTTCATTTCTAATATAATATTATAAATAATTTTATCACATTAACTTAAATATTATATTAACTCTTTTAAAATCGAGAAAAATAAATATTTATTTTTTATTTAATAAACACTGATACACAAGGTACAATAAATTAAATTTTCTTTTAAAATAAAATTTTTTCAAATTATTTCAATTTTCTTTTACAATACTAATAAACTATTATTAAAATTATTTTTTCTTTAAACAATACTAAAACTTTAAATTT
			TATAGTTATTTCTAATAATTTTTTAAAAAATAATAAAAATTAATAAATAAAAACTAACTCAATTTATATTGATTTGCACAAAAATCTTTTCAATGTAAATGAAATACTTTACTTAATAAGCTTTAAATTGTCATTCTAGATACACTTTCCAGTACATCTACTATGTTACGACTTATCTTACCTTAATAATAAGAGCGACGGGCGATGTGTACATATTTTAGAGCTAAAATCAAATTATTAATCTTTATAATTTTACTACTAAATCCACTTTCAAAAATTTTTTCATAATT--------TTATTCATATAAATAAATTTATTGTAACCCATTATTACTTAAATATAAGCTACACCTTGATCTGATATAAATTTTTATTAAAATTATTGAATATTATTATTCTTATAAAATATTCTGATAACGACGGTATATAAACTGATTACAAATTTAAGTAAGGTCCATCGTGGATTATCGATTAAAAAACAGGTTCCTCTAGATAGACTAAAATACCGCCAAATTTTTTAAGTTTCAAGAACATAACTATTACTACTTTAGCAATTTATTTACATTTTAAATAATAGG------------GTATCTAATCCTAGTTTTTTATTAA--AATTTTTTAACCTCAATTACATTTTTATATAATAATTTAAATATAAAATTTCACTTAATATATTTAATTTTATTATTATTAATAAATTTAATTTAATTAATACTAAAAAAATTTATTTGTATTAATGGTATAACCGCGACTGCTGGCACCA---------------ATTTAGTCAATACTTTTTTATATTGCTATTTCTAAATTTCTTTAATTAATAATATTAATTACTGCGAATAAATTTTCATATTTATTTTTTAAATAAATATAAAATCACACAAAAATTTACATATAAATCAAATTAATAACAAATTTTTAAGCCAAAATAAAACTTTAAATTTTTATTTTTGATTTTTTATTATTAATTAAATATTAATAATTTTTATAAAAATAA------------TTTTTTAAAGAAAAATTAAAATTAATTTTAATTAAATATTAAAATAATTTAATTTTATAATAAAATTTTTATCATATTATAATAATATAAAAATTTTATAAATTTATTTTTTAAATTTTACAAAATTTTTAAAATTTTTATTTTTTTTAAAAAAAATAATTTTTAACAAAAAAAAT-TTTATCAAATATTAATAATAAATAAATTTTAATTTTAAAATTAAAAATTTTAATTTTACACTTTTTTAAAAATATTTTTTTTTTAAAAAAAAATTTTTTTTTAAAAAAATTTTTTTTTAAAAAAATTTTAAAAAATTATAGATTAATTTCTTTTAAATGACTAAAAAAAATTTTTTTTTTTAAGTATTTTAAAACTTTTTTTTTACAATTTTTTAAAAAATATATAAATATAAATTTTAAAAATTTTTTTTTTTTTAAAAAAAATGAAAATTATATTATAAAAATATTTTTTTTACAAAAATGAAAATTTAATCTATTAAAAAAAATTATTAAAATTTTTATGAATAAATAAAAAAAGTAATAAATTTATTAAAAATCAATATATATATAATAATAAATAATTTGATTATTAATTAAATTATACGAATAATAAATATAATAAATAATTTATTTTAATCACTAAATCTGAAATAAT-AATTATATAA-TATATATATATATGTAAATAAATAAAAATA---------------------------------AATTAAAACTTAAAAAATATTTTTTTTAAAAAAAT-GTTTATTAAATTATACTTAATAAACTATTTTTATAATAAATTATTTTATAAATAAAATTATTTAAAATAATTAATAAAAATATTTTTATTATAATAAAAATTAAAAATAATTTTTAAAAAATTTAATTTATATTTATATATATATATATATATAATTTTTAATTTTCAATTAAATTATATAAATATAATAAAATAATTTAATTTAATCACTAAAT
			CTGAAATAATTAATTATA-ATATATATATATATATA-----------------ATAAAT-AAAATAAATTTATTCCCCCTATTCATAAATTTATT-TATAATTAAAACTTAAAAAATATTTTTTTTTAAAAAAAAAT-ATTTATTAAATTATACTTAATAAACTATTTTTATAATAAATTATTTTATAAATAAAATTATTTTAAATAATTAATAAAAATATTTTTAATATAATAAAAATTTAAAATGATTTTTTATAAAAATTCAATTCATATTTATATATATATATATATAATTTAATTTTCAATTAAATTATATAAGTATAATAAAATAATTTATTTTAATCACTAAATCTGAATTAATTAATTATATATATATATATATATATAAAAAAAATGAAAATAAATTTATTCCCCCTATTCATAAATTTATTATATAATTAAATCTTAAAAAGTATTTTTTTTTTAAAAAAAAATTATTTATTAAATTATACTTAATAAACTATTTTTATAATAAATTATTTTATGAATAAAATTATTTAAAATAATTTATAAAAATATTTTTAATATAAT-AAAATT----------TTT---------------------------ATATATATATATATATATATATATATATAGATAATTTAATTTTCAATTAAATTATATAAGTATAATAAAATAATTTATTTTAATCACTAAATCTGAATTAATTA-----A-----------------A-ATATAAAAAAATGAAAATAAATTTATTCCCCCTATTCATAAATTTATTATATAATTAAAACTTAAAAAGTATTTTTTTTTTTAAAAAAAATTATTTATTAAATTATACTTAATAAACTATTTTTATAATAAATTATTTTATAAATAAAATTATTTAAAATAATTAATAAAAATATTTTTAATATAATGAAAAT---------------------------------------ATATAT-TATATATATATATA-------ATAATTTAATTTTCAATTAAATTATATAAGTATAATAAAATAATTTATTTTAATCACTAAATCTGAATTAATTA----TA-----------ATATATA-ATATA-A-A-A-ATAAAAAATGAAAATAAATTTATTCCCCCTATTCATAAATTTATTATATAATTAAAACTTAAAAAGTATTTTTTTTTAAAAAAAAATTATTTATTAAATTATACTTAATAAACTATTTTTATAATAAATTATTTTATAAATAAAATTATTTAAAATAATTAATAAAAATTATATATATATATAAATGAAAATAATTTTTAAATTTTAATAATAAATAAATTTAATAATTAATAATTAAATAAAATCTATTCATTATTAATATTTAATTAATAATAAATAAATTTAATAACTAATAATTAAATAAAATTTATTTATTACTAATATTTAATTAATAATAAAAAATCAT----------------------ATTTAATTAATTATTATATATTTATAAATTTATATATTATTGAATATTTATAATATATATATATATATA-A-AT--AAA-ATT-AAT-ATTTAAAT------AT--A-ATTTTTAAAAAATTTCTTAAATGTATTATTTTTATAAAAAATATTTATATAATAAAATTATTTTTTTTTAAAAATAAACAAAAAATTTTTAATAAATAAATTTTATAATGAAATATAATTTATTTATTTTTCATTTTTTTAAAAAAAATTTAAAAAAAAATAATTTTTTTTTAAAAAAAAA--------------------------------CTATATACTAATTATAAATTAATAGATATTTATATATATATAAATATTTAATATATTATTATATATCTAATAATTTAAATAAAAAATTTTAAAATTTAAAAATGTAGATATAATTTATAAAAATTTATATTCTCATATTTATTTATTATTAATTTAATTTATATAAATAATATAATAATTTAATTAATTATTAT
			ATATTTATAAATTTATATATTATTGAATATTTATATAATATATATATATATATAGAAAAATTAAATTATTTAAATAATTTAATATAAATTTTTTAAAAATTTCTTAAATGTATTATTTTTATAAAAAATATTTATATAATAAAATCATTTTTTTTTAAAAATAAACAAAAAATTTTTAATAAATAAATTTTATAATGAAATATAATTTATTTATTTTTTATTTTTTTAAAAAAAAATTTTTTAAAAAAAAATAATTTTTTTTTAAAAAAAACTATATACTAATTATAAATTAATAGATATTTATATATATATAAATATTTAATATATTATTATATATCTAATAATTTAAATAAAAAATTTTAAAATTTAAAAATGTAGATATAATTTATAAAAATTTATATTCTCATATTTATTTATTATTAATTTAATTTATATAAATAATATAATAATTTAATTAATTATTATATATTTATAAATTTATATATTATTGAATATTTATATAATATATATATATATATAGAAAAATTAAATTATTTAAATAATTTAATATAAATTTTTAAAAAATTTCTTAAATGTATTATTTTTATAAAAAATATTTATATAATAAAATCATTTTTTTTAAAAATAAACAAAAAATTTTTAATAAATAAATTTTATAATGAAATATAATTTATTTATTTTTTATTTTTTTAAAAAAAATTTTTTAAAAAAAAATAATTTTTTTTTAAAAAAACTATATACTAAATATAAATTAATAGATATTTATATATATATAAATATTTAATATATTATTATATATCTAATAATTTAAATAAAAAATTTTAAAATTTAAAAAT--------------GTAGATATAATTTATAAAAATTTATATTCTCATATTTATTTATTATTAATTTAATTTATATAAATAATATAATAATTTAATTAATTATTATATATTTATAAATTTATATATTATTGAATATTTATATAATATATATATATATATAGAAAAATTAAATTATTTAAATAATTTAATATAAATTTTTTAAAAATTTCTTAAATGTATTATTTTTATAAAAAATATTTATATAATAAAATCATTTTTTTTTAAAAATAAACAAAAAATTTTTAATAAATAAATTTTATAATGAAATATAATTTATTTATTTTTTATTTTTTTTAAAAAAAATTTTTTAAAAAAAATA-TTTTTTTTTAAAAAAACTATATACTAAATATAAATTAATAGATATTTATATATATATAAATATTTAATATATTATTATATATCTAATAATTTAAATAAAAAATTTTAAAA-----TTTAAAAATGTAGATATAATTTATAAAAATTTATATTCTCATATTTATTTATTATTAATTTAATTTATATAAATAATATAATGATTTAATTAATTATTATATATTTATAAATTTATATATTATTGAATATTTATATATAATATATATATATATAGAAAAATAAAATTATTTAAATAATTTTTCATAAAATTTAAAAAAATTTCTTAAATGTATTATTTAATAAAAAATTACTTTTTAAAAAAAATAATTTTAATTTTTTAAAAAAAATAGTAAATAATAAAAAAAAAAAAAAAAAAAAATGAAAATTATATTAT-
		</sequence>
		<sequence>
			<taxon idref="Drosophila_mela-ogaster_ERR1092844"/>
			AA-KAATTGCCTGATAAAAAGGATTACCTTGATAGGGTAAATCATGCAGTTTTCTGCATTCATTGACTGATTTATATATTATTTATAAAGATGATTTTATATTTAATAGAATTAAACTATTTCTAAAAGTATCAAAAACTTTTGTGCATCATACACCAAAATATATTTACAAAAAGATAAGCTAATTAAGCTACTGGGTTCATACCCCATTTATAAAGGTTATAATCCTTTTCTTTTTAATTTTTAATAATTCGTCAAAAATTTTATTTATTACAATTATAATTATTGGGACATTAATTACAGTTACATCTAATTCTTGGTTAGGAGCTTGAATAGGTTTAGAAATTAATTTATTATCTTTTATCCCCCTATTAAGAGATAATAATAATTTAATATCTACAGAAGCTTCTTTAAAATATTTTTTAACCCAAGTTTTAGCTTCAACTGTTTTATTATTTTCTTCAATTTTATTAATATTAAAAAATAATATAAATAATGAAATTAATGAATCTTTTACATCCATAATTATTATATCAGCTTTATTATTAAAAAGTGGAGCCGCTCCTTTCCATTTTTGATTTCCTAATATAATAGAAGGTTTAACATGAATAAATGCTTTAATATTAATAACTTGACAAAAAATTGCACCTTTAATATTAATTTCTTATCTCAATATTAAATATTTATTATTAATTAGAGTAATTTTATCGGTTATTATTGGAGCTATTGGAGGACTAAATCAAACTTCTTTACGAAAATTAATAGCATTTTCTTCAATTAATCATTTAGGATGAATATTAAGATCTTTAATAATTAGAGAATCAATTTGATTAATTTATTTTTTTTTTTATTCATTTTTATCATTTGTATTAACATTTATATTTAATATTTTTAAATTATTTCATTTAAATCAATTATTTTCTTGATTTGTTAATAGAAAAATTTTGAAATTTACATTATTTATAAATTTTTTATCATTAGGAGGATTACCTCCATTTTTAGGATTTTTACCAAAATGACTTGTAATTCAACAATTAACATTATGTAATCAATATTTTATATTAACAATTATAATAATATCAACTTTAATTACATTATTTTTTTATTTACGAATTTGTTATTCCGCTTTTATAATAAATTATTTTGAAAATAATTGAATCATAAAGATAAATATAAATAGTATTAATTATAATATATATATAATTATAACTTTTTTTTCAATTTTTGGATTATTTTTAATTTCTTTATTTTATTTTATATTTTAAGGCTTTAAGTTAATAAAACTAATAACCTTCAAAGCTATAAATAAAGAAATTTCTTTAAGCCTTAGTAAAACTTACTCCTTCAAAATTGCAGTTTGATATCATTATTGACTATAAGACCTAATTAATTTGTCCTTATTTGATTAAGAAGAATAAATCTTATATATAGATTTACAATCTATCGCCTAAACTTCAGCCACTTAATCAATAATCGCGACAATGATTATTTTCTACAAATCATAAAGATATTGGAACTTTATATTTTATTTTTGGAGCTTGAGCTGGAATAGTTGGAACATCTTTAAGAATTTTAATTCGAGCTGAATTAGGACATCCTGGAGCATTAATTGGAGATGATCAAATTTATAATGTAATTGTAACTGCACATGCTTTTATTATAATTTTTTTTATGGTTATACCTATTATAATTGGTGGATTTGGAAATTGATTAGTGCCTTTAATATTAGGTGCTCCTGATATAGCATTCCCACGAATAAATAATATAAGATTTTGACTACTACCTCCTGCTCTTTCTTTACTATTAGTAAGTAGAATAGTTGAAAATGGAGCTGGAACAGGATGAACTGTTTATCCACCTTTATCCGCTGGAATTGCTCATGGTGGAGCTTCAGTTGATTTAGCTATTTTTTCTCTACATTTAGCAGGGATTTCTTCAATTTTAGGAGCTGTAAATTTTATTACAACTGTAATTAATATACGATCAACAGGAATTTCATT
			AGATCGTATACCTTTATTTGTTTGATCAGTAGTTATTACTGCTTTATTATTATTATTATCACTTCCAGTACTAGCAGGAGCTATTACTATATTATTAACAGATCGAAATTTAAATACATCATTTTTTGACCCAGCGGGAGGAGGAGATCCTATTTTATATCAACATTTATTTTGATTTTTTGGTCACCCTGAAGTTTATATTTTAATTTTACCTGGATTTGGAATAATTTCTCATATTATTAGACAAGAATCAGGAAAAAAGGAAACTTTTGGTTCTCTAGGAATAATTTATGCTATATTAGCTATTGGATTATTAGGATTTATTGTATGAGCTCATCATATATTTACCGTTGGAATAGATGTAGATACTCGAGCTTATTTTACCTCAGCTACTATAATTATTGCAGTTCCTACTGGAATTAAAATTTTTAGTTGATTAGCTACTTTACATGGAACTCAACTTTCTTATTCTCCAGCTATTTTATGAGCTTTAGGATTTGTTTTTTTATTTACAGTAGGAGGATTAACAGGAGTTGTTTTAGCTAATTCATCAGTAGATATTATTTTACATGATACTTATTATGTAGTAGCTCATTTTCATTATGTTTTATCTATAGGAGCTGTATTTGCTATTATAGCAGGTTTTATTCACTGATACCCCTTATTTACTGGATTAACGTTAAATAATAAATGATTAAAAAGTCATTTCATTATTATATTTATTGGAGTTAATTTAACATTTTTTCCTCAACATTTTTTAGGATTGGCTGGAATACCTCGACGTTATTCAGATTACCCAGATGCTTACACAACATGAAATATTGTATCAACTATTGGATCAACTATTTCATTATTAGGAATTTTATTCTTTTTTTTTATTATTTGAGAAAGTTTAGTATCACAACGACAAGTAATTTACCCAATTCAACTAAATTCATCAATTGAATGATACCAAAATACTCCGCCAGCTGAACATAGATATTCTGAATTACCACTTTTAACAAATTAATTTCTAATATGGCAGATTAGTGCAATAGATTTAAGCTCTATATATAAAGTATTTTACTTTTATTAGAAAATAAATGTCTACATGAGCTAATTTAGGTTTACAAGATAGAGCTTCTCCTTTAATAGAACAATTAATTTTTTTTCATGATCATGCATTATTAATTTTAGTAATAATTACAGTATTGGTGGGATATTTAATATTTATATTATTTTTTAATAATTATGTAAATCGATTTCTTTTACATGGACAACTTATTGAAATAATTTGAACTATTTTACCAGCAATTATTTTACTATTTATTGCTCTTCCTTCTTTACGTTTACTTTATTTATTAGATGAAATTAATGAACCATCTGTAACTTTAAAAAGAATCGGCCATCAATGATATTGAAGTTACGAATATTCAGATTTTAATAATATTGAATTTGATTCATATATAATTCCAACAAATGAATTAATAACTGATGGATTTCGATTATTAGATGTTGATAACCGAGTAGTTTTACCTATAAACTCACAAATTCGAATTTTAGTAACAGCTGCTGATGTTATTCATTCTTGAACAGTACCTGCTTTAGGAGTAAAAGTTGACGGTACACCTGGACGATTAAATCAAACTAATTTTTTTATTAATCGACCGGGTTTATTTTATGGTCAATGTTCAGAAATCTGTGGGGCTAATCATAGATTTATACCGATTGTAATTGAAAGTGTTCCTGTAAATTACTTTATTAAATGAATTTCTAGAAATAACTCTTCATTAGATGACTGAAAGCAAGTACTGGTCTCTTAAACCATTTAATAGTAAATTAGCACTTACTTCTAATGATAAAAAATTAGTTAAAATCATAACATTAGTATGTCAAACTAAAATTATTAAATAATTAATATTTTTTAATTCCACAAATAGCACCTATTAGATGATTATTATTATTTATTATTTTTTCTATTACATTTATTTTATTTTGTTCTATTAACTATTATTCTTATA
			TACCAAATTCACCTAAATCTAATGAATTAAAAAATATCAACTTAAATTCAATAAATTGAAAATGATAACAAATTTATTTTCTGTATTTGACCCCTCAGCTATTTTTAATTTTTCACTTAATTGATTAAGAACATTTTTAGGACTTTTAATAATTCCGTCAATTTATTGATTAATACCTTCTCGTTACAATATTATATGAAATTCAATTTTATTAACTCTTCATAAAGAATTTAAAACTTTATTAGGACCATCAGGTCATAATGGATCTACTTTTATTTTTATTTCTTTATTTTCATTAATTTTATTTAATAATTTCATAGGATTATTTCCATATATTTTTACAAGAACAAGACATTTAACTTTAACTTTATCTTTAGCTTTACCTTTATGATTATGTTTTATATTATATGGATGAATTAATCATACACAACATATATTTGCTCATTTAGTTCCTCAAGGAACACCCGCTATTCTTATACCTTTTATAGTATGTATTGAAACTATTAGAAATATTATTCGACCTGGAACATTAGCTGTTCGATTAACTGCTAATATAATTGCTGGACATTTATTATTAACTCTTTTAGGAAAAACAGGATCTTCTATATCTTATATATTAATAACATTTTTATTAATAGCTCAAATTGCTTTATTAGTATTAGAATCAGCTGTAGCTATAATTCAATCTTATGTGTTTGCTGTATTAAGAACTTTATATTCTAGAGAAGTAAATTAATGTCTACACACTCAAATCACCCTTTCCATTTAGTGGATTATAGTCCATGACCATTAACAGGAGCTATCGGAGCTATAACAACTGTATCAGGTATAGTAAAATGATTTCATCAATATGATATTTCATTATTTGTATTAGGTAATATTATTACTATTTTAACTGTATATCAATGATGACGAGATGTATCACGAGAAGGAACATACCAAGGATTACATACTTATGCAGTAACTATTGGTTTACGATGAGGAATAATTTTATTTATTTTATCAGAAGTTTTATTTTTTGTGAGATTTTTTTGAGCTTTTTTTCACAGAAGTTTATCACCCGCTATTGAATTAGGAGCATCATGACCTCCTATAGGAATTATCTCATTTAATCCATTTCAAATTCCTTTATTAAATACAGCTATTTTATTAGCTTCAGGAGTTACTGTAACTTGAGCCCACCATAGACTTATAGAAAATAATCATTCACAAACTACTCAAGGATTATTTTTTACAGTTTTACTAGGAATCTATTTTACAATTCTTCAAGCTTATGAATATATTGAAGCTCCATTTACTATTGCAGACTCAATTTATGGATCAACATTTTTTATAGCAACAGGATTCCACGGAATTCATGTATTAATCGGAACAACTTTTTTATTAGTATGTTTACTACGACATTTAAATAATCACTTTTCAAAAAATCATCATTTTGGTTTTGAAGCAGCTGCATGATATTGACATTTTGTCGATGTAGTTTGATTATTTTTATATATCACAATTTACTGATGAGGAGGATAATTATATTATTAATTAAATATCTATATAGTATAAAAGTATATTTGACTTCCAATCATAAGGTCTATTAATTAATAGTATAGATAATTTTTTCTATTATTTTTATTGCTTTATTAATTTTATTAATTACAACTATTGTTATATTTTTAGCTTCAATTTTATCAAAAAAAGCTTTAATCGACCGAGAAAAAAGATCCCCATTTGAATGTGGATTTGATCCAAAATCTTCATCTCGATTACCATTTTCTTTACGTTTTTTTTTAATTACTATTATTTTTTTAATTTTTGATGTAGAGATTGCATTAATTCTACCTATAATTATTATTATAAAATATTCTAATATTATAATTTGAACAATTACTTCAATTATTTTTATTTTAATTTTATTAATTGGATTATACCATGAATGAAATCAAGGAATGTTAAATTGATCAAACTAATATATTTATATATATATATATAGGGTTGTAGTTAAATAT
			AACATTTGATTTGCATTCAAAAAGTATTGAATATTCAATCTACCTTATTAATT-AATAACTGAATATGAAGCGATTGATTGCAATTAGTTTCGACCTAATCTTAGGTAATTATACCCTTATTCTTTAATTGAAGCCAAAAAGAGGCATATCACTGTTAATGATATAATTGAATTTTAAATTCCAATTAAGGAAATATGATGATCAAGTAAAAGCTGCTAACTTTTTTCTTTTAATGGTTAAATTCCATTTATATTTCTATTTATATAGTTTAAATAAAACCTTACATTTTCATTGTAATAATAAAATATTATATTTTTATAAATTACTAAAATTAATTCACTATATCCAAAGATTTAATAATCTCCATAACATCTTCAATGTCAAACTCTAGTATAAGCTATTTGGATATAAAAATAATAAAATTAATAAAATTAAAATTCAAAATACAAATAATAATAAATAAATTTTCAAAGAATTATTATGTATTAAAAATAAAGTTTTAGAATATATAGATAATTTTTGATATAAATGTTGACCTCCAAAATATTCTGATCAACCTTGATCAAAACTTTTTACAACTAATTGACCATAATTTAAAGGATAAAAAATTATACCATAAGTTCTTATATAAGGTATAAATCATATAGACCCTAAAAAAGTTCTTAAATTATATATAAATAAAGATTTATTTAAAAAAAATAAATTTCTTAAAGAAATTAAATATCCAAATAAACCCCCTACAATACATACAAATAATGTTAACAATTTTATATAAATAGGTAAACAAATTATATAAGGAAAAGGAAAAATCAATCAATTTAATATTCTACCTCCAATAATTCTTATAATTAATAATCCTATTATACCACGGAGTATAATTCAACTTTCATCATTTAATATATTCAATCTACCGCAATTTAAATCACCGGTTATTGAATAATAAACTAATCGAAATGAATAACTAACAGTTAAACCCGTAGAAAAATAGTATAAAAAAAATGAAAACATATTAACATTTCTAATTCTAACAATTTCTAAAATTATATCCTTAGAATAGAATCCAGCTAAAAAAGGTATTCCACATAAAGCTAAATTAGATACGTTAAAACAAGCTGAAGTTAAAGGTATATGAATTCTTAACCCCCCTATTAAACGAATATCTTGAGAATTATTTATATTGTGAATAATAGCCCCAGCACATATAAACAATAATGCTTTAAATAAAGCATGAGTTAATAAATGAAATATAGCTAATTTTAAAAATCCTATAGACAAAATTCTTATTATTAAACCTAATTGACTTAAAGTAGATAAAGCAATAATTTTTTTTAAATCAAATTCAAAATTAGCTCCTAATCCAGCTATAAATATTGTTAATCCAGATAATAATAATATTAATTGTCCTAACCAAGAAGTTCTTAAGATAATATTAAATCGAATTAATAAATATACACCAGCTGTAACTAATGTAGAAGAATGAACTAAAGCAGAAACAGGTGTAGGAGCAGCTATAGCTGCAGGTAACCAAGAAGAAAAAGGAATCTGAGCTCTTTTAGTTATAGCAGCTAATATTACTAATCTTCCAATTATTAACATTTCAAATTCATTTTGTATAATTTCTAAATAAAAAATATAATTTCATCTTCCATAATTTAATATTCAAGCAATAGAAAGAAGTAAAGCTACATCCCCAATTCGATTAGATAACGCAGTTAATATACCAGCATTATAAGATTTAATATTTTGAAAATAAATTACTAAACAATAAGAAACAAGTCCTAAACCATCTCACCCTAATAAAATTCTAATTAAATTTGGTCTAATAATTAACAATATTATTGATAAAACAAATATTAATACTAATATAATGAATCGATTAATATGATTGTCATTTATTATGTATTCCTTTCTATAAAAAATCACTAAAGAAGAAATTATAAGAACAAAAGATATAAATAATAAACTTATTCAATCAAAAAGAAAAGTTATAACAATTCTT
			ATAGAATTTAAAGAAACTAATTCTCACTCAATAAAATAAATCATATCATTTAACAAAAAATATAAACTTAATAAAAAACATGATAAACTTATAGAAATTAAATTAACAAATCTAATTCTACAAATAGATAAATATTTCATGATTTAAAATGAATATTTTCATATCACTAACACCACAAATTAGTATTTTTTTTAAACTATTTAAATATAATCATAATATAAATGATTCTCTTTTTAAAATTAATAAATTTAAAGGCAATCAATGTAACAATATTAATAAATATTCTCGAATTTTACCTCTTCTAAATGAATATACTCCAGAAAATAATTTACCATGCTGACTAAAAGAATATAAATATAAAGTATAAGCAGCTCTAAAAAAAGATAAAAAAGATAATAAAATTATAGAAATTCAAGATCAAGAAACAATTCTATTTAATAAAGAAATTTCTCCTAATAAATTTAATGTTGGAGGAGCTGCTATATTAGCTGATCTTAATAAAAATCATCATAAAGTTATCGAAGGTATAAAATTTAATAAACCTTTATTAATTAATATTCTTCGACTTCCAAGACGTTCATAAGATACATTAGCTAAACAAAATAACCCAGAAGAACATAAACCATGAGCAATTATTAATGTATAAGAACCACATAAACCTCAATAAGTTATAGTTAAAAGTCCTGATAGAACAATTCCTATATGAGCAACAGATGAATAAGCAATTAAAGCCTTTAAATCAGTTTGACGTAAACAAACTAATCTAACTAATACACCTCCTACTAATCTAATTCTAATTCAAACAAATCTATACTTCAAATTTATTAACTGTAAAAAACTAATAACTCGTAATATTCCATAACCTCCTAATTTTAGTATAATACCTGCTAAAATTATAGACCCAGAAACTGGAGCTTCAACATGAGCTTTAGGTAATCATAAATGAACTAAAAATATTGGTATTTTTACTAAAAAGGCACACAATAAACAAAAATATAATAAATCATAATTAAACATAAAATTATTTATTAAATAAAAATTTATTGAACCAATTTTATTTATTACATAAAAAATACCAATTAATATAGGTAAAGAAACTAATAAAGTATAAAATAATAAATATAAACCAGCTTGTAAACGTTCTGGCTGATAACCTCAACCTAAAATTAAAAATAATGTAGGAATTAATCTTCTTTCAAAAAATAAATAAAATATAAATAATCTTATTCTTGAAAAAGTTAAAATCAACAATAATAATAAAATAATAATATTTAATAAAAATAAATTTTTATAATTATTATGTTTATTAATTATTTCTCTAGCTAATAATATTAATGAACAAATTCATAAACTTAATAAAATTAATCCATAAGATAATATATCACAACCTAAAAAATAAGAAATTTCTGATCAATAATTTATAAAATTATTTATTAATAAAAAAATAAATCTAATAAAAAATATTATAATTTGTACCATTCAATATATATTATTAATAAAACAAAAAGGAATTAAAAATAATAAAAAAAAAATAATTTTTAACATTATATAATTCTAAAAGATTGAAAATAATCATTACCATGAGTACGAATTATAGAAACTAAAATTGATAAACCTAAGGCCCCTTCACATACTCTAAATGTCAAAAATATTATTCTAAAATAACTTTCATAATTTAATATATTTAAATAAATAAATAATATAAAAAATAATATTAAAACAATAAATTCTAAACTTAAAAGTATTGAAAGTAAATGTTTCCGATTAGAAACAAAACAAAATAACCCTAAAATAAATAAAATTATAGGTAAACTTCAATATAAAATTATAATCATTAGTTTTAATAGTTTAATAAAAACATTGGTCTTGTAAATCAAAAATAAGATTATTTCTTTTAAAACTTCAAGAGAAAAGAAATTTCTTTTTCATTAATCCCCAAAATTAATATTTTAAATAAACTACCTCTTGAAATTATTCAATTAATATTATACTCATTAATT
			ATTACTACTTCCATTATTTTTCTAAATATAATTCATCCATTAGCTTTAGGATTAACTTTATTAATTCAAACAATTTTTGTATGTTTACTAACTGGATTAATAACTAAAAGTTTTTGATATTCATATATTTTATTTTTAATTTTTTTAGGAGGAATACTTGTATTATTTATTTACGTAACATCTTTAGCCTCTAATGAAATATTTAATTTATCAATAAAATTAACTCTATTTTCTTCATTAATTTTAATTTTTATATTAATTTTATCATTTATTATAGATAAAACTTCTTCTTCTTTATTTTTAATAAATAATGATATACAATCTATTATTAATATAAATTCTTATTTTATAGAAAATTCTTTATCTTTAAATAAATTATATAATTTTCCCACAAATTTTATTACAATTTTATTAATAAATTATTTATTAATTACTTTAATTGTTATTGTAAAAATTACAAAATTATTTAAAGGACCTATTCGAATAATATCTTAATTAATGAATAAACCTTTACGAAATTCCCATCCTCTATTTAAAATTGCCAATAATGCTTTAGTAGATTTACCAGCTCCAATTAATATTTCAAGATGATGAAATTTTGGATCATTACTTGGATTATGTTTAATTATTCAAATTTTAACCGGATTATTTTTAGCTATACATTACACAGCTGATATTAATCTAGCTTTCTATAGTGTTAATCATATTTGTCGAGACGTTAATTATGGTTGATTATTACGAACTTTACATGCTAACGGTGCATCATTTTTTTTTATTTGTATTTACTTACATGTAGGACGAGGAATTTATTACGGTTCATATAAATTTACTCCAACTTGATTAATTGGAGTAATTATTTTATTTTTAGTAATAGGAACAGCTTTTATAGGATACGTATTACCTTGAGGACAAATATCATTTTGAGGAGCTACTGTAATTACTAATTTATTATCAGCTATCCCTTACTTAGGTATAGATTTAGTTCAATGATTATGAGGTGGATTTGCTGTTGATAATGCCACTTTAACTCGATTTTTTACATTCCATTTTATTTTACCTTTTATTGTTCTTGCTATAACTATAATTCATTTATTATTCCTTCATCAAACAGGATCTAATAATCCTATCGGATTAAATTCTAATATTGATAAAATTCCTTTTCATCCTTATTTTACATTTAAAGATATTGTAGGATTTATTGTAATAATTTTTATTTTAATTTCATTAGTATTAATTAGACCAAATTTATTGGGAGACCCTGATAACTTTATTCCAGCAAATCCTTTAGTAACACCTGCCCATATTCAACCAGAATGATATTTTTTATTTGCTTATGCTATTTTACGATCTATTCCAAATAAATTAGGAGGAGTTATTGCATTAGTTTTATCAATTGCAATTTTAATAATCCTTCCTTTTTATAATTTAAGAAAATTCCGAGGGATTCAATTTTATCCTATTAATCAAGTAATATTCTGATCTATATTAGTAACAGTAATTTTATTAACTTGAATTGGAGCTCGACCAGTTGAAGAACCTTATGTATTAATTGGACAAATTTTAACTGTTGTATATTTCTTATATTATTTAGTAAACCCATTAATTACAAAATGATGAGATAATTTATTAAATTAAATAGTTAATGAGCTTGAATAAGCATATGTTTTGAAAACATAAGATARAATTTAATTTTCTATTAACTTTTACTAAAAAAAATTCACTATAATAAAGAAAATAATAAAATTTTAAACCCAATAAAAAATAATAAATAATTTAAAGAAAAAGATAAAAAACATTTTCAAGCTAAATATATTAATTTATCATAACGAAATCGAGGTAAAGTTCCTCGAACTCAAATAAAAACAAAAGAAATAAAAGTTAATTTTATATAAAATAATAAATTAAACACATCACAACCTAAAAAAATAACGCAAAATAATATTCTTATAAATAAAATTCTCGCATATTCAGCTATAAAAATTAAAGCAAAACCCCCTCTT
			CTATATTCTACATTAAATCCTGAAACTAATTCTGATTCTCCTTCAGCAAAATCAAAAGGAGTACGATTAGTTTCAGCTAATGAAATAGATACTCAAACTAAAGCTATAGGAAATAAAATAATTAAAAATCATATATAAACTTGATAAAAAAAAAAATAAATTATATTATAACTTCCAATTAAAAAAATAAAAGATAATAAAATTAAAGCTAAACTAACTTCATAAGAAATAGTCTGAGCCACAGCTCGCAAACCTCCTAATAAAGCATAATTAGAATTAGACGACCAACCAGCTACTATAACAGTATAAACCCCCAATCTAGTACAACATAAAAAAAATAAACCACCCAAATTAAAAGAATATAATTTTACAAAAAAAGGCATACATATTCAAACAAATAATGATAAAAATAAAGAAAAAATTGGAGAAATATAATATCTTAAATAATTAGATAATAAAGGATAAGTTTGTTCTTTTGTAAATAATTTAATCGCATCACAAAAAGGTTGAGGAATTCCTATTAAACCAACTTTATTAGGACCTTTACGAATTTGAATATATCCTAAAACTTTTCGTTCTAATAAAGTTAAAAAAGCTACACTTACTAATACACAAATAATTAATAACAAACTACCAATTAATGACAAAATAAATTCTATATAAAACAAGTACTATTTGTAATAAAAATCACATATATAAATTCTAAATTTATTGCACTAATCTGCCAAAATAGTTTTATATTAATAATATTCTTATAAAAAATATAATTATTTTGATATTTGGTCCTTTCGTACTAAAATATCACAATTTTTTAAAGATAGAAACCAACCTGGCTTACACCGGTTTGAACTCAGATCATGTAAGAATTTAAAAGTCGAACAGACTTAAAATTTGAACGGCTACACCCAAAATTATATCTTAATCCAACATCGAGGTCGCAATCTTTTTTATCGATATGAACTCTCCAAAAAAATTACGCTGTTATCCCTAAAGTAACTTAATTTTTTAATCATTATTAATGGATCAAATATTCATAAATTTATGTTTTTAAAAAATTAAAAGTTTTTTAAATTTTAATATCACCCCAATAAAATATTTTTATTTATTAAAATTTAATTAATCTATATAATTAAAATAAAAAAAAATATAAAGATTTATAGGGTCTTCTCGTCTTTTAAATAAATTTTAGCTTTTTGACTAAAAAATAAAATTCTATAAAAATTTTAAATGAAACAGTTAATATTTCGTCCAACCATTCATTCCAGCCTTCAATTAAAAGACTAATGATTATGCTACCTTTGCACAGTCAAAATACTGCGGCCATTTAAAATTTTCAGTGGGCAGGTTAGACTTTATATATAATTCAAAAAGACATGTTTTTGTTAAACAGGCGAATATTATTTTTGCCGAATTCTTTATTTAAACTTTTCATATAAATTAATTTTAACATTATTATATACTAATTTTATCATTATTACTTAATTTTAATAATTAAAACTAACATTTTAATAAATAATTAAAATTTAATAAATAATTTAATTTATAAAATAAATTATAACACATTTTTTAATAATTGCTAATTCTAAGCATATATTTATTAAATCTATTTAATATTTTTAAAAATTTATTTTATAGCTTATCCCATAAAACATTAAAATTATAAATTAATTAATTAAATAAATAATTAAGTAAATTTATAATTTCTAAATTAAATTTATTTCTTAAAAAACTAGATACCTTTAAAAACGAATAACATTTCATTTCTAATATAATATTATAAATAATTTTATCACATTAACTTAAATATTATATTAACTCTTTTAAAATCGAGAAAAATAAATATTTATTTTTTATTTAATAAACACTGATACACAAGGTACAATAAATTAAATTTTCTTTTAAAATAAAATTTTTTCAAATTATTTCAATTTTCTTTTACAATACTAATAAACTATTATTAAAATTATTTTTTCTTTAAACAATACTAAAACTTTAAATTT
			TATAGTTATTTCTAATAATTTTTTAAAAAATAATAAAAATTAATAAATAAAAACTAACTCAATTTATATTGATTTGCACAAAAATCTTTTCAATGTAAATGAAATACTTTACTTAATAAGCTTTAAATTGTCATTCTAGATACACTTTCCAGTACATCTACTATGTTACGACTTATCTTACCTTAATAATAAGAGCGACGGGCGATGTGTACATATTTTAGAGCTAAAATCAAATTATTAATCTTTATAATTTTACTACTAAATCCACTTTCAAAAATTTTTTCATAATT--------TTATTCATATAAATAAATTTATTGTAACCCATTATTACTTAAATATAAGCTACACCTTGATCTGATATAAATTTTTATTAAAATTATTGAATATTATTATTCTTATAAAATATTCTGATAACGACGGTATATAAACTGATTACAAATTTAAGTAAGGTCCATCGTGGATTATCGATTAAAAAACAGGTTCCTCTAGATAGACTAAAATACCGCCAAATTTTTTAAGTTTCAAGAACATAACTATTACTACTTTAGCAATTTATTTACATTTTAAATAATAGG------------GTATCTAATCCTAGTTTTTTATTAA--AATTTTTTAACCTCAATTACATTTTTATATAATAATTTAAATATAAAATTTCACTTAATATATTTAATTTTATTATTATTAATAAATTTAATTTAATTAATACTAAAAAAATTTATTTGTATTAATGGTATAACCGCGACTGCTGGCACCA---------------ATTTAGTCAATACTTTTTTATATTGCTATTTCTAAATTTCTTTAATTAATAATATTAATTACTGCGAATAAATTTTCATATTTATTTTTTAAATAAATATAAAATCACACAAAAATTTACATATAAATCAAATTAATAACAAATTTTTAAGCCAAAATAAAACTTTAAATTTTTATTTTTGATTTTTTATTATTAATTAAATATTAATAATTTTTATAAAAATAA------------TTTTTTAAAGAAAAATTAAAATTAATTTTAATTAAATATTAAAATAATTTAATTTTATAATAAAATTTTTATCATATTATAATAATATAAAAATTTTATAAATTTATTTTTTAAATTTTACAAAATTTTTAAAATTTTTATTTTTTTTAAAAAAAATAATTTTTAACAAAAAAAAT-TTTATCAAATATTAATAATAAATAAATTTTAATTTTAAAATTAAAAATTTTAATTTTACACTTTTTTAAAAATATTTTTTTTTTAAAAAAAAATTTTTTTTTAAAAAAATTTTTTTTTAAAAAAATTTTAAAAAATTATAGATTAATTTCTTTTAAATGACTAAAAAAAATTTTTTTTTTTAAGTATTTTAAAACTTTTTTTTTACAATTTTTTAAAAAATATATAAATATAAATTTTAAAAATTTTTTTTTTTTTAAAAAAAATGAAAATTATATTATAAAAATATTTTTTTTACAAAAATGAAAATTTAATCTATTAAAAAAAATTATTAAAATTTTTATGAATAAATAAAAAAAGTAATAAATTTATTAAAAATCAATATATATATAATAATAAATAATTTGATTATTAATTAAATTATACGAATAATAAATATAATAAATAATTTATTTTAATCACTAAATCTGAAATAAT-AATTATATAA-TATATATATATATGTAAATAAATA----TA---------------------------------AATTAAAACTTAAAAAATATTTTTTTTAAAAAAAT-GTTTATTAAATTATACTTAATAAACTATTTTTATAATAAATTATTTTATAAATAAAATTATTTAAAATAATTAATAAAAATATTTTTATTATAATAAAAATTAAAAATAATTTTTAAAAAATTTAATTTATATTTATATATATATATATATATAATTTTTAATTTTCAATTAAATTATATAAATATAATAAAATAATTTATTTTAATCACTAAAT
			CTGAAATAATTAATTATA--TATATATATATATATATATAT---------TATATAAAT-AAAATAAATTTATTCCCCCTATTCATAAATTTATT-TATAATTAAAACTTAAAAAATATTTTTTTTTAAAAAAAAAT-ATTTATTAAATTATACTTAATAAACTATTTTTATAATAAATTATTTTATAAATAAAATTATTTTAAATAATTAATAAAAATATTTTTAATATAATAAAAATTTAAAATGATTTTTTATAAAAATTCAATTCATATTTATATATATATATATATAATTTAATTTTCAATTAAATTATATAA-TATAATAAAATAATTTATTTTAATCACTAAATCTGAATTAATTAATTATATATATATATATATATATAAAAAAAATGAAAATAAATTTATTCCCCCTATTCATAAATTTATTATATAATTAAATCTTAAAAAGTATTTTTTTTTTAAAAAAAAAT-ATTTATTAAATTATACTTAATAAACTATTTTTATAATAAATTATTTTATGAATAAAATTATTTAAAATAATTTATAAAAATATTTTTAATATAATGAAAATT------------------------------------------ATATATATATATATATATATATATATATATAATTTAATTTTCAATTAAATTATATAAGTATAATAAAATAATTTATTTTAATCACTAAATCTGAATTAATTA-----A---------------------ATAAAAAAATGAAAATAAATTTATTCCCCCTATTCATAAATTTATTATATAATTAAAACTTAAAAAGTATTTTTTTTTTTAAAAAAAATTATTTATTAAATTATACTTAATAAACTATTTTTATAATAAATTATTTTATAAATAAAATTATTTAAAATAATTAATAAAAATATTTTTAATATAATGAAAA------------------------------------------------------------------------T-T--TTTT-----AAA--ATATA--TATAATAAAA-AATTT-TTTTA-T-A---AA-------TA---A--------------------------TATA-A-A-A--TAAAAAATGAAAATAAATTTATTCCCCCTATTCATAAATTTATTATATAATTAAAACTTAAAAAGTATTTTTTTTTAAAAAAAAATTATTTATTAAATTATACTTAATAAACTATTTTTATAATAAATTATTTTATAAATAAAATTATTTAAAATAATTAATAAAAATTATATATATATATAAATGAAAATAATTTTTAAATTTTAATAATAAATAAATTTAATAATTAATAATTAAATAAAATCTATTCATTATTAATATTTAATTAATAATAAATAAATTTAATAACTAATAATTAAATAAAATTTATTTATTACTAATATTTAATTAATAATAAAAAATCAT----------------------ATTTAATTAATTATTATATATTTATAAATTTATATATTATTGAATATTTATAATATATATATATATA-A-A-AT--AAAAATTAAATTATTTAAATAATT-------AATTTTTAAAAAATTTCTTAAATGTATTATTTTTATAAAAAATATTTATATAATAAAATTATTTTTTTTTAAAAATAAACAAAAAATTTTTAATAAATAAATTTTATAATGAAATATAATTTATTTATTTTTTATTTTTTTAAAAAAAATTTAAAAAAAAATAATTTTTTTTTAAAAAAAAA--------------------------------CTATATACTAATTATAAATTAATAGATATTTATATATATATAAATATTTAATATATTATTATATATCTAATAATTTAAATAAAAAATTTTAAAATTTAAAAATGTAGATATAATTTATAAAAATTTATATTCTCATATTTATTTATTATTAATTTAATTTATATAAATAATATAATAATTTAATTAATTATTAT
			ATATTTATAAATTTATATATTATTGAATATTTATATAATATATATATATATATAGAAAAATTAAATTATTTAAATAATTTAATATAAATTTTTTAAAAATTTCTTAAATGTATTATTTTTATAAAAAATATTTATATAATAAAATCATTTTTTTTTAAAAATAAACAAAAAATTTTTAATAAATAAATTTTATAATGAAATATAATTTATTTATTTTTTATTTTTTTAAAAAAAAATTTTTTAAAAAAAAATAATTTTTTTTTTAAAAAAACTATATACTAATTATAAATTAATAGATATTTATATATATATAAATATTTAATATATTATTATATATCTAATAATTTAAATAAAAAATTTTAAAATTTAAAAATGTAGATATAATTTATAAAAATTTATATTCTCATATTTATTTATTATTAATTTAATTTATATAAATAATATAATAATTTAATTAATTATTATATATTTATAAATTTATATATTATTGAATATTTATATAATATATATATATATATAGAAAAATTAAATTATTTAAATAATTTAATATAAATTTTTAAAAAATTTCTTAAATGTATTATTTTTATAAAAAATATTTATATAATAAAATCATTTTTTTTAAAAATAAACAAAAAATTTTTAATAAATAAATTTTATAATGAAATATAATTTATTTATTTTTTATTTTTTTAAAAAAAATTTTTTAAAAAAAAATAATTTTTTTTTAAAAAAACTATATACTAAATATAAATTAATAGATATTTATATATATATAAATATTTAATATATTATTATATATCTAATAATTTAAATAAAAAATTTTAAAATTTAAAAAT--------------GTAGATATAATTTATAAAAATTTATATTCTCATATTTATTTATTATTAATTTAATTTATATAAATAATATAATAATTTAATTAATTATTATATATTTATAAATTTATATATTATTGAATATTTATATAATATATATATATATATAGAAAAATTAAATTATTTAAATAATTTAATATAAATTTTTAAAAAATTTCTTAAATGTATTATTTTTATAAAAAATATTTATATAATAAAATCATTTTTTTTTAAAAATAAACAAAAAATTTTTAATAAATAAATTTTATAATGAAATATAATTTATTTATTTTTTATTTTTTTTAAAAAAAATTTTTTAAAAAAAATA-TTTTTTTTTAAAAAAACTATATACTAAATATAAATTAATAGATATTTATATATATATAAATATTTAATATATTATTATATATCTAATAATTTAAATAAAAAATTTTAAAA-----TTTAAAAATGTAGATATAATTTATAAAAATTTATATTCTCATATTTATTTATTATTAATTTAATTTATATAAATAATATAATGATTTAATTAATTATTATATATTTATAAATTTATATATTATTGAATATTTATATATAATATATATATATATAGAAAAATAAAATTATTTAAATAATTTTTCATAAAATTTAAAAAAATTTCTTAAATGTATTATTTAATAAAAAATTACTTTTTAAAAAAAATAATTTTAATTTTTTAAAAAAAATAGTAAATAATAAAAAAAAAAAAAAAAAAAAATGAAAATTATATTAT-
		</sequence>
		<sequence>
			<taxon idref="Drosophila_mela-ogaster_ERR701706"/>
			WAT-AATTGCCTGATAAAAAGGATTACCTTGATAGGGTAAATCATGCAGTTTTCTGCATTCATTGACTGATTTATATATTATTTATAAAGATGATTTTATATTTAATAGAATTAAACTATTTCTAAAAGTATCAAAAACTTTTGTGCATCATACACCAAAATATATTTACAAAAAGATAAGCTAATTAAGCTACTGGGTTCATACCCCATTTATAAAGGTTATAATCCTTTTCTTTTTAATTTTTAATAATTCGTCAAAAATTTTATTTATTACAATTATAATTATTGGGACATTAATTACAGTTACATCTAATTCTTGGTTAGGAGCTTGAATAGGTTTAGAAATTAATTTATTATCTTTTATCCCCCTATTAAGAGATAATAATAATTTAATATCTACAGAAGCTTCTTTAAAATATTTTTTAACCCAAGTTTTAGCTTCAACTGTTTTATTATTTTCTTCAATTTTATTAATATTAAAAAATAATATAAATAATGAAATTAATGAATCTTTTACATCCATAATTATTATATCAGCTTTATTATTAAAAAGTGGAGCCGCTCCTTTCCATTTTTGATTTCCTAATATAATAGAAGGTTTAACATGAATAAATGCTTTAATATTAATAACTTGACAAAAAATTGCACCTTTAATATTAATTTCTTATCTTAATATTAAATATTTATTATTAATTAGAGTAATTTTATCAGTTATTATTGGAGCTATTGGAGGATTAAATCAAACTTCTTTACGAAAATTAATAGCATTTTCTTCAATTAATCATTTAGGGTGAATATTAAGATCTTTAATAATTAGAGAATCAATTTGATTAATTTATTTTTTTTTTTATTCATTTTTATCATTTGTATTAACATTTATATTTAATATTTTTAAATTATTTCATTTAAATCAATTATTTTCTTGATTTGTTAATAGAAAAATTTTGAAATTTACATTATTTATAAATTTTTTATCATTAGGAGGATTACCTCCATTTTTAGGATTTTTACCAAAATGACTTGTAATTCAACAATTAACATTATGTAATCAATATTTTATATTAACACTTATAATAATATCAACTTTAATTACATTATTTTTTTATTTACGAATTTGTTATTCCGCTTTTATAATAAATTATTTTGAAAATAACTGAATCATAAAGATAAATATAAATAGTATTAATTATAATATATATATAATTATAACTTTTTTTTCAATTTTTGGATTATTTTTAATTTCTTTATTTTATTTTATATTTTAAGGCTTTAAGTTAATAAAACTAATAACCTTCAAAGCTATAAATAAAGAAATTTCTTTAAGCCTTAGTAAAACTTACTCCTTCAAAATTGCAGTTTGATATCATTATTGACTATAAGACCTAATTAATTTGTCCTTATTTGATTAAGAAGAATAAATCTTATATATAGATTTACAATCTATCGCCTAAACTTCAGCCACTTAATCAATAATCGCGACAATGATTATTTTCTACAAATCATAAAGATATCGGAACTTTATATTTTATTTTTGGAGCTTGAGCTGGAATAGTTGGAACATCTTTAAGAATTTTAATTCGAGCTGAATTAGGACATCCTGGAGCATTAATTGGAGATGATCAAATTTATAATGTAATTGTAACTGCACATGCTTTTATTATAATTTTTTTTATAGTTATACCTATTATAATTGGTGGATTTGGAAATTGATTAGTGCCTTTAATATTAGGTGCTCCTGATATAGCATTCCCACGAATAAATAATATAAGATTTTGACTTCTACCTCCTGCTCTTTCTTTACTATTAGTAAGTAGAATAGTTGAAAATGGAGCTGGGACAGGATGAACTGTTTATCCACCTCTATCCGCTGGAATTGCTCATGGTGGAGCTTCAGTTGATTTAGCTATTTTTTCTCTACATTTAGCAGGAATTTCTTCAATTTTAGGAGCTGTAAATTTTATTACAACTGTAATTAATATACGATCAACAGGAATTTCATT
			AGATCGTATACCTTTATTTGTTTGATCAGTAGTTATTACTGCTTTATTATTATTATTATCACTTCCAGTACTAGCAGGAGCTATTACTATATTATTAACAGATCGAAATTTAAATACATCATTTTTTGACCCAGCGGGAGGAGGAGATCCTATTTTATACCAACATTTATTTTGATTTTTTGGTCATCCTGAAGTTTATATTTTAATTTTACCTGGATTTGGAATAATTTCTCATATTATTAGACAAGAATCAGGAAAAAAGGAAACTTTTGGTTCTCTAGGAATAATTTATGCTATATTAGCTATTGGATTATTAGGATTTATTGTATGAGCTCATCATATATTTACCGTTGGAATAGATGTAGATACTCGAGCTTATTTTACCTCAGCTACTATAATTATTGCAGTTCCTACTGGAATTAAAATTTTTAGTTGATTAGCTACTTTACATGGAACTCAACTTTCTTATTCTCCAGCTATTTTATGAGCTTTAGGATTTGTTTTTTTATTTACAGTAGGAGGATTAACAGGAGTTGTTTTAGCTAATTCATCAGTAGATATTATTTTACATGATACTTATTATGTAGTAGCTCATTTTCATTATGTTTTATCTATAGGAGCTGTATTTGCTATTATAGCAGGTTTTATTCACTGATACCCCTTATTTACTGGATTAACGTTAAATAATAAATGATTAAAAAGTCATTTCATTATTATATTTATTGGAGTTAATTTAACATTTTTTCCTCAACATTTTTTAGGATTGGCTGGAATACCTCGACGTTATTCAGATTACCCAGATGCTTACACAACATGAAATATTGTATCAACTATTGGATCAACTATTTCATTATTAGGAATTTTATTCTTTTTTTTTATTATTTGAGAAAGTTTAGTATCACAACGACAAGTAATTTACCCAATTCAACTAAATTCATCAATTGAATGATACCAAAATACTCCACCAGCTGAACATAGATATTCTGAATTACCACTTTTAACAAATTAATTTCTAATATGGCAGATTAGTGCAATAGATTTAAGCTCTATATATAAAGTATTTTACTTTTATTAGAAAATAAATGTCTACATGAGCTAATTTAGGTTTACAAGATAGAGCTTCTCCTTTAATAGAACAATTAATTTTTTTTCATGATCATGCATTATTAATTTTAGTAATAATTACAGTATTGGTGGGATATTTAATATTTATATTATTTTTTAATAATTATGTAAATCGATTTCTTTTACATGGACAACTTATTGAAATAATTTGAACTATTTTACCAGCAATTATTTTACTATTTATTGCTCTTCCTTCTTTACGTTTACTTTATTTATTAGATGAAATTAATGAACCATCTGTAACTTTAAAAAGAATCGGCCATCAATGATATTGAAGTTACGAATATTCAGATTTTAATAATATTGAATTTGATTCATATATAATTCCAACAAATGAATTAATAACTGATGGATTTCGATTATTAGATGTTGATAACCGAGTAGTTTTACCCATAAACTCACAAATTCGAATTTTAGTAACAGCTGCTGATGTTATTCATTCTTGAACAGTACCTGCTTTAGGAGTAAAAGTTGACGGTACACCTGGACGATTAAATCAAACTAATTTTTTTATTAATCGACCGGGTTTATTTTATGGTCAATGTTCAGAAATCTGTGGAGCTAATCATAGATTTATACCGATTGTAATTGAAAGTGTTCCTGTAAATTACTTTATTAAATGAATTTCTAGAAATAACTCTTCATTAGATGACTGAAAGCAAGTACTGGTCTCTTAAACCATTTAATAGTAAATTAGCACTTACTTCTAATGATAAAAAATTAGTTAAAATCATAACATTAGTATGTCAAACTAAAATTATTAAATAATTAATATTTTTTAATTCCACAAATAGCACCTATTAGATGATTATTATTATTTATTATTTTTTCTATTACATTTATTTTATTTTGTTCTATTAACTATTATTCTTATA
			TACCAAATTCACCTAAATCTAATGAATTAAAAAATATCAACTTAAATTCAATAAATTGAAAATGATAACAAATTTATTTTCTGTATTCGACCCCTCAGCTATTTTTAATTTTTCACTTAATTGATTAAGAACATTTTTAGGACTTTTAATAATTCCGTCAATTTATTGATTAATACCTTCTCGTTACAATATTATATGAAATTCAATTTTATTAACTCTTCATAAAGAATTTAAAACTTTATTAGGCCCATCAGGTCATAATGGATCTACTTTTATTTTTATTTCTTTATTTTCATTAATTTTATTTAATAATTTCATAGGATTATTTCCATATATTTTTACAAGAACAAGACATTTAACTTTAACTTTATCTTTAGCTTTACCTTTATGATTATGTTTTATATTATATGGATGAATTAATCATACACAACATATATTTGCTCATTTAGTTCCTCAAGGAACACCCGCTATTCTTATACCTTTTATAGTATGTATTGAAACTATTAGAAATATTATTCGACCTGGAACATTAGCTGTTCGATTAACTGCTAATATAATTGCTGGACATTTATTATTAACTCTTTTAGGAAATACAGGACCTTCTATATCTTATATTTTAGTAACATTTTTATTAATAGCTCAAATTGCTTTATTAGTATTAGAATCAGCTGTAGCTATAATTCAATCTTATGTGTTTGCTGTATTAAGAACTTTATATTCTAGAGAAGTAAATTAATGTCTACACACTCAAATCACCCTTTTCATTTAGTGGATTATAGTCCATGACCATTAACAGGAGCTATCGGAGCTATAACAACTGTATCAGGTATAGTAAAATGATTTCATCAATATGATATTTCATTATTTGTATTAGGTAATATTATTACTATTTTAACTGTATATCAATGATGACGAGATGTATCACGAGAAGGAACATACCAAGGATTACATACTTATGCAGTAACTATTGGTTTACGATGAGGAATAATTTTATTTATTTTATCAGAAGTTTTATTTTTTGTGAGATTTTTTTGAGCTTTTTTTCACAGAAGTTTATCACCCGCTATTGAATTAGGAGCATCATGACCTCCTATAGGAATTATCTCATTTAATCCATTTCAAATTCCTTTATTAAATACAGCTATTTTATTAGCTTCAGGAGTTACTGTAACTTGAGCCCACCATAGACTTATAGAAAATAATCATTCACAGACTACTCAAGGATTATTTTTTACAGTTTTACTAGGAATCTATTTTACAATTCTTCAAGCTTATGAATATATTGAAGCTCCATTTACTATTGCAGACTCAATTTATGGATCAACATTTTTTATAGCAACAGGATTTCACGGAATTCATGTATTAATCGGAACAACTTTTTTATTAGTATGTTTACTACGACATTTAAATAATCACTTCTCAAAAAATCATCATTTTGGTTTTGAAGCAGCTGCATGATATTGACATTTTGTCGATGTAGTTTGATTATTTTTATATATCACAATTTACTGATGAGGAGGATAATTATATTATTAATTAAATATCTATATAGTATAAAAGTATATTTGACTTCCAATCATAAGGTCTATTAATTAATAGTATAGATAATTTTTTCTATTATTTTTATTGCTTTATTAATTTTACTAATTACAACTATTGTTATATTTTTAGCTTCAATTTTATCAAAAAAAGCTTTAATCGACCGAGAAAAAAGATCCCCATTTGAATGTGGATTTGATCCAAAATCTTCATCTCGATTACCATTTTCTTTACGTTTTTTTTTAATTACTATTATTTTTTTAATTTTTGATGTAGAGATTGCATTAATTCTACCTATAATTATTATTATAAAATATTCTAATATTATAATTTGAACAATTACTTCAATTATTTTTATTTTAATTTTATTAATTGGATTATACCATGAATGAAATCAAGGAATGTTAAATTGATCAAACTAATATATTTATATATATATATATAGGGTTGTAGTTAAATAT
			AACATTTGATTTGCATTCAAAAAGTATTGAATATTCAATCTACCTTATTAATTTAATAACTGAATATGAAGCGATTGATTGCAATTAGTTTCGACCTAATCTTAGGTAATTATACCCTTATTCTTTAATTGAAGCCAAAAAGAGGCATATCACTGTTAATGATATAATTGAATTTTAAATTCCAATTAAGGAAATATGATGATCAAGTAAAAGCTGCTAACTTTTTTCTTTTAATGGTTAAATTCCATTTATATTTCTATTTATATAGTTTAAATAAAACCTTACATTTTCATTGTAATAATAAAATCTTATATTTTTATAAATTACTAAAATTAATTCACTATATCCAAAGATTTAATAATCTCCATAACATCTTCAATGTCAAACTCTAGTATAAGCTATTTGGATATAAAAATAATAAAATTAATAAAATTAAAATTCAAAATACAAATAATAATAAATAAATTTTCAAAGAATTATTATGTATTAAAAATAAAGTTTTAGAATATATAGATAATTTTTGATATAAATGTTGACCTCCAAAATATTCTGATCAACCTTGATCAAAACTTTTTACAACTAATTGACCATAATTTAAAGGATAAAAAATTATACCATAAGTTCTAATATAAGGTATAAATCATATAGACCCTAAAAAAGTTCTTAAATTATATATAAATAAAGATTTATTTAAAAAAAATAAATTTCTTAAAGAAATTAAATATCCAAATAAACCCCCTACAATACATACAAATAATGTTAACAATTTTATATAAATAGGTAAACAAATTATATAAGGAAAAGGAAAAATCAATCAATTTAATATTCTACCTCCAATAATTCTTATAATTAATAATCCTATTATACCACGGAGTATAATTCAACTTTCATCATTTAATATATTCAATCTACCGCAATTTAAATCACCGGTTATTGAATAATAAACTAATCGAAATGAATAACTAACAGTTAAACCCGTAGAAAAATAGTATAAAAAAAATGAAAACATATTAACATTTCTAATTCTAACAATTTCTAAAATTATATCCTTAGAATAGAATCCAGCTAAAAAAGGTATTCCACATAAAGCTAAATTAGATACGTTAAAACAAGCTGAAGTTAAAGGTATATGAATTCTTAACCCCCCTATTAAACGAATATCTTGAGAATTATTTATATTATGAATAATAGCCCCAGCACATATAAACAATAATGCTTTAAATAAAGCATGAGTTAATAAATGAAATATAGCTAATTTTAAAAATCCTATAGACAAAATTCTTATTATTAAACCTAATTGACTTAAAGTAGATAAAGCAATAATTTTTTTTAAATCAAATTCAAAATTAGCTCCTAATCCAGCTATAAATATTGTTAATCCAGATAATAATAATATTAATTGTCCTAACCAAGAAGTTCTTAAGATAATATTAAATCGAATTAATAAATATACACCAGCTGTAACTAATGTAGAAGAATGAACTAAAGCAGAAACAGGTGTAGGAGCAGCTATAGCTGCAGGTAACCAAGAAGAAAAAGGAATCTGAGCTCTTTTAGTTATAGCAGCTAATATTACTAATCTTCCAATTATTAACATTTCAAATTCATTTTGTATAATTTCTAAATAAAAAATATAATTTCATCTTCCATAATTTAATATTCAAGCAATAGAAAGAAGTAAAGCTACATCCCCAATTCGATTAGATAACGCAGTTAATATACCAGCATTATAAGATTTAATATTTTGAAAATAAATTACTAAACAATAAGAAACAAGTCCTAAACCATCTCACCCTAATAAAATTCTAATTAAATTTGGTCTAATAATTAACAATATTATTGATAAAACAAATATTAATACTAATATAATGAATCGATTAATATGATTATCATTTATTATGTATTCTTTTCTATAAAAAATCACTAAAGAAGAAATTATAAGAACAAAAGATATAAATAATAAACTTATTCAATCAAAAAGAAAAGTTATAACAATTCTT
			ATAGAATTTAAAGAAACTAATTCTCACTCAATAAAATAAATCATATCATTTAACAAAAAATATAAACTTAATAAAAAACATGATAAACTTATAGAAATTAAATTAACAAATCTAATTCTACAAATAGATAAATATTTCATGATTTAAAATGAATATTTTCATATCACTAACACCACAAATTAGTATTTTTTTTAAACTATTTAAATATAATCATAATATAAATGATTCTCTTTTTAAAATTAATAAATTTAAAGGCAATCAATGTAACAATATTAATAAATATTCTCGAATTTTACCTCTTCTAAATGAATATACTCCAGAAAATAATTTACCATGCTGACTAAAAGAATATAAATATAAAGTATAAGCAGCTCTAAAAAAAGATAAAAAAGATAATAAAATTATAGAAATTCAAGATCAAGAAACAATTCTATTTAATAAAGAAATTTCTCCTAATAAATTTAATGTTGGAGGAGCTGCTATATTAGCTGATCTTAATAAAAATCATCATAAAGTTATCGAAGGTATAAAATTTAATAAACCTTTATTAATTAATATTCTTCGACTTCCAAGACGTTCATAAGATACATTAGCTAAACAAAATAACCCAGAAGAACATAAACCATGAGCAATTATTAATGTATAAGAACCACATAAACCTCAATAAGTTATAGTTAAAAGTCCTGATAGAACAATTCCTATATGAGCAACAGATGAATAAGCAATTAAAGCCTTTAAATCAGTTTGACGTAAACAAACTAATCTAACTAATACACCTCCTACTAATCTAATTCTAATTCAAACAAATCTATACTTCAAATTTATTAACTGTAAAAAACTAATAACTCGTAATATTCCATAACCTCCTAATTTTAATATAATACCTGCTAAAATTATAGACCCAGAAACTGGAGCTTCAACATGAGCTTTAGGTAATCATAAATGAACTAAAAATATTGGTATTTTTACTAAAAAGGCACACAATAAACAAAAATATAATAAATCGTAATTAAACATAAAATTATTTATTAAATAAAAATTTATAGAACCAATTTTATTTATTAAATAAAAAATACCAATTAATATAGGTAAAGAAACTAATAAAGTATAAAATAATAAATATAAACCAGCTTGTAAACGTTCTGGCTGATAACCTCAACCTAAAATTAAAAATAATGTAGGAATTAGTCTTCTTTCAAAAAATAAATAAAATATAAATAATCTTATTCTTGAAAAAGTTAAAATCAACAATAATAATAAAATAATAATATTTAATAAAAATAAATTTTTATAATTATTATGTTTATTAATTATTTCTCTAGCTAATAATATTAATGAACAAATTCATAAACTTAATAAAATTAATCCATAAGATAATATATCACAACCTAAAAAATAAGAAATTTCTGATCAATAATTTATAAAATTATTTATTAATAAAAAAATAAATCTAATAAAAAATATTATAATTTGTACCATTCAATATATATTATTAATAAAACAAAAAGGAATTAAAAATAATAAAAAAAAAATAATTTTTAACATTATATAATTCTAAAAGATTGAAAATAATCATTACCATGAGTACGAATTATAGAAACTAAAATTGATAAACCTAAGGCCCCTTCACATACTCTAAATGTCAAAAATATTATTCTAAAATAACTTTCATAATTTAATATATTTAAATAAATAAATAATATAAAAAATAATATTAAAACAATAAATTCTAAACTTAAAAGTATTGAAAGTAAATGTTTCCGATTAGAAACAAAACAAAATAACCCTAAAATAAATAAAATTATAGGTAAACTTCAATATAAAATTATAATCATTAGTTTTAATAGTTTAATAAAAACATTGGTCTTGTAAATCAAAAATAAGATTATTTCTTTTAAAACTTCAAGAGAAAAGAAATTTCTTTTTCATTAATCCCCAAAATTAATATTTTAAATAAACTACCTCTTGAAATTATTCAATTAATATTATATTCATTAATT
			ATTACTACTTCCATTATTTTTCTAAATATAATTCATCCATTAGCTTTAGGATTAACTTTATTAATTCAAACAATTTTTGTATGTTTACTAACTGGATTAATAACTAAAAGTTTTTGATATTCATATATTTTATTTTTAATTTTTTTAGGAGGAATACTTGTATTATTTATTTACGTAACATCTTTAGCCTCTAATGAAATATTTAATTTATCAATAAAATTAACTCTATTTTCTTCATTAATTTTAATTTTTATATTAATTTTATCATTTATTATAGATAAAACTTCTTCTTCTTTATTTTTAATAAATAATGATATACAATCTATTATTAATATAAATTCTTATTTTATAGAAAATTCTTTATCTTTAAATAAATTATATAATTTTCCTACAAATTTTATTACAATTTTATTAATAAATTATTTATTAATTACTTTAATTGTTATTGTAAAAATTACAAAATTATTTAAAGGACCTATTCGAATAATATCTTAATTAATGAATAAACCTTTACGAAATTCCCATCCTCTATTTAAAATTGCCAATAATGCTTTAGTAGATTTACCAGCTCCAATTAATATTTCAAGATGATGAAATTTTGGATCATTACTTGGATTATGTTTAATTATTCAAATTTTAACCGGATTATTTTTAGCTATACATTACACAGCTGATATTAATCTAGCTTTCTATAGTGTTAATCATATTTGTCGAGACGTTAATTATGGTTGATTATTACGAACTTTACATGCTAACGGTGCATCATTTTTTTTTATTTGTATTTACTTACATGTAGGACGAGGAATTTATTACGGTTCATATAAATTTACTCCAACTTGATTAATTGGAGTAATTATTTTATTTTTAGTAATAGGAACAGCTTTTATAGGATACGTATTACCTTGAGGACAAATATCATTTTGAGGAGCTACTGTAATTACTAATTTATTATCAGCTATCCCTTACTTAGGTATAGATTTAGTTCAATGATTATGAGGTGGATTTGCTGTTGATAATGCCACTTTAACTCGATTTTTTACATTCCATTTTATTTTACCTTTTATTGTTCTTGCTATAACTATAATTCATTTATTATTCCTTCATCAAACAGGATCTAATAATCCTATCGGATTAAATTCTAATATTGATAAAATTCCTTTTCATCCTTATTTTACATTTAAAGATATTGTAGGATTTATTGTAATAATTTTTATTTTAATTTCATTAGTATTAATTAGACCAAATTTATTGGGAGACCCTGATAATTTTATTCCAGCAAATCCTTTAGTAACACCTGCCCATATTCAACCAGAATGATATTTTTTATTTGCTTATGCTATTTTACGATCTATTCCAAATAAATTAGGAGGAGTTATTGCATTAGTTTTATCAATTGCAATTTTAATAATCCTTCCTTTTTATAATTTAAGAAAATTCCGAGGGATTCAATTTTATCCTATTAATCAAGTAATATTCTGATCTATATTAGTAACAGTAATTTTATTAACTTGAATTGGAGCTCGACCAGTTGAAGAACCTTATGTATTAATTGGACAAATTCTAACTGTTGTATATTTCTTATATTATTTAGTAAACCCATTAATTACAAAATGATGAGATAATTTATTAAATTAAATAGTTAATGAGCTTGAATAAGCATATGTTTTGAAAACATAAGATAGAATTTAATTTTCTATTAACTTTTACTAAAAAAAATTCACTATAATAAAGAAAATAATAAAATTTTAAACCCAATAAAAAATAATAAATAATTTAAAGAAAAAGATAAAAAACATTTTCAAGCTAAATATATTAATTTATCATAACGAAATCGAGGTAAAGTTCCTCGAACTCAAATAAAAACAAAAGAAATAAAAGTTAATTTTATATAAAATAATAAATTAAACACATCACAACCTAAAAAAATAACGCAAAATAATATTCTTATAAATAAAATTCTCGCATATTCAGCTATAAAAATTAAAGCAAAACCCCCTCTT
			CTATATTCTACATTAAATCCTGAAACTAATTCTGATTCTCCTTCAGCAAAATCAAAAGGAGTCCGATTAGTTTCAGCTAATGAAATAGATATTCAAACTAAAGCTATAGGAAATAAAATAATTAAAAATCACATATAAACTTGATAAAAAAAAAAATAAATTATATTATAACTTCCAATTAAAAAAATAAAAGATAATAAAATTAAAGCTAAACTAACTTCATAAGAAATAGTCTGAGCCACAGCTCGCAAACCTCCTAATAAAGCATAATTAGAATTAGACGACCAACCAGCTACTATAACAGTATAAACCCCCAATCTAGTACAACATAAAAAAAATAAACCCCCCAAATTAAAAGAATATAATTTTACAAAAAAAGGTATACATATTCAAACAAATAATGATAAAAATAAAGAAAAAATTGGAGAAATATAATATCTTAAATAATTAGATAATAAAGGATAAGTTTGTTCTTTTGTAAATAATTTAATCGCATCACAAAAAGGTTGAGGAATTCCTATTAAACCAACTTTATTAGGACCTTTACGAATTTGAATATATCCTAAAACTTTTCGTTCTAATAAAGTTAAAAAAGCTACACTTACTAATACACAAATAATTAATAACAAACTACCAATTAATGACAAAATAAATTCTATATAAAACAAGTACTATTTGTAATAAAAATCACATATATAAATTCTAAATTTATTGCACTAATCTGCCAAAATAGTTTTATATTAATAATATTCTTATAAAAAATATAATTATTTTGATATTTGGTCCTTTCGTACTAAAATATCATAATTTTTTAAAGATAGAAACCAACCTGGCTTACACCGGTTTGAACTCAGATCATGTAAGAATTTAAAAGTCGAACAGACTTAAAATTTGAACGGCTACACCCAAAATTATATCTTAATCCAACATCGAGGTCGCAATCTTTTTTATCGATATGAACTCTCCAAAAAAATTACGCTGTTATCCCTAAAGTAACTTAATTTTTTAATCATTATTAATGGATCAAATATTCATAAATTTATGTTTTTAAAAAATTAAAAGTTTTTTAAATTTTAATATCACCCCAATAAAATATTTTTATTTATTAAAATTTAATTAATCTATATAATTAAAATAAAAAAAAATATAAAGATTTATAGGGTCTTCTCGTCTTTTAAATAAATTTTAGCTTTTTGACTAAAAAATAAAATTCTATAAAAATTTTAAATGAAACAGTTAATATTTCGTCCAACCATTCATTCCAGCCTTCAATTAAAAGACTAATGATTATGCTACCTTTGCACAGTCAAAATACTGCGGCCATTTAAAATTTTCAGTGGGCAGGTTAGACTTTATATATAATTCAAAAAGACATGTTTTTGTTAAACAGGCGAATATTATTTTTGCCGAATTCTTTATTTAAACTTTTCATATAAATTAATTTTAACATTATTATATACTAATTTTATCATTATTACTTAATTTTAATAATTAAAACTAACATTTTAATAAATAATTAAAATTTAATAAATAATTTAATTTATAAAATAAATTATAACATATTTTTTAATAATTGCTAATTCTAAGCATATATTTATTAAATCTATTTAATATTTTTAAAAATTTATTTTATAGCTTATCCCATAAAACATTAAAATTATAAATTAATTAATTAAATAAATAATTAAGTAAATTTATAATTTCTAAATTAAATTTATTTCTTAAAAAACTAGATACCTTTAAAAACGAATAACATTTCATTTCTAATATAATATTATAAATAATTTTATCACATTAACTTAAATATTATATTAACTCTTTTAAAATCGAGAAAAATAAATATTTATTTTTTATTTAATAAACACTGATACACAAGGTACAATAAATTAAATTTTCTTTTAAAATAAAATTTTTTCAAATTATTTCAATTTTCTTTTACAATACTAATAAACTATTATTAAAATTATTTTTTCTTTAAACAATACTAAAACTTTAAATTT
			TATAGTTATTTCTAATAATTTTTTAAAAAATAATAAAAATTAATAAATAAAAACTAACTCAATTTATATTGATTTGCACAAAAATCTTTTCAATGTAAATGAAATACTTTACTTAATAAGCTTTAAATTGTCATTCTAGATACACTTTCCAGTACATCTACTATGTTACGACTTATCTTACCTTAATAATAAGAGCGACGGGCGATGTGTACATATTTTAGAGCTAAAATCAAATTATTAATCTTTATAATTTTACTACTAAATCCACTTTCAAAAATTTTTTCATAATT--------TTATTCATATAAATAAATTTATTGTAACCCATTATTACTTAAATATAAGCTACACCTTGATCTGATATAAATTTTTATTAAAATTATTGAATATTATTATTCTTATAAAATATTCTGATAACGACGGTATATAAACTGATTACAAATTTAAGTAAGGTCCATCGTGGATTATCGATTAAAAAACAGGTTCCTCTAGATAGACTAAAATACCGCCAAATTTTTTAAGTTTCAAGAACATAACTATTACTACTTTAGCAATTTATTTACATTTTAAATAATAGG------------GTATCTAATCCTAGTTTTTTATTAA--AATTTTTTAACCTCAATTACATTTTTATATAATAATTTAAATATAAAATTTCACTTAATATATTTAATTTTATTATTATTAATAAATTTAATTTAATTAATACTAAAAAAATTTATTTGTATTAATGGTATAACCGCGACTGCTGGCACCA---------------ATTTAGTCAATACTTTTTTATATTGCTATTTCTAAATTTCTTTAATTAATAATATTAATTACTGCGAATAAATTTTCATATTTATTTTTTAAATAAATATAAAATCACACAAAAATTTACATATAAATCAAATTAATAACAAATTTTTAAGCCAAAATAAAACTTTAAATTTTTATTTTTGATTTTTTATTATTAATTAAATATTAATAATTTTTATTAAAATAA------------TTTTTTAAAGAAAAATTAAAATTAATTTTAATTAAATATTAAAATAATTTAATTTTATAATAAAATTTTTATCATATTATAATAATATAAAAATTTTATAAATTTATTTTTTAAATTTTACAAAATTTTTAAAATTTTTATTTTTTTTAAAAAAAATAATTTTTAACAAAAAAAATTTTTATCAAAAATTAATATAAAATAAATTTTAATTTAAAAATTAAAAATTTTAATTTTACACTTTTTTAAAAATATTTTTTTTTAAAAAAAAAATTTTTTTTTAAAAAAATTTTTTTTTAAAAAAAATTTAAAAAATTATAGATTAATTTCTTTTAAATGACTAAAAAAAATTTTTTTTTTTAAGTATTTTAAAACTTTTTTTTTACAATTTTTAAAAAAATATATAAATATAAATTTTAAAAAAAATTTTTTTTTTAAAAAAAATGAAAATTATATTATAAAAATATTTTTTTTACAAAAATGAAAATTTAATCTATTAAAAAAAATTATTAAAATTTTTATAAATAAATAAAAAAAGTAATAAATTTATTAAAAATCAATATATATATAATAATAAATAATTTGATTATTAATTAAATTATACGAATAATAAATATAATAAATAATTTATTTTAATCAATAAATCTGAAATAATTAATTATATACATATATATATATATGTAAATAAATAAAAATAAATTTATTCCCCCTATTTATAAATTTATTATATAATTAAAACTTAAAAAATATTTTTTTTAAAAAAATAGTTTATTAAATTATACTTAATAAACTATTTTTATAATAAATTATTTTATAAATAAAATTATTTAAAATAATTAATAAAAATATTTTTATTGTAATAAAAATTAAAAATAATTTTAAAAAAATTAAATTTATATATTTATATATATATATATATAATTTTTAATTTTCAATTAAATTATATAAATATAATAAAATAATTTTATTTAATCACTAAAT
			CTGAAATAATTAATTATAAATATATATATATATATATATATATATATATATATATAAATGAAAATAAATTTATTCCCCCTATTCATAAATTTATTGTATAATTAAAACTTAAAAAATATTTTTTTTTAAAAAAAAATTATTTATTAAATTATACTTAATAAACTATTTTTATAATAAATTATTTTATAAATAAAATTATTTTAAATAATTAATAAAAATATTTTTAATATAATAAAAATTTAAAATGATTTTTTATAAAAATTAAATTCATATTTATATATATATATATATAATTTAATTTTCAATTAAATTATATAAGTATAATAAAATAATTTATTTTAATCACTAAATCTGAATTAATTAATTGTATATATATATATATATATAAAAAAAATGAAAATAAATTTATTCCCCCTATTCATAAATTTATTATATAATTAAATCTTAAAAAGTATTTTTTTTTTAAAAAAAAATTATTTATTAAATTATACTTAATAAACTATTTTTATAATAAATTATTTTATGAATAAAATTATTTAAAATAATTTATAAAAATATTTTTAATATAATGAAAATTTAAAATGATTTTTTATTATTAATTAAATTCATATATTTACATATATATATATATATATATATATATATAGATAATTTAATTTTCAATTAAATTATATAAGTATAATAAAATAATTTATTTTAATCACTAAATCTGAATTAATTAATTGTATGTATATATATATATATATATATAAAAAAATGAAAATAAATTTATTCCCCCTATTCATAAATTTATTATATAATTAAATCTTAAAAAGTATTTTTTTTTAAAAAAAAAATTATTTATTAAATTATACTTAATAAACTATTTTTATAATAAATTATTTTATGAATAAAATTATTTAAAATAATTAATAAAAATATTTTTAATATAATGAAAATTTAAAATGATTTTTTATTATTAATTAAATTCATATATTTATATATATATATATATATATATATATAGATAATTTAATTTTCAATTAAATTATATAAGTATAATAAAATAATTTATTTTAATCACTAAATCTGAATTAATTAATTGTATGTATATATATATATATATATATATATATATATAAAAAATGAAAATAAATTTATTCCCCCTATTCATAAATTTATTATATAATTAAATCTTAAAAAGTATTTTTTTTTAAAAAAAAATTATTTATTAAATTATACTTAATAAACTATTTTTATAATAAATTATTTTATGAATAAAATTATTTAAAATAATTAATAAAAATTATATATATATATAAATGAAAATAATTTTTAAATTTTAATAATAAATAAATTTAATAATTAATAATTAAATAAAATCTATTCATTATTAATATTTAATTAATAATAAATAAATTTAATAACTAATAATTAAATAAAATTTATTTATTATTAATATTTAATTAATAATAAAAAATCATCATTTTTTTTTTTTTTTTTTTTATTTAATTAATTATTATATATTTATAAATTTATATATTATTCAATATTTATAATATATATATATATATATATATATAAAAATTAAATTATTTAAATAATTTAATATAAATTTTTAAAAAATTTCTTAAATGTATTATTTTTATAAAAAATATTTATATAATAAAATTATTTTTTTTTAAAAATAAACAAAAAATTTTTAATAAATAAATTTTATAATGAAATATAATTTATTTATTTTTTATTTTTTTAAAAAAAATTTAAAAAAAAATAATTTTTTTTTAAAAAAAAA--------------------------------CTATATACTAATTATAAATTAATAGATATTTATATATATATAAATATTTAATATATTATTATATATCTAATAATTTAAATAAAAAATTTTAAAATTTAAAAATGTAGATATAATTTATAAAAATTTATATTCTCATATTTATTTATTATTAATTTAATTTATATAAATAATATAATAATTTAATTAATTATTAT
			ATATTTATAAATTTATATATTATTGAATATTTATATAATATATATATATATATAGAAAAATTAAATTATTTAAATAATTTAATATAAATTTTTAAAAAATTTCTTAAATGTATTATTTTTATAAAAAATATTTATATAATAAAATCATTTTTTTTTAAAAATAAACAAAAAATTTTTAATAAATAAATTTTATAATGAAATATAATTTATTTATTTTTTATTTTTTTAAAAAAAAATTTTTTAAAAAAAAATAATTTTTTTTTTAAAAAAACTATATACTAATTATAAATTAATAGATATTTATATATATATAAATATTTAATATATTATTATATATCTAATAATTTAAATAAAAAATTTTAAAATTTAAAAATGTAGATATAATTTATAAAAATTTATATTCTCATATTTATTTATTATTAATTTAATTTATATAAATAATATAATAATTTAATTAATTATTATATATTTATAAATTTATATATTATTGAATATTTATATAATATATATATATATATAGAAAAATTAAATTATTTAAATAATTTAATATAAATTTTTAAAAAATTTCTTAAATGTATTATTTTTATAAAAAATATTTATATAATAAAATCATTTTTTTTAAAAATAAACAAAAAATTTTTAATAAATAAATTTTATAATGAAATATAATTTATTTATTTTTTATTTTTTTAAAAAAAATTTTTTAAAAAAAAATAATTTTTTTTTAAAAAAACTATATACTAAATATAAATTAATAGATATTTATATATATATAAATATTTAATATATTATTATATATCTAATAATTTAAATAAAAAATTTTAAAATTTAAAAAT--------------GTAGATATAATTTATAAAAATTTATATTCTCATATTTATTTATTATTAATTTAATTTATATAAATAATATAATAATTTAATTAATTATTATATATTTATAAATTTATATATTATTGAATATTTATATAATATATATATATATATAGAAAAATTAAATTATTTAAATAATTTAATATAAATTTTTAAAAAATTTCTTAAATGTATTATTTTTATAAAAAATATTTATATAATAAAATCATTTTTTTTTAAAAATAAACAAAAAATTTTTAATAAATAAATTTTATAATGAAATATAATTTATTTATTTTTTATTTTTTTTAAAAAAAATTTTTTAAAAAAAATAATTTTTTTTTAAAAAAACTATATACTAAATATAAATTAATAGATATTTATATATATATAAATATTTAATATATTATTATATATCTAATAATTTAAATAAAAAATTTTAAAA-----TTTAAAAATGTAGATATAATTTATAAAAATTTATATTCTCATATTTATTTATTATTAATTTAATTTATATAAATAATATAATAATTTAATTAATTATTATATATTTATAAATTTATATATTATTGAATATTTATATATAATATATATATATATAGAAAAATAAAATTATTTAAATAATTTTACATAAAATTTTAAAAAATTTCTTAAATGTATTATTTAATAAAAAATTACTTTTTAAAAAAAATAATTTTAATTTTTTAAAAAAAATAGTAAATAATAAAAAAAAAAAAAAAAAAAAATGAAAATTATATTAT-
		</sequence>
		<sequence>
			<taxon idref="Drosophila_mela-ogaster_ERR705964"/>
			-AT-AATTGCCTGATAAAAAGGATTACCTTGATAGGGTAAATCATGCAGTTTTCTGCATTCATTGACTGATTTATATATTATTTATAAAGATGATTTTATATTTAATAGAATTAAACTATTTCTAAAAGTATCAAAAACTTTTGTGCATCATACACCAAAATATATTTACAAAAAGATAAGCTAATTAAGCTACTGGGTTCATACCCCATTTATAAAGGTTATAATCCTTTTCTTTTTAATTTTTAATAATTCGTCAAAAATTTTATTTATTACAATTATAATTATTGGGACATTAATTACAGTTACATCTAATTCTTGGTTAGGAGCTTGAATAGGTTTAGAAATTAATTTATTATCTTTTATCCCCCTATTAAGAGATAATAATAATTTAATATCTACAGAAGCTTCTTTAAAATATTTTTTAACCCAAGTTTTAGCTTCAACTGTTTTATTATTTTCTTCAATTTTATTAATATTAAAAAATAATATAAATAATGAAATTAATGAATCTTTTACATCCATAATTATTATATCAGCTTTATTATTAAAAAGTGGAGCCGCTCCTTTCCATTTTTGATTTCCTAATATAATAGAAGGTTTAACATGAATAAATGCTTTAATATTAATAACTTGACAAAAAATTGCACCTTTAATATTAATTTCTTATCTTAATATTAAATATTTATTATTAATTAGAGTAATTTTATCAGTTATTATTGGAGCTATTGGAGGATTAAATCAAACTTCTTTACGAAAATTAATAGCATTTTCTTCAATTAATCATTTAGGGTGAATATTAAGATCTTTAATAATTAGAGAATCAATTTGATTAATTTATTTTTTTTTTTATTCATTTTTATCATTTGTATTAACATTTATATTTAATATTTTTAAATTATTTCATTTAAATCAATTATTTTCTTGATTTGTTAATAGAAAAATTTTGAAATTTACATTATTTATAAATTTTTTATCATTAGGAGGATTACCTCCATTTTTAGGATTTTTACCAAAATGACTTGTAATTCAACAATTAACATTATGTAATCAATATTTTATATTAACACTTATAATAATATCAACTTTAATTACATTATTTTTTTATTTACGAATTTGTTATTCCGCTTTTATAATAAATTATTTTGAAAATAACTGAATCATAAAGATAAATATAAATAGTATTAATTATAATATATATATAATTATAACTTTTTTTTCAATTTTTGGATTATTTTTAATTTCTTTATTTTATTTTATATTTTAAGGCTTTAAGTTAATAAAACTAATAACCTTCAAAGCTATAAATAAAGAAATTTCTTTAAGCCTTAGTAAAACTTACTCCTTCAAAATTGCAGTTTGATATCATTATTGACTATAAGACCTAATTAATTTGTCCTTATTTGATTAAGAAGAATAAATCTTATATATAGATTTACAATCTATCGCCTAAACTTCAGCCACTTAATCAATAATCGCGACAATGATTATTTTCTACAAATCATAAAGATATTGGAACTTTATATTTTATTTTTGGAGCTTGAGCTGGAATAGTTGGAACATCTTTAAGAATTTTAATTCGAGCTGAATTAGGACATCCTGGAGCATTAATTGGAGATGATCAAATTTATAATGTAATTGTAACTGCACATGCTTTTATTATAATTTTTTTTATAGTTATACCTATTATAATTGGTGGATTTGGAAATTGATTAGTGCCTTTAATATTAGGTGCTCCTGATATAGCATTCCCACGAATAAATAATATAAGATTTTGACTTCTACCTCCTGCTCTTTCTTTACTATTAGTAAGTAGAATAGTTGAAAATGGAGCTGGGACAGGATGAACTGTTTATCCACCTCTATCCGCTGGAATTGCTCATGGTGGAGCTTCAGTTGATTTAGCTATTTTTTCTCTACATTTAGCAGGAATTTCTTCAATTTTAGGAGCTGTAAATTTTATTACAACTGTAATTAATATACGATCAACAGGAATTTCATT
			AGATCGTATACCTTTATTTGTTTGATCAGTAGTTATTACTGCTTTATTATTATTATTATCACTTCCAGTACTAGCAGGAGCTATTACTATATTATTAACAGATCGAAATTTAAATACATCATTTTTTGACCCAGCGGGAGGAGGAGATCCTATTTTATACCAACATTTATTTTGATTTTTTGGTCATCCTGAAGTTTATATTTTAATTTTACCTGGATTTGGAATAATTTCTCATATTATTAGACAAGAATCAGGAAAAAAGGAAACTTTTGGTTCTCTAGGAATAATTTATGCTATATTAGCTATTGGATTATTAGGATTTATTGTATGAGCTCATCATATATTTACCGTTGGAATAGATGTAGATACTCGAGCTTATTTTACCTCAGCTACTATAATTATTGCAGTTCCTACTGGAATTAAAATTTTTAGTTGATTAGCTACTTTACATGGAACTCAACTTTCTTATTCTCCAGCTATTTTATGAGCTTTAGGATTTGTTTTTTTATTTACAGTAGGAGGATTAACAGGAGTTGTTTTAGCTAATTCATCAGTAGATATTATTTTACATGATACTTATTATGTAGTAGCTCATTTTCATTATGTTTTATCTATAGGAGCTGTATTTGCTATTATAGCAGGTTTTATTCACTGATACCCCTTATTTACTGGATTAACGTTAAATAATAAATGATTAAAAAGTCATTTCATTATTATATTTATTGGAGTTAATTTAACATTTTTTCCTCAACATTTTTTAGGATTGGCTGGAATACCTCGACGTTATTCAGATTACCCAGATGCTTACACAACATGAAATATTGTATCAACTATTGGATCAACTATTTCATTATTAGGAATTTTATTCTTTTTTTTTATTATTTGAGAAAGTTTAGTATCACAACGACAAGTAATTTACCCAATTCAACTAAATTCATCAATTGAATGATACCAAAATACTCCACCAGCTGAACATAGATATTCTGAATTACCACTTTTAACAAATTAATTTCTAATATGGCAGATTAGTGCAATAGATTTAAGCTCTATATATAAAGTATTTTACTTTTATTAGAAAATAAATGTCTACATGAGCTAATTTAGGTTTACAAGATAGAGCTTCTCCTTTAATAGAACAATTAATTTTTTTTCATGATCATGCATTATTAATTTTAGTAATAATTACAGTATTGGTGGGATATTTAATATTTATATTATTTTTTAATAATTATGTAAATCGATTTCTTTTACATGGACAACTTATTGAAATAATTTGAACTATTTTACCAGCAATTATTTTACTATTTATTGCTCTTCCTTCTTTACGTTTACTTTATTTATTAGATGAAATTAATGAACCATCTGTAACTTTAAAAAGAATCGGCCATCAATGATATTGAAGTTACGAATATTCAGATTTTAATAATATTGAATTTGATTCATATATAATTCCAACAAATGAATTAATAACTGATGGATTTCGATTATTAGATGTTGATAACCGAGTAGTTTTACCCATAAACTCACAAATTCGAATTTTAGTAACAGCTGCTGATGTTATTCATTCTTGAACAGTACCTGCTTTAGGAGTAAAAGTTGACGGTACACCTGGACGATTAAATCAAACTAATTTTTTTATTAATCGACCGGGTTTATTTTATGGTCAATGTTCAGAAATCTGTGGAGCTAATCATAGATTTATACCGATTGTAATTGAAAGTGTTCCTGTAAATTACTTTATTAAATGAATTTCTAGAAATAACTCTTCATTAGATGACTGAAAGCAAGTACTGGTCTCTTAAACCATTTAATAGTAAATTAGCACTTACTTCTAATGATAAAAAATTAGTTAAAATCATAACATTAGTATGTCAAACTAAAATTATTAAATAATTAATATTTTTTAATTCCACAAATAGCACCTATTAGATGATTATTATTATTTATTATTTTTTCTATTACATTTATTTTATTTTGTTCTATTAACTATTATTCTTATA
			TACCAAATTCACCTAAATCTAATGAATTAAAAAATATCAACTTAAATTCAATAAATTGAAAATGATAACAAATTTATTTTCTGTATTCGACCCCTCAGCTATTTTTAATTTTTCACTTAATTGATTAAGAACATTTTTAGGACTTTTAATAATTCCGTCAATTTATTGATTAATACCTTCTCGTTACAATATTATATGAAATTCAATTTTATTAACTCTTCATAAAGAATTTAAAACTTTATTAGGCCCATCAGGTCATAATGGATCTACTTTTATTTTTATTTCTTTATTTTCATTAATTTTATTTAATAATTTCATAGGATTATTTCCATATATTTTTACAAGAACAAGACATTTAACTTTAACTTTATCTTTAGCTTTACCTTTATGATTATGTTTTATATTATATGGATGAATTAATCATACACAACATATATTTGCTCATTTAGTTCCTCAAGGAACACCCGCTATTCTTATACCTTTTATAGTATGTATTGAAACTATTAGAAATATTATTCGACCTGGAACATTAGCTGTTCGATTAACTGCTAATATAATTGCTGGACATTTATTATTAACTCTTTTAGGAAATACAGGACCTTCTATATCTTATATATTAGTAACATTTTTATTAATAGCTCAAATTGCTTTATTAGTATTAGAATCAGCTGTAGCTATAATTCAATCTTATGTGTTTGCTGTATTAAGAACTTTATATTCTAGAGAAGTAAATTAATGTCTACACACTCAAATCACCCTTTTCATTTAGTGGATTATAGTCCATGACCATTAACAGGAGCTATCGGAGCTATAACAACTGTATCAGGTATAGTAAAATGATTTCATCAATATGATATTTCATTATTTGTATTAGGTAATATTATTACTATTTTAACTGTATATCAATGATGACGAGATGTATCACGAGAAGGAACATACCAAGGATTACATACTTATGCAGTAACTATTGGTTTACGATGAGGAATAATTTTATTTATTTTATCAGAAGTTTTATTTTTTGTGAGATTTTTTTGAGCTTTTTTTCACAGAAGTTTATCACCCGCTATTGAATTAGGAGCATCATGACCTCCTATAGGAATTATCTCATTTAATCCATTTCAAATTCCTTTATTAAATACAGCTATTTTATTAGCTTCAGGAGTTACTGTAACTTGAGCCCACCATAGACTTATAGAAAATAATCATTCACAGACTACTCAAGGATTATTTTTTACAGTTTTACTAGGAATCTATTTTACAATTCTTCAAGCTTATGAATATATTGAAGCTCCATTTACTATTGCAGACTCAATTTATGGATCAACATTTTTTATAGCAACAGGATTTCACGGAATTCATGTATTAATCGGAACAACTTTTTTATTAGTATGTTTACTACGACATTTAAATAATCACTTCTCAAAAAATCATCATTTTGGTTTTGAAGCAGCTGCATGATATTGACATTTTGTCGATGTAGTTTGATTATTTTTATATATCACAATTTACTGATGAGGAGGATAATTATATTATTAATTAAATATCTATATAGTATAAAAGTATATTTGACTTCCAATCATAAGGTCTATTAATTAATAGTATAGATAATTTTTTCTATTATTTTTATTGCTTTATTAATTTTACTAATTACAACTATTGTTATATTTTTAGCTTCAATTTTATCAAAAAAAGCTTTAATCGACCGAGAAAAAAGATCCCCATTTGAATGTGGATTTGATCCAAAATCTTCATCTCGATTACCATTTTCTTTACGTTTTTTTTTAATTACTATTATTTTTTTAATTTTTGATGTAGAGATTGCATTAATTCTACCTATAATTATTATTATAAAATATTCTAATATTATAATTTGAACAATTACTTCAATTATTTTTATTTTAATTTTATTAATTGGATTATACCATGAATGAAATCAAGGAATGTTAAATTGATCAAACTAATATATTTATATATATATATATAGGGTTGTAGTTAAATAT
			AACATTTGATTTGCATTCAAAAAGTATTGAATATTCAATCTACCTTATTAATT-AATAACTGAATATGAAGCGATTGATTGCAATTAGTTTCGACCTAATCTTAGGTAATTATACCCTTATTCTTTAATTGAAGCCAAAAAGAGGCATATCACTGTTAATGATATAATTGAATTTTAAATTCCAATTAAGGAAATATGATGATCAAGTAAAAGCTGCTAACTTTTTTCTTTTAATGGTTAAATTCCATTTATATTTCTATTTATATAGTTTAAATAAAACCTTACATTTTCATTGTAATAATAAAATCTTATATTTTTATAAATTACTAAAATTAATTCACTATATCCAAAGATTTAATAATCTCCATAACATCTTCAATGTCAAACTCTAGTATAAGCTATTTGGATATAAAAATAATAAAATTAATAAAATTAAAATTCAAAATACAAATAATAATAAATAAATTTTCAAAGAATTATTATGTATTAAAAATAAAGTTTTAGAATATATAGATAATTTTTGATATAAATGTTGACCTCCAAAATATTCTGATCAACCTTGATCAAAACTTTTTACAACTAATTGACCATAATTTAAAGGATAAAAAATTATACCATAAGTTCTAATATAAGGTATAAATCATATAGACCCTAAAAAAGTTCTTAAATTATATATAAATAAAGATTTATTTAAAAAAAATAAATTTCTTAAAGAAATTAAATATCCAAATAAACCCCCTACAATACATACAAATAATGTTAACAATTTTATATAAATAGGTAAACAAATTATATAAGGAAAAGGAAAAATCAATCAATTTAATATTCTACCTCCAATAATTCTTATAATTAATAATCCTATTATACCACGGAGTATAATTCAACTTTCATCATTTAATATATTCAATCTACCGCAATTTAAATCACCGGTTATTGAATAATAAACTAATCGAAATGAATAACTAACAGTTAAACCCGTAGAAAAATAGTATAAAAAAAATGAAAACATATTAACATTTCTAATTCTAACAATTTCTAAAATTATATCCTTAGAATAGAATCCAGCTAAAAAAGGTATTCCACATAAAGCTAAATTAGATACGTTAAAACAAGCTGAAGTTAAAGGTATATGAATTCTTAACCCCCCTATTAAACGAATATCTTGAGAATTATTTATATTATGAATAATAGCCCCAGCACATATAAACAATAATGCTTTAAATAAAGCATGAGTTAATAAATGAAATATAGCTAATTTTAAAAATCCTATAGACAAAATTCTTATTATTAAACCTAATTGACTTAAAGTAGATAAAGCAATAATTTTTTTTAAATCAAATTCAAAATTAGCTCCTAATCCAGCTATAAATATTGTTAATCCAGATAATAATAATATTAATTGTCCTAACCAAGAAGTTCTTAAGATAATATTAAATCGAATTAATAAATATACACCAGCTGTAACTAATGTAGAAGAATGAACTAAAGCAGAAACAGGTGTAGGAGCAGCTATAGCTGCAGGTAACCAAGAAGAAAAAGGAATCTGAGCTCTTTTAGTTATAGCAGCTAATATTACTAATCTTCCAATTATTAACATTTCAAATTCATTTTGTATAATTTCTAAATAAAAAATATAATTTCATCTTCCATAATTTAATATTCAAGCAATAGAAAGAAGTAAAGCTACATCCCCAATTCGATTAGATAACGCAGTTAATATACCAGCATTATAAGATTTAATATTTTGAAAATAAATTACTAAACAATAAGAAACAAGTCCTAAACCATCTCACCCTAATAAAATTCTAATTAAATTTGGTCTAATAATTAACAATATTATTGATAAAACAAATATTAATACTAATATAATGAATCGATTAATATGATTATCATTTATTATGTATTCTTTTCTATAAAAAATCACTAAAGAAGAAATTATAAGAACAAAAGATATAAATAATAAACTTATTCAATCAAAAAGAAAAGTTATAACAATTCTT
			ATAGAATTTAAAGAAACTAATTCTCACTCAATAAAATAAATCATATCATTTAACAAAAAATATAAACTTAATAAAAAACATGATAAACTTATAGAAATTAAATTAACAAATCTAATTCTACAAATAGATAAATATTTCATGATTTAAAATGAATATTTTCATATCACTAACACCACAAATTAGTATTTTTTTTAAACTATTTAAATATAATCATAATATAAATGATTCTCTTTTTAAAATTAATAAATTTAAAGGCAATCAATGTAACAATATTAATAAATATTCTCGAATTTTACCTCTTCTAAATGAATATACTCCAGAAAATAATTTACCATGCTGACTAAAAGAATATAAATATAAAGTATAAGCAGCTCTAAAAAAAGATAAAAAAGATAATAAAATTATAGAAATTCAAGATCAAGAAACAATTCTATTTAATAAAGAAATTTCTCCTAATAAATTTAATGTTGGAGGAGCTGCTATATTAGCTGATCTTAATAAAAATCATCATAAAGTTATCGAAGGTATAAAATTTAATAAACCTTTATTAATTAATATTCTTCGACTTCCAAGACGTTCATAAGATACATTAGCTAAACAAAATAACCCAGAAGAACATAAACCATGAGCAATTATTAATGTATAAGAACCACATAAACCTCAATAAGTTATAGTTAAAAGTCCTGATAGAACAATTCCTATATGAGCAACAGATGAATAAGCAATTAAAGCCTTTAAATCAGTTTGACGTAAACAAACTAATCTAACTAATACACCTCCTACTAATCTAATTCTAATTCAAACAAATCTATACTTCAAATTTATTAACTGTAAAAAACTAATAACTCGTAATATTCCATAACCTCCTAATTTTAATATAATACCTGCTAAAATTATAGACCCAGAAACTGGAGCTTCAACATGAGCTTTAGGTAATCATAAATGAACTAAAAATATTGGTATTTTTACTAAAAAGGCACACAATAAACAAAAATATAATAAATCGTAATTAAACATAAAATTATTTATTAAATAAAAATTTATAGAACCAATTTTATTTATTACATAAAAAATACCAATTAATATAGGTAAAGAAACTAATAAAGTATAAAATAATAAATATAAACCAGCTTGTAAACGTTCTGGCTGATAACCTCAACCTAAAATTAAAAATAATGTAGGAATTAGTCTTCTTTCAAAAAATAAATAAAATATAAATAATCTTATTCTTGAAAAAGTTAAAATCAACAATAATAATAAAATAATAATATTTAATAAAAATAAATTTTTATAATTATTATGTTTATTAATTATTTCTCTAGCTAATAATATTAATGAACAAATTCATAAACTTAATAAAATTAATCCATAAGATAATATATCACAACCTAAAAAATAAGAAATTTCTGATCAATAATTTATAAAATTATTTATTAATAAAAAAATAAATCTAATAAAAAATATTATAATTTGTACCATTCAATATATATTATTAATAAAACAAAAAGGAATTAAAAATAATAAAAAAAAAATAATTTTTAACATTATATAATTCTAAAAGATTGAAAATAATCATTACCATGAGTACGAATTATAGAAACTAAAATTGATAAACCTAAGGCCCCTTCACATACTCTAAATGTCAAAAATATTATTCTAAAATAACTTTCATAATTTAATATATTTAAATAAATAAATAATATAAAAAATAATATTAAAACAATAAATTCTAAACTTAAAAGTATTGAAAGTAAATGTTTCCGATTAGAAACAAAACAAAATAACCCTAAAATAAATAAAATTATAGGTAAACTTCAATATAAAATTATAATCATTAGTTTTAATAGTTTAATAAAAACATTGGTCTTGTAAATCAAAAATAAGATTATTTCTTTTAAAACTTCAAGAGAAAAGAAATTTCTTTTTCATTAATCCCCAAAATTAATATTTTAAATAAACTACCTCTTGAAATTATTCAATTAATATTATATTCATTAATT
			ATTACTACTTCCATTATTTTTCTAAATATAATTCATCCATTAGCTTTAGGATTAACTTTATTAATTCAAACAATTTTTGTATGTTTACTAACTGGATTAATAACTAAAAGTTTTTGATATTCATATATTTTATTTTTAATTTTTTTAGGAGGAATACTTGTATTATTTATTTACGTAACATCTTTAGCCTCTAATGAAATATTTAATTTATCAATAAAATTAACTCTATTTTCTTCATTAATTTTAATTTTTATATTAATTTTATCATTTATTATAGATAAAACTTCTTCTTCTTTATTTTTAATAAATAATGATATACAATCTATTATTAATATAAATTCTTATTTTATAGAAAATTCTTTATCTTTAAATAAATTATATAATTTTCCTACAAATTTTATTACAATTTTATTAATAAATTATTTATTAATTACTTTAATTGTTATTGTAAAAATTACAAAATTATTTAAAGGACCTATTCGAATAATATCTTAATTAATGAATAAACCTTTACGAAATTCCCATCCTCTATTTAAAATTGCCAATAATGCTTTAGTAGATTTACCAGCTCCAATTAATATTTCAAGATGATGAAATTTTGGATCATTACTTGGATTATGTTTAATTATTCAAATTTTAACCGGATTATTTTTAGCTATACATTACACAGCTGATATTAATTTAGCTTTCTATAGTGTTAATCATATTTGTCGAGACGTTAATTATGGTTGATTATTACGAACTTTACATGCTAACGGTGCATCATTTTTTTTTATTTGTATTTACTTACATGTAGGACGAGGAATTTATTACGGTTCATATAAATTTACTCCAACTTGATTAATTGGAGTAATTATTTTATTTTTAGTAATAGGAACAGCTTTTATAGGATACGTATTACCTTGAGGACAAATATCATTTTGAGGAGCTACTGTAATTACTAATTTATTATCAGCTATCCCTTACTTAGGTATAGATTTAGTTCAATGATTATGAGGTGGATTTGCTGTTGATAATGCCACTTTAACTCGATTTTTTACATTCCATTTTATTTTACCTTTTATTGTTCTTGCTATAACTATAATTCATTTATTATTCCTTCATCAAACAGGATCTAATAATCCTATCGGATTAAATTCTAATATTGATAAAATTCCTTTTCATCCTTATTTTACATTTAAAGATATTGTAGGATTTATTGTAATAATTTTTATTTTAATTTCATTAGTATTAATTAGACCAAATTTATTGGGAGACCCTGATAATTTTATTCCAGCAAATCCTTTAGTAACACCTGCCCATATTCAACCAGAATGATATTTTTTATTTGCTTATGCTATTTTACGATCTATTCCAAATAAATTAGGAGGAGTTATTGCATTAGTTTTATCAATTGCAATTTTAATAATCCTTCCTTTTTATAATTTAAGAAAATTCCGAGGGATTCAATTTTATCCTATTAATCAAGTAATATTCTGATCTATATTAGTAACAGTAATTTTATTAACTTGAATTGGAGCTCGACCAGTTGAAGAACCTTATGTATTAATTGGACAAATTCTAACTGTTGTATATTTCTTATATTATTTAGTAAACCCATTAATTACAAAATGATGAGATAATTTATTAAATTAAATAGTTAATGAGCTTGAATAAGCATATGTTTTGAAAACATAAGATAGAATTTAATTTTCTATTAACTTTTACTAAAAAAAATTCACTATAATAAAGAAAATAATAAAATTTTAAACCCAATAAAAAATAATAAATAATTTAAAGAAAAAGATAAAAAACATTTTCAAGCTAAATATATTAATTTATCATAACGAAATCGAGGTAAAGTTCCTCGAACTCAAATAAAAACAAAAGAAATAAAAGTTAATTTTATATAAAATAATAAATTAAACACATCACAACCTAAAAAAATAACGCAAAATAATATTCTTATAAATAAAATTCTCGCATATTCAGCTATAAAAATTAAAGCAAAACCCCCTCTT
			CTATATTCTACATTAAATCCTGAAACTAATTCTGATTCTCCTTCAGCAAAATCAAAAGGAGTCCGATTAGTTTCAGCTAATGAAATAGATATTCAAACTAAAGCTATAGGAAATAAAATAATTAAAAATCACATATAAACTTGATAAAAAAAAAAATAAATTATATTATAACTTCCAATTAAAAAAATAAAAGATAATAAAATTAAAGCTAAACTAACTTCATAAGAAATAGTCTGAGCCACAGCTCGCAAACCTCCTAATAAAGCATAATTAGAATTAGACGACCAACCAGCTACTATAACAGTATAAACCCCCAATCTAGTACAACATAAAAAAAATAAACCCCCCAAATTAAAAGAATATAATTTTACAAAAAAAGGCATACATATTCAAACAAATAATGATAAAAATAAAGAAAAAATTGGAGAAATATAATATCTTAAATAATTAGATAATAAAGGATAAGTTTGTTCTTTTGTAAATAATTTAATCGCATCACAAAAAGGTTGAGGAATTCCTATTAAACCAACTTTATTAGGACCTTTACGAATTTGAATATATCCTAAAACTTTTCGTTCTAATAAAGTTAAAAAAGCTACACTTACTAATACACAAATAATTAATAACAAACTACCAATTAATGACAAAATAAATTCTATATAAAACAAGTACTATTTGTAATAAAAATCACATATATAAATTCTAAATTTATTGCACTAATCTGCCAAAATAGTTTTATATTAATAATATTCTTATAAAAAATATAATTATTTTGATATTTGGTCCTTTCGTACTAAAATATCATAATTTTTTAAAGATAGAAACCAACCTGGCTTACACCGGTTTGAACTCAGATCATGTAAGAATTTAAAAGTCGAACAGACTTAAAATTTGAACGGCTACACCCAAAATTATATCTTAATCCAACATCGAGGTCGCAATCTTTTTTATCGATATGAACTCTCCAAAAAAATTACGCTGTTATCCCTAAAGTAACTTAATTTTTTAATCATTATTAATGGATCAAATATTCATAAATTTATGTTTTTAAAAAATTAAAAGTTTTTTAAATTTTAATATCACCCCAATAAAATATTTTTATTTATTAAAATTTAATTAATCTATATAATTAAAATAAAAAAAAATATAAAGATTTATAGGGTCTTCTCGTCTTTTAAATAAATTTTAGCTTTTTGACTAAAAAATAAAATTCTATAAAAATTTTAAATGAAACAGTTAATATTTCGTCCAACCATTCATTCCAGCCTTCAATTAAAAGACTAATGATTATGCTACCTTTGCACAGTCAAAATACTGCGGCCATTTAAAATTTTCAGTGGGCAGGTTAGACTTTATATATAATTCAAAAAGACATGTTTTTGTTAAACAGGCGAATATTATTTTTGCCGAATTCTTTATTTAAACTTTTCATATAAATTAATTTTAACATTATTATATACTAATTTTATCATTATTACTTAATTTTAATAATTAAAACTAACATTTTAATAAATAATTAAAATTTAATAAATAATTTAATTTATAAAATAAATTATAACACATTTTTTAATAATTGCTAATTCTAAGCATATATTTATTAAATCTATTTAATATTTTTAAAAATTTATTTTATAGCTTATCCCATAAAACATTAAAATTATAAATTAATTAATTAAATAAATAATTAAGTAAATTTATAATTTCTAAATTAAATTTATTTCTTAAAAAACTAGATACCTTTAAAAACGAATAACATTTCATTTCTAATATAATATTATAAATAATTTTATCACATTAACTTAAATATTATATTAACTCTTTTAAAATCGAGAAAAATAAATATTTATTTTTTATTTAATAAACACTGATACACAAGGTACAATAAATTAAATTTTCTTTTAAAATAAAATTTTTTCAAATTATTTCAATTTTCTTTTACAATACTAATAAACTATTATTAAAATTATTTTTTCTTTAAACAATACTAAAACTTTAAATTT
			TATAGTTATTTCTAATAATTTTTTAAAAAATAATAAAAATTAATAAATAAAAACTAACTCAATTTATATTGATTTGCACAAAAATCTTTTCAATGTAAATGAAATACTTTACTTAATAAGCTTTAAATTGTCATTCTAGATACACTTTCCAGTACATCTACTATGTTACGACTTATCTTACCTTAATAATAAGAGCGACGGGCGATGTGTACATATTTTAGAGCTAAAATCAAATTATTAATCTTTATAATTTTACTACTAAATCCACTTTCAAAAATTTTTTCATAATT--------TTATTCATATAAATAAATTTATTGTAACCCATTATTACTTAAATATAAGCTACACCTTGATCTGATATAAATTTTTATTAAAATTATTGAATATTATTATTCTTATAAAATATTCTGATAACGACGGTATATAAACTGATTACAAATTTAAGTAAGGTCCATCGTGGATTATCGATTAAAAAACAGGTTCCTCTAGATAGACTAAAATACCGCCAAATTTTTTAAGTTTCAAGAACATAACTATTACTACTTTAGCAATTTATTTACATTTTAAATAATAGG------------GTATCTAATCCTAGTTTTTTATTAA--AATTTTTTAACCTCAATTACATTTTTATATAATAATTTAAATATAAAATTTCACTTAATATATTTAATTTTATTATTACTAATAAATTTAATTTAATTAATACTAAAAAAATTTATTTGTATTAATGGTATAACCGCGACTGCTGGCACCA---------------ATTTAGTCAATACTTTTTTATATTGCTATTTCTAAATTTCTTTAATTAATAATATTAATTACTGCGAATAAATTTTCATATTTATTTTTAAAATAAATATAAAATCACACAAAAATTTACATATAAATCAAATTAATAACAAATTTTTAAGCCAAAATAAAACTTTAAATTTTTATTTTTGATTTTTTATTATTAATTAAATATTAATAATTTTTATTAAAATAA--------------------------------------------------------------------------------------------------------------------------------------------------------------------------------------------------------------------------------------------------------------------------------------------------------------------------------------------------------------------------------------------------------------------------------------------------------------------------------------------------------------------------------------------------------------------------TTTATTAAAAATCAATATATATATAATAATAAATAATTTGATTATTAATTAAATTATACGAATAATAAATATAATAAATAATTTATTTTAATCAATAAATCTGAAATAATTAATT--------------ATATATGTAAATAAATAAAAATAAATTTATTCCCCCTATTTATAAATTTATTATATAATTAAAACTTAAAAAATAT-------------ATAGTTTATTAAATTATACTTAATAAACTATTTTTATAATAAATT-----------------------------------------------------------------------------------------------------------------------------------------------------------------------------
			--------------------------------------------------------------------------------------------------------------------------------------------------------------------------------------------------AT--------------AATAAAAATATTTT----------------------GATTTTTTATA--------ATTC-----------------------------------ATTAAATTATATAAGTATAATAAAATAATTTATTTTAATCACTAAATCTGAATTAATTAATTGTAT------------------------TGAAAATAAATTTATTCCCCCTATTCATAAATTTATTATATAATTAAATCTTAAAAAG--------------------A--AT-TATTAAA--------------CTATTTTT--------------------------------------------------------------------------------------------------------------------------------------------------------------------------------------------------------------------------------------------------------------------------------------------------------------------------------------------------------------------------------------------------------------------------------------------------------------------------------------------------------------------------------------------------------------------------------------------------------------------------------------------------------------------------------TATAATTAAATCTTAAAAAGTATTTTTTTTT---------TTATTTAT---------------------------------------------------------------------------------------------------------------------------------------AATAATTAAATAAAATCTATTC-TTATTAATATTTAAT----------------------------------------------------------------------------------------------------------------------------------------------------------------------------------------------------------------------------------------------------------------------------------------------------------------------------------------------------------------------------------------------------------------------------------------------------------------------------------------------------------------------------------------------------------------------------------------------------------------------------------------
			--------------------------------------------------------------------------------------------------------------------------------------------------------------------------------------------------------------------------------------------------------------------------------------------------------------------------------------------------------------------------------------------------------------------------------------------------------------------------------------------------------------------------------------------------------------------------------------------------------------------------------------------------------------------------------------------------------------------------------------------------------------------------------------------------------------------------------------------------------------------------------------------------------------------------------------------TATAAATAATATAATAATTTAATTAATTATTATATATTTATA--------------------------------------------------------------------------------------------------ATGTATTATTTTTATAAAAAATATTTATATAATAAAATCATTTTTTTTTAAAAATAAACAAA-----------------------------------------------------------------------------------------------------------------------------------------------------------------------------------------------------------------------------------------------------------------------------------------------------------------------TTATATATTATTGAATATTTAT----------TATATATATAGAAAAATAAAATTATTTAAATAATTTTACATAAAATTTTAAAAAATTTCTTAAATGTATTATTTAATAAAAAATTACTTTTTAAAAAAAATAATTTTAATTTTTTAAAAAAAATAGTAAATAATAAAAAAAAAAAAAAAAAAAAA--AAA-----------
		</sequence>
		<sequence>
			<taxon idref="Drosophila_mela-ogaster_ERR789490"/>
			-AT-AATTGCCTGATAAAAAGGATTACCTTGATAGGGTAAATCATGCAGTTTTCTGCATTCATTGACTGATTTATATGTTATTTATAAAGATGATTTTATATTTAATAGAATTAAACTATTTCTAAAAGTATCAAAAACTTTTGTGCATCATACACCAAAATATATTTACAAAAAGATAAGCTAATTAAGCTACTGGGTTCATACCCCATTTATAAAGGTTATAATCCTTTTCTTTTTAATTTTTAATAATTCGTCAAAAATTTTATTTATTACAATTATAATTATTGGGACATTAATTACAGTTACATCTAATTCTTGGTTAGGAGCTTGAATAGGTTTAGAAATTAATTTATTATCTTTTATCCCCCTATTAAGAGATAATAATAATTTAATATCTACAGAAGCTTCTTTAAAATATTTTTTAACCCAAGTTTTAGCTTCAACTGTTTTATTATTTTCTTCAATTTTATTAATATTAAAAAATAATATAAATAATGAAATTAATGAATCTTTTACATCCATAATTATTATATCAGCTTTATTATTAAAAAGTGGAGCCGCTCCTTTCCATTTTTGATTTCCTAATATAATAGAAGGTTTAACATGAATAAATGCTTTAATATTAATAACTTGACAAAAAATTGCACCTTTAATATTAATTTCTTATCTTAATATTAAATATTTATTATTAATTAGAGTAATTTTATCAGTTATTATTGGAGCTATTGGAGGACTAAATCAAACTTCTTTACGAAAATTAATAGCATTTTCTTCAATTAATCATTTAGGATGAATATTAAGATCTTTAATAATTAGAGAATCAATTTGATTAATTTATTTTTTTTTTTATTCATTTTTATCATTTGTATTAACATTTATATTTAATATTTTTAAATTATTTCATTTAAATCAACTATTTTCTTGATTTGTTAATAGAAAAATTTTGAAATTTACATTATTTATAAATTTTTTATCATTAGGAGGATTGCCTCCATTTTTAGGATTTTTACCAAAATGACTTATAATTCAACAATTAACATTATGTAATCAATATTTTATATTAACACTTATAATAATATCAACTTTAATTACATTATTTTTTTATTTACGAATTTGTTATTCCGCTTTTATAATAAATTATTTTGAAAATAATTGAATCATAAAGATAAATATAAATAGTATTAATTATAATATATATATAATTATAACTTTTTTTTCAATTTTTGGATTATTTTTAATTTCTTTATTTTATTTTATATTTTAAGGCTTTAAGTTAATAAAACTAATAACCTTCAAAGCTATAAATAAAGAAATTTCTTTAAGCCTTAGTAAAAATTACTCCTTCAAAATTGCAGTTTGATATCATTATTGACTATAAGACCTAATTAATTTGTCCTTATTTGATTAAGAAGAATAAATCTTATATATAGATTTACAATCTATCGCCTAAACTTCAGCCACTTAATCAATAATCGCGACAATGATTATTTTCTACAAATCATAAAGATATTGGAACTTTATATTTTATTTTTGGAGCTTGAGCTGGAATAGTTGGAACATCTTTAAGAATTTTAATTCGAGCTGAATTAGGACATCCTGGAGCATTAATTGGAGATGATCAAATTTATAATGTAATTGTAACTGCACATGCTTTTATTATAATTTTTTTTAT-GTTATACCTATTATAATTGGTGGATTTGGAAATTGATTAGTGCCTTTAATATTAGGTGCTCCTGATATAGCATTCCCACGAATAAATAATATAAGATTTTGACT-CTACCTCCTGCTCTTTCTTTACTATTAGTAAGTAGAATAGTTGAAAATGGAGCTGGGACAGGATGAACTGTTTATCCACCTCTATCCGCTGGAATTGCTCATGGTGGAGCTTCAGTTGATTTAGCTATTTTTTCTCTACATTTAGCAGGAATTTCTTCAATTTTAGGAGCTGTAAATTTTATTACAACTGTAATTAATATACGATCAACAGGAATTTCATT
			AGATCGTATACCTTTATTTGTTTGATCAGTAGTTATTACTGCTTTATTATTATTATTATCACTTCCAGTACTAGCAGGAGCTATTACTATATTATTAACAGATCGAAATTTAAATACATCATTTTTTGACCCAGCGGGAGGAGGAGATCCTATTTTATACCAACATTTATTTTGATTTTTTGGTCATCCTGAAGTTTATATTTTAATTTTACCTGGATTTGGAATAATTTCTCATATTATTAGACAAGAATCAGGAAAAAAGGAAACTTTTGGTTCTCTAGGAATAATTTATGCTATATTAGCTATTGGATTATTAGGATTTATTGTATGAGCTCATCATATATTTACCGTTGGAATAGATGTAGATACTCGAGCTTATTTTACCTCAGCTACTATAATTATTGCAGTTCCTACTGGAATTAAAATTTTTAGTTGATTAGCTACTTTACATGGAACTCAACTTTCTTATTCTCCAGCTATTTTATGAGCTTTAGGATTTGTTTTTTTATTTACAGTAGGAGGATTAACAGGAGTTGTTTTAGCTAATTCATCAGTAGATATTATTTTACATGATACTTATTATGTAGTAGCTCATTTTCATTATGTTTTATCTATAGGAGCTGTATTTGCTATTATAGCAGGTTTTATTCACTGATACCCCTTATTTACTGGATTAACGTTAAATAATAAATGATTAAAAAGTCATTTCATTATTATATTTATTGGAGTTAATTTAACATTTTTTCCTCAACATTTTTTAGGATTGGCTGGAATACCTCGACGTTATTCAGATTACCCAGATGCTTACACAACATGAAATATTGTATCAACTATTGGATCAACTATTTCATTATTAGGAATTTTATTCTTTTTTTTTATTATTTGAGAAAGTTTAGTATCACAACGACAAGTAATTTACCCAATTCAACTAAATTCATCAATTGAATGATACCAAAATACTCCGCCAGCTGAACATAGATATTCTGAATTACCACTTTTAACAAATTAATTTCTAATATGGCAGATTAGTGCAATAGATTTAAGCTCTATATATAAAGTATTTTACTTTTATTAGAAAATAAATGTCTACATGAGCTAATTTAGGTTTACAAGATAGAGCTTCTCCTTTAATAGAACAATTAATTTTTTTTCATGATCATGCATTATTAATTTTAGTAATAATTACAGTATTGGTGGGATATTTAATATTTATATTATTTTTTAATAATTATGTAAATCGATTTCTTTTACATGGACAACTTATTGAAATAATTTGAACTATTTTACCAGCAATTATTTTACTATTTATTGCTCTTCCTTCTTTACGTTTACTTTATTTATTAGATGAAATTAATGAACCATCTGTAACTTTAAAAAGAATCGGCCATCAATGATATTGAAGTTACGAATATTCAGATTTTAATAATATTGAATTTGATTCATATATAATTCCAACAAATGAATTAATAACTGATGGATTTCGATTATTAGATGTTGATAACCGAGTAGTTTTACCCATAAACTCACAAATTCGAATTTTAGTAACAGCTGCTGATGTTATTCATTCTTGAACAGTACCTGCTTTAGGAGTAAAAGTTGACGGTACACCTGGACGATTAAATCAAACTAATTTTTTTATTAATCGACCGGGTTTATTTTATGGTCAATGTTCAGAAATCTGTGGAGCTAATCATAGATTTATACCAATTGTAATTGAAAGTGTTCCTGTAAATTACTTTATTAAATGAATTTCTAGAAATAACTCTTCATTAGATGACTGAAAGCAAGTACTGGTCTCTTAAACCATTTAATAGTAAATTAGCACTTACTTCTAATGATAAAAAATTAGTTAAAATCATAACATTAGTATGTCAAACTAAAATTATTAAATAATTAATATTTTTTAATTCCACAAATAGCACCTATTAGATGATTATTATTATTTATTATTTTTTCTATTACATTTATTTTATTTTGTTCTATTAACTATTATTCTTATA
			TACCAAATTCACCTAAATCTAATGAATTAAAAAATATCAACTTAAATTCAATAAATTGAAAATGATAACAAATTTATTTTCTGTATTCGACCCTTCAGCTATTTTTAATTTTTCACTTAATTGATTAAGAACATTTTTAGGACTTTTAATAATTCCGTCAATTTATTGATTAATACCTTCTCGTTACAATATTATATGAAATTCAATTTTATTAACTCTTCATAAAGAATTTAAAACTTTATTAGGCCCATCAGGTCATAATGGATCTACTTTTATTTTTATTTCTTTATTTTCATTAATTTTATTTAATAATTTCATAGGATTATTTCCATATATTTTTACAAGAACAAGACATTTAACTTTAACTTTATCTTTAGCTTTACCTTTATGATTATGTTTTATATTATATGGATGAATTAATCATACACAACATATATTTGCTCATTTAGTTCCTCAAGGAACACCCGCTATTCTTATACCTTTTATAGTATGTATTGAAACTATTAGAAATATTATTCGACCTGGAACATTAGCTGTTCGATTAACTGCTAATATAATTGCTGGACATTTATTATTAACTCTTTTAGGAAATACAGGA-CTTCTATATCTTATATATTAGTAACATTTTTATTAATAGCTCAAATTGCTTTATTAGTATTAGAATCAGCTGTAGCTATAATTCAATCTTACGTGTTTGCTGTATTAAGAACTTTATATTCTAGAGAAGTAAATTAATGTCTACACACTCAAATCACCCTTTCCATTTAGTGGATTATAGTCCATGACCATTAACAGGAGCTATCGGAGCTATAACAACTGTATCAGGTATAGTAAAATGATTTCATCAATATGATATTTCATTATTTGTATTAGGTAATATTATTACTATTTTAACTGTATATCAATGATGACGAGATGTATCACGAGAAGGAACATACCAAGGATTACATACTTATGCAGTAACTATTGGTTTACGATGAGGAATAATTTTATTTATTTTATCAGAAGTTTTATTTTTTGTGAGATTTTTTTGAGCTTTTTTTCACAGAAGTTTATCACCCGCTATTGAATTAGGAGCATCATGACCTCCTATAGGAATTATCTCATTTAATCCATTTCAAATTCCTTTATTAAATACWGCTATTTTATTAGCTTCAGGAGTTACTGTAACTTGAGCCCATCATAGACTTATAGAAAATAATCATTCACARACTACTCAAGGATTATTTTTTACAGTTTTACTAGGAATCTATTTTACAATTCTTCAAGCTTATGAATATATTGAAGCTCCATTTACTATTGCAGACTCAATTTATGGATCAACATTTTTTATAGCAACAGGATTCCACGGAATTCATGTATTAATCGGAACAACTTTTTTATTAGTATGTTTACTACGACATTTAAATAATCA-TTTTCAAAAAATCATCATTTTGGTTTTGAAGCAGCTGCATGATATTGACATTTTGTCGATGTAGTTTGATTATTTTTATATATCACAATTTACTGATGAGGAGGATAATTATATTATTAATTAAATATCTATATAGTATAAAAGTATATTTGACTTCCAATCATAAGGTCTATTAATTAATAGTATAGATAATTTTTTCTATTATTTTTATTGCTTTATTAATTTTACTAATTACAACTATTGTTATATTTTTAGCTTCAATTTTATCAAAAAAAGCTTTAATCGACCGAGAAAAAAGATCCCCATTTGAATGTGGATTTGATCCAAAATCTTCATCTCGATTACCATTTTCTTTACGTTTTTTTTTAATTACTATTATTTTTTTAATTTTTGATGTAGAGATTGCATTAATTCTACCTATAATTATTATTATAAAATATTCTAATATTATAATTTGAACAATTACTTCAATTATTTTTATTTTAATTTTATTAATTGGATTATACCATGAATGAAATCAAGGAATGTTAAATTGATCAAACTAATATATTTATATATATATATATAGGGTTGTAGTTAAATAT
			AACATTTGATTTGCATTCAAAAAGTATTGAATATTCAATCTACCTTATTAATTTAATAACTGAATATGAAGCGATTGATTGCAATTAGTTTCGACCTAATCTTAGGTAATTATACCCTTATTCTTTAATTGAAGCCAAAAAGAGGCATATCACTGTTAATGATATAATTGAATTTTAAATTCCAATTAAGGAAATATGATGATCAAGTAAAAGCTGCTAACTTTTTTCTTTTAATGGTTAAATTCCATTTATATTTCTATTTATATAGTTTAAATAAAACCTTACATTTTCATTGTAATAATAAAATATTATATTTTTATAAATTACTAAAATTAATTCACTATATCCAAAGATTTAATAATCTCCATAACATCTTCAATGTCAAACTCTAGTATAAGCTATTTGGATATAAAAATAATAAAATTAATAAAATTAAAATTCAAAATACAAATAATAATAAATAAATTTTCAAAGAATTATTATGTATTAAAAATAAAGTTTTAGAATATATAGATAATTTTTGATATAAATGTTGACCTCCAAAATATTCTGATCAACCTTGATCAAAACTTTTTACAACTAATTGACCATA-TTTAAAGGATAAAAAATTATACCATAAGTTCTAATATAAGGTATAAATCATATAGACCCTAAAAAAGTTCTTAAATTATATATAAATAAAGATTTATTTAAAAAAAATAAATTTCTTAAAGAAATTAAATATCCAAATAAACCCCCTACAATACATACAAATAATGTTAACAATTTTATATAAATAGGTAAACAAATTATATAAGGAAAAGGAAAAATCAATCAATTTAATATTCTACCTCCAATAATTCTTATAATTAATAATCCTATTATACCACGGAGTATAATTCAACTTTCATCATTTAATATATTTAATCTACCGCAATTTAAATCACCGGTTATTGAATAATAAACTAATCGAAATGAATAACTAACAGTTAAACCCGTAGAAAAATAGTATAAAAAAAATGAAAACATATTAACATTTCTAATTCTAACAATTTCTAAAATTATATCCTTAGAATAGAATCCAGCTAAAAAAGGTATTCCACATAAAGCTAAATTAGATACATTAAAACAAGCTGAAGTTAAAGGTATATGAATTCTTAACCCCCCTATTAAACGAATATCTTGAGAATTATTTATATTATGAATAATAGCCCCAGCACATATAAACAATAATGCTTTAAATAAAGCATGAGTTAATAAATGAAATATAGCTAATTTTAAAAATCCTATAGACAAAATTCTTATTATTAAACCTAATTGACTTAAAGTAGATAAAGCAATAATTTTTTTTAAATCAAATTCAAAATTAGCCCCTAATCCAGCTATAAATATTGTTAATCCAGATAATAATAATATTAATTGTCCTAACCAAGAAGTTCTTAAGATAATATTAAATCGAATTAATAAATATACACCAGCTGTAACTAATGTAGAAGAATGAACTAAAGCAGAAACAGGTGTAGGAGCAGCTATAGCTGCAGGTAACCAAGAAGAAAAAGGAATCTGAGCTCTTTTAGTTATAGCAGCTAATATTACTAATCTTCCAATTATTAACATTTCAAATTCATTTTGTATAATTTCTAAATAAAAAATATAATTTCATCTTCCATAATTTAATATTCAAGCAATAGAAAGAAGTAAAGCTACATCCCCAATTCGATTAGATAACGCAGTTAATATACCAGCATTATAAGATTTAATATTTTGAAAATAAATTACTAAACAATAAGAAACAAGTCCTAAACCATCTCACCCTAATAAAATTCTAATTAAATTTGGTCTAATAATTAACAATATTATTGATAAAACAAATATTAATACTAATATAATGAATCGATTAATATGATTGTCATTTATTATGTATTCTTTTCTATAAAAAATCACTAAAGAAGAAATTATAAGAACAAAAGATATAAATAATAAACTTATTCAATCAAAAAGAAAAGTTATAACAATTCTT
			ATAGAATTTAAAGAAACTAATTCTCACTCAATAAAATAAATCATATCATTTAACAAAAAATATAAACTTAATAAAAAACATGATAAACTTATAGAAATTAAATTAACAAATCTAATTCTACAAATAGATAAATATTTCATGATTTAAAATGAATATTTTCATATCACTAACACCACAAATTAGTATTTTTTTTAAACTATTTAAATATAATCATAATATAAATGATTCTCTTTTTAAAATTAATAAATTTAAAGGCAATCAATGTAACAATATTAATAAATATTCTCGAATTTTACCTCTTCTAAATGAATATA-TCCAGAAAATAATTTACCATGCTGACTAAAAGAATATAAATATAAAGTATAAGCAGCTCTAAAAAAAGATAAAAAAGATAATAAAATTATAGAAATTCAAGATCAAGAAACAATTCTATTTAATAAAGAAATTTCTCCTAATAAATTTAATGTTGGAGGAGCTGCTATATTAGCTGATCTTAATAAAAATCATCATAAAGTTATCGAAGGTATAAAATTTAATAAACCTTTATTAATTAATATTCTTCGACTTCCAAGACGTTCATAAGATACATTAGCTAAACAAAATAACCCAGAAGAACATAAACCATGAGCAATTATTAATGTATAAGAACCACATAAACCTCAATAAGTTATAGTTAAAAGTCCTGATAGAACAATTCCTATATGAGCAACAGATGAATAAGCAATTAAAGCCTTTAAATCAGTTTGACGTAAACAAACTAATCTAACTAATACACCTCCTACTAATCTAATTCTAATTCAAACAAATCTATACTTCAAATTTATTAACTGTAAAAAACTAATAACTCGTAATATTCCATAACCTCCTAATTTTAGTATAATACCTGCTAAAATTATAGACCCAGAAACTGGAGCTTCAACATGAGCTTTAGGTAATCATAAATGAACTAAAAATATTGGTATTTTTACTAAAAAGGCACACAATAAACAAAAATATAATAAATCRTAATTAAACATAAAATTATTTATTAAATAAAAATTTATAGAACCAATTTTATTTATTACATAAAAAATACCAATTAATATAGGTAAAGAAACTAATAAAGTATAAAATAATAAATATAAACCAGCTTGTAAACGTTCTGGCTGATAACCTCAACCTAAAATTAAAAATAATGTAGGAATTA-TCTTCTTTCAAAAAATAAATAAAATATAAATAATCTTATTCTTGAAAAAGTTAAAATCAACAATAATAATAAAATAATAATATTTAATAAAAATAAATT-TTATAATTATTATGTTTATTAATTATTTCTCTAGCTAATAATATTAATGAACAAATTCATAAACTTAATAAAATTAATCCATAAGATAATATATCACAACCTAAAAAATAAGAAATTTCTGATCAATAATTTATAAAATTATTTATTAATAAAAAAATAAATCTAATAAAAAATATTATAATTTGTACCATTCAATATATATTATTAATAAAACAAAAAGGAATTAAAAATAATAAAAAAAAAATAATTTTTAACATTATATAATTCTAAAAGATTGAAAATAATCATTACCAT-AGTACGAATTATAGAAACTAAAATTGATAAACCTAAGGCCCCTTCACATACTCTAAATGTCAAAAATATTATTCTAAAATAACTTTCATAATTTAATATATTTAAATAAATAAATAATATAAAAAATAATATTAAAACAATAAATTCTAAACTTAAAAGTATTGAAAGTAAATGTTTCCGATTAGAAACAAAACAAAATAACCCTAAAATAAATAAAATTATAGGTAAACTTCAATATAAAATTATAATCATTAGTTTTAATAGTTTAATAAAAACATTGGTCTTGTAAATCAAAAATAAGATTATTTCTTTTAAAACTTCAAGAGAAAAGAAATTTCTTTTTCATTAATCCCCAAAATTAATATTTTAAATAAACTACCTCTTGAAATTATTCAATTAATATTATATTCATTAATT
			ATTACTACTTCCATTATTTTTCTAAATATAATTCATCCATTAGCTTTAGGATTAACTTTATTAATTCAAACAATTTTTGTATGTTTACTAACTGGATTAATAACTAAAAGTTTTTGATATTCATATATTTTATTTTTAATTTTTTTAGGAGGAATACTTGTATTATTTATTTACGTAACATCTTTAGCCTCTAATGAAATATTTAATTTATCAATAAAATTAACTCTATTTTCTTCATTAATTTTAATTTTTATACTAATTTTATCATTTATTATAGATAAAACTTCTTCTTCTTTATTTTTAATAAATAATGATATACAATCTATTATTAATATAAATTCTTATTTTATAGAAAATTCTTTATCTTTAAATAAATTATATAATTTTCCCACAAATTTTATTACAATTTTATTAATAAATTATTTATTAATTACTTTAATTGTTATTGTAAAAATTACAAAATTATTTAAAGGACCTATTCGAATAATATTTTAATTAATGAATAAACCTTTACGAAATTCCCATCCTCTATTTAAAATTGCCAATAATGCTTTAGTAGATTTACCAGCTCCAATTAATATTTCAAGATGATGAAATTTTGGATCATTACTTGGATTATGTTTAATTATTCAAATTTTAACCGGATTATTTTTAGCTATACATTACACAGCTGATATTAATCTAGCTTTCTATAGTGTTAATCATATTTGTCGAGACGTTAATTACGGTTGATTATTACGAACTTTACATGCTAATGGTGCATCATTTTTTTTTATTTGTATTTACTTACATGTAGGACGAGGAATTTATTACGGTTCATACAAATTTACTCCAACTTGATTAATTGGAGTAATTATTTTATTTTTAGTAATAGGAACAGCTTTTATAGGATACGTATTACCTTGAGGACAAATATCATTTTGAGGAGCTACTGTAATTACTAATTTATTATCAGCTATCCCTTACTTAGGTATAGATTTAGTTCAATGATTATGAGGTGGATTTGCTGTTGATAATGCCACTTTAACTCGATTTTTTACATTCCATTTTATTTTACCTTTTATTGTTCTTGCTATAACTATAATTCATTTATTATTCCTTCATCAAACAGGATCTAATAATCCTATCGGATTAAATTCTAATATTGATAAAATTCCTTTTCATCCTTATTTTACATTTAAAGATATTGTAGGATTTATTGTAATAATTTTTATTTTAATTTCATTAGTATTAATTAGACCAAATTTATTRGGAGACCCTGATAACTTTATTCCAGCAAATCCTTTAGTAACACCTGCCCATATTCAACCAGAATGATATTTTTTATTTGCTTATGCTATTTTACGATCTATTCCAAATAAATTAGGAGGAGTTATTGCATTAGTTTTATCAATTGCAATTTTAATAATCCTTCCTTTTTATAATTTAAGAAAATTCCGAGGGATTCAATTTTATCCTATTAATCAAGTAATATTCTGATCTATATTAGTAACAGTAATTTTATTAACTTGAATTGGAGCTCGACCAGTTGAAGAACCTTATGTATTAATTGGACAAATTCTAACTGTTGTATATTTCTTATATTATTTAGTAAACCCATTAATTACAAAATGATGAGATAATTTATTAAATTAAATAGTTAATGAGCTTGAATAAGCATATGTTTTGAAAACATAAGATAGAATTTAATTTTCTATTAACTTTTACTAAAAAAAATTCACTATAATAAAGA-AATAATAAAATTTTAAACCCAATAAAAAATAATAAATAATTTAAAGAAAAAGATAAAAAACATTTTCAAGCTAAATATATTAATTTATCATAACGAAATCGAGGTAAAGTTCCTCGAACTCAAATAAAAACAAAAGAAATAAAAGTTAATTTTATATAAAATAATAAATTAAACACATCACAACCTAAAAAAATAACGCAAAATAATATTCTTATAAATAAAATTCTCGCATATTCAGCTATAAAAATTAAAGCAAAACCCCCTCTT
			CTATATTCTACATTAAATCCTGAAACTAATTCTGATTCTCCTTCAGCAAAATCAAAAGGAGTCCGATTAGTTTCAGCTAATGAAATAGATATTCAAACTAAAGCTATAGGAAATAAAATAATTAAAAATCATATATAAACTTGATAAAAAAAAAAATAAATTATATTATAACTTCCAATTAAAAAAATAAAAGATAATAAAATTAAAGCTAAACTAACTTCATAAGAAATAGTCTGAGCCACAGCTCGCAAACCTCCTAATAAAGCATAATTAGAATTAGACGACCAACCAGCTACTATAACAGTATAAACCCCCAATCTAGTACAACATAAAAAAAATAAACCACCCAAATTAAAAGAATATAATTTTACAAAAAAAGGCATACATATTCAAACAAATAATGATAAAAATAAAGAAAAAATTGGAGAAATATAATATCTTAAATAATTAGATAATAAAGGATAAGTTTGTTCTTTTGTAAATAATTTAATCGCATCACAAAAAGGTTGAGGAATTCCTATTAAACCAACTTTATTAGGACCTTTACGAATTTGAATATATCCTAAAACTTTTCGTTCTAATAAAGTTAAAAAAGCTACACTTACTAATACACAAATAATTAATAACAAACTACCAATTAATGACAAAATAAATTCTATATAAAACAAGTACTATTTGTAATAAAAATCACATATATAAATTCTAAATTTATTGCACTAATCTGCCAAAATAGTTTTATATTAATAATATTCTTATAAAAAATATAATTATTTTGATATTTGGTCCTTTCGTACTAAAATATCA-AATTTTTTAAAGATAGAAACCAACCTGGCTTACACCGGTTTGAACTCAGATCATGTAAGAATTTAAAAGTCGAACAGACTTAAAATTTGAACGGCTACACCCAAAATTATATCTTAATCCAACATCGAGGTCGCAATCTTTTTTATCGATATGAACTCTCCAAAAAAATTACGCTGTTATCCCTAAAGTAACTTAATTTTTTAATCATTATTAATGGATCAAATATTCATAAATTTATGTTTTTAAAAAATTAAAAGTTTTTTAAATTTTAATATCACCCCAATAAAATATTTTTATTTATTAAAATTTAATTAATCTATATAATTAAAATAAAAAAAAATATAAAGATTTATAGGGTCTTCTCGTCTTTTAAATAAATTTTAGCTTTTTGACTAAAAAATAAAATTCTATAAAAATTTTAAATGAAACAGTTAATATTTCGTCCAACCATTCATTCCAGCCTTCAATTAAAAGACTAATGATTATGCTACCTTTGCACAGTCAAAATACTGCGGCCATTTAAAATTTTCAGTGGGCAGGTTAGACTTTATATATAATTCAAAAAGACATGTTTTTGTTAAACAGGCGAATATTATTTTTGCCGAATTCTTTATTTAAACTTTTCATATAAATTAATTTTAACATTATTATATACTAATTTTATCATTATTACTTAATTTTAATAATTAAAACTAACATTTTAATAAATAATTAAAATTTAATAAATAATTTAATTTATAAAATAAATTATAACACATTTTTTAATAATTGCTAATTCTAAGCATATATTTATTAAATCTATTTAATATTTTTAAAAATTTATTTTATAGCTTATCCCATAAAACATTAAAATTATAAATTAATTAATTAAATAAATAATTAAGTAAATTTATAATTTCTAAATTAAATTTATTTCTTAAAAAACTAGATACCTTTAAAAACGAATAACATTTCATTTCTAATATAATATTATAAATAATTTTATCACATTAACTTAAATATTATATTAACTCTTTTAAAATCGAGAAAAATAAATATTTATTTTTTATTTAATAAACACTGATACACAAGGTACAATAAATTAAATTTTCTTTTAAAATAAAATTTTTTCAAATTATTTCAATTTTCTTTTACAATACTAATAAACTATTATTAAAATTATTTTTTCTTTAAACAATACTAAAACTTTAAATTT
			TATAGTTATTTCTAATAATTTTTTAAAAAATAATAAAAATTAATAAATAAAAACTAATTCAATTTATATTGATTTGCACAAAAATCTTTTCAATGTAAATGAAATACTTTACTTAATAAGCTTTAAATTGTCATTCTAGATACACTTTCCAGTACATCTACTATGTTACGACTTATCTTACCTTAATAATAAGAGCGACGGGCGATGTGTACATATTTTAGAGCTAAAATCAAATTATTAATCTTTATAATTTTACTACTAAATCCACTTTCAAAAATTTTTTCATAATT--------TTATTCATATAAATAAATTTATTGTAACCCATTATTACTTAAATATAAGCTACACCTTGATCTGATATAAATTTTTATTAAAATTATTGAATATTATTATTCTTATAAAATATTCTGATAACGACGGTATATAAACTGATTACAAATTTAAGTAAGGTCCATCGTGGATTATCGATTAAAAAACAGGTTCCTCTAGATAGACTAAAATACCGCCAAATTTTTTAAGTTTCAAGAACATAACTATTACTACTTTAGCAATTTATTTACATTTTAAATAATAGG------------GTATCTAATCCTAGTTTTTTATTAA--AATTTTTTAACCTCAATTACATTTTTATATAATAATTTAAATATAAAATTTCACTTAATATATTTAATTTTATTATTATTAATAAATTTAATTTAATTAATACTAAAAAAATTTATTTGTATTAATGGTATAACCGCGACTGCTGGCACCA---------------ATTTAGTCAATACTTTTTTATATTGCTATTTCTAAATTTCTTTAATTAATAATATTAATTACTGCGAATAAATTTTCATATTTATTTTTTAAATAAATATAAAATCACACAAAAATTTACATATAAATCAAATTAATAACAAATTTTTAAGCCAAAATAAAACTTTAAATTTTTATTTTTGAT-TTTTATTATTAATTAAATATTAATAATTTTTAT-AAAATAA------------TTTTTTAAAGAAAAATTAAAATTAATTTTAATTAAATATTAAAATAATTTAATTTTATAATAAAATTTTTATCATATTATAATAATATAAAAATTTTATAAATTTATTTTTTAAATTTTACAAAATTTTTAAAATTTTTATTTTTTTTAAAAAAAATAATTTTTAACAAAAAAAAWWTTTATCAAAAATTAATATAAAATAAATTTTAATTTAAAAATTAAAAATTTTAATTTTACACTTTTT-AAAAATATTTTTTTTTAAAAAAAAAATTTTTTTTTAAAAAAATTTTTTTTTAAAAAAATTTTAAAAAATTATAGATTAATTTCTTTTAAATGACTAAAAAAAATTTTTTTTTTTAAGTATTTTAAAACTTTTTTTTTACAATTTTTAAAAAAATATATAAATATAAATTTTAAAAAAAATTTTTTTTTWAAAAAAAATGAAAATTATATTATAAAAATATTTTTTTTACAAAAATGAAAATTTAATCTATTAAAAAAAATTATTAAAATTTTTATRAATAAATAAAAAAAGTAATAAATTTATTAAAAATCAATATATATATAATAATAAATAATTTGATTATTAATTAAATTATACGAATAATAAATATAATAAATAATTTATTTTAATCAMTAAATCTGAAATAATTAATTATATACATATATATATATATGTAAATAAATAAAAATAAATTTATTCCCCCTATTTATAAATTTATTATATAATTAAAACTTAAAAAATATTTTTTTTAAAAAAAT-GTTTATTAAATTATACTTAATAAACTATTTTTATAATAAATTATTTTATAAATAAAATTATTTAAAATAATTAATAAAAATATTTTTATTGTAATAAAAATTAAAAATAATTTTAAAAAAATTAAATTTATATATTTATATATATATATATATAATTTTTAATTTTCAATTAAATTATATAAATATAATAAAATAATTTTATTTAATCACTAAAT
			CTGAAATAATTAATTATA-ATATATATATATATATATATATATATATATATATATAAATGAAAATAAATTTATTCCCCCTATTCATAAATTTATTGTATAATTAAAACTTAAAAAATATTTTTTTTTAAAAAAAAATTATTTATTAAATTATACTTAATAAACTATTTTT-TAATAAATTATTTTATAAATAAAATTATTTTAAATAATTAATAAAAATATTTTTAATATAATAAAAATTTAAAATGATTTTTTATAAAAATTAAATTCATATTTATATATATATATATATAATTTAATTTTCAATTAAATTATATAAGTATAATAAAATAATTTATTTTAATCACTAAATCTGAATTAATTAATTGTATATATATATATATATATAAAAAAAATGAAAATAAATTTATTCCCCCTATTCATAAATTTATTATATAATTAAATCTTAAAAAGTATTTTTTTTTTAAAAAAAAATTATTTATTAAATTATACTTAATAAACTATTTTTATAATAAATTATTTTATGAATAAAATTATTTAAAATAATTTATAAAAATATTTTTAATATAAT-AAAATTTAAAATGATTTTTTATTATTAATTAAATTCATATATTTACATATATATATATATATATATATATATATAGATAATTTAATTTTCAATTAAATTATATAAGTATAATAAAATAATTTATTTTAATCACTAAATCTGAA-TAATTAATTGTATGTATATATATATATATATATATAAAAAAATGAAAATAAATTTATTCCCCCTATTCATAAATTTATTATATAATTAAATCTTAAAAAGTATTTTTTTTTAAAAAAAAAATTATTTATTAAATTATACTTAATAAACTATTTTTATAATAAATTATTTTATGAATAAAATTATTTAAAATAATTAATAAAAATATTTTTA-TATAAT-AAAATTTAAAAT-ATTTTTTATTATTAATTAAATTCATATATTTATATATATATATATATATATATATATATATAATTTAATTTTCAATTAAATTATATAAGTATAATAAAATAATTTATTTTAATCACTAAATCTGAATTAATTAATT-TAT-TATATATATATATATATATATATATATATATAAAAAAT-AAAATAAATTTATTCCCCCTATTCATAAATTTATTATATAATTAAATCTTAAAAAGTATTTTTTTTTAAAAAAAAATTATTTATTAAATTATACTTAATAAACTATTTTTATAATAAATTATTTTATGAATAAAATTATTTAAAATAATTAATAAAAATTATATATATATATAAATGAAAATAATTTTWAAATTTWAATAATAAATAAATTTAATAATTAATAATTAAATAAAATCTATTCATTATTAATATTTAATTAATAATAAATAAATTTAATAACTAATAATTAAATAAAATTTATTTATTATTAATATTTAATTAATAATAAAAAATCATCATTTTTTTTTTTTTTTTTTTTATTTAATTAATTATTATATATTTATAAATTTATATATTATTCAATATTTATAATATATATATATATATATATATATAAAAATTAAATTATTTAAATAATTTAATATAAATTTTTAAAAAATTTCTTAAATGTATTATTTTTATAAAAAATATTTATATAATAAAATTATTTTTTTTTAAAAATAAACAAAAAATTTTTAATAAATAAATTTTATAATGAAATATAATTTATTTATTTTTTATTTTTTTAAAAAAAATTTAAAAAAAAATAATTTTTTTTTAAAAAAAAA--------------------------------CTATATACTAATTATAAATTAATAGATATTTATATATATATAAATATTTAATATATTATTATATATCTAATAATTTAAATAAAAAATTTTAAAATTTAAAAATGTAGATATAATTTATAAAAATTTATATTCTCATATTTATTTATTATTAATTTAATTTATATAAATAATATAATAATTTAATTAATTATTAT
			ATATTTATAAATTTATATATTATTGAATATTTATATAATATATATATATATATAGAAAAATTAAATTATTTAAATAATTTAATATAAATTTTTAAAAAATTTCTTAAATGTATTATTTTTATAAAAAATATTTATATAATAAAATCATTTTTTTTTAAAAATAAACAAAAAATTTTTAATAAATAAATTTTATAATGAAATATAATTTATTTATTTTTTATTTTTT-AAAAAAAAATTTTTTAAAAAAAAATAATTTTTTTT-TAAAAAAACTATATACTAATTATAAATTAATAGATATTTATATATATATAAATATTTAATATATTATTATATATCTAATAATTTAAATAAAAAATTTTAAAATTTAAAAATGTAGATATAATTTATAAAAATTTATATTCTCATATTTATTTATTATTAATTTAATTTATATAAATAATATAATAATTTAATTAATTATTATATATTTATAAATTTATATATTATTGAATATTTATATAATATATATATATATATAGAAAAATTAAATTATTTAAATAATTTAATATAAATTTTTAAAAAATTTCTTAAATGTATTATTTTTATAAAAAATATTTATATAATAAAATCATTTTTTTTAAAAATAAACAAAAAATTTTTAATAAATAAATTTTATAATGAAATATAATTTATTTATTTTTTATTTTTTTAAAAAAAATTTTTTAAAAAAAAATAATTTTTTTTTAAAAAAACTATATACTAAATATAAATTAATAGATATTTATATATATATAAATATTTAATATATTATTATATATCTAATAATTTAAATAAAAAATTTTAAAATTTAAAAAT--------------GTAGATATAATTTATAAAAATTTATATTCTCATATTTATTTATTATTAATTTAATTTATATAAATAATATAATAATTTAATTAATTATTATATATTTATAAATTTATATATTATTGAATATTTATATAATATATATATATATATAGAAAAATTAAATTATTTAAATAATTTAATATAAATTTTTAAAAAATTTCTTAAATGTATTATTTTTATAAAAAATATTTATATAATAAAATCATTTTTTTTTAAAAATAAACAAAAAATTTTTAATAAATAAATTTTATAATGAAATATAATTTATTTATTTTTTATTTTTTTTAAAAAAAATTTTTTAAAAAAAATAATTTTTTTTTAAAAAAACTATATACTAAATATAAATTAATAGATATTTATATATATATAAATATTTAATATATTATTATATATCTAATAATTTAAATAAAAAATTTTAAAA-----TTTAAAAATGTAGATATAATTTATAAAAATTTATATTCTCATATTTATTTATTATTAATTTAATTTATATAAATAATATAATAATTTAATTAATTATTATATATTTATAAATTTATATATTATTGAATATTTATATATAATATATATATATATAGAAAAATAAAATTATTTAAATAATTTTACATAAAATTTTAAAAAATTTCTTAAATGTATTATTTAATAAAAAATTACTTTTTAAAAAAAATAATTTTAATTTTTTAAAAAAAATAGTAAATAATAAAAAAAAAAAAAAAAAAAAAT-AAAA----------
		</sequence>
		<sequence>
			<taxon idref="Drosophila_mela-ogaster_SRR1179774"/>
			-AT-AATTGCCTGATAAAAAGGATTACCTTGATAGGGTAAATCATGCAGTTTTCTGCATTCATTGACTGATTTATATATTATTTATAAAGATGATTTTATATTTAATAGAATTAAACTATTTCTAAAAGTATCAAAAACTTTTGTGCATCATACACCAAAATATATTTACAAAAAGATAAGCTAATTAAGCTACTGGGTTCATACCCCATTTATAAAGGTTATAATCCTTTTCTTTTTAATTTTTAATAATTCGTCAAAAATTTTATTTATTACAATTATAATTATTGGGACATTAATTACAGTTACATCTAATTCTTGGTTAGGAGCTTGAATAGGTTTAGAAATTAATTTATTATCTTTTATCCCCCTATTAAGAGATAATAATAATTTAATATCTACAGAAGCTTCTTTAAAATATTTTTTAACCCAAGTTTTAGCTTCAACTGTTTTATTATTTTCTTCAATTTTATTAATATTAAAAAATAATATAAATAATGAAATTAATGAATCTTTTACATCCATAATTATTATATCAGCTTTATTATTAAAAAGTGGAGCCGCTCCTTTCCATTTTTGATTTCCTAATATAATAGAAGGTTTAACATGAATAAATGCTTTAATATTAATAACTTGACAAAAAATTGCACCTTTAATATTAATTTCTTATCTCAATATTAAATATTTATTATTAATTAGAGTAATTTTATCGGTTATTATTGGAGCTATTGGAGGACTAAATCAAACTTCTTTACGAAAATTAATAGCATTTTCTTCAATTAATCATTTAGGATGAATATTAAGATCTTTAATAATTAGAGAATCAATTTGATTAATTTATTTTTTTTTTTATTCATTTTTATCATTTGTATTAACATTTATATTTAATATTTTTAAATTATTTCATTTAAATCAATTATTTTCTTGATTTGTTAATAGAAAAATTTTGAAATTTACATTATTTATAAATTTTTTATCATTAGGAGGATTACCTCCATTTTTAGGATTTTTACCAAAATGACTTGTAATTCAACAATTAACATTATGTAATCAATATTTTATATTAACAATTATAATAATATCAACTTTAATTACATTATTTTTTTATTTACGAATTTGTTATTCCGCTTTTATAATAAATTATTTTGAAAATAATTGAATCATAAAGATAAATATAAATAGTATTAATTATAATATATATATAATTATAACTTTTTTTTCAATTTTTGGATTATTTTTAATTTCTTTATTTTATTTTATATTTTAAGGCTTTAAGTTAATAAAACTAATAACCTTCAAAGCTATAAATAAAGAAATTTCTTTAAGCCTTAGTAAAACTTACTCCTTCAAAATTGCAGTTTGATATCATTATTGACTATAAGACCTAATTAATTTGTCCTTATTTGATTAAGAAGAATAAATCTTATATATAGATTTACAATCTATCGCCTAAACTTCAGCCACTTAATCAATAATCGCGACAATGATTATTTTCTACAAATCATAAAGATATTGGAACTTTATATTTTATTTTTGGAGCTTGAGCTGGAATAGTTGGAACATCTTTAAGAATTTTAATTCGAGCTGAATTAGGACATCCTGGAGCATTAATTGGAGATGATCAAATTTATAATGTAATTGTAACTGCACATGCTTTTATTATAATTTTTTTTATGGTTATACCTATTATAATTGGTGGATTTGGAAATTGATTAGTGCCTTTAATATTAGGTGCTCCTGATATAGCATTCCCACGAATAAATAATATAAGATTTTGACTACTACCTCCTGCTCTTTCTTTACTATTAGTAAGTAGAATAGTTGAAAATGGAGCTGGAACAGGATGAACTGTTTATCCACCTTTATCCGCTGGAATTGCTCATGGTGGAGCTTCAGTTGATTTAGCTATTTTTTCTCTACATTTAGCAGGGATTTCTTCAATTTTAGGAGCTGTAAATTTTATTACAACTGTAATTAATATACGATCAACAGGAATTTCATT
			AGATCGTATACCTTTATTTGTTTGATCAGTAGTTATTACTGCTTTATTATTATTATTATCACTTCCAGTACTAGCAGGAGCTATTACTATATTATTAACAGATCGAAATTTAAATACATCATTTTTTGACCCAGCGGGAGGAGGAGATCCTATTTTATATCAACATTTATTTTGATTTTTTGGTCACCCTGAAGTTTATATTTTAATTTTACCTGGATTTGGAATAATTTCTCATATTATTAGACAAGAATCAGGAAAAAAGGAAACTTTTGGTTCTCTAGGAATAATTTATGCTATATTAGCTATTGGATTATTAGGATTTATTGTATGAGCTCATCATATATTTACCGTTGGAATAGATGTAGATACTCGAGCTTATTTTACCTCAGCTACTATAATTATTGCAGTTCCTACTGGAATTAAAATTTTTAGTTGATTAGCTACTTTACATGGAACTCAACTTTCTTATTCTCCAGCTATTTTATGAGCTTTAGGATTTGTTTTTTTATTTACAGTAGGAGGATTAACAGGAGTTGTTTTAGCTAATTCATCAGTAGATATTATTTTACATGATACTTATTATGTAGTAGCTCATTTTCATTATGTTTTATCTATAGGAGCTGTATTTGCTATTATAGCAGGTTTTATTCACTGATACCCCTTATTTACTGGATTAACGTTAAATAATAAATGATTAAAAAGTCATTTCATTATTATATTTATTGGAGTTAATTTAACATTTTTTCCTCAACATTTTTTAGGATTGGCTGGAATACCTCGACGTTATTCAGATTACCCAGATGCTTACACAACATGAAATATTGTATCAACTATTGGATCAACTATTTCATTATTAGGAATTTTATTCTTTTTTTTTATTATTTGAGAAAGTTTAGTATCACAACGACAAGTAATTTACCCAATTCAACTAAATTCATCAATTGAATGATACCAAAATACTCCGCCAGCTGAACATAGATATTCTGAATTACCACTTTTAACAAATTAATTTCTAATATGGCAGATTAGTGCAATAGATTTAAGCTCTATATATAAAGTATTTTACTTTTATTAGAAAATAAATGTCTACATGAGCTAATTTAGGTTTACAAGATAGAGCTTCTCCTTTAATAGAACAATTAATTTTTTTTCATGATCATGCATTATTAATTTTAGTAATAATTACAGTATTGGTGGGATATTTAATATTTATATTATTTTTTAATAATTATGTAAATCGATTTCTTTTACATGGACAACTTATTGAAATAATTTGAACTATTTTACCAGCAATTATTTTACTATTTATTGCTCTTCCTTCTTTACGTTTACTTTATTTATTAGATGAAATTAATGAACCATCTGTAACTTTAAAAAGAATCGGCCATCAATGATATTGAAGTTACGAATATTCAGATTTTAATAATATTGAATTTGATTCATATATAATTCCAACAAATGAATTAATAACTGATGGATTTCGATTATTAGATGTTGATAACCGAGTAGTTTTACCTATAAACTCACAAATTCGAATTTTAGTAACAGCTGCTGATGTTATTCATTCTTGAACAGTACCTGCTTTAGGAGTAAAAGTTGACGGTACACCTGGACGATTAAATCAAACTAATTTTTTTATTAATCGACCGGGTTTATTTTATGGTCAATGTTCAGAAATCTGTGGGGCTAATCATAGATTTATACCGATTGTAATTGAAAGTGTTCCTGTAAATTACTTTATTAAATGAATTTCTAGAAATAACTCTTCATTAGATGACTGAAAGCAAGTACTGGTCTCTTAAACCATTTAATAGTAAATTAGCACTTACTTCTAATGATAAAAAATTAGTTAAAATCATAACATTAGTATGTCAAACTAAAATTATTAAATAATTAATATTTTTTAATTCCACAAATAGCACCTATTAGATGATTATTATTATTTATTATTTTTTCTATTACATTTATTTTATTTTGTTCTATTAACTATTATTCTTATA
			TACCAAATTCACCTAAATCTAATGAATTAAAAAATATCAACTTAAATTCAATAAATTGAAAATGATAACAAATTTATTTTCTGTATTTGACCCCTCAGCTATTTTTAATTTTTCACTTAATTGATTAAGAACATTTTTAGGACTTTTAATAATTCCGTCAATTTATTGATTAATACCTTCTCGTTACAATATTATATGAAATTCAATTTTATTAACTCTTCATAAAGAATTTAAAACTTTATTAGGACCATCAGGTCATAATGGATCTACTTTTATTTTTATTTCTTTATTTTCATTAATTTTATTTAATAATTTCATAGGATTATTTCCATATATTTTTACAAGAACAAGACATTTAACTTTAACTTTATCTTTAGCTTTACCTTTATGATTATGTTTTATATTATATGGATGAATTAATCATACACAACATATATTTGCTCATTTAGTTCCTCAAGGAACACCCGCTATTCTTATACCTTTTATAGTATGTATTGAAACTATTAGAAATATTATTCGACCTGGAACATTAACTGTTCGATTAACTGCTAATATAATTGCTGGACATTTATTATTAACTCTTTTAGGAAAAACAGGATCTTCTATATCTTATATATTAATAACATTTTTATTAATAGCTCAAATTGCTTTATTAGTATTAGAATCAGCTGTAGCTATAATTCAATCTTATGTGTTTGCTGTATTAAGAACTTTATATTCTAGAGAAGTAAATTAATGTCTACACACTCAAATCACCCTTTCCATTTAGTGGATTATAGTCCATGACCATTAACAGGAGCTATCGGAGCTATAACAACTGTATCAGGTATAGTAAAATGATTTCATCAATATGATATTTCATTATTTGTATTAGGTAATATTATTACTATTTTAACTGTATATCAATGATGACGAGATGTATCACGAGAAGGAACATACCAAGGATTACATACTTATGCAGTAACTATTGGTTTACGATGAGGAATAATTTTATTTATTTTATCAGAAGTTTTATTTTTTGTGAGATTTTTTTGAGCTTTTTTTCACAGAAGTTTATCACCCGCTATTGAATTAGGAGCATCATGACCTCCTATAGGAATTATCTCATTTAATCCATTTCAAATTCCTTTATTAAATACAGCTATTTTATTAGCTTCAGGAGTTACTGTAACTTGAGCCCACCATAGACTTATAGAAAATAATCATTCACAAACTACTCAAGGATTATTTTTTACAGTTTTACTAGGAATCTATTTTACAATTCTTCAAGCTTATGAATATATTGAAGCTCCATTTACTATTGCAGACTCAATTTATGGATCAACATTTTTTATAGCAACAGGATTCCACGGAATTCATGTATTAATCGGAACAACTTTTTTATTAGTATGTTTACTACGACATTTAAATAATCACTTTTCAAAAAATCATCATTTTGGTTTTGAAGCAGCTGCATGATATTGACATTTTGTCGATGTAGTTTGATTATTTTTATATATCACAATTTACTGATGAGGAGGATAATTATATTATTAATTAAATATCTATATAGTATAAAAGTATATTTGACTTCCAATCATAAGGTCTATTAATTAATAGTATAGATAATTTTTTCTATTATTTTTATTGCTTTATTAATTTTATTAATTACAACTATTGTTATATTTTTAGCTTCAATTTTATCAAAAAAAGCTTTAATCGACCGAGAAAAAAGATCCCCATTTGAATGTGGATTTGATCCAAAATCTTCATCTCGATTACCATTTTCTTTACGTTTTTTTTTAATTACTATTATTTTTTTAATTTTTGATGTAGAGATTGCATTAATTCTACCTATAATTATTATTATAAAATATTCTAATATTATAATTTGAACAATTACTTCAATTATTTTTATTTTAATTTTATTAATTGGATTATACCATGAATGAAATCAAGGAATGTTAAATTGATCAAACTAATATATTTATATATATATATATAGGGTTGTAGTTAAATAT
			AACATTTGATTTGCATTCAAAAAGTATTGAATATTCAATCTACCTTATTAATTTAATAACTGAATATGAAGCGATTGATTGCAATTAGTTTCGACCTAATCTTAGGTAATTATACCCTTATTCTTTAATTGAAGCCAAAAAGAGGCATATCACTGTTAATGATATAATTGAATTTTAAATTCCAATTAAGGAAATATGATGATCAAGTAAAAGCTGCTAACTTTTTTCTTTTAATGGTTAAATTCCATTTATATTTCTATTTATATAGTTTAAATAAAACCTTACATTTTCATTGTAATAATAAAATATTATATTTTTATAAATTACTAAAATTAATTCACTATATCCAAAGATTTAATAATCTCCATAACATCTTCAATGTCAAACTCTAGTATAAGCTATTTGGATATAAAAATAATAAAATTAATAAAATTAAAATTCAAAATACAAATAATAATAAATAAATTTTCAAAGAATTATTATGTATTAAAAATAAAGTTTTAGAATATATAGATAATTTTTGATATAAATGTTGACCTCCAAAATATTCTGATCAACCTTGATCAAAACTTTTTACAACTAATTGACCATAATTTAAAGGATAAAAAATTATACCATAAGTTCTTATATAAGGTATAAATCATATAGACCCTAAAAAAGTTCTTAAATTATATATAAATAAAGATTTATTTAAAAAAAATAAATTTCTTAAAGAAATTAAATATCCAAATAAACCCCCTACAATACATACAAATAATGTTAACAATTTTATATAAATAGGTAAACAAATTATATAAGGAAAAGGAAAAATCAATCAATTTAATATTCTACCTCCAATAATTCTTATAATTAATAATCCTATTATACCACGGAGTATAATTCAACTTTCATCATTTAATATATTCAATCTACCGCAATTTAAATCACCGGTTATTGAATAATAAACTAATCGAAATGAATAACTAACAGTTAAACCCGTAGAAAAATAGTATAAAAAAAATGAAAACATATTAACATTTCTAATTCTAACAATTTCTAAAATTATATCCTTAGAATAGAATCCAGCTAAAAAAGGTATTCCACATAAAGCTAAATTAGATACGTTAAAACAAGCTGAAGTTAAAGGTATATGAATTCTTAACCCCCCTATTAAACGAATATCTTGAGAATTATTTATATTGTGAATAATAGCCCCAGCACATATAAACAATAATGCTTTAAATAAAGCATGAGTTAATAAATGAAATATAGCTAATTTTAAAAATCCTATAGACAAAATTCTTATTATTAAACCTAATTGACTTAAAGTAGATAAAGCAATAATTTTTTTTAAATCAAATTCAAAATTAGCTCCTAATCCAGCTATAAATATTGTTAATCCAGATAATAATAATATTAATTGTCCTAACCAAGAAGTTCTTAAGATAATATTAAATCGAATTAATAAATATACACCAGCTGTAACTAATGTAGAAGAATGAACTAAAGCAGAAACAGGTGTAGGAGCAGCTATAGCTGCAGGTAACCAAGAAGAAAAAGGAATCTGAGCTCTTTTAGTTATAGCAGCTAATATTACTAATCTTCCAATTATTAACATTTCAAATTCATTTTGTATAATTTCTAAATAAAAAATATAATTTCATCTTCCATAATTTAATATTCAAGCAATAGAAAGAAGTAAAGCTACATCCCCAATTCGATTAGATAACGCAGTTAATATACCAGCATTATAAGATTTAATATTTTGAAAATAAATTACTAAACAATAAGAAACAAGTCCTAAACCATCTCACCCTAATAAAATTCTAATTAAATTTGGTCTAATAATTAACAATATTATTGATAAAACAAATATTAATACTAATATAATGAATCGATTAATATGATTGTCATTTATTATGTATTCCTTTCTATAAAAAATCACTAAAGAAGAAATTATAAGAACAAAAGATATAAATAATAAACTTATTCAATCAAAAAGAAAAGTTATAACAATTCTT
			ATAGAATTTAAAGAAACTAATTCTCACTCAATAAAATAAATCATATCATTTAACAAAAAATATAAACTTAATAAAAAACATGATAAACTTATAGAAATTAAATTAACAAATCTAATTCTACAAATAGATAAATATTTCATGATTTAAAATGAATATTTTCATATCACTAACACCACAAATTAGTATTTTTTTTAAACTATTTAAATATAATCATAATATAAATGATTCTCTTTTTAAAATTAATAAATTTAAAGGCAATCAATGTAACAATATTAATAAATATTCTCGAATTTTACCTCTTCTAAATGAATATACTCCAGAAAATAATTTACCATGCTGACTAAAAGAATATAAATATAAAGTATAAGCAGCTCTAAAAAAAGATAAAAAAGATAATAAAATTATAGAAATTCAAGATCAAGAAACAATTCTATTTAATAAAGAAATTTCTCCTAATAAATTTAATGTTGGAGGAGCTGCTATATTAGCTGATCTTAATAAAAATCATCATAAAGTTATCGAAGGTATAAAATTTAATAAACCTTTATTAATTAATATTCTTCGACTTCCAAGACGTTCATAAGATACATTAGCTAAACAAAATAACCCAGAAGAACATAAACCATGAGCAATTATTAATGTATAAGAACCACATAAACCTCAATAAGTTATAGTTAAAAGTCCTGATAGAACAATTCCTATATGAGCAACAGATGAATAAGCAATTAAAGCCTTTAAATCAGTTTGACGTAAACAAACTAATCTAACTAATACACCTCCTACTAATCTAATTCTAATTCAAACAAATCTATACTTCAAATTTATTAACTGTAAAAAACTAATAACTCGTAATATTCCATAACCTCCTAATTTTAGTATAATACCTGCTAAAATTATAGACCCAGAAACTGGAGCTTCAACATGAGCTTTAGGTAATCATAAATGAACTAAAAATATTGGTATTTTTACTAAAAAGGCACACAATAAACAAAAATATAATAAATCATAATTAAACATAAAATTATTTATTAAATAAAAATTTATTGAACCAATTTTATTTATTACATAAAAAATACCAATTAATATAGGTAAAGAAACTAATAAAGTATAAAATAATAAATATAAACCAGCTTGTAAACGTTCTGGCTGATAACCTCAACCTAAAATTAAAAATAATGTAGGAATTAATCTTCTTTCAAAAAATAAATAAAATATAAATAATCTTATTCTTGAAAAAGTTAAAATCAACAATAATAATAAAATAATAATATTTAATAAAAATAAATTTTTATAATTATTATGTTTATTAATTATTTCTCTAGCTAATAATATTAATGAACAAATTCATAAACTTAATAAAATTAATCCATAAGATAATATATCACAACCTAAAAAATAAGAAATTTCTGATCAATAATTTATAAAATTATTTATTAATAAAAAAATAAATCTAATAAAAAATATTATAATTTGTACCATTCAATATATATTATTAATAAAACAAAAAGGAATTAAAAATAATAAAAAAAAAATAATTTTTAACATTATATAATTCTAAAAGATTGAAAATAATCATTACCATGAGTACGAATTATAGAAACTAAAATTGATAAACCTAAGGCCCCTTCACATACTCTAAATGTCAAAAATATTATTCTAAAATAACTTTCATAATTTAATATATTTAAATAAATAAATAATATAAAAAATAATATTAAAACAATAAATTCTAAACTTAAAAGTATTGAAAGTAAATGTTTCCGATTAGAAACAAAACAAAATAACCCTAAAATAAATAAAATTATAGGTAAACTTCAATATAAAATTATAATCATTAGTTTTAATAGTTTAATAAAAACATTGGTCTTGTAAATCAAAAATAAGATTATTTCTTTTAAAACTTCAAGAGAAAAGAAATTTCTTTTTCATTAATCCCCAAAATTAATATTTTAAATAAACTACCTCTTGAAATTATTCAATTAATATTATACTCATTAATT
			ATTACTACTTCCATTATTTTTCTAAATATAATTCATCCATTAGCTTTAGGATTAACTTTATTAATTCAAACAATTTTTGTATGTTTACTAACTGGATTAATAACTAAAAGTTTTTGATATTCATATATTTTATTTTTAATTTTTTTAGGAGGAATACTTGTATTATTTATTTACGTAACATCTTTAGCCTCTAATGAAATATTTAATTTATCAATAAAATTAACTCTATTTTCTTCATTAATTTTAATTTTTATATTAATTTTATCATTTATTATAGATAAAACTTCTTCTTCTTTATTTTTAATAAATAATGATATACAATCTATTATTAATATAAATTCTTATTTTATAGAAAATTCTTTATCTTTAAATAAATTATATAATTTTCCCACAAATTTTATTACAATTTTATTAATAAATTATTTATTAATTACTTTAATTGTTATTGTAAAAATTACAAAATTATTTAAAGGACCTATTCGAATAATATCTTAATTAATGAATAAACCTTTACGAAATTCCCATCCTCTATTTAAAATTGCCAATAATGCTTTAGTAGATTTACCAGCTCCAATTAATATTTCAAGATGATGAAATTTTGGATCATTACTTGGATTATGTTTAATTATTCAAATTTTAACCGGATTATTTTTAGCTATACATTACACAGCTGATATTAATCTAGCTTTCTATAGTGTTAATCATATTTGTCGAGACGTTAATTATGGTTGATTATTACGAACTTTACATGCTAACGGTGCATCATTTTTTTTTATTTGTATTTACTTACATGTAGGACGAGGAATTTATTACGGTTCATATAAATTTACTCCAACTTGATTAATTGGAGTAATTATTTTATTTTTAGTAATAGGAACAGCTTTTATAGGATACGTATTACCTTGAGGACAAATATCATTTTGAGGAGCTACTGTAATTACTAATTTATTATCAGCTATCCCTTACTTAGGTATAGATTTAGTTCAATGATTATGAGGTGGATTTGCTGTTGATAATGCCACTTTAACTCGATTTTTTACATTCCATTTTATTTTACCTTTTATTGTTCTTGCTATAACTATAATTCATTTATTATTCCTTCATCAAACAGGATCTAATAATCCTATCGGATTAAATTCTAATATTGATAAAATTCCTTTTCATCCTTATTTTACATTTAAAGATATTGTAGGATTTATTGTAATAATTTTTATTTTAATTTCATTAGTATTAATTAGACCAAATTTATTGGGAGACCCTGATAACTTTATTCCAGCAAATCCTTTAGTAACACCTGCCCATATTCAACCAGAATGATATTTTTTATTTGCTTATGCTATTTTACGATCTATTCCAAATAAATTAGGAGGAGTTATTGCATTAGTTTTATCAATTGCAATTTTAATAATCCTTCCTTTTTATAATTTAAGAAAATTCCGAGGGATTCAATTTTATCCTATTAATCAAGTAATATTCTGATCTATATTAGTAACAGTAATTTTATTAACTTGAATTGGAGCTCGACCAGTTGAAGAACCTTATGTATTAATTGGACAAATTTTAACTGTTGTATATTTCTTATATTATTTAGTAAACCCATTAATTACAAAATGATGAGATAATTTATTAAATTAAATAGTTAATGAGCTTGAATAAGCATATGTTTTGAAAACATAAGATAGAATTTAATTTTCTATTAACTTTTACTAAAAAAAATTCACTATAATAAAGAAAATAATAAAATTTTAAACCCAATAAAAAATAATAAATAATTTAAAGAAAAAGATAAAAAACATTTTCAAGCTAAATATATTAATTTATCATAACGAAATCGAGGTAAAGTTCCTCGAACTCAAATAAAAACAAAAGAAATAAAAGTTAATTTTATATAAAATAATAAATTAAACACATCACAACCTAAAAAAATAACGCAAAATAATATTCTTATAAATAAAATTCTCGCATATTCAGCTATAAAAATTAAAGCAAAACCCCCTCTT
			CTATATTCTACATTAAATCCTGAAACTAATTCTGATTCTCCTTCAGCAAAATCAAAAGGAGTACGATTAGTTTCAGCTAATGAAATAGATACTCAAACTAAAGCTATAGGAAATAAAATAATTAAAAATCATATATAAACTTGATAAAAAAAAAAATAAATTATATTATAACTTCCAATTAAAAAAATAAAAGATAATAAAATTAAAGCTAAACTAACTTCATAAGAAATAGTCTGAGCCACAGCTCGCAAACCTCCTAATAAAGCATAATTAGAATTAGACGACCAACCAGCTACTATAACAGTATAAACCCCCAATCTAGTACAACATAAAAAAAATAAACCACCCAAATTAAAAGAATATAATTTTACAAAAAAAGGCATACATATTCAAACAAATAATGATAAAAATAAAGAAAAAATTGGAGAAATATAATATCTTAAATAATTAGATAATAAAGGATAAGTTTGTTCTTTTGTAAATAATTTAATCGCATCACAAAAAGGTTGAGGAATTCCTATTAAACCAACTTTATTAGGACCTTTACGAATTTGAATATATCCTAAAACTTTTCGTTCTAATAAAGTTAAAAAAGCTACACTTACTAATACACAAATAATTAATAACAAACTACCAATTAATGACAAAATAAATTCTATATAAAACAAGTACTATTTGTAATAAAAATCACATATATAAATTCTAAATTTATTGCACTAATCTGCCAAAATAGTTTTATATTAATAATATTCTTATAAAAAATATAATTATTTTGATATTTGGTCCTTTCGTACTAAAATATCACAATTTTTTAAAGATAGAAACCAACCTGGCTTACACCGGTTTGAACTCAGATCATGTAAGAATTTAAAAGTCGAACAGACTTAAAATTTGAACGGCTACACCCAAAATTATATCTTAATCCAACATCGAGGTCGCAATCTTTTTTATCGATATGAACTCTCCAAAAAAATTACGCTGTTATCCCTAAAGTAACTTAATTTTTTAATCATTATTAATGGATCAAATATTCATAAATTTATGTTTTTAAAAAATTAAAAGTTTTTTAAATTTTAATATCACCCCAATAAAATATTTTTATTTATTAAAATTTAATTAATCTATATAATTAAAATAAAAAAAAATATAAAGATTTATAGGGTCTTCTCGTCTTTTAAATAAATTTTAGCTTTTTGACTAAAAAATAAAATTCTATAAAAATTTTAAATGAAACAGTTAATATTTCGTCCAACCATTCATTCCAGCCTTCAATTAAAAGACTAATGATTATGCTACCTTTGCACAGTCAAAATACTGCGGCCATTTAAAATTTTCAGTGGGCAGGTTAGACTTTATATATAATTCAAAAAGACATGTTTTTGTTAAACAGGCGAATATTATTTTTGCCGAATTCTTTATTTAAACTTTTCATATAAATTAATTTTAACATTATTATATACTAATTTTATCATTATTACTTAATTTTAATAATTAAAACTAACATTTTAATAAATAATTAAAATTTAATAAATAATTTAATTTATAAAATAAATTATAACATATTTTTTAATAATTGCTAATTCTAAGCATATATTTATTAAATCTATTTAATATTTTTAAAAATTTATTTTATAGCTTATCCCATAAAACATTAAAATTATAAATTAATTAATTAAATAAATAATTAAGTAAATTTATAATTTCTAAATTAAATTTATTTCTTAAAAAACTAGATACCTTTAAAAACGAATAACATTTCATTTCTAATATAATATTATAAATAATTTTATCACATTAACTTAAATATTATATTAACTCTTTTAAAATCGAGAAAAATAAATATTTATTTTTTATTTAATAAACACTGATACACAAGGTACAATAAATTAAATTTTCTTTTAAAATAAAATTTTTTCAAATTATTTCAATTTTCTTTTACAATACTAATAAACTATTATTAAAATTATTTTTTCTTTAAACAATACTAAAACTTTAAATTT
			TATAGTTATTTCTAATAATTTTTTAAAAAATAATAAAAATTAATAAATAAAAACTAACTCAATTTATATTGATTTGCACAAAAATCTTTTCAATGTAAATGAAATACTTTACTTAATAAGCTTTAAATTGTCATTCTAGATACACTTTCCAGTACATCTACTATGTTACGACTTATCTTACCTTAATAATAAGAGCGACGGGCGATGTGTACATATTTTAGAGCTAAAATCAAATTATTAATCTTTATAATTTTACTACTAAATCCACTTTCAAAAATTTTTTCATAATT--------TTATTCATATAAATAAATTTATTGTAACCCATTATTACTTAAATATAAGCTACACCTTGATCTGATATAAATTTTTATTAAAATTATTGAATATTATTATTCTTATAAAATATTCTGATAACGACGGTATATAAACTGATTACAAATTTAAGTAAGGTCCATCGTGGATTATCGATTAAAAAACAGGTTCCTCTAGATAGACTAAAATACCGCCAAATTTTTTAAGTTTCAAGAACATAACTATTACTACTTTAGCAATTTATTTACATTTTAAATAATAGG------------GTATCTAATCCTAGTTTTTTATTAA--AATTTTTTAACCTCAATTACATTTTTATATAATAATTTAAATATAAAATTTCACTTAATATATTTAATTTTATTATTATTAATAAATTTAATTTAATTAATACTAAAAAAATTTATTTGTATTAATGGTATAACCGCGACTGCTGGCACCA---------------ATTTAGTCAATACTTTTTTATATTGCTATTTCTAAATTTCTTTAATTAATAATATTAATTACTGCGAATAAATTTTCATATTTATTTTTTAAATAAATATAAAATCACACAAAAATTTACATATAAATCAAATTAATAATAAATTTTTAAGCCAAAATAAAACTTTAAATTTTTATTTTTGATTTTTTATTATTAATTAAATATTAATAATTTTTATAAAAATAA------------TTTTTTAAAGAAAAATTAAAATTAATTTTAATTAAATATTAAAATAATTTAATTTTATAATAAAATTTTTATCATATTATAATAATATAAAAATTTTATAAATTTATTTTTTAAATTTTACAAAATTTTTAAAATTTTTATTTTTTTTAAAAAAAATAATTTTTAACAAAAAAAATATTTATCAAATATTAATAATAAATAAATTTTAATTTTAAAATTAAAAATTTTAATTTTACACTTTTTTAAAAATATTTTTTTTTWAAAAAAAA-TTTTTTTTTAAAAAAATTTTTTTTTAAAAAAATTTTAAAAAATTATAGATTAATTTCTTTTAAATGACTAAAAAAAATTTTTTTTTTTAAGTATTTTAAAACTTTTTTTTTACAATTTTTTAAAAAATATATAAATATAAATTTTAAAAATTTTTTTTTTTTAAAAAAAAATGAAAATTATATTATAAAAATATTTTTTTTACAAAAATGAAAATTTAATCTATTAAAAAAAATTATTAAAATTTTTATGAATAAATAAAAAAAGTAATAAATTTATTAAAAATCAATATATATATAATAATAAATAATTTGATTATTAATTAAATTATACGAATAATAAATATAATAAATAATTTATTTTAATCACTAAATCTGAAATAA--AATTATATA--TATATATATATAT--A-ATA-ATAAAAATAAATTTATTCCCCCTATTTATAAATTTATTATATAATTAAAACTTAAAAAATATTTTTTTTAAA-AAA---TTTATTAAATTATACTTAATAAACTATTTTTATAATAAATTATTTTATAAATAAAATTATTTAAAATAATTAATAAAAATATTTTTATTATAATAAAAATTAAAAATAATTTTAAAAAAATTAAATTTATAT-TTTATATATATATATATATAA-----AATTTTCAATTAAATTATATAAATATAATAAAATAATTTTATTTAATCACTAAAT
			CTGAAATAATTAATTAT------------------------------------ATAAATGAAAATAAATTTATTCCCCCTATTCATAAATTTATTGTATAATTAAAACTTAAAAAATATTTTTTTTTAAAAAAAAAT-ATTTATTAAATTATACTTAATAAACTATTTTTATAATAAATTATTTTATAAATAAAATTATTTTAAATAATTAATAAAAATATTTTTAATATAATAAAAATTTAAAATGATTTTTTATAAAAATTCAATTCATATTTATATATATATATATATAATTTAATTTTCAATTAAATTATATAA-TATAATAAAATAATTTATTTTAATCACTAAATCTGAATTAATTAATTGTATATATATATATATATATAAAAAAAATGAAAATAAATTTATTCCCCCTATTCATAAATTTATTATATAATTAAAACTTAAAAAGTATTTTTTTTTTTAAAAAAAATTATTTATTAAATTATACTTAATAAACTATTTTTATAATAAATTATTTTATGAATAAAATTATTTAAAATAAT------------------------------------------------------------------------------------------------------TAATTTAATTTTCAATTAAATTATATAAGTATAATAAAATAATTTATTTTAATCACTAAATCTGAATTAATTA---------------------------ATAAAAAAATGAAAATAAATTTATTCCCCCTATTCATAAATTTATTATATAATTAAATCTTAAAAAGTATTTTTTTTTAAAAAAAAAATTATTTATTAAATTATACTTAATAAACTATTTTTATAATAAATTATTTTATGAATAAAATTATTTAAAATAATTAATAAAAATATTTTTA---------------------------------------------------------------------------------TAATTTAATTTTCAATTAAATTATATAAGTATAATAAAATAATTTATTTTAATCACTAAATCTGAATTAATTA--------------------------------------TAAAAAATGAAAATAAATTTATTCCCCCTATTCATAAATTTATTATATAATTAAATCTTAAAAAGTATTTTTTTTTAAAAAAAAATTATTTATTAAATTATACTTAATAAACTATTTTTATAATAAATTATTTTATAAATAAAATTATTTAAAATAATTAATAAAAATTATATATATATATAAATGAAAATAATTTTTAAATTTTAATAATAAATAAATTTAATAATTAATAATTAAATAAAATCTATTCATTATTAATATTTAATTAATAATAAATAAATTTAATAACTAATAATTAAATAAAATTTATTTATTACTAATATTTAATTAATAATAAAAAATCAT-------------------------------------------------------------------------------TATATATATATATATATATAAAAATTAAATTATTTAAATAATTTAATATAAATTTTTTAAAAATTTCTTAAATGTATTATTTTTATAAAAAATATTTA-------------------------------------------------TAAATTTTATAATGAAATATAATTTATTTATTTTTCATTTTTTTAAAAAAAATTTAAAAAAAAATA-TTTTTTTTTAAAAAAAAA--------------------------------CTATATACTAATTATAAATTAATAGATATTTATATATATATAAATATTTAATATATTATTATATATCTAATAATTTAAATAAAAAATTTTAAAATTTAAAAATGTAGATATAATTTATAAAAATTTATATTCTCATATTTATTTATTATTAATTTAATTTATATAAATAATATAATAATTTAATTAATTATTAT
			ATATTTATAAATTTATATATTATTGAATATTTATATAATATATATATATATATAGAAAAATTAAATTATTTAAATAATTTAATATAAATTTTTAAAAAATTTCTTAAATGTATTATTTTTATAAAAAATATTTATATAATAAAATCATTTTTTTT-AAAAATAAACAAAAAATTTTTAATAAATAAATTTTATAATGAAATATAATTTATTTATTTTTTATTTTTTT-AAAAAAAATTTTTTAAAAAAAAATAATTTTTTTTTTAAAAAAACTATATACTAATTATAAATTAATAGATATTTATATATATATAAATATTTAATATATTATTATATATCTAATAATTTAAATAAAAAATTTTAAAATTTAAAAATGTAGATATAATTTATAAAAATTTATATTCTCATATTTATTTATTATTAATTTAATTTATATAAATAATATAATAATTTAATTAATTATTATATATTTATAAATTTATATATTATTGAATATTTATATAATATATATATATATATAGAAAAATTAAATTATTTAAATAATTTAATATAAATTTTTAAAAAATTTCTTAAATGTATTATTTTTATAAAAAATATTTATATAATAAAATCATTTTTTTTAAAAATAAACAAAAAATTTTTAATAAATAAATTTTATAATGAAATATAATTTATTTATTTTTCATTTTTTTAAAAAAAATTTTTTAAAAAAAAATAATTTTTTTTTAAAAA-ACTATATACTAA-TATAAATTAATAGATATTTATATATATATAAATATTTAATATATTATTATATATCTAATAATTTAAATAAAAAATTTTAAAATTTAAAAAT--------------GTAGATATAATTTATAAAAATTTATATTCTCATATTTATTTATTATTAATTTAATTTATATAAATAATATAATAATTTAATTAATTATTATATATTTATAAATTTATATATTATTGAATATTTATATAATATATATATATATATAGAAAAATTAAATTATTTAAATAATTTAATATAAATTTTTAAAAAATTTCTTAAATGTATTATTTTTATAAAAAATATTTATATAATAAAATCATTTTTTTTTAAAAATAAACAAAAAATTTTTAATAAATAAATTTTATAATGAAATATAATTTATTTATTTTTCATTTTTTTTATAAAAAATTTTTTAAAAAAAATATTTTTTTTTTAAAAAAACTATATACTAATTATAAATTAATAGATATTTATATATATATAAATATTTAATATATTATTATATATCTAATAATTTAAATAAAAAATTTTAAAA-----TTTAAAAATGTAGATATAATTTATAAAAATTTATATTCTCATATTTATTTATTATTAATTTAATTTATATAAATAATATAATGATTTAATTAATTATTATATATTTATAAATTTATATATTATTGAATATTTATATATAATATATATATATATAGAAAAATAAAATTATTTAAATAATTTTTCATAAAATTTAAAAAAATTTCTTAAATGTATTATTTAATAAAAAATTACTTTTTAAAAAAAATAATTTTAATTTTTTAAAAAAAATAGTAAATAATAAAAAAAAAAAAAAAAAAAAATGAAAATTATATTAT-
		</sequence>
		<sequence>
			<taxon idref="Drosophila_mela-ogaster_SRR1183469"/>
			-AT-AATTGCCTGATAAAAAGGATTACCTTGATAGGGTAAATCATGCAGTTTTCTGCATTCATTGACTGATTTATATATTATTTATAAAGATGATTTTATATTTAATAGAATTAAACTATTTCTAAAAGTATCAAAAACTTTTGTGCATCATACACCAAAATATATTTACAAAAAGATAAGCTAATTAAGCTACTGGGTTCATACCCCATTTATAAAGGTTATAATCCTTTTCTTTTTAATTTTTAATAATTCGTCAAAAATTTTATTTATTACAATTATAATTATTGGGACATTAATTACAGTTACATCTAATTCTTGGTTAGGAGCTTGAATAGGTTTAGAAATTAATTTATTATCTTTTATCCCCCTATTAAGAGATAATAATAATTTAATATCTACAGAAGCTTCTTTAAAATATTTTTTAACCCAAGTTTTAGCTTCAACTGTTTTATTATTTTCTTCAATTTTATTAATATTAAAAAATAATATAAATAATGAAATTAATGAATCTTTTACATCCATAATTATTATATCAGCTTTATTATTAAAAAGTGGAGCCGCTCCTTTCCATTTTTGATTTCCTAATATAATAGAAGGTTTAACATGAATAAATGCTTTAATATTAATAACTTGACAAAAAATTGCACCTTTAATATTAATTTCTTATCTCAATATTAAATATTTATTATTAATTAGAGTAATTTTATCGGTTATTATTGGAGCTATTGGAGGACTAAATCAAACTTCTTTACGAAAATTAATAGCATTTTCTTCAATTAATCATTTAGGATGAATATTAAGATCTTTAATAATTAGAGAATCAATTTGATTAATTTATTTTTTTTTTTATTCATTTTTATCATTTGTATTAACATTTATATTTAATATTTTTAAATTATTTCATTTAAATCAATTATTTTCTTGATTTGTTAATAGAAAAATTTTGAAATTTACATTATTTATAAATTTTTTATCATTAGGAGGATTACCTCCATTTTTAGGATTTTTACCAAAATGACTTGTAATTCAACAATTAACATTATGTAATCAATATTTTATATTAACAATTATAATAATATCAACTTTAATTACATTATTTTTTTATTTACGAATTTGTTATTCCGCTTTTATAATAAATTATTTTGAAAATAATTGAATCATAAAGATAAATATAAATAGTATTAATTATAATATATATATAATTATAACTTTTTTTTCAATTTTTGGATTATTTTTAATTTCTTTATTTTATTTTATATTTTAAGGCTTTAAGTTAATAAAACTAATAACCTTCAAAGCTATAAATAAAGAAATTTCTTTAAGCCTTAGTAAAACTTACTCCTTCAAAATTGCAGTTTGATATCATTATTGACTATAAGACCTAATTAATTTGTCCTTATTTGATTAAGAAGAATAAATCTTATATATAGATTTACAATCTATCGCCTAAACTTCAGCCACTTAATCAATAATCGCGACAATGATTATTTTCTACAAATCATAAAGATATTGGAACTTTATATTTTATTTTTGGAGCTTGAGCTGGAATAGTTGGAACATCTTTAAGAATTTTAATTCGAGCTGAATTAGGACATCCTGGAGCATTAATTGGAGATGATCAAATTTATAATGTAATTGTAACTGCACATGCTTTTATTATAATTTTTTTTATGGTTATACCTATTATAATTGGTGGATTTGGAAATTGATTAGTGCCTTTAATATTAGGTGCTCCTGATATAGCATTCCCACGAATAAATAATATAAGATTTTGACTACTACCTCCTGCTCTTTCTTTACTATTAGTAAGTAGAATAGTTGAAAATGGAGCTGGAACAGGATGAACTGTTTATCCACCTTTATCCGCTGGAATTGCTCATGGTGGAGCTTCAGTTGATTTAGCTATTTTTTCTCTACATTTAGCAGGGATTTCTTCAATTTTAGGAGCTGTAAATTTTATTACAACTGTAATTAATATACGATCAACAGGAATTTCATT
			AGATCGTATACCTTTATTTGTTTGATCAGTAGTTATTACTGCTTTATTATTATTATTATCACTTCCAGTACTAGCAGGAGCTATTACTATATTATTAACAGATCGAAATTTAAATACATCATTTTTTGACCCAGCGGGAGGAGGAGATCCTATTTTATATCAACATTTATTTTGATTTTTTGGTCACCCTGAAGTTTATATTTTAATTTTACCTGGATTTGGAATAATTTCTCATATTATTAGACAAGAATCAGGAAAAAAGGAAACTTTTGGTTCTCTAGGAATAATTTATGCTATATTAGCTATTGGATTATTAGGATTTATTGTATGAGCTCATCATATATTTACCGTTGGAATAGATGTAGATACTCGAGCTTATTTTACCTCAGCTACTATAATTATTGCAGTTCCTACTGGAATTAAAATTTTTAGTTGATTAGCTACTTTACATGGAACTCAACTTTCTTATTCTCCAGCTATTTTATGAGCTTTAGGATTTGTTTTTTTATTTACAGTAGGAGGATTAACAGGAGTTGTTTTAGCTAATTCATCAGTAGATATTATTTTACATGATACTTATTATGTAGTAGCTCATTTTCATTATGTTTTATCTATAGGAGCTGTATTTGCTATTATAGCAGGTTTTATTCACTGATACCCCTTATTTACTGGATTAACGTTAAATAATAAATGATTAAAAAGTCATTTCATTATTATATTTATTGGAGTTAATTTAACATTTTTTCCTCAACATTTTTTAGGATTGGCTGGAATACCTCGACGTTATTCAGATTACCCAGATGCTTACACAACATGAAATATTGTATCAACTATTGGATCAACTATTTCATTATTAGGAATTTTATTCTTTTTTTTTATTATTTGAGAAAGTTTAGTATCACAACGACAAGTAATTTACCCAATTCAACTAAATTCATCAATTGAATGATACCAAAATACTCCGCCAGCTGAACATAGATATTCTGAATTACCACTTTTAACAAATTAATTTCTAATATGGCAGATTAGTGCAATAGATTTAAGCTCTATATATAAAGTATTTTACTTTTATTAGAAAATAAATGTCTACATGAGCTAATTTAGGTTTACAAGATAGAGCTTCTCCTTTAATAGAACAATTAATTTTTTTTCATGATCATGCATTATTAATTTTAGTAATAATTACAGTATTGGTGGGATATTTAATATTTATATTATTTTTTAATAATTATGTAAATCGATTTCTTTTACATGGACAACTTATTGAAATAATTTGAACTATTTTACCAGCAATTATTTTACTATTTATTGCTCTTCCTTCTTTACGTTTACTTTATTTATTAGATGAAATTAATGAACCATCTGTAACTTTAAAAAGAATCGGCCATCAATGATATTGAAGTTACGAATATTCAGATTTTAATAATATTGAATTTGATTCATATATAATTCCAACAAATGAATTAATAACTGATGGATTTCGATTATTAGATGTTGATAACCGAGTAGTTTTACCTATAAACTCACAAATTCGAATTTTAGTAACAGCTGCTGATGTTATTCATTCTTGAACAGTACCTGCTTTAGGAGTAAAAGTTGACGGTACACCTGGACGATTAAATCAAACTAATTTTTTTATTAATCGACCGGGTTTATTTTATGGTCAATGTTCAGAAATCTGTGGGGCTAATCATAGATTTATACCGATTGTAATTGAAAGTGTTCCTGTAAATTACTTTATTAAATGAATTTCTAGAAATAACTCTTCATTAGATGACTGAAAGCAAGTACTGGTCTCTTAAACCATTTAATAGTAAATTAGCACTTACTTCTAATGATAAAAAATTAGTTAAAATCATAACATTAGTATGTCAAACTAAAATTATTAAATAATTAATATTTTTTAATTCCACAAATAGCACCTATTAGATGATTATTATTATTTATTATTTTTTCTATTACATTTATTTTATTTTGTTCTATTAACTATTATTCTTATA
			TACCAAATTCACCTAAATCTAATGAATTAAAAAATATCAACTTAAATTCAATAAATTGAAAATGATAACAAATTTATTTTCTGTATTTGACCCCTCAGCTATTTTTAATTTTTCACTTAATTGATTAAGAACATTTTTAGGACTTTTAATAATTCCGTCAATTTATTGATTAATACCTTCTCGTTACAATATTATATGAAATTCAATTTTATTAACTCTTCATAAAGAATTTAAAACTTTATTAGGACCATCAGGTCATAATGGATCTACTTTTATTTTTATTTCTTTATTTTCATTAATTTTATTTAATAATTTCATAGGATTATTTCCATATATTTTTACAAGAACAAGACATTTAACTTTAACTTTATCTTTAGCTTTACCTTTATGATTATGTTTTATATTATATGGATGAATTAATCATACACAACATATATTTGCTCATTTAGTTCCTCAAGGAACACCCGCTATTCTTATACCTTTTATAGTATGTATTGAAACTATTAGAAATATTATTCGACCTGGAACATTAGCTGTTCGATTAACTGCTAATATAATTGCTGGACATTTATTATTAACTCTTTTAGGAAAAACAGGATCTTCTATATCTTATATATTAATAACATTTTTATTAATAGCTCAAATTGCTTTATTAGTATTAGAATCAGCTGTAGCTATAATTCAATCTTATGTGTTTGCTGTATTAAGAACTTTATATTCTAGAGAAGTAAATTAATGTCTACACACTCAAATCACCCTTTCCATTTAGTGGATTATAGTCCATGACCATTAACAGGAGCTATCGGAGCTATAACAACTGTATCAGGTATAGTAAAATGATTTCATCAATATGATATTTCATTATTTGTATTAGGTAATATTATTACTATTTTAACTGTATATCAATGATGACGAGATGTATCACGAGAAGGAACATACCAAGGATTACATACTTATGCAGTAACTATTGGTTTACGATGAGGAATAATTTTATTTATTTTATCAGAAGTTTTATTTTTTGTGAGATTTTTTTGAGCTTTTTTTCACAGAAGTTTATCACCCGCTATTGAATTAGGAGCATCATGACCTCCTATAGGAATTATCTCATTTAATCCATTTCAAATTCCTTTATTAAATACAGCTATTTTATTAGCTTCAGGAGTTACTGTAACTTGAGCCCACCATAGACTTATAGAAAATAATCATTCACAAACTACTCAAGGATTATTTTTTACAGTTTTACTAGGAATCTATTTTACAATTCTTCAAGCTTATGAATATATTGAAGCTCCATTTACTATTGCAGACTCAATTTATGGATCAACATTTTTTATAGCAACAGGATTCCACGGAATTCATGTATTAATCGGAACAACTTTTTTATTAGTATGTTTACTACGACATTTAAATAATCACTTTTCAAAAAATCATCATTTTGGTTTTGAAGCAGCTGCATGATATTGACATTTTGTCGATGTAGTTTGATTATTTTTATATATCACAATTTACTGATGAGGAGGATAATTATATTATTAATTAAATATCTATATAGTATAAAAGTATATTTGACTTCCAATCATAAGGTCTATTAATTAATAGTATAGATAATTTTTTCTATTATTTTTATTGCTTTATTAATTTTATTAATTACAACTATTGTTATATTTTTAGCTTCAATTTTATCAAAAAAAGCTTTAATCGACCGAGAAAAAAGATCCCCATTTGAATGTGGATTTGATCCAAAATCTTCATCTCGATTACCATTTTCTTTACGTTTTTTTTTAATTACTATTATTTTTTTAATTTTTGATGTAGAGATTGCATTAATTCTACCTATAATTATTATTATAAAATATTCTAATATTATAATTTGAACAATTACTTCAATTATTTTTATTTTAATTTTATTAATTGGATTATACCATGAATGAAATCAAGGAATGTTAAATTGATCAAACTAATATATTTATATATATATATATAGGGTTGTAGTTAAATAT
			AACATTTGATTTGCATTCAAAAAGTATTGAATATTCAATCTACCTTATTAATTTAATAACTGAATATGAAGCGATTGATTGCAATTAGTTTCGACCTAATCTTAGGTAATTATACCCTTATTCTTTAATTGAAGCCAAAAAGAGGCATATCACTGTTAATGATATAATTGAATTTTAAATTCCAATTAAGGAAATATGATGATCAAGTAAAAGCTGCTAACTTTTTTCTTTTAATGGTTAAATTCCATTTATATTTCTATTTATATAGTTTAAATAAAACCTTACATTTTCATTGTAATAATAAAATATTATATTTTTATAAATTACTAAAATTAATTCACTATATCCAAAGATTTAATAATCTCCATAACATCTTCAATGTCAAACTCTAGTATAAGCTATTTGGATATAAAAATAATAAAATTAATAAAATTAAAATTCAAAATACAAATAATAATAAATAAATTTTCAAAGAATTATTATGTATTAAAAATAAAGTTTTAGAATATATAGATAATTTTTGATATAAATGTTGACCTCCAAAATATTCTGATCAACCTTGATCAAAACTTTTTACAACTAATTGACCATAATTTAAAGGATAAAAAATTATACCATAAGTTCTTATATAAGGTATAAATCATATAGACCCTAAAAAAGTTCTTAAATTATATATAAATAAAGATTTATTTAAAAAAAATAAATTTCTTAAAGAAATTAAATATCCAAATAAACCCCCTACAATACATACAAATAATGTTAACAATTTTATATAAATAGGTAAACAAATTATATAAGGAAAAGGAAAAATCAATCAATTTAATATTCTACCTCCAATAATTCTTATAATTAATAATCCTATTATACCACGGAGTATAATTCAACTTTCATCATTTAATATATTCAATCTACCGCAATTTAAATCACCGGTTATTGAATAATAAACTAATCGAAATGAATAACTAACAGTTAAACCCGTAGAAAAATAGTATAAAAAAAATGAAAACATATTAACATTTCTAATTCTAACAATTTCTAAAATTATATCCTTAGAATAGAATCCAGCTAAAAAAGGTATTCCACATAAAGCTAAATTAGATACGTTAAAACAAGCTGAAGTTAAAGGTATATGAATTCTTAACCCCCCTATTAAACGAATATCTTGAGAATTATTTATATTGTGAATAATAGCCCCAGCACATATAAACAATAATGCTTTAAATAAAGCATGAGTTAATAAATGAAATATAGCTAATTTTAAAAATCCTATAGACAAAATTCTTATTATTAAACCTAATTGACTTAAAGTAGATAAAGCAATAATTTTTTTTAAATCAAATTCAAAATTAGCTCCTAATCCAGCTATAAATATTGTTAATCCAGATAATAATAATATTAATTGTCCTAACCAAGAAGTTCTTAAGATAATATTAAATCGAATTAATAAATATACACCAGCTGTAACTAATGTAGAAGAATGAACTAAAGCAGAAACAGGTGTAGGAGCAGCTATAGCTGCAGGTAACCAAGAAGAAAAAGGAATCTGAGCTCTTTTAGTTATAGCAGCTAATATTACTAATCTTCCAATTATTAACATTTCAAATTCATTTTGTATAATTTCTAAATAAAAAATATAATTTCATCTTCCATAATTTAATATTCAAGCAATAGAAAGAAGTAAAGCTACATCCCCAATTCGATTAGATAACGCAGTTAATATACCAGCATTATAAGATTTAATATTTTGAAAATAAATTACTAAACAATAAGAAACAAGTCCTAAACCATCTCACCCTAATAAAATTCTAATTAAATTTGGTCTAATAATTAACAATATTATTGATAAAACAAATATTAATACTAATATAATGAATCGATTAATATGATTGTCATTTATTATGTATTCCTTTCTATAAAAAATCACTAAAGAAGAAATTATAAGAACAAAAGATATAAATAATAAACTTATTCAATCAAAAAGAAAAGTTATAACAATTCTT
			ATAGAATTTAAAGAAACTAATTCTCACTCAATAAAATAAATCATATCATTTAACAAAAAATATAAACTTAATAAAAAACATGATAAACTTATAGAAATTAAATTAACAAATCTAATTCTACAAATAGATAAATATTTCATGATTTAAAATGAATATTTTCATATCACTAACACCACAAATTAGTATTTTTTTTAAACTATTTAAATATAATCATAATATAAATGATTCTCTTTTTAAAATTAATAAATTTAAAGGCAATCAATGTAACAATATTAATAAATATTCTCGAATTTTACCTCTTCTAAATGAATATACTCCAGAAAATAATTTACCATGCTGACTAAAAGAATATAAATATAAAGTATAAGCAGCTCTAAAAAAAGATAAAAAAGATAATAAAATTATAGAAATTCAAGATCAAGAAACAATTCTATTTAATAAAGAAATTTCTCCTAATAAATTTAATGTTGGAGGAGCTGCTATATTAGCTGATCTTAATAAAAATCATCATAAAGTTATCGAAGGTATAAAATTTAATAAACCTTTATTAATTAATATTCTTCGACTTCCAAGACGTTCATAAGATACATTAGCTAAACAAAATAACCCAGAAGAACATAAACCATGAGCAATTATTAATGTATAAGAACCACATAAACCTCAATAAGTTATAGTTAAAAGTCCTGATAGAACAATTCCTATATGAGCAACAGATGAATAAGCAATTAAAGCCTTTAAATCAGTTTGACGTAAACAAACTAATCTAACTAATACACCTCCTACTAATCTAATTCTAATTCAAACAAATCTATACTTCAAATTTATTAACTGTAAAAAACTAATAACTCGTAATATTCCATAACCTCCTAATTTTAGTATAATACCTGCTAAAATTATAGACCCAGAAACTGGAGCTTCAACATGAGCTTTAGGTAATCATAAATGAACTAAAAATATTGGTATTTTTACTAAAAAGGCACACAATAAACAAAAATATAATAAATCATAATTAAACATAAAATTATTTATTAAATAAAAATTTATTGAACCAATTTTATTTATTACATAAAAAATACCAATTAATATAGGTAAAGAAACTAATAAAGTATAAAATAATAAATATAAACCAGCTTGTAAACGTTCTGGCTGATAACCTCAACCTAAAATTAAAAATAATGTAGGAATTAATCTTCTTTCAAAAAATAAATAAAATATAAATAATCTTATTCTTGAAAAAGTTAAAATCAACAATAATAATAAAATAATAATATTTAATAAAAATAAATTTTTATAATTATTATGTTTATTAATTATTTCTCTAGCTAATAATATTAATGAACAAATTCATAAACTTAATAAAATTAATCCATAAGATAATATATCACAACCTAAAAAATAAGAAATTTCTGATCAATAATTTATAAAATTATTTATTAATAAAAAAATAAATCTAATAAAAAATATTATAATTTGTACCATTCAATATATATTATTAATAAAACAAAAAGGAATTAAAAATAATAAAAAAAAAATAATTTTTAACATTATATAATTCTAAAAGATTGAAAATAATCATTACCATGAGTACGAATTATAGAAACTAAAATTGATAAACCTAAGGCCCCTTCACATACTCTAAATGTCAAAAATATTATTCTAAAATAACTTTCATAATTTAATATATTTAAATAAATAAATAATATAAAAAATAATATTAAAACAATAAATTCTAAACTTAAAAGTATTGAAAGTAAATGTTTCCGATTAGAAACAAAACAAAATAACCCTAAAATAAATAAAATTATAGGTAAACTTCAATATAAAATTATAATCATTAGTTTTAATAGTTTAATAAAAACATTGGTCTTGTAAATCAAAAATAAGATTATTTCTTTTAAAACTTCAAGAGAAAAGAAATTTCTTTTTCATTAATCCCCAAAATTAATATTTTAAATAAACTACCTCTTGAAATTATTCAATTAATATTATACTCATTAATT
			ATTACTACTTCCATTATTTTTCTAAATATAATTCATCCATTAGCTTTAGGATTAACTTTATTAATTCAAACAATTTTTGTATGTTTACTAACTGGATTAATAACTAAAAGTTTTTGATATTCATATATTTTATTTTTAATTTTTTTAGGAGGAATACTTGTATTATTTATTTACGTAACATCTTTAGCCTCTAATGAAATATTTAATTTATCAATAAAATTAACTCTATTTTCTTCATTAATTTTAATTTTTATATTAATTTTATCATTTATTATAGATAAAACTTCTTCTTCTTTATTTTTAATAAATAATGATATACAATCTATTATTAATATAAATTCTTATTTTATAGAAAATTCTTTATCTTTAAATAAATTATATAATTTTCCCACAAATTTTATTACAATTTTATTAATAAATTATTTATTAATTACTTTAATTGTTATTGTAAAAATTACAAAATTATTTAAAGGACCTATTCGAATAATATCTTAATTAATGAATAAACCTTTACGAAATTCCCATCCTCTATTTAAAATTGCCAATAATGCTTTAGTAGATTTACCAGCTCCAATTAATATTTCAAGATGATGAAATTTTGGATCATTACTTGGATTATGTTTAATTATTCAAATTTTAACCGGATTATTTTTAGCTATACATTACACAGCTGATATTAATCTAGCTTTCTATAGTGTTAATCATATTTGTCGAGACGTTAATTATGGTTGATTATTACGAACTTTACATGCTAACGGTGCATCATTTTTTTTTATTTGTATTTACTTACATGTAGGACGAGGAATTTATTACGGTTCATATAAATTTACTCCAACTTGATTAATTGGAGTAATTATTTTATTTTTAGTAATAGGAACAGCTTTTATAGGATACGTATTACCTTGAGGACAAATATCATTTTGAGGAGCTACTGTAATTACTAATTTATTATCAGCTATCCCTTACTTAGGTATAGATTTAGTTCAATGATTATGAGGTGGATTTGCTGTTGATAATGCCACTTTAACTCGATTTTTTACATTCCATTTTATTTTACCTTTTATTGTTCTTGCTATAACTATAATTCATTTATTATTCCTTCATCAAACAGGATCTAATAATCCTATCGGATTAAATTCTAATATTGATAAAATTCCTTTTCATCCTTATTTTACATTTAAAGATATTGTAGGATTTATTGTAATAATTTTTATTTTAATTTCATTAGTATTAATTAGACCAAATTTATTGGGAGACCCTGATAACTTTATTCCAGCAAATCCTTTAGTAACACCTGCCCATATTCAACCAGAATGATATTTTTTATTTGCTTATGCTATTTTACGATCTATTCCAAATAAATTAGGAGGAGTTATTGCATTAGTTTTATCAATTGCAATTTTAATAATCCTTCCTTTTTATAATTTAAGAAAATTCCGAGGGATTCAATTTTATCCTATTAATCAAGTAATATTCTGATCTATATTAGTAACAGTAATTTTATTAACTTGAATTGGAGCTCGACCAGTTGAAGAACCTTATGTATTAATTGGACAAATTTTAACTGTTGTATATTTCTTATATTATTTAGTAAACCCATTAATTACAAAATGATGAGATAATTTATTAAATTAAATAGTTAATGAGCTTGAATAAGCATATGTTTTGAAAACATAAGATAGAATTTAATTTTCTATTAACTTTTACTAAAAAAAATTCACTATAATAAAGAAAATAATAAAATTTTAAACCCAATAAAAAATAATAAATAATTTAAAGAAAAAGATAAAAAACATTTTCAAGCTAAATATATTAATTTATCATAACGAAATCGAGGTAAAGTTCCTCGAACTCAAATAAAAACAAAAGAAATAAAAGTTAATTTTATATAAAATAATAAATTAAACACATCACAACCTAAAAAAATAACGCAAAATAATATTCTTATAAATAAAATTCTCGCATATTCAGCTATAAAAATTAAAGCAAAACCCCCTCTT
			CTATATTCTACATTAAATCCTGAAACTAATTCTGATTCTCCTTCAGCAAAATCAAAAGGAGTACGATTAGTTTCAGCTAATGAAATAGATACTCAAACTAAAGCTATAGGAAATAAAATAATTAAAAATCATATATAAACTTGATAAAAAAAAAAATAAATTATATTATAACTTCCAATTAAAAAAATAAAAGATAATAAAATTAAAGCTAAACTAACTTCATAAGAAATAGTCTGAGCCACAGCTCGCAAACCTCCTAATAAAGCATAATTAGAATTAGACGACCAACCAGCTACTATAACAGTATAAACCCCCAATCTAGTACAACATAAAAAAAATAAACCACCCAAATTAAAAGAATATAATTTTACAAAAAAAGGCATACATATTCAAACAAATAATGATAAAAATAAAGAAAAAATTGGAGAAATATAATATCTTAAATAATTAGATAATAAAGGATAAGTTTGTTCTTTTGTAAATAATTTAATCGCATCACAAAAAGGTTGAGGAATTCCTATTAAACCAACTTTATTAGGACCTTTACGAATTTGAATATATCCTAAAACTTTTCGTTCTAATAAAGTTAAAAAAGCTACACTTACTAATACACAAATAATTAATAACAAACTACCAATTAATGACAAAATAAATTCTATATAAAACAAGTACTATTTGTAATAAAAATCACATATATAAATTCTAAATTTATTGCACTAATCTGCCAAAATAGTTTTATATTAATAATATTCTTATAAAAAATATAATTATTTTGATATTTGGTCCTTTCGTACTAAAATATCACAATTTTTTAAAGATAGAAACCAACCTGGCTTACACCGGTTTGAACTCAGATCATGTAAGAATTTAAAAGTCGAACAGACTTAAAATTTGAACGGCTACACCCAAAATTATATCTTAATCCAACATCGAGGTCGCAATCTTTTTTATCGATATGAACTCTCCAAAAAAATTACGCTGTTATCCCTAAAGTAACTTAATTTTTTAATCATTATTAATGGATCAAATATTCATAAATTTATGTTTTTAAAAAATTAAAAGTTTTTTAAATTTTAATATCACCCCAATAAAATATTTTTATTTATTAAAATTTAATTAATCTATATAATTAAAATAAAAAAAAATATAAAGATTTATAGGGTCTTCTCGTCTTTTAAATAAATTTTAGCTTTTTGACTAAAAAATAAAATTCTATAAAAATTTTAAATGAAACAGTTAATATTTCGTCCAACCATTCATTCCAGCCTTCAATTAAAAGACTAATGATTATGCTACCTTTGCACAGTCAAAATACTGCGGCCATTTAAAATTTTCAGTGGGCAGGTTAGACTTTATATATAATTCAAAAAGACATGTTTTTGTTAAACAGGCGAATATTATTTTTGCCGAATTCTTTATTTAAACTTTTCATATAAATTAATTTTAACATTATTATATACTAATTTTATCATTATTACTTAATTTTAATAATTAAAACTAACATTTTAATAAATAATTAAAATTTAATAAATAATTTAATTTATAAAATAAATTATAACACATTTTTTAATAATTGCTAATTCTAAGCATATATTTATTAAATCTATTTAATATTTTTAAAAATTTATTTTATAGCTTATCCCATAAAACATTAAAATTATAAATTAATTAATTAAATAAATAATTAAGTAAATTTATAATTTCTAAATTAAATTTATTTCTTAAAAAACTAGATACCTTTAAAAACGAATAACATTTCATTTCTAATATAATATTATAAATAATTTTATCACATTAACTTAAATATTATATTAACTCTTTTAAAATCGAGAAAAATAAATATTTATTTTTTATTTAATAAACACTGATACACAAGGTACAATAAATTAAATTTTCTTTTAAAATAAAATTTTTTCAAATTATTTCAATTTTCTTTTACAATACTAATAAACTATTATTAAAATTATTTTTTCTTTAAACAATACTAAAACTTTAAATTT
			TATAGTTATTTCTAATAATTTTTTAAAAAATAATAAAAATTAATAAATAAAAACTAACTCAATTTATATTGATTTGCACAAAAATCTTTTCAATGTAAATGAAATACTTTACTTAATAAGCTTTAAATTGTCATTCTAGATACACTTTCCAGTACATCTACTATGTTACGACTTATCTTACCTTAATAATAAGAGCGACGGGCGATGTGTACATATTTTAGAGCTAAAATCAAATTATTAATCTTTATAATTTTACTACTAAATCCACTTTCAAAAATTTTTTCATAATT--------TTATTCATATAAATAAATTTATTGTAACCCATTATTACTTAAATATAAGCTACACCTTGATCTGATATAAATTTTTATTAAAATTATTGAATATTATTATTCTTATAAAATATTCTGATAACGACGGTATATAAACTGATTACAAATTTAAGTAAGGTCCATCGTGGATTATCGATTAAAAAACAGGTTCCTCTAGATAGACTAAAATACCGCCAAATTTTTTAAGTTTCAAGAACATAACTATTACTACTTTAGCAATTTATTTACATTTTAAATAATAGG------------GTATCTAATCCTAGTTTTTTATTAA--AATTTTTTAACCTCAATTACATTTTTATATAATAATTTAAATATAAAATTTCACTTAATATATTTAATTTTATTATTATTAATAAATTTAATTTAATTAATACTAAAAAAATTTATTTGTATTAATGGTATAACCGCGACTGCTGGCACCA---------------ATTTAGTCAATACTTTTTTATATTGCTATTTCTAAATTTCTTTAATTAATAATATTAATTACTGCGAATAAATTTTCATATTTATTTTTTAAATAAATATAAAATCACACAAAAATTTACATATAAATCAAATTAATAACAAATTTTTAAGCCAAAATAAAACTTTAAATTTTTATTTTTGATTTTTTATTATTAATTAAATATTAATAATTTTTATAAAAATAA------------TTTTTTAAAGAAAAATTAAAATTAATTTTAATTAAATATTAAAATAATTTAATTTTATAATAAAATTTTTATCATATTATAATAATATAAAAATTTTATAAATTTATTTTTTAAATTTTACAAAATTTTTAAAATTTTTATTTTTTTTAAAAAAAATAATTTTTAACAAAAAAAAT-TTTATCAAATATTAATAATAAATAAATTTTAATTTTAAAATTAAAAATTTTAATTTTACACTTTTTTAAAAATATTTTTTTTTTAAAAAAAAATTTTTTTTTAAAAAAATTTTTTTTTAAAAAAATTTTAAAAAATTATAGATTAATTTCTTTTAAATGACTAAAAAAAATTTTTTTTTTTAAGTATTTTAAAACTTTTTTTTTACAATTTTTTAAAAAATATATAAATATAAATTTTAAAAATTTTTTTTTTTTTAAAAAAAATGAAAATTATATTATAAAAATATTTTTTTTACAAAAATGAAAATTTAATCTATTAAAAAAAATTATTAAAATTTTTATGAATAAATAAAAAAAGTAATAAATTTATTAAAAATCAATATATATATAATAATAAATAATTTGATTATTAATTAAATTATACGAATAATAAATATAATAAATAATTTATTTTAATCACTAAATCTGAAATAA--AATTATATA--TATATATATATATATAAATAAATAAAAATAAATTTATTCCCCCTATTTATAAATTTATTATATAATTAAAACTTAAAAAATATTTTTTT-----------TTTATTAAATTATACTTAATAAACTATTTTTATAATAAATTATTTTATAAATAAAATTATTTAAAATAATTAATAAAAATATTTTTATTATAATAAAAATTAAAAATAATTTTTAAAAAATTTAATTTATATATATATATATATATATATATAATTTTTAATTTTCAATTAAATTATATAAATATAATAAAATAATTTATTTTAATCACTAAAT
			CTGAAATAATTAATTATA--TATATATATATATATATATATATATATATATA-ATAAAT-AAAATAAATTTATTCCCCCTATTCATAAATTTATT-TATAATTAAAACTTAAAAAATATTTTTTTTTAAAAAAAAAT-ATTTATTAAATTATACTTAATAAACTATTTTTATAATAAATTATTTTATAAATAAAATTATTTTAAATAATTAATAAAAATATTTTTAATATAATAAAAATTTAAAATGATTTTTTATAAAAATTCAATTCATATTTATATATATATATATATAATTTAATTTTCAATTAAATTATATAAGTATAATAAAATAATTTATTTTAATCACTAAATCTGAATTAATTAATTATATATATATATATATATATAAAAAAAATGAAAATAAATTTATTCCCCCTATTCATAAATTTATTATATAATTAAAACTTAAAAAGTATTTTTTTTTTAAAAAAAAATTATTTATTAAATTATACTTAATAAACTATTTTTATAATAAATTATTTTATAAATAAAATTATTTAAAATAATTTATAA------------------------------------------------------------------------------------------------TAATTTAATTTTCAATTAAATTATATAAGTATAATAAAATAATTTATTTTAATCACTAAATCTGAATTAATTA---------------------------ATAAAAAAATGAAAATAAATTTATTCCCCCTATTCATAAATTTATTATATAATTAAATCTTAAAAAGTATTTTTTTTTAAAAAAAAAATTATTTATTAAATTATACTTAATAAACTATTTTTATAATAAATTATTTTATGAATAAAATTATTTAAAATAATTAATAAAAATATTTTTA-TA-AA------------------------------TT-AATTCATATATT-ATATATTTATATATATATATATATATATATAATTTAATTTTCAATTAAATTATATAAGTATAATAAAATAATTTATTTTAATCACTAAATCTGAATTAATTA----TA--------------------------------TAAAAAATGAAAATAAATTTATTCCCCCTATTCATAAATTTATTATATAATTAAATCTTAAAAAGTATTTTTTTTTAAAAAAAAATTATTTATTAAATTATACTTAATAAACTATTTTTATAATAAATTATTTTATAAATAAAATTATTTAAAATAATTAATAAAAATTATATATATATATAAATGAAAATAATTTTTAAATTTTAATAATAAATAAATTTAATAATTAATAATTAAATAAAATCTATTCATTATTAATATTTAATTAATAATAAATAAATTTAATAACTAATAATTAAATAAAATTTATTTATTACTAATATTTAATTAATAATAAAAAATCAT--TTTTTTTTTTTTTTTTT----TTTAATTAATTATTATATATTTATAAATTTATATATTATTCAATATTTATAATATATATATATATATATATATA-AAAAATTAAATTATTTAAATAATTTAATATAAATTTTTAAAAAATTTCTTAAATGTATTATTTTTATAAAAAATATTTAT------------------------------------ATTTTTAATAAATAAATTTTATAATGAAATATAATTTATTTATTTTTCATTTTTTTAAAAAAAATTTAAAAAAAAATATTTTTTTTTTAAAAAAAAA--------------------------------CTATATACTAATTATAAATTAATAGATATTTATATATATATAAATATTTAATATATTATTATATATCTAATAATTTAAATAAAAAATTTTAAAATTTAAAAATGTAGATATAATTTATAAAAATTTATATTCTCATATTTATTTATTATTAATTTAATTTATATAAATAATATAATAATTTAATTAATTATTAT
			ATATTTATAAATTTATATATTATTGAATATTTATATAATATATATATATATATAGAAAAATTAAATTATTTAAATAATTTAATATAAATTTTTTAAAAATTTCTTAAATGTATTATTTTTATAAAAAATATTTATATAATAAAATCATTTTTTTTTAAAAATAAACAAAAAATTTTTAATAAATAAATTTTATAATGAAATATAATTTATTTATTTTTCATTTTTTTAAAAAAAAATTTTTTAAAAAAAAATAATTTTTTTTTAAAAAAAACTATATACTAATTATAAATTAATAGATATTTATATATATATAAATATTTAATATATTATTATATATCTAATAATTTAAATAAAAAATTTTAAAATTTAAAAATGTAGATATAATTTATAAAAATTTATATTCTCATATTTATTTATTATTAATTTAATTTATATAAATAATATAATAATTTAATTAATTATTATATATTTATAAATTTATATATTATTGAATATTTATATAATATATATATATATATAGAAAAATTAAATTATTTAAATAATTTAATATAAATTTTTAAAAAATTTCTTAAATGTATTATTTTTATAAAAAATATTTATATAATAAAATCATTTTTTTTAAAAATAAACAAAAAATTTTTAATAAATAAATTTTATAATGAAATATAATTTATTTATTTTTCATTTTTTTAAAAAAAATTTTTTAAAAAAAAATA-TTTTTTTTTAAAAAAACTATATACTAATTATAAATTAATAGATATTTATATATATATAAATATTTAATATATTATTATATATCTAATAATTTAAATAAAAAATTTTAAAATTTAAAAAT--------------GTAGATATAATTTATAAAAATTTATATTCTCATATTTATTTATTATTAATTTAATTTATATAAATAATATAATAATTTAATTAATTATTATATATTTATAAATTTATATATTATTGAATATTTATATAATATATATATATATATAGAAAAATTAAATTATTTAAATAATTTAATATAAATTTTTAAAAAATTTCTTAAATGTATTATTTTTATAAAAAATATTTATATAATAAAATCATTTTTTTTTAAAAATAAACAAAAAATTTTTAATAAATAAATTTTATAATGAAATATAATTTATTTATTTTTCAATTTTTTTAAAAAAAATTTTTTAAAAAAAATA-TTTTTTTTTAAAAAAACTATATACTAAATATAAATTAATAGATATTTATATATATATAAATATTTAATATATTATTATATATCTAATAATTTAAATAAAAAATTTTAAAA-----TTTAAAAATGTAGATATAATTTATAAAAATTTATATTCTCATATTTATTTATTATTAATTTAATTTATATAAATAATATAATGATTTAATTAATTATTATATATTTATAAATTTATATATTATTGAATATTTATATATAATATATATATATATAGAAAAATAAAATTATTTAAATAATTTTTCATAAAATTTAAAAAAATTTCTTAAATGTATTATTTAATAAAAAATTACTTTTTAAAAAAAATAATTTTAATTTTTTAAAAAAAATAGTAAATAATAAAAAAAAAAAAAAAAAAAAATGAAAATTATATTATT
		</sequence>
		<sequence>
			<taxon idref="Drosophila_mela-ogaster_SRR1183652"/>
			WAT-AATTGCCTGATAAAAAGGATTACCTTGATAGGGTAAATCATGCAGTTTTCTGCATTCATTGACTGATTTATATATTATTTATAAAGATGATTTTATATTTAATAGAATTAAACTATTTCTAAAAGTATCAAAAACTTTTGTGCATCATACACCAAAATATATTTACAAAAAGATAAGCTAATTAAGCTACTGGGTTCATACCCCATTTATAAAGGTTATAATCCTTTTCTTTTTAATTTTTAATAATTCGTCAAAAATTTTATTTATTACAATTATAATTATTGGGACATTAATTACAGTTACATCTAATTCTTGGTTAGGAGCTTGAATAGGTTTAGAAATTAATTTATTATCTTTTATCCCCCTATTAAGAGATAATAATAATTTAATATCTACAGAAGCTTCTTTAAAATATTTTTTAACCCAAGTTTTAGCTTCAACTGTTTTATTATTTTCTTCAATTTTATTAATATTAAAAAATAATATAAATAATGAAATTAATGAATCTTTTACATCCATAATTATTATATCAGCTTTATTATTAAAAAGTGGAGCCGCTCCTTTCCATTTTTGATTTCCTAATATAATAGAAGGTTTAACATGAATAAATGCTTTAATATTAATAACTTGACAAAAAATTGCACCTTTAATATTAATTTCTTATCTCAATATTAAATATTTATTATTAATTAGAGTAATTTTATCGGTTATTATTGGAGCTATTGGAGGACTAAATCAAACTTCTTTACGAAAATTAATAGCATTTTCTTCAATTAATCATTTAGGATGAATATTAAGATCTTTAATAATTAGAGAATCAATTTGATTAATTTATTTTTTTTTTTATTCATTTTTATCATTTGTATTAACATTTATATTTAATATTTTTAAATTATTTCATTTAAATCAATTATTTTCTTGATTTGTTAATAGAAAAATTTTGAAATTTACATTATTTATAAATTTTTTATCATTAGGAGGATTACCTCCATTTTTAGGATTTTTACCAAAATGACTTGTAATTCAACAATTAACATTATGTAATCAATATTTTATATTAACAATTATAATAATATCAACTTTAATTACATTATTTTTTTATTTACGAATTTGTTATTCCGCTTTTATAATAAATTATTTTGAAAATAATTGAATCATAAAGATAAATATAAATAGTATTAATTATAATATATATATAATTATAACTTTTTTTTCAATTTTTGGATTATTTTTAATTTCTTTATTTTATTTTATATTTTAAGGCTTTAAGTTAATAAAACTAATAACCTTCAAAGCTATAAATAAAGAAATTTCTTTAAGCCTTAGTAAAACTTACTCCTTCAAAATTGCAGTTTGATATCATTATTGACTATAAGACCTAATTAATTTGTCCTTATTTGATTAAGAAGAATAAATCTTATATATAGATTTACAATCTATCGCCTAAACTTCAGCCACTTAATCAATAATCGCGACAATGATTATTTTCTACAAATCATAAAGATATTGGAACTTTATATTTTATTTTTGGAGCTTGAGCTGGAATAGTTGGAACATCTTTAAGAATTTTAATTCGAGCTGAATTAGGACATCCTGGAGCATTAATTGGAGATGATCAAATTTATAATGTAATTGTAACTGCACATGCTTTTATTATAATTTTTTTTATGGTTATACCTATTATAATTGGTGGATTTGGAAATTGATTAGTGCCTTTAATATTAGGTGCTCCTGATATAGCATTCCCACGAATAAATAATATAAGATTTTGACTACTACCTCCTGCTCTTTCTTTACTATTAGTAAGTAGAATAGTTGAAAATGGAGCTGGAACAGGATGAACTGTTTATCCACCTTTATCCGCTGGAATTGCTCATGGTGGAGCTTCAGTTGATTTAGCTATTTTTTCTCTACATTTAGCAGGGATTTCTTCAATTTTAGGAGCTGTAAATTTTATTACAACTGTAATTAATATACGATCAACAGGAATTTCATT
			AGATCGTATACCTTTATTTGTTTGATCAGTAGTTATTACTGCTTTATTATTATTATTATCACTTCCAGTACTAGCAGGAGCTATTACTATATTATTAACAGATCGAAATTTAAATACATCATTTTTTGACCCAGCGGGAGGAGGAGATCCTATTTTATATCAACATTTATTTTGATTTTTTGGTCACCCTGAAGTTTATATTTTAATTTTACCTGGATTTGGAATAATTTCTCATATTATTAGACAAGAATCAGGAAAAAAGGAAACTTTTGGTTCTCTAGGAATAATTTATGCTATATTAGCTATTGGATTATTAGGATTTATTGTATGAGCTCATCATATATTTACCGTTGGAATAGATGTAGATACTCGAGCTTATTTTACCTCAGCTACTATAATTATTGCAGTTCCTACTGGAATTAAAATTTTTAGTTGATTAGCTACTTTACATGGAACTCAACTTTCTTATTCTCCAGCTATTTTATGAGCTTTAGGATTTGTTTTTTTATTTACAGTAGGAGGATTAACAGGAGTTGTTTTAGCTAATTCATCAGTAGATATTATTTTACATGATACTTATTATGTAGTAGCTCATTTTCATTATGTTTTATCTATAGGAGCTGTATTTGCTATTATAGCAGGTTTTATTCACTGATACCCCTTATTTACTGGATTAACGTTAAATAATAAATGATTAAAAAGTCATTTCATTATTATATTTATTGGAGTTAATTTAACATTTTTTCCTCAACATTTTTTAGGATTGGCTGGAATACCTCGACGTTATTCAGATTACCCAGATGCTTACACAACATGAAATATTGTATCAACTATTGGATCAACTATTTCATTATTAGGAATTTTATTCTTTTTTTTTATTATTTGAGAAAGTTTAGTATCACAACGACAAGTAATTTACCCAATTCAACTAAATTCATCAATTGAATGATACCAAAATACTCCGCCAGCTGAACATAGATATTCTGAATTACCACTTTTAACAAATTAATTTCTAATATGGCAGATTAGTGCAATAGATTTAAGCTCTATATATAAAGTATTTTACTTTTATTAGAAAATAAATGTCTACATGAGCTAATTTAGGTTTACAAGATAGAGCTTCTCCTTTAATAGAACAATTAATTTTTTTTCATGATCATGCATTATTAATTTTAGTAATAATTACAGTATTGGTGGGATATTTAATATTTATATTATTTTTTAATAATTATGTAAATCGATTTCTTTTACATGGACAACTTATTGAAATAATTTGAACTATTTTACCAGCAATTATTTTACTATTTATTGCTCTTCCTTCTTTACGTTTACTTTATTTATTAGATGAAATTAATGAACCATCTGTAACTTTAAAAAGAATCGGCCATCAATGATATTGAAGTTACGAATATTCAGATTTTAATAATATTGAATTTGATTCATATATAATTCCAACAAATGAATTAATAACTGATGGATTTCGATTATTAGATGTTGATAACCGAGTAGTTTTACCTATAAACTCACAAATTCGAATTTTAGTAACAGCTGCTGATGTTATTCATTCTTGAACAGTACCTGCTTTAGGAGTAAAAGTTGACGGTACACCTGGACGATTAAATCAAACTAATTTTTTTATTAATCGACCGGGTTTATTTTATGGTCAATGTTCAGAAATCTGTGGGGCTAATCATAGATTTATACCGATTGTAATTGAAAGTGTTCCTGTAAATTACTTTATTAAATGAATTTCTAGAAATAACTCTTCATTAGATGACTGAAAGCAAGTACTGGTCTCTTAAACCATTTAATAGTAAATTAGCACTTACTTCTAATGATAAAAAATTAGTTAAAATCATAACATTAGTATGTCAAACTAAAATTATTAAATAATTAATATTTTTTAATTCCACAAATAGCACCTATTAGATGATTATTATTATTTATTATTTTTTCTATTACATTTATTTTATTTTGTTCTATTAACTATTATTCTTATA
			TACCAAATTCACCTAAATCTAATGAATTAAAAAATATCAACTTAAATTCAATAAATTGAAAATGATAACAAATTTATTTTCTGTATTTGACCCCTCAGCTATTTTTAATTTTTCACTTAATTGATTAAGAACATTTTTAGGACTTTTAATAATTCCGTCAATTTATTGATTAATACCTTCTCGTTACAATATTATATGAAATTCAATTTTATTAACTCTTCATAAAGAATTTAAAACTTTATTAGGACCATCAGGTCATAATGGATCTACTTTTATTTTTATTTCTTTATTTTCATTAATTTTATTTAATAATTTCATAGGATTATTTCCATATATTTTTACAAGAACAAGACATTTAACTTTAACTTTATCTTTAGCTTTACCTTTATGATTATGTTTTATATTATATGGATGAATTAATCATACACAACATATATTTGCTCATTTAGTTCCTCAAGGAACACCCGCTATTCTTATACCTTTTATAGTATGTATTGAAACTATTAGAAATATTATTCGACCTGGAACATTAGCTGTTCGATTAACTGCTAATATAATTGCTGGACATTTATTATTAACTCTTTTAGGAAAAACAGGATCTTCTATATCTTATATATTAATAACATTTTTATTAATAGCTCAAATTGCTTTATTAGTATTAGAATCAGCTGTAGCTATAATTCAATCTTATGTGTTTGCTGTATTAAGAACTTTATATTCTAGAGAAGTAAATTAATGTCTACACACTCAAATCACCCTTTCCATTTAGTGGATTATAGTCCATGACCATTAACAGGAGCTATCGGAGCTATAACAACTGTATCAGGTATAGTAAAATGATTTCATCAATATGATATTTCATTATTTGTATTAGGTAATATTATTACTATTTTAACTGTATATCAATGATGACGAGATGTATCACGAGAAGGAACATACCAAGGATTACATACTTATGCAGTAACTATTGGTTTACGATGAGGAATAATTTTATTTATTTTATCAGAAGTTTTATTTTTTGTGAGATTTTTTTGAGCTTTTTTTCACAGAAGTTTATCACCCGCTATTGAATTAGGAGCATCATGACCTCCTATAGGAATTATCTCATTTAATCCATTTCAAATTCCTTTATTAAATACAGCTATTTTATTAGCTTCAGGAGTTACTGTAACTTGAGCCCACCATAGACTTATAGAAAATAATCATTCACAAACTACTCAAGGATTATTTTTTACAGTTTTACTAGGAATCTATTTTACAATTCTTCAAGCTTATGAATATATTGAAGCTCCATTTACTATTGCAGACTCAATTTATGGATCAACATTTTTTATAGCAACAGGATTCCACGGAATTCATGTATTAATCGGAACAACTTTTTTATTAGTATGTTTACTACGACATTTAAATAATCACTTTTCAAAAAATCATCATTTTGGTTTTGAAGCAGCTGCATGATATTGACATTTTGTCGATGTAGTTTGATTATTTTTATATATCACAATTTACTGATGAGGAGGATAATTATATTATTAATTAAATATCTATATAGTATAAAAGTATATTTGACTTCCAATCATAAGGTCTATTAATTAATAGTATAGATAATTTTTTCTATTATTTTTATTGCTTTATTAATTTTATTAATTACAACTATTGTTATATTTTTAGCTTCAATTTTATCAAAAAAAGCTTTAATCGACCGAGAAAAAAGATCCCCATTTGAATGTGGATTTGATCCAAAATCTTCATCTCGATTACCATTTTCTTTACGTTTTTTTTTAATTACTATTATTTTTTTAATTTTTGATGTAGAGATTGCATTAATTCTACCTATAATTATTATTATAAAATATTCTAATATTATAATTTGAACAATTACTTCAATTATTTTTATTTTAATTTTATTAATTGGATTATACCATGAATGAAATCAAGGAATGTTAAATTGATCAAACTAATATATTTATATATATATATATAGGGTTGTAGTTAAATAT
			AACATTTGATTTGCATTCAAAAAGTATTGAATATTCAATCTACCTTATTAATTTAATAACTGAATATGAAGCGATTGATTGCAATTAGTTTCGACCTAATCTTAGGTAATTATACCCTTATTCTTTAATTGAAGCCAAAAAGAGGCATATCACTGTTAATGATATAATTGAATTTTAAATTCCAATTAAGGAAATATGATGATCAAGTAAAAGCTGCTAACTTTTTTCTTTTAATGGTTAAATTCCATTTATATTTCTATTTATATAGTTTAAATAAAACCTTACATTTTCATTGTAATAATAAAATATTATATTTTTATAAATTACTAAAATTAATTCACTATATCCAAAGATTTAATAATCTCCATAACATCTTCAATGTCAAACTCTAGTATAAGCTATTTGGATATAAAAATAATAAAATTAATAAAATTAAAATTCAAAATACAAATAATAATAAATAAATTTTCAAAGAATTATTATGTATTAAAAATAAAGTTTTAGAATATATAGATAATTTTTGATATAAATGTTGACCTCCAAAATATTCTGATCAACCTTGATCAAAACTTTTTACAACTAATTGACCATAATTTAAAGGATAAAAAATTATACCATAAGTTCTTATATAAGGTATAAATCATATAGACCCTAAAAAAGTTCTTAAATTATATATAAATAAAGATTTATTTAAAAAAAATAAATTTCTTAAAGAAATTAAATATCCAAATAAACCCCCTACAATACATACAAATAATGTTAACAATTTTATATAAATAGGTAAACAAATTATATAAGGAAAAGGAAAAATCAATCAATTTAATATTCTACCTCCAATAATTCTTATAATTAATAATCCTATTATACCACGGAGTATAATTCAACTTTCATCATTTAATATATTCAATCTACCGCAATTTAAATCACCGGTTATTGAATAATAAACTAATCGAAATGAATAACTAACAGTTAAACCCGTAGAAAAATAGTATAAAAAAAATGAAAACATATTAACATTTCTAATTCTAACAATTTCTAAAATTATATCCTTAGAATAGAATCCAGCTAAAAAAGGTATTCCACATAAAGCTAAATTAGATACGTTAAAACAAGCTGAAGTTAAAGGTATATGAATTCTTAACCCCCCTATTAAACGAATATCTTGAGAATTATTTATATTGTGAATAATAGCCCCAGCACATATAAACAATAATGCTTTAAATAAAGCATGAGTTAATAAATGAAATATAGCTAATTTTAAAAATCCTATAGACAAAATTCTTATTATTAAACCTAATTGACTTAAAGTAGATAAAGCAATAATTTTTTTTAAATCAAATTCAAAATTAGCTCCTAATCCAGCTATAAATATTGTTAATCCAGATAATAATAATATTAATTGTCCTAACCAAGAAGTTCTTAAGATAATATTAAATCGAATTAATAAATATACACCAGCTGTAACTAATGTAGAAGAATGAACTAAAGCAGAAACAGGTGTAGGAGCAGCTATAGCTGCAGGTAACCAAGAAGAAAAAGGAATCTGAGCTCTTTTAGTTATAGCAGCTAATATTACTAATCTTCCAATTATTAACATTTCAAATTCATTTTGTATAATTTCTAAATAAAAAATATAATTTCATCTTCCATAATTTAATATTCAAGCAATAGAAAGAAGTAAAGCTACATCCCCAATTCGATTAGATAACGCAGTTAATATACCAGCATTATAAGATTTAATATTTTGAAAATAAATTACTAAACAATAAGAAACAAGTCCTAAACCATCTCACCCTAATAAAATTCTAATTAAATTTGGTCTAATAATTAACAATATTATTGATAAAACAAATATTAATACTAATATAATGAATCGATTAATATGATTGTCATTTATTATGTATTCCTTTCTATAAAAAATCACTAAAGAAGAAATTATAAGAACAAAAGATATAAATAATAAACTTATTCAATCAAAAAGAAAAGTTATAACAATTCTT
			ATAGAATTTAAAGAAACTAATTCTCACTCAATAAAATAAATCATATCATTTAACAAAAAATATAAACTTAATAAAAAACATGATAAACTTATAGAAATTAAATTAACAAATCTAATTCTACAAATAGATAAATATTTCATGATTTAAAATGAATATTTTCATATCACTAACACCACAAATTAGTATTTTTTTTAAACTATTTAAATATAATCATAATATAAATGATTCTCTTTTTAAAATTAATAAATTTAAAGGCAATCAATGTAACAATATTAATAAATATTCTCGAATTTTACCTCTTCTAAATGAATATACTCCAGAAAATAATTTACCATGCTGACTAAAAGAATATAAATATAAAGTATAAGCAGCTCTAAAAAAAGATAAAAAAGATAATAAAATTATAGAAATTCAAGATCAAGAAACAATTCTATTTAATAAAGAAATTTCTCCTAATAAATTTAATGTTGGAGGAGCTGCTATATTAGCTGATCTTAATAAAAATCATCATAAAGTTATCGAAGGTATAAAATTTAATAAACCTTTATTAATTAATATTCTTCGACTTCCAAGACGTTCATAAGATACATTAGCTAAACAAAATAACCCAGAAGAACATAAACCATGAGCAATTATTAATGTATAAGAACCACATAAACCTCAATAAGTTATAGTTAAAAGTCCTGATAGAACAATTCCTATATGAGCAACAGATGAATAAGCAATTAAAGCCTTTAAATCAGTTTGACGTAAACAAACTAATCTAACTAATACACCTCCTACTAATCTAATTCTAATTCAAACAAATCTATACTTCAAATTTATTAACTGTAAAAAACTAATAACTCGTAATATTCCATAACCTCCTAATTTTAGTATAATACCTGCTAAAATTATAGACCCAGAAACTGGAGCTTCAACATGAGCTTTAGGTAATCATAAATGAACTAAAAATATTGGTATTTTTACTAAAAAGGCACACAATAAACAAAAATATAATAAATCATAATTAAACATAAAATTATTTATTAAATAAAAATTTATTGAACCAATTTTATTTATTACATAAAAAATACCAATTAATATAGGTAAAGAAACTAATAAAGTATAAAATAATAAATATAAACCAGCTTGTAAACGTTCTGGCTGATAACCTCAACCTAAAATTAAAAATAATGTAGGAATTAATCTTCTTTCAAAAAATAAATAAAATATAAATAATCTTATTCTTGAAAAAGTTAAAATCAACAATAATAATAAAATAATAATATTTAATAAAAATAAATTTTTATAATTATTATGTTTATTAATTATTTCTCTAGCTAATAATATTAATGAACAAATTCATAAACTTAATAAAATTAATCCATAAGATAATATATCACAACCTAAAAAATAAGAAATTTCTGATCAATAATTTATAAAATTATTTATTAATAAAAAAATAAATCTAATAAAAAATATTATAATTTGTACCATTCAATATATATTATTAATAAAACAAAAAGGAATTAAAAATAATAAAAAAAAAATAATTTTTAACATTATATAATTCTAAAAGATTGAAAATAATCATTACCATGAGTACGAATTATAGAAACTAAAATTGATAAACCTAAGGCCCCTTCACATACTCTAAATGTCAAAAATATTATTCTAAAATAACTTTCATAATTTAATATATTTAAATAAATAAATAATATAAAAAATAATATTAAAACAATAAATTCTAAACTTAAAAGTATTGAAAGTAAATGTTTCCGATTAGAAACAAAACAAAATAACCCTAAAATAAATAAAATTATAGGTAAACTTCAATATAAAATTATAATCATTAGTTTTAATAGTTTAATAAAAACATTGGTCTTGTAAATCAAAAATAAGATTATTTCTTTTAAAACTTCAAGAGAAAAGAAATTTCTTTTTCATTAATCCCCAAAATTAATATTTTAAATAAACTACCTCTTGAAATTATTCAATTAATATTATACTCATTAATT
			ATTACTACTTCCATTATTTTTCTAAATATAATTCATCCATTAGCTTTAGGATTAACTTTATTAATTCAAACAATTTTTGTATGTTTACTAACTGGATTAATAACTAAAAGTTTTTGATATTCATATATTTTATTTTTAATTTTTTTAGGAGGAATACTTGTATTATTTATTTACGTAACATCTTTAGCCTCTAATGAAATATTTAATTTATCAATAAAATTAACTCTATTTTCTTCATTAATTTTAATTTTTATATTAATTTTATCATTTATTATAGATAAAACTTCTTCTTCTTTATTTTTAATAAATAATGATATACAATCTATTATTAATATAAATTCTTATTTTATAGAAAATTCTTTATCTTTAAATAAATTATATAATTTTCCCACAAATTTTATTACAATTTTATTAATAAATTATTTATTAATTACTTTAATTGTTATTGTAAAAATTACAAAATTATTTAAAGGACCTATTCGAATAATATCTTAATTAATGAATAAACCTTTACGAAATTCCCATCCTCTATTTAAAATTGCCAATAATGCTTTAGTAGATTTACCAGCTCCAATTAATATTTCAAGATGATGAAATTTTGGATCATTACTTGGATTATGTTTAATTATTCAAATTTTAACCGGATTATTTTTAGCTATACATTACACAGCTGATATTAATCTAGCTTTCTATAGTGTTAATCATATTTGTCGAGACGTTAATTATGGTTGATTATTACGAACTTTACATGCTAACGGTGCATCATTTTTTTTTATTTGTATTTACTTACATGTAGGACGAGGAATTTATTACGGTTCATATAAATTTACTCCAACTTGATTAATTGGAGTAATTATTTTATTTTTAGTAATAGGAACAGCTTTTATAGGATACGTATTACCTTGAGGACAAATATCATTTTGAGGAGCTACTGTAATTACTAATTTATTATCAGCTATCCCTTACTTAGGTATAGATTTAGTTCAATGATTATGAGGTGGATTTGCTGTTGATAATGCCACTTTAACTCGATTTTTTACATTCCATTTTATTTTACCTTTTATTGTTCTTGCTATAACTATAATTCATTTATTATTCCTTCATCAAACAGGATCTAATAATCCTATCGGATTAAATTCTAATATTGATAAAATTCCTTTTCATCCTTATTTTACATTTAAAGATATTGTAGGATTTATTGTAATAATTTTTATTTTAATTTCATTAGTATTAATTAGACCAAATTTATTGGGAGACCCTGATAACTTTATTCCAGCAAATCCTTTAGTAACACCTGCCCATATTCAACCAGAATGATATTTTTTATTTGCTTATGCTATTTTACGATCTATTCCAAATAAATTAGGAGGAGTTATTGCATTAGTTTTATCAATTGCAATTTTAATAATCCTTCCTTTTTATAATTTAAGAAAATTCCGAGGGATTCAATTTTATCCTATTAATCAAGTAATATTCTGATCTATATTAGTAACAGTAATTTTATTAACTTGAATTGGAGCTCGACCAGTTGAAGAACCTTATGTATTAATTGGACAAATTTTAACTGTTGTATATTTCTTATATTATTTAGTAAACCCATTAATTACAAAATGATGAGATAATTTATTAAATTAAATAGTTAATGAGCTTGAATAAGCATATGTTTTGAAAACATAAGATAGAATTTAATTTTCTATTAACTTTTACTAAAAAAAATTCACTATAATAAAGAAAATAATAAAATTTTAAACCCAATAAAAAATAATAAATAATTTAAAGAAAAAGATAAAAAACATTTTCAAGCTAAATATATTAATTTATCATAACGAAATCGAGGTAAAGTTCCTCGAACTCAAATAAAAACAAAAGAAATAAAAGTTAATTTTATATAAAATAATAAATTAAACACATCACAACCTAAAAAAATAACGCAAAATAATATTCTTATAAATAAAATTCTCGCATATTCAGCTATAAAAATTAAAGCAAAACCCCCTCTT
			CTATATTCTACATTAAATCCTGAAACTAATTCTGATTCTCCTTCAGCAAAATCAAAAGGAGTACGATTAGTTTCAGCTAATGAAATAGATACTCAAACTAAAGCTATAGGAAATAAAATAATTAAAAATCATATATAAACTTGATAAAAAAAAAAATAAATTATATTATAACTTCCAATTAAAAAAATAAAAGATAATAAAATTAAAGCTAAACTAACTTCATAAGAAATAGTCTGAGCCACAGCTCGCAAACCTCCTAATAAAGCATAATTAGAATTAGACGACCAACCAGCTACTATAACAGTATAAACCCCCAATCTAGTACAACATAAAAAAAATAAACCACCCAAATTAAAAGAATATAATTTTACAAAAAAAGGCATACATATTCAAACAAATAATGATAAAAATAAAGAAAAAATTGGAGAAATATAATATCTTAAATAATTAGATAATAAAGGATAAGTTTGTTCTTTTGTAAATAATTTAATCGCATCACAAAAAGGTTGAGGAATTCCTATTAAACCAACTTTATTAGGACCTTTACGAATTTGAATATATCCTAAAACTTTTCGTTCTAATAAAGTTAAAAAAGCTACACTTACTAATACACAAATAATTAATAACAAACTACCAATTAATGACAAAATAAATTCTATATAAAACAAGTACTATTTGTAATAAAAATCACATATATAAATTCTAAATTTATTGCACTAATCTGCCAAAATAGTTTTATATTAATAATATTCTTATAAAAAATATAATTATTTTGATATTTGGTCCTTTCGTACTAAAATATCACAATTTTTTAAAGATAGAAACCAACCTGGCTTACACCGGTTTGAACTCAGATCATGTAAGAATTTAAAAGTCGAACAGACTTAAAATTTGAACGGCTACACCCAAAATTATATCTTAATCCAACATCGAGGTCGCAATCTTTTTTATCGATATGAACTCTCCAAAAAAATTACGCTGTTATCCCTAAAGTAACTTAATTTTTTAATCATTATTAATGGATCAAATATTCATAAATTTATGTTTTTAAAAAATTAAAAGTTTTTTAAATTTTAATATCACCCCAATAAAATATTTTTATTTATTAAAATTTAATTAATCTATATAATTAAAATAAAAAAAAATATAAAGATTTATAGGGTCTTCTCGTCTTTTAAATAAATTTTAGCTTTTTGACTAAAAAATAAAATTCTATAAAAATTTTAAATGAAACAGTTAATATTTCGTCCAACCATTCATTCCAGCCTTCAATTAAAAGACTAATGATTATGCTACCTTTGCACAGTCAAAATACTGCGGCCATTTAAAATTTTCAGTGGGCAGGTTAGACTTTATATATAATTCAAAAAGACATGTTTTTGTTAAACAGGCGAATATTATTTTTGCCGAATTCTTTATTTAAACTTTTCATATAAATTAATTTTAACATTATTATATACTAATTTTATCATTATTACTTAATTTTAATAATTAAAACTAACATTTTAATAAATAATTAAAATTTAATAAATAATTTAATTTATAAAATAAATTATAACACATTTTTTAATAATTGCTAATTCTAAGCATATATTTATTAAATCTATTTAATATTTTTAAAAATTTATTTTATAGCTTATCCCATAAAACATTAAAATTATAAATTAATTAATTAAATAAATAATTAAGTAAATTTATAATTTCTAAATTAAATTTATTTCTTAAAAAACTAGATACCTTTAAAAACGAATAACATTTCATTTCTAATATAATATTATAAATAATTTTATCACATTAACTTAAATATTATATTAACTCTTTTAAAATCGAGAAAAATAAATATTTATTTTTTATTTAATAAACACTGATACACAAGGTACAATAAATTAAATTTTCTTTTAAAATAAAATTTTTTCAAATTATTTCAATTTTCTTTTACAATACTAATAAACTATTATTAAAATTATTTTTTCTTTAAACAATACTAAAACTTTAAATTT
			TATAGTTATTTCTAATAATTTTTTAAAAAATAATAAAAATTAATAAATAAAAACTAACTCAATTTATATTGATTTGCACAAAAATCTTTTCAATGTAAATGAAATACTTTACTTAATAAGCTTTAAATTGTCATTCTAGATACACTTTCCAGTACATCTACTATGTTACGACTTATCTTACCTTAATAATAAGAGCGACGGGCGATGTGTACATATTTTAGAGCTAAAATCAAATTATTAATCTTTATAATTTTACTACTAAATCCACTTTCAAAAATTTTTTCATAATT--------TTATTCATATAAATAAATTTATTGTAACCCATTATTACTTAAATATAAGCTACACCTTGATCTGATATAAATTTTTATTAAAATTATTGAATATTATTATTCTTATAAAATATTCTGATAACGACGGTATATAAACTGATTACAAATTTAAGTAAGGTCCATCGTGGATTATCGATTAAAAAACAGGTTCCTCTAGATAGACTAAAATACCGCCAAATTTTTTAAGTTTCAAGAACATAACTATTACTACTTTAGCAATTTATTTACATTTTAAATAATAGG------------GTATCTAATCCTAGTTTTTTATTAA--AATTTTTTAACCTCAATTACATTTTTATATAATAATTTAAATATAAAATTTCACTTAATATATTTAATTTTATTATTATTAATAAATTTAATTTAATTAATACTAAAAAAATTTATTTGTATTAATGGTATAACCGCGACTGCTGGCACCA---------------ATTTAGTCAATACTTTTTTATATTGCTATTTCTAAATTTCTTTAATTAATAATATTAATTACTGCGAATAAATTTTCATATTTATTTTTTAAATAAATATAAAATCACACAAAAATTTACATATAAATCAAATTAATAACAAATTTTTAAGCCAAAATAAAACTTTAAATTTTTATTTTTGATTTTTTATTATTAATTAAATATTAATAATTTTTATAAAAATAA------------TTTTTTAAAGAAAAATTAAAATTAATTTTAATTAAATATTAAAATAATTTAATTTTATAATAAAATTTTTATCATATTATAATAATATAAAAATTTTATAAATTTATTTTTTAAATTTTACAAAATTTTTAAAATTTTTATTTTTTTTAAAAAAAATAATTTTTAACAAAAAAAAT-TTTATCAAATATTAATAATAAATAAATTTTAATTTTAAAATTAAAAATTTTAATTTTACACTTTTTTAAAAATATTTTTTTTTTAAAAAAAAATTTTTTTTTAAAAAAATTTTTTTTTAAAAAAATTTTAAAAAATTATAGATTAATTTCTTTTAAATGACTAAAAAAAATTTTTTTTTTTAAGTATTTTAAAACTTTTTTTTTACAATTTTTTAAAAAATATATAAATATAAATTTTAAAAATTTTTTTTTTTTTAAAAAAAATGAAAATTATATTATAAAAATATTTTTTTTACAAAAATGAAAATTTAATCTATTAAAAAAAATTATTAAAATTTTTATGAATAAATAAAAAAAGTAATAAATTTATTAAAAATCAATATATATATAATAATAAATAATTTGATTATTAATTAAATTATACGAATAATAAATATAATAAATAATTTATTTTAATCACTAAATCTGAAATAAT-AATTATATA-TTATATATATATATATAAATAAATAAAAATAAATTTATTCCCCCTATTTATAAATTTATTATATAATTAAAACTTAAAAAATATTTTTTTT----------TTTATTAAATTATACTTAATAAACTATTTTTATAATAAATTATTTTATAAATAAAATTATTTAAAATAATTAATAAAAATATTTTTATTATAATAAAAATTAAAAATAATTTTTAAAAAATTTAATTTATATTTTTATATATATATATATATAATTTTTAATTTTCAATTAAATTATATAAATATAATAAAATAATTTATTTTAATCACTAAAT
			CTGAAATAATTAATTATA-ATATATATATATATATATATATATATATATATA-ATAAAT-AAAATAAATTTATTCCCCCTATTCATAAATTTATT-TATAATTAAAACTTAAAAAATATTTTTTTTTAAAAAAAAAT-ATTTATTAAATTATACTTAATAAACTATTTTTATAATAAATTATTTTATAAATAAAATTATTTTAAATAATTAATAAAAATATTTTTAATATAATAAAAATTTAAAATGATTTTTTATAAAAATTCAATTCATATTTATATATATATATATATAATTTAATTTTCAATTAAATTATATAAGTATAATAAAATAATTTATTTTAATCACTAAATCTGAATTAATTAATTGTATATATATATATATATATAAAAAAAATGAAAATAAATTTATTCCCCCTATTCATAAATTTATT-TATAATTAAAACTTAAAAAGTATTTTTTTTTTAAAAAAAAATTATTTATTAAATTATACTTAATAAACTATTTTTATAATAAATTATTTTATAAATAAAATTATTTAAAATAATTTATAA------------------------------------------------------------------TATAT-TAT-TATATATATATATATATAGATAATTTAATTTTCAATTAAATTATATAAGTATAATAAAATAATTTATTTTAATCACTAAATCTGAATTAATTA---------------------------ATAAAAAAATGAAAATAAATTTATTCCCCCTATTCATAAATTTATTATATAATTAAATCTTAAAAAGTATTTTTTTTTAAAAAAAAAATTATTTATTAAATTATACTTAATAAACTATTTTTATAATAAATTATTTTATAAATAAAATTATTTAAAATAATTAATAAAAATATTTTTA-TATAAT--------A-AATGA-TTTTTA-------TT-AATTCATATATT-ATATATATATATATATATATATATATATATAATTTAATTTTCAATTAAATTATATAAGTATAATAAAATAATTTATTTTAATCACTAAATCTGAATTAATTA----TA-----ATA-ATATATATATATATA-A-A-A-ATAAAAAATGAAAATAAATTTATTCCCCCTATTCATAAATTTATTATATAATTAAATCTTAAAAAGTATTTTTTTTTAAAAAAAAATTATTTATTAAATTATACTTAATAAACTATTTTTATAATAAATTATTTTATAAATAAAATTATTTAAAATAATTAATAAAAATTATATATATATATAAATGAAAATAATTTTTAAATTTTAATAATAAATAAATTTAATAATTAATAATTAAATAAAATCTATTCATTATTAATATTTAATTAATAATAAATAAATTTAATAACTAATAATTAAATAAAATTTATTTATTACTAATATTTAATTAATAATAAAAAATCAT--TTTTTTTTTTTTTTTTTTTTATTTAATTAATTATTATATATTTATAAATTTATATATTATT-AATATTTATAATAT-TATATATATATATATATA-AAAAATTAAATTATTTAAATAATTTAATATAAATTTTTAAAAAATTTCTTAAATGTATTATTTTTATAAAAAATATTTATATAATAAAAT-AT-TTTTTT--AAAATAAACAAAAAATTTTTAATAAATAAATTTTATAATGAAATATAATTTATTTATTTTTT-TTTTTTTAAAAAAAATTTAAAAAAAAATAATTTTTTTTTAAAAAAAAA--------------------------------CTATATACTAATTATAAATTAATAGATATTTATATATATATAAATATTTAATATATTATTATATATCTAATAATTTAAATAAAAAATTTTAAAATTTAAAAATGTAGATATAATTTATAAAAATTTATATTCTCATATTTATTTATTATTAATTTAATTTATATAAATAATATAATAATTTAATTAATTATTAT
			ATATTTATAAATTTATATATTATTGAATATTTATATAATATATATATATATATAGAAAAATTAAATTATTTAAATAATTTAATATAAATTTTTTAAAAATTTCTTAAATGTATTATTTTTATAAAAAATATTTATATAATAAAATCATTTTTTTT-AAAAATAAACAAAAAATTTTTAATAAATAAATTTTATAATGAAATATAATTTATTTATTTTTTATTTTTTTAAAAAAAAATTTTTTAAAAAAAAATAATTTTTTTTTTAAAAAAACTATATACTAATTATAAATTAATAGATATTTATATATATATAAATATTTAATATATTATTATATATCTAATAATTTAAATAAAAAATTTTAAAATTTAAAAATGTAGATATAATTTATAAAAATTTATATTCTCATATTTATTTATTATTAATTTAATTTATATAAATAATATAATAATTTAATTAATTATTATATATTTATAAATTTATATATTATTGAATATTTATATAATATATATATATATATAGAAAAATTAAATTATTTAAATAATTTAATATAAATTTTTAAAAAATTTCTTAAATGTATTATTTTTATAAAAAATATTTATATAATAAAATCATTTTTTTTAAAAATAAACAAAAAATTTTTAATAAATAAATTTTATAATGAAATATAATTTATTTATTTTTCATTTTTTTAAAAAAAATTTTTTAAAAAAAAATA-TTTTTTTTTAAAAAAACTATATACTAATTATAAATTAATAGATATTTATATATATATAAATATTTAATATATTATTATATATCTAATAATTTAAATAAAAAATTTTAAAATTTAAAAAT--------------GTAGATATAATTTATAAAAATTTATATTCTCATATTTATTTATTATTAATTTAATTTATATAAATAATATAATAATTTAATTAATTATTATATATTTATAAATTTATATATTATTGAATATTTATATAATATATATATATATATAGAAAAATTAAATTATTTAAATAATTTAATATAAATTTTTTAAAAATTTCTTAAATGTATTATTTTTATAAAAAATATTTATATAATAAAATCATTTTTTTTTAAAAATAAACAAAAAATTTTTAATAAATAAATTTTATAATGAAATATAATTTATTTATTTTTCATTTTTTTTAAAAAAAATTTTTTAAAAAAAATA-TTTTTTTTTAAAAAAACTATATACTAAATATAAATTAATAGATATTTATATATATATAAATATTTAATATATTATTATATATCTAATAATTTAAATAAAAAATTTTAAAA-----TTTAAAAATGTAGATATAATTTATAAAAATTTATATTCTCATATTTATTTATTATTAATTTAATTTATATAAATAATATAATGATTTAATTAATTATTATATATTTATAAATTTATATATTATTGAATATTTATATATAATATATATATATATAGAAAAATAAAATTATTTAAATAATTTTTCATAAAATTTAAAAAAATTTCTTAAATGTATTATTTAATAAAAAATTACTTTTTAAAAAAAATAATTTTAATTTTTTAAAAAAAATAGTAAATAATAAAAAAAAAAAAAAAAAAAAATGAAAATTATATTATT
		</sequence>
		<sequence>
			<taxon idref="Drosophila_mela-ogaster_SRR1183659"/>
			-AT-AATTGCCTGATAAAAAGGATTACCTTGATAGGGTAAATCATGCAGTTTTCTGCATTCATTGACTGATTTATATATTATTTATAAAGATGATTTTATATTTAATAGAATTAAACTATTTCTAAAAGTATCAAAAACTTTTGTGCATCATACACCAAAATATATTTACAAAAAGATAAGCTAATTAAGCTACTGGGTTCATACCCCATTTATAAAGGTTATAATCCTTTTCTTTTTAATTTTTAATAATTCGTCAAAAATTTTATTTATTACAATTATAATTATTGGGACATTAATTACAGTTACATCTAATTCTTGGTTAGGAGCTTGAATAGGTTTAGAAATTAATTTATTATCTTTTATCCCCCTATTAAGAGATAATAATAATTTAATATCTACAGAAGCTTCTTTAAAATATTTTTTAACCCAAGTTTTAGCTTCAACTGTTTTATTATTTTCTTCAATTTTATTAATATTAAAAAATAATATAAATAATGAAATTAATGAATCTTTTACATCCATAATTATTATATCAGCTTTATTATTAAAAAGTGGAGCCGCTCCTTTCCATTTTTGATTTCCTAATATAATAGAAGGTTTAACATGAATAAATGCTTTAATATTAATAACTTGACAAAAAATTGCACCTTTAATATTAATTTCTTATCTCAATATTAAATATTTATTATTAATTAGAGTAATTTTATCGGTTATTATTGGAGCTATTGGAGGACTAAATCAAACTTCTTTACGAAAATTAATAGCATTTTCTTCAATTAATCATTTAGGATGAATATTAAGATCTTTAATAATTAGAGAATCAATTTGATTAATTTATTTTTTTTTTTATTCATTTTTATCATTTGTATTAACATTTATATTTAATATTTTTAAATTATTTCATTTAAATCAATTATTTTCTTGATTTGTTAATAGAAAAATTTTGAAATTTACATTATTTATAAATTTTTTATCATTAGGAGGATTACCTCCATTTTTAGGATTTTTACCAAAATGACTTGTAATTCAACAATTAACATTATGTAATCAATATTTTATATTAACAATTATAATAATATCAACTTTAATTACATTATTTTTTTATTTACGAATTTGTTATTCCGCTTTTATAATAAATTATTTTGAAAATAATTGAATCATAAAGATAAATATAAATAGTATTAATTATAATATATATATAATTATAACTTTTTTTTCAATTTTTGGATTATTTTTAATTTCTTTATTTTATTTTATATTTTAAGGCTTTAAGTTAATAAAACTAATAACCTTCAAAGCTATAAATAAAGAAATTTCTTTAAGCCTTAGTAAAACTTACTCCTTCAAAATTGCAGTTTGATATCATTATTGACTATAAGACCTAATTAATTTGTCCTTATTTGATTAAGAAGAATAAATCTTATATATAGATTTACAATCTATCGCCTAAACTTCAGCCACTTAATCAATAATCGCGACAATGATTATTTTCTACAAATCATAAAGATATTGGAACTTTATATTTTATTTTTGGAGCTTGAGCTGGAATAGTTGGAACATCTTTAAGAATTTTAATTCGAGCTGAATTAGGACATCCTGGAGCATTAATTGGAGATGATCAAATTTATAATGTAATTGTAACTGCACATGCTTTTATTATAATTTTTTTTATGGTTATACCTATTATAATTGGTGGATTTGGAAATTGATTAGTGCCTTTAATATTAGGTGCTCCTGATATAGCATTCCCACGAATAAATAATATAAGATTTTGACTACTACCTCCTGCTCTTTCTTTACTATTAGTAAGTAGAATAGTTGAAAATGGAGCTGGAACAGGATGAACTGTTTATCCACCTTTATCCGCTGGAATTGCTCATGGTGGAGCTTCAGTTGATTTAGCTATTTTTTCTCTACATTTAGCAGGGATTTCTTCAATTTTAGGAGCTGTAAATTTTATTACAACTGTAATTAATATACGATCAACAGGAATTTCATT
			AGATCGTATACCTTTATTTGTTTGATCAGTAGTTATTACTGCTTTATTATTATTATTATCACTTCCAGTACTAGCAGGAGCTATTACTATATTATTAACAGATCGAAATTTAAATACATCATTTTTTGACCCAGCGGGAGGAGGAGATCCTATTTTATATCAACATTTATTTTGATTTTTTGGTCACCCTGAAGTTTATATTTTAATTTTACCTGGATTTGGAATAATTTCTCATATTATTAGACAAGAATCAGGAAAAAAGGAAACTTTTGGTTCTCTAGGAATAATTTATGCTATATTAGCTATTGGATTATTAGGATTTATTGTATGAGCTCATCATATATTTACCGTTGGAATAGATGTAGATACTCGAGCTTATTTTACCTCAGCTACTATAATTATTGCAGTTCCTACTGGAATTAAAATTTTTAGTTGATTAGCTACTTTACATGGAACTCAACTTTCTTATTCTCCAGCTATTTTATGAGCTTTAGGATTTGTTTTTTTATTTACAGTAGGAGGATTAACAGGAGTTGTTTTAGCTAATTCATCAGTAGATATTATTTTACATGATACTTATTATGTAGTAGCTCATTTTCATTATGTTTTATCTATAGGAGCTGTATTTGCTATTATAGCAGGTTTTATTCACTGATACCCCTTATTTACTGGATTAACGTTAAATAATAAATGATTAAAAAGTCATTTCATTATTATATTTATTGGAGTTAATTTAACATTTTTTCCTCAACATTTTTTAGGATTGGCTGGAATACCTCGACGTTATTCAGATTACCCAGATGCTTACACAACATGAAATATTGTATCAACTATTGGATCAACTATTTCATTATTAGGAATTTTATTCTTTTTTTTTATTATTTGAGAAAGTTTAGTATCACAACGACAAGTAATTTACCCAATTCAACTAAATTCATCAATTGAATGATACCAAAATACTCCGCCAGCTGAACATAGATATTCTGAATTACCACTTTTAACAAATTAATTTCTAATATGGCAGATTAGTGCAATAGATTTAAGCTCTATATATAAAGTATTTTACTTTTATTAGAAAATAAATGTCTACATGAGCTAATTTAGGTTTACAAGATAGAGCTTCTCCTTTAATAGAACAATTAATTTTTTTTCATGATCATGCATTATTAATTTTAGTAATAATTACAGTATTGGTGGGATATTTAATATTTATATTATTTTTTAATAATTATGTAAATCGATTTCTTTTACATGGACAACTTATTGAAATAATTTGAACTATTTTACCAGCAATTATTTTACTATTTATTGCTCTTCCTTCTTTACGTTTACTTTATTTATTAGATGAAATTAATGAACCATCTGTAACTTTAAAAAGAATCGGCCATCAATGATATTGAAGTTACGAATATTCAGATTTTAATAATATTGAATTTGATTCATATATAATTCCAACAAATGAATTAATAACTGATGGATTTCGATTATTAGATGTTGATAACCGAGTAGTTTTACCTATAAACTCACAAATTCGAATTTTAGTAACAGCTGCTGATGTTATTCATTCTTGAACAGTACCTGCTTTAGGAGTAAAAGTTGACGGTACACCTGGACGATTAAATCAAACTAATTTTTTTATTAATCGACCGGGTTTATTTTATGGTCAATGTTCAGAAATCTGTGGGGCTAATCATAGATTTATACCGATTGTAATTGAAAGTGTTCCTGTAAATTACTTTATTAAATGAATTTCTAGAAATAACTCTTCATTAGATGACTGAAAGCAAGTACTGGTCTCTTAAACCATTTAATAGTAAATTAGCACTTACTTCTAATGATAAAAAATTAGTTAAAATCATAACATTAGTATGTCAAACTAAAATTATTAAATAATTAATATTTTTTAATTCCACAAATAGCACCTATTAGATGATTATTATTATTTATTATTTTTTCTATTACATTTATTTTATTTTGTTCTATTAACTATTATTCTTATA
			TACCAAATTCACCTAAATCTAATGAATTAAAAAATATCAACTTAAATTCAATAAATTGAAAATGATAACAAATTTATTTTCTGTATTTGACCCCTCAGCTATTTTTAATTTTTCACTTAATTGATTAAGAACATTTTTAGGACTTTTAATAATTCCGTCAATTTATTGATTAATACCTTCTCGTTACAATATTATATGAAATTCAATTTTATTAACTCTTCATAAAGAATTTAAAACTTTATTAGGACCATCAGGTCATAATGGATCTACTTTTATTTTTATTTCTTTATTTTCATTAATTTTATTTAATAATTTCATAGGATTATTTCCATATATTTTTACAAGAACAAGACATTTAACTTTAACTTTATCTTTAGCTTTACCTTTATGATTATGTTTTATATTATATGGATGAATTAATCATACACAACATATATTTGCTCATTTAGTTCCTCAAGGAACACCCGCTATTCTTATACCTTTTATAGTATGTATTGAAACTATTAGAAATATTATTCGACCTGGAACATTAGCTGTTCGATTAACTGCTAATATAATTGCTGGACATTTATTATTAACTCTTTTAGGAAAAACAGGATCTTCTATATCTTATATATTAATAACATTTTTATTAATAGCTCAAATTGCTTTATTAGTATTAGAATCAGCTGTAGCTATAATTCAATCTTATGTGTTTGCTGTATTAAGAACTTTATATTCTAGAGAAGTAAATTAATGTCTACACACTCAAATCACCCTTTCCATTTAGTGGATTATAGTCCATGACCATTAACAGGAGCTATCGGAGCTATAACAACTGTATCAGGTATAGTAAAATGATTTCATCAATATGATATTTCATTATTTGTATTAGGTAATATTATTACTATTTTAACTGTATATCAATGATGACGAGATGTATCACGAGAAGGAACATACCAAGGATTACATACTTATGCAGTAACTATTGGTTTACGATGAGGAATAATTTTATTTATTTTATCAGAAGTTTTATTTTTTGTGAGATTTTTTTGAGCTTTTTTTCACAGAAGTTTATCACCCGCTATTGAATTAGGAGCATCATGACCTCCTATAGGAATTATCTCATTTAATCCATTTCAAATTCCTTTATTAAATACAGCTATTTTATTAGCTTCAGGAGTTACTGTAACTTGAGCCCACCATAGACTTATAGAAAATAATCATTCACAAACTACTCAAGGATTATTTTTTACAGTTTTACTAGGAATCTATTTTACAATTCTTCAAGCTTATGAATATATTGAAGCTCCATTTACTATTGCAGACTCAATTTATGGATCAACATTTTTTATAGCAACAGGATTCCACGGAATTCATGTATTAATCGGAACAACTTTTTTATTAGTATGTTTACTACGACATTTAAATAATCACTTTTCAAAAAATCATCATTTTGGTTTTGAAGCAGCTGCATGATATTGACATTTTGTCGATGTAGTTTGATTATTTTTATATATCACAATTTACTGATGAGGAGGATAATTATATTATTAATTAAATATCTATATAGTATAAAAGTATATTTGACTTCCAATCATAAGGTCTATTAATTAATAGTATAGATAATTTTTTCTATTATTTTTATTGCTTTATTAATTTTATTAATTACAACTATTGTTATATTTTTAGCTTCAATTTTATCAAAAAAAGCTTTAATCGACCGAGAAAAAAGATCCCCATTTGAATGTGGATTTGATCCAAAATCTTCATCTCGATTACCATTTTCTTTACGTTTTTTTTTAATTACTATTATTTTTTTAATTTTTGATGTAGAGATTGCATTAATTCTACCTATAATTATTATTATAAAATATTCTAATATTATAATTTGAACAATTACTTCAATTATTTTTATTTTAATTTTATTAATTGGATTATACCATGAATGAAATCAAGGAATGTTAAATTGATCAAACTAATATATTTATATATATATATATAGGGTTGTAGTTAAATAT
			AACATTTGATTTGCATTCAAAAAGTATTGAATATTCAATCTACCTTATTAATTTAATAACTGAATATGAAGCGATTGATTGCAATTAGTTTCGACCTAATCTTAGGTAATTATACCCTTATTCTTTAATTGAAGCCAAAAAGAGGCATATCACTGTTAATGATATAATTGAATTTTAAATTCCAATTAAGGAAATATGATGATCAAGTAAAAGCTGCTAACTTTTTTCTTTTAATGGTTAAATTCCATTTATATTTCTATTTATATAGTTTAAATAAAACCTTACATTTTCATTGTAATAATAAAATATTATATTTTTATAAATTACTAAAATTAATTCACTATATCCAAAGATTTAATAATCTCCATAACATCTTCAATGTCAAACTCTAGTATAAGCTATTTGGATATAAAAATAATAAAATTAATAAAATTAAAATTCAAAATACAAATAATAATAAATAAATTTTCAAAGAATTATTATGTATTAAAAATAAAGTTTTAGAATATATAGATAATTTTTGATATAAATGTTGACCTCCAAAATATTCTGATCAACCTTGATCAAAACTTTTTACAACTAATTGACCATAATTTAAAGGATAAAAAATTATACCATAAGTTCTTATATAAGGTATAAATCATATAGACCCTAAAAAAGTTCTTAAATTATATATAAATAAAGATTTATTTAAAAAAAATAAATTTCTTAAAGAAATTAAATATCCAAATAAACCCCCTACAATACATACAAATAATGTTAACAATTTTATATAAATAGGTAAACAAATTATATAAGGAAAAGGAAAAATCAATCAATTTAATATTCTACCTCCAATAATTCTTATAATTAATAATCCTATTATACCACGGAGTATAATTCAACTTTCATCATTTAATATATTCAATCTACCGCAATTTAAATCACCGGTTATTGAATAATAAACTAATCGAAATGAATAACTAACAGTTAAACCCGTAGAAAAATAGTATAAAAAAAATGAAAACATATTAACATTTCTAATTCTAACAATTTCTAAAATTATATCCTTAGAATAGAATCCAGCTAAAAAAGGTATTCCACATAAAGCTAAATTAGATACGTTAAAACAAGCTGAAGTTAAAGGTATATGAATTCTTAACCCCCCTATTAAACGAATATCTTGAGAATTATTTATATTGTGAATAATAGCCCCAGCACATATAAACAATAATGCTTTAAATAAAGCATGAGTTAATAAATGAAATATAGCTAATTTTAAAAATCCTATAGACAAAATTCTTATTATTAAACCTAATTGACTTAAAGTAGATAAAGCAATAATTTTTTTTAAATCAAATTCAAAATTAGCTCCTAATCCAGCTATAAATATTGTTAATCCAGATAATAATAATATTAATTGTCCTAACCAAGAAGTTCTTAAGATAATATTAAATCGAATTAATAAATATACACCAGCTGTAACTAATGTAGAAGAATGAACTAAAGCAGAAACAGGTGTAGGAGCAGCTATAGCTGCAGGTAACCAAGAAGAAAAAGGAATCTGAGCTCTTTTAGTTATAGCAGCTAATATTACTAATCTTCCAATTATTAACATTTCAAATTCATTTTGTATAATTTCTAAATAAAAAATATAATTTCATCTTCCATAATTTAATATTCAAGCAATAGAAAGAAGTAAAGCTACATCCCCAATTCGATTAGATAACGCAGTTAATATACCAGCATTATAAGATTTAATATTTTGAAAATAAATTACTAAACAATAAGAAACAAGTCCTAAACCATCTCACCCTAATAAAATTCTAATTAAATTTGGTCTAATAATTAACAATATTATTGATAAAACAAATATTAATACTAATATAATGAATCGATTAATATGATTGTCATTTATTATGTATTCCTTTCTATAAAAAATCACTAAAGAAGAAATTATAAGAACAAAAGATATAAATAATAAACTTATTCAATCAAAAAGAAAAGTTATAACAATTCTT
			ATAGAATTTAAAGAAACTAATTCTCACTCAATAAAATAAATCATATCATTTAACAAAAAATATAAACTTAATAAAAAACATGATAAACTTATAGAAATTAAATTAACAAATCTAATTCTACAAATAGATAAATATTTCATGATTTAAAATGAATATTTTCATATCACTAACACCACAAATTAGTATTTTTTTTAAACTATTTAAATATAATCATAATATAAATGATTCTCTTTTTAAAATTAATAAATTTAAAGGCAATCAATGTAACAATATTAATAAATATTCTCGAATTTTACCTCTTCTAAATGAATATACTCCAGAAAATAATTTACCATGCTGACTAAAAGAATATAAATATAAAGTATAAGCAGCTCTAAAAAAAGATAAAAAAGATAATAAAATTATAGAAATTCAAGATCAAGAAACAATTCTATTTAATAAAGAAATTTCTCCTAATAAATTTAATGTTGGAGGAGCTGCTATATTAGCTGATCTTAATAAAAATCATCATAAAGTTATCGAAGGTATAAAATTTAATAAACCTTTATTAATTAATATTCTTCGACTTCCAAGACGTTCATAAGATACATTAGCTAAACAAAATAACCCAGAAGAACATAAACCATGAGCAATTATTAATGTATAAGAACCACATAAACCTCAATAAGTTATAGTTAAAAGTCCTGATAGAACAATTCCTATATGAGCAACAGATGAATAAGCAATTAAAGCCTTTAAATCAGTTTGACGTAAACAAACTAATCTAACTAATACACCTCCTACTAATCTAATTCTAATTCAAACAAATCTATACTTCAAATTTATTAACTGTAAAAAACTAATAACTCGTAATATTCCATAACCTCCTAATTTTAGTATAATACCTGCTAAAATTATAGACCCAGAAACTGGAGCTTCAACATGAGCTTTAGGTAATCATAAATGAACTAAAAATATTGGTATTTTTACTAAAAAGGCACACAATAAACAAAAATATAATAAATCATAATTAAACATAAAATTATTTATTAAATAAAAATTTATTGAACCAATTTTATTTATTACATAAAAAATACCAATTAATATAGGTAAAGAAACTAATAAAGTATAAAATAATAAATATAAACCAGCTTGTAAACGTTCTGGCTGATAACCTCAACCTAAAATTAAAAATAATGTAGGAATTAATCTTCTTTCAAAAAATAAATAAAATATAAATAATCTTATTCTTGAAAAAGTTAAAATCAACAATAATAATAAAATAATAATATTTAATAAAAATAAATTTTTATAATTATTATGTTTATTAATTATTTCTCTAGCTAATAATATTAATGAACAAATTCATAAACTTAATAAAATTAATCCATAAGATAATATATCACAACCTAAAAAATAAGAAATTTCTGATCAATAATTTATAAAATTATTTATTAATAAAAAAATAAATCTAATAAAAAATATTATAATTTGTACCATTCAATATATATTATTAATAAAACAAAAAGGAATTAAAAATAATAAAAAAAAAATAATTTTTAACATTATATAATTCTAAAAGATTGAAAATAATCATTACCATGAGTACGAATTATAGAAACTAAAATTGATAAACCTAAGGCCCCTTCACATACTCTAAATGTCAAAAATATTATTCTAAAATAACTTTCATAATTTAATATATTTAAATAAATAAATAATATAAAAAATAATATTAAAACAATAAATTCTAAACTTAAAAGTATTGAAAGTAAATGTTTCCGATTAGAAACAAAACAAAATAACCCTAAAATAAATAAAATTATAGGTAAACTTCAATATAAAATTATAATCATTAGTTTTAATAGTTTAATAAAAACATTGGTCTTGTAAATCAAAAATAAGATTATTTCTTTTAAAACTTCAAGAGAAAAGAAATTTCTTTTTCATTAATCCCCAAAATTAATATTTTAAATAAACTACCTCTTGAAATTATTCAATTAATATTATACTCATTAATT
			ATTACTACTTCCATTATTTTTCTAAATATAATTCATCCATTAGCTTTAGGATTAACTTTATTAATTCAAACAATTTTTGTATGTTTACTAACTGGATTAATAACTAAAAGTTTTTGATATTCATATATTTTATTTTTAATTTTTTTAGGAGGAATACTTGTATTATTTATTTACGTAACATCTTTAGCCTCTAATGAAATATTTAATTTATCAATAAAATTAACTCTATTTTCTTCATTAATTTTAATTTTTATATTAATTTTATCATTTATTATAGATAAAACTTCTTCTTCTTTATTTTTAATAAATAATGATATACAATCTATTATTAATATAAATTCTTATTTTATAGAAAATTCTTTATCTTTAAATAAATTATATAATTTTCCCACAAATTTTATTACAATTTTATTAATAAATTATTTATTAATTACTTTAATTGTTATTGTAAAAATTACAAAATTATTTAAAGGACCTATTCGAATAATATCTTAATTAATGAATAAACCTTTACGAAATTCCCATCCTCTATTTAAAATTGCCAATAATGCTTTAGTAGATTTACCAGCTCCAATTAATATTTCAAGATGATGAAATTTTGGATCATTACTTGGATTATGTTTAATTATTCAAATTTTAACCGGATTATTTTTAGCTATACATTACACAGCTGATATTAATCTAGCTTTCTATAGTGTTAATCATATTTGTCGAGACGTTAATTATGGTTGATTATTACGAACTTTACATGCTAACGGTGCATCATTTTTTTTTATTTGTATTTACTTACATGTAGGACGAGGAATTTATTACGGTTCATATAAATTTACTCCAACTTGATTAATTGGAGTAATTATTTTATTTTTAGTAATAGGAACAGCTTTTATAGGATACGTATTACCTTGAGGACAAATATCATTTTGAGGAGCTACTGTAATTACTAATTTATTATCAGCTATCCCTTACTTAGGTATAGATTTAGTTCAATGATTATGAGGTGGATTTGCTGTTGATAATGCCACTTTAACTCGATTTTTTACATTCCATTTTATTTTACCTTTTATTGTTCTTGCTATAACTATAATTCATTTATTATTCCTTCATCAAACAGGATCTAATAATCCTATCGGATTAAATTCTAATATTGATAAAATTCCTTTTCATCCTTATTTTACATTTAAAGATATTGTAGGATTTATTGTAATAATTTTTATTTTAATTTCATTAGTATTAATTAGACCAAATTTATTGGGAGACCCTGATAACTTTATTCCAGCAAATCCTTTAGTAACACCTGCCCATATTCAACCAGAATGATATTTTTTATTTGCTTATGCTATTTTACGATCTATTCCAAATAAATTAGGAGGAGTTATTGCATTAGTTTTATCAATTGCAATTTTAATAATCCTTCCTTTTTATAATTTAAGAAAATTCCGAGGGATTCAATTTTATCCTATTAATCAAGTAATATTCTGATCTATATTAGTAACAGTAATTTTATTAACTTGAATTGGAGCTCGACCAGTTGAAGAACCTTATGTATTAATTGGACAAATTTTAACTGTTGTATATTTCTTATATTATTTAGTAAACCCATTAATTACAAAATGATGAGATAATTTATTAAATTAAATAGTTAATGAGCTTGAATAAGCATATGTTTTGAAAACATAAGATAGAATTTAATTTTCTATTAACTTTTACTAAAAAAAATTCACTATAATAAAGAAAATAATAAAATTTTAAACCCAATAAAAAATAATAAATAATTTAAAGAAAAAGATAAAAAACATTTTCAAGCTAAATATATTAATTTATCATAACGAAATCGAGGTAAAGTTCCTCGAACTCAAATAAAAACAAAAGAAATAAAAGTTAATTTTATATAAAATAATAAATTAAACACATCACAACCTAAAAAAATAACGCAAAATAATATTCTTATAAATAAAATTCTCGCATATTCAGCTATAAAAATTAAAGCAAAACCCCCTCTT
			CTATATTCTACATTAAATCCTGAAACTAATTCTGATTCTCCTTCAGCAAAATCAAAAGGAGTACGATTAGTTTCAGCTAATGAAATAGATACTCAAACTAAAGCTATAGGAAATAAAATAATTAAAAATCATATATAAACTTGATAAAAAAAAAAATAAATTATATTATAACTTCCAATTAAAAAAATAAAAGATAATAAAATTAAAGCTAAACTAACTTCATAAGAAATAGTCTGAGCCACAGCTCGCAAACCTCCTAATAAAGCATAATTAGAATTAGACGACCAACCAGCTACTATAACAGTATAAACCCCCAATCTAGTACAACATAAAAAAAATAAACCACCCAAATTAAAAGAATATAATTTTACAAAAAAAGGCATACATATTCAAACAAATAATGATAAAAATAAAGAAAAAATTGGAGAAATATAATATCTTAAATAATTAGATAATAAAGGATAAGTTTGTTCTTTTGTAAATAATTTAATCGCATCACAAAAAGGTTGAGGAATTCCTATTAAACCAACTTTATTAGGACCTTTACGAATTTGAATATATCCTAAAACTTTTCGTTCTAATAAAGTTAAAAAAGCTACACTTACTAATACACAAATAATTAATAACAAACTACCAATTAATGACAAAATAAATTCTATATAAAACAAGTACTATTTGTAATAAAAATCACATATATAAATTCTAAATTTATTGCACTAATCTGCCAAAATAGTTTTATATTAATAATATTCTTATAAAAAATATAATTATTTTGATATTTGGTCCTTTCGTACTAAAATATCACAATTTTTTAAAGATAGAAACCAACCTGGCTTACACCGGTTTGAACTCAGATCATGTAAGAATTTAAAAGTCGAACAGACTTAAAATTTGAACGGCTACACCCAAAATTATATCTTAATCCAACATCGAGGTCGCAATCTTTTTTATCGATATGAACTCTCCAAAAAAATTACGCTGTTATCCCTAAAGTAACTTAATTTTTTAATCATTATTAATGGATCAAATATTCATAAATTTATGTTTTTAAAAAATTAAAAGTTTTTTAAATTTTAATATCACCCCAATAAAATATTTTTATTTATTAAAATTTAATTAATCTATATAATTAAAATAAAAAAAAATATAAAGATTTATAGGGTCTTCTCGTCTTTTAAATAAATTTTAGCTTTTTGACTAAAAAATAAAATTCTATAAAAATTTTAAATGAAACAGTTAATATTTCGTCCAACCATTCATTCCAGCCTTCAATTAAAAGACTAATGATTATGCTACCTTTGCACAGTCAAAATACTGCGGCCATTTAAAATTTTCAGTGGGCAGGTTAGACTTTATATATAATTCAAAAAGACATGTTTTTGTTAAACAGGCGAATATTATTTTTGCCGAATTCTTTATTTAAACTTTTCATATAAATTAATTTTAACATTATTATATACTAATTTTATCATTATTACTTAATTTTAATAATTAAAACTAACATTTTAATAAATAATTAAAATTTAATAAATAATTTAATTTATAAAATAAATTATAACACATTTTTTAATAATTGCTAATTCTAAGCATATATTTATTAAATCTATTTAATATTTTTAAAAATTTATTTTATAGCTTATCCCATAAAACATTAAAATTATAAATTAATTAATTAAATAAATAATTAAGTAAATTTATAATTTCTAAATTAAATTTATTTCTTAAAAAACTAGATACCTTTAAAAACGAATAACATTTCATTTCTAATATAATATTATAAATAATTTTATCACATTAACTTAAATATTATATTAACTCTTTTAAAATCGAGAAAAATAAATATTTATTTTTTATTTAATAAACACTGATACACAAGGTACAATAAATTAAATTTTCTTTTAAAATAAAATTTTTTCAAATTATTTCAATTTTCTTTTACAATACTAATAAACTATTATTAAAATTATTTTTTCTTTAAACAATACTAAAACTTTAAATTT
			TATAGTTATTTCTAATAATTTTTTAAAAAATAATAAAAATTAATAAATAAAAACTAACTCAATTTATATTGATTTGCACAAAAATCTTTTCAATGTAAATGAAATACTTTACTTAATAAGCTTTAAATTGTCATTCTAGATACACTTTCCAGTACATCTACTATGTTACGACTTATCTTACCTTAATAATAAGAGCGACGGGCGATGTGTACATATTTTAGAGCTAAAATCAAATTATTAATCTTTATAATTTTACTACTAAATCCACTTTCAAAAATTTTTTCATAATT--------TTATTCATATAAATAAATTTATTGTAACCCATTATTACTTAAATATAAGCTACACCTTGATCTGATATAAATTTTTATTAAAATTATTGAATATTATTATTCTTATAAAATATTCTGATAACGACGGTATATAAACTGATTACAAATTTAAGTAAGGTCCATCGTGGATTATCGATTAAAAAACAGGTTCCTCTAGATAGACTAAAATACCGCCAAATTTTTTAAGTTTCAAGAACATAACTATTACTACTTTAGCAATTTATTTACATTTTAAATAATAGG------------GTATCTAATCCTAGTTTTTTATTAA--AATTTTTTAACCTCAATTACATTTTTATATAATAATTTAAATATAAAATTTCACTTAATATATTTAATTTTATTATTATTAATAAATTTAATTTAATTAATACTAAAAAAATTTATTTGTATTAATGGTATAACCGCGACTGCTGGCACCA---------------ATTTAGTCAATACTTTTTTATATTGCTATTTCTAAATTTCTTTAATTAATAATATTAATTACTGCGAATAAATTTTCATATTTATTTTTTAAATAAATATAAAATCACACAAAAATTTACATATAAATCAAATTAATAACAAATTTTTAAGCCAAAATAAAACTTTAAATTTTTATTTTTGATTTTTTATTATTAATTAAATATTAATAATTTTTATAAAAATAA------------TTTTTTAAAGAAAAATTAAAATTAATTTTAATTAAATATTAAAATAATTTAATTTTATAATAAAATTTTTATCATATTATAATAATATAAAAATTTTATAAATTTATTTTTTAAATTTTACAAAATTTTTAAAATTTTTATTTTTTTTAAAAAAAATAATTTTTAACAAAAAAAAT-TTTATCAAATATTAATAATAAATAAATTTTAATTTTAAAATTAAAAATTTTAATTTTACACTTTTTTAAAAATATTTTTTTTTTAAAAAAAAATTTTTTTTTAAAAAAATTTTTTTTTAAAAAAATTTTAAAAAATTATAGATTAATTTCTTTTAAATGACTAAAAAAAATTTTTTTTTTTAAGTATTTTAAAACTTTTTTTTTACAATTTTTTAAAAAATATATAAATATAAATTTTAAAAATTTTTTTTTTTTTAAAAAAAATGAAAATTATATTATAAAAATATTTTTTTTACAAAAATGAAAATTTAATCTATTAAAAAAAATTATTAAAATTTTTATGAATAAATAAAAAAAGTAATAAATTTATTAAAAATCAATATATATATAATAATAAATAATTTGATTATTAATTAAATTATACGAATAATAAATATAATAAATAATTTATTTTAATCACTAAATCTGAAATAAT-AATTATATAATTATATATATATATATAAATAAATAAAAATAAATTTATTCCCCCTATTTATAAATTTATTATATAATTAAAACTTAAAAAATATTTTTTTT----------TTTATTAAATTATACTTAATAAACTATTTTTATAATAAATTATTTTATAAATAAAATTATTTAAAATAATTAATAAAAATATTTTTATTATAATAAAAATTAAAAATAATTTTTAAAAAATTTAATTTATATATTTATATATATATATATATAATTTTTAATTTTCAATTAAATTATATAAATATAATAAAATAATTTATTTTAATCACTAAAT
			CTGAAATAATTAATTATA--TATATATATATATATATA-ATATA-------A-ATAAATGAAAATAAATTTATTCCCCCTATTCATAAATTTATT-TATAATTAAAACTTAAAAAATATTTTTTTTTAAAAAAAAAT-ATTTATTAAATTATACTTAATAAACTATTTTTATAATAAATTATTTTATAAATAAAATTATTTTAAATAATTAATAAAAATATTTTTAATATAATAAAAATTTAAAATGATTTTTTATAAAAATTCAATTCATATTTATATATATATATATATAATTTAATTTTCAATTAAATTATATAAGTATAATAAAATAATTTATTTTAATCACTAAATCTGAATTAATTAATTGTATATATATATATATATATAAAAAAAATGAAAATAAATTTATTCCCCCTATTCATAAATTTATT-TATAATTAAAACTTAAAAAGTATTTTTTTTTTAAAAAAAAATTATTTATTAAATTATACTTAATAAACTATTTTTATAATAAATTATTTTATAAATAAAATTATTTAAAATAATTTATA--------------------------------------------------------------------------------------------ATA-ATAATTTAATTTTCAATTAAATTATATAAGTATAATAAAATAATTTATTTTAATCACTAAATCTGAATTAATTA-----AT-TATATATATATATA-ATA-ATAAAAAAATGAAAATAAATTTATTCCCCCTATTCATAAATTTATTATATAATTAAATCTTAAAAAGTATTTTTTTTTAAAAAAAAAATTATTTATTAAATTATACTTAATAAACTATTTTTATAATAAATTATTTTATAAATAAAATTATTTAAAATAATTAATAAAAATATTTTTA-TATAAT--AA-T-T--AA-G-----TT--------TT-AATTCATATATT-ATATAT-TATATATATATATATATATATATAATTTAATTTTCAATTAAATTATATAAGTATAATAAAATAATTTATTTTAATCACTAAATCTGAATTAATTA----TA-------ATATATATA-ATATATA-ATA-A-ATAAAAAATGAAAATAAATTTATTCCCCCTATTCATAAATTTATTATATAATTAAATCTTAAAAAGTATTTTTTTTTAAAAAAAAATTATTTATTAAATTATACTTAATAAACTATTTTTATAATAAATTATTTTATAAATAAAATTATTTAAAATAATTAATAAAAATTATATATATATATAAATGAAAATAATTTTTAAATTTTAATAATAAATAAATTTAATAATTAATAATTAAATAAAATCTATTCATTATTAATATTTAATTAATAATAAATAAATTTAATAACTAATAATTAAATAAAATTTATTTATTACTAATATTTAATTAATAATAAAAAATCAT---TTTTTTTTTTTTTTTT----TTTAATTAATTATTATATATTTATAAATTTATATATTATTCAATATTTATA------------------------AAAAATTAAATTATTTAAATAATTTAATATAAATTTTTAAAAAATTTCTTAAATGTATTATTTTTATAAAAAATATTTATAT-ATAAAA--A--TTTTTT--AAAATAAACAAAAAATTTTTAATAAATAAATTTTATAATGAAATATAATTTATTTATTTTTCATTTTTTTAAAAAAAATTTAAAAAAAAATAATTTTTTTTTAAAAAAAAA--------------------------------CTATATACTAATTATAAATTAATAGATATTTATATATATATAAATATTTAATATATTATTATATATCTAATAATTTAAATAAAAAATTTTAAAATTTAAAAATGTAGATATAATTTATAAAAATTTATATTCTCATATTTATTTATTATTAATTTAATTTATATAAATAATATAATGATTTAATTAATTATTAT
			ATATTTATAAATTTATATATTATTGAATATTTATATAATATATATATATATATAGAAAAATTAAATTATTTAAATAATTTAATATAAATTTTTTAAAAATTTCTTAAATGTATTATTTTTATAAAAAATATTTATATAATAAAATCATTTTTTTT-AAAAATAAACAAAAAATTTTTAATAAATAAATTTTATAATGAAATATAATTTATTTATTTTTTATTTTTTTAAAAAAAAATTTTTTAAAAAAAAATAATTTTTTTTTTAAAAAAACTATATACTAATTATAAATTAATAGATATTTATATATATATAAATATTTAATATATTATTATATATCTAATAATTTAAATAAAAAATTTTAAAATTTAAAAATGTAGATATAATTTATAAAAATTTATATTCTCATATTTATTTATTATTAATTTAATTTATATAAATAATATAATAATTTAATTAATTATTATATATTTATAAATTTATATATTATTGAATATTTATATAATATATATATATATATAGAAAAATTAAATTATTTAAATAATTTAATATAAATTTTTAAAAAATTTCTTAAATGTATTATTTTTATAAAAAATATTTATATAATAAAATCATTTTTTTTAAAAATAAACAAAAAATTTTTAATAAATAAATTTTATAATGAAATATAATTTATTTATTTTTCATTTTTTTAAAAAAAATTTTTTAAAAAAAAATA-TTTTTTTTTAAAAAAACTATATACTAATTATAAATTAATAGATATTTATATATATATAAATATTTAATATATTATTATATATCTAATAATTTAAATAAAAAATTTTAAAATTTAAAAAT--------------GTAGATATAATTTATAAAAATTTATATTCTCATATTTATTTATTATTAATTTAATTTATATAAATAATATAATAATTTAATTAATTATTATATATTTATAAATTTATATATTATTGAATATTTATATAATATATATATATATATAGAAAAATTAAATTATTTAAATAATTTAATATAAATTTTTTAAAAATTTCTTAAATGTATTATTTTTATAAAAAATATTTATATAATAAAATCATTTTTTTTTAAAAATAAACAAAAAATTTTTAATAAATAAATTTTATAATGAAATATAATTTATTTATTTTTTATTTTTTTTAAAAAAAATTTTTTAAAAAAAATA-TTTTTTTTTAAAAAAACTATATACTAAATATAAATTAATAGATATTTATATATATATAAATATTTAATATATTATTATATATCTAATAATTTAAATAAAAAATTTTAAAA-----TTTAAAAATGTAGATATAATTTATAAAAATTTATATTCTCATATTTATTTATTATTAATTTAATTTATATAAATAATATAATGATTTAATTAATTATTATATATTTATAAATTTATATATTATTGAATATTTATATATAATATATATATATATAGAAAAATAAAATTATTTAAATAATTTTTCATAAAATTTAAAAAAATTTCTTAAATGTATTATTTAATAAAAAATTACTTTTTAAAAAAAATAATTTTAATTTTTTAAAAAAAATAGTAAATAATAAAAAAAAAAAAAAAAAAAAATGAAAATTATATTATT
		</sequence>
		<sequence>
			<taxon idref="Drosophila_mela-ogaster_SRR1184622"/>
			-AT-AATTGCCTGATAAAAAGGATTACCTTGATAGGGTAAATCATGCAGTTTTCTGCATTCATTGACTGATTTATATATTATTTATAAAGATGATTTTATATTTAATAGAATTAAACTATTTCTAAAAGTATCAAAAACTTTTGTGCATCATACACCAAAATATATTTACAAAAAGATAAGCTAATTAAGCTACTGGGTTCATACCCCATTTATAAAGGTTATAATCCTTTTCTTTTTAATTTTTAATAATTCGTCAAAAATTTTATTTATTACAATTATAATTATTGGGACATTAATTACAGTTACATCTAATTCTTGGTTAGGAGCTTGAATAGGTTTAGAAATTAATTTATTATCTTTTATCCCCCTATTAAGAGATAATAATAATTTAATATCTACAGAAGCTTCTTTAAAATATTTTTTAACCCAAGTTTTAGCTTCAACTGTTTTATTATTTTCTTCAATTTTATTAATATTAAAAAATAATATAAATAATGAAATTAATGAATCTTTTACATCCATAATTATTATATCAGCTTTATTATTAAAAAGTGGAGCCGCTCCTTTCCATTTTTGATTTCCTAATATAATAGAAGGTTTAACATGAATAAATGCTTTAATATTAATAACTTGACAAAAAATTGCACCTTTAATATTAATTTCTTATCTTAATATTAAATATTTATTATTAATTAGAGTAATTTTATCAGTTATTATTGGAGCTATTGGAGGATTAAATCAAACTTCTTTACGAAAATTAATAGCATTTTCTTCAATTAATCATTTAGGGTGAATATTAAGATCTTTAATAATTAGAGAATCAATTTGATTAATTTATTTTTTTTTTTATTCATTTTTATCATTTGTATTAACATTTATATTTAATATTTTTAAATTATTTCATTTAAATCAATTATTTTCTTGATTTGTTAATAGAAAAATTTTGAAATTTACATTATTTATAAATTTTTTATCATTAGGAGGATTACCTCCATTTTTAGGATTTTTACCAAAATGACTTGTAATTCAACAATTAACATTATGTAATCAATATTTTATATTAACACTTATAATAATATCAACTTTAATTACATTATTTTTTTATTTACGAATTTGTTATTCCGCTTTTATAATAAATTATTTTGAAAATAATTGAATCATAAAGATAAATATAAATAGTATTAATTATAATATATATATAATTATAACTTTTTTTTCAATTTTTGGATTATTTTTAATTTCTTTATTTTATTTTATATTTTAAGGCTTTAAGTTAATAAAACTAATAACCTTCAAAGCTATAAATAAAGAAATTTCTTTAAGCCTTAGTAAAACTTACTCCTTCAAAATTGCAGTTTGATATCATTATTGACTATAAGACCTAATTAATTTGTCCTTATTTGATTAAGAAGAATAAATCTTATATATAGATTTACAATCTATCGCCTAAACTTCAGCCACTTAATCAATAATCGCGACAATGATTATTTTCTACAAATCATAAAGATATTGGAACTTTATATTTTATTTTTGGAGCTTGAGCTGGAATAGTTGGAACATCTTTAAGAATTTTAATTCGAGCTGAATTAGGACATCCTGGAGCATTAATTGGAGATGATCAAATTTATAATGTAATTGTAACTGCACATGCTTTTATTATAATTTTTTTTATAGTTATACCTATTATAATTGGTGGATTTGGAAATTGATTAGTGCCTTTAATATTAGGTGCTCCTGATATAGCATTCCCACGAATAAATAATATAAGATTTTGACTTCTACCTCCTGCTCTTTCTTTACTATTAGTAAGTAGAATAGTTGAAAATGGAGCTGGGACAGGATGAACTGTTTATCCACCTCTATCCGCTGGAATTGCTCATGGTGGAGCTTCAGTTGATTTAGCTATTTTTTCTCTACATTTAGCAGGAATTTCTTCAATTTTAGGAGCTGTAAATTTTATTACAACTGTAATTAATATACGATCAACAGGAATTTCATT
			AGATCGTATACCTTTATTTGTTTGATCAGTAGTTATTACTGCTTTATTATTATTATTATCACTTCCAGTACTAGCAGGAGCTATTACTATATTATTAACAGATCGAAATTTAAATACATCATTTTTTGACCCAGCGGGAGGAGGAGATCCTATTTTATACCAACATTTATTTTGATTTTTTGGTCATCCTGAAGTTTATATTTTAATTTTACCTGGATTTGGAATAATTTCTCATATTATTAGACAAGAATCAGGAAAAAAGGAAACTTTTGGTTCTCTAGGAATAATTTATGCTATATTAGCTATTGGATTATTAGGATTTATTGTATGAGCTCATCATATATTTACCGTTGGAATAGATGTAGATACTCGAGCTTATTTTACCTCAGCTACTATAATTATTGCAGTTCCTACTGGAATTAAAATTTTTAGTTGATTAGCTACTTTACATGGAACTCAACTTTCTTATTCTCCAGCTATTTTATGAGCTTTAGGATTTGTTTTTTTATTTACAGTAGGAGGATTAACAGGAGTTGTTTTAGCTAATTCATCAGTAGATATTATTTTACATGATACTTATTATGTAGTAGCTCATTTTCATTATGTTTTATCTATAGGAGCTGTATTTGCTATTATAGCAGGTTTTATTCACTGATACCCTTTATTTACTGGATTAACGTTAAATAATAAATGATTAAAAAGTCATTTCATTATTATATTTATTGGAGTTAATTTAACATTTTTTCCTCAACATTTTTTAGGATTGGCTGGAATACCTCGACGTTATTCAGATTACCCAGATGCTTACACAACATGAAATATTGTATCAACTATTGGATCAACTATTTCATTATTAGGAATTTTATTCTTTTTTTTTATTATTTGAGAAAGTTTAGTATCACAACGACAAGTAATTTACCCAATTCAACTAAATTCATCAATTGAATGATACCAAAATACTCCACCAGCTGAACATAGATATTCTGAATTACCACTTTTAACAAATTAATTTCTAATATGGCAGATTAGTGCAATAGATTTAAGCTCTATATATAAAGTATTTTACTTTTATTAGAAAATAAATGTCTACATGAGCTAATTTAGGTTTACAAGATAGAGCTTCTCCTTTAATAGAACAATTAATTTTTTTTCATGATCATGCATTATTAATTTTAGTAATAATTACAGTATTGGTGGGATATTTAATATTTATATTATTTTTTAATAATTATGTAAATCGATTTCTTTTACATGGACAACTTATTGAAATAATTTGAACTATTTTACCAGCAATTATTTTACTATTTATTGCTCTTCCTTCTTTACGTTTACTTTATTTATTAGATGAAATTAATGAACCATCTGTAACTTTAAAAAGAATCGGCCATCAATGATATTGAAGTTACGAATATTCAGATTTTAATAATATTGAATTTGATTCATATATAATTCCAACAAATGAATTAATAACTGATGGATTTCGATTATTAGATGTTGATAACCGAGTAGTTTTACCCATAAACTCACAAATTCGAATTTTAGTAACAGCTGCTGATGTTATTCATTCTTGAACAGTACCTGCCTTAGGAGTAAAAGTTGACGGTACACCTGGACGATTAAATCAAACTAATTTTTTTATTAATCGACCGGGTTTATTTTATGGTCAATGTTCAGAAATCTGTGGAGCTAATCATAGATTTATACCGATTGTAATTGAAAGTGTTCCTGTAAATTACTTTATTAAATGAATTTCTAGAAATAACTCTTCATTAGATGACTGAAAGCAAGTACTGGTCTCTTAAACCATTTAATAGTAAATTAGCACTTACTTCTAATGATAAAAAATTAGTTAAAATCATAACATTAGTATGTCAAACTAAAATTATTAAATMATTAATATTTTTTAATTCCACAAATAGCACCTATTAGATGATTATTATTATTTATTATTTTTTCTATTACATTTATTTTATTTTGTTCTATTAACTATTATTCTTATA
			TACCAAATTCACCTAAATCTAATGAATTAAAAAATATCAACTTAAATTCAATAAATTGAAAATGATAACAAATTTATTTTCTGTATTCGACCCCTCAGCTATTTTTAATTTTTCACTTAATTGATTAAGAACATTTTTAGGACTTTTAATAATTCCGTCAATTTATTGATTAATACCTTCTCGTTACAATATTATATGAAATTCAATTTTATTAACTCTTCATAAAGAATTTAAAACTTTATTAGGTCCATCAGGTCATAATGGATCTACTTTTATTTTTATTTCTTTATTTTCATTAATTTTATTTAATAATTTCATAGGATTATTTCCATATATTTTTACAAGAACAAGACATTTAACTTTAACTTTATCTTTAGCTTTACCTTTATGATTATGTTTTATATTATATGGATGAATTAATCATACACAACATATATTTGCTCATTTAGTTCCTCAAGGAACACCCGCTATTCTTATACCTTTTATAGTATGTATTGAAACTATTAGAAATATTATTCGACCTGGAACATTAGCTGTTCGATTAACTGCTAATATAATTGCTGGACATTTATTATTAACTCTTTTAGGAAATACAGGACCTTCTATATCTTATATATTAGTAACATTTTTATTAATAGCTCAAATTGCTTTATTAGTATTAGAATCAGCTGTAGCTATAATTCAATCTTATGTGTTTGCTGTATTAAGAACTTTATATTCTAGAGAAGTAAATTAATGTCTACACACTCAAATCACCCTTTTCATTTAGTGGATTATAGTCCATGACCATTAACAGGAGCTATCGGAGCTATAACAACTGTATCAGGTATAGTAAAATGATTTCATCAATATGATATTTCATTATTTGTATTAGGTAATATTATTACTATTTTAACTGTATATCAATGATGACGAGATGTATCACGAGAAGGAACATACCAAGGATTACATACYTATGCAGTAACTATTGGTTTACGATGAGGAATAATTTTATTTATTTTATCAGAAGTTTTATTTTTTGTGAGATTTTTTTGAGCTTTTTTTCACAGAAGTTTATCACCCGCTATTGAATTAGGAGCATCATGACCTCCTATAGGAATTATCTCATTTAATCCATTTCAAATTCCTTTATTAAATACAGCTATTTTATTAGCTTCAGGAGTTACTGTAACTTGAGCCCACCATAGACTTATAGAAAATAATCATTCACAGACTACTCAAGGATTATTTTTTACAGTTTTACTAGGAATCTATTTTACAATTCTTCAAGCTTATGAATATATTGAAGCTCCATTTACTATTGCAGACTCAATTTATGGATCAACATTTTTTATAGCAACAGGATTTCACGGAATTCATGTATTAATCGGAACAACTTTTTTATTAGTATGTTTATTACGACATTTAAATAATCACTTCTCAAAAAATCATCATTTTGGTTTTGAAGCAGCTGCATGATATTGACATTTTGTCGATGTAGTTTGATTATTTTTATATATCACAATTTACTGATGAGGAGGATAATTATATTATTAATTAAATATCTATATAGTATAAAAGTATATTTGACTTCCAATCATAAGGTCTATTAATTAATAGTATAGATAATTTTTTCTATTATTTTTATTGCTTTATTAATTTTACTAATTACAACTATTGTTATATTTTTAGCTTCAATTTTATCAAAAAAAGCTTTAATCGACCGAGAAAAAAGATCCCCATTTGAATGTGGATTTGATCCAAAATCTTCATCTCGATTACCATTTTCTTTACGTTTTTTTTTAATTACTATTATTTTTTTAATTTTTGATGTAGAGATTGCATTAATTCTACCTATAATTATTATTATAAAATATTCTAATATTATAATTTGAACAATTACTTCAATTATTTTTATTTTAATTTTATTAATTGGATTATACCATGAATGAAATCAAGGAATGTTAAATTGATCAAACTAATATATTTATATATATATATATAGGGTTGTAGTTAAATAT
			AACATTTGATTTGCATTCAAAAAGTATTGAATATTCAATCTACCTTATTAATTTAATAACTGAATATGAAGCGATTGATTGCAATTAGTTTCGACCTAATCTTAGGTAATTATACCCTTATTCTTTAATTGAAGCCAAAAAGAGGCATATCACTGTTAATGATATAATTGAATTTTAAATTCCAATTAAGGAAATATGATGATCAAGTAAAAGCTGCTAACTTTTTTCTTTTAATGGTTAAATTCCATTTATATTTCTATTTATATAGTTTAAATAAAACCTTACATTTTCATTGTAATAATAAAATATTATATTTTTATAAATTACTAAAATTAATTCACTATATCCAAAGATTTAATAATCTCCATAACATCTTCAATGTCAAACTCTAGTATAAGCTATTTGGATATAAAAATAATAAAATTAATAAAATTAAAATTCAAAATACAAATAATAATAAATAAATTTTCAAAGAATTATTATGTATTAAAAATAAAGTTTTAGAATATATAGATAATTTTTGATATAAATGTTGACCTCCAAAATATTCTGATCAACCTTGATCAAAACTTTTTACAACTAATTGACCATAATTTAAAGGATAAAAAATTATACCATAAGTTCTAATATAAGGTATAAATCATATAGACCCTAAAAAAGTTCTTAAATTATATATAAATAAAGATTTATTTAAAAAAAATAAATTTCTTAAAGAAATTAAATATCCAAATAAACCCCCTACAATACATACAAATAATGTTAACAATTTTATATAAATAGGTAAACAAATTATATAAGGAAAAGGAAAAATCAATCAATTTAATATTCTACCTCCAATAATTCTTATAATTAATAATCCTATTATACCACGGAGTATAATTCAACTTTCATCATTTAATATATTCAATCTACCGCAATTTAAATCACCGGTTATTGAATAATAAACTAATCGAAATGAATAACTAACAGTTAAACCCGTAGAAAAATAATATAAAAAAAATGAAAACATATTAACATTTCTAATTCTAACAATTTCTAAAATTATATCCTTAGAATAGAATCCAGCTAAAAAAGGTATTCCACATAAAGCTAAATTAGATACGTTAAAACAAGCTGAAGTTAAAGGTATATGAATTCTTAACCCCCCTATTAAACGAATATCTTGAGAATTATTTATATTATGAATAATAGCCCCAGCACATATAAACAATAATGCTTTAAATAAAGCATGAGTTAATAAATGAAATATAGCTAATTTTAAAAATCCTATAGACAAAATTCTTATTATTAAACCTAATTGACTTAAAGTAGATAAAGCAATAATTTTTTTTAAATCAAATTCAAAATTAGCTCCTAATCCAGCTATAAATATTGTTAATCCAGATAATAATAATATTAATTGTCCTAACCAAGAAGTTCTTAAGATAATATTAAATCGAATTAATAAATATACACCAGCTGTAACTAATGTAGAAGAATGAACTAAAGCAGAAACAGGTGTAGGAGCAGCTATAGCTGCAGGTAACCAAGAAGAAAAAGGAATCTGAGCTCTTTTAGTTATAGCAGCTAATATTACTAATCTTCCAATTATTAACATTTCAAATTCATTTTGTATAATTTCTAAATAAAAAATATAATTTCATCTTCCATAATTTAATATTCAAGCAATAGAAAGAAGTAAAGCTACATCCCCAATTCGATTAGATAACGCAGTTAATATACCAGCATTATAAGATTTAATATTTTGAAAATAAATTACTAAACAATAAGAAACAAGTCCTAAACCATCTCACCCTAATAAAATTCTAATTAAATTTGGTCTAATAATTAACAATATTATTGATAAAACAAATATTAATACTAATATAATAAATCGATTAATATGATTATCATTTATTATGTATTCTTTTCTATAAAAAATCACTAAAGAAGAAATTATAAGAACAAAAGATATAAATAATAAACTTATTCAATCAAAAAGAAAAGTTATAACAATTCTT
			ATAGAATTTAAAGAAACTAATTCTCACTCAATAAAATAAATCATATCATTTAACAAAAAATATAAACTTAATAAAAAACATGATAAACTTATAGAAATTAAATTAACAAATCTAATTCTACAAATAGATAAATATTTCATGATTTAAAATGAATATTTTCATATCACTAACACCACAAATTAGTATTTTTTTTAAACTATTTAAATATAATCATAATATAAATGATTCTCTTTTTAAAATTAATAAATTTAAAGGCAATCAATGTAACAATATTAATAAATATTCTCGAATTTTACCTCTTCTAAATGAATATACTCCAGAAAATAATTTACCATGCTGACTAAAAGAATATAAATATAAAGTATAAGCAGCTCTAAAAAAAGATAAAAAAGATAATAAAATTATAGAAATTCAAGATCAAGAAACAATTCTATTTAATAAAGAAATTTCTCCTAATAAATTTAATGTTGGAGGAGCTGCTATATTAGCTGATCTTAATAAAAATCATCATAAAGTTATCGAAGGTATAAAATTTAATAAACCTTTATTAATTAATATTCTTCGACTTCCAAGACGTTCATAAGATACATTAGCTAAACAAAATAACCCAGAAGAACATAAACCATGAGCAATTATTAATGTATAAGAACCACATAAACCTCAATAAGTTATAGTTAAAAGTCCTGATAGAACAATTCCTATATGAGCAACAGATGAATAAGCAATTAAAGCCTTTAAATCAGTTTGACGTAAACAAACTAATCTAACTAATACACCTCCTACTAATCTAATTCTAATTCAAACAAATCTATACTTCAAATTTATTAACTGTAAAAAACTAATAACTCGTAATATTCCATAACCTCCTAATTTTAGTATAATACCTGCTAAAATTATAGACCCAGAAACTGGAGCTTCAACATGAGCTTTAGGTAATCATAAATGAACTAAAAATATTGGTATTTTTACTAAAAAGGCACATAATAAACAAAAATATAATAAATCGTAATTAAACATAAAATTATTTATTAAATAAAAATTTATAGAACCAATTTTATTTATTACATAAAAAATACCAATTAATATAGGTAAAGAAACTAATAAAGTATAAAATAATAAATATAAACCAGCTTGTAAACGTTCTGGCTGATAACCTCAACCTAAAATTAAAAATAATGTAGGAATTAGTCTTCTTTCAAAAAATAAATAAAATATAAATAATCTTATTCTTGAAAAAGTTAAAATCAACAATAATAATAAAATAATAATATTTAATAAAAATAAATTTTTATAATTATTATGTTTATTAATTATTTCTCTAGCTAATAATATTAATGAACAAATTCATAAACTTAATAAAATTAATCCATAAGATAATATATCACAACCTAAAAAATAAGAAATTTCTGATCAATAATTTATAAAATTATTTATTAATAAAAAAATAAATCTAATAAAAAATATTATAATTTGTACCATTCAATATATATTATTAATAAAACAAAAAGGAATTAAAAATAATAAAAAAAAAATAATTTTTAACATTATATAATTCTAAAAGATTGAAAATAATCATTACCATGAGTACGAATTATAGAAACTAAAATTGATAAACCTAAGGCCCCTTCACATACTCTAAATGTCAAAAATATTATTCTAAAATAACTTTCATAATTTAATATATTTAAATAAATAAATAATATAAAAAATAATATTAAAACAATAAATTCTAAACTTAAAAGTATTGAAAGTAAATGTTTCCGATTAGAAACAAAACAAAATAACCCTAAAATAAATAAAATTATAGGTAAACTTCAATATAAAATTATAATCATTAGTTTTAATAGTTTAATAAAAACATTGGTCTTGTAAATCAAAAATAAGATTATTTCTTTTAAAACTTCAAGAGAAAAGAAATTTCTTTTTCATTAATCCCCAAAATTAATATTTTAAATAAACTACCTCTTGAAATTATTCAATTAATATTATATTCATTAATT
			ATTACTACTTCCATTATTTTTCTAAATATAATTCATCCATTAGCTTTAGGATTAACTTTATTAATTCAAACAATTTTTGTATGTTTACTAACTGGATTAATAACTAAAAGTTTTTGATATTCATATATTTTATTTTTAATTTTTTTAGGRGGAATACTTGTATTATTTATTTACGTAACATCTTTAGCCTCTAATGAAATATTTAATTTATCAATAAAATTAACTTTATTTTCTTCATTAATTTTAATTTTTATATTAATTTTATCATTTATTATAGATAAAACTTCTTCTTCTTTATTTTTAATAAATAATGATATACAATCTATTATTAATATAAATTCTTATTTTATAGAAAATTCTTTATCTTTAAATAAATTATATAATTTTCCTACAAATTTTATTACAATTTTATTAATAAATTATTTATTAATTACTTTAATTGTTATTGTAAAAATTACAAAATTATTTAAAGGACCTATTCGAATAATATCTTAATTAATGAATAAACCTTTACGAAATTCCCATCCTCTATTTAAAATTGCCAATAATGCTTTAGTAGATTTACCAGCTCCAATTAATATTTCAAGATGATGAAATTTTGGATCATTACTTGGATTATGTTTAATTATTCAAATTTTAACCGGATTATTTTTAGCTATACATTACACAGCTGATATTAATCTAGCTTTCTATAGTGTTAATCATATTTGTCGAGACGTTAATTATGGTTGATTATTACGAACTTTACATGCTAACGGTGCATCATTTTTTTTTATTTGTATTTACTTACATGTAGGACGAGGAATTTATTACGGTTCATATAAATTTACTCCAACTTGATTAATTGGARTAATTATTTTATTTTTAGTAATAGGAACAGCTTTTATAGGATACGTATTACCTTGAGGACAAATATCATTTTGAGGAGCTACTGTAATTACTAATTTATTATCAGCTATCCCTTACTTAGGTATAGATTTAGTTCAATGATTATGAGGTGGATTTGCTGTTGATAATGCCACTTTAACTCGATTTTTTACATTCCATTTTATTTTACCTTTTATTGTTCTTGCTATAACTATAATTCATTTATTATTCCTTCATCAAACAGGATCTAATAATCCTATCGGATTAAATTCTAATATTGATAAAATTCCTTTTCATCCTTATTTTACATTTAAAGATATTGTAGGATTTATTGTAATAATTTTTATTTTAATTTCATTAGTATTAATTAGACCAAATTTATTGGGAGACCCTGATAATTTTATTCCAGCAAATCCTTTAGTAACACCTGCCCATATTCAACCAGAATGATATTTTTTATTTGCTTATGCTATTTTACGATCTATTCCAAATAAATTAGGAGGAGTTATTGCATTAGTTTTATCAATTGCAATTTTAATAATCCTTCCTTTTTATAATTTAAGAAAATTCCGAGGGATTCAATTTTATCCTATTAATCAAGTAATATTCTGATCTATATTAGTAACAGTAATTTTATTAACTTGAATTGGAGCTCGACCAGTTGAAGAACCTTATGTATTAATTGGACAAATTCTAACTGTTGTATATTTCTTATATTATTTAGTAAACCCATTAATTACAAAATGATGAGATAATTTATTAAATTAAATAGTTAATGAGCTTGAATAAGCATATGTTTTGAAAACATAAGATAGAATTTAATTTTCTATTAACTTTTACTAAAAAAAATTCACTATAATAAAGAAAATAATAAAATTTTAAACCCAATAAAAAATAATAAATAATTTAAAGAAAAAGATAAAAAACATTTTCAAGCTAAATATATTAATTTATCATAACGAAATCGAGGTAAAGTTCCTCGAACTCAAATAAAAACAAAAGAAATAAAAGTTAATTTTATATAAAATAATAAATTAAACACATCACAACCTAAAAAAATAACGCAAAATAATATTCTTATAAATAAAATTCTCGCATATTCAGCTATAAAAATTAAAGCAAAACCCCCTCTT
			CTATATTCTACATTAAATCCTGAAACTAATTCTGATTCTCCTTCAGCAAAATCAAAAGGAGTCCGATTAGTTTCAGCTAATGAAATAGATATTCAAACTAAAGCTATAGGAAATAAAATAATTAAAAATCATATATAAACTTGATAAAAAAAAAAATAAATTATATTATAACTTCCAATTAAAAAAATAAAAGATAATAAAATTAAAGCTAAACTAACTTCATAAGAAATAGTCTGAGCCACAGCTCGCAAACCTCCTAATAAAGCATAATTAGAATTAGACGACCAACCAGCTACTATAACAGTATAAACCCCCAATCTAGTACAACATAAAAAAAATAAACCACCCAAATTAAAAGAATATAATTTTACAAAAAAAGGCATACATATTCAAACAAATAATGATAAAAATAAAGAAAAAATTGGAGAAATATAATATCTTAAATAATTAGATAATAAAGGATAAGTTTGTTCTTTTGTAAATAATTTAATCGCATCACAAAAAGGTTGAGGAATTCCTATTAAACCAACTTTATTAGGACCTTTACGAATTTGAATATATCCTAAAACTTTTCGTTCTAATAAAGTTAAAAAAGCTACACTTACTAATACACAAATAATTAATAACAAACTACCAATTAATGACAAAATAAATTCTATATAAAACAAGTACTATTTGTAATAAAAATCACATATATAAATTCTAAATTTATTGCACTAATCTGCCAAAATAGTTTTATATTAATAATATTCTTATAAAAAATATAATTATTTTGATATTTGGTCCTTTCGTACTAAAATATCATAATTTTTTAAAGATAGAAACCAACCTGGCTTACACCGGTTTGAACTCAGATCATGTAAGAATTTAAAAGTCGAACAGACTTAAAATTTGAACGGCTACACCCAAAATTATATCTTAATCCAACATCGAGGTCGCAATCTTTTTTATCGATATGAACTCTCCAAAAAAATTACGCTGTTATCCCTAAAGTAACTTAATTTTTTAATCATTATTAATGGATCAAATATTCATAAATTTATGTTTTTAAAAAATTAAAAGTTTTTTAAATTTTAATATCACCCCAATAAAATATTTTTATTTATTAAAATTTAATTAATCTATATAATTAAAATAAAAAAAAATATAAAGATTTATAGGGTCTTCTCGTCTTTTAAATAAATTTTAGCTTTTTGACTAAAAAATAAAATTCTATAAAAATTTTAAATGAAACAGTTAATATTTCGTCCAACCATTCATTCCAGCCTTCAATTAAAAGACTAATGATTATGCTACCTTTGCACAGTCAAAATACTGCGGCCATTTAAAATTTTCAGTGGGCAGGTTAGACTTTATATATAATTCAAAAAGACATGTTTTTGTTAAACAGGCGAATATTATTTTTGCCGAATTCTTTATTTAAACTTTTCATATAAATTAATTTTAACATTATTATATACTAATTTTATCATTATTACTTAATTTTAATAATTAAAACTAACATTTTAATAAATAATTAAAATTTAATAAATAATTTAATTTATAAAATAAATTATAACACATTTTTTAATAATTGCTAATTCTAAGCATATATTTATTAAATCTATTTAATATTTTTAAAAATTTATTTTATAGCTTATCCCATAAAACATTAAAATTATAAATTAATTAATTAAATAAATAATTAAGTAAATTTATAATTTCTAAATTAAATTTATTTCTTAAAAAACTAGATACCTTTAAAAACGAATAACATTTCATTTCTAATATAATATTATAAATAATTTTATCACATTAACTTAAATATTATATTAACTCTTTTAAAATCGAGAAAAATAAATATTTATTTTTTATTTAATAAACACTGATACACAAGGTACAATAAATTAAATTTTCTTTTAAAATAAAATTTTTTCAAATTATTTCAATTTTCTTTTACAATACTAATAAACTATTATTAAAATTATTTTTTCTTTAAACAATACTAAAACTTTAAATTT
			TATAGTTATTTCTAATAATTTTTTAAAAAATAATAAAAATTAATAAATAAAAACTAACTCAATTTATATTGATTTGCACAAAAATCTTTTCAATGTAAATGAAATACTTTACTTAATAAGCTTTAAATTGTCATTCTAGATACACTTTCCAGTACATCTACTATGTTACGACTTATCTTACCTTAATAATAAGAGCGACGGGCGATGTGTACATATTTTAGAGCTAAAATCAAATTATTAATCTTTATAATTTTACTACTAAATCCACTTTCAAAAATTTTTTCATAATT--------TTATTCATATAAATAAATTTATTGTAACCCATTATTACTTAAATATAAGCTACACCTTGATCTGATATAAATTTTTATTAAAATTATTGAATATTATTATTCTTATAAAATATTCTGATAACGACGGTATATAAACTGATTACAAATTTAAGTAAGGTCCATCGTGGATTATCGATTAAAAAACAGGTTCCTCTAGATAGACTAAAATACCGCCAAATTTTTTAAGTTTCAAGAACATAACTATTACTACTTTAGCAATTTATTTACATTTTAAATAATAGG------------GTATCTAATCCTAGTTTTTTATTAA--AATTTTTTAACCTCAATTACATTTTTATATAATAATTTAAATATAAAATTTCACTTAATATATTTAATTTTATTATTATTAATAAATTTAATTTAATTAATACTAAAAAAATTTATTTGTATTAATGGTATAACCGCGACTGCTGGCACCA---------------ATTTAGTCAATACTTTTTTATATTGCTATTTCTAAATTTCTTTAATTAATAATATTAATTACTGCGAATAAATTTTCATATTTATTTTTTAAATAAATATAAAATCACACAAAAATTTACATATAAATCAAATTAATAACAAATTTTTAAGCCAAAATAAAACTTTAAGTTTTTATTTTTAATTTTTTATTATTAATTAAATATTAATAATTTTTATTAAAATAA------------TTTTTTAAAGAAAAATTAAAATTAATTTTAATTAAATATTA-AATAATTTAATTTTA---------------------------------------------------------------------------------------------------------------------------------------------------------------------------------------------------------------------------------------------------------------------------------------------------------------------------------TTTA-AA--TTTAAAAAAA-----------AAATTTTAAAAAA--TTTTTTTTTT-AAAAAAATGAAAATTATATTATAAAAATATTTTTTTTACAAAAATGAAAATTTAATCTATT--------TTATTAAAATTTTTATAAATAAATAAAAAAAGTAATAAATTTATTAAAAATCAATATATATAT--TAATAAATAATTTGATTATTAATTAAATTATACGAATAATAAATATAATAAATAATTTATTTTAATCACTAAATCTGAAATAATTAATTATAT-----------------------------------------------------------------------------------------------------------------------------------------------------------------------------------------------------------------------------------------------------------------------------------------------------------------------------
			-----------------------------------------------------ATAAATGAAAATAAATTTATTCCCCCTATTCATAAATTTATTGTATAATTAAAACTTAAAAAATA----------AAAAAAAATTATTTATTAAATTATACTTAATAAACTATTTTTA-A---------------------------------------------------------------------------------------------------------------------------AA-TTTC-AT-AAATTAT-TAAGTATAATAAAATAATTT--TTTAATCACTAAATCTGAA-TAATTAATT-TATATATATATATATATAT--------TGAAAATAAATTTATTCCCCCTA-TCATAAATTTATT-TATAATTAAA-CTTAAAAA-TATTTTTTTTT-AAAAAAAAATTATTTATTAAATTATACTTAATAAACTATTTTTATAATAAATTATTTTATGAATAAAATTATTTAAAATAATTTATAA----------------------------------------------------------------------------------------------------------TT-----AAA--ATATA--T-T--------AAT-TATTTTAATCACTAAATCTGAATTAATTAATTGTAT-TATATATATATATATATATATAAAAAAATGAAAATAAATTTATTCCCCCTATTCATAAATTTATTATATAATTAAATCTTAAAAAGTA-----------------------------------------------------------------------------------------------------------------------------------------------------------------------------------------------------------------------------------------------------------------------------------------------------------------------------------------------------------------------------------------------------------------------------------------------------------------------------------------------------------TAATTTTTAAATTTTAATAATAAATAAATTTAATAATTAATAATTAAATAAAAT-TATTCATTATTAATATTTAATTAATAATAAATAAATTTAATAACTAATAATTAAATAAAATTTATTTATTATTAATATTTAAT--ATAATAAAAAA-C-------------------------------------------------------------------------------------------------------------------------------------------------------------------------------------------------------------------------------------------------------------------------------------------AAAAAAAAATAATTTTTTTTTAAAAAAAAA--------------------------------CTATATACTAATTATAAATTAATAGATATTTATATATATATAAATATTTAATATATTATTATATATCTAATAATTTAAATAAAAAATTTTAAAATTTAAAAATGTAGATATAATTTATAAAAATTTATATTCTCATATTTATTTATTATTAATTTAATTTATATAAATAATATAATAATTTAATTAATTATTAT
			ATATTTATAAATTTATATATTATTGAATATTTATATAATATATATA-AT-TATAGAAAAATTAAATTATTTAAATAATTT-A-ATAAA-TTTTAAAAAATTTCTTAAATGTATTATTTTTATAAAAAAT-------------------------------------------------------------------------------------------------------------------------------------------------------AATTATAAATTAATAGATATTTATATATATATAAATATTTAATATATTATTATATATCTAATAATTTAAATAAAAAATTTTAAAATTTAAAAATGTAGATATAATTTATAAAAATTTATATTCTCATATTTATTTATT---------------------------------------------------------------------------------------------------------------------------------------------------------------------------------------------------------------------------------------------------------------------------------------------------------------------------------------------------------------------------------------------------------------------------------T--------------GTAGAT-TAATTTATAAAAATTTATATTCTCATATTTATTTATTATTAATTTAATTTATATAAATAATATAATAATTTAATTAATTATTATATATTTATAAATTTATATATTATTGAATATTTATATAATA-A-AT---------------------------------------------------------------------------------------------------------------------------------------------------------------------------------------------------------------------------------------------------------------------------------------------------------TTTAAATAAAAAATTTTAAAA-----TTTAAAAATGTAGATATAATTTATAAAAATTTATATTCTCATATTTATTT--------------------------------------------------------------------------------------------------------------------TATTTAAATAATTTTACATAAAATTTTAAAAAATTTCTTAAATGTATTATTTAA-AAAAAATTACTTTTTAAAAAAAA-AATTTTAATTTTT-AAAAAAAA-A----------------------------------------------
		</sequence>
		<sequence>
			<taxon idref="Drosophila_mela-ogaster_SRR1184625"/>
			-A-KAATTGCCTGATAAAAAGGATTACCTTGATAGGGTAAATCATGCAGTTTTCTGCATTCATTGACTGATTTATATATTATTTATAAAGATGATTTTATATTTAATAGAATTAAACTATTTCTAAAAGTATCAAAAACTTTTGTGCATCATACACCAAAATATATTTACAAAAAGATAAGCTAATTAAGCTACTGGGTTCATACCCCATTTATAAAGGTTATAATCCTTTTCTTTTTAATTTTTAATAATTCGTCAAAAATTTTATTTATTACAATTATAATTATTGGGACATTAATTACAGTTACATCTAATTCTTGGTTAGGAGCTTGAATAGGTTTAGAAATTAATTTATTATCTTTTATCCCCCTATTAAGAGATAATAATAATTTAATATCTACAGAAGCTTCTTTAAAATATTTTTTAACCCAAGTTTTAGCTTCAACTGTTTTATTATTTTCTTCAATTTTATTAATATTAAAAAATAATATAAATAATGAAATTAATGAATCTTTTACATCCATAATTATTATATCAGCTTTATTATTAAAAAGTGGAGCCGCTCCTTTCCATTTTTGATTTCCTAATATAATAGAAGGTTTAACATGAATAAATGCTTTAATATTAATAACTTGACAAAAAATTGCACCTTTAATATTAATTTCTTATCTTAATATTAAATATTTATTATTAATTAGAGTAATTTTATCAGTTATTATTGGAGCTATTGGAGGATTAAATCAAACTTCTTTACGAAAATTAATAGCATTTTCTTCAATTAATCATTTAGGGTGAATATTAAGATCTTTAATAATTAGAGAATCAATTTGATTAATTTATTTTTTTTTTTATTCATTTTTATCATTTGTATTAACATTTATATTTAATATTTTTAAATTATTTCATTTAAATCAATTATTTTCTTGATTTGTTAATAGAAAAATTTTGAAATTTACATTATTTATAAATTTTTTATCATTAGGAGGATTACCTCCATTTTTAGGATTTTTACCAAAATGACTTGTAATTCAACAATTAACATTATGTAATCAATATTTTATATTAACACTTATAATAATATCAACTTTAATTACATTATTTTTTTATTTACGAATTTGTTATTCCGCTTTTATAATAAATTATTTTGAAAATAAYTGAATCATAAAGATAAATATAAATAGTATTAATTATAATATATATATAATTATAACTTTTTTTTCAATTTTTGGATTATTTTTAATTTCTTTATTTTATTTTATATTTTAAGGCTTTAAGTTAATAAAACTAATAACCTTCAAAGCTATAAATAAAGAAATTTCTTTAAGCCTTAGTAAAACTTACTCCTTCAAAATTGCAGTTTGATATCATTATTGACTATAAGACCTAATTAATTTGTCCTTATTTGATTAAGAAGAATAAATCTTATATATAGATTTACAATCTATCGCCTAAACTTCAGCCACTTAATCAATAATCGCGACAATGATTATTTTCTACAAATCATAAAGATATYGGAACTTTATATTTTATTTTTGGAGCTTGAGCTGGAATAGTTGGAACATCTTTAAGAATTTTAATTCGAGCTGAATTAGGACATCCTGGAGCATTAATTGGAGATGATCAAATTTATAATGTAATTGTAACTGCACATGCTTTTATTATAATTTTTTTTATAGTTATACCTATTATAATTGGTGGATTTGGAAATTGATTAGTGCCTTTAATATTAGGTGCTCCTGATATAGCATTCCCACGAATAAATAATATAAGATTTTGACTTCTACCTCCTGCTCTTTCTTTACTATTAGTAAGTAGAATAGTTGAAAATGGAGCTGGGACAGGATGAACTGTTTATCCACCTCTATCCGCTGGAATTGCTCATGGTGGAGCTTCAGTTGATTTAGCTATTTTTTCTCTACATTTAGCAGGAATTTCTTCAATTTTAGGAGCTGTAAATTTTATTACAACTGTAATTAATATACGATCAACAGGAATTTCATT
			AGATCGTATACCTTTATTTGTTTGATCAGTAGTTATTACTGCTTTATTATTATTATTATCACTTCCAGTACTAGCAGGAGCTATTACTATATTATTAACAGATCGAAATTTAAATACATCATTTTTTGACCCAGCGGGAGGAGGAGATCCTATTTTATACCAACATTTATTTTGATTTTTTGGTCATCCTGAAGTTTATATTTTAATTTTACCTGGATTTGGAATAATTTCTCATATTATTAGACAAGAATCAGGAAAAAAGGAAACTTTTGGTTCTCTAGGAATAATTTATGCTATATTAGCTATTGGATTATTAGGATTTATTGTATGAGCTCATCATATATTTACCGTTGGAATAGATGTAGATACTCGAGCTTATTTTACCTCAGCTACTATAATTATTGCAGTTCCTACTGGAATTAAAATTTTTAGTTGATTAGCTACTTTACATGGAACTCAACTTTCTTATTCTCCAGCTATTTTATGAGCTTTAGGATTTGTTTTTTTATTTACAGTAGGAGGATTAACAGGAGTTGTTTTAGCTAATTCATCAGTAGATATTATTTTACATGATACTTATTATGTAGTAGCTCATTTTCATTATGTTTTATCTATAGGAGCTGTATTTGCTATTATAGCAGGTTTTATTCACTGATACCC-TTATTTACTGGATTAACGTTAAATAATAAATGATTAAAAAGTCATTTCATTATTATATTTATTGGAGTTAATTTAACATTTTTTCCTCAACATTTTTTAGGATTGGCTGGAATACCTCGACGTTATTCAGATTACCCAGATGCTTACACAACATGAAATATTGTATCAACTATTGGATCAACTATTTCATTATTAGGAATTTTATTCTTTTTTTTTATTATTTGAGAAAGTTTAGTATCACAACGACAAGTAATTTACCCAATTCAACTAAATTCATCAATTGAATGATACCAAAATACTCCACCAGCTGAACATAGATATTCTGAATTACCACTTTTAACAAATTAATTTCTAATATGGCAGATTAGTGCAATAGATTTAAGCTCTATATATAAAGTATTTTACTTTTATTAGAAAATAAATGTCTACATGAGCTAATTTAGGTTTACAAGATAGAGCTTCTCCTTTAATAGAACAATTAATTTTTTTTCATGATCATGCATTATTAATTTTAGTAATAATTACAGTATTGGTGGGATATTTAATATTTATATTATTTTTTAATAATTATGTAAATCGATTTCTTTTACATGGACAACTTATTGAAATAATTTGAACTATTTTACCAGCAATTATTTTACTATTTATTGCTCTTCCTTCTTTACGTTTACTTTATTTATTAGATGAAATTAATGAACCATCTGTAACTTTAAAAAGAATCGGCCATCAATGATATTGAAGTTACGAATATTCAGATTTTAATAATATTGAATTTGATTCATATATAATTCCAACAAATGAATTAATAACTGATGGATTTCGATTATTAGATGTTGATAACCGAGTAGTTTTACCCATAAACTCACAAATTCGAATTTTAGTAACAGCTGCTGATGTTATTCATTCTTGAACAGTACCTGCYTTAGGAGTAAAAGTTGACGGTACACCTGGACGATTAAATCAAACTAATTTTTTTATTAATCGACCGGGTTTATTTTATGGTCAATGTTCAGAAATCTGTGGAGCTAATCATAGATTTATACCGATTGTAATTGAAAGTGTTCCTGTAAATTACTTTATTAAATGAATTTCTAGAAATAACTCTTCATTAGATGACTGAAAGCAAGTACTGGTCTCTTAAACCATTTAATAGTAAATTAGCACTTACTTCTAATGATAAAAAATTAGTTAAAATCATAACATTAGTATGTCAAACTAAAATTATTAAATAATTAATATTTTTTAATTCCACAAATAGCACCTATTAGATGATTATTATTATTTATTATTTTTTCTATTACATTTATTTTATTTTGTTCTATTAACTATTATTCTTATA
			TACCAAATTCACCTAAATCTAATGAATTAAAAAATATCAACTTAAATTCAATAAATTGAAAATGATAACAAATTTATTTTCTGTATTCGACCCCTCAGCTATTTTTAATTTTTCACTTAATTGATTAAGAACATTTTTAGGACTTTTAATAATTCCGTCAATTTATTGATTAATACCTTCTCGTTACAATATTATATGAAATTCAATTTTATTAACTCTTCATAAAGAATTTAAAACTTTATTAGGYCCATCAGGTCATAATGGATCTACTTTTATTTTTATTTCTTTATTTTCATTAATTTTATTTAATAATTTCATAGGATTATTTCCATATATTTTTACAAGAACAAGACATTTAACTTTAACTTTATCTTTAGCTTTACCTTTATGATTATGTTTTATATTATATGGATGAATTAATCATACACAACATATATTTGCTCATTTAGTTCCTCAAGGAACACCCGCTATTCTTATACCTTTTATAGTATGTATTGAAACTATTAGAAATATTATTCGACCTGGAACATTAGCTGTTCGATTAACTGCTAATATAATTGCTGGACATTTATTATTAACTCTTTTAGGAAATACAGGACCTTCTATATCTTATATWTTAGTAACATTTTTATTAATAGCTCAAATTGCTTTATTAGTATTAGAATCAGCTGTAGCTATAATTCAATCTTATGTGTTTGCTGTATTAAGAACTTTATATTCTAGAGAAGTAAATTAATGTCTACACACTCAAATCACCCTTTTCATTTAGTGGATTATAGTCCATGACCATTAACAGGAGCTATCGGAGCTATAACAACTGTATCAGGTATAGTAAAATGATTTCATCAATATGATATTTCATTATTTGTATTAGGTAATATTATTACTATTTTAACTGTATATCAATGATGACGAGATGTATCACGAGAAGGAACATACCAAGGATTACATACTTATGCAGTAACTATTGGTTTACGATGAGGAATAATTTTATTTATTTTATCAGAAGTTTTATTTTTTGTGAGATTTTTTTGAGCTTTTTTTCACAGAAGTTTATCACCCGCTATTGAATTAGGAGCATCATGACCTCCTATAGGAATTATCTCATTTAATCCATTTCAAATTCCTTTATTAAATACAGCTATTTTATTAGCTTCAGGAGTTACTGTAACTTGAGCCCACCATAGACTTATAGAAAATAATCATTCACAGACTACTCAAGGATTATTTTTTACAGTTTTACTAGGAATCTATTTTACAATTCTTCAAGCTTATGAATATATTGAAGCTCCATTTACTATTGCAGACTCAATTTATGGATCAACATTTTTTATAGCAACAGGATTTCACGGAATTCATGTATTAATCGGAACAACTTTTTTATTAGTATGTTTAYTACGACATTTAAATAATCACTTCTCAAAAAATCATCATTTTGGTTTTGAAGCAGCTGCATGATATTGACATTTTGTCGATGTAGTTTGATTATTTTTATATATCACAATTTACTGATGAGGAGGATAATTATATTATTAATTAAATATCTATATAGTATAAAAGTATATTTGACTTCCAATCATAAGGTCTATTAATTAATAGTATAGATAATTTTTTCTATTATTTTTATTGCTTTATTAATTTTACTAATTACAACTATTGTTATATTTTTAGCTTCAATTTTATCAAAAAAAGCTTTAATCGACCGAGAAAAAAGATCCCCATTTGAATGTGGATTTGATCCAAAATCTTCATCTCGATTACCATTTTCTTTACGTTTTTTTTTAATTACTATTATTTTTTTAATTTTTGATGTAGAGATTGCATTAATTCTACCTATAATTATTATTATAAAATATTCTAATATTATAATTTGAACAATTACTTCAATTATTTTTATTTTAATTTTATTAATTGGATTATACCATGAATGAAATCAAGGAATGTTAAATTGATCAAACTAATATATTTATATATATATATATAGGGTTGTAGTTAAATAT
			AACATTTGATTTGCATTCAAAAAGTATTGAATATTCAATCTACCTTATTAATTTAATAACTGAATATGAAGCGATTGATTGCAATTAGTTTCGACCTAATCTTAGGTAATTATACCCTTATTCTTTAATTGAAGCCAAAAAGAGGCATATCACTGTTAATGATATAATTGAATTTTAAATTCCAATTAAGGAAATATGATGATCAAGTAAAAGCTGCTAACTTTTTTCTTTTAATGGTTAAATTCCATTTATATTTCTATTTATATAGTTTAAATAAAACCTTACATTTTCATTGTAATAATAAAATMTTATATTTTTATAAATTACTAAAATTAATTCACTATATCCAAAGATTTAATAATCTCCATAACATCTTCAATGTCAAACTCTAGTATAAGCTATTTGGATATAAAAATAATAAAATTAATAAAATTAAAATTCAAAATACAAATAATAATAAATAAATTTTCAAAGAATTATTATGTATTAAAAATAAAGTTTTAGAATATATAGATAATTTTTGATATAAATGTTGACCTCCAAAATATTCTGATCAACCTTGATCAAAACTTTTTACAACTAATTGACCATAATTTAAAGGATAAAAAATTATACCATAAGTTCTAATATAAGGTATAAATCATATAGACCCTAAAAAAGTTCTTAAATTATATATAAATAAAGATTTATTTAAAAAAAATAAATTTCTTAAAGAAATTAAATATCCAAATAAACCCCCTACAATACATACAAATAATGTTAACAATTTTATATAAATAGGTAAACAAATTATATAAGGAAAAGGAAAAATCAATCAATTTAATATTCTACCTCCAATAATTCTTATAATTAATAATCCTATTATACCACGGAGTATAATTCAACTTTCATCATTTAATATATTCAATCTACCGCAATTTAAATCACCGGTTATTGAATAATAAACTAATCGAAATGAATAACTAACAGTTAAACCCGTAGAAAAATARTATAAAAAAAATGAAAACATATTAACATTTCTAATTCTAACAATTTCTAAAATTATATCCTTAGAATAGAATCCAGCTAAAAAAGGTATTCCACATAAAGCTAAATTAGATACGTTAAAACAAGCTGAAGTTAAAGGTATATGAATTCTTAACCCCCCTATTAAACGAATATCTTGAGAATTATTTATATTATGAATAATAGCCCCAGCACATATAAACAATAATGCTTTAAATAAAGCATGAGTTAATAAATGAAATATAGCTAATTTTAAAAATCCTATAGACAAAATTCTTATTATTAAACCTAATTGACTTAAAGTAGATAAAGCAATAATTTTTTTTAAATCAAATTCAAAATTAGCTCCTAATCCAGCTATAAATATTGTTAATCCAGATAATAATAATATTAATTGTCCTAACCAAGAAGTTCTTAAGATAATATTAAATCGAATTAATAAATATACACCAGCTGTAACTAATGTAGAAGAATGAACTAAAGCAGAAACAGGTGTAGGAGCAGCTATAGCTGCAGGTAACCAAGAAGAAAAAGGAATCTGAGCTCTTTTAGTTATAGCAGCTAATATTACTAATCTTCCAATTATTAACATTTCAAATTCATTTTGTATAATTTCTAAATAAAAAATATAATTTCATCTTCCATAATTTAATATTCAAGCAATAGAAAGAAGTAAAGCTACATCCCCAATTCGATTAGATAACGCAGTTAATATACCAGCATTATAAGATTTAATATTTTGAAAATAAATTACTAAACAATAAGAAACAAGTCCTAAACCATCTCACCCTAATAAAATTCTAATTAAATTTGGTCTAATAATTAACAATATTATTGATAAAACAAATATTAATACTAATATAATRAATCGATTAATATGATTATCATTTATTATGTATTCTTTTCTATAAAAAATCACTAAAGAAGAAATTATAAGAACAAAAGATATAAATAATAAACTTATTCAATCAAAAAGAAAAGTTATAACAATTCTT
			ATAGAATTTAAAGAAACTAATTCTCACTCAATAAAATAAATCATATCATTTAACAAAAAATATAAACTTAATAAAAAACATGATAAACTTATAGAAATTAAATTAACAAATCTAATTCTACAAATAGATAAATATTTCATGATTTAAAATGAATATTTTCATATCACTAACACCACAAATTAGTATTTTTTTTAAACTATTTAAATATAATCATAATATAAATGATTCTCTTTTTAAAATTAATAAATTTAAAGGCAATCAATGTAACAATATTAATAAATATTCTCGAATTTTACCTCTTCTAAATGAATATACTCCAGAAAATAATTTACCATGCTGACTAAAAGAATATAAATATAAAGTATAAGCAGCTCTAAAAAAAGATAAAAAAGATAATAAAATTATAGAAATTCAAGATCAAGAAACAATTCTATTTAATAAAGAAATTTCTCCTAATAAATTTAATGTTGGAGGAGCTGCTATATTAGCTGATCTTAATAAAAATCATCATAAAGTTATCGAAGGTATAAAATTTAATAAACCTTTATTAATTAATATTCTTCGACTTCCAAGACGTTCATAAGATACATTAGCTAAACAAAATAACCCAGAAGAACATAAACCATGAGCAATTATTAATGTATAAGAACCACATAAACCTCAATAAGTTATAGTTAAAAGTCCTGATAGAACAATTCCTATRTGAGCAACAGATGAATAAGCAATTAAAGCCTTTAAATCAGTTTGACGTAAACAAACTAATCTAACTAATACACCTCCTACTAATCTAATTCTAATTCAAACAAATCTATACTTCAAATTTATTAACTGTAAAAAACTAATAACTCGTAATATTCCATAACCTCCTAATTTTARTATAATACCTGCTAAAATTATAGACCCAGAAACTGGAGCTTCAACATGAGCTTTAGGTAATCATAAATGAACTAAAAATATTGGTATTTTTACTAAAAAGGCACAYAATAAACAAAAATATAATAAATCGTAATTAAACATAAAATTATTTATTAAATAAAAATTTATAGAACCAATTTTATTTATTAMATAAAAAATACCAATTAATATAGGTAAAGAAACTAATAAAGTATAAAATAATAAATATAAACCAGCTTGTAAACGTTCTGGCTGATAACCTCAACCTAAAATTAAAAATAATGTAGGAATTAGTCTTCTTTCAAAAAATAAATAAAATATAAATAATCTTATTCTTGAAAAAGTTAAAATCAACAATAATAATAAAATAATAATATTTAATAAAAATAAATTTTTATAATTATTATGTTTATTAATTATTTCTCTAGCTAATAATATTAATGAACAAATTCATAAACTTAATAAAATTAATCCATAAGATAATATATCACAACCTAAAAAATAAGAAATTTCTGATCAATAATTTATAAAATTATTTATTAATAAAAAAATAAATCTAATAAAAAATATTATAATTTGTACCATTCAATATATATTATTAATAAAACAAAAAGGAATTAAAAATAATAAAAAAAAAATAATTTTTAACATTATATAATTCTAAAAGATTGAAAATAATCATTACCATGAGTACGAATTATAGAAACTAAAATTGATAAACCTAA-GCCCCTTCACATACTCTAAATGTCAAAAATATTATTCTAAAATAACTTTCATAATTTAATATATTTAAATAAATAAATAATATAAAAAATAATATTAAAACAATAAATTCTAAACTTAAAAGTATTGAAAGTAAATGTTTCCGATTAGAAACAAAACAAAATAACCCTAAAATAAATAAAATTATAGGTAAACTTCAATATAAAATTATAATCATTAGTTTTAATAGTTTAATAAAAACATTGGTCTTGTAAATCAAAAATAAGATTATTTCTTTTAAAACTTCAAGAGAAAAGAAATTTCTTTTTCATTAATCCCCAAAATTAATATTTTAAATAAACTACCTCTTGAAATTATTCAATTAATATTATATTCATTAATT
			ATTACTACTTCCATTATTTTTCTAAATATAATTCATCCATTAGCTTTAGGATTAACTTTATTAATTCAAACAATTTTTGTATGTTTACTAACTGGATTAATAACTAAAAGTTTTTGATATTCATATATTTTATTTTTAATTTTTTTAGGAGGAATACTTGTATTATTTATTTACGTAACATCTTTAGCCTCTAATGAAATATTTAATTTATCAATAAAATTAACTYTATTTTCTTCATTAATTTTAATTTTTATATTAATTTTATCATTTATTATAGATAAAACTTCTTCTTCTTTATTTTTAATAAATAATGATATACAATCTATTATTAATATAAATTCTTATTTTATAGAAAATTCTTTATCTTTAAATAAATTATATAATTTTCCTACAAATTTTATTACAATTTTATTAATAAATTATTTATTAATTACTTTAATTGTTATTGTAAAAATTACAAAATTATTTAAAGGACCTATTCGAATAATATCTTAATTAATGAATAAACCTTTACGAAATTCCCATCCTCTATTTAAAATTGCCAATAATGCTTTAGTAGATTTACCAGCTCCAATTAATATTTCAAGATGATGAAATTTTGGATCATTACTTGGATTATGTTTAATTATTCAAATTTTAACCGGATTATTTTTAGCTATACATTACACAGCTGATATTAATCTAGCTTTCTATAGTGTTAATCATATTTGTCGAGACGTTAATTATGGTTGATTATTACGAACTTTACATGCTAACGGTGCATCATTTTTTTTTATTTGTATTTACTTACATGTAGGACGAGGAATTTATTACGGTTCATATAAATTTACTCCAACTTGATTAATTGGAGTAATTATTTTATTTTTAGTAATAGGAACAGCTTTTATAGGATACGTATTACCTTGAGGACAAATATCATTTTGAGGAGCTACTGTAATTACTAATTTATTATCAGCTATCCCTTACTTAGGTATAGATTTAGTTCAATGATTATGAGGTGGATTTGCTGTTGATAATGCCACTTTAACTCGATTTTTTACATTCCATTTTATTTTACCTTTTATTGTTCTTGCTATAACTATAATTCATTTATTATTCCTTCATCAAACAGGATCTAATAATCCTATCGGATTAAATTCTAATATTGATAAAATTCCTTTTCATCCTTATTTTACATTTAAAGATATTGTAGGATTTATTGTAATAATTTTTATTTTAATTTCATTAGTATTAATTAGACCAAATTTATTGGGAGACCCTGATAATTTTATTCCAGCAAATCCTTTAGTAACACCTGCCCATATTCAACCAGAATGATATTTTTTATTTGCTTATGCTATTTTACGATCTATTCCAAATAAATTAGGAGGAGTTATTGCATTAGTTTTATCAATTGCAATTTTAATAATCCTTCCTTTTTATAATTTAAGAAAATTCCGAGGGATTCAATTTTATCCTATTAATCAAGTAATATTCTGATCTATATTAGTAACAGTAATTTTATTAACTTGAATTGGAGCTCGACCAGTTGAAGAACCTTATGTATTAATTGGACAAATTCTAACTGTTGTATATTTCTTATATTATTTAGTAAACCCATTAATTACAAAATGATGAGATAATTTATTAAATTAAATAGTTAATGAGCTTGAATAAGCATATGTTTTGAAAACATAAGATAGAATTTAATTTTCTATTAACTTTTACTAAAAAAAATTCACTATAATAAAGAAAATAATAAAATTTTAAACCCAATAAAAAATAATAAATAATTTAAAGAAAAAGATAAAAAACATTTTCAAGCTAAATATATTAATTTATCATAACGAAATCGAGGTAAAGTTCCTCGAACTCAAATAAAAACAAAAGAAATAAAAGTTAATTTTATATAAAATAATAAATTAAACACATCACAACCTAAAAAAATAACGCAAAATAATATTCTTATAAATAAAATTCTCGCATATTCAGCTATAAAAATTAAAGCAAAACCCCCTCTT
			CTATATTCTACATTAAATCCTGAAACTAATTCTGATTCTCCTTCAGCAAAATCAAAAGGAGTCCGATTAGTTTCAGCTAATGAAATAGATATTCAAACTAAAGCTATAGGAAATAAAATAATTAAAAATCA-ATATAAACTTGATAAAAAAAAAAATAAATTATATTATAACTTCCAATTAAAAAAATAAAAGATAATAAAATTAAAGCTAAACTAACTTCATAAGAAATAGTCTGAGCCACAGCTCGCAAACCTCCTAATAAAGCATAATTAGAATTAGACGACCAACCAGCTACTATAACAGTATAAACCCCCAATCTAGTACAACATAAAAAAAATAAACCMCCCAAATTAAAAGAATATAATTTTACAAAAAAAGGYATACATATTCAAACAAATAATGATAAAAATAAAGAAAAAATTGGAGAAATATAATATCTTAAATAATTAGATAATAAAGGATAAGTTTGTTCTTTTGTAAATAATTTAATCGCATCACAAAAAGGTTGAGGAATTCCTATTAAACCAACTTTATTAGGACCTTTACGAATTTGAATATATCCTAAAACTTTTCGTTCTAATAAAGTTAAAAAAGCTACACTTACTAATACACAAATAATTAATAACAAACTACCAATTAATGACAAAATAAATTCTATATAAAACAAGTACTATTTGTAATAAAAATCACATATATAAATTCTAAATTTATTGCACTAATCTGCCAAAATAGTTTTATATTAATAATATTCTTATAAAAAATATAATTATTTTGATATTTGGTCCTTTCGTACTAAAATATCATAATTTTTTAAAGATAGAAACCAACCTGGCTTACACCGGTTTGAACTCAGATCATGTAAGAATTTAAAAGTCGAACAGACTTAAAATTTGAACGGCTACACCCAAAATTATATCTTAATCCAACATCGAGGTCGCAATCTTTTTTATCGATATGAACTCTCCAAAAAAATTACGCTGTTATCCCTAAAGTAACTTAATTTTTTAATCATTATTAATGGATCAAATATTCATAAATTTATGTTTTTAAAAAATTAAAAGTTTTTTAAATTTTAATATCACCCCAATAAAATATTTTTATTTATTAAAATTTAATTAATCTATATAATTAAAATAAAAAAAAATATAAAGATTTATAGGGTCTTCTCGTCTTTTAAATAAATTTTAGCTTTTTGACTAAAAAATAAAATTCTATAAAAATTTTAAATGAAACAGTTAATATTTCGTCCAACCATTCATTCCAGCCTTCAATTAAAAGACTAATGATTATGCTACCTTTGCACAGTCAAAATACTGCGGCCATTTAAAATTTTCAGTGGGCAGGTTAGACTTTATATATAATTCAAAAAGACATGTTTTTGTTAAACAGGCGAATATTATTTTTGCCGAATTCTTTATTTAAACTTTTCATATAAATTAATTTTAACATTATTATATACTAATTTTATCATTATTACTTAATTTTAATAATTAAAACTAACATTTTAATAAATAATTAAAATTTAATAAATAATTTAATTTATAAAATAAATTATAACAYATTTTTTAATAATTGCTAATTCTAAGCATATATTTATTAAATCTATTTAATATTTTTAAAAATTTATTTTATAGCTTATCCCATAAAACATTAAAATTATAAATTAATTAATTAAATAAATAATTAAGTAAATTTATAATTTCTAAATTAAATTTATTTCTTAAAAAACTAGATACCTTTAAAAACGAATAACATTTCATTTCTAATATAATATTATAAATAATTTTATCACATTAACTTAAATATTATATTAACTCTTTTAAAATCGAGAAAAATAAATATTTATTTTTTATTTAATAAACACTGATACACAAGGTACAATAAATTAAATTTTCTTTTAAAATAAAATTTTTTCAAATTATTTCAATTTTCTTTTACAATACTAATAAACTATTATTAAAATTATTTTTTCTTTAAACAATACTAAAACTTTAAATTT
			TATAGTTATTTCTAATAATTTTTTAAAAAATAATAAAAATTAATAAATAAAAACTAACTCAATTTATATTGATTTGCACAAAAATCTTTTCAATGTAAATGAAATACTTTACTTAATAAGCTTTAAATTGTCATTCTAGATACACTTTCCAGTACATCTACTATGTTACGACTTATCTTACCTTAATAATAAGAGCGACGGGCGATGTGTACATATTTTAGAGCTAAAATCAAATTATTAATCTTTATAATTTTACTACTAAATCCACTTTCAAAAATTTTTTCATAATT--------TTATTCATATAAATAAATTTATTGTAACCCATTATTACTTAAATATAAGCTACACCTTGATCTGATATAAATTTTTATTAAAATTATTGAATATTATTATTCTTATAAAATATTCTGATAACGACGGTATATAAACTGATTACAAATTTAAGTAAGGTCCATCGTGGATTATCGATTAAAAAACAGGTTCCTCTAGATAGACTAAAATACCGCCAAATTTTTTAAGTTTCAAGAACATAACTATTACTACTTTAGCAATTTATTTACATTTTAAATAATAGG------------GTATCTAATCCTAGTTTTTTATTAA--AATTTTTTAACCTCAATTACATTTTTATATAATAATTTAAATATAAAATTTCACTTAATATATTTAATTTTATTATTATTAATAAATTTAATTTAATTAATACTAAAAAAATTTATTTGTATTAATGGTATAACCGCGACTGCTGGCACCA---------------ATTTAGTCAATACTTTTTTATATTGCTATTTCTAAATTTCTTTAATTAATAATATTAATTACTGCGAATAAATTTTCATATTTATTTTTTAAATAAATATAAAATCACACAAAAATTTACATATAAATCAAATTAATAACAAATTTTTAAGCCAAAATAAAACTTTAARTTTTTATTTTT-ATTTTTTATTATTAATTAAATATTAATAATTTTTATTAAAATAA------------TTTTTTAAAGAAAAATTAAAATTAATTTTAATTAAATATTAAAATAATTTAATTTTATAATAAAATTTTTATCATATTATAATAAT-TAAAA-TTT-----------------------------------------------------------------------------------------------------------------------------------------------------------------------------------------------------------------------------------------------------------------------------------------------------------------------------------------------------------------------------------------------------------------------TTAT-AAAATTTTTATAAATAAATAAAAAAAGTAATAAATTTATTAAAAATCAATATATATATAATAATAAATAATTTGATTATTAATTAAATTATACGAATAATAAATATAATAAATAATTTATTTTAATCA-TAAATCTGAAATAATTAATTATATACAT-------------TAAA-AAA-AAAAA----------------------------------------------------------------------------------------------------------------------------------------------------------------------------------------------------------------------------------------------------------------------------------------------
			--------------------------------------------------------------------------------------------------------AA-CTTAAAAAAT----------AAAAAAAAATTATTTATTAAATTATACTTAATAAACTATTTTTATAATAAATTATTTTATAAATAAAATTATTTTAAATA-TT-ATAAAAAT-TTTTT--TAT-ATAAAAATTTAAA-T---------------------------------------------AATTTAATTTTC-AT-AAATTATATAAGTATAATAAAATAATTTATTTTAATCACTAAATCTGAATTAATTAATTGTAT-TATATATATATATATAAAAAAAATGAAAATAAATTTATTCCCCCTATTCATAAATTTATTATATAATTAAATCTTAAAAAG-A-----------AAAAAAAATTATTTATTAAATTATACTTAATAAA--AT-TTT-TAATAAATTATTTTATGAATAAAATTATTTAAAATAATTTATAAAAATATTTTTAATATAA-------------------------------------------------------------------------------------------CAATTAAATTATATAAGTATAATAAAATAATTTATTTTAATCACTAAATCTGAATTAATTAATTGTATGTATATATATATATATATATAT-------TGAAAATAAATTTATTCCCCCTA-TCATAA-TTTATTATATA---------------------------------------------------------------------------------------------------------------------------------------------------------------------AAATTCATATATT---------------------------A-ATAATTTAATTTTCAATTAAATTATATAAGTATAATAAAATA-TTTATTTTAATCACTAAATCTGAATTAATTAATTGTATGTATA---------------------------------------------------------------------------------------------------------------TTATTTAT--A-T-ATACT-AATA-ACTATTTTTATAATAAATTATTTTATGAATAAAATTATTTAAAATAATTAATAAAAAT-----------------------------TAAATTTTAATAATAAATAAATTTAATAATTAATAATTAAATAAAATCTATTCATTATTAA-ATTTAATTAATAATAAATAAATTTAATAACTAATAATTAAATAAAATTTATTTATTATTAATATTTAATTAATAA-AAAAAATCATCAT-------------------------------------------------------------------------------------------------------------------------------------------------------------------------------------------------------------------------------------------------------------------------------------------------------------------------------------------------------------------------------------------------AT-TAATAT-TTATTATATATCTAA-AATTTAAATAAAAAATTTTAAAATTTAAAAATGTAGATATAATTTATAAAAATTTATATTCTCATATTTATTTATTATTAATTTAATTTATATAAATAATATAATAATTTAATTAATTATTAT
			ATATTTATAAATTTATATATTATTGAATATTTATATAAT-----------TATAGAAAAATTAAATTATTTAAATAATTTAATATAAATT-T--AAAA-----T-AAA---A-------------------------A--AAAAT--T-TTTTTTTAAAAA--AA-AAAAA--TT-TA------------------------------------------------------------------------------------------------------------------------------------------------------------------------------A-A-------AAATT-AA----GTA-ATATAA-TTATAAAAATTTATATTCTCA-A--T-T----T----AT-TAATTTATATAAATAATATAATA-TTTAATTAATTATTATATATTTATAAAT--ATA-A-T-T-GAAT-TTT-T--------------------------------------------------------------------------------------------------------------------------------------------------------------------------------------------------------------------------------------------------------------------------------------------------------------------------------------AATTTAAAAAT--------------GTAGATATAATTTATAAAAATTTATATTCTCATATTTATTTATTATTAATTTAATTTATATAAATAATATAATAATTTAATTAATTATTATATATTTATAAATTTATATATTATTGAATATTTATATAA-ATATATATATATATAGAAAAATTAAATTATTTAAATAATTTAATATAAATTTTTAAAAAATTTCTTAAATGTATTATTTTTA--------------------------------------------------------------------------------------------------------------------------------------------------------------------------------------------------------------------------------------------------------TTAAAAATGTAGATATAATTTATAAAAATTTATATTCTCATATTTA-TTATTATTAATTTAATT--TATAAATAAT-TAATAATTTAATTAATTATTATATATTTATAAATTTATATATTATTGAATATTTATATATAATATATATATATATAGAAAAATAAAATTATTTAAATAATTTTACATAAAATTTTAAAAAATTTCTTAAA-GTATTATTTAATAAAAAA-TACTTTTTAAAAAAAATAATTTT--TT------------------------------------------------------------
		</sequence>
		<sequence>
			<taxon idref="Drosophila_mela-ogaster_SRR1184626"/>
			-A--AATTGCCTGATAAAAAGGATTACCTTGATAGGGTAAATCATGCAGTTTTCTGCATTCATTGACTGATTTATATATTATTTATAAAGATGATTTTATATTTAATAGAATTAAACTATTTCTAAAAGTATCAAAAACTTTTGTGCATCATACACCAAAATATATTTACAAAAAGATAAGCTAATTAAGCTACTGGGTTCATACCCCATTTATAAAGGTTATAATCCTTTTCTTTTTAATTTTTAATAATTCGTCAAAAATTTTATTTATTACAATTATAATTATTGGGACATTAATTACAGTTACATCTAATTCTTGGTTAGGAGCTTGAATAGGTTTAGAAATTAATTTATTATCTTTTATCCCCCTATTAAGAGATAATAATAATTTAATATCTACAGAAGCTTCTTTAAAATATTTTTTAACCCAAGTTTTAGCTTCAACTGTTTTATTATTTTCTTCAATTTTATTAATATTAAAAAATAATATAAATAATGAAATTAATGAATCTTTTACATCCATAATTATTATATCAGCTTTATTATTAAAAAGTGGAGCCGCTCCTTTCCATTTTTGATTTCCTAATATAATAGAAGGTTTAACATGAATAAATGCTTTAATATTAATAACTTGACAAAAAATTGCACCTTTAATATTAATTTCTTATCTTAATATTAAATATTTATTATTAATTAGAGTAATTTTATCAGTTATTATTGGAGCTATTGGAGGATTAAATCAAACTTCTTTACGAAAATTAATAGCATTTTCTTCAATTAATCATTTAGGGTGAATATTAAGATCTTTAATAATTAGAGAATCAATTTGATTAATTTATTTTTTTTTTTATTCATTTTTATCATTTGTATTAACATTTATATTTAATATTTTTAAATTATTTCATTTAAATCAATTATTTTCTTGATTTGTTAATAGAAAAATTTTGAAATTTACATTATTTATAAATTTTTTATCATTAGGAGGATTACCTCCATTTTTAGGATTTTTACCAAAATGACTTGTAATTCAACAATTAACATTATGTAATCAATATTTTATATTAACACTTATAATAATATCAACTTTAATTACATTATTTTTTTATTTACGAATTTGTTATTCCGCTTTTATAATAAATTATTTTGAAAATAAYTGAATCATAAAGATAAATATAAATAGTATTAATTATAATATATATATAATTATAACTTTTTTTTCAATTTTTGGATTATTTTTAATTTCTTTATTTTATTTTATATTTTAAGGCTTTAAGTTAATAAAACTAATAACCTTCAAAGCTATAAATAAAGAAATTTCTTTAAGCCTTAGTAAAACTTACTCCTTCAAAATTGCAGTTTGATATCATTATTGACTATAAGACCTAATTAATTTGTCCTTATTTGATTAAGAAGAATAAATCTTATATATAGATTTACAATCTATCGCCTAAACTTCAGCCACTTAATCAATAATCGCGACAATGATTATTTTCTACAAATCATAAAGATATYGGAACTTTATATTTTATTTTTGGAGCTTGAGCTGGAATAGTTGGAACATCTTTAAGAATTTTAATTCGAGCTGAATTAGGACATCCTGGAGCATTAATTGGAGATGATCAAATTTATAATGTAATTGTAACTGCACATGCTTTTATTATAATTTTTTTTATAGTTATACCTATTATAATTGGTGGATTTGGAAATTGATTAGTGCCTTTAATATTAGGTGCTCCTGATATAGCATTCCCACGAATAAATAATATAAGATTTTGACTTCTACCTCCTGCTCTTTCTTTACTATTAGTAAGTAGAATAGTTGAAAATGGAGCTGGGACAGGATGAACTGTTTATCCACCTCTATCCGCTGGAATTGCTCATGGTGGAGCTTCAGTTGATTTAGCTATTTTTTCTCTACATTTAGCAGGAATTTCTTCAATTTTAGGAGCTGTAAATTTTATTACAACTGTAATTAATATACGATCAACAGGAATTTCATT
			AGATCGTATACCTTTATTTGTTTGATCAGTAGTTATTACTGCTTTATTATTATTATTATCACTTCCAGTACTAGCAGGAGCTATTACTATATTATTAACAGATCGAAATTTAAATACATCATTTTTTGACCCAGCGGGAGGAGGAGATCCTATTTTATACCAACATTTATTTTGATTTTTTGGTCATCCTGAAGTTTATATTTTAATTTTACCTGGATTTGGAATAATTTCTCATATTATTAGACAAGAATCAGGAAAAAAGGAAACTTTTGGTTCTCTAGGAATAATTTATGCTATATTAGCTATTGGATTATTAGGATTTATTGTATGAGCTCATCATATATTTACCGTTGGAATAGATGTAGATACTCGAGCTTATTTTACCTCAGCTACTATAATTATTGCAGTTCCTACTGGAATTAAAATTTTTAGTTGATTAGCTACTTTACATGGAACTCAACTTTCTTATTCTCCAGCTATTTTATGAGCTTTAGGATTTGTTTTTTTATTTACAGTAGGAGGATTAACAGGAGTTGTTTTAGCTAATTCATCAGTAGATATTATTTTACATGATACTTATTATGTAGTAGCTCATTTTCATTATGTTTTATCTATAGGAGCTGTATTTGCTATTATAGCAGGTTTTATTCACTGATACCCYTTATTTACTGGATTAACGTTAAATAATAAATGATTAAAAAGTCATTTCATTATTATATTTATTGGAGTTAATTTAACATTTTTTCCTCAACATTTTTTAGGATTGGCTGGAATACCTCGACGTTATTCAGATTACCCAGATGCTTACACAACATGAAATATTGTATCAACTATTGGATCAACTATTTCATTATTAGGAATTTTATTCTTTTTTTTTATTATTTGAGAAAGTTTAGTATCACAACGACAAGTAATTTACCCAATTCAACTAAATTCATCAATTGAATGATACCAAAATACTCCACCAGCTGAACATAGATATTCTGAATTACCACTTTTAACAAATTAATTTCTAATATGGCAGATTAGTGCAATAGATTTAAGCTCTATATATAAAGTATTTTACTTTTATTAGAAAATAAATGTCTACATGAGCTAATTTAGGTTTACAAGATAGAGCTTCTCCTTTAATAGAACAATTAATTTTTTTTCATGATCATGCATTATTAATTTTAGTAATAATTACAGTATTGGTGGGATATTTAATATTTATATTATTTTTTAATAATTATGTAAATCGATTTCTTTTACATGGACAACTTATTGAAATAATTTGAACTATTTTACCAGCAATTATTTTACTATTTATTGCTCTTCCTTCTTTACGTTTACTTTATTTATTAGATGAAATTAATGAACCATCTGTAACTTTAAAAAGAATCGGCCATCAATGATATTGAAGTTACGAATATTCAGATTTTAATAATATTGAATTTGATTCATATATAATTCCAACAAATGAATTAATAACTGATGGATTTCGATTATTAGATGTTGATAACCGAGTAGTTTTACCCATAAACTCACAAATTCGAATTTTAGTAACAGCTGCTGATGTTATTCATTCTTGAACAGTACCTGCYTTAGGAGTAAAAGTTGACGGTACACCTGGACGATTAAATCAAACTAATTTTTTTATTAATCGACCGGGTTTATTTTATGGTCAATGTTCAGAAATCTGTGGAGCTAATCATAGATTTATACCGATTGTAATTGAAAGTGTTCCTGTAAATTACTTTATTAAATGAATTTCTAGAAATAACTCTTCATTAGATGACTGAAAGCAAGTACTGGTCTCTTAAACCATTTAATAGTAAATTAGCACTTACTTCTAATGATAAAAAATTAGTTAAAATCATAACATTAGTATGTCAAACTAAAATTATTAAATAATTAATATTTTTTAATTCCACAAATAGCACCTATTAGATGATTATTATTATTTATTATTTTTTCTATTACATTTATTTTATTTTGTTCTATTAACTATTATTCTTATA
			TACCAAATTCACCTAAATCTAATGAATTAAAAAATATCAACTTAAATTCAATAAATTGAAAATGATAACAAATTTATTTTCTGTATTCGACCCCTCAGCTATTTTTAATTTTTCACTTAATTGATTAAGAACATTTTTAGGACTTTTAATAATTCCGTCAATTTATTGATTAATACCTTCTCGTTACAATATTATATGAAATTCAATTTTATTAACTCTTCATAAAGAATTTAAAACTTTATTAGGYCCATCAGGTCATAATGGATCTACTTTTATTTTTATTTCTTTATTTTCATTAATTTTATTTAATAATTTCATAGGATTATTTCCATATATTTTTACAAGAACAAGACATTTAACTTTAACTTTATCTTTAGCTTTACCTTTATGATTATGTTTTATATTATATGGATGAATTAATCATACACAACATATATTTGCTCATTTAGTTCCTCAAGGAACACCCGCTATTCTTATACCTTTTATAGTATGTATTGAAACTATTAGAAATATTATTCGACCTGGAACATTAGCTGTTCGATTAACTGCTAATATAATTGCTGGACATTTATTATTAACTCTTTTAGGAAATACAGGACCTTCTATATCTTATATWTTAGTAACATTTTTATTAATAGCTCAAATTGCTTTATTAGTATTAGAATCAGCTGTAGCTATAATTCAATCTTATGTGTTTGCTGTATTAAGAACTTTATATTCTAGAGAAGTAAATTAATGTCTACACACTCAAATCACCCTTTTCATTTAGTGGATTATAGTCCATGACCATTAACAGGAGCTATCGGAGCTATAACAACTGTATCAGGTATAGTAAAATGATTTCATCAATATGATATTTCATTATTTGTATTAGGTAATATTATTACTATTTTAACTGTATATCAATGATGACGAGATGTATCACGAGAAGGAACATACCAAGGATTACATACTTATGCAGTAACTATTGGTTTACGATGAGGAATAATTTTATTTATTTTATCAGAAGTTTTATTTTTTGTGAGATTTTTTTGAGCTTTTTTTCACAGAAGTTTATCACCCGCTATTGAATTAGGAGCATCATGACCTCCTATAGGAATTATCTCATTTAATCCATTTCAAATTCCTTTATTAAATACAGCTATTTTATTAGCTTCAGGAGTTACTGTAACTTGAGCCCACCATAGACTTATAGAAAATAATCATTCACAGACTACTCAAGGATTATTTTTTACAGTTTTACTAGGAATCTATTTTACAATTCTTCAAGCTTATGAATATATTGAAGCTCCATTTACTATTGCAGACTCAATTTATGGATCAACATTTTTTATAGCAACAGGATTTCACGGAATTCATGTATTAATCGGAACAACTTTTTTATTAGTATGTTTAYTACGACATTTAAATAATCACTTCTCAAAAAATCATCATTTTGGTTTTGAAGCAGCTGCATGATATTGACATTTTGTCGATGTAGTTTGATTATTTTTATATATCACAATTTACTGATGAGGAGGATAATTATATTATTAATTAAATATCTATATAGTATAAAAGTATATTTGACTTCCAATCATAAGGTCTATTAATTAATAGTATAGATAATTTTTTCTATTATTTTTATTGCTTTATTAATTTTACTAATTACAACTATTGTTATATTTTTAGCTTCAATTTTATCAAAAAAAGCTTTAATCGACCGAGAAAAAAGATCCCCATTTGAATGTGGATTTGATCCAAAATCTTCATCTCGATTACCATTTTCTTTACGTTTTTTTTTAATTACTATTATTTTTTTAATTTTTGATGTAGAGATTGCATTAATTCTACCTATAATTATTATTATAAAATATTCTAATATTATAATTTGAACAATTACTTCAATTATTTTTATTTTAATTTTATTAATTGGATTATACCATGAATGAAATCAAGGAATGTTAAATTGATCAAACTAATATATTTATATATATATATATAGGGTTGTAGTTAAATAT
			AACATTTGATTTGCATTCAAAAAGTATTGAATATTCAATCTACCTTATTAATTTAATAACTGAATATGAAGCGATTGATTGCAATTAGTTTCGACCTAATCTTAGGTAATTATACCCTTATTCTTTAATTGAAGCCAAAAAGAGGCATATCACTGTTAATGATATAATTGAATTTTAAATTCCAATTAAGGAAATATGATGATCAAGTAAAAGCTGCTAACTTTTTTCTTTTAATGGTTAAATTCCATTTATATTTCTATTTATATAGTTTAAATAAAACCTTACATTTTCATTGTAATAATAAAATMTTATATTTTTATAAATTACTAAAATTAATTCACTATATCCAAAGATTTAATAATCTCCATAACATCTTCAATGTCAAACTCTAGTATAAGCTATTTGGATATAAAAATAATAAAATTAATAAAATTAAAATTCAAAATACAAATAATAATAAATAAATTTTCAAAGAATTATTATGTATTAAAAATAAAGTTTTAGAATATATAGATAATTTTTGATATAAATGTTGACCTCCAAAATATTCTGATCAACCTTGATCAAAACTTTTTACAACTAATTGACCATAATTTAAAGGATAAAAAATTATACCATAAGTTCTAATATAAGGTATAAATCATATAGACCCTAAAAAAGTTCTTAAATTATATATAAATAAAGATTTATTTAAAAAAAATAAATTTCTTAAAGAAATTAAATATCCAAATAAACCCCCTACAATACATACAAATAATGTTAACAATTTTATATAAATAGGTAAACAAATTATATAAGGAAAAGGAAAAATCAATCAATTTAATATTCTACCTCCAATAATTCTTATAATTAATAATCCTATTATACCACGGAGTATAATTCAACTTTCATCATTTAATATATTCAATCTACCGCAATTTAAATCACCGGTTATTGAATAATAAACTAATCGAAATGAATAACTAACAGTTAAACCCGTAGAAAAATARTATAAAAAAAATGAAAACATATTAACATTTCTAATTCTAACAATTTCTAAAATTATATCCTTAGAATAGAATCCAGCTAAAAAAGGTATTCCACATAAAGCTAAATTAGATACGTTAAAACAAGCTGAAGTTAAAGGTATATGAATTCTTAACCCCCCTATTAAACGAATATCTTGAGAATTATTTATATTATGAATAATAGCCCCAGCACATATAAACAATAATGCTTTAAATAAAGCATGAGTTAATAAATGAAATATAGCTAATTTTAAAAATCCTATAGACAAAATTCTTATTATTAAACCTAATTGACTTAAAGTAGATAAAGCAATAATTTTTTTTAAATCAAATTCAAAATTAGCTCCTAATCCAGCTATAAATATTGTTAATCCAGATAATAATAATATTAATTGTCCTAACCAAGAAGTTCTTAAGATAATATTAAATCGAATTAATAAATATACACCAGCTGTAACTAATGTAGAAGAATGAACTAAAGCAGAAACAGGTGTAGGAGCAGCTATAGCTGCAGGTAACCAAGAAGAAAAAGGAATCTGAGCTCTTTTAGTTATAGCAGCTAATATTACTAATCTTCCAATTATTAACATTTCAAATTCATTTTGTATAATTTCTAAATAAAAAATATAATTTCATCTTCCATAATTTAATATTCAAGCAATAGAAAGAAGTAAAGCTACATCCCCAATTCGATTAGATAACGCAGTTAATATACCAGCATTATAAGATTTAATATTTTGAAAATAAATTACTAAACAATAAGAAACAAGTCCTAAACCATCTCACCCTAATAAAATTCTAATTAAATTTGGTCTAATAATTAACAATATTATTGATAAAACAAATATTAATACTAATATAATRAATCGATTAATATGATTATCATTTATTATGTATTCTTTTCTATAAAAAATCACTAAAGAAGAAATTATAAGAACAAAAGATATAAATAATAAACTTATTCAATCAAAAAGAAAAGTTATAACAATTCTT
			ATAGAATTTAAAGAAACTAATTCTCACTCAATAAAATAAATCATATCATTTAACAAAAAATATAAACTTAATAAAAAACATGATAAACTTATAGAAATTAAATTAACAAATCTAATTCTACAAATAGATAAATATTTCATGATTTAAAATGAATATTTTCATATCACTAACACCACAAATTAGTATTTTTTTTAAACTATTTAAATATAATCATAATATAAATGATTCTCTTTTTAAAATTAATAAATTTAAAGGCAATCAATGTAACAATATTAATAAATATTCTCGAATTTTACCTCTTCTAAATGAATATACTCCAGAAAATAATTTACCATGCTGACTAAAAGAATATAAATATAAAGTATAAGCAGCTCTAAAAAAAGATAAAAAAGATAATAAAATTATAGAAATTCAAGATCAAGAAACAATTCTATTTAATAAAGAAATTTCTCCTAATAAATTTAATGTTGGAGGAGCTGCTATATTAGCTGATCTTAATAAAAATCATCATAAAGTTATCGAAGGTATAAAATTTAATAAACCTTTATTAATTAATATTCTTCGACTTCCAAGACGTTCATAAGATACATTAGCTAAACAAAATAACCCAGAAGAACATAAACCATGAGCAATTATTAATGTATAAGAACCACATAAACCTCAATAAGTTATAGTTAAAAGTCCTGATAGAACAATTCCTATRTGAGCAACAGATGAATAAGCAATTAAAGCCTTTAAATCAGTTTGACGTAAACAAACTAATCTAACTAATACACCTCCTACTAATCTAATTCTAATTCAAACAAATCTATACTTCAAATTTATTAACTGTAAAAAACTAATAACTCGTAATATTCCATAACCTCCTAATTTTARTATAATACCTGCTAAAATTATAGACCCAGAAACTGGAGCTTCAACATGAGCTTTAGGTAATCATAAATGAACTAAAAATATTGGTATTTTTACTAAAAAGGCACAYAATAAACAAAAATATAATAAATCGTAATTAAACATAAAATTATTTATTAAATAAAAATTTATAGAACCAATTTTATTTATTAMATAAAAAATACCAATTAATATAGGTAAAGAAACTAATAAAGTATAAAATAATAAATATAAACCAGCTTGTAAACGTTCTGGCTGATAACCTCAACCTAAAATTAAAAATAATGTAGGAATTAGTCTTCTTTCAAAAAATAAATAAAATATAAATAATCTTATTCTTGAAAAAGTTAAAATCAACAATAATAATAAAATAATAATATTTAATAAAAATAAATTTTTATAATTATTATGTTTATTAATTATTTCTCTAGCTAATAATATTAATGAACAAATTCATAAACTTAATAAAATTAATCCATAAGATAATATATCACAACCTAAAAAATAAGAAATTTCTGATCAATAATTTATAAAATTATTTATTAATAAAAAAATAAATCTAATAAAAAATATTATAATTTGTACCATTCAATATATATTATTAATAAAACAAAAAGGAATTAAAAATAATAAAAAAAAAATAATTTTTAACATTATATAATTCTAAAAGATTGAAAATAATCATTACCATGAGTACGAATTATAGAAACTAAAATTGATAAACCTAAGGCCCCTTCACATACTCTAAATGTCAAAAATATTATTCTAAAATAACTTTCATAATTTAATATATTTAAATAAATAAATAATATAAAAAATAATATTAAAACAATAAATTCTAAACTTAAAAGTATTGAAAGTAAATGTTTCCGATTAGAAACAAAACAAAATAACCCTAAAATAAATAAAATTATAGGTAAACTTCAATATAAAATTATAATCATTAGTTTTAATAGTTTAATAAAAACATTGGTCTTGTAAATCAAAAATAAGATTATTTCTTTTAAAACTTCAAGAGAAAAGAAATTTCTTTTTCATTAATCCCCAAAATTAATATTTTAAATAAACTACCTCTTGAAATTATTCAATTAATATTATATTCATTAATT
			ATTACTACTTCCATTATTTTTCTAAATATAATTCATCCATTAGCTTTAGGATTAACTTTATTAATTCAAACAATTTTTGTATGTTTACTAACTGGATTAATAACTAAAAGTTTTTGATATTCATATATTTTATTTTTAATTTTTTTAGGAGGAATACTTGTATTATTTATTTACGTAACATCTTTAGCCTCTAATGAAATATTTAATTTATCAATAAAATTAACTYTATTTTCTTCATTAATTTTAATTTTTATATTAATTTTATCATTTATTATAGATAAAACTTCTTCTTCTTTATTTTTAATAAATAATGATATACAATCTATTATTAATATAAATTCTTATTTTATAGAAAATTCTTTATCTTTAAATAAATTATATAATTTTCCTACAAATTTTATTACAATTTTATTAATAAATTATTTATTAATTACTTTAATTGTTATTGTAAAAATTACAAAATTATTTAAAGGACCTATTCGAATAATATCTTAATTAATGAATAAACCTTTACGAAATTCCCATCCTCTATTTAAAATTGCCAATAATGCTTTAGTAGATTTACCAGCTCCAATTAATATTTCAAGATGATGAAATTTTGGATCATTACTTGGATTATGTTTAATTATTCAAATTTTAACCGGATTATTTTTAGCTATACATTACACAGCTGATATTAATCTAGCTTTCTATAGTGTTAATCATATTTGTCGAGACGTTAATTATGGTTGATTATTACGAACTTTACATGCTAACGGTGCATCATTTTTTTTTATTTGTATTTACTTACATGTAGGACGAGGAATTTATTACGGTTCATATAAATTTACTCCAACTTGATTAATTGGAGTAATTATTTTATTTTTAGTAATAGGAACAGCTTTTATAGGATACGTATTACCTTGAGGACAAATATCATTTTGAGGAGCTACTGTAATTACTAATTTATTATCAGCTATCCCTTACTTAGGTATAGATTTAGTTCAATGATTATGAGGTGGATTTGCTGTTGATAATGCCACTTTAACTCGATTTTTTACATTCCATTTTATTTTACCTTTTATTGTTCTTGCTATAACTATAATTCATTTATTATTCCTTCATCAAACAGGATCTAATAATCCTATCGGATTAAATTCTAATATTGATAAAATTCCTTTTCATCCTTATTTTACATTTAAAGATATTGTAGGATTTATTGTAATAATTTTTATTTTAATTTCATTAGTATTAATTAGACCAAATTTATTGGGAGACCCTGATAATTTTATTCCAGCAAATCCTTTAGTAACACCTGCCCATATTCAACCAGAATGATATTTTTTATTTGCTTATGCTATTTTACGATCTATTCCAAATAAATTAGGAGGAGTTATTGCATTAGTTTTATCAATTGCAATTTTAATAATCCTTCCTTTTTATAATTTAAGAAAATTCCGAGGGATTCAATTTTATCCTATTAATCAAGTAATATTCTGATCTATATTAGTAACAGTAATTTTATTAACTTGAATTGGAGCTCGACCAGTTGAAGAACCTTATGTATTAATTGGACAAATTCTAACTGTTGTATATTTCTTATATTATTTAGTAAACCCATTAATTACAAAATGATGAGATAATTTATTAAATTAAATAGTTAATGAGCTTGAATAAGCATATGTTTTGAAAACATAAGATAGAATTTAATTTTCTATTAACTTTTACTAAAAAAAATTCACTATAATAAAGAAAATAATAAAATTTTAAACCCAATAAAAAATAATAAATAATTTAAAGAAAAAGATAAAAAACATTTTCAAGCTAAATATATTAATTTATCATAACGAAATCGAGGTAAAGTTCCTCGAACTCAAATAAAAACAAAAGAAATAAAAGTTAATTTTATATAAAATAATAAATTAAACACATCACAACCTAAAAAAATAACGCAAAATAATATTCTTATAAATAAAATTCTCGCATATTCAGCTATAAAAATTAAAGCAAAACCCCCTCTT
			CTATATTCTACATTAAATCCTGAAACTAATTCTGATTCTCCTTCAGCAAAATCAAAAGGAGTCCGATTAGTTTCAGCTAATGAAATAGATATTCAAACTAAAGCTATAGGAAATAAAATAATTAAAAATCAYATATAAACTTGATAAAAAAAAAAATAAATTATATTATAACTTCCAATTAAAAAAATAAAAGATAATAAAATTAAAGCTAAACTAACTTCATAAGAAATAGTCTGAGCCACAGCTCGCAAACCTCCTAATAAAGCATAATTAGAATTAGACGACCAACCAGCTACTATAACAGTATAAACCCCCAATCTAGTACAACATAAAAAAAATAAACCMCCCAAATTAAAAGAATATAATTTTACAAAAAAAGGYATACATATTCAAACAAATAATGATAAAAATAAAGAAAAAATTGGAGAAATATAATATCTTAAATAATTAGATAATAAAGGATAAGTTTGTTCTTTTGTAAATAATTTAATCGCATCACAAAAAGGTTGAGGAATTCCTATTAAACCAACTTTATTAGGACCTTTACGAATTTGAATATATCCTAAAACTTTTCGTTCTAATAAAGTTAAAAAAGCTACACTTACTAATACACAAATAATTAATAACAAACTACCAATTAATGACAAAATAAATTCTATATAAAACAAGTACTATTTGTAATAAAAATCACATATATAAATTCTAAATTTATTGCACTAATCTGCCAAAATAGTTTTATATTAATAATATTCTTATAAAAAATATAATTATTTTGATATTTGGTCCTTTCGTACTAAAATATCATAATTTTTTAAAGATAGAAACCAACCTGGCTTACACCGGTTTGAACTCAGATCATGTAAGAATTTAAAAGTCGAACAGACTTAAAATTTGAACGGCTACACCCAAAATTATATCTTAATCCAACATCGAGGTCGCAATCTTTTTTATCGATATGAACTCTCCAAAAAAATTACGCTGTTATCCCTAAAGTAACTTAATTTTTTAATCATTATTAATGGATCAAATATTCATAAATTTATGTTTTTAAAAAATTAAAAGTTTTTTAAATTTTAATATCACCCCAATAAAATATTTTTATTTATTAAAATTTAATTAATCTATATAATTAAAATAAAAAAAAATATAAAGATTTATAGGGTCTTCTCGTCTTTTAAATAAATTTTAGCTTTTTGACTAAAAAATAAAATTCTATAAAAATTTTAAATGAAACAGTTAATATTTCGTCCAACCATTCATTCCAGCCTTCAATTAAAAGACTAATGATTATGCTACCTTTGCACAGTCAAAATACTGCGGCCATTTAAAATTTTCAGTGGGCAGGTTAGACTTTATATATAATTCAAAAAGACATGTTTTTGTTAAACAGGCGAATATTATTTTTGCCGAATTCTTTATTTAAACTTTTCATATAAATTAATTTTAACATTATTATATACTAATTTTATCATTATTACTTAATTTTAATAATTAAAACTAACATTTTAATAAATAATTAAAATTTAATAAATAATTTAATTTATAAAATAAATTATAACAYATTTTTTAATAATTGCTAATTCTAAGCATATATTTATTAAATCTATTTAATATTTTTAAAAATTTATTTTATAGCTTATCCCATAAAACATTAAAATTATAAATTAATTAATTAAATAAATAATTAAGTAAATTTATAATTTCTAAATTAAATTTATTTCTTAAAAAACTAGATACCTTTAAAAACGAATAACATTTCATTTCTAATATAATATTATAAATAATTTTATCACATTAACTTAAATATTATATTAACTCTTTTAAAATCGAGAAAAATAAATATTTATTTTTTATTTAATAAACACTGATACACAAGGTACAATAAATTAAATTTTCTTTTAAAATAAAATTTTTTCAAATTATTTCAATTTTCTTTTACAATACTAATAAACTATTATTAAAATTATTTTTTCTTTAAACAATACTAAAACTTTAAATTT
			TATAGTTATTTCTAATAATTTTTTAAAAAATAATAAAAATTAATAAATAAAAACTAACTCAATTTATATTGATTTGCACAAAAATCTTTTCAATGTAAATGAAATACTTTACTTAATAAGCTTTAAATTGTCATTCTAGATACACTTTCCAGTACATCTACTATGTTACGACTTATCTTACCTTAATAATAAGAGCGACGGGCGATGTGTACATATTTTAGAGCTAAAATCAAATTATTAATCTTTATAATTTTACTACTAAATCCACTTTCAAAAATTTTTTCATAATT--------TTATTCATATAAATAAATTTATTGTAACCCATTATTACTTAAATATAAGCTACACCTTGATCTGATATAAATTTTTATTAAAATTATTGAATATTATTATTCTTATAAAATATTCTGATAACGACGGTATATAAACTGATTACAAATTTAAGTAAGGTCCATCGTGGATTATCGATTAAAAAACAGGTTCCTCTAGATAGACTAAAATACCGCCAAATTTTTTAAGTTTCAAGAACATAACTATTACTACTTTAGCAATTTATTTACATTTTAAATAATAGG------------GTATCTAATCCTAGTTTTTTATTAA--AATTTTTTAACCTCAATTACATTTTTATATAATAATTTAAATATAAAATTTCACTTAATATATTTAATTTTATTATTATTAATAAATTTAATTTAATTAATACTAAAAAAATTTATTTGTATTAATGGTATAACCGCGACTGCTGGCACCA---------------ATTTAGTCAATACTTTTTTATATTGCTATTTCTAAATTTCTTTAATTAATAATATTAATTACTGCGAATAAATTTTCATATTTATTTTTTAAATAAATATAAAATCACACAAAAATTTACATATAAATCAAATTAATAACAAATTTTTAAGCCAAAATAAAACTTTAARTTTTTATTTTTRATTTTTTATTATTAATTAAATATTAATAATTTTTATTAAAATAA------------TTTTTTAAAGAAAAATTAAAATTAATTTTAATTAAATATTAAAATAATTTAATTTT----------------------------------------------------------------------------------------------------------------------------------------------------------------------------------------------------------------------------------------------------------------------------------------------------------------------------------------------------------------------------------------------------------------------------------------AAAATTTAATCTATT--------TTATTAAAATTTTTATAAATAAATAAAAAAAGTAATAAATTTATTAAAAATCAATATATATATAATAATAAATAATTTGATTATTAATTAAATTATACGAATAATAAATATAATAAATAATTTATTTTAATCA-TAAATCTGAAATAATT--------------------------------------------------------------------------------------------------------------------TAAATTATACTTAATAAACTATTTTTATAATAAATTATTT-------------------------------------------------------------------------------------------------------------------------------------------------------------------------
			----------------------------------------------------TATAAAT-AAAATAAATTTATTCCCCCTATTCATAAATTTATTGTATAATTAAAACTTAAAAAATA---------AAAAAAAAATTATTTATTAAATTATACTTAATAAACTATTT-----------------------------------------------------------------------------------------------------------------------ATATAATTTAATTTTCAATTAAATTATATAAGTATAATAAAATAATTTATTTTAATCACTAAATCTGAATTAATTAATTGTATATATATATATATATATAAAAAAAATGAAAATAAATTTATTCCCCCTATTCATAAATTTATTATATAATTAAATCTTAAAAAGTATTTTTTTTT--AAAAAAAATTATTTATTAAATTATACTTAATAAACTATTTTTATAATAAATTATTTTATGAATAAAATTATTTAAAATAATTTATAAAAATATTTTTAA-A------------AAAATGATTTTTTATTATTAA-T-AA-TCATATA-TT-----------------------------TA-ATAATTTAATTTTCAATTAAATTATATAAGTATAATAAAATAATTTATTTTAATCACTAAATCTGAATTAATTAATTGTATGTATATATATATATATATATATAAAAAAATGAAAATAAATTTATTCCCCCTATTCATAAATTTATTATATAATTAAATCTTAAAAAGTATTTTTTTTTAAAAAAAAAATTATTTATTAAATTATACTTAATAAACTATTTTTATAATAAATTATTTTATGAATAAAATTATTTAAAATA-----------------------------------------TTTTTTATTATTAATTAAAT-CATATATT---------------------------AGATAATTTAATTTTCAATTAAATTATATAAGTATAATAAAATAATTTATTTTAATC-CTAAATCTGA-----------------------------------------------------------------------------------------------------------------------------------TTATTTATTAAATTATACTTAATAAACTATTTTTATAATAAATTATTTTATGAATAAAATTATTTAAAATAATTAATAAAAAT------TATATATAAAT-AAAATAATTTTTAAATTTTAATAATAAATAAATTTAATAATTAATAATTAAATAAAATCTATTCATTATTAATATTTAATTAATAATAAATAAATTTAATAACTAATAATTAAATAAAATTTATTTATTATTAATATTTAATTAATAATAAAAAATCATCATTTTTTTTTT-----------------------------------------------------------------------------------------------------------------------------------------------------------------------------------------------------------------------------------------------ATTTATTTTT----------------------------A-AA----------AAAAAAAA--------------------------------CTATATACTAATTATAAATTAATAGATATTTATATATATATAAATATTTAATATATTATTATATATCTAATAATTTAAATAAAAAATTTTAAAATTTAAAAATGTAGATATAATTTATAAAAATTTATATTCTCATATTTATTTATTATTAATTTAATTTATATAAATAATATAATAATTTAATTAATTATTAT
			ATATTTATAAATTTATATATTATT-AATATTT--A-AAT--------------------------------------------------------------------------------------------------------------------------------------------------------------------------TTT-TTTTT----------------------------------------------------------------TTATAA-TTAATAGATATTTATATATATATAAATATTTAATATATT-TTAT-TATCTAATAATTTAAATAAAAAATTTTAAAATTTAAAAATGTAGATATAATTTATAAAAATTTATATTCTCATATTTATTTATTATTAATTTAATTTATATAAATAATATAATAATTTAATTAATTATTATATATTTATAAATTTATATATTATTGAATATTTA-ATAATATATAT-T----------------------------------------------------------------------------------------------------------------------------------------------------------------------------------------------------------------------------------------------------------------------------------------------------------------------------T-AAAAAT--------------GTAGATATAATTTATAAAAATTTATATTCTCATATTTATTT-------------------------------------------TTATTATATATTTATAAATTTATATATTATTGAATATTTATATAATA--------------------------------------TT-ATATAAATTTT-AAAAA-TT-------------------------------TA-----------------------------------------------------------------------------------------------------------------------------------------------------------------------------TATAAATATTTAATATATTATTATATATCTAATAATTTAAATAAAAAATTTTAAAA-----TTTAAAAATGTAGATATAATTTATAAAAATTTATATTCTCATATTTATTTATTATTAATTTAATTTA-ATAAATAA-A-------------------------------------------------------------ATATATATATATATAGAAAAATAAAATTATTTAAATAATTTTACATAAAATTTTAAAAAATTTCTTAAATGTATTATTTAATAAAAAATTACTTTTTAAAAAAAATAATTTT-ATTTTTTAAAAAAAA-A----------------------------------------------
		</sequence>
		<sequence>
			<taxon idref="Drosophila_mela-ogaster_SRR1184627"/>
			-ATKAATTGCCTGATAAAAAGGATTACCTTGATAGGGTAAATCATGCAGTTTTCTGCATTCATTGACTGATTTATATATTATTTATAAAGATGATTTTATATTTAATAGAATTAAACTATTTCTAAAAGTATCAAAAACTTTTGTGCATCATACACCAAAATATATTTACAAAAAGATAAGCTAATTAAGCTACTGGGTTCATACCCCATTTATAAAGGTTATAATCCTTTTCTTTTTAATTTTTAATAATTCGTCAAAAATTTTATTTATTACAATTATAATTATTGGGACATTAATTACAGTTACATCTAATTCTTGGTTAGGAGCTTGAATAGGTTTAGAAATTAATTTATTATCTTTTATCCCCCTATTAAGAGATAATAATAATTTAATATCTACAGAAGCTTCTTTAAAATATTTTTTAACCCAAGTTTTAGCTTCAACTGTTTTATTATTTTCTTCAATTTTATTAATATTAAAAAATAATATAAATAATGAAATTAATGAATCTTTTACATCCATAATTATTATATCAGCTTTATTATTAAAAAGTGGAGCCGCTCCTTTCCATTTTTGATTTCCTAATATAATAGAAGGTTTAACATGAATAAATGCTTTAATATTAATAACTTGACAAAAAATTGCACCTTTAATATTAATTTCTTATCTTAATATTAAATATTTATTATTAATTAGAGTAATTTTATCAGTTATTATTGGAGCTATTGGAGGATTAAATCAAACTTCTTTACGAAAATTAATAGCATTTTCTTCAATTAATCATTTAGGGTGAATATTAAGATCTTTAATAATTAGAGAATCAATTTGATTAATTTATTTTTTTTTTTATTCATTTTTATCATTTGTATTAACATTTATATTTAATATTTTTAAATTATTTCATTTAAATCAATTATTTTCTTGATTTGTTAATAGAAAAATTTTGAAATTTACATTATTTATAAATTTTTTATCATTAGGAGGATTACCTCCATTTTTAGGATTTTTACCAAAATGACTTGTAATTCAACAATTAACATTATGTAATCAATATTTTATATTAACACTTATAATAATATCAACTTTAATTACATTATTTTTTTATTTACGAATTTGTTATTCCGCTTTTATAATAAATTATTTTGAAAATAAYTGAATCATAAAGATAAATATAAATAGTATTAATTATAATATATATATAATTATAACTTTTTTTTCAATTTTTGGATTATTTTTAATTTCTTTATTTTATTTTATATTTTAAGGCTTTAAGTTAATAAAACTAATAACCTTCAAAGCTATAAATAAAGAAATTTCTTTAAGCCTTAGTAAAACTTACTCCTTCAAAATTGCAGTTTGATATCATTATTGACTATAAGACCTAATTAATTTGTCCTTATTTGATTAAGAAGAATAAATCTTATATATAGATTTACAATCTATCGCCTAAACTTCAGCCACTTAATCAATAATCGCGACAATGATTATTTTCTACAAATCATAAAGATATYGGAACTTTATATTTTATTTTTGGAGCTTGAGCTGGAATAGTTGGAACATCTTTAAGAATTTTAATTCGAGCTGAATTAGGACATCCTGGAGCATTAATTGGAGATGATCAAATTTATAATGTAATTGTAACTGCACATGCTTTTATTATAATTTTTTTTATAGTTATACCTATTATAATTGGTGGATTTGGAAATTGATTAGTGCCTTTAATATTAGGTGCTCCTGATATAGCATTCCCACGAATAAATAATATAAGATTTTGACTTCTACCTCCTGCTCTTTCTTTACTATTAGTAAGTAGAATAGTTGAAAATGGAGCTGGGACAGGATGAACTGTTTATCCACCTCTATCCGCTGGAATTGCTCATGGTGGAGCTTCAGTTGATTTAGCTATTTTTTCTCTACATTTAGCAGGAATTTCTTCAATTTTAGGAGCTGTAAATTTTATTACAACTGTAATTAATATACGATCAACAGGAATTTCATT
			AGATCGTATACCTTTATTTGTTTGATCAGTAGTTATTACTGCTTTATTATTATTATTATCACTTCCAGTACTAGCAGGAGCTATTACTATATTATTAACAGATCGAAATTTAAATACATCATTTTTTGACCCAGCGGGAGGAGGAGATCCTATTTTATACCAACATTTATTTTGATTTTTTGGTCATCCTGAAGTTTATATTTTAATTTTACCTGGATTTGGAATAATTTCTCATATTATTAGACAAGAATCAGGAAAAAAGGAAACTTTTGGTTCTCTAGGAATAATTTATGCTATATTAGCTATTGGATTATTAGGATTTATTGTATGAGCTCATCATATATTTACCGTTGGAATAGATGTAGATACTCGAGCTTATTTTACCTCAGCTACTATAATTATTGCAGTTCCTACTGGAATTAAAATTTTTAGTTGATTAGCTACTTTACATGGAACTCAACTTTCTTATTCTCCAGCTATTTTATGAGCTTTAGGATTTGTTTTTTTATTTACAGTAGGAGGATTAACAGGAGTTGTTTTAGCTAATTCATCAGTAGATATTATTTTACATGATACTTATTATGTAGTAGCTCATTTTCATTATGTTTTATCTATAGGAGCTGTATTTGCTATTATAGCAGGTTTTATTCACTGATACCC-TTATTTACTGGATTAACGTTAAATAATAAATGATTAAAAAGTCATTTCATTATTATATTTATTGGAGTTAATTTAACATTTTTTCCTCAACATTTTTTAGGATTGGCTGGAATACCTCGACGTTATTCAGATTACCCAGATGCTTACACAACATGAAATATTGTATCAACTATTGGATCAACTATTTCATTATTAGGAATTTTATTCTTTTTTTTTATTATTTGAGAAAGTTTAGTATCACAACGACAAGTAATTTACCCAATTCAACTAAATTCATCAATTGAATGATACCAAAATACTCCACCAGCTGAACATAGATATTCTGAATTACCACTTTTAACAAATTAATTTCTAATATGGCAGATTAGTGCAATAGATTTAAGCTCTATATATAAAGTATTTTACTTTTATTAGAAAATAAATGTCTACATGAGCTAATTTAGGTTTACAAGATAGAGCTTCTCCTTTAATAGAACAATTAATTTTTTTTCATGATCATGCATTATTAATTTTAGTAATAATTACAGTATTGGTGGGATATTTAATATTTATATTATTTTTTAATAATTATGTAAATCGATTTCTTTTACATGGACAACTTATTGAAATAATTTGAACTATTTTACCAGCAATTATTTTACTATTTATTGCTCTTCCTTCTTTACGTTTACTTTATTTATTAGATGAAATTAATGAACCATCTGTAACTTTAAAAAGAATCGGCCATCAATGATATTGAAGTTACGAATATTCAGATTTTAATAATATTGAATTTGATTCATATATAATTCCAACAAATGAATTAATAACTGATGGATTTCGATTATTAGATGTTGATAACCGAGTAGTTTTACCCATAAACTCACAAATTCGAATTTTAGTAACAGCTGCTGATGTTATTCATTCTTGAACAGTACCTGCYTTAGGAGTAAAAGTTGACGGTACACCTGGACGATTAAATCAAACTAATTTTTTTATTAATCGACCGGGTTTATTTTATGGTCAATGTTCAGAAATCTGTGGAGCTAATCATAGATTTATACCGATTGTAATTGAAAGTGTTCCTGTAAATTACTTTATTAAATGAATTTCTAGAAATAACTCTTCATTAGATGACTGAAAGCAAGTACTGGTCTCTTAAACCATTTAATAGTAAATTAGCACTTACTTCTAATGATAAAAAATTAGTTAAAATCATAACATTAGTATGTCAAACTAAAATTATTAAATAATTAATATTTTTTAATTCCACAAATAGCACCTATTAGATGATTATTATTATTTATTATTTTTTCTATTACATTTATTTTATTTTGTTCTATTAACTATTATTCTTATA
			TACCAAATTCACCTAAATCTAATGAATTAAAAAATATCAACTTAAATTCAATAAATTGAAAATGATAACAAATTTATTTTCTGTATTCGACCCCTCAGCTATTTTTAATTTTTCACTTAATTGATTAAGAACATTTTTAGGACTTTTAATAATTCCGTCAATTTATTGATTAATACCTTCTCGTTACAATATTATATGAAATTCAATTTTATTAACTCTTCATAAAGAATTTAAAACTTTATTAGGYCCATCAGGTCATAATGGATCTACTTTTATTTTTATTTCTTTATTTTCATTAATTTTATTTAATAATTTCATAGGATTATTTCCATATATTTTTACAAGAACAAGACATTTAACTTTAACTTTATCTTTAGCTTTACCTTTATGATTATGTTTTATATTATATGGATGAATTAATCATACACAACATATATTTGCTCATTTAGTTCCTCAAGGAACACCCGCTATTCTTATACCTTTTATAGTATGTATTGAAACTATTAGAAATATTATTCGACCTGGAACATTAGCTGTTCGATTAACTGCTAATATAATTGCTGGACATTTATTATTAACTCTTTTAGGAAATACAGGACCTTCTATATCTTATATWTTAGTAACATTTTTATTAATAGCTCAAATTGCTTTATTAGTATTAGAATCAGCTGTAGCTATAATTCAATCTTATGTGTTTGCTGTATTAAGAACTTTATATTCTAGAGAAGTAAATTAATGTCTACACACTCAAATCACCCTTTTCATTTAGTGGATTATAGTCCATGACCATTAACAGGAGCTATCGGAGCTATAACAACTGTATCAGGTATAGTAAAATGATTTCATCAATATGATATTTCATTATTTGTATTAGGTAATATTATTACTATTTTAACTGTATATCAATGATGACGAGATGTATCACGAGAAGGAACATACCAAGGATTACATACTTATGCAGTAACTATTGGTTTACGATGAGGAATAATTTTATTTATTTTATCAGAAGTTTTATTTTTTGTGAGATTTTTTTGAGCTTTTTTTCACAGAAGTTTATCACCCGCTATTGAATTAGGAGCATCATGACCTCCTATAGGAATTATCTCATTTAATCCATTTCAAATTCCTTTATTAAATACAGCTATTTTATTAGCTTCAGGAGTTACTGTAACTTGAGCCCACCATAGACTTATAGAAAATAATCATTCACAGACTACTCAAGGATTATTTTTTACAGTTTTACTAGGAATCTATTTTACAATTCTTCAAGCTTATGAATATATTGAAGCTCCATTTACTATTGCAGACTCAATTTATGGATCAACATTTTTTATAGCAACAGGATTTCACGGAATTCATGTATTAATCGGAACAACTTTTTTATTAGTATGTTTAYTACGACATTTAAATAATCACTTCTCAAAAAATCATCATTTTGGTTTTGAAGCAGCTGCATGATATTGACATTTTGTCGATGTAGTTTGATTATTTTTATATATCACAATTTACTGATGAGGAGGATAATTATATTATTAATTAAATATCTATATAGTATAAAAGTATATTTGACTTCCAATCATAAGGTCTATTAATTAATAGTATAGATAATTTTTTCTATTATTTTTATTGCTTTATTAATTTTACTAATTACAACTATTGTTATATTTTTAGCTTCAATTTTATCAAAAAAAGCTTTAATCGACCGAGAAAAAAGATCCCCATTTGAATGTGGATTTGATCCAAAATCTTCATCTCGATTACCATTTTCTTTACGTTTTTTTTTAATTACTATTATTTTTTTAATTTTTGATGTAGAGATTGCATTAATTCTACCTATAATTATTATTATAAAATATTCTAATATTATAATTTGAACAATTACTTCAATTATTTTTATTTTAATTTTATTAATTGGATTATACCATGAATGAAATCAAGGAATGTTAAATTGATCAAACTAATATATTTATATATATATATATAGGGTTGTAGTTAAATAT
			AACATTTGATTTGCATTCAAAAAGTATTGAATATTCAATCTACCTTATTAATTTAATAACTGAATATGAAGCGATTGATTGCAATTAGTTTCGACCTAATCTTAGGTAATTATACCCTTATTCTTTAATTGAAGCCAAAAAGAGGCATATCACTGTTAATGATATAATTGAATTTTAAATTCCAATTAAGGAAATATGATGATCAAGTAAAAGCTGCTAACTTTTTTCTTTTAATGGTTAAATTCCATTTATATTTCTATTTATATAGTTTAAATAAAACCTTACATTTTCATTGTAATAATAAAATMTTATATTTTTATAAATTACTAAAATTAATTCACTATATCCAAAGATTTAATAATCTCCATAACATCTTCAATGTCAAACTCTAGTATAAGCTATTTGGATATAAAAATAATAAAATTAATAAAATTAAAATTCAAAATACAAATAATAATAAATAAATTTTCAAAGAATTATTATGTATTAAAAATAAAGTTTTAGAATATATAGATAATTTTTGATATAAATGTTGACCTCCAAAATATTCTGATCAACCTTGATCAAAACTTTTTACAACTAATTGACCATAATTTAAAGGATAAAAAATTATACCATAAGTTCTAATATAAGGTATAAATCATATAGACCCTAAAAAAGTTCTTAAATTATATATAAATAAAGATTTATTTAAAAAAAATAAATTTCTTAAAGAAATTAAATATCCAAATAAACCCCCTACAATACATACAAATAATGTTAACAATTTTATATAAATAGGTAAACAAATTATATAAGGAAAAGGAAAAATCAATCAATTTAATATTCTACCTCCAATAATTCTTATAATTAATAATCCTATTATACCACGGAGTATAATTCAACTTTCATCATTTAATATATTCAATCTACCGCAATTTAAATCACCGGTTATTGAATAATAAACTAATCGAAATGAATAACTAACAGTTAAACCCGTAGAAAAATARTATAAAAAAAATGAAAACATATTAACATTTCTAATTCTAACAATTTCTAAAATTATATCCTTAGAATAGAATCCAGCTAAAAAAGGTATTCCACATAAAGCTAAATTAGATAC-TTAAAACAAGCTGAAGTTAAAGGTATATGAATTCTTAACCCCCCTATTAAACGAATATCTTGAGAATTATTTATATTATGAATAATAGCCCCAGCACATATAAACAATAATGCTTTAAATAAAGCATGAGTTAATAAATGAAATATAGCTAATTTTAAAAATCCTATAGACAAAATTCTTATTATTAAACCTAATTGACTTAAAGTAGATAAAGCAATAATTTTTTTTAAATCAAATTCAAAATTAGCTCCTAATCCAGCTATAAATATTGTTAATCCAGATAATAATAATATTAATTGTCCTAACCAAGAAGTTCTTAAGATAATATTAAATCGAATTAATAAATATACACCAGCTGTAACTAATGTAGAAGAATGAACTAAAGCAGAAACAGGTGTAGGAGCAGCTATAGCTGCAGGTAACCAAGAAGAAAAAGGAATCTGAGCTCTTTTAGTTATAGCAGCTAATATTACTAATCTTCCAATTATTAACATTTCAAATTCATTTTGTATAATTTCTAAATAAAAAATATAATTTCATCTTCCATAATTTAATATTCAAGCAATAGAAAGAAGTAAAGCTACATCCCCAATTCGATTAGATAACGCAGTTAATATACCAGCATTATAAGATTTAATATTTTGAAAATAAATTACTAAACAATAAGAAACAAGTCCTAAACCATCTCACCCTAATAAAATTCTAATTAAATTTGGTCTAATAATTAACAATATTATTGATAAAACAAATATTAATACTAATATAATRAATCGATTAATATGATTATCATTTATTATGTATTCTTTTCTATAAAAAATCACTAAAGAAGAAATTATAAGAACAAAAGATATAAATAATAAACTTATTCAATCAAAAAGAAAAGTTATAACAATTCTT
			ATAGAATTTAAAGAAACTAATTCTCACTCAATAAAATAAATCATATCATTTAACAAAAAATATAAACTTAATAAAAAACATGATAAACTTATAGAAATTAAATTAACAAATCTAATTCTACAAATAGATAAATATTTCATGATTTAAAATGAATATTTTCATATCACTAACACCACAAATTAGTATTTTTTTTAAACTATTTAAATATAATCATAATATAAATGATTCTCTTTTTAAAATTAATAAATTTAAAGGCAATCAATGTAACAATATTAATAAATATTCTCGAATTTTACCTCTTCTAAATGAATATACTCCAGAAAATAATTTACCATGCTGACTAAAAGAATATAAATATAAAGTATAAGCAGCTCTAAAAAAAGATAAAAAAGATAATAAAATTATAGAAATTCAAGATCAAGAAACAATTCTATTTAATAAAGAAATTTCTCCTAATAAATTTAATGTTGGAGGAGCTGCTATATTAGCTGATCTTAATAAAAATCATCATAAAGTTATCGAAGGTATAAAATTTAATAAACCTTTATTAATTAATATTCTTCGACTTCCAAGACGTTCATAAGATACATTAGCTAAACAAAATAACCCAGAAGAACATAAACCATGAGCAATTATTAATGTATAAGAACCACATAAACCTCAATAAGTTATAGTTAAAAGTCCTGATAGAACAATTCCTATRTGAGCAACAGATGAATAAGCAATTAAAGCCTTTAAATCAGTTTGACGTAAACAAACTAATCTAACTAATACACCTCCTACTAATCTAATTCTAATTCAAACAAATCTATACTTCAAATTTATTAACTGTAAAAAACTAATAACTCGTAATATTCCATAACCTCCTAATTTTARTATAATACCTGCTAAAATTATAGACCCAGAAACTGGAGCTTCAACATGAGCTTTAGGTAATCATAAATGAACTAAAAATATTGGTATTTTTACTAAAAAGGCACAYAATAAACAAAAATATAATAAATCGTAATTAAACATAAAATTATTTATTAAATAAAAATTTATAGAACCAATTTTATTTATTAMATAAAAAATACCAATTAATATAGGTAAAGAAACTAATAAAGTATAAAATAATAAATATAAACCAGCTTGTAAACGTTCTGGCTGATAACCTCAACCTAAAATTAAAAATAATGTAGGAATTAGTCTTCTTTCAAAAAATAAATAAAATATAAATAATCTTATTCTTGAAAAAGTTAAAATCAACAATAATAATAAAATAATAATATTTAATAAAAATAAATTTTTATAATTATTATGTTTATTAATTATTTCTCTAGCTAATAATATTAATGAACAAATTCATAAACTTAATAAAATTAATCCATAAGATAATATATCACAACCTAAAAAATAAGAAATTTCTGATCAATAATTTATAAAATTATTTATTAATAAAAAAATAAATCTAATAAAAAATATTATAATTTGTACCATTCAATATATATTATTAATAAAACAAAAAGGAATTAAAAATAATAAAAAAAAAATAATTTTTAACATTATATAATTCTAAAAGATTGAAAATAATCATTACCATGAGTACGAATTATAGAAACTAAAATTGATAAACCTAA-GCCCCTTCACATACTCTAAATGTCAAAAATATTATTCTAAAATAACTTTCATAATTTAATATATTTAAATAAATAAATAATATAAAAAATAATATTAAAACAATAAATTCTAAACTTAAAAGTATTGAAAGTAAATGTTTCCGATTAGAAACAAAACAAAATAACCCTAAAATAAATAAAATTATAGGTAAACTTCAATATAAAATTATAATCATTAGTTTTAATAGTTTAATAAAAACATTGGTCTTGTAAATCAAAAATAAGATTATTTCTTTTAAAACTTCAAGAGAAAAGAAATTTCTTTTTCATTAATCCCCAAAATTAATATTTTAAATAAACTACCTCTTGAAATTATTCAATTAATATTATATTCATTAATT
			ATTACTACTTCCATTATTTTTCTAAATATAATTCATCCATTAGCTTTAGGATTAACTTTATTAATTCAAACAATTTTTGTATGTTTACTAACTGGATTAATAACTAAAAGTTTTTGATATTCATATATTTTATTTTTAATTTTTTTAGGAGGAATACTTGTATTATTTATTTACGTAACATCTTTAGCCTCTAATGAAATATTTAATTTATCAATAAAATTAACTYTATTTTCTTCATTAATTTTAATTTTTATATTAATTTTATCATTTATTATAGATAAAACTTCTTCTTCTTTATTTTTAATAAATAATGATATACAATCTATTATTAATATAAATTCTTATTTTATAGAAAATTCTTTATCTTTAAATAAATTATATAATTTTCCTACAAATTTTATTACAATTTTATTAATAAATTATTTATTAATTACTTTAATTGTTATTGTAAAAATTACAAAATTATTTAAAGGACCTATTCGAATAATATCTTAATTAATGAATAAACCTTTACGAAATTCCCATCCTCTATTTAAAATTGCCAATAATGCTTTAGTAGATTTACCAGCTCCAATTAATATTTCAAGATGATGAAATTTTGGATCATTACTTGGATTATGTTTAATTATTCAAATTTTAACCGGATTATTTTTAGCTATACATTACACAGCTGATATTAATCTAGCTTTCTATAGTGTTAATCATATTTGTCGAGACGTTAATTATGGTTGATTATTACGAACTTTACATGCTAACGGTGCATCATTTTTTTTTATTTGTATTTACTTACATGTAGGACGAGGAATTTATTACGGTTCATATAAATTTACTCCAACTTGATTAATTGGAGTAATTATTTTATTTTTAGTAATAGGAACAGCTTTTATAGGATACGTATTACCTTGAGGACAAATATCATTTTGAGGAGCTACTGTAATTACTAATTTATTATCAGCTATCCCTTACTTAGGTATAGATTTAGTTCAATGATTATGAGGTGGATTTGCTGTTGATAATGCCACTTTAACTCGATTTTTTACATTCCATTTTATTTTACCTTTTATTGTTCTTGCTATAACTATAATTCATTTATTATTCCTTCATCAAACAGGATCTAATAATCCTATCGGATTAAATTCTAATATTGATAAAATTCCTTTTCATCCTTATTTTACATTTAAAGATATTGTAGGATTTATTGTAATAATTTTTATTTTAATTTCATTAGTATTAATTAGACCAAATTTATTGGGAGACCCTGATAATTTTATTCCAGCAAATCCTTTAGTAACACCTGCCCATATTCAACCAGAATGATATTTTTTATTTGCTTATGCTATTTTACGATCTATTCCAAATAAATTAGGAGGAGTTATTGCATTAGTTTTATCAATTGCAATTTTAATAATCCTTCCTTTTTATAATTTAAGAAAATTCCGAGGGATTCAATTTTATCCTATTAATCAAGTAATATTCTGATCTATATTAGTAACAGTAATTTTATTAACTTGAATTGGAGCTCGACCAGTTGAAGAACCTTATGTATTAATTGGACAAATTCTAACTGTTGTATATTTCTTATATTATTTAGTAAACCCATTAATTACAAAATGATGAGATAATTTATTAAATTAAATAGTTAATGAGCTTGAATAAGCATATGTTTTGAAAACATAAGATAGAATTTAATTTTCTATTAACTTTTACTAAAAAAAATTCACTATAATAAAGAAAATAATAAAATTTTAAACCCAATAAAAAATAATAAATAATTTAAAGAAAAAGATAAAAAACATTTTCAAGCTAAATATATTAATTTATCATAACGAAATCGAGGTAAAGTTCCTCGAACTCAAATAAAAACAAAAGAAATAAAAGTTAATTTTATATAAAATAATAAATTAAACACATCACAACCTAAAAAAATAACGCAAAATAATATTCTTATAAATAAAATTCTCGCATATTCAGCTATAAAAATTAAAGCAAAACCCCCTCTT
			CTATATTCTACATTAAATCCTGAAACTAATTCTGATTCTCCTTCAGCAAAATCAAAAGGAGTCCGATTAGTTTCAGCTAATGAAATAGATATTCAAACTAAAGCTATAGGAAATAAAATAATTAAAAATCAYATATAAACTTGATAAAAAAAAAAATAAATTATATTATAACTTCCAATTAAAAAAATAAAAGATAATAAAATTAAAGCTAAACTAACTTCATAAGAAATAGTCTGAGCCACAGCTCGCAAACCTCCTAATAAAGCATAATTAGAATTAGACGACCAACCAGCTACTATAACAGTATAAACCCCCAATCTAGTACAACATAAAAAAAATAAACCMCCCAAATTAAAAGAATATAATTTTACAAAAAAAGGYATACATATTCAAACAAATAATGATAAAAATAAAGAAAAAATTGGAGAAATATAATATCTTAAATAATTAGATAATAAAGGATAAGTTTGTTCTTTTGTAAATAATTTAATCGCATCACAAAAAGGTTGAGGAATTCCTATTAAACCAACTTTATTAGGACCTTTACGAATTTGAATATATCCTAAAACTTTTCGTTCTAATAAAGTTAAAAAAGCTACACTTACTAATACACAAATAATTAATAACAAACTACCAATTAATGACAAAATAAATTCTATATAAAACAAGTACTATTTGTAATAAAAATCACATATATAAATTCTAAATTTATTGCACTAATCTGCCAAAATAGTTTTATATTAATAATATTCTTATAAAAAATATAATTATTTTGATATTTGGTCCTTTCGTACTAAAATATCATAATTTTTTAAAGATAGAAACCAACCTGGCTTACACCGGTTTGAACTCAGATCATGTAAGAATTTAAAAGTCGAACAGACTTAAAATTTGAACGGCTACACCCAAAATTATATCTTAATCCAACATCGAGGTCGCAATCTTTTTTATCGATATGAACTCTCCAAAAAAATTACGCTGTTATCCCTAAAGTAACTTAATTTTTTAATCATTATTAATGGATCAAATATTCATAAATTTATGTTTTTAAAAAATTAAAAGTTTTTTAAATTTTAATATCACCCCAATAAAATATTTTTATTTATTAAAATTTAATTAATCTATATAATTAAAATAAAAAAAAATATAAAGATTTATAGGGTCTTCTCGTCTTTTAAATAAATTTTAGCTTTTTGACTAAAAAATAAAATTCTATAAAAATTTTAAATGAAACAGTTAATATTTCGTCCAACCATTCATTCCAGCCTTCAATTAAAAGACTAATGATTATGCTACCTTTGCACAGTCAAAATACTGCGGCCATTTAAAATTTTCAGTGGGCAGGTTAGACTTTATATATAATTCAAAAAGACATGTTTTTGTTAAACAGGCGAATATTATTTTTGCCGAATTCTTTATTTAAACTTTTCATATAAATTAATTTTAACATTATTATATACTAATTTTATCATTATTACTTAATTTTAATAATTAAAACTAACATTTTAATAAATAATTAAAATTTAATAAATAATTTAATTTATAAAATAAATTATAACAYATTTTTTAATAATTGCTAATTCTAAGCATATATTTATTAAATCTATTTAATATTTTTAAAAATTTATTTTATAGCTTATCCCATAAAACATTAAAATTATAAATTAATTAATTAAATAAATAATTAAGTAAATTTATAATTTCTAAATTAAATTTATTTCTTAAAAAACTAGATACCTTTAAAAACGAATAACATTTCATTTCTAATATAATATTATAAATAATTTTATCACATTAACTTAAATATTATATTAACTCTTTTAAAATCGAGAAAAATAAATATTTATTTTTTATTTAATAAACACTGATACACAAGGTACAATAAATTAAATTTTCTTTTAAAATAAAATTTTTTCAAATTATTTCAATTTTCTTTTACAATACTAATAAACTATTATTAAAATTATTTTTTCTTTAAACAATACTAAAACTTTAAATTT
			TATAGTTATTTCTAATAATTTTTTAAAAAATAATAAAAATTAATAAATAAAAACTAACTCAATTTATATTGATTTGCACAAAAATCTTTTCAATGTAAATGAAATACTTTACTTAATAAGCTTTAAATTGTCATTCTAGATACACTTTCCAGTACATCTACTATGTTACGACTTATCTTACCTTAATAATAAGAGCGACGGGCGATGTGTACATATTTTAGAGCTAAAATCAAATTATTAATCTTTATAATTTTACTACTAAATCCACTTTCAAAAATTTTTTCATAATT--------TTATTCATATAAATAAATTTATTGTAACCCATTATTACTTAAATATAAGCTACACCTTGATCTGATATAAATTTTTATTAAAATTATTGAATATTATTATTCTTATAAAATATTCTGATAACGACGGTATATAAACTGATTACAAATTTAAGTAAGGTCCATCGTGGATTATCGATTAAAAAACAGGTTCCTCTAGATAGACTAAAATACCGCCAAATTTTTTAAGTTTCAAGAACATAACTATTACTACTTTAGCAATTTATTTACATTTTAAATAATAGG------------GTATCTAATCCTAGTTTTTTATTAA--AATTTTTTAACCTCAATTACATTTTTATATAATAATTTAAATATAAAATTTCACTTAATATATTTAATTTTATTATTATTAATAAATTTAATTTAATTAATACTAAAAAAATTTATTTGTATTAATGGTATAACCGCGACTGCTGGCACCA---------------ATTTAGTCAATACTTTTTTATATTGCTATTTCTAAATTTCTTTAATTAATAATATTAATTACTGCGAATAAATTTTCATATTTATTTTTTAAATAAATATAAAATCACACAAAAATTTACATATAAATCAAATTAATAACAAATTTTTAAGCCAAAATAAAACTTTAARTTTTTATTTTTRATTTTTTATTATTAATTAAATATTAATAATTTTTATTAAAATAA------------TTTTTTAAAGAAAAATTAAAATTAATTTTAATTAAATATTAAAATAATTTAATTTTATAATAAAATTTTTATCAT----------------------------------------------------------------------------------------------------------------------------------------------------------------------------------------------------------------AA-------------------TTAAAAAATTATAGATTAATTTCTTTTAAATGAC-AAAAAAAA--TTTTTTTTTAAGTATTTTAAAACTTTTTTTTTACAATTTTTAAAAAAA-A---------------------------------------------------------------------------------------------------------------------TATAAATAAATAAAAAAAGTAATAAATTTATTAAAAATCAATATATATATAATAATAAATAATTTGATTATTAATTAAATTATACGAATAATAAATATAATAAATAATTTATTTTAATCAATAAATCTGAAATAATTAATTATATAC--------------GTAAATAAATAAAAATAAATTTATTCCCCCTATTTA-AAATTTATTATATAATTAAAACTTAAAAAATATTTTTTTTAAAAAAATAGTTTATTAAATTATACTTAATAAACTATTTTTATAATAAA-------------------------------------------------------------------------------------------------------------------------------------------------------------------------------
			----------------------------------------------------------------------------CCCT-TTCATAAATTTATTGT-TAATTAAAACTTAAAAAATA---------AAAAAAAAATTATTTATTAAATTATACTTAATAAACTATTTTTATAATAAATTATTTTATAAATAAAATTATTTTAAATAATTAATAAAAA-ATTTTT--------------------------TTTATAA-AATTAAAT-CATA---------------AT-TAATTTAATTTTCAATTAAATTATATAAGTATAATAAAATAATTTATTTTAATCACTAAATCTGAATTAATTAATTGTATATATATATATATATATAAAAAAAATGAAAATAAATTTATTCCCCCTA-TCATAAATTTATTATATAATTAAATCTTAAAAA-TATTTTTTTTT--AAAAAAAATTATTTATTAAATTATACTTAATAAACTATTTTTATAATAAATTATTTTATGAATAAAATTATTTAAAATAATTTATAAAAATATTTTTAATATAAT-AAAATTTAAAATGATTTTTTATTATTAATTAAATTCATATATTTA-------------------ATATATA-ATA-ATAATTTAATTTTCAATTAAATTATATAAGTATAATAAAATAATTTATTTTAATCACTAAATCTGAATTAATTAATTGTATGTATATATATATATATATATATAAAAAAATGAAAATAAATTTATTCCCCCTA-TCATAAATTTATTATATAATTAAATCTTAAAAAGTATTTTTTTTTAAAAAAAAAATT-TTT-TTAAATTAT-CTTAATAAACTATTTTT-TAATAAA-TATTTT-TGAATAAAATTATTTAAAATAAT-------------------------------------------------------------------------------------------------------------------------------------------------------------------------------------------------------------------------------------------------------------------------------------TTTTTTT----------TTATTTATTAAATTATACTTAATAAACTATTTTTATAATAAATTATTTTATGAATAAAATTATTTAAAATAATTAATAAAAATTATATATATA-ATAAAT-AAAATAATTTTTAAATTTTAATAATAAATAAATTTAATAATTAATAATTAAATAAAATCTATTCATTATTAATATTTAATTAATAATAAATAAATTTAATAACTAATAATTAAATAAAATTTATTTATTATTAATATTTAATTAATAATAAAAAATCATCATTTTTT-----------------------------------------------------------------------------------------------------------------------------------------------------------------------------------------------------------------------------------------------------------------------------------------------------------AAA-----------------------------------ATATACTAATTAT-A-------------------TATATAAATATTTAATATATTATTATATATCTAATAATTTAAATAAAAAATTTTAAAATTTAAAAATGTAGATATAATTTATAAAAATTTATATTCTCATATTTATTTATTATTAATTTAATTTATATAAATAATATAATAATTTAATTAATTATTAT
			ATATTTATAAATTTATATATTATTGAATATTTATATAATATATATATATATATAGAAAAA-TAAA-TATTTAAATAATTT-ATATAAATTTTTAAAAAATTTCTTAAATGTATTATTTTTATAAAAAATATTTAT--AATAAAATC--TTTTTTTT----------AAAAA-TTT--AA-AAA-AA-TTTT--A--------------------------------------------------------A-AA------------------TATATACTA-TTATAAATTAATAGAT-TTTAT-TATATATAAATATTTAATATATTATTATATATCTAATAATTTAAATAAAAAATTTTAAAATTTAAAAATGTAGATATAATTTATAAAAATTTATATTCTCATATTTATTTATTATTAATTTAATTTATATAAATAATATAATAATTTAATTAATTATTATATATTTATAAATTTATATATTATTGAATATTTATATAATATATATATATATATAGAAAAA-TAAATTATTT-AATAA---------------------------------------------------------------------------------------------------------------------------------------------------------------------------------------------------------------------------------------------------------------------------------------TT---AT-TAAAAAT--------------GTAGATATAATTTATAAAAATTTATATTCTCATATTTATTTATTATTAATTTAATTTATATAAATAATATAATAATTTAATTAATTATTATATATTTATAAATTTATATATTATTGAATATTTATATAATAT-TAT-T-TATATAGAAAAATTAAATTATTTAAATAATTTAATATAAATTTTTAAAAAATTTCTTAAATGTATTATTTTTATAAAAAAT-TTTATAT-ATAAAAT-AT-TTTTTTTAAAAATAAACAAAAAATTTTTAA-----------------------------------------------------------------------------------------------------------------------------------------------------------------------------------------------------TGTAGATATA-TTTATAAAAATTTATATTCTCATATTTATTTATTATTA-TTTAATTTATATAAATAATATAATAATTTAATTAATTATTAT-TATTTATAAATTTATATATTATTGAATATTTATATATAATATATATATATATAGAAAAATAAAATTATTTAAATAATTTTACATAAAATTTTAAAAAATTTCTTAAATGTATTATTTAATAAAAAATTACTTTTTAAAAAAAATAATTTTAATTTTT-AAAAAAAATAGTA-ATAATAA-----------------------------------
		</sequence>
		<sequence>
			<taxon idref="Drosophila_mela-ogaster_SRR1184628"/>
			-AT-AATTGCCTGATAAAAAGGATTACCTTGATAGGGTAAATCATGCAGTTTTCTGCATTCATTGACTGATTTATATATTATTTATAAAGATGATTTTATATTTAATAGAATTAAACTATTTCTAAAAGTATCAAAAACTTTTGTGCATCATACACCAAAATATATTTACAAAAAGATAAGCTAATTAAGCTACTGGGTTCATACCCCATTTATAAAGGTTATAATCCTTTTCTTTTTAATTTTTAATAATTCGTCAAAAATTTTATTTATTACAATTATAATTATTGGGACATTAATTACAGTTACATCTAATTCTTGGTTAGGAGCTTGAATAGGTTTAGAAATTAATTTATTATCTTTTATCCCCCTATTAAGAGATAATAATAATTTAATATCTACAGAAGCTTCTTTAAAATATTTTTTAACCCAAGTTTTAGCTTCAACTGTTTTATTATTTTCTTCAATTTTATTAATATTAAAAAATAATATAAATAATGAAATTAATGAATCTTTTACATCCATAATTATTATATCAGCTTTATTATTAAAAAGTGGAGCCGCTCCTTTCCATTTTTGATTTCCTAATATAATAGAAGGTTTAACATGAATAAATGCTTTAATATTAATAACTTGACAAAAAATTGCACCTTTAATATTAATTTCTTATCTTAATATTAAATATTTATTATTAATTAGAGTAATTTTATCAGTTATTATTGGAGCTATTGGAGGATTAAATCAAACTTCTTTACGAAAATTAATAGCATTTTCTTCAATTAATCATTTAGGGTGAATATTAAGATCTTTAATAATTAGAGAATCAATTTGATTAATTTATTTTTTTTTTTATTCATTTTTATCATTTGTATTAACATTTATATTTAATATTTTTAAATTATTTCATTTAAATCAATTATTTTCTTGATTTGTTAATAGAAAAATTTTGAAATTTACATTATTTATAAATTTTTTATCATTAGGAGGATTACCTCCATTTTTAGGATTTTTACCAAAATGACTTGTAATTCAACAATTAACATTATGTAATCAATATTTTATATTAACACTTATAATAATATCAACTTTAATTACATTATTTTTTTATTTACGAATTTGTTATTCCGCTTTTATAATAAATTATTTTGAAAATAAYTGAATCATAAAGATAAATATAAATAGTATTAATTATAATATATATATAATTATAACTTTTTTTTCAATTTTTGGATTATTTTTAATTTCTTTATTTTATTTTATATTTTAAGGCTTTAAGTTAATAAAACTAATAACCTTCAAAGCTATAAATAAAGAAATTTCTTTAAGCCTTAGTAAAACTTACTCCTTCAAAATTGCAGTTTGATATCATTATTGACTATAAGACCTAATTAATTTGTCCTTATTTGATTAAGAAGAATAAATCTTATATATAGATTTACAATCTATCGCCTAAACTTCAGCCACTTAATCAATAATCGCGACAATGATTATTTTCTACAAATCATAAAGATATYGGAACTTTATATTTTATTTTTGGAGCTTGAGCTGGAATAGTTGGAACATCTTTAAGAATTTTAATTCGAGCTGAATTAGGACATCCTGGAGCATTAATTGGAGATGATCAAATTTATAATGTAATTGTAACTGCACATGCTTTTATTATAATTTTTTTTATAGTTATACCTATTATAATTGGTGGATTTGGAAATTGATTAGTGCCTTTAATATTAGGTGCTCCTGATATAGCATTCCCACGAATAAATAATATAAGATTTTGACTTCTACCTCCTGCTCTTTCTTTACTATTAGTAAGTAGAATAGTTGAAAATGGAGCTGGGACAGGATGAACTGTTTATCCACCTCTATCCGCTGGAATTGCTCATGGTGGAGCTTCAGTTGATTTAGCTATTTTTTCTCTACATTTAGCAGGAATTTCTTCAATTTTAGGAGCTGTAAATTTTATTACAACTGTAATTAATATACGATCAACAGGAATTTCATT
			AGATCGTATACCTTTATTTGTTTGATCAGTAGTTATTACTGCTTTATTATTATTATTATCACTTCCAGTACTAGCAGGAGCTATTACTATATTATTAACAGATCGAAATTTAAATACATCATTTTTTGACCCAGCGGGAGGAGGAGATCCTATTTTATACCAACATTTATTTTGATTTTTTGGTCATCCTGAAGTTTATATTTTAATTTTACCTGGATTTGGAATAATTTCTCATATTATTAGACAAGAATCAGGAAAAAAGGAAACTTTTGGTTCTCTAGGAATAATTTATGCTATATTAGCTATTGGATTATTAGGATTTATTGTATGAGCTCATCATATATTTACCGTTGGAATAGATGTAGATACTCGAGCTTATTTTACCTCAGCTACTATAATTATTGCAGTTCCTACTGGAATTAAAATTTTTAGTTGATTAGCTACTTTACATGGAACTCAACTTTCTTATTCTCCAGCTATTTTATGAGCTTTAGGATTTGTTTTTTTATTTACAGTAGGAGGATTAACAGGAGTTGTTTTAGCTAATTCATCAGTAGATATTATTTTACATGATACTTATTATGTAGTAGCTCATTTTCATTATGTTTTATCTATAGGAGCTGTATTTGCTATTATAGCAGGTTTTATTCACTGATACCC-TTATTTACTGGATTAACGTTAAATAATAAATGATTAAAAAGTCATTTCATTATTATATTTATTGGAGTTAATTTAACATTTTTTCCTCAACATTTTTTAGGATTGGCTGGAATACCTCGACGTTATTCAGATTACCCAGATGCTTACACAACATGAAATATTGTATCAACTATTGGATCAACTATTTCATTATTAGGAATTTTATTCTTTTTTTTTATTATTTGAGAAAGTTTAGTATCACAACGACAAGTAATTTACCCAATTCAACTAAATTCATCAATTGAATGATACCAAAATACTCCACCAGCTGAACATAGATATTCTGAATTACCACTTTTAACAAATTAATTTCTAATATGGCAGATTAGTGCAATAGATTTAAGCTCTATATATAAAGTATTTTACTTTTATTAGAAAATAAATGTCTACATGAGCTAATTTAGGTTTACAAGATAGAGCTTCTCCTTTAATAGAACAATTAATTTTTTTTCATGATCATGCATTATTAATTTTAGTAATAATTACAGTATTGGTGGGATATTTAATATTTATATTATTTTTTAATAATTATGTAAATCGATTTCTTTTACATGGACAACTTATTGAAATAATTTGAACTATTTTACCAGCAATTATTTTACTATTTATTGCTCTTCCTTCTTTACGTTTACTTTATTTATTAGATGAAATTAATGAACCATCTGTAACTTTAAAAAGAATCGGCCATCAATGATATTGAAGTTACGAATATTCAGATTTTAATAATATTGAATTTGATTCATATATAATTCCAACAAATGAATTAATAACTGATGGATTTCGATTATTAGATGTTGATAACCGAGTAGTTTTACCCATAAACTCACAAATTCGAATTTTAGTAACAGCTGCTGATGTTATTCATTCTTGAACAGTACCTGCYTTAGGAGTAAAAGTTGACGGTACACCTGGACGATTAAATCAAACTAATTTTTTTATTAATCGACCGGGTTTATTTTATGGTCAATGTTCAGAAATCTGTGGAGCTAATCATAGATTTATACCGATTGTAATTGAAAGTGTTCCTGTAAATTACTTTATTAAATGAATTTCTAGAAATAACTCTTCATTAGATGACTGAAAGCAAGTACTGGTCTCTTAAACCATTTAATAGTAAATTAGCACTTACTTCTAATGATAAAAAATTAGTTAAAATCATAACATTAGTATGTCAAACTAAAATTATTAAATAATTAATATTTTTTAATTCCACAAATAGCACCTATTAGATGATTATTATTATTTATTATTTTTTCTATTACATTTATTTTATTTTGTTCTATTAACTATTATTCTTATA
			TACCAAATTCACCTAAATCTAATGAATTAAAAAATATCAACTTAAATTCAATAAATTGAAAATGATAACAAATTTATTTTCTGTATTCGACCCCTCAGCTATTTTTAATTTTTCACTTAATTGATTAAGAACATTTTTAGGACTTTTAATAATTCCGTCAATTTATTGATTAATACCTTCTCGTTACAATATTATATGAAATTCAATTTTATTAACTCTTCATAAAGAATTTAAAACTTTATTAGGYCCATCAGGTCATAATGGATCTACTTTTATTTTTATTTCTTTATTTTCATTAATTTTATTTAATAATTTCATAGGATTATTTCCATATATTTTTACAAGAACAAGACATTTAACTTTAACTTTATCTTTAGCTTTACCTTTATGATTATGTTTTATATTATATGGATGAATTAATCATACACAACATATATTTGCTCATTTAGTTCCTCAAGGAACACCCGCTATTCTTATACCTTTTATAGTATGTATTGAAACTATTAGAAATATTATTCGACCTGGAACATTAGCTGTTCGATTAACTGCTAATATAATTGCTGGACATTTATTATTAACTCTTTTAGGAAATACAGGACCTTCTATATCTTATATWTTAGTAACATTTTTATTAATAGCTCAAATTGCTTTATTAGTATTAGAATCAGCTGTAGCTATAATTCAATCTTATGTGTTTGCTGTATTAAGAACTTTATATTCTAGAGAAGTAAATTAATGTCTACACACTCAAATCACCCTTTTCATTTAGTGGATTATAGTCCATGACCATTAACAGGAGCTATCGGAGCTATAACAACTGTATCAGGTATAGTAAAATGATTTCATCAATATGATATTTCATTATTTGTATTAGGTAATATTATTACTATTTTAACTGTATATCAATGATGACGAGATGTATCACGAGAAGGAACATACCAAGGATTACATACTTATGCAGTAACTATTGGTTTACGATGAGGAATAATTTTATTTATTTTATCAGAAGTTTTATTTTTTGTGAGATTTTTTTGAGCTTTTTTTCACAGAAGTTTATCACCCGCTATTGAATTAGGAGCATCATGACCTCCTATAGGAATTATCTCATTTAATCCATTTCAAATTCCTTTATTAAATACAGCTATTTTATTAGCTTCAGGAGTTACTGTAACTTGAGCCCACCATAGACTTATAGAAAATAATCATTCACAGACTACTCAAGGATTATTTTTTACAGTTTTACTAGGAATCTATTTTACAATTCTTCAAGCTTATGAATATATTGAAGCTCCATTTACTATTGCAGACTCAATTTATGGATCAACATTTTTTATAGCAACAGGATTTCACGGAATTCATGTATTAATCGGAACAACTTTTTTATTAGTATGTTTAYTACGACATTTAAATAATCACTTCTCAAAAAATCATCATTTTGGTTTTGAAGCAGCTGCATGATATTGACATTTTGTCGATGTAGTTTGATTATTTTTATATATCACAATTTACTGATGAGGAGGATAATTATATTATTAATTAAATATCTATATAGTATAAAAGTATATTTGACTTCCAATCATAAGGTCTATTAATTAATAGTATAGATAATTTTTTCTATTATTTTTATTGCTTTATTAATTTTACTAATTACAACTATTGTTATATTTTTAGCTTCAATTTTATCAAAAAAAGCTTTAATCGACCGAGAAAAAAGATCCCCATTTGAATGTGGATTTGATCCAAAATCTTCATCTCGATTACCATTTTCTTTACGTTTTTTTTTAATTACTATTATTTTTTTAATTTTTGATGTAGAGATTGCATTAATTCTACCTATAATTATTATTATAAAATATTCTAATATTATAATTTGAACAATTACTTCAATTATTTTTATTTTAATTTTATTAATTGGATTATACCATGAATGAAATCAAGGAATGTTAAATTGATCAAACTAATATATTTATATATATATATATAGGGTTGTAGTTAAATAT
			AACATTTGATTTGCATTCAAAAAGTATTGAATATTCAATCTACCTTATTAATTTAATAACTGAATATGAAGCGATTGATTGCAATTAGTTTCGACCTAATCTTAGGTAATTATACCCTTATTCTTTAATTGAAGCCAAAAAGAGGCATATCACTGTTAATGATATAATTGAATTTTAAATTCCAATTAAGGAAATATGATGATCAAGTAAAAGCTGCTAACTTTTTTCTTTTAATGGTTAAATTCCATTTATATTTCTATTTATATAGTTTAAATAAAACCTTACATTTTCATTGTAATAATAAAAT-TTATATTTTTATAAATTACTAAAATTAATTCACTATATCCAAAGATTTAATAATCTCCATAACATCTTCAATGTCAAACTCTAGTATAAGCTATTTGGATATAAAAATAATAAAATTAATAAAATTAAAATTCAAAATACAAATAATAATAAATAAATTTTCAAAGAATTATTATGTATTAAAAATAAAGTTTTAGAATATATAGATAATTTTTGATATAAATGTTGACCTCCAAAATATTCTGATCAACCTTGATCAAAACTTTTTACAACTAATTGACCATAATTTAAAGGATAAAAAATTATACCATAAGTTCTAATATAAGGTATAAATCATATAGACCCTAAAAAAGTTCTTAAATTATATATAAATAAAGATTTATTTAAAAAAAATAAATTTCTTAAAGAAATTAAATATCCAAATAAACCCCCTACAATACATACAAATAATGTTAACAATTTTATATAAATAGGTAAACAAATTATATAAGGAAAAGGAAAAATCAATCAATTTAATATTCTACCTCCAATAATTCTTATAATTAATAATCCTATTATACCACGGAGTATAATTCAACTTTCATCATTTAATATATTCAATCTACCGCAATTTAAATCACCGGTTATTGAATAATAAACTAATCGAAATGAATAACTAACAGTTAAACCCGTAGAAAAATARTATAAAAAAAATGAAAACATATTAACATTTCTAATTCTAACAATTTCTAAAATTATATCCTTAGAATAGAATCCAGCTAAAAAAGGTATTCCACATAAAGCTAAATTAGATAC-TTAAAACAAGCTGAAGTTAAAGGTATATGAATTCTTAACCCCCCTATTAAACGAATATCTTGAGAATTATTTATATTATGAATAATAGCCCCAGCACATATAAACAATAATGCTTTAAATAAAGCATGAGTTAATAAATGAAATATAGCTAATTTTAAAAATCCTATAGACAAAATTCTTATTATTAAACCTAATTGACTTAAAGTAGATAAAGCAATAATTTTTTTTAAATCAAATTCAAAATTAGCTCCTAATCCAGCTATAAATATTGTTAATCCAGATAATAATAATATTAATTGTCCTAACCAAGAAGTTCTTAAGATAATATTAAATCGAATTAATAAATATACACCAGCTGTAACTAATGTAGAAGAATGAACTAAAGCAGAAACAGGTGTAGGAGCAGCTATAGCTGCAGGTAACCAAGAAGAAAAAGGAATCTGAGCTCTTTTAGTTATAGCAGCTAATATTACTAATCTTCCAATTATTAACATTTCAAATTCATTTTGTATAATTTCTAAATAAAAAATATAATTTCATCTTCCATAATTTAATATTCAAGCAATAGAAAGAAGTAAAGCTACATCCCCAATTCGATTAGATAACGCAGTTAATATACCAGCATTATAAGATTTAATATTTTGAAAATAAATTACTAAACAATAAGAAACAAGTCCTAAACCATCTCACCCTAATAAAATTCTAATTAAATTTGGTCTAATAATTAACAATATTATTGATAAAACAAATATTAATACTAATATAATRAATCGATTAATATGATTATCATTTATTATGTATTCTTTTCTATAAAAAATCACTAAAGAAGAAATTATAAGAACAAAAGATATAAATAATAAACTTATTCAATCAAAAAGAAAAGTTATAACAATTCTT
			ATAGAATTTAAAGAAACTAATTCTCACTCAATAAAATAAATCATATCATTTAACAAAAAATATAAACTTAATAAAAAACATGATAAACTTATAGAAATTAAATTAACAAATCTAATTCTACAAATAGATAAATATTTCATGATTTAAAATGAATATTTTCATATCACTAACACCACAAATTAGTATTTTTTTTAAACTATTTAAATATAATCATAATATAAATGATTCTCTTTTTAAAATTAATAAATTTAAAGGCAATCAATGTAACAATATTAATAAATATTCTCGAATTTTACCTCTTCTAAATGAATATACTCCAGAAAATAATTTACCATGCTGACTAAAAGAATATAAATATAAAGTATAAGCAGCTCTAAAAAAAGATAAAAAAGATAATAAAATTATAGAAATTCAAGATCAAGAAACAATTCTATTTAATAAAGAAATTTCTCCTAATAAATTTAATGTTGGAGGAGCTGCTATATTAGCTGATCTTAATAAAAATCATCATAAAGTTATCGAAGGTATAAAATTTAATAAACCTTTATTAATTAATATTCTTCGACTTCCAAGACGTTCATAAGATACATTAGCTAAACAAAATAACCCAGAAGAACATAAACCATGAGCAATTATTAATGTATAAGAACCACATAAACCTCAATAAGTTATAGTTAAAAGTCCTGATAGAACAATTCCTATRTGAGCAACAGATGAATAAGCAATTAAAGCCTTTAAATCAGTTTGACGTAAACAAACTAATCTAACTAATACACCTCCTACTAATCTAATTCTAATTCAAACAAATCTATACTTCAAATTTATTAACTGTAAAAAACTAATAACTCGTAATATTCCATAACCTCCTAATTTTARTATAATACCTGCTAAAATTATAGACCCAGAAACTGGAGCTTCAACATGAGCTTTAGGTAATCATAAATGAACTAAAAATATTGGTATTTTTACTAAAAAGGCACAYAATAAACAAAAATATAATAAATCGTAATTAAACATAAAATTATTTATTAAATAAAAATTTATAGAACCAATTTTATTTATTAMATAAAAAATACCAATTAATATAGGTAAAGAAACTAATAAAGTATAAAATAATAAATATAAACCAGCTTGTAAACGTTCTGGCTGATAACCTCAACCTAAAATTAAAAATAATGTAGGAATTAGTCTTCTTTCAAAAAATAAATAAAATATAAATAATCTTATTCTTGAAAAAGTTAAAATCAACAATAATAATAAAATAATAATATTTAATAAAAATAAATTTTTATAATTATTATGTTTATTAATTATTTCTCTAGCTAATAATATTAATGAACAAATTCATAAACTTAATAAAATTAATCCATAAGATAATATATCACAACCTAAAAAATAAGAAATTTCTGATCAATAATTTATAAAATTATTTATTAATAAAAAAATAAATCTAATAAAAAATATTATAATTTGTACCATTCAATATATATTATTAATAAAACAAAAAGGAATTAAAAATAATAAAAAAAAAATAATTTTTAACATTATATAATTCTAAAAGATTGAAAATAATCATTACCATGAGTACGAATTATAGAAACTAAAATTGATAAACCTAA-GCCCCTTCACATACTCTAAATGTCAAAAATATTATTCTAAAATAACTTTCATAATTTAATATATTTAAATAAATAAATAATATAAAAAATAATATTAAAACAATAAATTCTAAACTTAAAAGTATTGAAAGTAAATGTTTCCGATTAGAAACAAAACAAAATAACCCTAAAATAAATAAAATTATAGGTAAACTTCAATATAAAATTATAATCATTAGTTTTAATAGTTTAATAAAAACATTGGTCTTGTAAATCAAAAATAAGATTATTTCTTTTAAAACTTCAAGAGAAAAGAAATTTCTTTTTCATTAATCCCCAAAATTAATATTTTAAATAAACTACCTCTTGAAATTATTCAATTAATATTATATTCATTAATT
			ATTACTACTTCCATTATTTTTCTAAATATAATTCATCCATTAGCTTTAGGATTAACTTTATTAATTCAAACAATTTTTGTATGTTTACTAACTGGATTAATAACTAAAAGTTTTTGATATTCATATATTTTATTTTTAATTTTTTTAGGAGGAATACTTGTATTATTTATTTACGTAACATCTTTAGCCTCTAATGAAATATTTAATTTATCAATAAAATTAACTYTATTTTCTTCATTAATTTTAATTTTTATATTAATTTTATCATTTATTATAGATAAAACTTCTTCTTCTTTATTTTTAATAAATAATGATATACAATCTATTATTAATATAAATTCTTATTTTATAGAAAATTCTTTATCTTTAAATAAATTATATAATTTTCCTACAAATTTTATTACAATTTTATTAATAAATTATTTATTAATTACTTTAATTGTTATTGTAAAAATTACAAAATTATTTAAAGGACCTATTCGAATAATATCTTAATTAATGAATAAACCTTTACGAAATTCCCATCCTCTATTTAAAATTGCCAATAATGCTTTAGTAGATTTACCAGCTCCAATTAATATTTCAAGATGATGAAATTTTGGATCATTACTTGGATTATGTTTAATTATTCAAATTTTAACCGGATTATTTTTAGCTATACATTACACAGCTGATATTAATCTAGCTTTCTATAGTGTTAATCATATTTGTCGAGACGTTAATTATGGTTGATTATTACGAACTTTACATGCTAACGGTGCATCATTTTTTTTTATTTGTATTTACTTACATGTAGGACGAGGAATTTATTACGGTTCATATAAATTTACTCCAACTTGATTAATTGGAGTAATTATTTTATTTTTAGTAATAGGAACAGCTTTTATAGGATACGTATTACCTTGAGGACAAATATCATTTTGAGGAGCTACTGTAATTACTAATTTATTATCAGCTATCCCTTACTTAGGTATAGATTTAGTTCAATGATTATGAGGTGGATTTGCTGTTGATAATGCCACTTTAACTCGATTTTTTACATTCCATTTTATTTTACCTTTTATTGTTCTTGCTATAACTATAATTCATTTATTATTCCTTCATCAAACAGGATCTAATAATCCTATCGGATTAAATTCTAATATTGATAAAATTCCTTTTCATCCTTATTTTACATTTAAAGATATTGTAGGATTTATTGTAATAATTTTTATTTTAATTTCATTAGTATTAATTAGACCAAATTTATTGGGAGACCCTGATAATTTTATTCCAGCAAATCCTTTAGTAACACCTGCCCATATTCAACCAGAATGATATTTTTTATTTGCTTATGCTATTTTACGATCTATTCCAAATAAATTAGGAGGAGTTATTGCATTAGTTTTATCAATTGCAATTTTAATAATCCTTCCTTTTTATAATTTAAGAAAATTCCGAGGGATTCAATTTTATCCTATTAATCAAGTAATATTCTGATCTATATTAGTAACAGTAATTTTATTAACTTGAATTGGAGCTCGACCAGTTGAAGAACCTTATGTATTAATTGGACAAATTCTAACTGTTGTATATTTCTTATATTATTTAGTAAACCCATTAATTACAAAATGATGAGATAATTTATTAAATTAAATAGTTAATGAGCTTGAATAAGCATATGTTTTGAAAACATAAGATAGAATTTAATTTTCTATTAACTTTTACTAAAAAAAATTCACTATAATAAAGAAAATAATAAAATTTTAAACCCAATAAAAAATAATAAATAATTTAAAGAAAAAGATAAAAAACATTTTCAAGCTAAATATATTAATTTATCATAACGAAATCGAGGTAAAGTTCCTCGAACTCAAATAAAAACAAAAGAAATAAAAGTTAATTTTATATAAAATAATAAATTAAACACATCACAACCTAAAAAAATAACGCAAAATAATATTCTTATAAATAAAATTCTCGCATATTCAGCTATAAAAATTAAAGCAAAACCCCCTCTT
			CTATATTCTACATTAAATCCTGAAACTAATTCTGATTCTCCTTCAGCAAAATCAAAAGGAGTCCGATTAGTTTCAGCTAATGAAATAGATATTCAAACTAAAGCTATAGGAAATAAAATAATTAAAAATCAYATATAAACTTGATAAAAAAAAAAATAAATTATATTATAACTTCCAATTAAAAAAATAAAAGATAATAAAATTAAAGCTAAACTAACTTCATAAGAAATAGTCTGAGCCACAGCTCGCAAACCTCCTAATAAAGCATAATTAGAATTAGACGACCAACCAGCTACTATAACAGTATAAACCCCCAATCTAGTACAACATAAAAAAAATAAACCMCCCAAATTAAAAGAATATAATTTTACAAAAAAAGGYATACATATTCAAACAAATAATGATAAAAATAAAGAAAAAATTGGAGAAATATAATATCTTAAATAATTAGATAATAAAGGATAAGTTTGTTCTTTTGTAAATAATTTAATCGCATCACAAAAAGGTTGAGGAATTCCTATTAAACCAACTTTATTAGGACCTTTACGAATTTGAATATATCCTAAAACTTTTCGTTCTAATAAAGTTAAAAAAGCTACACTTACTAATACACAAATAATTAATAACAAACTACCAATTAATGACAAAATAAATTCTATATAAAACAAGTACTATTTGTAATAAAAATCACATATATAAATTCTAAATTTATTGCACTAATCTGCCAAAATAGTTTTATATTAATAATATTCTTATAAAAAATATAATTATTTTGATATTTGGTCCTTTCGTACTAAAATATCATAATTTTTTAAAGATAGAAACCAACCTGGCTTACACCGGTTTGAACTCAGATCATGTAAGAATTTAAAAGTCGAACAGACTTAAAATTTGAACGGCTACACCCAAAATTATATCTTAATCCAACATCGAGGTCGCAATCTTTTTTATCGATATGAACTCTCCAAAAAAATTACGCTGTTATCCCTAAAGTAACTTAATTTTTTAATCATTATTAATGGATCAAATATTCATAAATTTATGTTTTTAAAAAATTAAAAGTTTTTTAAATTTTAATATCACCCCAATAAAATATTTTTATTTATTAAAATTTAATTAATCTATATAATTAAAATAAAAAAAAATATAAAGATTTATAGGGTCTTCTCGTCTTTTAAATAAATTTTAGCTTTTTGACTAAAAAATAAAATTCTATAAAAATTTTAAATGAAACAGTTAATATTTCGTCCAACCATTCATTCCAGCCTTCAATTAAAAGACTAATGATTATGCTACCTTTGCACAGTCAAAATACTGCGGCCATTTAAAATTTTCAGTGGGCAGGTTAGACTTTATATATAATTCAAAAAGACATGTTTTTGTTAAACAGGCGAATATTATTTTTGCCGAATTCTTTATTTAAACTTTTCATATAAATTAATTTTAACATTATTATATACTAATTTTATCATTATTACTTAATTTTAATAATTAAAACTAACATTTTAATAAATAATTAAAATTTAATAAATAATTTAATTTATAAAATAAATTATAACAYATTTTTTAATAATTGCTAATTCTAAGCATATATTTATTAAATCTATTTAATATTTTTAAAAATTTATTTTATAGCTTATCCCATAAAACATTAAAATTATAAATTAATTAATTAAATAAATAATTAAGTAAATTTATAATTTCTAAATTAAATTTATTTCTTAAAAAACTAGATACCTTTAAAAACGAATAACATTTCATTTCTAATATAATATTATAAATAATTTTATCACATTAACTTAAATATTATATTAACTCTTTTAAAATCGAGAAAAATAAATATTTATTTTTTATTTAATAAACACTGATACACAAGGTACAATAAATTAAATTTTCTTTTAAAATAAAATTTTTTCAAATTATTTCAATTTTCTTTTACAATACTAATAAACTATTATTAAAATTATTTTTTCTTTAAACAATACTAAAACTTTAAATTT
			TATAGTTATTTCTAATAATTTTTTAAAAAATAATAAAAATTAATAAATAAAAACTAACTCAATTTATATTGATTTGCACAAAAATCTTTTCAATGTAAATGAAATACTTTACTTAATAAGCTTTAAATTGTCATTCTAGATACACTTTCCAGTACATCTACTATGTTACGACTTATCTTACCTTAATAATAAGAGCGACGGGCGATGTGTACATATTTTAGAGCTAAAATCAAATTATTAATCTTTATAATTTTACTACTAAATCCACTTTCAAAAATTTTTTCATAATT--------TTATTCATATAAATAAATTTATTGTAACCCATTATTACTTAAATATAAGCTACACCTTGATCTGATATAAATTTTTATTAAAATTATTGAATATTATTATTCTTATAAAATATTCTGATAACGACGGTATATAAACTGATTACAAATTTAAGTAAGGTCCATCGTGGATTATCGATTAAAAAACAGGTTCCTCTAGATAGACTAAAATACCGCCAAATTTTTTAAGTTTCAAGAACATAACTATTACTACTTTAGCAATTTATTTACATTTTAAATAATAGG------------GTATCTAATCCTAGTTTTTTATTAA--AATTTTTTAACCTCAATTACATTTTTATATAATAATTTAAATATAAAATTTCACTTAATATATTTAATTTTATTATTATTAATAAATTTAATTTAATTAATACTAAAAAAATTTATTTGTATTAATGGTATAACCGCGACTGCTGGCACCA---------------ATTTAGTCAATACTTTTTTATATTGCTATTTCTAAATTTCTTTAATTAATAATATTAATTACTGCGAATAAATTTTCATATTTATTTTTTAAATAAATATAAAATCACACAAAAATTTACATATAAATCAAATTAATAACAAATTTTTAAGCCAAAATAAAACTTTAARTTTTTATTTTTRATTTTTTATTATTAATTAAATATTAATAATTTTTATTAAAATAA------------TTTTTTAAAGAAAAAT-AAAA-----------------------------------------------------------------------------------------------------------------------------------------------------------------------------------------------------------------------------------------------------------------------AATTTTTTTT---------TTTAAAAAA-TATAGATTAATTTCTTTTAAATGACTAAAAAAAATTTTTTTTTTTAAGTATTTTAAAACTTTTTTTTTACAATTTTT-AAAAAA-ATATAAATATAAATTTTAAAAAA--TTTTTTTTT-AAAAAAAAT-AAAATTATATT-TAAAAATATTTTTTTTACAAAAATGAAAATTTAATCTATT--------TTATTAAAATTTTTATAAATAAATAAAAAAAGTAATAAATTTATTAAAAATCAATATATATATAATAATAAATAATTTGATTATTAATTAAATTATACGAATAATAAATATAATAAATAATTTATTTTAATCA-TAAATCTGAAATAATTAATTATATACA-------------GTAAATAAATAAA-AT--ATTTATTCCCCCTATTTATAAATTTATTATATAATTAAAACTTAAAAAATATTTTTTTTAAAAAAATAGTTTATTAAATTATACTTAATAAACTATTTTTATAATAAATTATTTTATAAATAAAATTATTTAAAATAATTAATAAAAATATTTTTATT--------------AA-----TTT-AAAAAA-TAAA-TT--------------------------------------------------------------------------------------
			---------------------------------------------------------------------------------------------------AAT-AAA-CT-AAAAAATA---------AAAAAAAAATTATTTATTAAA-TATA-TTAA--AA------------------------------------------------------------------------------------------------------------------------------TATAATTTAATTTTCAA-TAAATTATATAAGTATAATAAAATAATTTATTTTAATCACTAAATCTGAATTAATTAATTGTATATATATATATATATATA-AAAAAATGAAAATAAATTTATTCCCCCTATTCATAAATTTATTATATAATTAAATCTTAAAAA-T-TTTTTTTTTTAAAAAAAAATTATTTATTAAATTATACTTAATAAACTATTTTTATAATAAATTATTTTATGAATAAAATTATTTAAAATAATTTATAAAAATATTTTTAA-ATAATGAAAATTTAAAATG-TTTTTT-TTATT-ATT-A---------------------------------------------TA-TTTA-TTTTCAATTAAATTATATAAGTATAATAAAATAATTTATTTTAATCACTAAATCTGAATTAATTAATTGTATGTATATATATATATATATATATAAAAAAATGAAAATAAATTTATTCCCCCTATTCATAAATTTATTATATAATTAAATCTTAAAAAGTATTTTTTTTTAAAAAAAAAATTATTTATTAAATTATACTTAATAAACTATTTTTATAATAAATTATTTTATGAATAAA-----T----------------------------------------------------------------------------------------------------------------------------------------------------------------------------------------------------------------------------------------------------------------------------------------------------------------TATTTATTAAATTATACTTAATAA-CTATTTTTATAATAAATTATTTTATGAATAAAATTATTTAAAATAATTAATAAAAATTA--TAT-T-TATAAAT-AAAATAATTTTTAAATTTTAATAATAAATAAATTTAATAATTAATAATTAAATAAAATCTATTCATTATTAATATTTAATTAATAATAAATAAATTTAATAACTAATAATTAAATAAAATTTATTTATTATTAATATTTAATTAATAATAAAA------------------------------------------------------------------------------------------------------------------------------------------------------------------------------------------------------------------------------------------------------------------------------------------------------------------------AAAAA---------------------------------TA-A----AATTATAAATTAATAGATATTTATATATATATAAATATTTAATATATTATTATATATCTAATAATTTAAATAAAAAATTTTAAAATTTAAAAATGTAGATATAATTTATAAAAATTTATATTCTCATATTTATTTATTATTAATTTAATTTATATAAATAATATAATAATTTAATTAATTATTAT
			ATATTTATAAATTTATATA---------------------TATATATATAT-TAGAAAAATTAAATTATTTAAATAATTTAATATAAATTTT-AAAAAATTTCTTAAATGTATTATTTTTATAAAAAATATTTATATAATAAAATCATTTTTTTTTAAAAATAAACAAAAAATTTTTAATA------------------------------------------------------------------------------------------------------------T-AATA-ATATTTATATATATATAAATATTTAATATATTATTATATA-CTAATAATTTAAATAAAAAATTTTAAAATTTAAAAATGTAGATATA-TTTATAAAAATTTATATTCTCATATTTATTTATTATTAATTTAATTTATATAAATAATATAATAATTTAATTAATTATTATATATTTATAAA-TTA-----------------------------------------------------------------------------------------------------------------------------------------------------------------------------------------------------------------------------------------------------------------------------------------------------------------------------------------AAATAAAAAATTTTAAAATTTAAAAAT--------------GTAGATATAATTTATAAAAATTTATATTCTCATATTTATTTATTATTAATTTAATTTATATAAATAATATAATAATTTAATTAATTATTATATATTTATAAATTTATATATTATTGAATATTTATATAATATATA--TATA-A----AAAA-T-AA-TATTTAAATAATTT-A-A-AA-------------------------------------------------------AAT-ATTTTTTTTT-----------------------------------------------------------------------------------------------------------------------------------------------------------------------------------------------ATAAAAA-TTTTAAAA-----TTTAAAAATGTAGATATAATTTATAAAAATTTATATTCTCATATTTATTTA-TATTAATTTAATTT--A------------------------------------------------------------------------------------------------------------TTTTA-A-AAAATTTTAAAAA-TTTCTTAAAT-TATTATTTAA-AAAAAA-T-CTTTTTAAAAAAAA-A--TTTA--TTTT--AAAAAAA------A-AA-A------------------------------------
		</sequence>
		<sequence>
			<taxon idref="Drosophila_mela-ogaster_SRR1525698"/>
			-AT-AATTGCCTGATAAAAAGGATTACCTTGATAGGGTAAATCATGCAGTTTTCTGCATTCATTGACTGATTTATATATTATTTATAAAGATGATTTTATATTTAATAGAATTAAACTATTTCTAAAAGTATCAAAAACTTTTGTGCATCATACACCAAAATATATTTACAAAAAGATAAGCTAATTAAGCTACTGGGTTCATACCCCATTTATAAAGGTTATAATCCTTTTCTTTTTAATTTTTAATAATTCGTCAAAAATTTTATTTATTACAATTATAATTATTGGGACATTAATTACAGTTACATCTAATTCTTGGTTAGGAGCTTGAATAGGTTTAGAAATTAATTTATTATCTTTTATCCCCCTATTAAGAGATAATAATAATTTAATATCTACAGAAGCTTCTTTAAAATATTTTTTAACCCAAGTTTTAGCTTCAACTGTTTTATTATTTTCTTCAATTTTATTAATATTAAAAAATAATATAAATAATGAAATTAATGAATCTTTTACATCCATAATTATTATATCAGCTTTATTATTAAAAAGTGGAGCCGCTCCTTTCCATTTTTGATTTCCTAATATAATAGAAGGTTTAACATGAATAAATGCTTTAATATTAATAACTTGACAAAAAATTGCACCTTTAATATTAATTTCTTATCTTAATATTAAATATTTATTATTAATTAGAGTAATTTTATCAGTTATTATTGGAGCTATTGGAGGATTAAATCAAACTTCTTTACGAAAATTAATAGCATTTTCTTCAATTAATCATTTAGGRTGAATATTAAGATCTTTAATAATTAGAGAATCAATTTGATTAATTTATTTTTTTTTTTATTCATTTTTATCATTTGTATTAACATTTATATTTAATATTTTTAAATTATTTCATTTAAATCAATTATTTTCTTGATTTGTTAATAGAAAAATTTTGAAATTTACATTATTTATAAATTTTTTATCATTAGGAGGATTACCTCCATTTTTAGGATTTTTACCAAAATGACTTGTAATTCAACAATTAACATTATGTAATCAATATTTTATATTAACACTTATAATAATATCAACTTTAATTACATTATTTTTTTATTTACGAATTTGTTATTCCGCTTTTATAATAAATTATTTTGAAAATAAYTGAATCATAAAGATAAATATAAATAGTATTAATTATAATATATATATAATTATAACTTTTTTTTCAATTTTTGGATTATTTTTAATTTCTTTATTTTATTTTATATTTTAAGGCTTTAAGTTAATAAAACTAATAACCTTCAAAGCTATAAATAAAGAAATTTCTTTAAGCCTTAGTAAAACTTACTCCTTCAAAATTGCAGTTTGATATCATTATTGACTATAAGACCTAATTAATTTGTCCTTATTTGATTAAGAAGAATAAATCTTATATATAGATTTACAATCTATCGCCTAAACTTCAGCCACTTAATCAATAATCGCGACAATGATTATTTTCTACAAATCATAAAGATATTGGAACTTTATATTTTATTTTTGGAGCTTGAGCTGGAATAGTTGGAACATCTTTAAGAATTTTAATTCGAGCTGAATTAGGACATCCTGGAGCATTAATTGGAGATGATCAAATTTATAATGTAATTGTAACTGCACATGCTTTTATTATAATTTTTTTTATAGTTATACCTATTATAATTGGTGGATTTGGAAATTGATTAGTGCCTTTAATATTAGGTGCTCCTGATATAGCATTCCCACGAATAAATAATATAAGATTTTGACTTCTACCTCCTGCTCTTTCTTTACTATTAGTAAGTAGAATAGTTGAAAATGGAGCTGGGACAGGATGAACTGTTTATCCACCTCTATCCGCTGGAATTGCTCATGGTGGAGCTTCAGTTGATTTAGCTATTTTTTCTCTACATTTAGCAGGAATTTCTTCAATTTTAGGAGCTGTAAATTTTATTACAACTGTAATTAATATACGATCAACAGGAATTTCATT
			AGATCGTATACCTTTATTTGTTTGATCAGTAGTTATTACTGCTTTATTATTATTATTATCACTTCCAGTACTAGCAGGAGCTATTACTATATTATTAACAGATCGAAATTTAAATACATCATTTTTTGACCCAGCGGGAGGAGGAGATCCTATTTTATACCAACATTTATTTTGATTTTTTGGTCATCCTGAAGTTTATATTTTAATTTTACCTGGATTTGGAATAATTTCTCATATTATTAGACAAGAATCAGGAAAAAAGGAAACTTTTGGTTCTCTAGGAATAATTTATGCTATATTAGCTATTGGATTATTAGGATTTATTGTATGAGCTCATCATATATTTACCGTTGGAATAGATGTAGATACTCGAGCTTATTTTACCTCAGCTACTATAATTATTGCAGTTCCTACTGGAATTAAAATTTTTAGTTGATTAGCTACTTTACATGGAACTCAACTTTCTTATTCTCCAGCTATTTTATGAGCTTTAGGATTTGTTTTTTTATTTACAGTAGGAGGATTAACAGGAGTTGTTTTAGCTAATTCATCAGTAGATATTATTTTACATGATACTTATTATGTAGTAGCTCATTTTCATTATGTTTTATCTATAGGAGCTGTATTTGCTATTATAGCAGGTTTTATTCACTGATACCCYTTATTTACTGGATTAACGTTAAATAATAAATGATTAAAAAGTCATTTCATTATTATATTTATTGGAGTTAATTTAACATTTTTTCCTCAACATTTTTTAGGATTGGCTGGAATACCTCGACGTTATTCAGATTACCCAGATGCTTACACAACATGAAATATTGTATCAACTATTGGATCAACTATTTCATTATTAGGAATTTTATTCTTTTTTTTTATTATTTGAGAAAGTTTAGTATCACAACGACAAGTAATTTACCCAATTCAACTAAATTCATCAATTGAATGATACCAAAATACTCCACCAGCTGAACATAGATATTCTGAATTACCACTTTTAACAAATTAATTTCTAATATGGCAGATTAGTGCAATAGATTTAAGCTCTATATATAAAGTATTTTACTTTTATTAGAAAATAAATGTCTACATGAGCTAATTTAGGTTTACAAGATAGAGCTTCTCCTTTAATAGAACAATTAATTTTTTTTCATGATCATGCATTATTAATTTTAGTAATAATTACAGTATTGGTGGGATATTTAATATTTATATTATTTTTTAATAATTATGTAAATCGATTTCTTTTACATGGACAACTTATTGAAATAATTTGAACTATTTTACCAGCAATTATTTTACTATTTATTGCTCTTCCTTCTTTACGTTTACTTTATTTATTAGATGAAATTAATGAACCATCTGTAACTTTAAAAAGAATCGGCCATCAATGATATTGAAGTTACGAATATTCAGATTTTAATAATATTGAATTTGATTCATATATAATTCCAACAAATGAATTAATAACTGATGGATTTCGATTATTAGATGTTGATAACCGAGTAGTTTTACCCATAAACTCACAAATTCGAATTTTAGTAACAGCTGCTGATGTTATTCATTCTTGAACAGTACCTGCCTTAGGAGTAAAAGTTGACGGTACACCTGGACGATTAAATCAAACTAATTTTTTTATTAATCGACCGGGTTTATTTTATGGTCAATGTTCAGAAATCTGTGGAGCTAATCATAGATTTATACCGATTGTAATTGAAAGTGTTCCTGTAAATTACTTTATTAAATGAATTTCTAGAAATAACTCTTCATTAGATGACTGAAAGCAAGTACTGGTCTCTTAAACCATTTAATAGTAAATTAGCACTTACTTCTAATGATAAAAAATTAGTTAAAATCATAACATTAGTATGTCAAACTAAAATTATTAAATAATTAATATTTTTTAATTCCACAAATAGCACCTATTAGATGATTATTATTATTTATTATTTTTTCTATTACATTTATTTTATTTTGTTCTATTAACTATTATTCTTATA
			TACCAAATTCACCTAAATCTAATGAATTAAAAAATATCAACTTAAATTCAATAAATTGAAAATGATAACAAATTTATTTTCTGTATTCGACCCCTCAGCTATTTTTAATTTTTCACTTAATTGATTAAGAACATTTTTAGGACTTTTAATAATTCCGTCAATTTATTGATTAATACCTTCTCGTTACAATATTATATGAAATTCAATTTTATTAACTCTTCATAAAGAATTTAAAACTTTATTAGGTCCATCAGGTCATAATGGATCTACTTTTATTTTTATTTCTTTATTTTCATTAATTTTATTTAATAATTTCATAGGATTATTTCCATATATTTTTACAAGAACAAGACATTTAACTTTAACTTTATCTTTAGCTTTACCTTTATGATTATGTTTTATATTATATGGATGAATTAATCATACACAACATATATTTGCTCATTTAGTTCCTCAAGGAACACCCGCTATTCTTATACCTTTTATAGTATGTATTGAAACTATTAGAAATATTATTCGACCTGGAACATTAGCTGTTCGATTAACTGCTAATATAATTGCTGGACATTTATTATTAACTCTTTTAGGAAATACAGGACCTTCTATATCTTATATATTAGTAACATTTTTATTAATAGCTCAAATTGCTTTATTAGTATTAGAATCAGCTGTAGCTATAATTCAATCTTATGTGTTTGCTGTATTAAGAACTTTATATTCTAGAGAAGTAAATTAATGTCTACACACTCAAATCACCCTTTTCATTTAGTGGATTATAGTCCATGACCATTAACAGGAGCTATCGGAGCTATAACAACTGTATCAGGTATAGTAAAATGATTTCATCAATATGATATTTCATTATTTGTATTAGGTAATATTATTACTATTTTAACTGTATATCAATGATGACGAGATGTATCACGAGAAGGAACATACCAAGGATTACATACTTATGCAGTAACTATTGGTTTACGATGAGGAATAATTTTATTTATTTTATCAGAAGTTTTATTTTTTGTGAGATTTTTTTGAGCTTTTTTTCACAGAAGTTTATCACCCGCTATTGAATTAGGAGCATCATGACCTCCTATAGGAATTATCTCATTTAATCCATTTCAAATTCCTTTATTAAATACAGCTATTTTATTAGCTTCAGGAGTTACTGTAACTTGAGCCCACCATAGACTTATAGAAAATAATCATTCACAGACTACTCAAGGATTATTTTTTACAGTTTTACTAGGAATCTATTTTACAATTCTTCAAGCTTATGAATATATTGAAGCTCCATTTACTATTGCAGACTCAATTTATGGATCAACATTTTTTATAGCAACAGGATTTCACGGAATTCATGTATTAATCGGAACAACTTTTTTATTAGTATGTTTATTACGACATTTAAATAATCACTTCTCAAAAAATCATCATTTTGGTTTTGAAGCAGCTGCATGATATTGACATTTTGTCGATGTAGTTTGATTATTTTTATATATCACAATTTACTGATGAGGAGGATAATTATATTATTAATTAAATATCTATATAGTATAAAAGTATATTTGACTTCCAATCATAAGGTCTATTAATTAATAGTATAGATAATTTTTTCTATTATTTTTATTGCTTTATTAATTTTACTAATTACAACTATTGTTATATTTTTAGCTTCAATTTTATCAAAAAAAGCTTTAATCGACCGAGAAAAAAGATCCCCATTTGAATGTGGATTTGATCCAAAATCTTCATCTCGATTACCATTTTCTTTACGTTTTTTTTTAATTACTATTATTTTTTTAATTTTTGATGTAGAGATTGCATTAATTCTACCTATAATTATTATTATAAAATATTCTAATATTATAATTTGAACAATTACTTCAATTATTTTTATTTTAATTTTATTAATTGGATTATACCATGAATGAAATCAAGGAATGTTAAATTGATCAAACTAATATATTTATATATATATATATAGGGTTGTAGTTAAATAT
			AACATTTGATTTGCATTCAAAAAGTATTGAATATTCAATCTACCTTATTAATTTAATAACTGAATATGAAGCGATTGATTGCAATTAGTTTCGACCTAATCTTAGGTAATTATACCCTTATTCTTTAATTGAAGCCAAAAAGAGGCATATCACTGTTAATGATATAATTGAATTTTAAATTCCAATTAAGGAAATATGATGATCAAGTAAAAGCTGCTAACTTTTTTCTTTTAATGGTTAAATTCCATTTATATTTCTATTTATATAGTTTAAATAAAACCTTACATTTTCATTGTAATAATAAAATATTATATTTTTATAAATTACTAAAATTAATTCACTATATCCAAAGATTTAATAATCTCCATAACATCTTCAATGTCAAACTCTAGTATAAGCTATTTGGATATAAAAATAATAAAATTAATAAAATTAAAATTCAAAATACAAATAATAATAAATAAATTTTCAAAGAATTATTATGTATTAAAAATAAAGTTTTAGAATATATAGATAATTTTTGATATAAATGTTGACCTCCAAAATATTCTGATCAACCTTGATCAAAACTTTTTACAACTAATTGACCATAATTTAAAGGATAAAAAATTATACCATAAGTTCTAATATAAGGTATAAATCATATAGACCCTAAAAAAGTTCTTAAATTATATATAAATAAAGATTTATTTAAAAAAAATAAATTTCTTAAAGAAATTAAATATCCAAATAAACCCCCTACAATACATACAAATAATGTTAACAATTTTATATAAATAGGTAAACAAATTATATAAGGAAAAGGAAAAATCAATCAATTTAATATTCTACCTCCAATAATTCTTATAATTAATAATCCTATTATACCACGGAGTATAATTCAACTTTCATCATTTAATATATTCAATCTACCGCAATTTAAATCACCGGTTATTGAATAATAAACTAATCGAAATGAATAACTAACAGTTAAACCCGTAGAAAAATAATATAAAAAAAATGAAAACATATTAACATTTCTAATTCTAACAATTTCTAAAATTATATCCTTAGAATAGAATCCAGCTAAAAAAGGTATTCCACATAAAGCTAAATTAGATACGTTAAAACAAGCTGAAGTTAAAGGTATATGAATTCTTAACCCCCCTATTAAACGAATATCTTGAGAATTATTTATATTATGAATAATAGCCCCAGCACATATAAACAATAATGCTTTAAATAAAGCATGAGTTAATAAATGAAATATAGCTAATTTTAAAAATCCTATAGACAAAATTCTTATTATTAAACCTAATTGACTTAAAGTAGATAAAGCAATAATTTTTTTTAAATCAAATTCAAAATTAGCTCCTAATCCAGCTATAAATATTGTTAATCCAGATAATAATAATATTAATTGTCCTAACCAAGAAGTTCTTAAGATAATATTAAATCGAATTAATAAATATACACCAGCTGTAACTAATGTAGAAGAATGAACTAAAGCAGAAACAGGTGTAGGAGCAGCTATAGCTGCAGGTAACCAAGAAGAAAAAGGAATCTGAGCTCTTTTAGTTATAGCAGCTAATATTACTAATCTTCCAATTATTAACATTTCAAATTCATTTTGTATAATTTCTAAATAAAAAATATAATTTCATCTTCCATAATTTAATATTCAAGCAATAGAAAGAAGTAAAGCTACATCCCCAATTCGATTAGATAACGCAGTTAATATACCAGCATTATAAGATTTAATATTTTGAAAATAAATTACTAAACAATAAGAAACAAGTCCTAAACCATCTCACCCTAATAAAATTCTAATTAAATTTGGTCTAATAATTAACAATATTATTGATAAAACAAATATTAATACTAATATAATAAATCGATTAATATGATTATCATTTATTATGTATTCTTTTCTATAAAAAATCACTAAAGAAGAAATTATAAGAACAAAAGATATAAATAATAAACTTATTCAATCAAAAAGAAAAGTTATAACAATTCTT
			ATAGAATTTAAAGAAACTAATTCTCACTCAATAAAATAAATCATATCATTTAACAAAAAATATAAACTTAATAAAAAACATGATAAACTTATAGAAATTAAATTAACAAATCTAATTCTACAAATAGATAAATATTTCATGATTTAAAATGAATATTTTCATATCACTAACACCACAAATTAGTATTTTTTTTAAACTATTTAAATATAATCATAATATAAATGATTCTCTTTTTAAAATTAATAAATTTAAAGGCAATCAATGTAACAATATTAATAAATATTCTCGAATTTTACCTCTTCTAAATGAATATACTCCAGAAAATAATTTACCATGCTGACTAAAAGAATATAAATATAAAGTATAAGCAGCTCTAAAAAAAGATAAAAAAGATAATAAAATTATAGAAATTCAAGATCAAGAAACAATTCTATTTAATAAAGAAATTTCTCCTAATAAATTTAATGTTGGAGGAGCTGCTATATTAGCTGATCTTAATAAAAATCATCATAAAGTTATCGAAGGTATAAAATTTAATAAACCTTTATTAATTAATATTCTTCGACTTCCAAGACGTTCATAAGATACATTAGCTAAACAAAATAACCCAGAAGAACATAAACCATGAGCAATTATTAATGTATAAGAACCACATAAACCTCAATAAGTTATAGTTAAAAGTCCTGATAGAACAATTCCTATATGAGCAACAGATGAATAAGCAATTAAAGCCTTTAAATCAGTTTGACGTAAACAAACTAATCTAACTAATACACCTCCTACTAATCTAATTCTAATTCAAACAAATCTATACTTCAAATTTATTAACTGTAAAAAACTAATAACTCGTAATATTCCATAACCTCCTAATTTTAGTATAATACCTGCTAAAATTATAGACCCAGAAACTGGAGCTTCAACATGAGCTTTAGGTAATCATAAATGAACTAAAAATATTGGTATTTTTACTAAAAAGGCACATAATAAACAAAAATATAATAAATCGTAATTAAACATAAAATTATTTATTAAATAAAAATTTATAGAACCAATTTTATTTATTACATAAAAAATACCAATTAATATAGGTAAAGAAACTAATAAAGTATAAAATAATAAATATAAACCAGCTTGTAAACGTTCTGGCTGATAACCTCAACCTAAAATTAAAAATAATGTAGGAATTAGTCTTCTTTCAAAAAATAAATAAAATATAAATAATCTTATTCTTGAAAAAGTTAAAATCAACAATAATAATAAAATAATAATATTTAATAAAAATAAATTTTTATAATTATTATGTTTATTAATTATTTCTCTAGCTAATAATATTAATGAACAAATTCATAAACTTAATAAAATTAATCCATAAGATAATATATCACAACCTAAAAAATAAGAAATTTCTGATCAATAATTTATAAAATTATTTATTAATAAAAAAATAAATCTAATAAAAAATATTATAATTTGTACCATTCAATATATATTATTAATAAAACAAAAAGGAATTAAAAATAATAAAAAAAAAATAATTTTTAACATTATATAATTCTAAAAGATTGAAAATAATCATTACCATGAGTACGAATTATAGAAACTAAAATTGATAAACCTAAGGCCCCTTCACATACTCTAAATGTCAAAAATATTATTCTAAAATAACTTTCATAATTTAATATATTTAAATAAATAAATAATATAAAAAATAATATTAAAACAATAAATTCTAAACTTAAAAGTATTGAAAGTAAATGTTTCCGATTAGAAACAAAACAAAATAACCCTAAAATAAATAAAATTATAGGTAAACTTCAATATAAAATTATAATCATTAGTTTTAATAGTTTAATAAAAACATTGGTCTTGTAAATCAAAAATAAGATTATTTCTTTTAAAACTTCAAGAGAAAAGAAATTTCTTTTTCATTAATCCCCAAAATTAATATTTTAAATAAACTACCTCTTGAAATTATTCAATTAATATTATATTCATTAATT
			ATTACTACTTCCATTATTTTTCTAAATATAATTCATCCATTAGCTTTAGGATTAACTTTATTAATTCAAACAATTTTTGTATGTTTACTAACTGGATTAATAACTAAAAGTTTTTGATATTCATATATTTTATTTTTAATTTTTTTAGGAGGAATACTTGTATTATTTATTTACGTAACATCTTTAGCCTCTAATGAAATATTTAATTTATCAATAAAATTAACTTTATTTTCTTCATTAATTTTAATTTTTATATTAATTTTATCATTTATTATAGATAAAACTTCTTCTTCTTTATTTTTAATAAATAATGATATACAATCTATTATTAATATAAATTCTTATTTTATAGAAAATTCTTTATCTTTAAATAAATTATATAATTTTCCTACAAATTTTATTACAATTTTATTAATAAATTATTTATTAATTACTTTAATTGTTATTGTAAAAATTACAAAATTATTTAAAGGACCTATTCGAATAATATCTTAATTAATGAATAAACCTTTACGAAATTCCCATCCTCTATTTAAAATTGCCAATAATGCTTTAGTAGATTTACCAGCTCCAATTAATATTTCAAGATGATGAAATTTTGGATCATTACTTGGATTATGTTTAATTATTCAAATTTTAACCGGATTATTTTTAGCTATACATTACACAGCTGATATTAATCTAGCTTTCTATAGTGTTAATCATATTTGTCGAGACGTTAATTATGGTTGATTATTACGAACTTTACATGCTAACGGTGCATCATTTTTTTTTATTTGTATTTACTTACATGTAGGACGAGGAATTTATTACGGTTCATATAAATTTACTCCAACTTGATTAATTGGAGTAATTATTTTATTTTTAGTAATAGGAACAGCTTTTATAGGATACGTATTACCTTGAGGACAAATATCATTTTGAGGAGCTACTGTAATTACTAATTTATTATCAGCTATCCCTTACTTAGGTATAGATTTAGTTCAATGATTATGAGGTGGATTTGCTGTTGATAATGCCACTTTAACTCGATTTTTTACATTCCATTTTATTTTACCTTTTATTGTTCTTGCTATAACTATAATTCATTTATTATTCCTTCATCAAACAGGATCTAATAATCCTATCGGATTAAATTCTAATATTGATAAAATTCCTTTTCATCCTTATTTTACATTTAAAGATATTGTAGGATTTATTGTAATAATTTTTATTTTAATTTCATTAGTATTAATTAGACCAAATTTATTGGGAGACCCTGATAATTTTATTCCAGCAAATCCTTTAGTAACACCTGCCCATATTCAACCAGAATGATATTTTTTATTTGCTTATGCTATTTTACGATCTATTCCAAATAAATTAGGAGGAGTTATTGCATTAGTTTTATCAATTGCAATTTTAATAATCCTTCCTTTTTATAATTTAAGAAAATTCCGAGGGATTCAATTTTATCCTATTAATCAAGTAATATTCTGATCTATATTAGTAACAGTAATTTTATTAACTTGAATTGGAGCTCGACCAGTTGAAGAACCTTATGTATTAATTGGACAAATTCTAACTGTTGTATATTTCTTATATTATTTAGTAAACCCATTAATTACAAAATGATGAGATAATTTATTAAATTAAATAGTTAATGAGCTTGAATAAGCATATGTTTTGAAAACATAAGATAGAATTTAATTTTCTATTAACTTTTACTAAAAAAAATTCACTATAATAAAGAAAATAATAAAATTTTAAACCCAATAAAAAATAATAAATAATTTAAAGAAAAAGATAAAAAACATTTTCAAGCTAAATATATTAATTTATCATAACGAAATCGAGGTAAAGTTCCTCGAACTCAAATAAAAACAAAAGAAATAAAAGTTAATTTTATATAAAATAATAAATTAAACACATCACAACCTAAAAAAATAACGCAAAATAATATTCTTATAAATAAAATTCTCGCATATTCAGCTATAAAAATTAAAGCAAAACCCCCTCTT
			CTATATTCTACATTAAATCCTGAAACTAATTCTGATTCTCCTTCAGCAAAATCAAAAGGAGTCCGATTAGTTTCAGCTAATGAAATAGATATTCAAACTAAAGCTATAGGAAATAAAATAATTAAAAATCATATATAAACTTGATAAAAAAAAAAATAAATTATATTATAACTTCCAATTAAAAAAATAAAAGATAATAAAATTAAAGCTAAACTAACTTCATAAGAAATAGTCTGAGCCACAGCTCGCAAACCTCCTAATAAAGCATAATTAGAATTAGACGACCAACCAGCTACTATAACAGTATAAACCCCCAATCTAGTACAACATAAAAAAAATAAACCACCCAAATTAAAAGAATATAATTTTACAAAAAAAGGCATACATATTCAAACAAATAATGATAAAAATAAAGAAAAAATTGGAGAAATATAATATCTTAAATAATTAGATAATAAAGGATAAGTTTGTTCTTTTGTAAATAATTTAATCGCATCACAAAAAGGTTGAGGAATTCCTATTAAACCAACTTTATTAGGACCTTTACGAATTTGAATATATCCTAAAACTTTTCGTTCTAATAAAGTTAAAAAAGCTACACTTACTAATACACAAATAATTAATAACAAACTACCAATTAATGACAAAATAAATTCTATATAAAACAAGTACTATTTGTAATAAAAATCACATATATAAATTCTAAATTTATTGCACTAATCTGCCAAAATAGTTTTATATTAATAATATTCTTATAAAAAATATAATTATTTTGATATTTGGTCCTTTCGTACTAAAATATCATAATTTTTTAAAGATAGAAACCAACCTGGCTTACACCGGTTTGAACTCAGATCATGTAAGAATTTAAAAGTCGAACAGACTTAAAATTTGAACGGCTACACCCAAAATTATATCTTAATCCAACATCGAGGTCGCAATCTTTTTTATCGATATGAACTCTCCAAAAAAATTACGCTGTTATCCCTAAAGTAACTTAATTTTTTAATCATTATTAATGGATCAAATATTCATAAATTTATGTTTTTAAAAAATTAAAAGTTTTTTAAATTTTAATATCACCCCAATAAAATATTTTTATTTATTAAAATTTAATTAATCTATATAATTAAAATAAAAAAAAATATAAAGATTTATAGGGTCTTCTCGTCTTTTAAATAAATTTTAGCTTTTTGACTAAAAAATAAAATTCTATAAAAATTTTAAATGAAACAGTTAATATTTCGTCCAACCATTCATTCCAGCCTTCAATTAAAAGACTAATGATTATGCTACCTTTGCACAGTCAAAATACTGCGGCCATTTAAAATTTTCAGTGGGCAGGTTAGACTTTATATATAATTCAAAAAGACATGTTTTTGTTAAACAGGCGAATATTATTTTTGCCGAATTCTTTATTTAAACTTTTCATATAAATTAATTTTAACATTATTATATACTAATTTTATCATTATTACTTAATTTTAATAATTAAAACTAACATTTTAATAAATAATTAAAATTTAATAAATAATTTAATTTATAAAATAAATTATAACACATTTTTTAATAATTGCTAATTCTAAGCATATATTTATTAAATCTATTTAATATTTTTAAAAATTTATTTTATAGCTTATCCCATAAAACATTAAAATTATAAATTAATTAATTAAATAAATAATTAAGTAAATTTATAATTTCTAAATTAAATTTATTTCTTAAAAAACTAGATACCTTTAAAAACGAATAACATTTCATTTCTAATATAATATTATAAATAATTTTATCACATTAACTTAAATATTATATTAACTCTTTTAAAATCGAGAAAAATAAATATTTATTTTTTATTTAATAAACACTGATACACAAGGTACAATAAATTAAATTTTCTTTTAAAATAAAATTTTTTCAAATTATTTCAATTTTCTTTTACAATACTAATAAACTATTATTAAAATTATTTTTTCTTTAAACAATACTAAAACTTTAAATTT
			TATAGTTATTTCTAATAATTTTTTAAAAAATAATAAAAATTAATAAATAAAAACTAACTCAATTTATATTGATTTGCACAAAAATCTTTTCAATGTAAATGAAATACTTTACTTAATAAGCTTTAAATTGTCATTCTAGATACACTTTCCAGTACATCTACTATGTTACGACTTATCTTACCTTAATAATAAGAGCGACGGGCGATGTGTACATATTTTAGAGCTAAAATCAAATTATTAATCTTTATAATTTTACTACTAAATCCACTTTCAAAAATTTTTTCATAATT--------TTATTCATATAAATAAATTTATTGTAACCCATTATTACTTAAATATAAGCTACACCTTGATCTGATATAAATTTTTATTAAAATTATTGAATATTATTATTCTTATAAAATATTCTGATAACGACGGTATATAAACTGATTACAAATTTAAGTAAGGTCCATCGTGGATTATCGATTAAAAAACAGGTTCCTCTAGATAGACTAAAATACCGCCAAATTTTTTAAGTTTCAAGAACATAACTATTACTACTTTAGCAATTTATTTACATTTTAAATAATAGG------------GTATCTAATCCTAGTTTTTTATTAA--AATTTTTTAACCTCAATTACATTTTTATATAATAATTTAAATATAAAATTTCACTTAATATATTTAATTTTATTATTATTAATAAATTTAATTTAATTAATACTAAAAAAATTTATTTGTATTAATGGTATAACCGCGACTGCTGGCACCA---------------ATTTAGTCAATACTTTTTTATATTGCTATTTCTAAATTTCTTTAATTAATAATATTAATTACTGCGAATAAATTTTCATATTTATTTTTTAAATAAATATAAAATCACACAAAAATTTACATATAAATCAAATTAATAACAAATTTTTAAGCCAAAATAAAACTTTAAGTTTTTATTTTT-ATTTTTTATTATTAATTAAATATTAATAATTTTTA-TAAAATAA------------TTTTTTA------AATTA-AA-TAAT-----------------------------------------------------------------------------------------------------------------------------------------------------------------------------------------------------------------------------------------------------------------------------------------------TATAGATTAATTTCTTTTAAATGACTAAAAAAAA--TTTTTTTTTAAGTATTTTAAAACTTTTTTTTTACAATTTTTAAAAAAAT--------------------------------------------------------ATAAAA-TATTTTTTTTACAAAAATG-AAATTTAATCTATT--------TTATTAAAATTTTTAT---------------------------------------------------------------------------------------------------------------------------------------------------------------------------------------------------------------------------------------------------------------------------------------------------------------------------------------------------------------------------------------------------------------------------------------------------------------------------
			--------------------------------------------------------------------------------------------------------------------------------------------------------------------------------------------------------------------------------------------------------------------------------------------------------------------------------------------------------------------------------------------------------------------------------------------------------------------------------------------------------------------------------------------------------------------------------------------------------------------------------------------------------------------------------------------------------------------------------------------------------------------------------------------------------------------------------------------------------------------------------------------------------------------------------------------------------------------------------------------------------------------------------------------------------------------------------------------------------------------------------------------------------------------------------------------------------------------------------------------------------------------------------------------------------------------------------------------------------------------------------------------------------------------------------------------------------------------------------------------------------------------------------------------------------------------------------------------------------------------------------------------------------------------------------------------------------------------------------------------------------------------------------------------------------------------------------------------------------------------------------------------------------------------------------------------------------------------------------------------------------------------------------------------------------------------------------
			-----------------------------------------------------------------------------------------------------------------------------------------------------------------------------------------------------------------------------------------------------------------------------------------------------------------------------------------------------------------------------------------------------------------------------------------------------------------------------------------------------------------------------------------------------------------------------------------------------------------------------------------------------------------------------------------------------------------------------------------------------------------------------------------------------------------------------------------------------------------------------------------------------------------------------------------------------------------------------------------------------------------------------------------------------------------------------------------------------------------------------T--TTTTTTTTTAAAAATAAACAAA----T-------AATAAA--TTAT-ATGAAATATAATT-ATTTATTT-T-----------------------------------------------------------------------------------------------------------------------------------------------------------------------------------------------------------------------------------------------------------------------------------------------------------------AAAAAT-AAATTATTTAAATAATTTTACATAAAATTTTAAAAAATTTCTTAAATGTATTATTTAATAAAAAATTACTTTTTAAAAAAAATAATTTTAATTTTT-AAAAAAAATAGTAGATAATAAAAAAAAAAAAAAAAAAAA-----------------
		</sequence>
		<sequence>
			<taxon idref="Drosophila_mela-ogaster_SRR1525770"/>
			-A--AATTGCCTGATAAAAAGGATTACCTTGATAGGGTAAATCATGCAGTTTTCTGCATTCATTGACTGATTTATATATTATTTATAAAGATGATTTTATATTTAATAGAATTAAACTATTTCTAAAAGTATCAAAAACTTTTGTGCATCATACACCAAAATATATTTACAAAAAGATAAGCTAATTAAGCTACTGGGTTCATACCCCATTTATAAAGGTTATAATCCTTTTCTTTTTAATTTTTAATAATTCGTCAAAAATTTTATTTATTACAATTATAATTATTGGGACATTAATTACAGTTACATCTAATTCTTGGTTAGGAGCTTGAATAGGTTTAGAAATTAATTTATTATCTTTTATCCCCCTATTAAGAGATAATAATAATTTAATATCTACAGAAGCTTCTTTAAAATATTTTTTAACCCAAGTTTTAGCTTCAACTGTTTTATTATTTTCTTCAATTTTATTAATATTAAAAAATAATATAAATAATGAAATTAATGAATCTTTTACATCCATAATTATTATATCAGCTTTATTATTAAAAAGTGGAGCCGCTCCTTTCCATTTTTGATTTCCTAATATAATAGAAGGTTTAACATGAATAAATGCTTTAATATTAATAACTTGACAAAAAATTGCACCTTTAATATTAATTTCTTATCTTAATATTAAATATTTATTATTAATTAGAGTAATTTTATCAGTTATTATTGGAGCTATTGGAGGATTAAATCAAACTTCTTTACGAAAATTAATAGCATTTTCTTCAATTAATCATTTAGG-TGAATATTAAGATCTTTAATAATTAGAGAATCAATTTGATTAATTTATTTTTTTTTTTATTCATTTTTATCATTTGTATTAACATTTATATTTAATATTTTTAAATTATTTCATTTAAATCAATTATTTTCTTGATTTGTTAATAGAAAAATTTTGAAATTTACATTATTTATAAATTTTTTATCATTAGGAGGATTACCTCCATTTTTAGGATTTTTACCAAAATGACTTGTAATTCAACAATTAACATTATGTAATCAATATTTTATATTAACACTTATAATAATATCAACTTTAATTACATTATTTTTTTATTTACGAATTTGTTATTCCGCTTTTATAATAAATTATTTTGAAAATAAYTGAATCATAAAGATAAATATAAATAGTATTAATTATAATATATATATAATTATAACTTTTTTTTCAATTTTTGGATTATTTTTAATTTCTTTATTTTATTTTATATTTTAAGGCTTTAAGTTAATAAAACTAATAACCTTCAAAGCTATAAATAAAGAAATTTCTTTAAGCCTTAGTAAAACTTACTCCTTCAAAATTGCAGTTTGATATCATTATTGACTATAAGACCTAATTAATTTGTCCTTATTTGATTAAGAAGAATAAATCTTATATATAGATTTACAATCTATCGCCTAAACTTCAGCCACTTAATCAATAATCGCGACAATGATTATTTTCTACAAATCATAAAGATATTGGAACTTTATATTTTATTTTTGGAGCTTGAGCTGGAATAGTTGGAACATCTTTAAGAATTTTAATTCGAGCTGAATTAGGACATCCTGGAGCATTAATTGGAGATGATCAAATTTATAATGTAATTGTAACTGCACATGCTTTTATTATAATTTTTTTTATAGTTATACCTATTATAATTGGTGGATTTGGAAATTGATTAGTGCCTTTAATATTAGGTGCTCCTGATATAGCATTCCCACGAATAAATAATATAAGATTTTGACTTCTACCTCCTGCTCTTTCTTTACTATTAGTAAGTAGAATAGTTGAAAATGGAGCTGGGACAGGATGAACTGTTTATCCACCTCTATCCGCTGGAATTGCTCATGGTGGAGCTTCAGTTGATTTAGCTATTTTTTCTCTACATTTAGCAGGAATTTCTTCAATTTTAGGAGCTGTAAATTTTATTACAACTGTAATTAATATACGATCAACAGGAATTTCATT
			AGATCGTATACCTTTATTTGTTTGATCAGTAGTTATTACTGCTTTATTATTATTATTATCACTTCCAGTACTAGCAGGAGCTATTACTATATTATTAACAGATCGAAATTTAAATACATCATTTTTTGACCCAGCGGGAGGAGGAGATCCTATTTTATACCAACATTTATTTTGATTTTTTGGTCATCCTGAAGTTTATATTTTAATTTTACCTGGATTTGGAATAATTTCTCATATTATTAGACAAGAATCAGGAAAAAAGGAAACTTTTGGTTCTCTAGGAATAATTTATGCTATATTAGCTATTGGATTATTAGGATTTATTGTATGAGCTCATCATATATTTACCGTTGGAATAGATGTAGATACTCGAGCTTATTTTACCTCAGCTACTATAATTATTGCAGTTCCTACTGGAATTAAAATTTTTAGTTGATTAGCTACTTTACATGGAACTCAACTTTCTTATTCTCCAGCTATTTTATGAGCTTTAGGATTTGTTTTTTTATTTACAGTAGGAGGATTAACAGGAGTTGTTTTAGCTAATTCATCAGTAGATATTATTTTACATGATACTTATTATGTAGTAGCTCATTTTCATTATGTTTTATCTATAGGAGCTGTATTTGCTATTATAGCAGGTTTTATTCACTGATACCCYTTATTTACTGGATTAACGTTAAATAATAAATGATTAAAAAGTCATTTCATTATTATATTTATTGGAGTTAATTTAACATTTTTTCCTCAACATTTTTTAGGATTGGCTGGAATACCTCGACGTTATTCAGATTACCCAGATGCTTACACAACATGAAATATTGTATCAACTATTGGATCAACTATTTCATTATTAGGAATTTTATTCTTTTTTTTTATTATTTGAGAAAGTTTAGTATCACAACGACAAGTAATTTACCCAATTCAACTAAATTCATCAATTGAATGATACCAAAATACTCCACCAGCTGAACATAGATATTCTGAATTACCACTTTTAACAAATTAATTTCTAATATGGCAGATTAGTGCAATAGATTTAAGCTCTATATATAAAGTATTTTACTTTTATTAGAAAATAAATGTCTACATGAGCTAATTTAGGTTTACAAGATAGAGCTTCTCCTTTAATAGAACAATTAATTTTTTTTCATGATCATGCATTATTAATTTTAGTAATAATTACAGTATTGGTGGGATATTTAATATTTATATTATTTTTTAATAATTATGTAAATCGATTTCTTTTACATGGACAACTTATTGAAATAATTTGAACTATTTTACCAGCAATTATTTTACTATTTATTGCTCTTCCTTCTTTACGTTTACTTTATTTATTAGATGAAATTAATGAACCATCTGTAACTTTAAAAAGAATCGGCCATCAATGATATTGAAGTTACGAATATTCAGATTTTAATAATATTGAATTTGATTCATATATAATTCCAACAAATGAATTAATAACTGATGGATTTCGATTATTAGATGTTGATAACCGAGTAGTTTTACCCATAAACTCACAAATTCGAATTTTAGTAACAGCTGCTGATGTTATTCATTCTTGAACAGTACCTGCYTTAGGAGTAAAAGTTGACGGTACACCTGGACGATTAAATCAAACTAATTTTTTTATTAATCGACCGGGTTTATTTTATGGTCAATGTTCAGAAATCTGTGGAGCTAATCATAGATTTATACCGATTGTAATTGAAAGTGTTCCTGTAAATTACTTTATTAAATGAATTTCTAGAAATAACTCTTCATTAGATGACTGAAAGCAAGTACTGGTCTCTTAAACCATTTAATAGTAAATTAGCACTTACTTCTAATGATAAAAAATTAGTTAAAATCATAACATTAGTATGTCAAACTAAAATTATTAAATAATTAATATTTTTTAATTCCACAAATAGCACCTATTAGATGATTATTATTATTTATTATTTTTTCTATTACATTTATTTTATTTTGTTCTATTAACTATTATTCTTATA
			TACCAAATTCACCTAAATCTAATGAATTAAAAAATATCAACTTAAATTCAATAAATTGAAAATGATAACAAATTTATTTTCTGTATTCGACCCCTCAGCTATTTTTAATTTTTCACTTAATTGATTAAGAACATTTTTAGGACTTTTAATAATTCCGTCAATTTATTGATTAATACCTTCTCGTTACAATATTATATGAAATTCAATTTTATTAACTCTTCATAAAGAATTTAAAACTTTATTAGG-CCATCAGGTCATAATGGATCTACTTTTATTTTTATTTCTTTATTTTCATTAATTTTATTTAATAATTTCATAGGATTATTTCCATATATTTTTACAAGAACAAGACATTTAACTTTAACTTTATCTTTAGCTTTACCTTTATGATTATGTTTTATATTATATGGATGAATTAATCATACACAACATATATTTGCTCATTTAGTTCCTCAAGGAACACCCGCTATTCTTATACCTTTTATAGTATGTATTGAAACTATTAGAAATATTATTCGACCTGGAACATTAGCTGTTCGATTAACTGCTAATATAATTGCTGGACATTTATTATTAACTCTTTTAGGAAATACAGGACCTTCTATATCTTATATATTAGTAACATTTTTATTAATAGCTCAAATTGCTTTATTAGTATTAGAATCAGCTGTAGCTATAATTCAATCTTATGTGTTTGCTGTATTAAGAACTTTATATTCTAGAGAAGTAAATTAATGTCTACACACTCAAATCACCCTTTTCATTTAGTGGATTATAGTCCATGACCATTAACAGGAGCTATCGGAGCTATAACAACTGTATCAGGTATAGTAAAATGATTTCATCAATATGATATTTCATTATTTGTATTAGGTAATATTATTACTATTTTAACTGTATATCAATGATGACGAGATGTATCACGAGAAGGAACATACCAAGGATTACATACTTATGCAGTAACTATTGGTTTACGATGAGGAATAATTTTATTTATTTTATCAGAAGTTTTATTTTTTGTGAGATTTTTTTGAGCTTTTTTTCACAGAAGTTTATCACCCGCTATTGAATTAGGAGCATCATGACCTCCTATAGGAATTATCTCATTTAATCCATTTCAAATTCCTTTATTAAATACAGCTATTTTATTAGCTTCAGGAGTTACTGTAACTTGAGCCCACCATAGACTTATAGAAAATAATCATTCACAGACTACTCAAGGATTATTTTTTACAGTTTTACTAGGAATCTATTTTACAATTCTTCAAGCTTATGAATATATTGAAGCTCCATTTACTATTGCAGACTCAATTTATGGATCAACATTTTTTATAGCAACAGGATTTCACGGAATTCATGTATTAATCGGAACAACTTTTTTATTAGTATGTTTAYTACGACATTTAAATAATCACTTCTCAAAAAATCATCATTTTGGTTTTGAAGCAGCTGCATGATATTGACATTTTGTCGATGTAGTTTGATTATTTTTATATATCACAATTTACTGATGAGGAGGATAATTATATTATTAATTAAATATCTATATAGTATAAAAGTATATTTGACTTCCAATCATAAGGTCTATTAATTAATAGTATAGATAATTTTTTCTATTATTTTTATTGCTTTATTAATTTTACTAATTACAACTATTGTTATATTTTTAGCTTCAATTTTATCAAAAAAAGCTTTAATCGACCGAGAAAAAAGATCCCCATTTGAATGTGGATTTGATCCAAAATCTTCATCTCGATTACCATTTTCTTTACGTTTTTTTTTAATTACTATTATTTTTTTAATTTTTGATGTAGAGATTGCATTAATTCTACCTATAATTATTATTATAAAATATTCTAATATTATAATTTGAACAATTACTTCAATTATTTTTATTTTAATTTTATTAATTGGATTATACCATGAATGAAATCAAGGAATGTTAAATTGATCAAACTAATATATTTATATATATATATATAGGGTTGTAGTTAAATAT
			AACATTTGATTTGCATTCAAAAAGTATTGAATATTCAATCTACCTTATTAATTTAATAACTGAATATGAAGCGATTGATTGCAATTAGTTTCGACCTAATCTTAGGTAATTATACCCTTATTCTTTAATTGAAGCCAAAAAGAGGCATATCACTGTTAATGATATAATTGAATTTTAAATTCCAATTAAGGAAATATGATGATCAAGTAAAAGCTGCTAACTTTTTTCTTTTAATGGTTAAATTCCATTTATATTTCTATTTATATAGTTTAAATAAAACCTTACATTTTCATTGTAATAATAAAATMTTATATTTTTATAAATTACTAAAATTAATTCACTATATCCAAAGATTTAATAATCTCCATAACATCTTCAATGTCAAACTCTAGTATAAGCTATTTGGATATAAAAATAATAAAATTAATAAAATTAAAATTCAAAATACAAATAATAATAAATAAATTTTCAAAGAATTATTATGTATTAAAAATAAAGTTTTAGAATATATAGATAATTTTTGATATAAATGTTGACCTCCAAAATATTCTGATCAACCTTGATCAAAACTTTTTACAACTAATTGACCATAATTTAAAGGATAAAAAATTATACCATAAGTTCTAATATAAGGTATAAATCATATAGACCCTAAAAAAGTTCTTAAATTATATATAAATAAAGATTTATTTAAAAAAAATAAATTTCTTAAAGAAATTAAATATCCAAATAAACCCCCTACAATACATACAAATAATGTTAACAATTTTATATAAATAGGTAAACAAATTATATAAGGAAAAGGAAAAATCAATCAATTTAATATTCTACCTCCAATAATTCTTATAATTAATAATCCTATTATACCACGGAGTATAATTCAACTTTCATCATTTAATATATTCAATCTACCGCAATTTAAATCACCGGTTATTGAATAATAAACTAATCGAAATGAATAACTAACAGTTAAACCCGTAGAAAAATARTATAAAAAAAATGAAAACATATTAACATTTCTAATTCTAACAATTTCTAAAATTATATCCTTAGAATAGAATCCAGCTAAAAAAGGTATTCCACATAAAGCTAAATTAGATACGTTAAAACAAGCTGAAGTTAAAGGTATATGAATTCTTAACCCCCCTATTAAACGAATATCTTGAGAATTATTTATATTATGAATAATAGCCCCAGCACATATAAACAATAATGCTTTAAATAAAGCATGAGTTAATAAATGAAATATAGCTAATTTTAAAAATCCTATAGACAAAATTCTTATTATTAAACCTAATTGACTTAAAGTAGATAAAGCAATAATTTTTTTTAAATCAAATTCAAAATTAGCTCCTAATCCAGCTATAAATATTGTTAATCCAGATAATAATAATATTAATTGTCCTAACCAAGAAGTTCTTAA-ATAATATTAAATCGAATTAATAAATATACACCAGCTGTAACTAATGTAGAAGAATGAACTAAAGCAGAAACAGGTGTAGGAGCAGCTATAGCTGCAGGTAACCAAGAAGAAAAAGGAATCTGAGCTCTTTTAGTTATAGCAGCTAATATTACTAATCTTCCAATTATTAACATTTCAAATTCATTTTGTATAATTTCTAAATAAAAAATATAATTTCATCTTCCATAATTTAATATTCAAGCAATAGAAAGAAGTAAAGCTACATCCCCAATTCGATTAGATAACGCAGTTAATATACCAGCATTATAAGATTTAATATTTTGAAAATAAATTACTAAACAATAAGAAACAAGTCCTAAACCATCTCACCCTAATAAAATTCTAATTAAATTTGGTCTAATAATTAACAATATTATTGATAAAACAAATATTAATACTAATATAATRAATCGATTAATATGATTATCATTTATTATGTATTCTTTTCTATAAAAAATCACTAAAGAAGAAATTATAAGAACAAAAGATATAAATAATAAACTTATTCAATCAAAAAGAAAAGTTATAACAATTCTT
			ATAGAATTTAAAGAAACTAATTCTCACTCAATAAAATAAATCATATCATTTAACAAAAAATATAAACTTAATAAAAAACATGATAAACTTATAGAAATTAAATTAACAAATCTAATTCTACAAATAGATAAATATTTCATGATTTAAAATGAATATTTTCATATCACTAACACCACAAATTAGTATTTTTTTTAAACTATTTAAATATAATCATAATATAAATGATTCTCTTTTTAAAATTAATAAATTTAAAGGCAATCAATGTAACAATATTAATAAATATTCTCGAATTTTACCTCTTCTAAATGAATATACTCCAGAAAATAATTTACCATGCTGACTAAAAGAATATAAATATAAAGTATAAGCAGCTCTAAAAAAAGATAAAAAAGATAATAAAATTATAGAAATTCAAGATCAAGAAACAATTCTATTTAATAAAGAAATTTCTCCTAATAAATTTAATGTTGGAGGAGCTGCTATATTAGCTGATCTTAATAAAAATCATCATAAAGTTATCGAAGGTATAAAATTTAATAAACCTTTATTAATTAATATTCTTCGACTTCCAAGACGTTCATAAGATACATTAGCTAAACAAAATAACCCAGAAGAACATAAACCATGAGCAATTATTAATGTATAAGAACCACATAAACCTCAATAAGTTATAGTTAAAAGTCCTGATAGAACAATTCCTATATGAGCAACAGATGAATAAGCAATTAAAGCCTTTAAATCAGTTTGACGTAAACAAACTAATCTAACTAATACACCTCCTACTAATCTAATTCTAATTCAAACAAATCTATACTTCAAATTTATTAACTGTAAAAAACTAATAACTCGTAATATTCCATAACCTCCTAATTTTAGTATAATACCTGCTAAAATTATAGACCCAGAAACTGGAGCTTCAACATGAGCTTTAGGTAATCATAAATGAACTAAAAATATTGGTATTTTTACTAAAAAGGCACATAATAAACAAAAATATAATAAATCGTAATTAAACATAAAATTATTTATTAAATAAAAATTTATAGAACCAATTTTATTTATTACATAAAAAATACCAATTAATATAGGTAAAGAAACTAATAAAGTATAAAATAATAAATATAAACCAGCTTGTAAACGTTCTGGCTGATAACCTCAACCTAAAATTAAAAATAATGTAGGAATTAGTCTTCTTTCAAAAAATAAATAAAATATAAATAATCTTATTCTTGAAAAAGTTAAAATCAACAATAATAATAAAATA-T-AT-TTTAATAAAAATAAATTTTTATAATTATTATGTTTATTAATTATTTCTCTAGCTAATAATATTAATGAACAAATTCATAAACTTAATAAAATTAATCCATAAGATAATATATCACAACCTAAAAAATAAGAAATTTCTGATCAATAATTTATAAAAT-------------------------------------------------CATTCAATATATATTATTAATAAAACAAAAAGGAATTAAAAATAATAAAAAAAAAATAATTTTTAACATTATATAATTCTAAAAGATTGAAAATAATCATTACCATGAGTACGAATTATAGAAACTAAAATTGATAAACCTAAGGCCCCTTCACATACTCTAAATGTCAAAAATATTATTCTAAAATAACTTTCATAATTTAATATATTTAAATAA-TAAATAATATAAAAAATAATATTAAAACAATAAATTCTAAACTTAAAAGTATTGAAAGTAAATGTTTCCGATTAGAAACAAAACAAAATAACCCTAAAATAAATAAAATTATAGGTAAACTTCAATATAAAATTATAATCATTAGTTTTAATAGTTTAATAAAAACATTGGTCTTGTAAATCAAAAATAAGATTATTTCTTTTAAAACTTCAAGAGAAAAGAAATTTCTTTTTCATTAATCCCCAAAATTAATATTTTAAATAAACTACCTCTTGAAATTATTCAATTAATATTATATTCATTAATT
			ATTACTACTTCCATTATTTTTCTAAATATAATTCATCCATTAGCTTTAGGATTAACTTTATTAATTCAAACAATTTTTGTATGTTTACTAACTGGATTAATAACTAAAAGTTTTTGATATTCATATATTTTATTTTTAATTTTTTTAGGAGGAATACTTGTATTATTTATTTACGTAACATCTTTAGCCTCTAATGAAATATTTAATTTATCAATAAAATTAACTYTATTTTCTTCATTAATTTTAATTTTTATATTAATTTTATCATTTATTATAGATAAAACTTCTTCTTCTTTATTTTTAATA---AATGATATACAATCTATTATTAATATAAATTCTTATTTTATAGAAAATTCTTTATCTTTAAATAAATTATATAATTTTCCTACAAATTTTATTACAATTTTATTAATAAATTATTTATTAATTACTTTAATTGTTATTGTAAAAATTACAAAATTATTTAAAGGACCTATTCGAATAATATCTTAATTAATGAATAAACCTTTACGAAATTCCCATCCTCTATTTAAAATTGCCAATAATGCTTTAGTAGATTTACCAGCTCCAATTAATATTTCAAGATGATGAAATTTTGGATCATTACTTGGATTATGTTTAATTATTCAAATTTTAACCGGATTATTTTTAGCTATACATTACACAGCTGATATTAATCTAGCTTTCTATAGTGTTAATCATATTTGTCGAGACGTTAATTATGGTTGATTATTACGAACTTTACATGCTAACGGTGCATCATTTTTTTTTATTTGTATTTACTTACATGTAGGACGAGGAATTTATTACGGTTCATATAAATTTACTCCAACTTGATTAATTGGAGTAATTATTTTATTTTTAGTAATAGGAACAGCTTTTATAGGATACGTATTACCTTGAGGACAAATATCATTTTGAGGAGCTACTGTAATTACTAATTTATTATCAGCTATCCCTTACTTAGGTATAGATTTAGTTCAATGATTATGAGGTGGATTTGCTGTTGATAATGCCACTTTAACTCGATTTTTTACATTCCATTTTATTTTACCTTTTATTGTTCTTGCTATAACTATAATTCATTTATTATTCCTTCATCAAACAGGATCTAATAATCCTATCGGATTAAATTCTAATATTGATAAAATTCCTTTTCATCCTTATTTTACATTTAAAGATATTGTAGGATTTATTGTAATAATTTTTATTTTAATTTCATTAGTATTAATTAGACCAAATTTATTGGGAGACCCTGATAATTTTATTCCAGCAAATCCTTTAGTAACACCTGCCCATATTCAACCAGAATGATATTTTTTATTTGCTTATGCTATTTTACGATCTATTCCAAATAAATTAGGAGGAGTTATTGCATTAGTTTTATCAATTGCAATTTTAATAATCCTTCCTTTTTATAATTTAAGAAAATTCCGAGGGATTCAATTTTATCCTATTAATCAAGTAATATTCTGATCTATATTAGTAACAGTAATTTTATTAACTTGAATTGGAGCTCGACCAGTTGAAGAACCTTATGTATTAATTGGACAAATTCTAACTGTTGTATATTTCTTATATTATTTAGTAAACCCATTAATTACAAAATGATGAGATAATTTATTAAATTAAATAGTTAATGAGCTTGAATAAGCATATGTTTTGAAAACATAAGATAGAATTTAATTTTCTATTAACTTTTACTAAAAAAAATTCACTATAATAAAGAAAATAATAAAATTTTAAACCCAATAAAAAATAATAAATAATTTAAAGAAAAAGATAAAAAACATTTTCAAGCTAAATATATTAATTTATCATAACGAAATCGAGGTAAAGTTCCTCGAACTCAAATAAAAACAAAAGAAATAAAAGTTAATTTTATATAAAATAATAAATTAAACACATCACAACCTAAAAAAATAACGCAAAATAATATTCTTATAAATAAAATTCTCGCATATTCAGCTATAAAAATTAAAGCAAAACCCCCTCTT
			CTATATTCTACATTAAATCCTGAAACTAATTCTGATTCTCCTTCAGCAAAATCAAAAGGAGTCCGATTAGTTTCAGCTAATGAAATAGATATTCAAACTAAAGCTATAGGAAATAAAATAATTAAAAATCAYATATAAACTTGATAAAAAAAAAAATAAATTATATTATAACTTCCAATTAAAAAAATAAAAGATAATAAAATTAAAGCTAAACTAACTTCATAAGAAATAGTCTGAGCCACAGCTCGCAAACCTCCTAATAAAGCATAATTAGAATTAGACGACCAACCAGCTACTATAACAGTATAAACCCCCAATCTAGTACAACATAAAAAAAATAAACCACCCAAATTAAAAGAATATAATTTTACAAAAAAAGGCATACATATTCAAACAAATAATGATAAAAATAAAGAAAAAATTGGAGAAATATAATATCTTAAATAATTAGATAATAAAGGATAAGTTTGTTCTTTTGTAAATAATTTAATCGCATCACAAAAAGGTTGAGGAATTCCTATTAAACCAACTTTATTAGGACCTTTACGAATTTGAATATATCCTAAAACTTTTCGTTCTAATAAAGTTAAAAAAGCTACACTTACTAATACACAAATAATTAATAACAAACTACCAATTAATGACAAAATAAATTCTATATAAAACAAGTACTATTTGTAATAAAAATCACATATATAAATTCTAAATTTATTGCACTAATCTGCCAAAATAGTTTTATATTAATAATATTCTTATAAAAAATATAATTATTTTGATATTTGGTCCTTTCGTACTAAAATATCATAATTTTTTAAAGATAGAAACCAACCTGGCTTACACCGGTTTGAACTCAGATCATGTAAGAATTTAAAAGTCGAACAGACTTAAAATTTGAACGGCTACACCCAAAATTATATCTTAATCCAACATCGAGGTCGCAATCTTTTTTATCGATATGAACTCTCCAAAAAAATTACGCTGTTATCCCTAAAGTAACTTAATTTTTTAATCATTATTAATGGATCAAATATTCATAAATTTATGTTTTTAAAAAATTAAAAGTTTTTTAAATTTTAATATCACCCCAATAAAATATTTTTATTTATTAAAATTTAATTAATCTATATAATTAAAATAAAAAAAAATATAAAGATTTATAGGGTCTTCTCGTCTTTTAAATAAATTTTAGCTTTTTGACTAAAAAATAAAATTCTATAAAAATTTTAAATGAAACAGTTAATATTTCGTCCAACCATTCATTCCAGCCTTCAATTAAAAGACTAATGATTATGCTACCTTTGCACAGTCAAAATACTGCGGCCATTTAAAATTTTCAGTGGGCAGGTTAGACTTTATATATAATTCAAAAAGACATGTTTTTGTTAAACAGGCGAATATTATTTTTGCCGAATTCTTTATTTAAACTTTTCATATAAATTAATTTTAACATTATTATATACTAATTTTATCATTATTACTTAATTTTAATAATTAAAACTAACATTTTAATAAATAATTAAAATTT-----------------------------------------------------------------------------------------------------------------------------------------------------------------AAG---------------------------------------------------------CG-ATA--ATT-CATTTCT----TA--ATTATAAATAATTTTATCACATTAACTTAAATATTATATTAACTCTTTTAAAATCGAGAAAAATAAATATTTATTTTTTATTTAATAAACACTGATACACAAGGTACAATAAATTAAATTTTCTTTTAAAATAAAATTTTTTCAAATTATTTCAATTTTCTTTTACAATACTAATAAACTATTATTAAAATTATTTTTTCTTTAAACAATACTAAAACTTTAAATTT
			TATAGTTATTTCTAATAATTTTTTAAAAAATAATAAAAATTAATAAATAAAAACTAACTCAATTTATATTGATTTGCACAAAAATCTTTTCAATGTAAATGAAATACTTTACTTAATAAGCTTTAAATTGTCATTCTAGATACACTTTCCAGTACATCTACTATGTTACGACTTATCTTACCTTAATAATAAGAGCGACGGGCGATGTGTACATATTTTAGAGCTAAAATCAAATTATTAATCTTTATAATTTTACTACTAAATCCACTTTCAAAAATTTTTTCATAATT--------TTATTCATATAAATAAATTTATTGTAACCCATTATTACTTAAATATAAGCTACACCTTGATCTGATATAAATTTTTATTAAAATTATTGAATATTATTATTCTTATAAAATATTCTGATAACGACGGTATATAAACTGATTACAAATTTAAGTAAGGTCCATCGTGGATTATCGATTAAAAAACAGGTTCCTCTAGATAGACTAAAATACCGCCAAATTTTTTAAGTTTCAAGAACATAACTATTACTACTTTAGCAATTTATTTACATTTTAAATAATAGG------------GTATCTAATCCTAGTTTTTTATTAA--AATTTTTTAACCTCAATTACATTTTTATATAATAATTTAAATATAAAATTTCACTTAATAT-------------------AAT-AATTTAATTTAATTAATACTAAAAAAATTTATTTGTATTAATGGTATAACCGCGACTGCTGGCACCA---------------ATTTAGTCAATACTTTTTTATATTGCTATTTCTAAATTTCTTTAATTAATAATATTAATTACTGCGAATAAATTTTCATATTTATTTTTTAAATAAATATAAAATCACACAAAAATTTACATATAAATCAAATTAATAACAAATTTTTAAGCCAAAATAAAACTTTAA---TTT---------------------------------------------------------------------------------------------------------------------------------------------------------------------------------------------------------------------------------------------------------------------------------------------------------------------------------------------------------------------------------------------------------------------------------------------------------------------------------------------------------------------------------------------------------------------------------------------------------------------------------------------------------------------------------------------------------------------------------------------------------------------------------------------------------------------------------------------------------------------------------------------------------------------------------------------------------------------------------------------------------------------------------------------------------------------------------
			--------------------------------------------------------------------------------------------------------------------------------------------------------------------------------------------------------------------------------------------------------------------------------------------------------------------------------------------------------------------------------------------------------------------------------------------------------------------------------------------------------------------------------------------------------------------------------------------------------------------------------------------------------------------------------------------------------------------------------------------------------------------------------------------------------------------------------------------------------------------------------------------------------------------------------------------------------------------------------------------------------------------------------------------------------------------------------------------------------------------------------------------------------------------------------------------------------------------------------------------------------------------------------------------------------------------------------------------------------------------------------------------------------------------------------------------------------------------------------------------------------------------------------------------------------------------------------------------------------------------------------------------------------------------------------------------------------------------------------------------------------------------------------------------------------------------------------------------------------------------------------------------------------------------------------------------------------------------------------------------------------------------------------------------------------------------------------
			----------------------------------------------------------------------------------------------------------------------------------------------------------------------------------------------------------------------------------------------------------------------------------------------------------------------------------------------------------------------------------------------------------------------------------------------------------------------------------------------------------------------------------------------------------------------------------------------------------------------------------------------------------------------------------------------------------------------------------------------------------------------------------------------------------------------------------------------------------------------------------------------------------------------------------------------------------------------------------------------------------------------------------------------------------------------------------------------------------------------------------------------------------------------------------------------------------------------------------------------------------------------------------------------------------------------------------------------------------------------------------------------------------------------------------------------------------------------------------------------------------------------------------------------------------------------------------------------------------------------------------------------------------------------------------------
		</sequence>
		<sequence>
			<taxon idref="Drosophila_mela-ogaster_SRR1663569"/>
			-AT-AATTGCCTGATAAAAAGGATTACCTTGATAGGGTAAATCATGCAGTTTTCTGCATTCATTGACTGATTTATATATTATTTATAAAGATGATTTTATATTTAATAGAATTAAACTATTTCTAAAAGTATCAAAAACTTTTGTGCATCATACACCAAAATATATTTACAAAAAGATAAGCTAATTAAGCTACTGGGTTCATACCCCATTTATAAAGGTTATAATCCTTTTCTTTTTAATTTTTAATAATTCGTCAAAAATTTTATTTATTACAATTATAATTATTGGGACATTAATTACAGTTACATCTAATTCTTGGTTAGGAGCTTGAATAGGTTTAGAAATTAATTTATTATCTTTTATCCCCCTATTAAGAGATAATAATAATTTAATATCTACAGAAGCTTCTTTAAAATATTTTTTAACCCAAGTTTTAGCTTCAACTGTTTTATTATTTTCTTCAATTTTATTAATATTAAAAAATAATATAAATAATGAAATTAATGAATCTTTTACATCCATAATTATTATATCAGCTTTATTATTAAAAAGTGGAGCCGCTCCTTTCCATTTTTGATTTCCTAATATAATAGAAGGTTTAACATGAATAAATGCTTTAATATTAATAACTTGACAAAAAATTGCACCTTTAATATTAATTTCTTATCTTAATATTAAATATTTATTATTAATTAGAGTAATTTTATCAGTTATTATTGGAGCTATTGGAGGATTAAATCAAACTTCTTTACGAAAATTAATAGCATTTTCTTCAATTAATCATTTAGGGTGAATATTAAGATCTTTAATAATTAGAGAATCAATTTGATTAATTTATTTTTTTTTTTATTCATTTTTATCATTTGTATTAACATTTATATTTAATATTTTTAAATTATTTCATTTAAATCAATTATTTTCTTGATTTGTTAATAGAAAAATTTTGAAATTTACATTATTTATAAATTTTTTATCATTAGGAGGATTACCTCCATTTTTAGGATTTTTACCAAAATGACTTGTAATTCAACAATTAACATTATGTAATCAATATTTTATATTAACACTTATAATAATATCAACTTTAATTACATTATTTTTTTATTTACGAATTTGTTATTCCGCTTTTATAATAAATTATTTTGAAAATAACTGAATCATAAAGATAAATATAAATAGTATTAATTATAATATATATATAATTATAACTTTTTTTTCAATTTTTGGATTATTTTTAATTTCTTTATTTTATTTTATATTTTAAGGCTTTAAGTTAATAAAACTAATAACCTTCAAAGCTATAAATAAAGAAATTTCTTTAAGCCTTAGTAAAACTTACTCCTTCAAAATTGCAGTTTGATATCATTATTGACTATAAGACCTAATTAATTTGTCCTTATTTGATTAAGAAGAATAAATCTTATATATAGATTTACAATCTATCGCCTAAACTTCAGCCACTTAATCAATAATCGCGACAATGATTATTTTCTACAAATCATAAAGATATCGGAACTTTATATTTTATTTTTGGAGCTTGAGCTGGAATAGTTGGAACATCTTTAAGAATTTTAATTCGAGCTGAATTAGGACATCCTGGAGCATTAATTGGAGATGATCAAATTTATAATGTAATTGTAACTGCACATGCTTTTATTATAATTTTTTTTATAGTTATACCTATTATAATTGGTGGATTTGGAAATTGATTAGTGCCTTTAATATTAGGTGCTCCTGATATAGCATTCCCACGAATAAATAATATAAGATTTTGACTTCTACCTCCTGCTCTTTCTTTACTATTAGTAAGTAGAATAGTTGAAAATGGAGCTGGGACAGGATGAACTGTTTATCCACCTCTATCCGCTGGAATTGCTCATGGTGGAGCTTCAGTTGATTTAGCTATTTTTTCTCTACATTTAGCAGGAATTTCTTCAATTTTAGGAGCTGTAAATTTTATTACAACTGTAATTAATATACGATCAACAGGAATTTCATT
			AGATCGTATACCTTTATTTGTTTGATCAGTAGTTATTACTGCTTTATTATTATTATTATCACTTCCAGTACTAGCAGGAGCTATTACTATATTATTAACAGATCGAAATTTAAATACATCATTTTTTGACCCAGCGGGAGGAGGAGATCCTATTTTATACCAACATTTATTTTGATTTTTTGGTCATCCTGAAGTTTATATTTTAATTTTACCTGGATTTGGAATAATTTCTCATATTATTAGACAAGAATCAGGAAAAAAGGAAACTTTTGGTTCTCTAGGAATAATTTATGCTATATTAGCTATTGGATTATTAGGATTTATTGTATGAGCTCATCATATATTTACCGTTGGAATAGATGTAGATACTCGAGCTTATTTTACCTCAGCTACTATAATTATTGCAGTTCCTACTGGAATTAAAATTTTTAGTTGATTAGCTACTTTACATGGAACTCAACTTTCTTATTCTCCAGCTATTTTATGAGCTTTAGGATTTGTTTTTTTATTTACAGTAGGAGGATTAACAGGAGTTGTTTTAGCTAATTCATCAGTAGATATTATTTTACATGATACTTATTATGTAGTAGCTCATTTTCATTATGTTTTATCTATAGGAGCTGTATTTGCTATTATAGCAGGTTTTATTCACTGATACCCCTTATTTACTGGATTAACGTTAAATAATAAATGATTAAAAAGTCATTTCATTATTATATTTATTGGAGTTAATTTAACATTTTTTCCTCAACATTTTTTAGGATTGGCTGGAATACCTCGACGTTATTCAGATTACCCAGATGCTTACACAACATGAAATATTGTATCAACTATTGGATCAACTATTTCATTATTAGGAATTTTATTCTTTTTTTTTATTATTTGAGAAAGTTTAGTATCACAACGACAAGTAATTTACCCAATTCAACTAAATTCATCAATTGAATGATACCAAAATACTCCACCAGCTGAACATAGATATTCTGAATTACCACTTTTAACAAATTAATTTCTAATATGGCAGATTAGTGCAATAGATTTAAGCTCTATATATAAAGTATTTTACTTTTATTAGAAAATAAATGTCTACATGAGCTAATTTAGGTTTACAAGATAGAGCTTCTCCTTTAATAGAACAATTAATTTTTTTTCATGATCATGCATTATTAATTTTAGTAATAATTACAGTATTGGTGGGATATTTAATATTTATATTATTTTTTAATAATTATGTAAATCGATTTCTTTTACATGGACAACTTATTGAAATAATTTGAACTATTTTACCAGCAATTATTTTACTATTTATTGCTCTTCCTTCTTTACGTTTACTTTATTTATTAGATGAAATTAATGAACCATCTGTAACTTTAAAAAGAATCGGCCATCAATGATATTGAAGTTACGAATATTCAGATTTTAATAATATTGAATTTGATTCATATATAATTCCAACAAATGAATTAATAACTGATGGATTTCGATTATTAGATGTTGATAACCGAGTAGTTTTACCCATAAACTCACAAATTCGAATTTTAGTAACAGCTGCTGATGTTATTCATTCTTGAACAGTACCTGCTTTAGGAGTAAAAGTTGACGGTACACCTGGACGATTAAATCAAACTAATTTTTTTATTAATCGACCGGGTTTATTTTATGGTCAATGTTCAGAAATCTGTGGAGCTAATCATAGATTTATACCGATTGTAATTGAAAGTGTTCCTGTAAATTACTTTATTAAATGAATTTCTAGAAATAACTCTTCATTAGATGACTGAAAGCAAGTACTGGTCTCTTAAACCATTTAATAGTAAATTAGCACTTACTTCTAATGATAAAAAATTAGTTAAAATCATAACATTAGTATGTCAAACTAAAATTATTAAATAATTAATATTTTTTAATTCCACAAATAGCACCTATTAGATGATTATTATTATTTATTATTTTTTCTATTACATTTATTTTATTTTGTTCTATTAACTATTATTCTTATA
			TACCAAATTCACCTAAATCTAATGAATTAAAAAATATCAACTTAAATTCAATAAATTGAAAATGATAACAAATTTATTTTCTGTATTCGACCCCTCAGCTATTTTTAATTTTTCACTTAATTGATTAAGAACATTTTTAGGACTTTTAATAATTCCGTCAATTTATTGATTAATACCTTCTCGTTACAATATTATATGAAATTCAATTTTATTAACTCTTCATAAAGAATTTAAAACTTTATTAGGCCCATCAGGTCATAATGGATCTACTTTTATTTTTATTTCTTTATTTTCATTAATTTTATTTAATAATTTCATAGGATTATTTCCATATATTTTTACAAGAACAAGACATTTAACTTTAACTTTATCTTTAGCTTTACCTTTATGATTATGTTTTATATTATATGGATGAATTAATCATACACAACATATATTTGCTCATTTAGTTCCTCAAGGAACACCCGCTATTCTTATACCTTTTATAGTATGTATTGAAACTATTAGAAATATTATTCGACCTGGAACATTAGCTGTTCGATTAACTGCTAATATAATTGCTGGACATTTATTATTAACTCTTTTAGGAAATACAGGACCTTCTATATCTTATATTTTAGTAACATTTTTATTAATAGCTCAAATTGCTTTATTAGTATTAGAATCAGCTGTAGCTATAATTCAATCTTATGTGTTTGCTGTATTAAGAACTTTATATTCTAGAGAAGTAAATTAATGTCTACACACTCAAATCACCCTTTTCATTTAGTGGATTATAGTCCATGACCATTAACAGGAGCTATCGGAGCTATAACAACTGTATCAGGTATAGTAAAATGATTTCATCAATATGATATTTCATTATTTGTATTAGGTAATATTATTACTATTTTAACTGTATATCAATGATGACGAGATGTATCACGAGAAGGAACATACCAAGGATTACATACTTATGCAGTAACTATTGGTTTACGATGAGGAATAATTTTATTTATTTTATCAGAAGTTTTATTTTTTGTGAGATTTTTTTGAGCTTTTTTTCACAGAAGTTTATCACCCGCTATTGAATTAGGAGCATCATGACCTCCTATAGGAATTATCTCATTTAATCCATTTCAAATTCCTTTATTAAATACAGCTATTTTATTAGCTTCAGGAGTTACTGTAACTTGAGCCCACCATAGACTTATAGAAAATAATCATTCACAGACTACTCAAGGATTATTTTTTACAGTTTTACTAGGAATCTATTTTACAATTCTTCAAGCTTATGAATATATTGAAGCTCCATTTACTATTGCAGACTCAATTTATGGATCAACATTTTTTATAGCAACAGGATTTCACGGAATTCATGTATTAATCGGAACAACTTTTTTATTAGTATGTTTACTACGACATTTAAATAATCACTTCTCAAAAAATCATCATTTTGGTTTTGAAGCAGCTGCATGATATTGACATTTTGTCGATGTAGTTTGATTATTTTTATATATCACAATTTACTGATGAGGAGGATAATTATATTATTAATTAAATATCTATATAGTATAAAAGTATATTTGACTTCCAATCATAAGGTCTATTAATTAATAGTATAGATAATTTTTTCTATTATTTTTATTGCTTTATTAATTTTACTAATTACAACTATTGTTATATTTTTAGCTTCAATTTTATCAAAAAAAGCTTTAATCGACCGAGAAAAAAGATCCCCATTTGAATGTGGATTTGATCCAAAATCTTCATCTCGATTACCATTTTCTTTACGTTTTTTTTTAATTACTATTATTTTTTTAATTTTTGATGTAGAGATTGCATTAATTCTACCTATAATTATTATTATAAAATATTCTAATATTATAATTTGAACAATTACTTCAATTATTTTTATTTTAATTTTATTAATTGGATTATACCATGAATGAAATCAAGGAATGTTAAATTGATCAAACTAATATATTTATATATATATATATAGGGTTGTAGTTAAATAT
			AACATTTGATTTGCATTCAAAAAGTATTGAATATTCAATCTACCTTATTAATTTAATAACTGAATATGAAGCGATTGATTGCAATTAGTTTCGACCTAATCTTAGGTAATTATACCCTTATTCTTTAATTGAAGCCAAAAAGAGGCATATCACTGTTAATGATATAATTGAATTTTAAATTCCAATTAAGGAAATATGATGATCAAGTAAAAGCTGCTAACTTTTTTCTTTTAATGGTTAAATTCCATTTATATTTCTATTTATATAGTTTAAATAAAACCTTACATTTTCATTGTAATAATAAAATCTTATATTTTTATAAATTACTAAAATTAATTCACTATATCCAAAGATTTAATAATCTCCATAACATCTTCAATGTCAAACTCTAGTATAAGCTATTTGGATATAAAAATAATAAAATTAATAAAATTAAAATTCAAAATACAAATAATAATAAATAAATTTTCAAAGAATTATTATGTATTAAAAATAAAGTTTTAGAATATATAGATAATTTTTGATATAAATGTTGACCTCCAAAATATTCTGATCAACCTTGATCAAAACTTTTTACAACTAATTGACCATAATTTAAAGGATAAAAAATTATACCATAAGTTCTAATATAAGGTATAAATCATATAGACCCTAAAAAAGTTCTTAAATTATATATAAATAAAGATTTATTTAAAAAAAATAAATTTCTTAAAGAAATTAAATATCCAAATAAACCCCCTACAATACATACAAATAATGTTAACAATTTTATATAAATAGGTAAACAAATTATATAAGGAAAAGGAAAAATCAATCAATTTAATATTCTACCTCCAATAATTCTTATAATTAATAATCCTATTATACCACGGAGTATAATTCAACTTTCATCATTTAATATATTCAATCTACCGCAATTTAAATCACCGGTTATTGAATAATAAACTAATCGAAATGAATAACTAACAGTTAAACCCGTAGAAAAATAGTATAAAAAAAATGAAAACATATTAACATTTCTAATTCTAACAATTTCTAAAATTATATCCTTAGAATAGAATCCAGCTAAAAAAGGTATTCCACATAAAGCTAAATTAGATACGTTAAAACAAGCTGAAGTTAAAGGTATATGAATTCTTAACCCCCCTATTAAACGAATATCTTGAGAATTATTTATATTATGAATAATAGCCCCAGCACATATAAACAATAATGCTTTAAATAAAGCATGAGTTAATAAATGAAATATAGCTAATTTTAAAAATCCTATAGACAAAATTCTTATTATTAAACCTAATTGACTTAAAGTAGATAAAGCAATAATTTTTTTTAAATCAAATTCAAAATTAGCTCCTAATCCAGCTATAAATATTGTTAATCCAGATAATAATAATATTAATTGTCCTAACCAAGAAGTTCTTAAGATAATATTAAATCGAATTAATAAATATACACCAGCTGTAACTAATGTAGAAGAATGAACTAAAGCAGAAACAGGTGTAGGAGCAGCTATAGCTGCAGGTAACCAAGAAGAAAAAGGAATCTGAGCTCTTTTAGTTATAGCAGCTAATATTACTAATCTTCCAATTATTAACATTTCAAATTCATTTTGTATAATTTCTAAATAAAAAATATAATTTCATCTTCCATAATTTAATATTCAAGCAATAGAAAGAAGTAAAGCTACATCCCCAATTCGATTAGATAACGCAGTTAATATACCAGCATTATAAGATTTAATATTTTGAAAATAAATTACTAAACAATAAGAAACAAGTCCTAAACCATCTCACCCTAATAAAATTCTAATTAAATTTGGTCTAATAATTAACAATATTATTGATAAAACAAATATTAATACTAATATAATGAATCGATTAATATGATTATCATTTATTATGTATTCTTTTCTATAAAAAATCACTAAAGAAGAAATTATAAGAACAAAAGATATAAATAATAAACTTATTCAATCAAAAAGAAAAGTTATAACAATTCTT
			ATAGAATTTAAAGAAACTAATTCTCACTCAATAAAATAAATCATATCATTTAACAAAAAATATAAACTTAATAAAAAACATGATAAACTTATAGAAATTAAATTAACAAATCTAATTCTACAAATAGATAAATATTTCATGATTTAAAATGAATATTTTCATATCACTAACACCACAAATTAGTATTTTTTTTAAACTATTTAAATATAATCATAATATAAATGATTCTCTTTTTAAAATTAATAAATTTAAAGGCAATCAATGTAACAATATTAATAAATATTCTCGAATTTTACCTCTTCTAAATGAATATACTCCAGAAAATAATTTACCATGCTGACTAAAAGAATATAAATATAAAGTATAAGCAGCTCTAAAAAAAGATAAAAAAGATAATAAAATTATAGAAATTCAAGATCAAGAAACAATTCTATTTAATAAAGAAATTTCTCCTAATAAATTTAATGTTGGAGGAGCTGCTATATTAGCTGATCTTAATAAAAATCATCATAAAGTTATCGAAGGTATAAAATTTAATAAACCTTTATTAATTAATATTCTTCGACTTCCAAGACGTTCATAAGATACATTAGCTAAACAAAATAACCCAGAAGAACATAAACCATGAGCAATTATTAATGTATAAGAACCACATAAACCTCAATAAGTTATAGTTAAAAGTCCTGATAGAACAATTCCTATATGAGCAACAGATGAATAAGCAATTAAAGCCTTTAAATCAGTTTGACGTAAACAAACTAATCTAACTAATACACCTCCTACTAATCTAATTCTAATTCAAACAAATCTATACTTCAAATTTATTAACTGTAAAAAACTAATAACTCGTAATATTCCATAACCTCCTAATTTTAATATAATACCTGCTAAAATTATAGACCCAGAAACTGGAGCTTCAACATGAGCTTTAGGTAATCATAAATGAACTAAAAATATTGGTATTTTTACTAAAAAGGCACACAATAAACAAAAATATAATAAATCGTAATTAAACATAAAATTATTTATTAAATAAAAATTTATAGAACCAATTTTATTTATTAAATAAAAAATACCAATTAATATAGGTAAAGAAACTAATAAAGTATAAAATAATAAATATAAACCAGCTTGTAAACGTTCTGGCTGATAACCTCAACCTAAAATTAAAAATAATGTAGGAATTAGTCTTCTTTCAAAAAATAAATAAAATATAAATAATCTTATTCTTGAAAAAGTTAAAATCAACAATAATAATAAAATAATAATATTTAATAAAAATAAATTTTTATAATTATTATGTTTATTAATTATTTCTCTAGCTAATAATATTAATGAACAAATTCATAAACTTAATAAAATTAATCCATAAGATAATATATCACAACCTAAAAAATAAGAAATTTCTGATC----------------------------------------------------------------------------------------------------------------------------TTTTAACATTATATAATTCTAAAAGATTGAAAATAATCATTACCATGAGTACGAATTATAGAAACTAAAATTGATAAACCTAAGGCCCCTTCACATACTCTAAAT-TCAAAAATATTATTCTAAAATAACTTTCATAATTTAATATATTTAAATAAATAAATAATATAAAAAATAATATTAAAACAATAAATTCTAAACTTAAAAGTATTGAAAGTAAATGTTTCCGATTAGAAACAAAACAAAATAACCCTAAAATAAATAAAATTATAGGTAAACTTCAATATAAAATTATAATCATTAGTTTTAATAGTTTAATAAAAACATTGGTCTTGTAAATCAAAAATAAGATTATTTCTTTTAAAACTTCAAGAGAAAAGAAATTTCTTTTTCATTAATCCCCAAAATTAATATTTTAAATAAACTACCTCTTGAAATTATTCAATTAATATTATATTCATTAATT
			ATTACTACTTCCATTATTTTTCTAAATATAATTCATCCATTAGCTTTAGGATTAACTTTATTAATTCAAACAATTTTTGTATGTTTACTAACTGGATTAATAACTAAAAGTTTTTGATATTCATATATTTTATTTTTAATTTTTTTAGGAGGAATACTTGTATTATTTATTTACGTAACATCTTTAGCCTCTAATGAAATATTTAATTTATCAATAAAATTAACTCTATTTTCTTCATTAATTTTAATTTTTATATTAATTTTATCATTTATTATAGATAAAACTTCTTCTTCTTTATTTTTAATAAATAATGATATACAATCTATTATTAATATAAATTCTTATTTTATAGAAAATTCTTTATCTTTAAATAAATTATATAATTTTCCTACAAATTTTATTACAATTTTATTAATAAATTATTTATTAATTACTTTAATTGTTATTGTAAAAATTACAAAATTATTTAAAGGACCTATTCGAATAATATCTTAATTAATGAATAAACCTTTACGAAATTCCCATCCTCTATTTAAAATTGCCAATAATGCTTTAGTAGATTTACCAGCTCCAATTAATATTTCAAGATGATGAAATTTTGGATCATTACTTGGATTATGTTTAATTATTCAAATTTTAACCGGATTATTTTTAGCTATACATTACACAGCTGATATTAATCTAGCTTTCTATAGTGTTAATCATATTTGTCGAGACGTTAATTATGGTTGATTATTACGAACTTTACATGCTAACGGTGCATCATTTTTTTTTATTTGTATTTACTTACATGTAGGACGAGGAATTTATTACGGTTCATATAAATTTACTCCAACTTGATTAATTGGAGTAATTATTTTATTTTTAGTAATAGGAACAGCTTTTATAGGATACGTATTACCTTGAGGACAAATATCATTTTGAGGAGCTACTGTAATTACTAATTTATTATCAGCTATCCCTTACTTAGGTATAGATTTAGTTCAATGATTATGAGGTGGATTTGCTGTTGATAATGCCACTTTAACTCGATTTTTTACATTCCATTTTATTTTACCTTTTATTGTTCTTGCTATAACTATAATTCATTTATTATTCCTTCATCAAACAGGATCTAATAATCCTATCGGATTAAATTCTAATATTGATAAAATTCCTTTTCATCCTTATTTTACATTTAAAGATATTGTAGGATTTATTGTAATAATTTTTATTTTAATTTCATTAGTATTAATTAGACCAAATTTATTGGGAGACCCTGATAATTTTATTCCAGCAAATCCTTTAGTAACACCTGCCCATATTCAACCAGAATGATATTTTTTATTTGCTTATGCTATTTTACGATCTATTCCAAATAAATTAGGAGGAGTTATTGCATTAGTTTTATCAATTGCAATTTTAATAATCCTTCCTTTTTATAATTTAAGAAAATTCCGAGGGATTCAATTTTATCCTATTAATCAAGTAATATTCTGATCTATATTAGTAACAGTAATTTTATTAACTTGAATTGGAGCTCGACCAGTTGAAGAACCTTATGTATTAATTGGACAAATTCTAACTGTTGTATATTTCTTATATTATTTAGTAAACCCATTAATTACAAAATGATGAGATAATTTATTAAATTAAATAGTTAATGAGCTTGAATAAGCATATGTTTTGAAAACATAAGATAGAATTTAATTTTCTATTAACTTTTACTAAAAAAAATTCACTATAATAAAGAAAATAATAAAATTTTAAACCCAATAAAAAATAATAAATAATTTAAAGAAAAAGATAAAAAACATTTTCAAGCTAAATATATTAATTTATCATAACGAAATCGAGGTAAAGTTCCTCGAACTCAAATAAAAACAAAAGAAATAAAAGTTAATTTTATATAAAATAATAAATTAAACACATCACAACCTAAAAAAATAACGCAAAATAATATTCTTATAAATAAAATTCTCGCATATTCAGCTATAAAAATTAAAGCAAAACCCCCTCTT
			CTATATTCTACATTAAATCCTGAAACTAATTCTGATTCTCCTTCAGCAAAATCAAAAGGAGTCCGATTAGTTTCAGCTAATGAAATAGATATTCAAACTAAAGCTATAGGAAATAAAATAATTAAAAATCATATATAAACTTGATAAAAAAAAAAATAAATTATATTATAACTTCCAATTAAAAAAATAAAAGATAATAAAATTAAAGCTAAACTAACTTCATAAGAAATAGTCTGAGCCACAGCTCGCAAACCTCCTAATAAAGCATAATTAGAATTAGACGACCAACCAGCTACTATAACAGTATAAACCCCCAATCTAGTACAACATAAAAAAAATAAACCCCCCAAATTAAAAGAATATAATTTTACAAAAAAAGGTATACATATTCAAACAAATAATGATAAAAATAAAGAAAAAATTGGAGAAATATAATATCTTAAATAATTAGATAATAAAGGATAAGTTTGTTCTTTTGTAAATAATTTAATCGCATCACAAAAAGGTTGAGGAATTCCTATTAAACCAACTTTATTAGGACCTTTACGAATTTGAATATATCCTAAAACTTTTCGTTCTAATAAAGTTAAAAAAGCTACACTTACTAATACACAAATAATTAATAACAAACTACCAATTAATGACAAAATAAATTCTATATAAAACAAGTACTATTTGTAATAAAAATCACATATATAAATTCTAAATTTATTGCACTAATCTGCCAAAATAGTTTTATATTAATAATATTCTTATAAAAAATATAATTATTTTGATATTTGGTCCTTTCGTACTAAAATATCATAATTTTTTAAAGATAGAAACCAACCTGGCTTACACCGGTTTGAACTCAGATCATGTAAGAATTTAAAAGTCGAACAGACTTAAAATTTGAACGGCTACACCCAAAATTATATCTTAATCCAACATCGAGGTCGCAATCTTTTTTATCGATATGAACTCTCCAAAAAAATTACGCTGTTATCCCTAAAGTAACTTAATTTTTTAATCATTATTAATGGATCAAATATTCATAAATTTATGTTTTTAAAAAATTAAAAGTTTTTTAAATTTTAATATCACCCCAATAAAATATTTTTATTTATTAAAATTTAATTAATCTATATAATTAAAATAAAAAAAAATATAAAGATTTATAGGGTCTTCTCGTCTTTTAAATAAATTTTAGCTTTTTGACTAAAAAATAAAATTCTATAAAAATTTTAAATGAAACAGTTAATATTTCGTCCAACCATTCATTCCAGCCTTCAATTAAAAGACTAATGATTATGCTAC-TTTGCACAGTCAAAATACTGCGGCCATTTAAAATTTTC-GTGGGCAGGTTAG-CTTTATATATAATTCAAAAAGACATGTTTTTGTTAAACAGGCGAATATTATTTTTGCCGAATT-TTTATTTAAACTTTT-ATATAAATTA-TTTTAACATTATTATATA-TAATT-TATCA-TATTA-TTAATTTTAATAATTAAAACTAA-ATTTTAATAAATAATTAAAATTTAATAAATAATTTAATTTATAAAATAAATTATAACATATTTTTTAATAATT-CTAATTCTAAGCATATATTTATTAAATCTATTTA-TATTTTTAAAAATTTATTTTATAGCTTATCCCATAAAACATTAAAATTATAAATTAATTAATTAAATAAATAATTAAGTAAATTTATAATTTCTAAATTAAATTTATTTCTTAAAAAACTAGATACCTTTAAAAACGAATAACATTTCATTTCTAATATAATATTATAAATAATTTTATCACATTAACTTAAATATTATATTAACTCTTTTAAAATCGAGAAAAATAAATATTTATTTTTTATTTAATAAACACTGATACACAAGGTACAATAAATTAAATTTTCTTTTAAAATAAAATTTTTTCAAATTATTTCAATTTTCTTTTACAATACTAATAAACTATTATTAAAATTATTTTTTCTTTAAACAATACTAAAACTTTAAATTT
			TATAGTTATTTCTAATAATTTTTTAAAAAATAATAAAAATTAATAAATAAAAACTAACTCAATTTATATTGATTTGCACAAAAATCTTTTCAATGTAAATGAAATACTTTACTTAATAAGCTTTAAATTGTCATTCTAGATACACTTTCCAGTACATCTACTATGTTACGACTTATCTTACCTTAATAATAAGAGCGACGGGCGATGTGTACATATTTTAGAGCTAAAATCAAATTATTAATCTTTATAATTTTACTACTAAATCCACTTTCAAAAATTTTTTCATAATT--------TTATTCATATAAATAAATTTATTGTAACCCATTATTACTTAAATATAAGCTACACCTTGATCTGATATAAATTTTTATTAAAATTATTGAATATTATTATTCTTATAAAATATTCTGATAACGACGGTATATAAACTGATTACAAATTTAAGTAAGGTCCATCGTGGATTATCGATTAAAAAACAGGTTCCTCTAGATAGACTAAAATACCGCCAAATTTTTTAAGTTTCAAGAACATAACTATTACTACTTTAGCAATTTATTTACATTTTAAATAATAGG------------GTATCTAATCCTAGTTTTTTATTAA--AATTTTTTAACCTCAATTACATTTTTATATAATAATTTAAATATAAAATTTCACTTAATATATTTAATTTTATTATTATTAATAAATTTAATTTAATTAATACTAAAAAAATTTATTTGTATTAATGGTATAACCGCGACTGCTGGCACCA---------------ATTTAGTCAATA-TTTTTTATATTGCTATTTCTAAATTTCTTTAATTAATAATATTAATTACTGCGAATAAATTTTCATATTTATTTTTTAAA-AAATATAA-----CACAAAAATTTA----------------------------------------------------------------------------------------------------------------------------------------------------------------------------------------------------------------------------------------------------------------------------------------------------------------------------------------------------------------------------------------------------------------------------------------------------------------------------------------------------------------------------------------------------------------------------------------------------------------------------------------------------------------------------------------------------------------------------------------------------------------------------------------------------------------------------------------------------------------------------------------------------------------------------------------------------------------------------------------------------------------------------------------------------------------------------------------------------------------------------------------
			--------------------------------------------------------------------------------------------------------------------------------------------------------------------------------------------------------------------------------------------------------------------------------------------------------------------------------------------------------------------------------------------------------------------------------------------------------------------------------------------------------------------------------------------------------------------------------------------------------------------------------------------------------------------------------------------------------------------------------------------------------------------------------------------------------------------------------------------------------------------------------------------------------------------------------------------------------------------------------------------------------------------------------------------------------------------------------------------------------------------------------------------------------------------------------------------------------------------------------------------------------------------------------------------------------------------------------------------------------------------------------------------------------------------------------------------------------------------------------------------------------------------------------------------------------------------------------------------------------------------------------------------------------------------------------------------------------------------------------------------------------------------------------------------------------------------------------------------------------------------------------------------------------------------------------------------------------------------------------------------------------------------------------------------------------------------------------
[truncated: 1,292,978 more chars]
