# Supplementary material for: Large scale genome reconstructions illuminate Wolbachia evolution
Source: Nat Commun. 2020 Oct 16;11:5235. doi: 10.1038/s41467-020-19016-0 (PMC7568565; doi:10.1038/s41467-020-19016-0)
Supplement: Supplementary file 6 — Supplementary Data 2 [file 41467_2020_19016_MOESM6_ESM.zip › Scholz2020_trees and xml/mtDNA_Drosophila_melanogaster_MUMmerCluster0005_85of91.cons.tre]

#NEXUS
begin taxa;
	dimensions ntax=85;
	taxlabels
	Drosophila_mela-ogaster_ERR1092837[&!color=#ff0000]
	Drosophila_mela-ogaster_ERR1092838[&!color=#ff0000]
	Drosophila_mela-ogaster_ERR1092840[&!color=#ff0000]
	Drosophila_mela-ogaster_ERR1092843[&!color=#ff0000]
	Drosophila_mela-ogaster_ERR1092844[&!color=#ff0000]
	Drosophila_mela-ogaster_ERR701706[&!color=#33ff00]
	Drosophila_mela-ogaster_ERR705964[&!color=#009900]
	Drosophila_mela-ogaster_ERR789490[&!color=#ff0000]
	Drosophila_mela-ogaster_SRR1179774[&!color=#ff0000]
	Drosophila_mela-ogaster_SRR1183469[&!color=#ff0000]
	Drosophila_mela-ogaster_SRR1183652[&!color=#ff0000]
	Drosophila_mela-ogaster_SRR1183659[&!color=#ff0000]
	Drosophila_mela-ogaster_SRR1184622[&!color=#ff9900]
	Drosophila_mela-ogaster_SRR1184625[&!color=#ff00ff]
	Drosophila_mela-ogaster_SRR1184626[&!color=#ff00ff]
	Drosophila_mela-ogaster_SRR1184627[&!color=#cc00cc]
	Drosophila_mela-ogaster_SRR1184628[&!color=#cc00cc]
	Drosophila_mela-ogaster_SRR1525698[&!color=#ff9900]
	Drosophila_mela-ogaster_SRR1525770[&!color=#ff9900]
	Drosophila_mela-ogaster_SRR1663569[&!color=#33ff00]
	Drosophila_mela-ogaster_SRR189040[&!color=#ff9900]
	Drosophila_mela-ogaster_SRR189389[&!color=#ff9900]
	Drosophila_mela-ogaster_SRR202080
	Drosophila_mela-ogaster_SRR202081
	Drosophila_mela-ogaster_SRR202083
	Drosophila_mela-ogaster_SRR202100
	Drosophila_mela-ogaster_SRR202127
	Drosophila_mela-ogaster_SRR203067[&!color=#0066ff]
	Drosophila_mela-ogaster_SRR203068[&!color=#0066ff]
	Drosophila_mela-ogaster_SRR203235
	Drosophila_mela-ogaster_SRR203237
	Drosophila_mela-ogaster_SRR2033131[&!color=#33ff00]
	Drosophila_mela-ogaster_SRR2033165[&!color=#33ff00]
	Drosophila_mela-ogaster_SRR2033185[&!color=#33ff00]
	Drosophila_mela-ogaster_SRR2033193[&!color=#33ff00]
	Drosophila_mela-ogaster_SRR2033218[&!color=#33ff00]
	Drosophila_mela-ogaster_SRR2033228[&!color=#33ff00]
	Drosophila_mela-ogaster_SRR2033268[&!color=#33ff00]
	Drosophila_mela-ogaster_SRR2033287[&!color=#33ff00]
	Drosophila_mela-ogaster_SRR203331
	Drosophila_mela-ogaster_SRR2033317[&!color=#33ff00]
	Drosophila_mela-ogaster_SRR203334
	Drosophila_mela-ogaster_SRR203472[&!color=#0066ff]
	Drosophila_mela-ogaster_SRR203499[&!color=#009900]
	Drosophila_mela-ogaster_SRR203504
	Drosophila_mela-ogaster_SRR203506
	Drosophila_mela-ogaster_SRR210784
	Drosophila_mela-ogaster_SRR210789
	Drosophila_mela-ogaster_SRR210792
	Drosophila_mela-ogaster_SRR248108[&!color=#0066ff]
	Drosophila_mela-ogaster_SRR248128
	Drosophila_mela-ogaster_SRR3049384[&!color=#009900]
	Drosophila_mela-ogaster_SRR306612[&!color=#ff9900]
	Drosophila_mela-ogaster_SRR306624[&!color=#0066ff]
	Drosophila_mela-ogaster_SRR306628[&!color=#33ff00]
	Drosophila_mela-ogaster_SRR306634
	Drosophila_mela-ogaster_SRR309275[&!color=#0066ff]
	Drosophila_mela-ogaster_SRR309279[&!color=#009900]
	Drosophila_mela-ogaster_SRR309280
	Drosophila_mela-ogaster_SRR326793
	Drosophila_mela-ogaster_SRR346932[&!color=#009900]
	Drosophila_mela-ogaster_SRR351175[&!color=#ff9900]
	Drosophila_mela-ogaster_SRR353999
	Drosophila_mela-ogaster_SRR354003[&!color=#0066ff]
	Drosophila_mela-ogaster_SRR514283[&!color=#ff9900]
	Drosophila_mela-ogaster_SRR514284[&!color=#ff9900]
	Drosophila_mela-ogaster_SRR543920[&!color=#ff9900]
	Drosophila_mela-ogaster_SRR654683[&!color=#0066ff]
	Drosophila_mela-ogaster_SRR654685[&!color=#009900]
	Drosophila_mela-ogaster_SRR823380
	Drosophila_mela-ogaster_SRR833244[&!color=#33ff00]
	Drosophila_mela-ogaster_SRR834510[&!color=#ff9900]
	Drosophila_mela-ogaster_SRR834522[&!color=#ff9900]
	Drosophila_mela-ogaster_SRR834523[&!color=#ff9900]
	Drosophila_mela-ogaster_SRR834552[&!color=#33ff00]
	Drosophila_mela-ogaster_SRR835045[&!color=#ff9900]
	Drosophila_mela-ogaster_SRR835055[&!color=#ff9900]
	Drosophila_mela-ogaster_SRR835057[&!color=#ff9900]
	Drosophila_mela-ogaster_SRR835061[&!color=#ff9900]
	Drosophila_mela-ogaster_SRR835236[&!color=#ff9900]
	Drosophila_mela-ogaster_SRR835242[&!color=#ff9900]
	Drosophila_mela-ogaster_SRR835331[&!color=#ff9900]
	Drosophila_mela-ogaster_SRR835347[&!color=#ff9900]
	Drosophila_mela-ogaster_SRR835939[&!color=#ff9900]
	Drosophila_mela-ogaster_SRR846985[&!color=#ff9900]
;
end;
begin trees;
	tree TREE1 = [&R] ((((((Drosophila_mela-ogaster_SRR210792[&length_range={9.041351407512766E-7,4.373485189415165E-4},height_95%_HPD={0.0,1.0408340855860843E-17},length_95%_HPD={6.398077088572307E-6,1.7252007460619157E-4},rate=1.0,length=7.641883084666423E-5,length_median=6.549399491084345E-5,height_median=3.469446951953614E-18,height_range={0.0,1.734723475976807E-17},height=4.7593898657626934E-18]…
end;
begin figtree;
	set appearance.backgroundColorAttribute="Default";
	set appearance.backgroundColour=#ffffff;
	set appearance.branchColorAttribute="User selection";
	set appearance.branchColorGradient=false;
	set appearance.branchLineWidth=1.0;
	set appearance.branchMinLineWidth=0.0;
	set appearance.branchWidthAttribute="Fixed";
	set appearance.foregroundColour=#000000;
	set appearance.hilightingGradient=false;
	set appearance.selectionColour=#2d3680;
	set branchLabels.colorAttribute="User selection";
	set branchLabels.displayAttribute="Branch times";
	set branchLabels.fontName="Arial";
	set branchLabels.fontSize=9;
	set branchLabels.fontStyle=0;
	set branchLabels.isShown=false;
	set branchLabels.significantDigits=4;
	set layout.expansion=0;
	set layout.layoutType="RECTILINEAR";
	set layout.zoom=0;
	set legend.attribute="height";
	set legend.fontSize=10.0;
	set legend.isShown=false;
	set legend.significantDigits=4;
	set nodeBars.barWidth=4.0;
	set nodeBars.displayAttribute="height_95%_HPD";
	set nodeBars.isShown=false;
	set nodeLabels.colorAttribute="User selection";
	set nodeLabels.displayAttribute="posterior";
	set nodeLabels.fontName="Arial";
	set nodeLabels.fontSize=9;
	set nodeLabels.fontStyle=0;
	set nodeLabels.isShown=true;
	set nodeLabels.significantDigits=2;
	set nodeShapeExternal.colourAttribute="User selection";
	set nodeShapeExternal.isShown=false;
	set nodeShapeExternal.minSize=10.0;
	set nodeShapeExternal.scaleType=Width;
	set nodeShapeExternal.shapeType=Circle;
	set nodeShapeExternal.size=4.0;
	set nodeShapeExternal.sizeAttribute="Fixed";
	set nodeShapeInternal.colourAttribute="User selection";
	set nodeShapeInternal.isShown=false;
	set nodeShapeInternal.minSize=10.0;
	set nodeShapeInternal.scaleType=Width;
	set nodeShapeInternal.shapeType=Circle;
	set nodeShapeInternal.size=4.0;
	set nodeShapeInternal.sizeAttribute="Fixed";
	set polarLayout.alignTipLabels=false;
	set polarLayout.angularRange=0;
	set polarLayout.rootAngle=0;
	set polarLayout.rootLength=100;
	set polarLayout.showRoot=true;
	set radialLayout.spread=0.0;
	set rectilinearLayout.alignTipLabels=false;
	set rectilinearLayout.curvature=0;
	set rectilinearLayout.rootLength=100;
	set scale.offsetAge=0.0;
	set scale.rootAge=1.0;
	set scale.scaleFactor=1.0;
	set scale.scaleRoot=false;
	set scaleAxis.automaticScale=true;
	set scaleAxis.fontSize=8.0;
	set scaleAxis.isShown=false;
	set scaleAxis.lineWidth=1.0;
	set scaleAxis.majorTicks=0.0025;
	set scaleAxis.minorTicks=5.0E-4;
	set scaleAxis.origin=0.0;
	set scaleAxis.reverseAxis=false;
	set scaleAxis.showGrid=true;
	set scaleBar.automaticScale=true;
	set scaleBar.fontSize=9.0;
	set scaleBar.isShown=true;
	set scaleBar.lineWidth=1.0;
	set scaleBar.scaleRange=0.0;
	set tipLabels.colorAttribute="User selection";
	set tipLabels.displayAttribute="Names";
	set tipLabels.fontName="Arial";
	set tipLabels.fontSize=9;
	set tipLabels.fontStyle=0;
	set tipLabels.isShown=true;
	set tipLabels.significantDigits=4;
	set trees.order=true;
	set trees.orderType="increasing";
	set trees.rooting=true;
	set trees.rootingType="User Selection";
	set trees.transform=false;
	set trees.transformType="cladogram";
end;
