# Supplementary material for: Large scale genome reconstructions illuminate Wolbachia evolution
Source: Nat Commun. 2020 Oct 16;11:5235. doi: 10.1038/s41467-020-19016-0 (PMC7568565; doi:10.1038/s41467-020-19016-0)
Supplement: Supplementary file 6 — Supplementary Data 2 [file 41467_2020_19016_MOESM6_ESM.zip › Scholz2020_trees and xml/mtDNA_Drosophila_simulans_MUMmerCluster0005_84of85.cons.tre]

#NEXUS
begin taxa;
	dimensions ntax=84;
	taxlabels
	Drosophila_simulans_SRR2397088[&!color=#-65485]
	Drosophila_simulans_SRR2859321
	Drosophila_simulans_SRR2396874
	Drosophila_simulans_SRR2396947
	Drosophila_simulans_SRR2396901[&!color=#-26368]
	Drosophila_simulans_SRR2859344[&!color=#-26368]
	Drosophila_simulans_SRR2859104[&!color=#-26368]
	Drosophila_simulans_SRR2859219[&!color=#-26368]
	Drosophila_simulans_SRR2859092
	Drosophila_simulans_SRR2397043
	Drosophila_simulans_SRR2859102
	Drosophila_simulans_SRR2859140
	Drosophila_simulans_SRR2859255
	Drosophila_simulans_SRR2396925
	Drosophila_simulans_SRR2859257
	Drosophila_simulans_SRR2859295
	Drosophila_simulans_SRR2859310
	Drosophila_simulans_SRR2859356
	Drosophila_simulans_SRR2859137
	Drosophila_simulans_SRR2397072
	Drosophila_simulans_SRR2397042
	Drosophila_simulans_SRR2397063
	Drosophila_simulans_SRR2859251[&!color=#-13382656]
	Drosophila_simulans_SRR2859254[&!color=#-13382656]
	Drosophila_simulans_SRR2859292[&!color=#-13382656]
	Drosophila_simulans_SRR2859259
	Drosophila_simulans_SRR2397071
	Drosophila_simulans_SRR2397038
	Drosophila_simulans_SRR2859241
	Drosophila_simulans_SRR2859191[&!color=#-16777216]
	Drosophila_simulans_SRR2859120
	Drosophila_simulans_SRR2397013
	Drosophila_simulans_SRR3099651[&!color=#-65485]
	Drosophila_simulans_SRR2396876
	Drosophila_simulans_SRR2396981
	Drosophila_simulans_SRR2859127
	Drosophila_simulans_SRR2396916
	Drosophila_simulans_SRR2396935
	Drosophila_simulans_SRR2396823
	Drosophila_simulans_SRR2859178
	Drosophila_simulans_SRR2396984
	Drosophila_simulans_SRR2859261
	Drosophila_simulans_SRR2396857
	Drosophila_simulans_SRR2859229
	Drosophila_simulans_SRR2859126
	Drosophila_simulans_SRR2859335
	Drosophila_simulans_SRR2397016
	Drosophila_simulans_SRR2396890
	Drosophila_simulans_SRR2396976
	Drosophila_simulans_SRR2396952
	Drosophila_simulans_SRR2859280
	Drosophila_simulans_SRR2396884[&!color=#-16777012]
	Drosophila_simulans_SRR2396882[&!color=#-16777012]
	Drosophila_simulans_SRR2859245[&!color=#-16777012]
	Drosophila_simulans_SRR2396980
	Drosophila_simulans_SRR2859147
	Drosophila_simulans_SRR2397047
	Drosophila_simulans_SRR2859156
	Drosophila_simulans_SRR2396840
	Drosophila_simulans_SRR2859341
	Drosophila_simulans_SRR2859322
	Drosophila_simulans_SRR2859168
	Drosophila_simulans_SRR2396956[&!color=#-6750157]
	Drosophila_simulans_SRR2859132[&!color=#-6750157]
	Drosophila_simulans_SRR2397037[&!color=#-6750157]
	Drosophila_simulans_SRR2859145
	Drosophila_simulans_SRR2396983
	Drosophila_simulans_SRR2396828
	Drosophila_simulans_SRR2859316[&!color=#-65281]
	Drosophila_simulans_SRR2397045[&!color=#-65281]
	Drosophila_simulans_SRR2859301[&!color=#-65281]
	Drosophila_simulans_SRR2859296
	Drosophila_simulans_SRR2859243
	Drosophila_simulans_SRR2859174
	Drosophila_simulans_SRR2396929
	Drosophila_simulans_SRR2396928
	Drosophila_simulans_SRR2859160
	Drosophila_simulans_SRR2396850
	Drosophila_simulans_SRR2859115
	Drosophila_simulans_SRR2397048
	Drosophila_simulans_SRR2396992[&!color=#-16724737]
	Drosophila_simulans_SRR2396820[&!color=#-16724737]
	Drosophila_simulans_SRR2396940[&!color=#-16724737]
	Drosophila_simulans_SRR2397087[&!color=#-65485]
;
end;
begin trees;
	tree TREE1 = [&R] (Drosophila_simulans_SRR2397088[&length_range={0.00260435529141648,0.006210010691563503},height_95%_HPD={0.0,1.734723475976807E-18},length_95%_HPD={0.003226990398776432,0.005233003186514714},rate=1.0,!color=#-3407872,length=0.004313317249335793,length_median=0.004370669938478348,height_median=8.673617379884035E-19,height_range={0.0,3.469446951953614E-18},height=1.109395050077634…
end;
begin figtree;
	set appearance.backgroundColorAttribute="User Selection";
	set appearance.backgroundColour=#-1;
	set appearance.branchColorAttribute="User Selection";
	set appearance.branchLineWidth=1.0;
	set appearance.foregroundColour=#-16777216;
	set appearance.selectionColour=#-2144520576;
	set branchLabels.colorAttribute="User Selection";
	set branchLabels.displayAttribute="Branch times";
	set branchLabels.fontName="Arial";
	set branchLabels.fontSize=9;
	set branchLabels.fontStyle=0;
	set branchLabels.isShown=false;
	set branchLabels.significantDigits=4;
	set layout.expansion=0;
	set layout.layoutType="RECTILINEAR";
	set layout.zoom=0;
	set nodeBars.barWidth=4.0;
	set nodeLabels.colorAttribute="User Selection";
	set nodeLabels.displayAttribute="posterior";
	set nodeLabels.fontName="Arial";
	set nodeLabels.fontSize=9;
	set nodeLabels.fontStyle=0;
	set nodeLabels.isShown=false;
	set nodeLabels.significantDigits=2;
	set polarLayout.alignTipLabels=false;
	set polarLayout.angularRange=0;
	set polarLayout.rootAngle=0;
	set polarLayout.rootLength=100;
	set polarLayout.showRoot=true;
	set radialLayout.spread=0.0;
	set rectilinearLayout.alignTipLabels=false;
	set rectilinearLayout.curvature=0;
	set rectilinearLayout.rootLength=100;
	set scale.offsetAge=0.0;
	set scale.rootAge=1.0;
	set scale.scaleFactor=1.0;
	set scale.scaleRoot=false;
	set scaleAxis.automaticScale=true;
	set scaleAxis.fontSize=8.0;
	set scaleAxis.isShown=false;
	set scaleAxis.lineWidth=1.0;
	set scaleAxis.majorTicks=0.001;
	set scaleAxis.origin=0.0;
	set scaleAxis.reverseAxis=false;
	set scaleAxis.showGrid=true;
	set scaleAxis.significantDigits=4;
	set scaleBar.automaticScale=false;
	set scaleBar.fontSize=9.0;
	set scaleBar.isShown=true;
	set scaleBar.lineWidth=1.0;
	set scaleBar.scaleRange=3.0E-4;
	set scaleBar.significantDigits=4;
	set tipLabels.colorAttribute="User Selection";
	set tipLabels.displayAttribute="Names";
	set tipLabels.fontName="Arial";
	set tipLabels.fontSize=9;
	set tipLabels.fontStyle=0;
	set tipLabels.isShown=false;
	set tipLabels.significantDigits=4;
	set trees.order=true;
	set trees.orderType="decreasing";
	set trees.rooting=false;
	set trees.rootingType="User Selection";
	set trees.transform=false;
	set trees.transformType="cladogram";
end;
