# Supplementary material for: Large scale genome reconstructions illuminate Wolbachia evolution
Source: Nat Commun. 2020 Oct 16;11:5235. doi: 10.1038/s41467-020-19016-0 (PMC7568565; doi:10.1038/s41467-020-19016-0)
Supplement: Supplementary file 6 — Supplementary Data 2 [file 41467_2020_19016_MOESM6_ESM.zip › Scholz2020_trees and xml/mtDNA_Drosophila_simulans_MUMmerCluster0005_84of85.xml]

<?xml version="1.0" standalone="yes"?>

<!-- Generated by BEAUTi v1.8.2                                              -->
<!--       by Alexei J. Drummond, Andrew Rambaut and Marc A. Suchard         -->
<!--       Department of Computer Science, University of Auckland and        -->
<!--       Institute of Evolutionary Biology, University of Edinburgh        -->
<!--       David Geffen School of Medicine, University of California, Los Angeles-->
<!--       http://beast.bio.ed.ac.uk/                                        -->
<beast>

	<!-- The list of taxa to be analysed (can also include dates/ages).          -->
	<!-- ntax=84                                                                 -->
	<taxa id="taxa">
		<taxon id="Drosophila_simulans_SRR2397087"/>
		<taxon id="Drosophila_simulans_SRR2397088"/>
		<taxon id="Drosophila_simulans_SRR2396820"/>
		<taxon id="Drosophila_simulans_SRR2396823"/>
		<taxon id="Drosophila_simulans_SRR2396828"/>
		<taxon id="Drosophila_simulans_SRR2396840"/>
		<taxon id="Drosophila_simulans_SRR2396850"/>
		<taxon id="Drosophila_simulans_SRR2396857"/>
		<taxon id="Drosophila_simulans_SRR2396874"/>
		<taxon id="Drosophila_simulans_SRR2396876"/>
		<taxon id="Drosophila_simulans_SRR2396882"/>
		<taxon id="Drosophila_simulans_SRR2396884"/>
		<taxon id="Drosophila_simulans_SRR2396890"/>
		<taxon id="Drosophila_simulans_SRR2396901"/>
		<taxon id="Drosophila_simulans_SRR2396916"/>
		<taxon id="Drosophila_simulans_SRR2396925"/>
		<taxon id="Drosophila_simulans_SRR2396928"/>
		<taxon id="Drosophila_simulans_SRR2396929"/>
		<taxon id="Drosophila_simulans_SRR2396935"/>
		<taxon id="Drosophila_simulans_SRR2396940"/>
		<taxon id="Drosophila_simulans_SRR2396947"/>
		<taxon id="Drosophila_simulans_SRR2396952"/>
		<taxon id="Drosophila_simulans_SRR2396956"/>
		<taxon id="Drosophila_simulans_SRR2396976"/>
		<taxon id="Drosophila_simulans_SRR2396980"/>
		<taxon id="Drosophila_simulans_SRR2396981"/>
		<taxon id="Drosophila_simulans_SRR2396983"/>
		<taxon id="Drosophila_simulans_SRR2396984"/>
		<taxon id="Drosophila_simulans_SRR2396992"/>
		<taxon id="Drosophila_simulans_SRR2397013"/>
		<taxon id="Drosophila_simulans_SRR2397016"/>
		<taxon id="Drosophila_simulans_SRR2397037"/>
		<taxon id="Drosophila_simulans_SRR2397038"/>
		<taxon id="Drosophila_simulans_SRR2397042"/>
		<taxon id="Drosophila_simulans_SRR2397043"/>
		<taxon id="Drosophila_simulans_SRR2397045"/>
		<taxon id="Drosophila_simulans_SRR2397047"/>
		<taxon id="Drosophila_simulans_SRR2397048"/>
		<taxon id="Drosophila_simulans_SRR2397063"/>
		<taxon id="Drosophila_simulans_SRR2397071"/>
		<taxon id="Drosophila_simulans_SRR2397072"/>
		<taxon id="Drosophila_simulans_SRR2859092"/>
		<taxon id="Drosophila_simulans_SRR2859102"/>
		<taxon id="Drosophila_simulans_SRR2859104"/>
		<taxon id="Drosophila_simulans_SRR2859115"/>
		<taxon id="Drosophila_simulans_SRR2859120"/>
		<taxon id="Drosophila_simulans_SRR2859126"/>
		<taxon id="Drosophila_simulans_SRR2859127"/>
		<taxon id="Drosophila_simulans_SRR2859132"/>
		<taxon id="Drosophila_simulans_SRR2859137"/>
		<taxon id="Drosophila_simulans_SRR2859140"/>
		<taxon id="Drosophila_simulans_SRR2859145"/>
		<taxon id="Drosophila_simulans_SRR2859147"/>
		<taxon id="Drosophila_simulans_SRR2859156"/>
		<taxon id="Drosophila_simulans_SRR2859160"/>
		<taxon id="Drosophila_simulans_SRR2859168"/>
		<taxon id="Drosophila_simulans_SRR2859174"/>
		<taxon id="Drosophila_simulans_SRR2859178"/>
		<taxon id="Drosophila_simulans_SRR2859191"/>
		<taxon id="Drosophila_simulans_SRR2859219"/>
		<taxon id="Drosophila_simulans_SRR2859229"/>
		<taxon id="Drosophila_simulans_SRR2859241"/>
		<taxon id="Drosophila_simulans_SRR2859243"/>
		<taxon id="Drosophila_simulans_SRR2859245"/>
		<taxon id="Drosophila_simulans_SRR2859251"/>
		<taxon id="Drosophila_simulans_SRR2859254"/>
		<taxon id="Drosophila_simulans_SRR2859255"/>
		<taxon id="Drosophila_simulans_SRR2859257"/>
		<taxon id="Drosophila_simulans_SRR2859259"/>
		<taxon id="Drosophila_simulans_SRR2859261"/>
		<taxon id="Drosophila_simulans_SRR2859280"/>
		<taxon id="Drosophila_simulans_SRR2859292"/>
		<taxon id="Drosophila_simulans_SRR2859295"/>
		<taxon id="Drosophila_simulans_SRR2859296"/>
		<taxon id="Drosophila_simulans_SRR2859301"/>
		<taxon id="Drosophila_simulans_SRR2859310"/>
		<taxon id="Drosophila_simulans_SRR2859316"/>
		<taxon id="Drosophila_simulans_SRR2859321"/>
		<taxon id="Drosophila_simulans_SRR2859322"/>
		<taxon id="Drosophila_simulans_SRR2859335"/>
		<taxon id="Drosophila_simulans_SRR2859341"/>
		<taxon id="Drosophila_simulans_SRR2859344"/>
		<taxon id="Drosophila_simulans_SRR2859356"/>
		<taxon id="Drosophila_simulans_SRR3099651"/>
	</taxa>

	<!-- The sequence alignment (each sequence refers to a taxon above).         -->
	<!-- ntax=84 nchar=14865                                                     -->
	<alignment id="alignment" dataType="nucleotide">
		<sequence>
			<taxon idref="Drosophila_simulans_SRR2397087"/>
			-ATGAATTGCCTGATAAAAAGGATTACCTTGATAGGGTAAATCATGCAGTTTTCTGCATTCATTGACTGATTTATATGTTATTTATAAAGAAGGTTTTATATTTAATAGAATTAAACTATTTCTAAAAGTATCAAAAACTTTTGTGCATCATACACCAAAATATATTTATATAAAAAGATAAGCTAATAAAGCTACTGGGTTCATACCCCATTTATAAAGGTTATAGTCCTTTTCTTTTTAATTTTTAATAATTCATCAAAAATTTTATTTATTACAATTATAATTATTGGGACATTAATTACAGTTACATCTAATTCTTGGTTAGGAGCTTGAATAGGTTTAGAAATTAATTTGTTATCTTTTATTCCCCTATTAAGAGATAATAATAATTTAATATCTACAGAAGCTTCTTTAAAATATTTTTTAACCCAAGCTTTAGCTTCAACTGTTTTGTTATTTTCTTCAATTTTATTAATATTAAAAAATAATTTAAATAATGAAATTAATGAATCTTTTACATCCATAATTATTATATCAGCTTTACTATTAAAAAGCGGGGCCGCTCCTTTCCATTTTTGATTTCCTAATATAATGGAAGGTTTAACATGAATAAATGCTTTGATATTAATAACTTGACAAAAAATTGCACCTTTAATACTAATTACTTATCTTAATATTAAATATCTATTATTAATTAGAGTAATTTTATCAGTAATTATCAGAGCTATCGGAGGATTAAATCAAACTTCTTTACGAAAACTAATAGCATTTTCTTCTATCAATCATTTAGGGTGAATACTAAGATCTTTAATAATTAGAGAATCAGTTTGACTTATTTATTTTTTTTTTTATTCATTTTTATCATTTGTATTAACATTTATATTTAATATTTTTAAATTATTTCATTTAAATCAATTATTTTCTTGATTTGTAAATAGAAAAATTTTAAAATTTACATTATTTATAAATTTTTTATCATTGGGAGGATTGCCCCCATTTTTAGGATTTTTACCAAAATGACTTGTAATCCAACAATTAACATTATGTAATCAATATTTTTTATTATTAATAATAATAATATCAACTTTAATTACATTATTTTTTTATTTACGAATTTGTTATTCTGCTTTTATAATAAATTATTTCGAAAATAACTGAATCATAAAGATAAATATAATTAGTAACAATACTAATATATATTTAATTATAACTTTTTTTTCAATTTTTGGATTATTTATAATTTCTTTATTTTATTTTATATTTTAAGGCTTTAAGTTAATAAAACTAATAACCTTCAAAGCTATAAATAAAGAAATTTCTTTAAGCCTTAGTAAAAATTACTCCTTCAAAATTGCAGTTTGATATCATTATTGACTATAAGACCTAATAAAATTTGTCCTTATTTGATTAAGAAGAATAAATCTTATAAATAGATTTACAATCTATCGCCTAAATTTCAGCCACTTAATCAATAACCGCGACAATGATTATTTTCTACAAATCATAAAGATATTGGAACTTTATATTTTATCTTTGGAGCTTGAGCTGGGATAGTCGGAACATCATTAAGAATTTTAATTCGAGCCGAATTAGGTCATCCTGGAGCATTAATCGGAGATGACCAAATTTATAATGTAATTGTAACTGCACATGCTTTTATTATAATTTTTTTTATAGTTATACCTATTATAATTGGTGGATTTGGAAATTGATTAGTGCCTTTAATATTAGGTGCTCCTGATATAGCATTCCCGCGAATAAATAATATAAGATTTTGATTACTACCCCCTGCTCTTTCTTTATTATTAGTGAGAAGAATAGTTGAAAACGGAGCTGGAACAGGATGAACTGTTTATCCACCTTTATCTGCTGGAATTGCCCACGGTGGAGCTTCAGTTGATTTAGCTATTTTTTCTTTACACTTAGCGGGAATTTCCTCAATTCTAGGAGCTGTAAATTTTATTACAACTGTAATTAATATACGATCAACAGGAATTTC
			ATTAGATCGAATACCTTTATTTGTTTGATCAGTAGTAATTACTGCTTTATTATTACTATTATCATTACCAGTATTAGCTGGAGCTATTACTATATTATTAACAGATCGAAATTTAAACACATCATTTTTTGACCCAGCTGGAGGAGGAGACCCTATTTTATACCAACATTTATTTTGATTTTTTGGTCACCCTGAAGTTTATATTTTAATTTTACCTGGATTCGGAATAATCTCTCATATTATTAGACAAGAATCAGGAAAAAAAGAAACTTTTGGTTCTTTAGGAATAATTTATGCTATATTAGCTATTGGATTATTAGGATTTATTGTGTGAGCTCATCACATATTTACAGTCGGGATAGACGTTGATACTCGAGCTTATTTCACTTCAGCCACTATAATTATTGCAGTTCCTACTGGTATTAAAATTTTCAGATGATTAGCTACTTTACATGGAACTCAACTTTCTTATTCTCCAGCTATTTTATGAGCTTTAGGATTTGTATTTTTATTCACAGTAGGAGGATTAACAGGAGTTGTTTTAGCTAATTCATCAGTAGATATTATTTTACATGATACTTACTATGTAGTAGCTCATTTTCATTATGTTTTATCAATAGGAGCTGTATTTGCTATTATAGCAGGTTTTATTCATTGATATCCTTTATTTACTGGTTTAACATTAAATAATAAATGATTAAAAAGTCAATTTATTATTATATTTATTGGAGTAAATTTAACATTTTTTCCTCAACATTTTTTAGGATTAGCTGGGATACCTCGACGATACTCAGATTATCCAGATGCTTACACAACATGAAATATTGTGTCTACTATTGGATCAACTATTTCATTATTAGGAATTCTATTCTTTTTTTATATTATTTGAGAAAGTTTAGTATCACAACGACAAGTAATTTATCCAATTCAATTAAATTCATCTATTGAATGATATCAAAATACTCCACCAGCTGAACATAGATATTCTGAATTACCACTACTAACAAATTAATTTCTAATATGGCAGATTAGTGCAATAGATTTAAGCTCTATATATAAAGTATTTTACTTTTATTAGAAAATAAATGTCTACATGAGCTAATTTAGGTTTACAAGATAGAGCCTCTCCTTTAATGGAACAATTAATTTTTTTTCACGATCACGCATTATTAATTTTAGTAATAATTACAGTATTAGTGGGATACTTAATATTTATATTATTTTTTAATAATTATGTAAATCGATTTCTTTTACATGGACAACTTATTGAAATAATTTGAACTATTTTACCAGCAATTATTTTATTATTTATTGCTCTTCCTTCTTTACGTTTACTTTACTTATTAGATGAAATTAATGAACCATCCGTAACTTTAAAAAGAATTGGTCATCAATGATATTGAAGCTACGAATATTCAGATTTTAATACTATTGAATTTGATTCATATATAATTCCAACAAATGAATTAACAACTGATGGATTTCGATTATTAGATGTTGATAACCGAGTAATTTTACCTATAAACTCTCAAATTCGAATTTTAGTGACAGCTGCTGACGTTATTCATTCTTGAACAGTTCCTGCTTTAGGAGTAAAAGTTGATGGAACACCAGGACGATTAAATCAAACTAATTTCTTTATTAATCGACCAGGTTTATTTTATGGTCAATGTTCAGAAATTTGTGGGGCTAATCATAGATTTATACCAATTGTAATTGAAAGTGTTCCTGTAAATCACTTTATTAAATGAATTTCTAGAAATAATTCTTCATTAGATGACTGAAAGCAAGTATTGGTCTCTTAAACCATTTTATAGTAAATTAGCACTTACTTCTAATGATCAAAAAATTAGTTAAATATATAACATTAGTATGTCAAACTAAAATTATTAAATAATTAATATTTTTTAATCCCACAAATAGCACCAATTAGATGATTATTATTATTTATTATTTTTTCTATTACATTTATTTTATTTTGTTCTATAAATTATTATTCT
			TACATTCCAAATTCACCTAAATCTAATGAATTAAAAAATATTAATTTAAATTCAATAAATTGAAAATGATAACAAATTTATTTTCCGTATTTGACCCTTCAGCTATTTTTAATTTATCACTTAATTGATTAAGAACATTTTTAGGACTTTTAATAATTCCATCAATTTACTGATTAATACCTTCTCGTTATAATATTGTATGAAATTCAATTTTATTAACTCTTCATAAAGAATTCAAAACTTTATTAGGACCATCAGGTCATAATGGATCTACTTTTATTTTTATTTCTTTATTTTCATTAATTTTATTTAATAATTTTATAGGATTATTTCCATATATTTTTACAAGAACAAGTCATTTAACTTTAACTTTATCTTTAGCTTTACCTTTATGATTATGTTTTATAATATATGGTTGAATTAACCATACACAACATATATTTGCTCACTTAGTCCCTCAAGGAACACCTGCTATTTTAATACCTTTTATAGTATGTATTGAAACTATTAGAAATATTATTCGACCTGGAACATTAGCTGTCCGATTAACTGCTAATATAATTGCTGGACATTTATTATTAACTCTTTTAGGAAATACAGGACCTTCTATATCTTATTTATTAGTGACATTTTTATTAACAGCTCAAATTGCTTTATTAGTATTAGAATCAGCTGTAGCTATAATTCAATCTTATGTATTTGCTGTATTAAGAACTCTATACTCTAGAGAAGTAAATTAATGTCTACACACTCAAATCACCCTTTTCATTTAGTGGATTACAGTCCATGACCATTAACAGGAGCTATTGGAGCTATAACAACTGTATCAGGTATAGTAAAATGATTTCATCAATATGATATGTCATTATTTTTATTAGGTAATATTATTACTATTTTAACAGTATATCAATGATGACGAGATGTATCACGAGAAGGAACATATCAAGGTTTACATACTTACGCAGTAACTATTGGTTTACGTTGAGGAATAATCTTATTTATTTTATCAGAAGTTTTATTTTTTGTAAGATTTTTTTGAGCTTTTTTTCATAGAAGTTTATCCCCCGCCATTGAATTAGGAGCATCATGACCTCCTATAGGAATTATTTCATTTAATCCATTCCAAATTCCCTTATTAAATACAGCTATTTTATTAGCTTCAGGAGTCACTGTGACTTGAGCTCATCATAGTCTTATAGAAAATAATCATTCACAAACTACTCAAGGTTTATTTTTTACAGTTTTATTAGGAGTATATTTTACGATACTTCAAGCTTACGAATATATTGAAGCTCCATTTACTATTGCAGACTCAGTTTATGGATCAACATTTTATATAGCAACAGGATTTCATGGAATTCATGTATTAATTGGAACAACTTTTTTATTAGTATGTTTATTACGACATTTAAATAATCACTTTTCAAAAAATCATCATTTTGGATTTGAAGCAGCTGCATGATATTGACATTTTGTTGATGTAGTTTGATTATTTTTATATATCACAATTTACTGGTGAGGAGGATAAGTTAATATTAGTTAAATTAATATTAATTTCATTAGTATTAATTTAACTAAATTTATTAATAATTAATTATCTATATAGTATAAAAGTATATTTGACTTCCAATCATAAGGTCTATTAATAAATAGTATAGATAATTTTTTCTATTATTTTTATTGCTTTATTAATTTTATTAATCACAACTATTGTTATAATTTTAGCTTCAATTTTATCAAAAAAAGCTTTAATTGACCGAGAAAAAAGATCCCCATTCGAATGCGGATTTGACCCAAAATCTTCATCTCGATTACCATTTTCTTTACGTTTTTTTTTAATTACTATTATTTTTTTAATTTTTGACGTAGAAATTGCATTAATTTTACCTATAATTATTATTATAAAATATTCTAATATTATAATTTGAACTATTACCTCTATTATTTTCATTTTAATTTTATTAATTGGTCTATATCATGAATGAAATCAAGGAATATTA
			AATTGATCAAATTAAT-TTTATATATATATATATATATAAAGGGTTGTAGTTAATTATAACATTTGATTTGCATTCAAAAAGTATTGAATATTCAATCTACCTTATTAATTGAATATGAAGCGATTAATTGCAGTTAGTTTCGACCTAACCTTAGGTAATTATTATACCCTTATTCTTTAATTGAAGCCAAAAAGAGGCGTATCACTGTTAATGATATAATTGAATTTTAAATTCCAATTAAGGAAGTATGGTGATCAAGTAAAAGCTGCTAACTTTTTTCTTTTAATGGTTAAATTCCATTTATACTTCTATTTATATAGTTTAAATAAAACCTTACATTTTCATTGTAATAATAAAATATTATATTTTTATAAATTACTAAAATTAATTCATTATATCCAAAGATTTAATAATCTCCGTAACATCTTCAATGTCAAACTCTAAATATAAGCTATTTGGATATAAAAATAATAAAAAATTTATTAAAATTAAAATTCAAAATACAAATAATATTAAATAAATTTTTAAAGAATTATTATGTATTAAAAATAAAGTTTTAGAGTAAGTAGATAATTTTTGGTATAAATGCTGACCCCCAAAATATTCTGACCAACCTTGATCAAAACTTTTTACAATTAATTGACCGTAATTCAAAGGATAAAAAATTATTCCATAAGTTCTAATATAAGGTATAAATCATATAGACCCTAAAAAAGTTCTTAAATTATATATAAACAAAGATTTATTTAAAAAATATAAATTTCTTAACGAAATTAAATATCCAGATAAACCCCCCACAATACATACAAATAATGTTAATAATTTTATATAAATAGGTAAACAAATTATATAAGGAAAAGGAAAAATTAATCAATTTAATATTCTACCTCCAATAATTCTTATAATTAATAATCCTATTATTCCACGAAGTATAATTCAACTTTCATCATTTAATATATTTAAACTACCACAATTTAAATCTCCAGTTATTGAATAATAAACTAATCGAAATGAATATCTAACAGTTAAACCTGTAGAAAAATAATATAAAAAAAATGAAAATATATTAACATTTCTAATTCTAACAATTTCTAAAATTATATCCTTAGAATAAAATCCAGCTAAAAAAGGTATCCCACATAAAGCTAAATTAGACACATTAAAACAAGCTGAAGTTAAAGGTATATGAATTCTTAATCCTCCTATTAAACGAATATCTTGAGAATTATTTATATTATGAATAATAGCTCCAGCACATATAAATAATAATGCTTTAAATAAAGCATGAGTTAATAAATGAAATATAGCTAATTTAAAAAATCCTATAGATAAAATTCTTATTATTAAACCTAATTGACTTAAAGTAGATAAAGCAATAATTTTTTTTAAATCAAATTCAAAATTAGCTCCTAACCCAGCTATAAATATAGTTAATCCAGATAATAATAATAATAATTGCCCTAACCAAGAAGTTCTTAAAATAATATTAAATCGAATTAATAAATATACACCAGCTGTAACTAAAGTAGAAGAATGAACTAAAGCAGAAACAGGTGTAGGAGCAGCCATAGCTGCTGGTAATCAAGAAGAAAAAGGAATTTGAGCTCTTTTAGTTATAGCAGCTAATATTATTAATCTACCAATTATTAATATTTCAAATTCATTTTGTATAATTTCTAAATAAAAAATATAATTTCATCTTCCATAATTTAATATTCAAGCAATAGCAAGAAGAAAAGCTACATCTCCAATTCGATTAGATAAGGCAGTTAATATACCAGCATTATAAGATTTAATATTTTGAAAATAAATAACTAAACAATAAGAAACAAGTCCTAATCCATCTCATCCTAATAAAATTCTAATTAAATTTGGTCTAATAATTAATAATATTATTGATAAAACAAACATTAATACTAGTATAATAAATCGATTAATATTATTATCATTTCTTATATATTCCTTTCTATAAAAAATTACTAAAGAAGCAATTATAAGA
			ACAAAAGATATAAACAATAAACTTATTCAATCAAAAAGGAAGGTTATAACAATTCTTGAAGAATTTAAAGAAACTACTTCTCATTCAATAAAATAAATTATATTATTTAATAAAAAATATAAACTTAATAAAAAACATGATAAACTAATAGAAATTAAATAAATAAATCTAATTCTACAAATTGATAAATATTTCACGATCTAAAATGAATTAATTCATATCACTAACACCACAAATTAGTATTTTTTTTAAACTATTTAAATATAATCATAATATAAATGATTCTCTTTTTAAAATTAATAAATTTAAAGGTAATCAATGTAAAAATATTAATAAATACTCCCGAATTTTTCCTCTTCTAAATGAATACACTCCAGAAAATAATTTTCCATGTTGTCTAAAAGAATATAAATATAAAGTATAAGCAGCTCTAAAAAAAGATAATAATGATAATATAATTATAGAAATTCAAGATCAAGAAACAATTCTATTTAATAAAGAAATTTCTCCTAATAAATTCAATGTAGGAGGAGCTGCTATATTAGCTGATCTTAATAAAAATCATCATAAAGTTATTGAAGGTATAAAATTTAATAACCCCTTATTGATTAATATTCTCCGACTTCCAAGACGTTCATAAGATACATTAGCTAAACAAAATAATCCAGAAGAACATAAACCATGGGCAATTATCAATGTGTAAGAACCAGATAAACCTCAGTAAGTTATAGTTAAAAGTCCTGATAAAACAATTCCTATATGAGCAACAGATGAATAAGCAATTAAAGCCTTTAAATCAGTTTGACGTAAACAAACTAATCTAACTAATACACCTCCTACTAATCTAATTCTAATTCAAACAAATCTATACTTCAAATTTATTAATTGTAAAAAAGCAATAACTCGTAATATCCCATAACCCCCTAATTTTAATATAATACCTGCTAAAATTATAGAACCAGAAACCGGAGCTTCAACATGAGCTTTAGGTAATCATAAATGAACTAAAAATATTGGTATTTTTACTAAAAAAGCACATAATAAACAAAAATATAATAAATCATAATTAAATATAAAATTATTTATTAAATAAAAATTTATAGAACCAATTTTATTTATAACATAAAAAATACCAATTAATATAGGTAAGGAAACTAATAAAGTATAAAACAATAAATATACACCCGCCTGTAAACGTTCTGGTTGATAACCTCATCCTAAAATCAAAAATAATGTAGGAATTAATCTTCTTTCAAAAAATAAATAAAATATGAATAATCTTATTCTTGAAAAAGTCAAAATTAATAATAATAATAAAATAACAATATTTAATAAAAATAAATTTTTATAATTATTATATTTATTAATTCTTTCTCTAGCTAATAATATTAATGAACAAATTCATAAACTTAATAAAATTAATCCATAAGATAATATATCACAACCTAAAAAATAAGAAATTTCTGATCAATAATTTATAAAATTATTTATTAGTAAAAAAATAAATCTAATAAAAACTATTATAATTTGTACCATTCAATATATATTATTAATAAAACAAAGAGGACTTAAAAATACTAAAAAAAAAATAATTTTTAACATTATATAATTCTAAAAGATTGAAAATAATCATTTCCATGAGTACGAATTATAGAAACTAAAATTGATAAACCTAAAGCTCCTTCACATACTCTAAATGTTAAAAATATTATTCTAAAATAATTTTCGTAATTTAATATATTTAAATAAATAAATAATATAAAAAATAATATTAAAACAATAAATTCTAAACTTAAAAGTATTGAAAGTAAATGTTTTCGATTAGATACAAAACAAAATAATCCTAAAATAAATAAAATTATAGGTAAACTTCAGTATAAAATTATAATCATTAGTTTTAATAGTTTAATAAAAACATTGGTCTTGTAAATCAAAAATAAGATTATTTCTTTTAAAACTTCAAGAGAAAAGAAATTTCTTTTTCATTAATCCCCAAAATT
			AATATTTTAAATAAACTATCTCTTGAAATTATTCAATTAATATTATACTCATTAATTATTACTACTTCTATTATTTTTCTAAATATAATTCATCCATTAGCTTTAGGATTAACTTTATTAATTCAAACAATTTTTGTATGTATATTAACTGGATTAATAACTAAAAGTTTTTGATATTCATATATTTTATTTTTAATTTTTTTGGGAGGAATACTTGTGTTATTTATTTATGTAACATCTTTAGCTTCTAATGAAATATTTAATTTATCAATTAAATTAACTGTATTTTCTTCATTTATTTTGATTTTTATATTAATTTTATCA-TTGTTATTGATAAAACTTCTTCTTCTTTATTTTTAATAAACAATGATATACAATCTATTATTAATATAAATTCTTATTTTATAGAAAATTCTTTATCTTTAAATAAATTATATAATTTTCCTACAAATTTTATTACAATTTTATTAATAAATTATTTATTAATTACTTTAATTGTTGTTGTAAAAATTACAAAATTATTTAAAGGACCTATTCGAATAATATCTTAATTAATGAATAAACCTTTACGAAATTCTCACCCTTTATTTAAAATTGCCAATAACGCTTTAGTAGATTTACCAGCTCCAATTAATATCTCAAGATGATGAAATTTTGGATCATTACTTGGATTATGTTTAATTATTCAAATTTTAACCGGATTATTTTTAGCTATACATTATACTGCTGATATTAATTTAGCTTTTTATAGTGTTAATCATATTTGTCGAGATGTTAATTATGGTTGATTATTACGAACCTTACACGCTAACGGTGCATCATTTTTCTTTATTTGTATTTATTTACATGTAGGACGAGGAATTTATTATGGTTCATATATATTCACTCCAACTTGATTAATTGGAGTAATTATTTTATTTTTAGTAATAGGAACAGCTTTTATAGGATATGTATTACCTTGAGGACAAATATCATTTTGAGGAGCTACTGTAATTACTAATTTATTATCAGCTATTCCTTATTTAGGTATAGATCTAGTTCAATGATTATGAGGTGGGTTTGCTGTTGATAACGCTACTTTAACTCGATTTTTTACATTCCATTTCATTTTACCATTTATTGTTCTTGCTATAACTATAATTCATTTATTATTTCTTCATCAAACAGGTTCAAATAACCCTATTGGATTAAATTCTAATATTGATAAAATTCCTTTTCATCCATATTTTACATTTAAGGATATTGTAGGATTTATTGTAATAATTTTTATTTTAATTTCATTAGTATTAATTAGACCAAATTTATTAGGAGACCCTGATAATTTTATCCCAGCTAATCCTTTAGTTACACCTGCCCATATTCAACCAGAATGATATTTTTTATTTGCTTATGCTATTTTACGATCAATTCCAAATAAATTAGGAGGAGTCATCGCATTAGTTTTATCAATCGCAATTCTAATAATCTTACCTTTTTATAATTTAAGAAAATTCCGAGGAATTCAATTTTATCCTATTAATCAAGTAATATTTTGATCTATATTAGTTACAGTAATTTTATTAACTTGAATCGGAGCTCGACCAGTTGAAGAACCTTATGTATTAATTGGACAAATTTTAACTGTTGTATATTTCTTATATTATTTAGTAAACCCATTAATCACAAAATGATGAGATAATTTATTAAATTAAATAGTTAATGAGCTTGAATAAGCGTATGTTTTGAAAACATAAGATAGAATTTAATTTTCTATTAACTTTACTAAAAAAAATTATTATAATAAAGAAAATAATAAAATTTTAAATCCAATAAAAAATAATAAATAATTTAAAGAAAAAGATAAAAAACATTTTCAAGCTAGATATATTAATTTATCATAACGAAATCGAGGTAAAGTACCTCGAGCTCAAATAAAAACAAAAGAAATAAAAGTTAATTTTATATAAAATAATAAATTAAATACATCACATCCTAAAAAAATAACACAAAATAATATTCT
			TATAAATAAAATTCTTGCATACTCAGCTATAAAAATTAAAGCAAAACCTCCTCTTCTATATTCTACATTAAACCCTGAAACTAATTCTGATTCTCCCTCAGCAAAATCAAAAGGAGTACGATTAGTTTCAGCTAATGAAATAGTTAATCATACTAAAGCTATAGGAAATAAAATAATTAAAAATCATATATAAACTTGATAAAAAAAAAAATAAATTATATTATAACTTCCAATTAAAAAAATGAAAGATAATAAAATTAAAGCTAAACTAACTTCATAAGAAATAGTTTGAGCTACAGCTCGCAAACCTCCTAGTAAAGCATAATTAGAATTAGAAGATCAACCAGCTACTATAACTGTATAAACTCCTAATCTAGTACAACATAAAAAAAATAAACCTCCTAAATTAAATGAATATAATTTTACAAAAAAAGGTATACATATTCAAACAAATAAAGATAAAAATAAAGAAAAAATTGGAGAAATATAATATCTTAAATAATTAGATAATAAAGGATAAGTTTGTTCTTTTGTAAATAATTTAATTGCATCACAAAAAGGTTGAGGAATTCCTATCAAACCAACTTTATTAGGACCTTTACGAATCTGAATATATCCTAAAACTTTTCGTTCTAATAAAGTTAAAAAAGCTACACTCACTAATACACAAATAATTAATAACAAACTTCCAATTAATGATAAAATAAATTCTATATAAAACAAGTACTATTTGTAATAAAAATTACATAAATAAATTCTAAATTTATTGCACTAATCTGCCAAAATAGTTTTACATTAATAATATTCTTATAAAAAATATAATTATTTTAATATTTGGTCCTTTCGTACTAAAATATCACAATTTTTTAAAGATAGAAACCAACCTGGCTTACACCGGTTTGAACTCAGATCATGTAAGAATTTAAAAGTCGAACAGACTTAAAATTTGAACGGCTACACCCAAAATTATATCTTAATCCAACATCGAGGTCGCAATCTTTTTTATCGATATGAACTCTCCAAAAAAATTACGCTGTTATCCCTAAAGTAACTTAATTTTTTAATCATTATTAATGGATCATTTATTCATAAATTAATGTTTTTAAAAATTAAAAGTTTTTTAAATTTTAATATCACCCCAATAAAATATTTTTTTTTATTAAAATTTAATTAATCTTTATAATTAAAATAAAAAAAAAATATAAAGATTTATAGGGTCTTCTCGTCTTTTAAATAAATTTTAGCTTTTTGACTAAAAAATAAAATTCTACAAAAATTTTAAATGAAACAGTTAATATCTCGTCCAACCATTCATTCCAGCCTTCAATTAAAAGACTAATGATTATGCTACCTTTGCACAGTCAAAATACTGCGGCCATTTAAAATTTTTCAGTGGGCAGGTTAGACTTTATATATAATTCAAAAAGACATGTTTTTGTTAAACAGGCGGATATTATTTTTGCCGAATTCTTTATTTAAACTTTTCATAAAAATTAATTTTAACATTATTATATACTAATTTTATCATTATTGCTTAATTTTATTAATTAAAATTAACATTTTAATAAATAATTAAAATTCAATAAATAATTTAATTTATAAAATAAATTATAACATATTTTTTAATAATTGCTAATTCTAAGCATATATTTATTAAATTTATTTAATATTTTTAAAAATTTATTTTATAGCTTATCCCATAAAATATTAAAATTATAAATTAATTAATTAAATAAATAATTAAGTAAATTTATAATTTCTAAATTAAATTTATTTCTTAAAAAACTAGATACCTTTAAAAACGAATAACATTTCATTTCTAATATAATATTATAAATAATTTTGTTACATTAACTTAAATATTATATTAACTCTTTTAAAATCGAGAAAAATAAATATTTATTTTTTATTTAATAAACGCTGATACACAAGGTACAATAAATTAAATTTTCTTTTTAAATAAAAATTTTTCAAATTATTTCAATTTTCTTTTACAATAC
			TAATAAACTATTATTAAAATTATTTTTTCTTTAAACAATACTAAAACTATAAATTTTATAGTTATTTCTAATAATTAGAAAAAAAATAATAAAAATTAATAAATAAAAACTAAATCAATTTATATTGATTTGCACAAAAATCTTTTCAATGTAAATGAAATACTTTACTTAATAAGCTTTAAATTGTCATTCTAGATACACTTTCCAGTACATCTACTATGTTACGACTTATCTTACCTTAATAATAAGAGCGACGGGCGATGTGTACATATTTTAGAGCTAAAATCAAATTATTAATCTTTATAATTTTACTACTAAATCCACTTTCAAAAATTTTTTCATAATTTTATCCATATAAATAAATTTATTGTAACCCATTATTACTTAAATATAAGCTACACCTTGATCTGATATAAATTTTTATTAAAATTATTGAATATTATTATTCTTATAAAATATTCTGATAACGACGGTATATAAACTGATTACAAACTCAAGTAAGGTCCATCGTGGATTATCGATTACAAAACAGGTTCCTCTAGATAGACTAAAATACCGCCAAATTTTTTAAGTTTCAAGAACATAACTATTACTACTTTAGCAATTTATTTACATTTTAAATAATAGGGTATCTAATCCTAGTTTTTTATTAAAATTTTTTAACTTCAATTATATTTTTACATAATAATTTAAATATAAAATTTCACTTAATATATTTAATTTTATTATCATTAATAAATTTAATTTAATTAATACTAAAAAAATTTATTCGTATTAGTGGTATAACCGCGACTGCTGGCACCAATTTGGTCAATACTTTTTAATATTGCTATTTCTAAATTTCTTTAATTAATAAAATTAATTA
		</sequence>
		<sequence>
			<taxon idref="Drosophila_simulans_SRR2397088"/>
			--TGAATTGCCTGATAAAAAGGATTACCTTGATAGGGTAAATCATGCAGTTTTCTGCATTCATTGACTGATTTATATGTTATTTATAAAGAAGGTTTTATATTTAATAGAATTAAACTATTTCTAAAAGTATCAAAAACTTTTGTGCATCATACACCAAAATATATTTATATAAAAAGATAAGCTAATAAAGCTACTGGGTTCATACCCCATTTATAAAGGTTATAGTCCTTTTCTTTTTAATTTTTAATAATTCATCAAAAATTTTATTTATTACAATTATAATTATTGGGACATTAATTACAGTTACATCTAATTCTTGGTTAGGAGCTTGAATAGGTTTAGAAATTAATTTGTTATCTTTTATTCCCCTATTAAGAGATAATAATAATTTAATATCTACAGAAGCTTCTTTAAAATATTTTTTAACCCAAGCTTTAGCTTCAACTGTTTTGTTATTTTCTTCAATTTTATTAATATTAAAAAATAATTTAAATAATGAAATTAATGAATCTTTTACATCCATAATTATTATATCAGCTTTACTATTAAAAAGCGGGGCCGCTCCTTTCCATTTTTGATTTCCTAATATAATGGAAGGTTTAACATGAATAAATGCTTTAATATTAATAACTTGACAAAAAATTGCACCTTTAATACTAATTTCTTATCTTAATATTAAATATCTATTATTAATTAGAGTAATTTTATCAGTAATTATTGGAGCTATCGGAGGGTTAAACCAAACTTCTTTACGAAAATTAATAGCATTTTCTTCTATTAATCATTTAGGGTGAATACTAAGATCTTTAATAATTAGAGAATCAGTTTGACTTATTTATTTTTTTTTTTATTCATTTTTATCATTTGTATTAACATTTATATTTAATATTTTTAAATTATTTCATTTAAATCAATTATTTTCTTGATTTGTAAACAGAAAAATTTTAAAATTTACATTATTTATAAATTTTTTATCATTGGGAGGATTGCCCCCATTTTTAGGATTTTTACCAAAATGACTTGTAATCCAACAATTAACATTATGTAATCAATATTTTTTATTAATATTAATAATAATATCAACTTTAATTACACTATTTTTTTATTTACGAATTTGTTATTCTGCTTTTATAATAAATTATTTCGAAAATAATTGAATCATAAAGATAAATATAATTAGTAACAATACTAATATATATTTAATTATAACTTTTTTTTCAATTTTTGGATTATTTATAATTTCTTTATTTTATTTTATATTTTAAGGCTTTAAGTTAATAAAACTAATAACCTTCAAAGCTATAAATAAAGAAATTTCTTTAAGCCTTAGTAAAAATTACTCCTTCAAAATTGCAGTTTGATATCATTATTGACTATAAGACCTAATAAAATTTGTCCTTATTTGATTAAGAAGAATAAATCTTATAAATAGATTTACAATCTATCGCCTAAATTTCAGCCACTTAATCAATAACCGCGACAATGATTATTTTCTACAAATCATAAAGATATTGGAACTTTATATTTTATCTTTGGAGCTTGAGCTGGAATAGTCGGAACATCATTAAGAATTTTAATTCGAGCCGAATTAGGTCATCCTGGAGCATTAATTGGAGATGATCAAATTTATAATGTAATTGTAACTGCACATGCTTTTATTATAATTTTTTTTATAGTTATACCTATTATAATTGGTGGATTTGGAAATTGATTAGTGCCTTTAATATTAGGTGCCCCTGATATAGCATTTCCGCGAATAAATAATATAAGATTTTGATTACTACCCCCTGCTCTTTCTTTATTATTAGTGAGAAGAATAGTTGAAAACGGAGCTGGAACAGGATGAACTGTTTATCCACCTTTATCTGCTGGAATTGCCCACGGTGGAGCTTCAGTTGATTTAGCTATTTTTTCTTTACATTTAGCTGGAATTTCCTCAATTCTAGGAGCTGTAAATTTTATTACAACTGTAATTAATATACGATCAACAGGAATTTC
			ATTAGATCGTATACCTTTATTTGTTTGATCAGTAGTTATTACTGCTTTATTATTACTATTATCATTACCAGTATTAGCTGGAGCTATTACTATATTATTAACAGATCGAAATTTAAACACATCATTTTTTGACCCAGCTGGAGGAGGAGACCCTATTTTATACCAACATTTATTTTGATTTTTTGGTCACCCTGAAGTTTATATTTTAATTTTACCTGGATTTGGAATAATTTCTCATATTATTAGACAAGAATCAGGAAAAAAGGAAACTTTTGGTTCTTTAGGAATAATTTATGCTATATTAGCTATTGGATTATTAGGATTTATTGTATGAGCTCATCATATATTTACAGTCGGGATAGACGTAGATACACGAGCTTATTTCACTTCAGCTACTATAATTATTGCAGTTCCTACTGGTATTAAAATTTTTAGCTGATTAGCTACTTTACATGGAACTCAACTTTCTTATTCTCCAGCTATTTTATGAGCTTTAGGATTTGTATTTTTATTCACAGTAGGAGGATTAACAGGAGTTGTTTTAGCTAATTCATCAGTAGATATTATTTTACATGATACTTACTATGTAGTAGCTCATTTTCATTATGTTTTATCAATAGGAGCTGTATTTGCTATTATAGCAGGTTTTATTCATTGATATCCTTTATTTACTGGTTTAACATTAAATAATAAATGATTAAAAAGTCAATTTATTATTATATTTATTGGAGTAAATTTAACATTTTTTCCTCAACATTTTTTAGGATTAGCTGGAATACCTCGACGATACTCAGATTATCCAGATGCTTACACAACATGAAATGTTGTATCTACTATTGGATCAACTATTTCATTATTAGGAATTCTATTCTTTTTTTATATTATTTGAGAAAGTTTAGTATCACAACGACAAGTAATTTATCCAATTCAATTAAATTCATCTATTGAATGATACCAAAATACTCCACCAGCTGAACATAGATATTCTGAATTACCACTACTAACAAATTAATTTCTAATATGGCAGATTAGTGCAATAGATTTAAGCTCTATATATAAAGTATTTTACTTTTATTAGAAAATAAATGTCTACATGAGCTAATTTAGGTTTACAAGATAGAGCCTCTCCTTTAATGGAACAATTAATTTTTTTTCACGATCACGCATTATTAATTTTAGTAATAATTACAGTATTAGTAGGATACTTAATATTTATATTATTTTTTAATAATTATGTAAATCGATTTCTTTTACATGGACAACTTATTGAAATAATTTGAACTATTTTACCAGCAATTATTTTATTATTTATTGCTCTTCCTTCTTTACGTTTACTTTACTTATTAGATGAAATTAATGAACCATCCGTAACTTTAAAAAGAATTGGTCATCAATGATATTGAAGCTACGAATATTCAGATTTTAATAATATTGAATTTGACTCATATATAATTCCAACAAATGAATTAACAACTGATGGATTTCGATTATTAGATGTTGATAACCGAGTAATTTTACCTATAAATTCTCAAATTCGAATTTTAGTAACAGCTGCTGACGTTATTCATTCTTGAACAGTTCCCGCTTTAGGAGTAAAAGTTGATGGAACACCAGGACGATTAAATCAAACTAATTTCTTTATTAATCGACCAGGTTTATTTTATGGTCAATGTTCAGAAATTTGTGGAGCTAATCATAGATTTATACCAATTGTAATTGAAAGTGTTCCTGTAAATCACTTTATTAAATGAATTTCTAGAAATAATTCTTCATTAGATGACTGAAAGCAAGTATTGGTCTCTTAAACCATTTTATAGTAAATTAGCACTTACTTCTAATGATCAAAAAATTAGTTAAATATATAACATTAGTATGTCAAACTAAAATTATTAAATAATTAATATTTTTTAATCCCACAAATAGCACCAATTAGATGATTATTATTATTTATTATTTTTTCTATTACATTTATTTTATTTTGTTCTATAAATTATTATTCT
			TATATTCCAAATTCACCTAAATCTAATGAATTAAAAAATATTAATTTAAATTCAATAAATTGAAAATGATAACAAATTTATTTTCCGTATTTGACCCTTCAGCTATTTTTAATTTATCACTTAATTGATTAAGAACATTTTTAGGACTTTTAATAATTCCATCAATTTACTGATTAATACCTTCTCGTTATAATATTGTATGAAATTCAATTTTATTAACTCTTCATAAAGAATTCAAAACTTTATTAGGACCATCAGGTCATAATGGATCTACTTTTATTTTTATTTCTTTATTTTCATTAATTTTATTTAATAATTTTATAGGATTATTTCCATATATTTTTACAAGAACAAGTCATTTAACTTTAACTTTATCTTTAGCTTTACCTTTATGATTATGTTTTATAATATATGGTTGAATTAATCATACACAACATATATTTGCTCACTTAGTCCCTCAAGGAACACCTGCTATTTTAATACCTTTTATAGTATGTATTGAAACTATTAGAAATATTATTCGACCTGGAACATTAGCTGTTCGATTAACTGCTAATATAATTGCTGGACATTTATTATTAACTCTTTTAGGAAATACAGGACCTTCTATATCTTATTTATTAGTGACATTTTTATTAACAGCTCAAATTGCTTTATTAGTATTAGAATCAGCTGTAGCTATAATTCAATCTTATGTATTTGCTGTATTAAGAACTCTATACTCTAGAGAAGTAAATTAATGTCTACACACTCAAATCACCCTTTTCATTTAGTGGATTACAGTCCATGACCATTAACAGGAGCTATTGGAGCTATAACAACTGTATCAGGTATAGTAAAATGATTTCATCAATATGATATGTCATTATTTTTATTAGGTAATATTATTACTATTTTAACAGTATATCAATGATGACGAGATGTATCACGAGAAGGAACATATCAAGGTTTACATACTTACGCAGTAACTATTGGTTTACGTTGAGGAATAATCTTATTTATTTTATCAGAAGTTTTATTTTTTGTAAGATTTTTTTGAGCTTTTTTTCATAGAAGTTTATCACCCGCCATTGAATTAGGAGCATCATGACCTCCTATAGGAATTATTTCATTTAATCCATTTCAAATTCCTTTATTAAATACAGCTATTTTATTAGCTTCAGGAGTCACTGTGACTTGAGCTCATCATAGTCTTATAGAAAATAATCATTCACAAACTACTCAAGGTTTATTTTTTACAGTTTTATTGGGAGTATATTTTACGATACTTCAAGCTTACGAATATATTGAAGCTCCATTTACTATCGCAGACTCAGTTTATGGATCAACATTTTATATAGCAACAGGATTTCATGGAATTCATGTATTAATTGGAACAACTTTTTTATTAGTATGTTTATTACGACATTTAAATAATCACTTTTCAAAAAATCATCATTTTGGATTTGAAGCAGCTGCATGATATTGACATTTTGTTGATGTAGTTTGATTATTTTTATATATCACAATTTACTGGTGAGGAGGATAAGTTAATATTAGTTAAATTAATATTAATTTCATTAATATTAATTTAACTAAATTTATTAATAATTAATTATCTATATAGTATAAAAGTATATTTGACTTCCAATCATAAGGTCTATTAATAAATAGTATAGATAATTTTTTCTATTATTTTTATTGCTTTATTAATTTTATTAATCACAACTATTGTTATAATTTTAGCTTCAATTTTATCAAAAAAAGCTTTAATTGACCGAGAAAAAAGATCCCCATTTGAATGCGGATTTGACCCAAAATCTTCATCTCGATTACCATTTTCTTTACGTTTTTTTTTAATTACTATTATTTTTTTAATTTTTGACGTAGAAATTGCATTAATTTTACCTATAATTATTATTATAAAATATTCTAATATTATAATTTGAACTATTACCTCTATTATTTTCATTTTAATTTTATTAATTGGTCTATACCATGAATGAAATCAAGGAATATTA
			AATTGATCAAATTAATATTTATATATAT-TATATATATAAAGGGTTGTAGTTAATTATAACATTTGATTTGCATTCAAAAAGTATTGAATATTCAATCTACCTTATTAATTGAATATGAAGCGATTAATTGCAGTTAGTTTCGACCTAACCTTAGGTAATTATTATACCCTTATTCTTTAATTGAAGCCAAAAAGAGGCGTATCACTGTTAATGATATAATTGAATTTTAAATTCCAATTAAGGAAGTATGGTGATCAAGTAAAAGCTGCTAACTTTTTTCTTTTAATGGTTAAATTCCATTTATACTTCTATTTATATAGTTTAAATAAAACCTTACATTTTCATTGTAATAATAAAATATTATATTTTTATAAATTACTAAAATTAATTCATTATATCCAAAGATTTAATAATCTCCGTAACATCTTCAATGTCAAACTCTAAATATAAGCTATTTGGATATAAAAATAATAAAAAATTTATTAAAATTAAAATTCAAAATACAAATAATATTAAATAAATTTTTAAAGAATTATTATGTATTAAAAATAAAGTTTTAGAGTAAGTAGATAATTTTTGGTATAAATGCTGGCCCCCAAAATATTCTGATCAACCTTGATCAAAACTTTTTACAATTAATTGACCATAATTCAAAGGATAAAAAATTATTCCATAAGTTCTAATATAAGGTATAAATCATATAGACCCTAAAAAAGTTCTTAAATTATATATAAACAAAGATTTATTTAAAAAATATAAATTTCTTAAAGAAATTAAATATCCAAATAAACCCCCCACAATACATACAAATAATGTTAATAATTTTATATAAATAGGTAAACAAATTATATAAGGAAAAGGAAAAATTAATCAATTTAATATTCTACCTCCAATAATTCTTATAATTAATAATCCTATTATTCCACGAAGTATAATTCAACTTTCATCATTTAATATATTTAAACTACCACAATTTAAATCTCCAGTTATTGAATAATAAACTAATCGAAATGAATATCTAACAGTTAAACCTGTAGAAAAATAATATAAAAAAAATGAAAATATATTAACATTTCTAATTCTAACAATTTCTAAAATTATATCCTTAGAATAAAATCCAGCTAAAAAAGGTATCCCGCATAAAGCTAAATTAGACACATTAAAACAAGCTGAAGTTAAAGGTATATGAATTCTTAATCCTCCTATTAAACGAATATCTTGAGAATTATTTATATTATGAATAATAGCTCCAGCACATATAAATAATAATGCTTTAAATAAAGCATGAGTTAATAAATGAAATATAGCTAATTTAAAAAATCCTATAGACAAAATTCTTATTATTAAACCTAATTGACTTAAAGTAGATAAAGCAATAATTTTTTTTAAATCAAATTCAAAATTAGCTCCTAACCCAGCCATAAATATAGTTAATCCAGATAATAATAATAATAATTGCCCTAACCAAGAAGTTCTTAAAATAATATTAAATCGAATTAATAAATATACACCAGCTGTAACTAAAGTAGAAGAATGAACTAAAGCAGAAACAGGTGTAGGGGCAGCCATAGCTGCTGGTAATCAAGAAGAAAAAGGAATTTGAGCTCTTTTAGTTATAGCAGCTAATATTATTAATCTTCCAATTATTAATATTTCAAATTCATTTTGTATAATTTCTAAATAAAAAATATAATTTCATCTTCCATAATTTAATATTCAAGCAATAGCAAGAAGAAAAGCTACATCTCCAATTCGATTAGATAAGGCAGTTAATATACCAGCATTATAAGATTTAATATTTTGAAAATAAATAACTAAACAATAAGAAACAAGTCCTAATCCATCTCATCCTAATAAAATTCTAATTAAATTTGGTCTAATAATTAATAATATTATTGATAAAACAAACATTAATACTAGTATAATAAATCGATTAATATTATTATCATTTCTTATATATTCCTTTCTATAAAAAATTACTAAAGAAGCAATTATAAGA
			ACAAAAGATATAAACAATAAACTTATTCAATCAAAAAGGAAGGTTATAACAATTCTTGAAGAATTTAAAGAAACTACTTCTCATTCAATAAAATAAATTATATTATTTAATAAAAAATATAAACTTAATAAAAAACATGATAAACTAATAGAAATTAAATAAATAAATCTAATTCTACAAATTGATAAATATTTCACGATCTAAAATGAATTAATTCATATCACTAACACCACAAATTAGTATTTTTTTTAAACTATTTAAATATAATCATAATATAAATGATTCTCTTTTTAAAATTAATAAATTTAAAGGTAATCAATGTAAAAATATTAATAAATACTCCCGAATTTTTCCTCTTCTAAATGAATACACTCCAGAAAATAATTTTCCATGTTGTCTAAAAGAATATAAATATAAAGTATAAGCAGCTCTAAAAAAAGATAATAATGATAATATAATTATAGAAATTCAAGATCAAGAAACAATTCTATTTAATAAAGAAATTTCTCCTAATAAATTCAATGTAGGAGGAGCTGCTATATTAGCTGATCTTAATAAAAATCATCATAAAGTTATTGAAGGTATAAAATTTAATAACCCCTTATTAATTAATATTCTTCGACTCCCAAGACGTTCATAAGATACATTAGCTAAACAAAATAACCCAGAAGAACATAAACCATGGGCAATTATTAATGTATAAGAACCAGATAAACCTCAGTAAGTCATAGTTAAAAGTCCTGATAAAACAATTCCTATATGAGCAACAGACGAATAAGCAATTAAAGCCTTTAAATCAGTTTGACGTAAACAAACTAATCTAACTAATACACCTCCTACTAATCTAATTCTAATTCAAACAAATCTATACTTCAAATTTATTAATTGTAAAAAAGCAATAACTCGTAATAACCCATAACCTCCTAATTTTAATATAATACCTGCTAAAATTATAGAACCAGAAACCGGAGCTTCAACATGAGCTTTAGGTAATCATAAATGAACTAAAAATATTGGTATTTTTACTAAAAAAGCACATAATAAACAAAAATATAATAAATCATAATTAAATATAAAATTATTTATTAAATAAAAATTTATAGAACCAATTTTATTTATAACATAAAAAATACCAATTAATATAGGTAAGGAAACTAATAAAGTATAAAACAATAAATATACACCCGCCTGTAAACGTTCTGGTTGATAACCTCATCCTAAAATCAAAAATAATGTAGGAATTAGTCTTCTTTCAAAAAATAAATAAAATATGAATAATCTTATTCTTGAAAAAGTCAAAATTAATAATAATAATAAAATAACAATATTTAATAAAAATAAATTTTTATAATTATTATATTTATTAATTCTTTCTCTAGCTAATAATATTAATGAACAAATTCATAAACTTAATAAAATTAATCCATAAGATAATATATCACAACCTAAAAAATAAGAAATTTCTGATCAATAATTTATAAAATTATTTATTAGTAAAAAAATAAATCTAATAAAAACTATTATAATTTGTACCATTCAATATATATTATTAATAAAACAAAGAGGAGTTAAAAATACTAAAAAAAAAATAATTTTTAACATTATATAATTCTAAAAGATTGAAAATAATCATTTCCATGAGTACGAATTATAGAAACTAAAATTGATAAACCTAAAGCTCCTTCACATACTCTAAATGTTAAAAATATTATTCTAAAATAATTTTCATAATTTAATATATTTAAATAAATAAATAATATAAAAAATAATATTAAAACAATAAATTCTAAACTTAAAAGTATTGAAAGTAAATGTTTTCGATTAGATACAAAACAAAATAATCCTAAAATAAATAAAATTATAGGTAAACTTCAGTATAAAATTATAATCATTAGTTTTAATAGTTTAATAAAAACATTGGTCTTGTAAATCAAAAATAAGATTATTTCTTTTAAAACTTCAAGAGAAAAGAAATTTCTTTTTCATTAATCCCCAAAATT
			AATATTTTAAATAAACTATCTCTTGAAATTATTCAATTAATATTATACTCATTAATTATTACTACTTCTATTATTTTTCTAAATATAATTCATCCATTAGCTTTAGGATTAACTTTATTAATTCAAACAATTTTTGTATGTATATTAACTGGATTAATAACTAAAAGTTTTTGATATTCATATATTTTATTTTTAATTTTTTTAGGAGGAATACTTGTGTTATTTATTTACGTAACATCTTTAGCTTCTAATGAAATATTTAATTTATCAATTAAATTAACTGTATTTTCTTCATTTATTTTGATTTTTATAATAATTTTATCACTTGTTATTGA-AAAACTTCTTCTTCTTTATTTTTAATAAATAATGACATACAATCTATTATTAATATAAATTCTTATTTTATAGAAAATTCTTTATCTTTAAATAAATTATATAATTTTCCTACAAATTTTATTACAATTTTATTAATAAATTATTTATTAATTACTTTAATTGTTGTTGTAAAAATTACAAAATTATTTAAAGGACCTATTCGAATAATATCTTAATTAATGAATAAACCTTTACGAAATTCTCACCCTTTATTTAAAATTGCCAATAACGCTTTAGTAGATTTACCAGCTCCAATTAATATCTCAAGATGATGAAATTTTGGATCATTACTTGGGTTATGTTTAATTATTCAAATTTTAACCGGATTATTTTTAGCTATACACTATACTGCTGATATCAATTTAGCTTTTTATAGTGTTAATCATATCTGTCGAGATGTTAATTATGGTTGATTATTACGAACCTTACACGCTAACGGTGCATCATTTTTTTTTATTTGTATTTATTTACATGTAGGACGAGGAATTTATTATGGTTCATATATATTCACTCCAACTTGATTAATTGGAGTAATTATTTTATTTTTAGTAATAGGAACAGCTTTTATAGGATATGTATTACCTTGAGGACAAATATCATTTTGAGGAGCTACTGTAATTACTAATTTATTATCAGCTATTCCTTATTTAGGTATAGATTTAGTTCAATGATTATGAGGTGGATTTGCCGTTGATAACGCTACTTTAACTCGATTTTTTACATTCCATTTTATTTTACCATTTATTGTTCTTGCTATAACTATAATTCATTTATTATTTCTTCACCAAACAGGTTCTAATAACCCTATTGGATTAAATTCTAATATTGATAAAATTCCTTTTCATCCATATTTTACATTTAAGGATATTGTAGGATTTATTGTAATAATTTTTATTTTAATTTCATTAGTATTAATTAGACCAAATTTATTAGGAGACCCTGATAATTTTATCCCAGCTAATCCTTTAGTTACACCTGCCCATATTCAACCAGAATGATATTTTTTATTTGCTTATGCTATTTTACGATCAATTCCAAATAAATTAGGTGGAGTCATTGCATTAGTTTTATCAATCGCAATTCTAATAATCTTACCTTTTTATAATTTAAGAAAATTCCGAGGAATTCAATTTTATCCTATTAATCAAGTAATATTTTGATCTATATTAGTTACAGTAATTTTATTAACTTGAATTGGAGCTCGACCAGTTGAAGAACCTTATGTATTAATTGGACAAATTTTAACTGTTGTATATTTCTTATATTATTTAGTAAACCCATTAATTACAAAATGATGAGATAATTTATTAAATTAAATAGTTAATGAGCTTGAATAAGCGTATGTTTTGAAAACATAAGATAGAATTTAATTTTCTATTAACTTTACTAAAAAAAATTATTATAATAAAGAAAATAATAAAATTTTAAATCCAATAAAAAATAATAAATAATTTAAAGAAAAAGATAAAAAACATTTTCAAGCTAGATATATTAATTTATCATAACGAAATCGAGGTAAAGTACCTCGAGCTCAAATAAAAACAAAAGAAATAAAAGTTAATTTTATATAAAATAATAAATTAAATACATCACATCCTAAAAAAATAACACAAAATAATATTCT
			TATAAATAAAATTCTTGCATATTCAGCTATAAAAATTAAAGCAAAACCCCCTCTTCTATATTCTACATTAAATCCTGAAACTAATTCTGATTCTCCCTCAGCAAAATCAAAAGGAGTACGATTAGTTTCAGCTAATGAAATAGTTAATCATACTAAAGCCATAGGAAATAAAATAATTAAAAATCATATATAAACTTGATAAAAAAAAAAATAAATTATATTATAACTTCCAATTAAAAAAATGAAAGATAATAAAATTAAAGCTAAACTAACTTCATAAGAAATAGTTTGAGCTACAGCTCGCAAACCTCCTAATAAAGCATAATTAGAATTAGAAGATCAACCAGCTACTATAACTGTATAAACCCCTAATCTAGTACAACATAAAAAAAATAAACCTCCTAAATTAAATGAATATAATTTTACAAAAAAAGGTATACATATTCAAACAAATAAAGATAAAAATAAAGAAAAAATTGGAGAAATATAATATCTTAAATAATTAGATAATAAAGGATAAGTTTGTTCTTTTGTAAATAATTTAATTGCATCACAAAAAGGTTGAGGAATTCCTATCAAACCAACTTTATTAGGACCTTTACGAATCTGAATATATCCTAAAACTTTTCGTTCTAATAAAGTTAAAAAAGCTACACTCACTAATACACAAATAATTAATAACAAACTTCCAATTAATGATAAAATAAATTCTATATAAAACAAGTACTATTTGTAATAAAAATTACATAAATAAATTCTAAATTTATTGCACTAATCTGCCAAAATAGTTTTACATTAATAATATTCTTATAAAAAATATAATTATTTTAATATTTGGTCCTTTCGTACTAAAATATCACAATTTTTTAAAGATAGAAACCAACCTGGCTTACACCGGTTTGAACTCAGATCATGTAAGAATTTAAAAGTCGAACAGACTTAAAATTTGAACGGCTACACCCAAAATTATATCTTAATCCAACATCGAGGTCGCAATCTTTTTTATCGATATGAACTCTCCAAAAAAATTACGCTGTTATCCCTAAAGTAACTTAATTTTTTAATCATTATTAATGGATCATTTATTCATAAATTAATGTTTTTAAAAATTAAAAGTTTTTTAAATTTTAATATCACCCCAATAAAATATTTTTTTTTATTAAAATTTAATTAATCTTTATAATTAAAATAAAAAAAAAATATAAAGATTTATAGGGTCTTCTCGTCTTTTAAATAAATTTTAGCTTTTTGACTAAAAAATAAAATTCTACAAAAATTTTAAATGAAACAGTTAATATCTCGTCCAACCATTCATTCCAGCCTTCAATTAAAAGACTAATGATTATGCTACCTTTGCACAGTCAAAATACTGCGGCCATTTAAAATTTTTCAGTGGGCAGGTTAGACTTTATATATAATTCAAAAAGACATGTTTTTGTTAAACAGGCGGATATTATTTTTGCCGAATTCTTTATTTAAACTTTTCATAAAAATTAATTTTAACATTATTATATACTAATTTTATCATTATTGCTTAATTTTATTAATTAAAATTAACATTTTAATAAATAATTAAAATTCAATAAATAATTTAATTTATAAAATAAATTATAACATATTTTTTAATAATTGCTAATTCTAAGCATATATTTATTAAATTTATTTAATATTTTTAAAAATTTATTTTATAGCTTATCCCATAAAATATTAAAATTATAAATTAATTAATTAAATAAATAATTAAGTAAATTTATAATTTCTAAATTAAATTTATTTCTTAAAAAACTAGATACCTTTAAAAACGAATAACATTTCATTTCTAATATAATATTATAAATAATTTTGTTACATTAACTTAAATATTATATTAACTCTTTTAAAATCGAGAAAAATAAATATTTATTTTTTATTTAATAAACGCTGATACACAAGGTACAATAAATTAAATTTTCTTTTTAAATAAAATTTTTTCAAATTATTTCAATTTTCTTTTACAATAC
			TAATAAACTATTATTAAAATTATTTTTTCTTTAAACAATACTAAAACTATAAATTTTATAGTTATTTCTAATAATTAGATAAAAAATAATAAAAATTAATAAATAAAAACTAAATCAATTTATATTGATTTGCACAAAAATCTTTTCAATGTAAATGAAATACTTTACTTAATAAGCTTTAAATTGTCATTCTAGATACACTTTCCAGTACATCTACTATGTTACGACTTATCTTACCTTAATAATAAGAGCGACGGGCGATGTGTACATATTTTAGAGCTAAAATCAAATTATTAATCTTTATAATTTTACTACTAAATCCACTTTCAAAAATTTTTTCATAATTTTATCCATATAAATAAATTTATTGTAACCCATTATTACTTAAATATAAGCTACACCTTGATCTGATATAAATTTTTATTAAAATTATTGAATATTATTATTCTTATAAAATATTCTGATAACGACGGTATATAAACTGATTACAAACTCAAGTAAGGTCCATCGTGGATTATCGATTACAAAACAGGTTCCTCTAGATAGACTAAAATACCGCCAAATTTTTTAAGTTTCAAGAACATAACTATTACTACTTTAGCAATTTATTTACATTTTAAATAATAGGGTATCTAATCCTAGTTTTTTATTAAAATTTTTTAACTTCAATTATATTTTTACATAATAATTTAAATATAAAATTTCACTTAATATATTTAATTTTATTATCATTAATAAATTTAATTTAATTATTACTAAAAAAATTTATTCGTATTAGTGGTATAACCGCGACTGCTGGCACCAATTTGGTCAATACTTTTTAATATTGCTATTTCTAAATTTCTTTAATTAATAAAATTAATTA
		</sequence>
		<sequence>
			<taxon idref="Drosophila_simulans_SRR2396820"/>
			----AATTGCCTGATAAAAAGGATTACCTTGATAGGGTAAATCATGCAGTTTTCTGCATTCATTGACTGATTTATATGTTATTTATAAAGAAGGTTTTATATTTAATAGAATTAAACTATTTCTAAAAGTATCAAAAACTTTTGTGCATCATACACCAAAATATATTTATATAAAAAGATAAGCTAATAAAGCTACTGGGTTCATACCCCATTTATAAAGGTTATAGTCCTTTTCTTTTTAATTTTTAATAATTCATCAAAAATTTTATTTATTACAATTATAATTATTGGGACATTAATTACAGTTACATCTAATTCTTGGTTAGGAGCTTGAATAGGTTTAGAAATTAATTTGTTATCTTTTATTCCCCTATTAAGAGATAATAATAATTTAATATCTACAGAAGCTTCTTTAAAATATTTTTTAACCCAAGCTTTAGCTTCAACTGTTTTGTTATTTTCTTCAATTTTATTAATATTAAAAAATAATTTAAATAATGAAATTAATGAATCTTTTACATCCATAATTATTATATCAGCTTTACTATTAAAAAGCGGGGCCGCTCCTTTCCATTTTTGATTTCCTAATATAATGGAAGGTTTAACATGAATAAATGCTTTGATATTAATAACTTGACAAAAAATTGCACCTTTAATACTAATTACTTATCTTAATATTAAATATCTATTATTAATTAGAGTAATTTTATCAGTAATTATCGGAGCTATCGGAGGGTTAAACCAAACTTCTTTACGAAAACTAATAGCATTTTCTTCTATCAATCATTTAGGGTGAATACTAAGATCTTTAATAATTAGAGAATCAGTTTGGTTTATTTATTTTTTTTTTTATTCATTTTTATCATTTGTATTAACATTTATATTTAATATTTTTAAATTATTTCATTTAAATCAATTATTTTCTTGATTTGTAAATAGAAAAATTTTAAAATTTACATTATTTATAAATTTTTTATCATTGGGAGGATTGCCCCCATTTTTAGGATTTTTACCAAAATGACTTGTAATCCAACAATTAACATTATGTAATCAATATTTTTTATTATTAATAATAATAATATCAACTTTAATTACATTATTTTTTTATTTACGAATTTGTTATTCTGCTTTTATAATAAATTATTTCGAAAATAATTGAATCATAAAGATAAATATAATTAGTAGTAATACTAATATATATTTAATTATAACTTTTTTTTCAATTTTTGGATTATTTATAATTTCTTTATTTTATTTTATATTTTAAGGCTTTAAGTTAATAAAACTAATAACCTTCAAAGCTATAAATAAAGAAATTTCTTTAAGCCTTAGTAAAAATTACTCCTTCAAAATTGCAGTTTGATATCATTATTGACTATAAGACCTAATAAAA---GTCCTTATTTGATTAAGAAGAATAAATCTTATAAATAGATTTACAATCTATCGCCTAAACTTCAGCCACTTAATCAGTGACCGCGACAATGATTATTTTCTACAAATCATAAAGATATTGGAACTTTATATTTTATCTTTGGAGCTTGAGCTGGGATAGTCGGAACATCATTAAGAATTTTAATTCGAGCCGAATTAGGACATCCTGGAGCATTAATCGGAGATGACCAAATTTATAATGTAATTGTAACTGCACATGCTTTTATTATAATTTTTTTTATAGTTATACCTATTATAATTGGTGGATTTGGAAATTGATTAGTGCCTTTAATATTAGGTGCCCCTGATATAGCATTCCCGCGAATAAATAATATAAGATTTTGATTACTACCCCCTGCTCTTTCTTTATTATTAGTGAGAAGAATAGTTGAAAACGGAGCTGGGACAGGATGAACTGTTTACCCACCTTTATCTGCTGGAATTGCCCACGGTGGAGCTTCAGTTGATTTAGCTATTTTTTCTTTACACTTAGCGGGAATTTCCTCAATTCTAGGAGCTGTAAATTTTATTACAACTGTAATTAATATACGGTCAACAGGAATTTC
			ATTAGATCGAATACCTTTATTTGTTTGATCAGTAGTAATTACTGCTTTATTATTACTTTTATCATTACCAGTATTAGCTGGAGCTATTACTATATTATTAACAGATCGAAATTTAAACACATCATTTTTTGACCCAGCTGGAGGAGGAGACCCTATTTTATACCAACATTTATTTTGATTTTTTGGTCACCCTGAAGTTTATATTTTAATTTTACCTGGATTCGGAATAATCTCTCATATTATTAGACAAGAATCAGGAAAAAAAGAAACTTTTGGTTCTTTAGGAATAATTTATGCTATATTAGCTATTGGGTTATTAGGATTTATTGTGTGAGCTCATCACATATTTACAGTCGGGATAGACGTTGATACTCGAGCTTATTTCACTTCAGCCACTATAATTATTGCAGTTCCTACTGGTATTAAAATTTTCAGATGATTAGCTACTTTACATGGAACTCAACTTTCTTATTCCCCAGCTATTTTATGAGCTTTAGGATTTGTATTTTTATTTACAGTAGGGGGGTTAACAGGAGTTGTTTTAGCTAATTCATCAGTAGATATTATTTTACATGATACTTACTATGTAGTAGCTCATTTTCATTATGTTTTATCAATAGGAGCTGTATTTGCTATTATAGCAGGTTTTATTCATTGATATCCTTTATTTACTGGTTTAACATTAAATAATAAATGATTAAAAAGTCAATTTATTATTATATTTATTGGAGTAAATTTAACATTTTTTCCTCAACATTTTTTAGGATTAGCTGGGATACCTCGACGATATTCAGATTATCCAGATGCTTACACAACATGAAATGTTGTATCTACTATTGGATCAACTATTTCATTATTAGGAATTCTATTCTTTTTTTATATTATTTGAGAAAGTTTAGTATCACAACGACAAGTAATTTATCCAATTCAATTAAATTCATCTATTGAATGGTATCAAAATACTCCACCAGCTGAACATAGATATTCTGAATTACCACTACTAACAAATTAATTTCTAATATGGCAGATTAGTGCAATAGATTTAAGCTCTATATATAAAGTATTTTACTTTTATTAGAAAATAAATGTCTACATGAGCTAATTTAAGTTTACAAGATAGAGCCTCTCCTTTAATGGAACAATTAATTTTTTTTCACGATCACGCATTATTAATTTTAGTAATAATTACAGTATTAGTGGGATACTTAATATTTATATTATTTTTTAATAATTATGTAAATCGATTTCTTTTACATGGACAACTTATTGAAATAATTTGAACTATTTTACCAGCAATTATTTTATTATTTATTGCTCTTCCTTCTTTACGTTTACTTTACTTATTAGATGAAATTAATGAACCATCCGTAACTTTAAAAAGAATTGGTCATCAATGATATTGAAGCTACGAATATTCAGATTTTAATAATATTGAATTTGATTCATATATAATTCCAACAAATGAATTATCAATTGATGGATTTCGATTATTAGATGTTGATAACCGAGTAATTTTACCTATAAATTCTCAAATTCGAATTTTAGTGACAGCTGCTGACGTTATTCATTCTTGAACAATTCCTGCTTTAGGAGTAAAAGTTGATGGAACACCAGGACGATTAAATCAAACTAATTTTTTTATTAATCGACCAGGTTTATTTTATGGTCAATGTTCAGAAATTTGTGGAGCTAATCATAGATTTATACCAATTGTAATTGAAAGTGTTCCTGTAAATCACTTTATTAAATGAATTTCTAGAAATAATTCTTCATTAGATGACTGAAAGCAAGTATTGGTCTCTTAAACCATTTTATAGTAAATTAGCACTTACTTCTAATGA--AAAAAATTAGTTAAATATATAACATTAGTATGTCAAACTAAAATTATTAAATAATTAATATTTTTTAATCCCACAAATAGCACCAATTAGATGATTATTATTATTTATTATTTTTTCTATTACATTTATTTTATTTTGTTCTATTAATTATTATTCT
			TACATGCCAGATTCACCTAAATCTAATGAATTAAAAAACATTAATTTAAATTCAATAAACTGAAAATGATAACAAATTTATTTTCTGTATTTGACCCTTCAGCTATTTTTAATTTATCACTTAATTGATTAAGAACATTTTTAGGACTTTTAATAATTCCATCAATTTACTGATTAATACCTTCTCGTTATAATATTGTATGAAATTCAATTTTATTAACTCTTCATAAAGAATTCAAAACTTTATTAGGACCATCAGGTCATAATGGATCTACTTTTATTTTTATTTCTTTATTTTCATTAATTTTATTTAATAATTTTATAGGATTATTTCCATATATTTTTACAAGAACAAGTCATTTAACTTTAACTTTATCTTTAGCTTTACCTTTATGATTATGTTTTATATTATACGGTTGAATTAATCATACACAACATATATTTGCTCACTTAGTCCCTCAAGGAACACCTGCTATTTTAATACCTTTTATAGTATGTATTGAAACTATTAGAAATATTATTCGACCTGGAACATTAGCTGTTCGATTAACTGCTAATATAATTGCTGGACATTTATTATTAACTCTTTTAGGAAATACAGGACCTTCTATATCTTATTTATTAGTGACATTTTTATTAACAGCTCAAATTGCTTTATTAGTATTAGAATCAGCTGTAGCTATAATTCAATCTTATGTATTTGCTGTATTAAGAACTCTATACTCTAGAGAAGTAAATTAATGTCTACACACTCAAATCACCCTTTTCATTTAGTGGATTACAGTCCATGACCATTAACAGGAGCTATTGGAGCTATAACAACTGTATCAGGTATAGTAAAATGATTTCATCAATATGATATGTCATTATTTTTATTAGGTAATATTATTACTATTTTAACAGTATATCAATGATGACGAGATGTATCACGAGAAGGAACATATCAAGGTTTACATACTTACGCAGTAACTATTGGTTTACGTTGAGGAATAATCTTATTTATTTTATCAGAAGTTTTATTTTTTGTAAGATTTTTTTGAGCTTTTTTTCATAGAAGTTTATCCCCCGCCATTGAATTAGGAGCATCATGACCTCCTATGGGAATTATTTCATTTAATCCATTCCAAATTCCCTTATTAAATACAGCTATTTTATTAGCTTCAGGAGTTACTGTAACCTGAGCTCATCATAGTCTTATAGAAAATAATCATTCACAAACTACTCAAGGTTTATTTTTCACAGTTTTATTGGGAGTATATTTTACAATACTCCAAGCTTACGAATATATTGAAGCTCCATTTACTATCGCAGATTCAGTTTATGGATCAACATTTTATATAGCAACAGGATTTCATGGAATTCATGTATTAATTGGAACAACTTTTTTATTAGTATGTTTATTACGACATTTAAATAATCACTTTTCAAAAAATCATCATTTTGGATTTGAAGCAGCTGCATGATATTGACATTTTGTTGATGTAGTTTGATTATTTTTATATATCACAATTTACTGGTGAGGAGGATAAGTTAATATTAATTTCATTAATATTAATTTCATTAATATTAATTAAACTAAATTTATTAATAATTAATTATCTATATAGTATAAAAGTATATTTGACTTCCAATCATAAGGTCTATTAATAAATAGTATAGATAATTTTTTCTATTATTTTTATTGCTTTATTAATTTTATTAATCACAACTATTGTTATAATTTTAGCTTCAATTTTATCAAAAAAAGCTTTAATCGACCGAGAAAAAAGATCTCCTTTTGAATGCGGATTTGACCCAAAATCTTCATCTCGATTACCATTTTCTTTACGTTTTTTTTTAATTACTATTATTTTTTTAATTTTTGACGTAGAAATTGCATTAATTTTACCTATAATTATTATTATAAAATATTCTAATATTATAATTTGAACTATTACCTCTATTATTTTCATTTTAATTTTATTAATTGGTCTATATCATGAATGAAATCAAGGAATATTA
			AATTGATCAAATTAAT-TTTAT--AT----------ATAAAGGGTTGTAGTTAATTATAACATTTGATTTGCATTCAAAAAGTATTGAATATTCAATCTACCTTATTAATTGAATATGAAGCGATTAATTGCAGTTAGTTTCGACCTAACCTTAGGTAATTATTATACCCTTATTCTTTAATTGAAGCCAAAAAGAGGCGTATCACTGTTAATGATATAATTGAATTTTAAATTCCAATTAAGGAAGTATGGTGATCAAGTAAAAGCTGCTAACTTTTTTCTTTTAATGGTTAAATTCCATTTATACTTCTATTTATATAGTTTAAATAAAACCTTACATTTTCATTGTAATAATAAAATATTATATTTTTATAAATTACTAAAATTAATTCATTATATCCAAAGATTTAATAATCTCCGTAACATCTTCAATGTCAAACTCTAAATATAAGCTATTTGGATATAAAAATAATAAAAAATTTATTAAAATTAAAATTCAAAATACAAATAATATTAAATAAATTTTTAAAGAATTATTATGTATTAAAAATAAAGTTTTAGAGTAAGTAGATAATTTTTGGTATAAATGCTGACCCCCAAAATATTCTGACCAACCTTGATCAAAACTTTTTACAATTAATTGGCCATAATTCAAAGGATAAAAAATTATTCCATAAGTTCTAATATAAGGTATAAATCATATAGACCCTAAAAAAGTTCTTAAATTATATATAAACAAAGATTTATTTAAAAAATATAAATTTCTTAACGAAATTAAATACCCAGATAAACCCCCCACAATACATACAAATAATGTTAATAATTTTATATAAATAGGTAAACAAATTATATAAGGAAAAGGAAAAATTAATCAATTTAATATTCTACCTCCAATAATTCTTATAATTAATAATCCTATTATTCCACGAAGTATAATTCAACTTTCATCATTTAATATATTTAAACTACCACAATTTAAATCTCCAGTTATTGAATAATAAACTAATCGAAATGAATATCTAACAGTTAAACCTGTAGAAAAATAATATAAAAAAAATGAAAATATATTAACATTTCTAATTCTAACAATTTCTAAAATTATATCCTTAGAATAAAATCCAGCTAAAAAAGGTATCCCGCATAAAGCTAAATTAGATACATTAAAACAAGCTGAAGTTAAAGGTATATGAATTCTTAATCCCCCTATTAAACGAATATCTTGAGAATTATTTATATTATGAATAATAGCTCCAGCACATATAAATAATAATGCTTTAAATAAAGCATGAGTTAATAAATGAAATATAGCTAATTTAAAAAATCCTATAGATAAAATTCTTATTATTAAACCTAATTGACTTAAAGTAGATAAAGCAATAATTTTTTTTAAATCAAATTCAAAATTAGCTCCTAACCCAGCTATAAATATAGTTAATCCAGATAATAATAATAATAATTGCCCTAACCAAGAAGTTCTTAAAATAATATTAAATCGAATTAATAAATATACACCAGCTGTAACTAAAGTAGAAGAATGAACTAAAGCAGAAACAGGTGTAGGGGCAGCTATAGCTGCTGGTAATCAAGAAGAAAAAGGAATTTGAGCTCTTTTAGTTATAGCAGCTAATATTATTAATCTACCAATTACTAATATTTCAAATTCATTTTGTATAATTTCTAAATAAAAAATATAATTTCATCTTCCATAATTTAATATTCAAGCAATAGCAAGAAGAAAAGCTACATCTCCAATTCGATTAGATAAGGCAGTTAATATACCAGCATTATAAGATTTAATATTTTGAAAATAAATAACTAAACAATAAGAAACAAGTCCTAATCCATCTCATCCTAATAAAATTCTAATTAAATTTGGTCTAATAATTAATAATATTATTGATAAAACAAACATTAATACTAGTATAATAAATCGATTAATATTATTATCATTTCTTATATATTCCTTTCTATAAAAAATTACTAAAGAAGCAATTATAAGA
			ACAAAAGATATAAACAATAAACTTATTCAATCAAAAAGGAAGGTTATAACAATTCTTGAAGAATTTAAAGAAACTACTTCTCATTCAATAAAATAAATTATATTATTTAATAAAAAATATAAACTTAATAAAAAACATGATAAACTAATAGAAATTAAATAAATAAATCTAATTCTACAAATTGATAAATATTTCACGATCTAAAATGAATTAATTCATATCACTAACACCACAAATTAGTATTTTTTTTAAACTATTTAAATATAATCATAATATAAATGATTCTCTTTTTAAAATTAATAAATTTAAAGGTAATCAATGTAAAAATATTAATAAATACTCCCGAATTTTTCCTCTTCTAAATGAATATACTCCAGAAAATAATTTTCCATGTTGTCTAAAAGAATATAAATATAAAGTATAAGCAGCTCTAAAAAAAGATAATAATGATAATATAATTATAGAAATTCAAGATCAAGAAACAATTCTATTTAATAAAGAAATTTCTCCTAATAAATTCAATGTAGGAGGAGCTGCTATATTAGCTGATCTTAATAAAAATCATCATAAAGTTATTGAAGGTATAAAATTTAATAACCCCTTATTAATTAATATTCTCCGACTTCCAAGACGTTCATAAGATACATTAGCTAAACAAAATAATCCAGAAGAACATAAACCATGGGCAATTATCAATGTGTAAGAACCAGATAAACCTCAGTAAGTTATAGTTAAAAGTCCTGATAAAACAATTCCTATATGAGCAACAGACGAATAAGCAATTAAAGCCTTTAAATCAGTTTGACGTAAACAAACTAATCTAACTAATACACCTCCTACTAATCTAATTCTAATTCAAACAAATCTATACTTCAAATTTATTAATTGTAAAAAAGCAATAACTCGTAATATCCCATAACCCCCTAATTTTAATATAATACCTGCTAAAATTATAGAACCAGAAACCGGAGCTTCAACATGAGCTTTAGGTAATCATAAATGAACTAAAAATATTGGTATTTTTACTAAAAAAGCACATAATAAACAAAAATATAATAAATCATAATTAAATATAAAATTATTTATTAAATAAAAATTTATAGAACCAATTTTATTTATAACATAAAAAATACCAATTAATATAGGTAAGGAAACTAATAAAGTATAAAACAATAAATATACACCCGCCTGTAAACGTTCTGGTTGATAACCTCAACCTAAAATCAAAAATAATGTAGGAATTAATCTTCTTTCAAAAAATAAATAAAATATGAATAATCTTATTCTTGAAAAAGTCAAAATTAATAATAATAATAAAATAACAATATTTAATAAAAATAAATTTTTATAATTATTATATTTATTAATTCTTTCTCTAGCTAATAATATTAATGAACAAATTCATAAACTTAATAAAATTAATCCATAAGATAATATATCACAACCTAAAAAATAAGAAATTTCTGATCAATAATTTATAAAATTATTTATTAGTAAAAAAATAAATCTAATAAAAAATATT-TAATTTGTACCATTCAATATATATTATTAATAAAACAAAGAGGACTTAAAAATACTAAAAAAAAAATAATTTTTAACATTATATAATTCTAAAAGATTGAAAATAATCATTTCCATGAGTACGAATTATAGAAACTAAAATTGATAAACCTAAAGCTCCTTCACATACTCTAAATGTTAAAAATATTATTCTAAAATAATTTTCGTAATTTAATATATTTAAATAAATAAATAATATAAAAAATAATATTAAAACAATAAATTCTAAACTTAAAAGTATTGAAAGTAAATGTTTTCGATTAGATACAAAACAAAATAATCCTAAAATAAATAAAATTATAGGTAAACTTCAGTATAAAATTATAATCATTAGTTTTAATAGTTTAATAAAAACATTGGTCTTGTAAATCAAAAATAAGATTATTTCTTTTAAAACTTCAAGAGAAAAGAAATTTCTTTTTCATTAATCCCCAAAATT
			AATATTTTAAATAAACTATCTCTTGAAATTATTCAATTAATATTATACTCATTAATTATTACTACTTCTATTATTTTTCTAAATATAATTCATCCATTAGCTTTAGGATTAACTTTATTAATTCAAACAATTTTTGTATGTATATTAACTGGATTAATAACTAAAAGTTTTTGATATTCATATATTTTATTTTTAATTTTTTTGGGAGGAATACTTGTGTTATTTATTTATGTAACATCTTTAGCTTCTAATGAAATATTTAATTTATCAATTAAATTAACTGTATTTTCTTCATTTATTTTGATTTTTATATTAATTTTATCACTTATTATTGACAAAACTTCTTCTTCTTTATTTTTAATAAACAATGACATACAATCTATTATTAATATAAATTCTTATTTTATAGAAAATTCTTTATCTTTAAATAAATTATATAATTTTCCTACAAATTTTATTACAATTTTATTAATAAATTATTTATTAATTACTTTAATTGTTGTTGTAAAAATTACAAAATTATTTAAAGGACCTATTCGAATAATATCTTAATTAATGAATAAACCTTTACGAAATTCTCACCCTTTATTTAAAATTGCCAATAACGCTTTAGTAGATTTACCAGCTCCAATTAATATCTCAAGATGATGAAATTTTGGATCATTACTTGGGTTATGTTTAATTATTCAAATTTTAACCGGATTATTTTTAGCTATACATTATACTGCTGATATTAATTTAGCTTTTTATAGTGTTAATCATATTTGTCGAGATGTTAATTATGGTTGATTATTACGAACCTTACACGCTAACGGTGCATCATTTTTTTTTATTTGTATTTATTTACATGTAGGACGAGGAATTTATTATGGTTCATATATATTCACTCCAACTTGATTAATTGGAGTAATTATTTTATTTTTAGTAATAGGAACAGCTTTTATAGGATATGTATTACCTTGAGGACAAATATCATTTTGAGGAGCTACTGTAATTACTAATTTATTATCAGCTATTCCTTATTTAGGTATAGATCTAGTTCAATGATTATGAGGTGGGTTTGCCGTTGATAACGCTACTTTAACTCGATTTTTTACATTCCATTTCATTTTACCATTTATTGTTCTTGCTATAACTATAATTCATTTATTATTTCTTCACCAAACAGGTTCTAATAACCCCATTGGATTAAATTCTAATATTGATAAAATTCCTTTTCATCCATATTTTACATTTAAGGATATTGTAGGATTTATTGTAATAATTTTTATTTTAATTTCATTAGTATTAATTAGACCAAATTTATTAGGAGACCCTGATAATTTTATCCCAGCTAATCCTTTAGTTACACCTGCCCATATTCAACCAGAATGATATTTTTTATTTGCTTATGCTATTTTACGATCAATTCCAAATAAATTAGGAGGAGTCATCGCATTAGTTTTATCAATCGCAATTCTAATAATCTTACCTTTTTATAATTTAAGAAAATTCCGAGGAATTCAATTTTATCCTATTAATCAAGTAATATTTTGATCTATATTAGTTACAGTAATTTTATTAACTTGAATCGGAGCTCGACCAGTTGAAGAACCTTATGTATTAATTGGACAAATTTTAACTGTTGTATATTTCTTATATTATTTAGTAAACCCATTAATTACAAAATGATGAGATAATTTATTAAATTAAATAGTTAATGAGCTTGAATAAGCGTATGTTTTGAAAACATAAGATAGAATTTAATTTTCTATTAACTTTACTAAAAAAAATTATTATAATAAAGAAAATAATAAAATTTTAAATCCAATAAAAAATAATAAATAATTTAAAGAAAAAGATAAAAAACATTTTCAAGCTAGATATATTAATTTATCATAACGAAATCGGGGTAAAGTACCTCGAATTCAAATAAAAACAAAAGAAATAAAAGTTAATTTTATATAAAATAATAAATTAAATACATCACATCCTAAAAAAATAACACAAAATAATATTCT
			TATAAATAAAATTCTTGCATACTCAGCTATAAAAATTAAAGCAAAACCTCCTCTTCTATATTCTACATTAAATCCTGAAACTAATTCTGATTCTCCCTCAGCAAAATCAAAAGGAGTTCGATTAGTTTCAGCTAATGAAATAGTTAATCATACTAAACCTATAGGAAATAAAATAATTAAAAATCATATATAAACTTGATAAAAAAAAAAATAAATTATATTATAACTTCCAATTAAAAAAATAAAAGATAACAAAATTAAAGCTAAACTAACTTCATAAGAAATAGTCTGAGCTACAGCTCGCAAACCTCCTAGTAAAGCATAATTAGAATTAGAAGATCAACCAGCTACTATAACTGTATAAACTCCCAATCTAGTACAACATAAAAAAAATAAACCTCCTAAATTAAATGAATATAATTTTACAAAAAAAGGTATACATATTCAAACAAATAAAGATAAAAATAAAGAAAAAATTGGAGAAATATAATATCTTAAATAATTAGATAATAAAGGATAAGTTTGTTCTTTTGTAAATAATTTAATTGCATCACAAAAAGGTTGAGGAATTCCTATCAAACCAACTTTATTAGGACCTTTACGAATCTGAATATATCCTAAAACTTTTCGTTCTAATAAAGTTAAAAAAGCTACACTCACTAATACACAAATAATTAATAACAAACTTCCAATTAATGATAAAATAAATTCTATATAAAACAAGTACTATTTGTAATAAAAATTACATAAATAAATTCTAAATTTATTGCACTAATCTGCCAAAATAGTTTTACATTAATAATATTCTTATAAAAAATATAATTATTTTAATATTTGGTCCTTTCGTACTAAAATATCACAATTTTTTAAAGATAGAAACCAACCTGGCTTACACCGGTTTGAACTCAGATCATGTAAGAATTTAAAAGTCGAACAGACTTAAAATTTGAACGGCTACACCCAAAATTATATCTTAATCCAACATCGAGGTCGCAATCTTTTTTATCGATATGAACTCTCCAAAAAAATTACGCTGTTATCCCTAAAGTAACTTAATTTTTTAATCATTATTAATGGATCATTTATTCATAAATTAATGTTTTTAAAAATTAAAAGTTTTTTAAATTTTAATATCACCCCAATAAAATATTTTTTTTTATTAAAATTTAATTAATCTTTATAATTAAAATAAAAAAAAAATATAAAGATTTATAGGGTCTTCTCGTCTTTTAAATAAATTTTAGCTTTTTGACTAAAAAATAAAATTCTACAAAAATTTTAAATGAAACAGTTAATATCTCGTCMAACCATTCATTCCAGCCTTCAATTAAAAGACTAATGATTATGCTACCTTTGCACAGTCAAAATACTGCGGCCATTTAAAA-----CAGTGGGCAGGTTAGACTTTATATATAATTCAAAAAGACATGTTTTTGTTAAACAGGCGGATATTATTTTTGCCGAATTCTTTATTTAAACTTTTCATAAAAATTAATTTTAACATTATTATATACTAATTTTATCATTATTGCTTAATTTTATTAATTAAAATTAACATTTTAATAAATAATTAAAATTCAATAAATAATTTAATTTATAAAATAAATTATAACATATTTTTTAATAATTGCTAATTCTAAGCATATATT----------------------------------------------------------------------------------------------------------------------------------------------------------------TTTCATTTCTAATATAATATTATAAATAATTTTGTTACATTAACTTAAATATTATATTAACTCTTTTAAAATCGAGAAAAATAAATATTTATTTTTTATTTAATAAACGCTGATACACAAGGTACAATAAATTAAATTTTCTTTTTAAATAAAAATTTTTCAAATTATTTCAATTTTCTTTTACAATAC
			TAATAAACTATTATTAAAATTATTTTTTCTTTAAACAATACTAAAACTATAAATTTTATAGTTATTTCTAATAATTAGAAAAAAAATAATAAAAATTAATAAATAAAAACTAAATCAATTTATATTGATTTGCACAAAAATCTTTTCAATGTAAATGAAATACTTTACTTAATAAGCTTTAAATTGTCATTCTAGATACACTTTCCAGTACATCTACTATGTTACGACTTATCTTACCTTAATAATAAGAGCGACGGGCGATGTGTACATATTTTAGAGCTAAAATCAAATTATTAATCTTTATAATTTTACTACTAAATCCACTTTCAAAAATTTTTTCATAATTTTATCCATATAAATAAATTTATTGTAACCCATTATTACTTAAATATAAGCTACACCTTGATCTGATATAAATTTTTATTAAAATTATTGAATATTATTATTCTTATAAAATATTCTGATAACGACGGTATATAAACTGATTACAAACTCAAGTAAGGTCCATCGTGGATTATCGATTACAAAACAGGTTCCTCTAGATAGACTAAAATACCGCCAAATTTTTTAAGTTTCAAGAACATAACTATTACTACTTTAGCAATTTATTTACATTTTAAATAATAGGGTATCTAATCCTAGTTTTTTATTAAAATTTTTTAACTTCAATTATATTTTTACATAATAATTTAAATATAAAATTTCACTTAATATATTTAATTTTATTATTATTAATAAATTTAATTTAATTATTACTAAAAAAATTTATTCGTATTAGTGGTATAACCGC-ACTGCTGGCACCAATTTGGTCAATACTTTTTAAT-T--CTATTTCTAAATT-----------------------
		</sequence>
		<sequence>
			<taxon idref="Drosophila_simulans_SRR2396823"/>
			----AATTGCCTGATAAAAAGGATTACCTTGATAGGGTAAATCATGCAGTTTTCTGCATTCATTGACTGATTTATATGTTATTTATAAAGAAGGTTTTATATTTAATAGAATTAAACTATTTCTAAAAGTATCAAAAACTTTTGTGCATCATACACCAAAATATATTTATATAAAAAGATAAGCTAATAAAGCTACTGGGTTCATACCCCATTTATAAAGGTTATAGTCCTTTTCTTTTTAATTTTTAATAATTCATCAAAAATTTTATTTATTACAATTATAATTATTGGGACATTAATTACAGTTACATCTAATTCTTGGTTAGGAGCTTGAATAGGTTTAGAAATTAATTTGTTATCTTTTATTCCCCTATTAAGAGATAATAATAATTTAATATCTACAGAAGCTTCTTTAAAATATTTTTTAACCCAAGCTTTAGCTTCAACTGTTTTGTTATTTTCTTCAATTTTATTAATATTAAAAAATAATTTAAATAATGAAATTAATGAATCTTTTACATCCATAATTATTATATCAGCTTTACTATTAAAAAGCGGGGCCGCTCCTTTCCATTTTTGATTTCCTAATATAATGGAAGGTTTAACATGAATAAATGCTTTGATATTAATAACTTGACAAAAAATTGCACCTTTAATACTAATTACTTATCTTAATATTAAATATCTATTATTAATTAGAGTAATTTTATCAGTAATTATCGGAGCTATCGGAGGGTTAAACCAAACTTCTTTACGAAAACTAATAGCATTTTCTTCTATTAATCATTTAGGGTGAATACTAAGATCTTTAATAATTAGAGAATCAGTTTGGTTTATTTATTTTTTTTTTTATTCATTTTTATCATTTGTATTAACATTTATATTTAATATTTTTAAATTATTTCATTTAAATCAATTATTTTCTTGATTTGTAAATAGAAAAATTTTAAAATTTACATTATTTATAAATTTTTTATCATTGGGAGGATTGCCCCCATTTTTAGGATTTTTACCAAAATGACTTGTAATCCAACAATTAACATTATGTAATCAATATTTTTTATTATTAATAATAATAATATCAACTTTAATTACATTATTTTTTTATTTACGAATTTGTTATTCTGCTTTTATAATAAATTATTTCGAAAATAATTGAATCATAAAGATAAATATAATTAGTAGTAATACTAATATATATTTAATTATAACTTTTTTTTCAATTTTTGGATTATTTATAATTTCTTTATTTTATTTTATATTTTAAGGCTTTAAGTTAATAAAACTAATAACCTTCAAAGCTATAAATAAAGAAATTTCTTTAAGCCTTAGTAAAAATTACTCCTTCAAAATTGCAGTTTGATATCATTATTGACTATAAGACCTAATAAAAT--GTCCTTATTTGATTAAGAAGAATAAATCTTATAAATAGATTTACAATCTATCGCCTAAACTTCAGCCACTTAATCAGTGACCGCGACAATGATTATTTTCTACAAATCATAAAGATATTGGAACTTTATATTTTATCTTTGGAGCTTGAGCTGGGATAGTCGGAACATCATTAAGAATTTTAATTCGAGCCGAATTAGGACATCCTGGAGCATTAATCGGAGATGACCAAATTTATAATGTAATTGTAACTGCACATGCTTTTATTATAATTTTTTTTATAGTTATACCTATTATAATTGGTGGATTTGGAAATTGATTAGTGCCTTTAATATTAGGTGCCCCTGATATAGCATTCCCGCGAATAAATAATATAAGATTTTGATTACTACCCCCTGCTCTTTCTTTATTATTAGTGAGAAGAATAGTTGAAAACGGAGCTGGGACAGGATGAACTGTTTACCCACCTTTATCTGCTGGAATTGCCCACGGTGGAGCTTCAGTTGATTTAGCTATTTTTTCTTTACACTTAGCGGGAATTTCCTCAATTCTAGGAGCTGTAAATTTTATTACAACTGTAATTAATATACGGTCAACAGGAATTTC
			ATTAGATCGAATACCTTTATTTGTTTGATCAGTAGTAATTACTGCTTTATTATTACTTTTATCATTACCAGTATTAGCTGGAGCTATTACTATATTATTAACAGATCGAAATTTAAACACATCATTTTTTGACCCAGCTGGAGGAGGAGACCCTATTTTATACCAACATTTATTTTGATTTTTTGGTCACCCTGAAGTTTATATTTTAATTTTACCTGGATTCGGAATAATCTCTCATATTATTAGACAAGAATCAGGAAAAAAAGAAACTTTTGGTTCTTTAGGAATAATTTATGCTATATTAGCTATTGGGTTATTAGGATTTATTGTGTGAGCTCATCACATATTTACAGTCGGGATAGACGTTGATACTCGAGCTTATTTCACTTCAGCCACTATAATTATTGCAGTTCCTACTGGTATTAAAATTTTCAGATGATTAGCTACTTTACATGGAACTCAACTTTCTTATTCCCCAGCTATTTTATGAGCTTTAGGATTTGTATTTTTATTTACAGTAGGGGGGTTAACAGGAGTTGTTTTAGCTAATTCATCAGTAGATATTATTTTACATGATACTTACTATGTAGTAGCTCATTTTCATTATGTTTTATCAATAGGAGCTGTATTTGCTATTATAGCAGGTTTTATTCATTGATATCCTTTATTTACTGGTTTAACATTAAATAATAAATGATTAAAAAGTCAATTTATTATTATATTTATTGGAGTAAATTTAACATTTTTTCCTCAACATTTTTTAGGATTAGCTGGGATACCTCGACGATATTCAGATTATCCAGATGCTTACACAACATGAAATGTTGTATCTACTATTGGATCAACTATTTCATTATTAGGAATTCTATTCTTTTTTTATATTATTTGAGAAAGTTTAGTATCACAACGACAAGTAATTTATCCAATTCAATTAAATTCATCTATTGAATGGTATCAAAATACTCCACCAGCTGAACATAGATATTCTGAATTACCACTACTAACAAATTAATTTCTAATATGGCAGATTAGTGCAATAGATTTAAGCTCTATATATAAAGTATTTTACTTTTATTAGAAAATAAATGTCTACATGAGCTAATTTAGGTTTACAAGATAGAGCCTCTCCTTTAATGGAACAATTAATTTTTTTTCACGATCACGCATTATTAATTTTAGTAATAATTACAGTATTAGTGGGATACTTAATATTTATATTATTTTTTAATAATTATGTAAATCGATTTCTTTTACATGGACAACTTATTGAAATAATTTGAACTATTTTACCAGCAATTATTTTATTATTTATTGCTCTTCCTTCTTTACGTTTACTTTACTTATTAGATGAAATTAATGAACCATCCGTAACTTTAAAAAGAATTGGTCATCAATGATATTGAAGCTACGAATATTCAGATTTTAATAATATTGAATTTGATTCATATATAATTCCAACAAATGAATTATCAATTGATGGATTTCGATTATTAGATGTTGATAACCGAGTAATTTTACCTATAAATTCTCAAATTCGAATTTTAGTGACAGCTGCTGACGTTATTCATTCTTGAACAATTCCTGCTTTAGGAGTAAAAGTTGATGGAACACCAGGACGATTAAATCAAACTAATTTTTTTATTAATCGACCAGGTTTATTTTATGGTCAATGTTCAGAAATTTGTGGAGCTAATCATAGATTTATACCAATTGTAATTGAAAGTGTTCCTGTAAATCACTTTATTAAATGAATTTCTAGAAATAATTCTTCATTAGATGACTGAAAGCAAGTATTGGTCTCTTAAACCATTTTATAGTAAATTAGCACTTACTTCTAATGA--AAAAAATTAGTTAAATATATAACATTAGTATGTCAAACTAAAATTATTAAATAATTAATATTTTTTAATCCCACAAATAGCACCAATTAGATGATTATTATTATTTATTATTTTTTCTATTACATTTATTTTATTTTGTTCTATTAATTATTATTCT
			TACATGCCAGATTCACCTAAATCTAATGAATTAAAAAACATTAATTTAAATTCAATAAACTGAAAATGATAACAAATTTATTTTCTGTATTTGACCCTTCAGCTATTTTTAATTTATCACTTAATTGATTAAGAACATTTTTAGGACTTTTAATAATTCCATCAATTTACTGATTAATACCTTCTCGTTATAATATTGTATGAAATTCAATTTTATTAACTCTTCATAAAGAATTCAAAACTTTATTAGGACCATCAGGTCATAATGGATCTACTTTTATTTTTATTTCTTTATTTTCATTAATTTTATTTAATAATTTTATAGGATTATTTCCATATATTTTTACAAGAACAAGTCATTTAACTTTAACTTTATCTTTAGCTTTACCTTTATGATTATGTTTTATATTATACGGTTGAATTAATCATACACAACATATATTTGCTCACTTAGTCCCTCAAGGAACACCTGCTATTTTAATACCTTTTATAGTATGTATTGAAACTATTAGAAATATTATTCGACCTGGAACATTAGCTGTTCGATTAACTGCTAATATAATTGCTGGACATTTATTATTAACTCTTTTAGGAAATACAGGACCTTCTATATCTTATTTATTAGTGACATTTTTATTAACAGCTCAAATTGCTTTATTAGTATTAGAATCAGCTGTAGCTATAATTCAATCTTATGTATTTGCTGTATTAAGAACTCTATACTCTAGAGAAGTAAATTAATGTCTACACACTCAAATCACCCTTTTCATTTAGTGGATTACAGTCCATGACCATTAACAGGAGCTATTGGAGCTATAACAACTGTATCAGGTATAGTAAAATGATTTCATCAATATGATATGTCATTATTTTTATTAGGTAATATTATTACTATTTTAACAGTATATCAATGATGACGAGATGTATCACGAGAAGGAACATATCAAGGTTTACATACTTACGCAGTAACTATTGGTTTACGTTGAGGAATAATCTTATTTATTTTATCAGAAGTTTTATTTTTTGTAAGATTTTTTTGAGCTTTTTTTCATAGAAGTTTATCCCCCGCCATTGAATTAGGAGCATCATGACCTCCTATGGGAATTATTTCATTTAATCCATTCCAAATTCCCTTATTAAATACAGCTATTTTATTAGCTTCAGGAGTTACTGTAACCTGAGCTCATCATAGTCTTATAGAAAATAATCATTCACAAACTACTCAAGGTTTATTTTTCACAGTTTTATTGGGAGTATATTTTACAATACTCCAAGCTTACGAATATATTGAAGCTCCATTTACTATCGCAGATTCAGTTTATGGATCAACATTTTATATAGCAACAGGATTTCATGGAATTCATGTATTAATTGGAACAACTTTTTTATTAGTATGTTTATTACGACATTTAAATAATCACTTTTCAAAAAATCATCATTTTGGATTTGAAGCAGCTGCATGATATTGACATTTTGTTGATGTAGTTTGATTATTTTTATATATCACAATTTACTGGTGAGGAGGATAAGTTAATATTAATTTCATTAATATTAATTTCATTAATATTAATTAAACTAAATTTATTAATAATTAATTATCTATATAGTATAAAAGTATATTTGACTTCCAATCATAAGGTCTATTAATAAATAGTATAGATAATTTTTTCTATTATTTTTATTGCTTTATTAATTTTATTAATCACAACTATTGTTATAATTTTAGCTTCAATTTTATCAAAAAAAGCTTTAATCGACCGAGAAAAAAGATCTCCTTTTGAATGCGGATTTGACCCAAAATCTTCATCTCGATTACCATTTTCTTTACGTTTTTTTTTAATTACTATTATTTTTTTAATTTTTGACGTAGAAATTGCATTAATTTTACCTATAATTATTATTATAAAATATTCTAATATTATAATTTGAACTATTACCTCTATTATTTTCATTTTAATTTTATTAATTGGTCTATATCATGAATGAAATCAAGGAATATTA
			AATTGATCAAATTAAT-TTTATAT------------ATAAAGGGTTGTAGTTAATTATAACATTTGATTTGCATTCAAAAAGTATTGAATATTCAATCTACCTTATTAATTGAATATGAAGCGATTAATTGCAGTTAGTTTCGACCTAACCTTAGGTAATTATTATACCCTTATTCTTTAATTGAAGCCAAAAAGAGGCGTATCACTGTTAATGATATAATTGAATTTTAAATTCCAATTAAGGAAGTATGGTGATCAAGTAAAAGCTGCTAACTTTTTTCTTTTAATGGTTAAATTCCATTTATACTTCTATTTATATAGTTTAAATAAAACCTTACATTTTCATTGTAATAATAAAATATTATATTTTTATAAATTACTAAAATTAATTCATTATATCCAAAGATTTAATAATCTCCGTAACATCTTCAATGTCAAACTCTAAATATAAGCTATTTGGATATAAAAATAATAAAAAATTTATTAAAATTAAAATTCAAAATACAAATAATATTAAATAAATTTTTAAAGAATTATTATGTATTAAAAATAAAGTTTTAGAGTAAGTAGATAATTTTTGGTATAAATGCTGACCCCCAAAATATTCTGACCAACCTTGATCAAAACTTTTTACAATTAATTGGCCATAATTCAAAGGATAAAAAATTATTCCATAAGTTCTAATATAAGGTATAAATCATATAGACCCTAAAAAAGTTCTTAAATTATATATAAACAAAGATTTATTTAAAAAATATAAATTTCTTAACGAAATTAAATACCCAGATAAACCCCCCACAATACATACAAATAATGTTAATAATTTTATATAAATAGGTAAACAAATTATATAAGGAAAAGGAAAAATTAATCAATTTAATATTCTACCTCCAATAATTCTTATAATTAATAATCCTATTATTCCACGAAGTATAATTCAACTTTCATCATTTAATATATTTAAACTACCACAATTTAAATCTCCAGTTATTGAATAATAAACTAATCGAAATGAATATCTAACAGTTAAACCTGTAGAAAAATAATATAAAAAAAATGAAAATATATTAACATTTCTAATTCTAACAATTTCTAAAATTATATCCTTAGAATAAAATCCAGCTAAAAAAGGTATCCCGCATAAAGCTAAATTAGATACATTAAAACAAGCTGAAGTTAAAGGTATATGAATTCTTAATCCCCCTATTAAACGAATATCTTGAGAATTATTTATATTATGAATAATAGCTCCAGCACATATAAATAATAATGCTTTAAATAAAGCATGAGTTAATAAATGAAATATAGCTAATTTAAAAAATCCTATAGATAAAATTCTTATTATTAAACCTAATTGACTTAAAGTAGATAAAGCAATAATTTTTTTTAAATCAAATTCAAAATTAGCTCCTAACCCAGCTATAAATATAGTTAATCCAGATAATAATAATAATAATTGCCCTAACCAAGAAGTTCTTAAAATAATATTAAATCGAATTAATAAATATACACCAGCTGTAACTAAAGTAGAAGAATGAACTAAAGCAGAAACAGGTGTAGGGGCAGCTATAGCTGCTGGTAATCAAGAAGAAAAAGGAATTTGAGCTCTTTTAGTTATAGCAGCTAATATTATTAATCTACCAATTACTAATATTTCAAATTCATTTTGTATAATTTCTAAATAAAAAATATAATTTCATCTTCCATAATTTAATATTCAAGCAATAGCAAGAAGAAAAGCTACATCTCCAATTCGATTAGATAAGGCAGTTAATATACCAGCATTATAAGATTTAATATTTTGAAAATAAATAACTAAACAATAAGAAACAAGTCCTAATCCATCTCATCCTAATAAAATTCTAATTAAATTTGGTCTAATAATTAATAATATTATTGATAAAACAAACATTAATACTAGTATAATAAATCGATTAATATTATTATCATTTCTTATATATTCCTTTCTATAAAAAATTACTAAAGAAGCAATTATAAGA
			ACAAAAGATATAAACAATAAACTTATTCAATCAAAAAGGAAGGTTATAACAATTCTTGAAGAATTTAAAGAAACTACTTCTCATTCAATAAAATAAATTATATTATTTAATAAAAAATATAAACTTAATAAAAAACATGATAAACTAATAGAAATTAAATAAATAAATCTAATTCTACAAATTGATAAATATTTCACGATCTAAAATGAATTAATTCATATCACTAACACCACAAATTAGTATTTTTTTTAAACTATTTAAATATAATCATAATATAAATGATTCTCTTTTTAAAATTAATAAATTTAAAGGTAATCAATGTAAAAATATTAATAAATACTCCCGAATTTTTCCTCTTCTAAATGAATATACTCCAGAAAATAATTTTCCATGTTGTCTAAAAGAATATAAATATAAAGTATAAGCAGCTCTAAAAAAAGATAATAATGATAATATAATTATAGAAATTCAAGATCAAGAAACAATTCTATTTAATAAAGAAATTTCTCCTAATAAATTCAATGTAGGAGGAGCTGCTATATTAGCTGATCTTAATAAAAATCATCATAAAGTTATTGAAGGTATAAAATTTAATAACCCCTTATTAATTAATATTCTCCGACTTCCAAGACGTTCATAAGATACATTAGCTAAACAAAATAATCCAGAAGAACATAAACCATGGGCAATTATCAATGTGTAAGAACCAGATAAACCTCAGTAAGTTATAGTTAAAAGTCCTGATAAAACAATTCCTATATGAGCAACAGACGAATAAGCAATTAAAGCCTTTAAATCAGTTTGACGTAAACAAACTAATCTAACTAATACACCTCCTACTAATCTAATTCTAATTCAAACAAATCTATACTTCAAATTTATTAATTGTAAAAAAGCAATAACTCGTAATATCCCATAACCCCCTAATTTTAATATAATACCTGCTAAAATTATAGAACCAGAAACCGGAGCTTCAACATGAGCTTTAGGTAATCATAAATGAACTAAAAATATTGGTATTTTTACTAAAAAAGCACATAATAAACAAAAATATAATAAATCATAATTAAATATAAAATTATTTATTAAATAAAAATTTATAGAACCAATTTTATTTATAACATAAAAAATACCAATTAATATAGGTAAGGAAACTAATAAAGTATAAAACAATAAATATACACCCGCCTGTAAACGTTCTGGTTGATAACCTCAACCTAAAATCAAAAATAATGTAGGAATTAATCTTCTTTCAAAAAATAAATAAAATATGAATAATCTTATTCTTGAAAAAGTCAAAATTAATAATAATAATAAAATAACAATATTTAATAAAAATAAATTTTTATAATTATTATATTTATTAATTCTTTCTCTAGCTAATAATATTAATGAACAAATTCATAAACTTAATAAAATTAATCCATAAGATAATATATCACAACCTAAAAAATAAGAAATTTCTGATCAATAATTTATAAAATTATTTATTAGTAAAAAAATAAATCTAATAAAAAATATTATAATTTGTACCATTCAATATATATTATTAATAAAACAAAGAGGACTTAAAAATACTAAAAAAAAAATAATTTTTAACATTATATAATTCTAAAAGATTGAAAATAATCATTTCCATGAGTACGAATTATAGAAACTAAAATTGATAAACCTAAAGCTCCTTCACATACTCTAAATGTTAAAAATATTATTCTAAAATAATTTTCGTAATTTAATATATTTAAATAAATAAATAATATAAAAAATAATATTAAAACAATAAATTCTAAACTTAAAAGTATTGAAAGTAAATGTTTTCGATTAGATACAAAACAAAATAATCCTAAAATAAATAAAATTATAGGTAAACTTCAGTATAAAATTATAATCATTAGTTTTAATAGTTTAATAAAAACATTGGTCTTGTAAATCAAAAATAAGATTATTTCTTTTAAAACTTCAAGAGAAAAGAAATTTCTTTTTCATTAATCCCCAAAATT
			AATATTTTAAATAAACTATCTCTTGAAATTATTCAATTAATATTATACTCATTAATTATTACTACTTCTATTATTTTTCTAAATATAATTCATCCATTAGCTTTAGGATTAACTTTATTAATTCAAACAATTTTTGTATGTATATTAACTGGATTAATAACTAAAAGTTTTTGATATTCATATATTTTATTTTTAATTTTTTTGGGAGGAATACTTGTGTTATTTATTTATGTAACATCTTTAGCTTCTAATGAAATATTTAATTTATCAATTAAATTAACTGTATTTTCTTCATTTATTTTGATTTTTATATTAATTTTATCATTTATTATTGACAAAACTTCTTCTTCTTTATTTTTAATAAACAATGACATACAATCTATTATTAATATAAATTCTTATTTTATAGAAAATTCTTTATCTTTAAATAAATTATATAATTTTCCTACAAATTTTATTACAATTTTATTAATAAATTATTTATTAATTACTTTAATTGTTGTTGTAAAAATTACAAAATTATTTAAAGGACCTATTCGAATAATATCTTAATTAATGAATAAACCTTTACGAAATTCTCACCCTTTATTTAAAATTGCCAATAACGCTTTAGTAGATTTACCAGCTCCAATTAATATCTCAAGATGATGAAATTTTGGATCATTACTTGGGTTATGTTTAATTATTCAAATTTTAACCGGATTATTTTTAGCTATACATTATACTGCTGATATTAATTTAGCTTTTTATAGTGTTAATCATATTTGTCGAGATGTTAATTATGGTTGATTATTACGAACCTTACACGCTAACGGTGCATCATTTTTTTTTATTTGTATTTATTTACATGTAGGACGAGGAATTTATTATGGTTCATATATATTCACTCCAACTTGATTAATTGGAATAATTATTTTATTTTTAGTAATAGGAACAGCTTTTATAGGATATGTATTACCTTGAGGACAAATATCATTTTGAGGAGCTACTGTAATTACTAATTTATTATCAGCTATTCCTTATTTAGGTATAGATCTAGTTCAATGATTATGAGGTGGGTTTGCCGTTGATAACGCTACTTTAACTCGATTTTTTACATTCCATTTCATTTTACCATTTATTGTTCTTGCTATAACTATAATTCATTTATTATTTCTTCACCAAACAGGTTCTAATAACCCCATTGGATTAAATTCTAATATTGATAAAATTCCTTTTCATCCATATTTTACATTTAAGGATATTGTAGGATTTATTGTAATAATTTTTATTTTAATTTCATTAGTATTAATTAGACCAAATTTATTAGGAGACCCTGATAATTTTATCCCAGCTAATCCTTTAGTTACACCTGCCCATATTCAACCAGAATGATATTTTTTATTTGCTTATGCTATTTTACGATCAATTCCAAATAAATTAGGAGGAGTCATCGCATTAGTTTTATCAATCGCAATTCTAATAATCTTACCTTTTTATAATTTAAGAAAATTCCGAGGAATTCAATTTTATCCTATTAATCAAGTAATATTTTGATCTATATTAGTTACAGTAATTTTATTAACTTGAATCGGAGCTCGACCAGTTGAAGAACCTTATGTATTAATTGGACAAATTTTAACTGTTGTATATTTCTTATATTATTTAGTAAACCCATTAATTACAAAATGATGAGATAATTTATTAAATTAAATAGTTAATGAGCTTGAATAAGCGTATGTTTTGAAAACATAAGATAGAATTTAATTTTCTATTAACTTTACTAAAAAAAATTATTATAATAAAGAAAATAATAAAATTTTAAATCCAATAAAAAATAATAAATAATTTAAAGAAAAAGATAAAAAACATTTTCAAGCTAGATATATTAATTTATCATAACGAAATCGGGGTAAAGTACCTCGAATTCAAATAAAAACAAAAGAAATAAAAGTTAATTTTATATAAAATAATAAATTAAATACATCACATCCTAAAAAAATAACACAAAATAATATTCT
			TATAAATAAAATTCTTGCATACTCAGCTATAAAAATTAAAGCAAAACCTCCTCTTCTATATTCTACATTAAATCCTGAAACTAATTCTGATTCTCCCTCAGCAAAATCAAAAGGAGTTCGATTAGTTTCAGCTAATGAAATAGTTAATCATACTAAACCTATAGGAAATAAAATAATTAAAAATCATATATAAACTTGATAAAAAAAAAAATAAATTATATTATAACTTCCAATTAAAAAAATAAAAGATAACAAAATTAAAGCTAAACTAACTTCATAAGAAATAGTCTGAGCTACAGCTCGCAAACCTCCTAGTAAAGCATAATTAGAATTAGAAGATCAACCAGCTACTATAACTGTATAAACTCCCAATCTAGTACAGCATAAAAAAAATAAACCTCCTAAATTAAATGAATATAATTTTACAAAAAAAGGTATACATATTCAAACAAATAAAGATAAAAATAAAGAAAAAATTGGAGAAATATAATATCTTAAATAATTAGATAATAAAGGATAAGTTTGTTCTTTTGTAAATAATTTAATTGCATCACAAAAAGGTTGAGGAATTCCTATCAAACCAACTTTATTAGGACCTTTACGAATCTGAATATATCCTAAAACTTTTCGTTCTAATAAAGTTAAAAAAGCTACACTCACTAATACACAAATAATTAATAACAAACTTCCAATTAATGATAAAATAAATTCTATATAAAACAAGTACTATTTGTAATAAAAATTACATAAATAAATTCTAAATTTATTGCACTAATCTGCCAAAATAGTTTTACATTAATAATATTCTTATAAAAAATATAATTATTTTAATATTTGGTCCTTTCGTACTAAAATATCACAATTTTTTAAAGATAGAAACCAACCTGGCTTACACCGGTTTGAACTCAGATCATGTAAGAATTTAAAAGTCGAACAGACTTAAAATTTGAACGGCTACACCCAAAATTATATCTTAATCCAACATCGAGGTCGCAATCTTTTTTATCGATATGAACTCTCCAAAAAAATTACGCTGTTATCCCTAAAGTAACTTAATTTTTTAATCATTATTAATGGATCATTTATTCATAAATTAATGTTTTTAAAAATTAAAAGTTTTTTAAATTTTAATATCACCCCAATAAAATATTTTTTTTTATTAAAATTTAATTAATCTTTATAATTAAAAT---------ATATAAAGATTTATAGGGTCTTCTCGTCTTTTAAATAAATTTTAGCTTTTTGACTAAAAAATAAAATTCTACAAAAATTTTAAATGAAACAGTTAATATCTCGTCCAACCATTCATTCCAGCCTTCAATTAAAAGACTAATGATTATGCTACCTTTGCACAGTCAAAATACTGCGGCCATTTAAAA-----CAGTGGGCAGGTTAGACTTTATATATAATTCAAAAAGACATGTTTTTGTTAAACAGGCGGATATTATTTTTGCCGAATTCTTTATTTAAACTTTTCATAAAAATTAATTTTAACATTATTATATACTAATTTTATCATTATTGCTTAATTTTATTAATTAAAATTAACATTTTAATAAATAATTAAAATTCAATAAATAATTTAATTTATAAAATAAATTATAACATATTTTTTAATAATTGCTAATTCTAAGCA--------------------------------------------------------------------------------------------------------------------------------------------CTAGATAC-------------TAACATTTCATTTCTAATATAATATTATAAATAATTTTGTTACATTAACTTAAATATTATATTAACTCTTTTAAAATCGAGAAAAATAAATATTTATTTTTTATTTAATAAACGCTGATACACAAGGTACAATAAATTAAATTTTCTTTTTAAATAAAAATTTTTCAAATTATTTCAATTTTCTTTTACAATAC
			TAATAAACTATTATTAAAATTATTTTTTCTTTAAACAATACTAAAACTATAAATTTTATAGTTATTTCTAATAATTAGAAAAAAAATAATAAAAATTAATAAATAAAAACTAAATCAATTTATATTGATTTGCACAAAAATCTTTTCAATGTAAATGAAATACTTTACTTAATAAGCTTTAAATTGTCATTCTAGATACACTTTCCAGTACATCTACTATGTTACGACTTATCTTACCTTAATAATAAGAGCGACGGGCGATGTGTACATATTTTAGAGCTAAAATCAAATTATTAATCTTTATAATTTTACTACTAAATCCACTTTCAAAAATTTTTTCATAATTTTATCCATATAAATAAATTTATTGTAACCCATTATTACTTAAATATAAGCTACACCTTGATCTGATATAAATTTTTATTAAAATTATTGAATATTATTATTCTTATAAAATATTCTGATAACGACGGTATATAAACTGATTACAAACTCAAGTAAGGTCCATCGTGGATTATCGATTACAAAACAGGTTCCTCTAGATAGACTAAAATACCGCCAAATTTTTTAAGTTTCAAGAACATAACTATTACTACTTTAGCAATTTATTTACATTTTAAATAATAGGGTATCTAATCCTAGTTTTTTATTAAAATTTTTTAACTTCAATTATATTTTTACATAATAATTTAAATATAAAATTTCACTTAATATATTTAATTT-ATT-----TAATAAATTTAATTTAATTATTACTAAAAAAATTTATTCGTATTAGTGGTATAACCGCGACTGCTGGCACCAATTTGGTCAAT-CTTTTTAATATTGCTATTTCT--------------------ATTAATTA
		</sequence>
		<sequence>
			<taxon idref="Drosophila_simulans_SRR2396828"/>
			--T-AATTGCCTGATAAAAAGGATTACCTTGATAGGGTAAATCATGCAGTTTTCTGCATTCATTGACTGATTTATATGTTATTTATAAAGAAGGTTTTATATTTAATAGAATTAAACTATTTCTAAAAGTATCAAAAACTTTTGTGCATCATACACCAAAATATATTTATATAAAAAGATAAGCTAATAAAGCTACTGGGTTCATACCCCATTTATAAAGGTTATAGTCCTTTTCTTTTTAATTTTTAATAATTCATCAAAAATTTTATTTATTACAATTATAATTATTGGGACATTAATTACAGTTACATCTAATTCTTGGTTAGGAGCTTGAATAGGTTTAGAAATTAATTTGTTATCTTTTATTCCCCTATTAAGAGATAATAATAATTTAATATCTACAGAAGCTTCTTTAAAATATTTTTTAACCCAAGCTTTAGCTTCAACTGTTTTGTTATTTTCTTCAATTTTATTAATATTAAAAAATAATTTAAATAATGAAATTAATGAATCTTTTACATCCATAATTATTATATCAGCTTTACTATTAAAAAGCGGGGCCGCTCCTTTCCATTTTTGATTTCCTAATATAATGGAAGGTTTAACATGAATAAATGCTTTGATATTAATAACTTGACAAAAAATTGCACCTTTAATACTAATTACTTATCTTAATATTAAATATCTATTATTAATTAGAGTAATTTTATCAGTAATTATCGGAGCTATCGGAGGGTTAAACCAAACTTCTTTACGAAAACTAATAGCATTTTCTTCTATCAATCATTTAGGGTGAATACTAAGATCTTTAATAATTAGAGAATCAGTTTGGTTTATTTATTTTTTTTTTTATTCATTTTTATCATTTGTATTAACATTTATATTTAATATTTTTAAATTATTTCATTTAAATCAATTATTTTCTTGATTTGTAAATAGAAAAATTTTAAAATTTACATTATTTATAAATTTTTTATCATTGGGAGGATTGCCCCCATTTTTAGGATTTTTACCAAAATGACTTGTAATCCAACAATTAACATTATGTAATCAATATTTTTTATTATTAATAATAATAATATCAACTTTAATTACATTATTTTTTTATTTACGAATTTGTTATTCTGCTTTTATAATAAATTATTTCGAAAATAATTGAATCATAAAGATAAATATAATTAGTAGTAATACTAATATATATTTAATTATAACTTTTTTTTCAATTTTTGGATTATTTATAATTTCTTTATTTTATTTTATATTTTAAGGCTTTAAGTTAATAAAACTAATAACCTTCAAAGCTATAAATAAAGAAATTTCTTTAAGCCTTAGTAAAAATTACTCCTTCAAAATTGCAGTTTGATATCATTATTGACTATAAGACCTAATAAAAT--GTCCTTATTTGATTAAGAAGAATAAATCTTATAAATAGATTTACAATCTATCGCCTAAACTTCAGCCACTTAATCAGTGACCGCGACAATGATTATTTTCTACAAATCATAAAGATATTGGAACTTTATATTTTATCTTTGGAGCTTGAGCTGGGATAGTCGGAACATCATTAAGAATTTTAATTCGAGCCGAATTAGGACATCCTGGAGCATTAATCGGAGATGACCAAATTTATAATGTAATTGTAACTGCACATGCTTTTATTATAATTTTTTTTATAGTTATACCTATTATAATTGGTGGATTTGGAAATTGATTAGTGCCTTTAATATTAGGTGCCCCTGATATAGCATTCCCGCGAATAAATAATATAAGATTTTGATTACTACCCCCTGCTCTTTCTTTATTATTAGTGAGAAGAATAGTTGAAAACGGAGCTGGGACAGGATGAACTGTTTACCCACCTTTATCTGCTGGAATTGCCCACGGTGGAGCTTCAGTTGATTTAGCTATTTTTTCTTTACACTTAGCGGGAATTTCCTCAATTCTAGGAGCTGTAAATTTTATTACAACTGTAATTAATATACGGTCAACAGGAATTTC
			ATTAGATCGAATACCTTTATTTGTTTGATCAGTAGTAATTACTGCTTTATTATTACTTTTATCATTACCAGTATTAGCTGGAGCTATTACTATATTATTAACAGATCGAAATTTAAACACATCATTTTTTGACCCAGCTGGAGGAGGAGACCCTATTTTATACCAACATTTATTTTGATTTTTTGGTCACCCTGAAGTTTATATTTTAATTTTACCTGGATTCGGAATAATCTCTCATATTATTAGACAAGAATCAGGAAAAAAAGAAACTTTTGGTTCTTTAGGAATAATTTATGCTATATTAGCTATTGGGTTATTAGGATTTATTGTGTGAGCTCATCACATATTTACAGTCGGGATAGACGTTGATACTCGAGCTTATTTCACTTCAGCCACTATAATTATTGCAGTTCCTACTGGTATTAAAATTTTCAGATGATTAGCTACTTTACATGGAACTCAACTTTCTTATTCCCCAGCTATTTTATGAGCTTTAGGATTTGTATTTTTATTTACAGTAGGGGGGTTAACAGGAGTTGTTTTAGCTAATTCATCAGTAGATATTATTTTACATGATACTTACTATGTAGTAGCTCATTTTCATTATGTTTTATCAATAGGAGCTGTATTTGCTATTATAGCAGGTTTTATTCATTGATATCCTTTATTTACTGGTTTAACATTAAATAATAAATGATTAAAAAGTCAATTTATTATTATATTTATTGGAGTAAATTTAACATTTTTTCCTCAACATTTTTTAGGATTAGCTGGGATACCTCGACGATATTCAGATTATCCAGATGCTTACACAACATGAAATGTTGTATCTACTATTGGATCAACTATTTCATTATTAGGAATTCTATTCTTTTTTTATATTATTTGAGAAAGTTTAGTATCACAACGACAAGTAATTTATCCAATTCAATTAAATTCATCTATTGAATGGTATCAAAATACTCCACCAGCTGAACATAGATATTCTGAATTACCACTACTAACAAATTAATTTCTAATATGGCAGATTAGTGCAATAGATTTAAGCTCTATATATAAAGTATTTTACTTTTATTAGAAAATAAATGTCTACATGAGCTAATTTAGGTTTACAAGATAGAGCCTCTCCTTTAATGGAACAATTAATTTTTTTTCACGATCACGCATTATTAATTTTAGTAATAATTACAGTATTAGTGGGATACTTAATATTTATATTATTTTTTAATAATTATGTAAATCGATTTCTTTTACATGGACAACTTATTGAAATAATTTGAACTATTTTACCAGCAATTATTTTATTATTTATTGCTCTTCCTTCTTTACGTTTACTTTACTTATTAGATGAAATTAATGAACCATCCGTAACTTTAAAAAGAATTGGTCATCAATGATATTGAAGCTACGAATATTCAGATTTTAATAATATTGAATTTGATTCATATATAATTCCAACAAATGAATTATCAATTGATGGATTTCGATTATTAGATGTTGATAACCGAGTAATTTTACCTATAAATTCTCAAATTCGAATTTTAGTGACAGCTGCTGACGTTATTCATTCTTGAACAATTCCTGCTTTAGGAGTAAAAGTTGATGGAACACCAGGACGATTAAATCAAACTAATTTTTTTATTAATCGACCAGGTTTATTTTATGGTCAATGTTCAGAAATTTGTGGAGCTAATCATAGATTTATACCAATTGTAATTGAAAGTGTTCCTGTAAATCACTTTATTAAATGAATTTCTAGAAATAATTCTTCATTAGATGACTGAAAGCAAGTATTGGTCTCTTAAACCATTTTATAGTAAATTAGCACTTACTTCTAATGA--AAAAAATTAGTTAAATATATAACATTAGTATGTCAAACTAAAATTATTAAATAATTAATATTTTTTAATCCCACAAATAGCACCAATTAGATGATTATTATTATTTATTATTTTTTCTATTACATTTATTTTATTTTGTTCTATTAATTATTATTCT
			TACATGCCAGATTCACCTAAATCTAATGAATTAAAAAACATTAATTTAAATTCAATAAACTGAAAATGATAACAAATTTATTTTCTGTATTTGACCCTTCAGCTATTTTTAATTTATCACTTAATTGATTAAGAACATTTTTAGGACTTTTAATAATTCCATCAATTTACTGATTAATACCTTCTCGTTATAATATTGTATGAAATTCAATTTTATTAACTCTTCATAAAGAATTCAAAACTTTATTAGGACCATCAGGTCATAATGGATCTACTTTTATTTTTATTTCTTTATTTTCATTAATTTTATTTAATAATTTTATAGGATTATTTCCATATATTTTTACAAGAACAAGTCATTTAACTTTAACTTTATCTTTAGCTTTACCTTTATGATTATGTTTTATATTATACGGTTGAATTAATCATACACAACATATATTTGCTCACTTAGTCCCTCAAGGAACACCTGCTATTTTAATACCTTTTATAGTATGTATTGAAACTATTAGAAATATTATTCGACCTGGAACATTAGCTGTTCGATTAACTGCTAATATAATTGCTGGACATTTATTATTAACTCTTTTAGGAAATACAGGACCTTCTATATCTTATTTATTAGTGACATTTTTATTAACAGCTCAAATTGCTTTATTAGTATTAGAATCAGCTGTAGCTATAATTCAATCTTATGTATTTGCTGTATTAAGAACTCTATACTCTAGAGAAGTAAATTAATGTCTACACACTCAAATCACCCTTTTCATTTAGTGGATTACAGTCCATGACCATTAACAGGAGCTATTGGAGCTATAACAACTGTATCAGGTATAGTAAAATGATTTCATCAATATGATATGTCATTATTTTTATTAGGTAATATTATTACTATTTTAACAGTATATCAATGATGACGAGATGTATCACGAGAAGGAACATATCAAGGTTTACATACTTACGCAGTAACTATTGGTTTACGTTGAGGAATAATCTTATTTATTTTATCAGAAGTTTTATTTTTTGTAAGATTTTTTTGAGCTTTTTTTCATAGAAGTTTATCCCCCGCCATTGAATTAGGAGCATCATGACCTCCTATGGGAATTATTTCATTTAATCCATTCCAAATTCCCTTATTAAATACAGCTATTTTATTAGCTTCAGGAGTTACTGTAACCTGAGCTCATCATAGTCTTATAGAAAATAATCATTCACAAACTACTCAAGGTTTATTTTTCACAGTTTTATTGGGAGTATATTTTACAATACTCCAAGCTTACGAATATATTGAAGCTCCATTTACTATCGCAGATTCAGTTTATGGATCAACATTTTATATAGCAACAGGATTTCATGGAATTCATGTATTAATTGGAACAACTTTTTTATTAGTATGTTTATTACGACATTTAAATAATCACTTTTCAAAAAATCATCATTTTGGATTTGAAGCAGCTGCATGATATTGACATTTTGTTGATGTAGTTTGATTATTTTTATATATCACAATTTACTGGTGAGGAGGATAAGTTAATATTAATTTCATTAATATTAATTTCATTAATATTAATTAAACTAAATTTATTAATAATTAATTATCTATATAGTATAAAAGTATATTTGACTTCCAATCATAAGGTCTATTAATAAATAGTATAGATAATTTTTTCTATTATTTTTATTGCTTTATTAATTTTATTAATCACAACTATTGTTATAATTTTAGCTTCAATTTTATCAAAAAAAGCTTTAATCGACCGAGAAAAAAGATCTCCTTTTGAATGCGGATTTGACCCAAAATCTTCATCTCGATTACCATTTTCTTTACGTTTTTTTTTAATTACTATTATTTTTTTAATTTTTGACGTAGAAATTGCATTAATTTTACCTATAATTATTATTATAAAATATTCTAATATTATAATTTGAACTATTACCTCTATTATTTTCATTTTAATTTTATTAATTGGTCTATATCATGAATGAAATCAAGGAATATTA
			AATTGATCAAATTAA--TTTATAT------------ATAAAGGGTTGTAGTTAATTATAACATTTGATTTGCATTCAAAAAGTATTGAATATTCAATCTACCTTATTAATTGAATATGAAGCGATTAATTGCAGTTAGTTTCGACCTAACCTTAGGTAATTATTATACCCTTATTCTTTAATTGAAGCCAAAAAGAGGCGTATCACTGTTAATGATATAATTGAATTTTAAATTCCAATTAAGGAAGTATGGTGATCAAGTAAAAGCTGCTAACTTTTTTCTTTTAATGGTTAAATTCCATTTATACTTCTATTTATATAGTTTAAATAAAACCTTACATTTTCATTGTAATAATAAAATATTATATTTTTATAAATTACTAAAATTAATTCATTATATCCAAAGATTTAATAATCTCCGTAACATCTTCAATGTCAAACTCTAAATATAAGCTATTTGGATATAAAAATAATAAAAAATTTATTAAAATTAAAATTCAAAATACAAATAATATTAAATAAATTTTTAAAGAATTATTATGTATTAAAAATAAAGTTTTAGAGTAAGTAGATAATTTTTGGTATAAATGCTGACCCCCAAAATATTCTGACCAACCTTGATCAAAACTTTTTACAATTAATTGGCCATAATTCAAAGGATAAAAAATTATTCCATAAGTTCTAATATAAGGTATAAATCATATAGACCCTAAAAAAGTTCTTAAATTATATATAAACAAAGATTTATTTAAAAAATATAAATTTCTTAACGAAATTAAATACCCAGATAAACCCCCCACAATACATACAAATAATGTTAATAATTTTATATAAATAGGTAAACAAATTATATAAGGAAAAGGAAAAATTAATCAATTTAATATTCTACCTCCAATAATTCTTATAATTAATAATCCTATTATTCCACGAAGTATAATTCAACTTTCATCATTTAATATATTTAAACTACCACAATTTAAATCTCCAGTTATTGAATAATAAACTAATCGAAATGAATATCTAACAGTTAAACCTGTAGAAAAATAATATAAAAAAAATGAAAATATATTAACATTTCTAATTCTAACAATTTCTAAAATTATATCCTTAGAATAAAATCCAGCTAAAAAAGGTATCCCGCATAAAGCTAAATTAGATACATTAAAACAAGCTGAAGTTAAAGGTATATGAATTCTTAATCCCCCTATTAAACGAATATCTTGAGAATTATTTATATTATGAATAATAGCTCCAGCACATATAAATAATAATGCTTTAAATAAAGCATGAGTTAATAAATGAAATATAGCTAATTTAAAAAATCCTATAGATAAAATTCTTATTATTAAACCTAATTGACTTAAAGTAGATAAAGCAATAATTTTTTTTAAATCAAATTCAAAATTAGCTCCTAACCCAGCTATAAATATAGTTAATCCAGATAATAATAATAATAATTGCCCTAACCAAGAAGTTCTTAAAATAATATTAAATCGAATTAATAAATATACACCAGCTGTAACTAAAGTAGAAGAATGAACTAAAGCAGAAACAGGTGTAGGGGCAGCTATAGCTGCTGGTAATCAAGAAGAAAAAGGAATTTGAGCTCTTTTAGTTATAGCAGCTAATATTATTAATCTACCAATTACTAATATTTCAAATTCATTTTGTATAATTTCTAAATAAAAAATATAATTTCATCTTCCATAATTTAATATTCAAGCAATAGCAAGAAGAAAAGCTACATCTCCAATTCGATTAGATAAGGCAGTTAATATACCAGCATTATAAGATTTAATATTTTGAAAATAAATAACTAAACAATAAGAAACAAGTCCTAATCCATCTCATCCTAATAAAATTCTAATTAAATTTGGTCTAATAATTAATAATATTATTGATAAAACAAACATTAATACTAGTATAATAAATCGATTAATATTATTATCATTTCTTATATATTCCTTTCTATAAAAAATTACTAAAGAAGCAATTATAAGA
			ACAAAAGATATAAACAATAAACTTATTCAATCAAAAAGGAAGGTTATAACAATTCTTGAAGAATTTAAAGAAACTACTTCTCATTCAATAAAATAAATTATATTATTTAATAAAAAATATAAACTTAATAAAAAACATGATAAACTAATAGAAATTAAATAAATAAATCTAATTCTACAAATTGATAAATATTTCACGATCTAAAATGAATTAATTCATATCACTAACACCACAAATTAGTATTTTTTTTAAACTATTTAAATATAATCATAATATAAATGATTCTCTTTTTAAAATTAATAAATTTAAAGGTAATCAATGTAAAAATATTAATAAATACTCCCGAATTTTTCCTCTTCTAAATGAATATACTCCAGAAAATAATTTTCCATGTTGTCTAAAAGAATATAAATATAAAGTATAAGCAGCTCTAAAAAAAGATAATAATGATAATATAATTATAGAAATTCAAGATCAAGAAACAATTCTATTTAATAAAGAAATTTCTCCTAATAAATTCAATGTAGGAGGAGCTGCTATATTAGCTGATCTTAATAAAAATCATCATAAAGTTATTGAAGGTATAAAATTTAATAACCCCTTATTAATTAATATTCTCCGACTTCCAAGACGTTCATAAGATACATTAGCTAAACAAAATAATCCAGAAGAACATAAACCATGGGCAATTATCAATGTGTAAGAACCAGATAAACCTCAGTAAGTTATAGTTAAAAGTCCTGATAAAACAATTCCTATATGAGCAACAGACGAATAAGCAATTAAAGCCTTTAAATCAGTTTGACGTAAACAAACTAATCTAACTAATACACCTCCTACTAATCTAATTCTAATTCAAACAAATCTATACTTCAAATTTATTAATTGTAAAAAAGCAATAACTCGTAATATCCCATAACCCCCTAATTTTAATATAATACCTGCTAAAATTATAGAACCAGAAACCGGAGCTTCAACATGAGCTTTAGGTAATCATAAATGAACTAAAAATATTGGTATTTTTACTAAAAAAGCACATAATAAACAAAAATATAATAAATCATAATTAAATATAAAATTATTTATTAAATAAAAATTTATAGAACCAATTTTATTTATAACATAAAAAATACCAATTAATATAGGTAAGGAAACTAATAAAGTATAAAACAATAAATATACACCCGCCTGTAAACGTTCTGGTTGATAACCTCAACCTAAAATCAAAAATAATGTAGGAATTAATCTTCTTTCAAAAAATAAATAAAATATGAATAATCTTATTCTTGAAAAAG-CAAAA-TAATAATAATAATAAAATAACAATATTTAATAAAAATAAATTTTTATAATTATTATATTTATTAATTCTTTCTCTAGCTAATAATATTAATGAACAAATTCATAAACTTAATAAAATTAATCCATAAGATAATATATCACAACCTAAAAAATAAGAAATTTCTGATCAATAATTTATAAAATTATTTATTAGTAAAAAAATAAATCTAATAAAAAATATTATAATTTGTACCATTCAATATATATTATTAATAAAACAAAGA-GACTTAAAAATACTAAAAAAAAAATAATTTTTAACATTATATAATTCTAAAAGATTGAAAATAATCATTTCCATGAGTACGAATTATAGAAACTAAAATTGATAAACCTAAAGCTCCTTCACATACTCTAAATGTTAAAAATATTATTCTAAAATAATTTTCGTAATTTAATATATTTAAATAAATAAATAATATAAAAAATAATATTAAAACAATAAATTCTAAACTTAAAAGTATTGAAAGTAAATGTTTTCGATTAGATACAAAACAAAATAATCCTAAAATAAATAAAATTATAGGTAAACTTCAGTATAAAATTATAATCATTAGTTTTAATAGTTTAATAAAAACATTGGTCTTGTAAATCAAAAATAAGATTATTTCTTTTAAAACTTCAAGAGAAAAGAAATTTCTTTTTCATTAATCCCCAAAATT
			AATATTTTAAATAAACTATCTCTTGAAATTATTCAATTAATATTATACTCATTAATTATTACTACTTCTATTATTTTTCTAAATATAATTCATCCATTAGCTTTAGGATTAACTTTATTAATTCAAACAATTTTTGTATGTATATTAACTGGATTAATAACTAAAAGTTTTTGATATTCATATATTTTATTTTTAATTTTTTTGGGAGGAATACTTGTGTTATTTATTTATGTAACATCTTTAGCTTCTAATGAAATATTTAATTTATCAATTAAATTAACTGTATTTTCTTCATTTATTTTACTTTTTATAATAATTTTATCATTTATTATTGACAAAACTTCTTCTTCTTTATTTTTAATAAACAATGACATACAATCTATTATTAATATAAATTCTTATTTTATAGAAAATTCTTTATCTTTAAATAAATTATATAATTTTCCTACAAATTTTATTACAATTTTATTAATAAATTATTTATTAATTACTTTAATTGTTGTTGTAAAAATTACAAAATTATTTAAAGGACCTATTCGAATAATATCTTAATTAATGAATAAACCTTTACGAAATTCTCACCCTTTATTTAAAATTGCCAATAACGCTTTAGTAGATTTACCAGCTCCAATTAATATCTCAAGATGATGAAATTTTGGATCATTACTTGGGTTATGTTTAATTATTCAAATTTTAACCGGATTATTTTTAGCTATACATTATACTGCTGATATTAATTTAGCTTTTTATAGTGTTAATCATATTTGTCGAGATGTTAATTATGGTTGATTATTACGAACCTTACACGCTAACGGTGCATCATTTTTTTTTATTTGTATTTATTTACATGTAGGACGAGGAATTTATTATGGTTCATATATATTCACTCCAACTTGATTAATTGGAGTAATTATTTTATTTTTAGTAATAGGAACAGCTTTTATAGGATATGTATTACCTTGAGGACAAATATCATTTTGAGGAGCTACTGTAATTACTAATTTATTATCAGCTATTCCTTATTTAGGTATAGATCTAGTTCAATGATTATGAGGTGGGTTTGCCGTTGATAACGCTACTTTAACTCGATTTTTTACATTCCATTTCATTTTACCATTTATTGTTCTTGCTATAACTATAATTCATTTATTATTTCTTCACCAAACAGGTTCTAATAACCCCATTGGATTAAATTCTAATATTGATAAAATTCCTTTTCATCCATATTTTACATTTAAGGATATTGTAGGATTTATTGTAATAATTTTTATTTTAATTTCATTAGTATTAATTAGACCAAATTTATTAGGAGACCCTGATAATTTTATCCCAGCTAATCCTTTAGTTACACCTGCCCATATTCAACCAGAATGATATTTTTTATTTGCTTATGCTATTTTACGATCAATTCCAAATAAATTAGGAGGAGTCATCGCATTAGTTTTATCAATCGCAATTCTAATAATCTTACCTTTTTATAATTTAAGAAAATTCCGAGGAATTCAATTTTATCCTATTAATCAAGTAATATTTTGATCTATATTAGTTACAGTAATTTTATTAACTTGAATCGGAGCTCGACCAGTTGAAGAACCTTATGTATTAATTGGACAAATTTTAACTGTTGTATATTTCTTATATTATTTAGTAAACCCATTAATTACAAAATGATGAGATAATTTATTAAATTAAATAGTTAATGAGCTTGAATAAGCGTATGTTTTGAAAACATAAGATAGAATTTAATTTTCTATTAACTTTACTAAAAAAAATTATTATAATAAAGAAAATAATAAAATTTTAAATCCAATAAAAAATAATAAATAATTTAAAGAAAAAGATAAAAAACATTTTCAAGCTAGATATATTAATTTATCATAACGAAATCGGGGTAAAGTACCTCGAATTCAAATAAAAACAAAAGAAATAAAAGTTAATTTTATATAAAATAATAAATTAAATACATCACATCCTAAAAAAATAACACAAAATAATATTCT
			TATAAATAAAATTCTTGCATACTCAGCTATAAAAATTAAAGCAAAACCTCCTCTTCTATATTCTACATTAAATCCTGAAACTAATTCTGATTCTCCCTCAGCAAAATCAAAAGGAGTTCGATTAGTTTCAGCTAATGAAATAGTTAATCATACTAAACCTATAGGAAATAAAATAATTAAAAATCATATATAAACTTGATAAAAAAAAAAATAAATTATATTATAACTTCCAATTAAAAAAATAAAAGATAACAAAATTAAAGCTAAACTAACTTCATAAGAAATAGTCTGAGCTACAGCTCGCAAACCTCCTAGTAAAGCATAATTAGAATTAGAAGATCAACCAGCTACTATAACTGTATAAACTCCCAATCTAGTACAACATAAAAAAAATAAACCTCCTAAATTAAATGAATATAATTTTACAAAAAAAGGTATACATATTCAAACAAATAAAGATAAAAATAAAGAAAAAATTGGAGAAATATAATATCTTAAATAATTAGATAATAAAGGATAAGTTTGTTCTTTTGTAAATAATTTAATTGCATCACAAAAAGGTTGAGGAATTCCTATCAAACCAACTTTATTAGGACCTTTACGAATCTGAATATATCCTAAAACTTTTCGTTCTAATAAAGTTAAAAAAGCTACACTCACTAATACACAAATAATTAATAACAAACTTCCAATTAATGATAAAATAAATTCTATATAAAACAAGTACTATTTGTAATAAAAATTACATAAATAAATTCTAAATTTATTGCACTAATCTGCCAAAATAGTTTTACATTAATAATATTCTTATAAAAAATATAATTATTTTAATATTTGGTCCTTTCGTACTAAAATATCACAATTTTTTAAAGATAGAAACCAACCTGGCTTACACCGGTTTGAACTCAGATCATGTAAGAATTTAAAAGTCGAACAGACTTAAAATTTGAACGGCTACACCCAAAATTATATCTTAATCCAACATCGAGGTCGCAATCTTTTTTATCGATATGAACTCTCCAAAAAAATTACGCTGTTATCCCTAAAGTAACTTAATTTTTTAATCATTATTAATGGATCATTTATTCATAAATTAATGTTTTTAAAAATTAAAAGTTTTTTAAATTTTAATATCACCCCAATAAAATATTTTTTTTTATTAAAATTTAATTAATCTTTATAATTAAAATAAAAAAAAAATATAAAGATTTATAGGGTCTTCTCGTCTTTTAAATAAATTTTAGCTTTTTGACTAAAAAATAAAATTCTACAAAAATTTTAAATGAAACAGTTAATATCTCGTCCAACCATTCATTCCAGCCTTCAATTAAAAGACTAATGATTATGCTACCTTTGCACAGTCAAAATACTGCGGCCATTTAAAA-----CAGTGGGCAGGTTAGACTTTATATATAATTCAAAAAGACATGTTTTTGTTAAACAGGCGGATATTATTTTTGCCGAATTCTTTATTTAAACTTTTCATAAAAATTAATTTTAACATTATTATATACTAATTTTATCA-TAT-----------------TAAAATTAACATTTTAATAAATAATTAAAATTCAATAAATAATTTAATTTATAAAATAAA----------------------------------------------------------------------------------GC------------ATATTAAAATTATAAATTAATTAATTAAATAAATAATTAAGTAAATTTATAATTTCTAAATTAAATTTATTTCTTAAAAAACTAGATACCTTTAAAAACGAATAACATTTCATTTCTAATATAATATTATAAATAATTTTGTTACATTAACTTAAATATTATATTAACTCTTTTAAAATCGAGAAAAATAAATATTTATTTTTTATTTAATAAACGCTGATACACAAGGTACAATAAATTAAATTTTCTTTTTAAATAAAAATTTTTCAAATTATTTCAATTTTCTTTTACAATAC
			TAATAAACTATTATTAAAATTATTTTTTCTTTAAACAATACTAAAACTATAAATTTTATAGTTATTTCTAATAATTAGAAAAAAAATAATAAAAATTAATAAATAAAAACTAAATCAATTTATATTGATTTGCACAAAAATCTTTTCAATGTAAATGAAATACTTTACTTAATAAGCTTTAAATTGTCATTCTAGATACACTTTCCAGTACATCTACTATGTTACGACTTATCTTACCTTAATAATAAGAGCGACGGGCGATGTGTACATATTTTAGAGCTAAAATCAAATTATTAATCTTTATAATTTTACTACTAAATCCACTTTCAAAAATTTTTTCATAATTTTATCCATATAAATAAATTTATTGTAACCCATTATTACTTAAATATAAGCTACACCTTGATCTGATATAAATTTTTATTAAAATTATTGAATATTATTATTCTTATAAAATATTCTGATAACGACGGTATATAAACTGATTACAAACTCAAGTAAGGTCCATCGTGGATTATCGATTACAAAACAGGTTCCTCTAGATAGACTAAAATACCGCCAAATTTTTTAAGTTTCAAGAACATAACTATTACTACTTTAGCAATTTATTTACATTTTAAATAATAGGGTATCTAATCCTAGTTTTTTATTAAAATTTTTTAACTTCAATTATATTTTTACATAATAATTTAAATATAAAATTTCACTTAATATATTTAATT------------ATAAATTTAATTTAATTATTACTAAAAAAATTTATTCGTATTAGTGGTATAACCGCGACTGCTGGCACCAATTTGGTCAATACTTTTTAATATTGCTA-TTCTAAATTTCTTTAATTAATAAAATTAATTA
		</sequence>
		<sequence>
			<taxon idref="Drosophila_simulans_SRR2396840"/>
			----AATTGCCTGATAAAAAGGATTACCTTGATAGGGTAAATCATGCAGTTTTCTGCATTCATTGACTGATTTATATGTTATTTATAAAGAAGGTTTTATATTTAATAGAATTAAACTATTTCTAAAAGTATCAAAAACTTTTGTGCATCATACACCAAAATATATTTATATAAAAAGATAAGCTAATAAAGCTACTGGGTTCATACCCCATTTATAAAGGTTATAGTCCTTTTCTTTTTAATTTTTAATAATTCATCAAAAATTTTATTTATTACAATTATAATTATTGGGACATTAATTACAGTTACATCTAATTCTTGGTTAGGAGCTTGAATAGGTTTAGAAATTAATTTGTTATCTTTTATTCCCCTATTAAGAGATAATAATAATTTAATATCTACAGAAGCTTCTTTAAAATATTTTTTAACCCAAGCTTTAGCTTCAACTGTTTTGTTATTTTCTTCAATTTTATTAATATTAAAAAATAATTTAAATAATGAAATTAATGAATCTTTTACATCCATAATTATTATATCAGCTTTACTATTAAAAAGCGGGGCCGCTCCTTTCCATTTTTGATTTCCTAATATAATGGAAGGTTTAACATGAATAAATGCTTTGATATTAATAACTTGACAAAAAATTGCACCTTTAATACTAATTACTTATCTTAATATTAAATATCTATTATTAATTAGAGTAATTTTATCAGTAATTATCGGAGCTATCGGAGGGTTAAACCAAACTTCTTTACGAAAACTAATAGCATTTTCTTCTATCAATCATTTAGGGTGAATACTAAGATCTTTAATAATTAGAGAATCAGTTTGGTTTATTTATTTTTTTTTTTATTCATTTTTATCATTTGTATTAACATTTATATTTAATATTTTTAAATTATTTCATTTAAATCAATTATTTTCTTGATTTGTAAATAGAAAAATTTTAAAATTTACATTATTTATAAATTTTTTATCATTGGGAGGATTGCCCCCATTTTTAGGATTTTTACCAAAATGACTTGTAATCCAACAATTAACATTATGTAATCAATATTTTTTATTATTAATAATAATAATATCAACTTTAATTACATTATTTTTTTATTTACGAATTTGTTATTCTGCTTTTATAATAAATTATTTCGAAAATAATTGAATCATAAAGATAAATATAATTAGTAGTAATACTAATATATATTTAATTATAACTTTTTTTTCAATTTTTGGATTATTTATAATTTCTTTATTTTATTTTATATTTTAAGGCTTTAAGTTAATAAAACTAATAACCTTCAAAGCTATAAATAAAGAAATTTCTTTAAGCCTTAGTAAAAATTACTCCTTCAAAATTGCAGTTTGATATCATTATTGACTATAAGACCTAATAAAA---GTCCTTATTTGATTAAGAAGAATAAATCTTATAAATAGATTTACAATCTATCGCCTAAACTTCAGCCACTTAATCAGTGACCGCGACAATGATTATTTTCTACAAATCATAAAGATATTGGAACTTTATATTTTATCTTTGGAGCTTGAGCTGGGATAGTCGGAACATCATTAAGAATTTTAATTCGAGCCGAATTAGGACATCCTGGAGCATTAATCGGAGATGACCAAATTTATAATGTAATTGTAACTGCACATGCTTTTATTATAATTTTTTTTATAGTTATACCTATTATAATTGGTGGATTTGGAAATTGATTAGTGCCTTTAATATTAGGTGCCCCTGATATAGCATTCCCGCGAATAAATAATATAAGATTTTGATTACTACCCCCTGCTCTTTCTTTATTATTAGTGAGAAGAATAGTTGAAAACGGAGCTGGGACAGGATGAACTGTTTACCCACCTTTATCTGCTGGAATTGCCCACGGTGGAGCTTCAGTTGATTTAGCTATTTTTTCTTTACACTTAGCGGGAATTTCCTCAATTCTAGGAGCTGTAAATTTTATTACAACTGTAATTAATATACGGTCAACAGGAATTTC
			ATTAGATCGAATACCTTTATTTGTTTGATCAGTAGTAATTACTGCTTTATTATTACTTTTATCATTACCAGTATTAGCTGGAGCTATTACTATATTATTAACAGATCGAAATTTAAACACATCATTTTTTGACCCAGCTGGAGGAGGAGACCCTATTTTATACCAACATTTATTTTGATTTTTTGGTCACCCTGAAGTTTATATTTTAATTTTACCTGGATTCGGAATAATCTCTCATATTATTAGACAAGAATCAGGAAAAAAAGAAACTTTTGGTTCTTTAGGAATAATTTATGCTATATTAGCTATTGGGTTATTAGGATTTATTGTGTGAGCTCATCACATATTTACAGTCGGGATAGACGTTGATACTCGAGCTTATTTCACTTCAGCCACTATAATTATTGCAGTTCCTACTGGTATTAAAATTTTCAGATGATTAGCTACTTTACATGGAACTCAACTTTCTTATTCCCCAGCTATTTTATGAGCTTTAGGATTTGTATTTTTATTTACAGTAGGGGGGTTAACAGGAGTTGTTTTAGCTAATTCATCAGTAGATATTATTTTACATGATACTTACTATGTAGTAGCTCATTTTCATTATGTTTTATCAATAGGAGCTGTATTTGCTATTATAGCAGGTTTTATTCATTGATATCCTTTATTTACTGGTTTAACATTAAATAATAAATGATTAAAAAGTCAATTTATTATTATATTTATTGGAGTAAATTTAACATTTTTTCCTCAACATTTTTTAGGATTAGCTGGGATACCTCGACGATATTCAGATTATCCAGATGCTTACACAACATGAAATGTTGTATCTACTATTGGATCAACTATTTCATTATTAGGAATTCTATTCTTTTTTTATATTATTTGAGAAAGTTTAGTATCACAACGACAAGTAATTTATCCAATTCAATTAAATTCATCTATTGAATGGTATCAAAATACTCCACCAGCTGAACATAGATATTCTGAATTACCACTACTAACAAATTAATTTCTAATATGGCAGATTAGTGCAATAGATTTAAGCTCTATATATAAAGTATTTTACTTTTATTAGAAAATAAATGTCTACATGAGCTAATTTAGGTTTACAAGATAGAGCCTCTCCTTTAATGGAACAATTAATTTTTTTTCACGATCACGCATTATTAATTTTAGTAATAATTACAGTATTAGTGGGATACTTAATATTTATATTATTTTTTAATAATTATGTAAATCGATTTCTTTTACATGGACAACTTATTGAAATAATTTGAACTATTTTACCAGCAATTATTTTATTATTTATTGCTCTTCCTTCTTTACGTTTACTTTACTTATTAGATGAAATTAATGAACCATCCGTAACTTTAAAAAGAATTGGTCATCAATGATATTGAAGCTACGAATATTCAGATTTTAATAATATTGAATTTGATTCATATATAATTCCAACAAATGAATTATCAATTGATGGATTTCGATTATTAGATGTTGATAACCGAGTAATTTTACCTATAAATTCTCAAATTCGAATTTTAGTGACAGCTGCTGACGTTATTCATTCTTGAACAATTCCTGCTTTAGGAGTAAAAGTTGATGGAACACCAGGACGATTAAATCAAACTAATTTTTTTATTAATCGACCAGGTTTATTTTATGGTCAATGTTCAGAAATTTGTGGAGCTAATCATAGATTTATACCAATTGTAATTGAAAGTGTTCCTGTAAATCACTTTATTAAATGAATTTCTAGAAATAATTCTTCATTAGATGACTGAAAGCAAGTATTGGTCTCTTAAACCATTTTATAGTAAATTAGCACTTACTTCTAATGA--AAAAAATTAGTTAAATATATAACATTAGTATGTCAAACTAAAATTATTAAATAATTAATATTTTTTAATCCCACAAATAGCACCAATTAGATGATTATTATTATTTATTATTTTTTCTATTACATTTATTTTATTTTGTTCTATTAATTATTATTCT
			TACATGCCAGATTCACCTAAATCTAATGAATTAAAAAACATTAATTTAAATTCAATAAACTGAAAATGATAACAAATTTATTTTCTGTATTTGACCCTTCAGCTATTTTTAATTTATCACTTAATTGATTAAGAACATTTTTAGGACTTTTAATAATTCCATCAATTTACTGATTAATACCTTCTCGTTATAATATTGTATGAAATTCAATTTTATTAACTCTTCATAAAGAATTCAAAACTTTATTAGGACCATCAGGTCATAATGGATCTACTTTTATTTTTATTTCTTTATTTTCATTAATTTTATTTAATAATTTTATAGGATTATTTCCATATATTTTTACAAGAACAAGTCATTTAACTTTAACTTTATCTTTAGCTTTACCTTTATGATTATGTTTTATATTATACGGTTGAATTAATCATACACAACATATATTTGCTCACTTAGTCCCTCAAGGAACACCTGCTATTTTAATACCTTTTATAGTATGTATTGAAACTATTAGAAATATTATTCGACCTGGAACATTAGCTGTTCGATTAACTGCTAATATAATTGCTGGACATTTATTATTAACTCTTTTAGGAAATACAGGACCTTCTATATCTTATTTATTAGTGACATTTTTATTAACAGCTCAAATTGCTTTATTAGTATTAGAATCAGCTGTAGCTATAATTCAATCTTATGTATTTGCTGTATTAAGAACTCTATACTCTAGAGAAGTAAATTAATGTCTACACACTCAAATCACCCTTTTCATTTAGTGGATTACAGTCCATGACCATTAACAGGAGCTATTGGAGCTATAACAACTGTATCAGGTATAGTAAAATGATTTCATCAATATGATATGTCATTATTTTTATTAGGTAATATTATTACTATTTTAACAGTATATCAATGATGACGAGATGTATCACGAGAAGGAACATATCAAGGTTTACATACTTACGCAGTAACTATTGGTTTACGTTGAGGAATAATCTTATTTATTTTATCAGAAGTTTTATTTTTTGTAAGATTTTTTTGAGCTTTTTTTCATAGAAGTTTATCCCCCGCCATTGAATTAGGAGCATCATGACCTCCTATGGGAATTATTTCATTTAATCCATTCCAAATTCCCTTATTAAATACAGCTATTTTATTAGCTTCAGGAGTTACTGTAACCTGAGCTCATCATAGTCTTATAGAAAATAATCATTCACAAACTACTCAAGGTTTATTTTTCACAGTTTTATTGGGAGTATATTTTACAATACTCCAAGCTTACGAATATATTGAAGCTCCATTTACTATCGCAGATTCAGTTTATGGATCAACATTTTATATAGCAACAGGATTTCATGGAATTCATGTATTAATTGGAACAACTTTTTTATTAGTATGTTTATTACGACATTTAAATAATCACTTTTCAAAAAATCATCATTTTGGATTTGAAGCAGCTGCATGATATTGACATTTTGTTGATGTAGTTTGATTATTTTTATATATCACAATTTACTGGTGAGGAGGATAAGTTAATATTAATTTCATTAATATTAATTTCATTAATATTAATTAAACTAAATTTATTAATAATTAATTATCTATATAGTATAAAAGTATATTTGACTTCCAATCATAAGGTCTATTAATAAATAGTATAGATAATTTTTTCTATTATTTTTATTGCTTTATTAATTTTATTAATCACAACTATTGTTATAATTTTAGCTTCAATTTTATCAAAAAAAGCTTTAATCGACCGAGAAAAAAGATCTCCTTTTGAATGCGGATTTGACCCAAAATCTTCATCTCGATTACCATTTTCTTTACGTTTTTTTTTAATTACTATTATTTTTTTAATTTTTGACGTAGAAATTGCATTAATTTTACCTATAATTATTATTATAAAATATTCTAATATTATAATTTGAACTATTACCTCTATTATTTTCATTTTAATTTTATTAATTGGTCTATATCATGAATGAAATCAAGGAATATTA
			AATTGATCAAATTAAT-TTTAT--AT----------ATAAAGGGTTGTAGTTAATTATAACATTTGATTTGCATTCAAAAAGTATTGAATATTCAATCTACCTTATTAATTGAATATGAAGCGATTAATTGCAGTTAGTTTCGACCTAACCTTAGGTAATTATTATACCCTTATTCTTTAATTGAAGCCAAAAAGAGGCGTATCACTGTTAATGATATAATTGAATTTTAAATTCCAATTAAGGAAGTATGGTGATCAAGTAAAAGCTGCTAACTTTTTTCTTTTAATGGTTAAATTCCATTTATACTTCTATTTATATAGTTTAAATAAAACCTTACATTTTCATTGTAATAATAAAATATTATATTTTTATAAATTACTAAAATTAATTCATTATATCCAAAGATTTAATAATCTCCGTAACATCTTCAATGTCAAACTCTAAATATAAGCTATTTGGATATAAAAATAATAAAAAATTTATTAAAATTAAAATTCAAAATACAAATAATATTAAATAAATTTTTAAAGAATTATTATGTATTAAAAATAAAGTTTTAGAGTAAGTAGATAATTTTTGGTATAAATGCTGACCCCCAAAATATTCTGACCAACCTTGATCAAAACTTTTTACAATTAATTGGCCATAATTCAAAGGATAAAAAATTATTCCATAAGTTCTAATATAAGGTATAAATCATATAGACCCTAAAAAAGTTCTTAAATTATATATAAACAAAGATTTATTTAAAAAATATAAATTTCTTAACGAAATTAAATACCCAGATAAACCCCCCACAATACATACAAATAATGTTAATAATTTTATATAAATAGGTAAACAAATTATATAAGGAAAAGGAAAAATTAATCAATTTAATATTCTACCTCCAATAATTCTTATAATTAATAATCCTATTATTCCACGAAGTATAATTCAACTTTCATCATTTAATATATTTAAACTACCACAATTTAAATCTCCAGTTATTGAATAATAAACTAATCGAAATGAATATCTAACAGTTAAACCTGTAGAAAAATAATATAAAAAAAATGAAAATATATTAACATTTCTAATTCTAACAATTTCTAAAATTATATCCTTAGAATAAAATCCAGCTAAAAAAGGTATCCCGCATAAAGCTAAATTAGATACATTAAAACAAGCTGAAGTTAAAGGTATATGAATTCTTAATCCCCCTATTAAACGAATATCTTGAGAATTATTTATATTATGAATAATAGCTCCAGCACATATAAATAATAATGCTTTAAATAAAGCATGAGTTAATAAATGAAATATAGCTAATTTAAAAAATCCTATAGATAAAATTCTTATTATTAAACCTAATTGACTTAAAGTAGATAAAGCAATAATTTTTTTTAAATCAAATTCAAAATTAGCTCCTAACCCAGCTATAAATATAGTTAATCCAGATAATAATAATAATAATTGCCCTAACCAAGAAGTTCTTAAAATAATATTAAATCGAATTAATAAATATACACCAGCTGTAACTAAAGTAGAAGAATGAACTAAAGCAGAAACAGGTGTAGGGGCAGCTATAGCTGCTGGTAATCAAGAAGAAAAAGGAATTTGAGCTCTTTTAGTTATAGCAGCTAATATTATTAATCTACCAATTACTAATATTTCAAATTCATTTTGTATAATTTCTAAATAAAAAATATAATTTCATCTTCCATAATTTAATATTCAAGCAATAGCAAGAAGAAAAGCTACATCTCCAATTCGATTAGATAAGGCAGTTAATATACCAGCATTATAAGATTTAATATTTTGAAAATAAATAACTAAACAATAAGAAACAAGTCCTAATCCATCTCATCCTAATAAAATTCTAATTAAATTTGGTCTAATAATTAATAATATTATTGATAAAACAAACATTAATACTAGTATAATAAATCGATTAATATTATTATCATTTCTTATATATTCCTTTCTATAAAAAATTACTAAAGAAGCAATTATAAGA
			ACAAAAGATATAAACAATAAACTTATTCAATCAAAAAGGAAGGTTATAACAATTCTTGAAGAATTTAAAGAAACTACTTCTCATTCAATAAAATAAATTATATTATTTAATAAAAAATATAAACTTAATAAAAAACATGATAAACTAATAGAAATTAAATAAATAAATCTAATTCTACAAATTGATAAATATTTCACGATCTAAAATGAATTAATTCATATCACTAACACCACAAATTAGTATTTTTTTTAAACTATTTAAATATAATCATAATATAAATGATTCTCTTTTTAAAATTAATAAATTTAAAGGTAATCAATGTAAAAATATTAATAAATACTCCCGAATTTTTCCTCTTCTAAATGAATATACTCCAGAAAATAATTTTCCATGTTGTCTAAAAGAATATAAATATAAAGTATAAGCAGCTCTAAAAAAAGATAATAATGATAATATAATTATAGAAATTCAAGATCAAGAAACAATTCTATTTAATAAAGAAATTTCTCCTAATAAATTCAATGTAGGAGGAGCTGCTATATTAGCTGATCTTAATAAAAATCATCATAAAGTTATTGAAGGTATAAAATTTAATAACCCCTTATTAATTAATATTCTCCGACTTCCAAGACGTTCATAAGATACATTAGCTAAACAAAATAATCCAGAAGAACATAAACCATGGGCAATTATCAATGTGTAAGAACCAGATAAACCTCAGTAAGTTATAGTTAAAAGTCCTGATAAAACAATTCCTATATGAGCAACAGACGAATAAGCAATTAAAGCCTTTAAATCAGTTTGACGTAAACAAACTAATCTAACTAATACACCTCCTACTAATCTAATTCTAATTCAAACAAATCTATACTTCAAATTTATTAATTGTAAAAAAGCAATAACTCGTAATATCCCATAACCCCCTAATTTTAATATAATACCTGCTAAAATTATAGAACCAGAAACCGGAGCTTCAACATGAGCTTTAGGTAATCATAAATGAACTAAAAATATTGGTATTTTTACTAAAAAAGCACATAATAAACAAAAATATAATAAATCATAATTAAATATAAAATTATTTATTAAATAAAAATTTATAGAACCAATTTTATTTATAACATAAAAAATACCAATTAATATAGGTAAGGAAACTAATAAAGTATAAAACAATAAATATACACCCGCCTGTAAACGTTCTGGTTGATAACCTCAACCTAAAATCAAAAATAATGTAGGAATTAATCTTCTTTCAAAAAATAAATAAAATATGAATAATCTTATTCTTGAAAAAGTCAAAATTAATAATAATAATAAAATAACAATATTTAATAAAAATAAATTTTTATAATTATTATATTTATTAATTCTTTCTCTAGCTAATAATATTAATGAACAAATTCATAAACTTAATAAAATTAATCCATAAGATAATATATCACAACCTAAAAAATAAGAAATTTCTGATCAATAATTTATAAAATTATTTATTAGTAAAAAAATAAATCTAATAAAAAATATTATAATTTGTACCATTCAATATATATTATTAATAAAACAAAGAGGACTTAAAAATACTAAAAAAAAAATAATTTTTAACATTATATAATTCTAAAAGATTGAAAATAATCATTTCCATGAGTACGAATTATAGAAACTAAAATTGATAAACCTAAAGCTCCTTCACATACTCTAAATGTTAAAAATATTATTCTAAAATAATTTTCGTAATTTAATATATTTAAATAAATAAATAATATAAAAAATAATATTAAAACAATAAATTCTAAACTTAAAAGTATTGAAAGTAAATGTTTTCGATTAGATACAAAACAAAATAATCCTAAAATAAATAAAATTATAGGTAAACTTCAGTATAAAATTATAATCATTAGTTTTAATAGTTTAATAAAAACATTGGTCTTGTAAATCAAAAATAAGATTATTTCTTTTAAAACTTCAAGAGAAAAGAAATTTCTTTTTCATTAATCCCCAAAATT
			AATATTTTAAATAAACTATCTCTTGAAATTATTCAATTAATATTATACTCATTAATTATTACTACTTCTATTATTTTTCTAAATATAATTCATCCATTAGCTTTAGGATTAACTTTATTAATTCAAACAATTTTTGTATGTATATTAACTGGATTAATAACTAAAAGTTTTTGATATTCATATATTTTATTTTTAATTTTTTTGGGAGGAATACTTGTGTTATTTATTTATGTAACATCTTTAGCTTCTAATGAAATATTTAATTTATCAATTAAATTAACTGTATTTTCTTCATTTATTTTGATTTTTATATTAATTTTATCATTTATTATTGACAAAACTTCTTCTTCTTTATTTTTAATAAACAATGACATACAATCTATTATTAATATAAATTCTTATTTTATAGAAAATTCTTTATCTTTAAATAAATTATATAATTTTCCTACAAATTTTATTACAATTTTATTAATAAATTATTTATTAATTACTTTAATTGTTGTTGTAAAAATTACAAAATTATTTAAAGGACCTATTCGAATAATATCTTAATTAATGAATAAACCTTTACGAAATTCTCACCCTTTATTTAAAATTGCCAATAACGCTTTAGTAGATTTACCAGCTCCAATTAATATCTCAAGATGATGAAATTTTGGATCATTACTTGGGTTATGTTTAATTATTCAAATTTTAACCGGATTATTTTTAGCTATACATTATACTGCTGATATTAATTTAGCTTTTTATAGTGTTAATCATATTTGTCGAGATGTTAATTATGGTTGATTATTACGAACCTTACACGCTAACGGTGCATCATTTTTTTTTATTTGTATTTATTTACATGTAGGACGAGGAATTTATTATGGTTCATATATATTCACTCCAACTTGATTAATTGGAGTAATTATTTTATTTTTAGTAATAGGAACAGCTTTTATAGGATATGTATTACCTTGAGGACAAATATCATTTTGAGGAGCTACTGTAATTACTAATTTATTATCAGCTATTCCTTATTTAGGTATAGATCTAGTTCAATGATTATGAGGTGGGTTTGCCGTTGATAACGCTACTTTAACTCGATTTTTTACATTCCATTTCATTTTACCATTTATTGTTCTTGCTATAACTATAATTCATTTATTATTTCTTCACCAAACAGGTTCTAATAACCCCATTGGATTAAATTCTAATATTGATAAAATTCCTTTTCATCCATATTTTACATTTAAGGATATTGTAGGATTTATTGTAATAATTTTTATTTTAATTTCATTAGTATTAATTAGACCAAATTTATTAGGAGACCCTGATAATTTTATCCCAGCTAATCCTTTAGTTACACCTGCCCATATTCAACCAGAATGATATTTTTTATTTGCTTATGCTATTTTACGATCAATTCCAAATAAATTAGGAGGAGTCATCGCATTAGTTTTATCAATCGCAATTCTAATAATCTTACCTTTTTATAATTTAAGAAAATTCCGAGGAATTCAATTTTATCCTATTAATCAAGTAATATTTTGATCTATATTAGTTACAGTAATTTTATTAACTTGAATCGGAGCTCGACCAGTTGAAGAACCTTATGTATTAATTGGACAAATTTTAACTGTTGTATATTTCTTATATTATTTAGTAAACCCATTAATTACAAAATGATGAGATAATTTATTAAATTAAATAGTTAATGAGCTTGAATAAGCGTATGTTTTGAAAACATAAGATAGAATTTAATTTTCTATTAACTTTACTAAAAAAAATTATTATAATAAAGAAAATAATAAAATTTTAAATCCAATAAAAAATAATAAATAATTTAAAGAAAAAGATAAAAAACATTTTCAAGCTAGATATATTAATTTATCATAACGAAATCGGGGTAAAGTACCTCGAATTCAAATAAAAACAAAAGAAATAAAAGTTAATTTTATATAAAATAATAAATTAAATACATCACATCCTAAAAAAATAACACAAAATAATATTCT
			TATAAATAAAATTCTTGCATACTCAGCTATAAAAATTAAAGCAAAACCTCCTCTTCTATATTCTACATTAAATCCTGAAACTAATTCTGATTCTCCCTCAGCAAAATCAAAAGGAGTTCGATTAGTTTCAGCTAATGAAATAGTTAATCATACTAAACCTATAGGAAATAAAATAATTAAAAATCATATATAAACTTGATAAAAAAAAAAATAAATTATATTATAACTTCCAATTAAAAAAATAAAAGATAACAAAATTAAAGCTAAACTAACTTCATAAGAAATAGTCTGAGCTACAGCTCGCAAACCTCCTAGTAAAGCATAATTAGAATTAGAAGATCAACCAGCTACTATAACTGTATAAACTCCCAATCTAGTACAACATAAAAAAAATAAACCTCCTAAATTAAATGAATATAATTTTACAAAAAAAGGTATACATATTCAAACAAATAAAGATAAAAATAAAGAAAAAATTGGAGAAATATAATATCTTAAATAATTAGATAATAAAGGATAAGTTTGTTCTTTTGTAAATAATTTAATTGCATCACAAAAAGGTTGAGGAATTCCTATCAAACCAACTTTATTAGGACCTTTACGAATCTGAATATATCCTAAAACTTTTCGTTCTAATAAAGTTAAAAAAGCTACACTCACTAATACACAAATAATTAATAACAAACTTCCAATTAATGATAAAATAAATTCTATATAAAACAAGTACTATTTGTAATAAAAATTACATAAATAAATTCTAAATTTATTGCACTAATCTGCCAAAATAGTTTTACATTAATAATATTCTTATAAAAAATATAATTATTTTAATATTTGGTCCTTTCGTACTAAAATATCACAATTTTTTAAAGATAGAAACCAACCTGGCTTACACCGGTTTGAACTCAGATCATGTAAGAATTTAAAAGTCGAACAGACTTAAAATTTGAACGGCTACACCCAAAATTATATCTTAATCCAACATCGAGGTCGCAATCTTTTTTATCGATATGAACTCTCCAAAAAAATTACGCTGTTATCCCTAAAGTAACTTAATTTTTTAATCATTATTAATGGATCATTTATTCATAAATTAATGTTTTTAAAAATTAAAAGTTTTTTAAATTTTAATATCACCCCAATAAAATATTTTTTTTTATTAAAATTTAATTAATCTTTATAATTAAAATAAAAAAAAAATATAAAGATTTATAGGGTCTTCTCGTCTTTTAAATAAATTTTAGCTTTTTGACTAAAAAATAAAATTCTACAAAAATTTTAAATGAAACAGTTAATATCTCGTCCAACCATTCATTCCAGCCTTCAATTAAAAGACTAATGATTATGCTACCTTTGCACAGTCAAAATACTGCGGCCATTTAAAA-----CAGTGGGCAGGTTAGACTTTATATATAATTCAAAAAGACATGTTTTTGTTAAACAGGCGGATATTATTTTTGCCGAATTCTTTATTTAAACTTTTCATAAAAATTAATTTTAACATTATTATATACTAATTTTATCATTATTGCT-AATTTT--TAATTAAAATTAACATTTTAATAAATAATTAAAATTCAATAAATAATTTAATTTATAAAATAAATTATAACATATTTTTTAATAATTGCTAATTCTAAGCATATATTTATTAAATTTATTTAATATTTT---------ATTTTATAGC-TATCC--------------------------------------------------ATTTATAAT--------------------TTAAAAAACTAGATACCTTTAAAAACGAATAACATTTCATTTCTAATATAATATTATAAATAATTTTGTTACATTAACTTAAATATTATATTAACTCTTTTAAAATCGAGAAAAATAAATATTTATTTTTTATTTAATAAACGCTGATACACAAGGTACAATAAATTAAATTTTCTTTTTAAATAAAAATTTTTCAAATTATTTCAATTTTCTTTTACAATAC
			TAATAAACTATTATTAAAATTATTTTTTCTTTAAACAATACTAAAACTATAAATTTTATAGTTATTTCTAATAATTAGAAAAAAAATAATAAAAATTAATAAATAAAAACTAAATCAATTTATATTGATTTGCACAAAAATCTTTTCAATGTAAATGAAATACTTTACTTAATAAGCTTTAAATTGTCATTCTAGATACACTTTCCAGTACATCTACTATGTTACGACTTATCTTACCTTAATAATAAGAGCGACGGGCGATGTGTACATATTTTAGAGCTAAAATCAAATTATTAATCTTTATAATTTTACTACTAAATCCACTTTCAAAAATTTTTTCATAATTTTATCCATATAAATAAATTTATTGTAACCCATTATTACTTAAATATAAGCTACACCTTGATCTGATATAAATTTTTATTAAAATTATTGAATATTATTATTCTTATAAAATATTCTGATAACGACGGTATATAAACTGATTACAAACTCAAGTAAGGTCCATCGTGGATTATCGATTACAAAACAGGTTCCTCTAGATAGACTAAAATACCGCCAAATTTTTTAAGTTTCAAGAACATAACTATTACTACTTTAGCAATTTATTTACATTTTAAATAATAGGGTATCTAATCCTAGTTTTTTATTAAAATTTTTTAACTTCAATTATATTTTTACATAATAATTTAAATATAAAATTTCACTTAATATATTTAATT--ATT----TTAATAAATTTAATTTAATTATTACTAAAAAAATTTATTCGTATTAGTGGTATAACCGCGACTGCTGGCACCAATTTGGTCAATACTTTTTAATATTGCTATTTCTAAATTTC---------------------
		</sequence>
		<sequence>
			<taxon idref="Drosophila_simulans_SRR2396850"/>
			------------GATAAAAAGGATTACCTTGATAGGGTAAATCATGCAGTTTTCTGCATTCATTGACTGATTTATATGTTATTTATAAAGAAGGTTTTATATTTAATAGAATTAAACTATTTCTAAAAGTATCAAAAACTTTTGTGCATCATACACCAAAATATATTTATATAAAAAGATAAGCTAATAAAGCTACTGGGTTCATACCCCATTTATAAAGGTTATAGTCCTTTTCTTTTTAATTTTTAATAATTCATCAAAAATTTTATTTATTACAATTATAATTATTGGGACATTAATTACAGTTACATCTAATTCTTGGTTAGGAGCTTGAATAGGTTTAGAAATTAATTTGTTATCTTTTATTCCCCTATTAAGAGATAATAATAATTTAATATCTACAGAAGCTTCTTTAAAATATTTTTTAACCCAAGCTTTAGCTTCAACTGTTTTGTTATTTTCTTCAATTTTATTAATATTAAAAAATAATTTAAATAATGAAATTAATGAATCTTTTACATCCATAATTATTATATCAGCTTTACTATTAAAAAGCGGGGCCGCTCCTTTCCATTTTTGATTTCCTAATATAATGGAAGGTTTAACATGAATAAATGCTTTGATATTAATAACTTGACAAAAAATTGCACCTTTAATACTAATTACTTATCTTAATATTAAATATCTATTATTAATTAGAGTAATTTTATCAGTAATTATCGGAGCTATCGGAGGGTTAAACCAAACTTCTTTACGAAAACTAATAGCATTTTCTTCTATTAATCATTTAGGGTGAATACTAAGATCTTTAATAATTAGAGAATCAGTTTGGTTTATTTATTTTTTTTTTTATTCATTTTTATCATTTGTATTAACATTTATATTTAATATTTTTAAATTATTTCATTTAAATCAATTATTTTCTTGATTTGTAAATAGAAAAATTTTAAAATTTACATTATTTATAAATTTTTTATCATTGGGAGGATTGCCCCCATTTTTAGGATTTTTACCAAAATGACTTGTAATCCAACAATTAACATTATGTAATCAATATTTTTTATTATTAATAATAATAATATCAACTTTAATTACATTATTTTTTTATTTACGAATTTGTTATTCTGCTTTTATAATAAATTATTTCGAAAATAATTGAATCATAAAGATAAATATAATTAGTAGTAATACTAATATATATTTAATTATAACTTTTTTTTCAATTTTTGGATTATTTATAATTTCTTTATTTTATTTTATATTTTAAGGCTTTAAGTTAATAAAACTAATAACCTTCAAAGCTATAAATAAAGAAATTTCTTTAAGCCTTAGTAAAAATTACTCCTTCAAAATTGCAGTTTGATATCATTATTGACTATAAGACCTAATAAAA---GTCCTTATTTGATTAAGAAGAATAAATCTTATAAATAGATTTACAATCTATCGCCTAAACTTCAGCCACTTAATCAGTGACCGCGACAATGATTATTTTCTACAAATCATAAAGATATTGGAACTTTATATTTTATCTTTGGAGCTTGAGCTGGGATAGTCGGAACATCATTAAGAATTTTAATTCGAGCCGAATTAGGACATCCTGGAGCATTAATCGGAGATGACCAAATTTATAATGTAATTGTAACTGCACATGCTTTTATTATAATTTTTTTTATAGTTATACCTATTATAATTGGTGGATTTGGAAATTGATTAGTGCCTTTAATATTAGGTGCCCCTGATATAGCATTCCCGCGAATAAATAATATAAGATTTTGATTACTACCCCCTGCTCTTTCTTTATTATTAGTGAGAAGAATAGTTGAAAACGGAGCTGGGACAGGATGAACTGTTTACCCACCTTTATCTGCTGGAATTGCCCACGGTGGAGCTTCAGTTGATTTAGCTATTTTTTCTTTACACTTAGCGGGAATTTCCTCAATTCTAGGAGCTGTAAATTTTATTACAACTGTAATTAATATACGGTCAACAGGAATTTC
			ATTAGATCGAATACCTTTATTTGTTTGATCAGTAGTAATTACTGCTTTATTATTACTTTTATCATTACCAGTATTAGCTGGAGCTATTACTATATTATTAACAGATCGAAATTTAAACACATCATTTTTTGACCCAGCTGGAGGAGGAGACCCTATTTTATACCAACATTTATTTTGATTTTTTGGTCACCCTGAAGTTTATATTTTAATTTTACCTGGATTCGGAATAATCTCTCATATTATTAGACAAGAATCAGGAAAAAAAGAAACTTTTGGTTCTTTAGGAATAATTTATGCTATATTAGCTATTGGGTTATTAGGATTTATTGTGTGAGCTCATCACATATTTACAGTCGGGATAGACGTTGATACTCGAGCTTATTTCACTTCAGCCACTATAATTATTGCAGTTCCTACTGGTATTAAAATTTTCAGATGATTAGCTACTTTACATGGAACTCAACTTTCTTATTCCCCAGCTATTTTATGAGCTTTAGGATTTGTATTTTTATTTACAGTAGGGGGGTTAACAGGAGTTGTTTTAGCTAATTCATCAGTAGATATTATTTTACATGATACTTACTATGTAGTAGCTCATTTTCATTATGTTTTATCAATAGGAGCTGTATTTGCTATTATAGCAGGTTTTATTCATTGATATCCTTTATTTACTGGTTTAACATTAAATAATAAATGATTAAAAAGTCAATTTATTATTATATTTATTGGAGTAAATTTAACATTTTTTCCTCAACATTTTTTAGGATTAGCTGGGATACCTCGACGATATTCAGATTATCCAGATGCTTACACAACATGAAATGTTGTATCTACTATTGGATCAACTATTTCATTATTAGGAATTCTATTCTTTTTTTATATTATTTGAGAAAGTTTAGTATCACAACGACAAGTAATTTATCCAATTCAATTAAATTCATCTATTGAATGGTATCAAAATACTCCACCAGCTGAACATAGATATTCTGAATTACCACTACTAACAAATTAATTTCTAATATGGCAGATTAGTGCAATAGATTTAAGCTCTATATATAAAGTATTTTACTTTTATTAGAAAATAAATGTCTACATGAGCTAATTTAGGTTTACAAGATAGAGCCTCTCCTTTAATGGAACAATTAATTTTTTTTCACGATCACGCATTATTAATTTTAGTAATAATTACAGTATTAGTGGGATACTTAATATTTATATTATTTTTTAATAATTATGTAAATCGATTTCTTTTACATGGACAACTTATTGAAATAATTTGAACTATTTTACCAGCAATTATTTTATTATTTATTGCTCTTCCTTCTTTACGTTTACTTTACTTATTAGATGAAATTAATGAACCATCCGTAACTTTAAAAAGAATTGGTCATCAATGATATTGAAGCTACGAATATTCAGATTTTAATAATATTGAATTTGATTCATATATAATTCCAACAAATGAATTATCAATTGATGGATTTCGATTATTAGATGTTGATAACCGAGTAATTTTACCTATAAATTCTCAAATTCGAATTTTAGTGACAGCTGCTGACGTTATTCATTCTTGAACAATTCCTGCTTTAGGAGTAAAAGTTGATGGAACACCAGGACGATTAAATCAAACTAATTTTTTTATTAATCGACCAGGTTTATTTTATGGTCAATGTTCAGAAATTTGTGGAGCTAATCATAGATTTATACCAATTGTAATTGAAAGTGTTCCTGTAAATCACTTTATTAAATGAATTTCTAGAAATAATTCTTCATTAGATGACTGAAAGCAAGTATTGGTCTCTTAAACCATTTTATAGTAAATTAGCACTTACTTCTAATGA--AAAAAATTAGTTAAATATATAACATTAGTATGTCAAACTAAAATTATTAAATAATTAATATTTTTTAATCCCACAAATAGCACCAATTAGATGATTATTATTATTTATTATTTTTTCTATTACATTTATTTTATTTTGTTCTATTAATTATTATTCT
			TACATGCCAGATTCACCTAAATCTAATGAATTAAAAAACATTAATTTAAATTCAATAAACTGAAAATGATAACAAATTTATTTTCTGTATTTGACCCTTCAGCTATTTTTAATTTATCACTTAATTGATTAAGAACATTTTTAGGACTTTTAATAATTCCATCAATTTACTGATTAATACCTTCTCGTTATAATATTGTATGAAATTCAATTTTATTAACTCTTCATAAAGAATTCAAAACTTTATTAGGACCATCAGGTCATAATGGATCTACTTTTATTTTTATTTCTTTATTTTCATTAATTTTATTTAATAATTTTATAGGATTATTTCCATATATTTTTACAAGAACAAGTCATTTAACTTTAACTTTATCTTTAGCTTTACCTTTATGATTATGTTTTATATTATACGGTTGAATTAATCATACACAACATATATTTGCTCACTTAGTCCCTCAAGGAACACCTGCTATTTTAATACCTTTTATAGTATGTATTGAAACTATTAGAAATATTATTCGACCTGGAACATTAGCTGTTCGATTAACTGCTAATATAATTGCTGGACATTTATTATTAACTCTTTTAGGAAATACAGGACCTTCTATATCTTATTTATTAGTGACATTTTTATTAACAGCTCAAATTGCTTTATTAGTATTAGAATCAGCTGTAGCTATAATTCAATCTTATGTATTTGCTGTATTAAGAACTCTATACTCTAGAGAAGTAAATTAATGTCTACACACTCAAATCACCCTTTTCATTTAGTGGATTACAGTCCATGACCATTAACAGGAGCTATTGGAGCTATAACAACTGTATCAGGTATAGTAAAATGATTTCATCAATATGATATGTCATTATTTTTATTAGGTAATATTATTACTATTTTAACAGTATATCAATGATGACGAGATGTATCACGAGAAGGAACATATCAAGGTTTACATACTTACGCAGTAACTATTGGTTTACGTTGAGGAATAATCTTATTTATTTTATCAGAAGTTTTATTTTTTGTAAGATTTTTTTGAGCTTTTTTTCATAGAAGTTTATCCCCCGCCATTGAATTAGGAGCATCATGACCTCCTATGGGAATTATTTCATTTAATCCATTCCAAATTCCCTTATTAAATACAGCTATTTTATTAGCTTCAGGAGTTACTGTAACCTGAGCTCATCATAGTCTTATAGAAAATAATCATTCACAAACTACTCAAGGTTTATTTTTCACAGTTTTATTGGGAGTATATTTTACAATACTCCAAGCTTACGAATATATTGAAGCTCCATTTACTATCGCAGATTCAGTTTATGGATCAACATTTTATATAGCAACAGGATTTCATGGAATTCATGTATTAATTGGAACAACTTTTTTATTAGTATGTTTATTACGACATTTAAATAATCACTTTTCAAAAAATCATCATTTTGGATTTGAAGCAGCTGCATGATATTGACATTTTGTTGATGTAGTTTGATTATTTTTATATATCACAATTTACTGGTGAGGAGGATAAGTTAATATTAATTTCATTAATATTAATTTCATTAATATTAATTAAACTAAATTTATTAATAATTAATTATCTATATAGTATAAAAGTATATTTGACTTCCAATCATAAGGTCTATTAATAAATAGTATAGATAATTTTTTCTATTATTTTTATTGCTTTATTAATTTTATTAATCACAACTATTGTTATAATTTTAGCTTCAATTTTATCAAAAAAAGCTTTAATCGACCGAGAAAAAAGATCTCCTTTTGAATGCGGATTTGACCCAAAATCTTCATCTCGATTACCATTTTCTTTACGTTTTTTTTTAATTACTATTATTTTTTTAATTTTTGACGTAGAAATTGCATTAATTTTACCTATAATTATTATTATAAAATATTCTAATATTATAATTTGAACTATTACCTCTATTATTTTCATTTTAATTTTATTAATTGGTCTATATCATGAATGAAATCAAGGAATATTA
			AATTGATCAAATTAAT-TTTATATATA---------ATAAAGGGTTGTAGTTAATTATAACATTTGATTTGCATTCAAAAAGTATTGAATATTCAATCTACCTTATTAATTGAATATGAAGCGATTAATTGCAGTTAGTTTCGACCTAACCTTAGGTAATTATTATACCCTTATTCTTTAATTGAAGCCAAAAAGAGGCGTATCACTGTTAATGATATAATTGAATTTTAAATTCCAATTAAGGAAGTATGGTGATCAAGTAAAAGCTGCTAACTTTTTTCTTTTAATGGTTAAATTCCATTTATACTTCTATTTATATAGTTTAAATAAAACCTTACATTTTCATTGTAATAATAAAATATTATATTTTTATAAATTACTAAAATTAATTCATTATATCCAAAGATTTAATAATCTCCGTAACATCTTCAATGTCAAACTCTAAATATAAGCTATTTGGATATAAAAATAATAAAAAATTTATTAAAATTAAAATTCAAAATACAAATAATATTAAATAAATTTTTAAAGAATTATTATGTATTAAAAATAAAGTTTTAGAGTAAGTAGATAATTTTTGGTATAAATGCTGACCCCCAAAATATTCTGACCAACCTTGATCAAAACTTTTTACAATTAATTGGCCATAATTCAAAGGATAAAAAATTATTCCATAAGTTCTAATATAAGGTATAAATCATATAGACCCTAAAAAAGTTCTTAAATTATATATAAACAAAGATTTATTTAAAAAATATAAATTTCTTAACGAAATTAAATACCCAGATAAACCCCCCACAATACATACAAATAATGTTAATAATTTTATATAAATAGGTAAACAAATTATATAAGGAAAAGGAAAAATTAATCAATTTAATATTCTACCTCCAATAATTCTTATAATTAATAATCCTATTATTCCACGAAGTATAATTCAACTTTCATCATTTAATATATTTAAACTACCACAATTTAAATCTCCAGTTATTGAATAATAAACTAATCGAAATGAATATCTAACAGTTAAACCTGTAGAAAAATAATATAAAAAAAATGAAAATATATTAACATTTCTAATTCTAACAATTTCTAAAATTATATCCTTAGAATAAAATCCAGCTAAAAAAGGTATCCCGCATAAAGCTAAATTAGATACATTAAAACAAGCTGAAGTTAAAGGTATATGAATTCTTAATCCCCCTATTAAACGAATATCTTGAGAATTATTTATATTATGAATAATAGCTCCAGCACATATAAATAATAATGCTTTAAATAAAGCATGAGTTAATAAATGAAATATAGCTAATTTAAAAAATCCTATAGATAAAATTCTTATTATTAAACCTAATTGACTTAAAGTAGATAAAGCAATAATTTTTTTTAAATCAAATTCAAAATTAGCTCCTAACCCAGCTATAAATATAGTTAATCCAGATAATAATAATAATAATTGCCCTAACCAAGAAGTTCTTAAAATAATATTAAATCGAATTAATAAATATACACCAGCTGTAACTAAAGTAGAAGAATGAACTAAAGCAGAAACAGGTGTAGGGGCAGCTATAGCTGCTGGTAATCAAGAAGAAAAAGGAATTTGAGCTCTTTTAGTTATAGCAGCTAATATTATTAATCTACCAATTACTAATATTTCAAATTCATTTTGTATAATTTCTAAATAAAAAATATAATTTCATCTTCCATAATTTAATATTCAAGCAATAGCAAGAAGAAAAGCTACATCTCCAATTCGATTAGATAAGGCAGTTAATATACCAGCATTATAAGATTTAATATTTTGAAAATAAATAACTAAACAATAAGAAACAAGTCCTAATCCATCTCATCCTAATAAAATTCTAATTAAATTTGGTCTAATAATTAATAATATTATTGATAAAACAAACATTAATACTAGTATAATAAATCGATTAATATTATTATCATTTCTTATATATTCCTTTCTATAAAAAATTACTAAAGAAGCAATTATAAGA
			ACAAAAGATATAAACAATAAACTTATTCAATCAAAAAGGAAGGTTATAACAATTCTTGAAGAATTTAAAGAAACTACTTCTCATTCAATAAAATAAATTATATTATTTAATAAAAAATATAAACTTAATAAAAAACATGATAAACTAATAGAAATTAAATAAATAAATCTAATTCTACAAATTGATAAATATTTCACGATCTAAAATGAATTAATTCATATCACTAACACCACAAATTAGTATTTTTTTTAAACTATTTAAATATAATCATAATATAAATGATTCTCTTTTTAAAATTAATAAATTTAAAGGTAATCAATGTAAAAATATTAATAAATACTCCCGAATTTTTCCTCTTCTAAATGAATATACTCCAGAAAATAATTTTCCATGTTGTCTAAAAGAATATAAATATAAAGTATAAGCAGCTCTAAAAAAAGATAATAATGATAATATAATTATAGAAATTCAAGATCAAGAAACAATTCTATTTAATAAAGAAATTTCTCCTAATAAATTCAATGTAGGAGGAGCTGCTATATTAGCTGATCTTAATAAAAATCATCATAAAGTTATTGAAGGTATAAAATTTAATAACCCCTTATTAATTAATATTCTCCGACTTCCAAGACGTTCATAAGATACATTAGCTAAACAAAATAATCCAGAAGAACATAAACCATGGGCAATTATCAATGTGTAAGAACCAGATAAACCTCAGTAAGTTATAGTTAAAAGTCCTGATAAAACAATTCCTATATGAGCAACAGACGAATAAGCAATTAAAGCCTTTAAATCAGTTTGACGTAAACAAACTAATCTAACTAATACACCTCCTACTAATCTAATTCTAATTCAAACAAATCTATACTTCAAATTTATTAATTGTAAAAAAGCAATAACTCGTAATATCCCATAACCCCCTAATTTTAATATAATACCTGCTAAAATTATAGAACCAGAAACCGGAGCTTCAACATGAGCTTTAGGTAATCATAAATGAACTAAAAATATTGGTATTTTTACTAAAAAAGCACATAATAAACAAAAATATAATAAATCATAATTAAATATAAAATTATTTATTAAATAAAAATTTATAGAACCAATTTTATTTATAACATAAAAAATACCAATTAATATAGGTAAGGAAACTAATAAAGTATAAAACAATAAATATACACCCGCCTGTAAACGTTCTGGTTGATAACCTCAACCTAAAATCAAAAATAATGTAGGAATTAATCTTCTTTCAAAAAATAAATAAAATATGAATAATCTTATTCTTGAAAAAGTCAAAATTAATAATAATAATAAAATAACAATATTTAATAAAAATAAATTTTTATAATTATTATATTTATTAATTCTTTCTCTAGCTAATAATATTAATGAACAAATTCATAAACTTAATAAAATTAATCCATAAGATAATATATCACAACCTAAAAAATAAGAAATTTCTGATCAATAATTTATAAAATTATTTATTAGTAAAAAAATAAATCTAATAAAAAATATTATAATTTGTACCATTCAATATATATTATTAATAAAACAAAGAGGACTTAAAAATACTAAAAAAAAAATAATTTTTAACATTATATAATTCTAAAAGATTGAAAATAATCATTTCCATGAGTACGAATTATAGAAACTAAAATTGATAAACCTAAAGCTCCTTCACATACTCTAAATGTTAAAAATATTATTCTAAAATAATTTTCGTAATTTAATATATTTAAATAAATAAATAATATAAAAAATAATATTAAAACAATAAATTCTAAACTTAAAAGTATTGAAAGTAAATGTTTTCGATTAGATACAAAACAAAATAATCCTAAAATAAATAAAATTATAGGTAAACTTCAGTATAAAATTATAATCATTAGTTTTAATAGTTTAATAAAAACATTGGTCTTGTAAATCAAAAATAAGATTATTTCTTTTAAAACTTCAAGAGAAAAGAAATTTCTTTTTCATTAATCCCCAAAATT
			AATATTTTAAATAAACTATCTCTTGAAATTATTCAATTAATATTATACTCATTAATTATTACTACTTCTATTATTTTTCTAAATATAATTCATCCATTAGCTTTAGGATTAACTTTATTAATTCAAACAATTTTTGTATGTATATTAACTGGATTAATAACTAAAAGTTTTTGATATTCATATATTTTATTTTTAATTTTTTTGGGAGGAATACTTGTGTTATTTATTTATGTAACATCTTTAGCTTCTAATGAAATATTTAATTTATCAATTAAATTAACTGTATTTTCTTCATTTATTTTACTTTTTATATTAATTTTATCATTTATTATTGACAAAACTTCTTCTTCTTTATTTTTAATAAACAATGACATACAATCTATTATTAATATAAATTCTTATTTTATAGAAAATTCTTTATCTTTAAATAAATTATATAATTTTCCTACAAATTTTATTACAATTTTATTAATAAATTATTTATTAATTACTTTAATTGTTGTTGTAAAAATTACAAAATTATTTAAAGGACCTATTCGAATAATATCTTAATTAATGAATAAACCTTTACGAAATTCTCACCCTTTATTTAAAATTGCCAATAACGCTTTAGTAGATTTACCAGCTCCAATTAATATCTCAAGATGATGAAATTTTGGATCATTACTTGGGTTATGTTTAATTATTCAAATTTTAACCGGATTATTTTTAGCTATACATTATACTGCTGATATTAATTTAGCTTTTTATAGTGTTAATCATATTTGTCGAGATGTTAATTATGGTTGATTATTACGAACCTTACACGCTAACGGTGCATCATTTTTTTTTATTTGTATTTATTTACATGTAGGACGAGGAATTTATTATGGTTCATATATATTCACTCCAACTTGATTAATTGGAGTAATTATTTTATTTTTAGTAATAGGAACAGCTTTTATAGGATATGTATTACCTTGAGGACAAATATCATTTTGAGGAGCTACTGTAATTACTAATTTATTATCAGCTATTCCTTATTTAGGTATAGATCTAGTTCAATGATTATGAGGTGGGTTTGCCGTTGATAACGCTACTTTAACTCGATTTTTTACATTCCATTTCATTTTACCATTTATTGTTCTTGCTATAACTATAATTCATTTATTATTTCTTCACCAAACAGGTTCTAATAACCCCATTGGATTAAATTCTAATATTGATAAAATTCCTTTTCATCCATATTTTACATTTAAGGATATTGTAGGATTTATTGTAATAATTTTTATTTTAATTTCATTAGTATTAATTAGACCAAATTTATTAGGAGACCCTGATAATTTTATCCCAGCTAATCCTTTAGTTACACCTGCCCATATTCAACCAGAATGATATTTTTTATTTGCTTATGCTATTTTACGATCAATTCCAAATAAATTAGGAGGAGTCATCGCATTAGTTTTATCAATCGCAATTCTAATAATCTTACCTTTTTATAATTTAAGAAAATTCCGAGGAATTCAATTTTATCCTATTAATCAAGTAATATTTTGATCTATATTAGTTACAGTAATTTTATTAACTTGAATCGGAGCTCGACCAGTTGAAGAACCTTATGTATTAATTGGACAAATTTTAACTGTTGTATATTTCTTATATTATTTAGTAAACCCATTAATTACAAAATGATGAGATAATTTATTAAATTAAATAGTTAATGAGCTTGAATAAGCGTATGTTTTGAAAACATAAGATAGAATTTAATTTTCTATTAACTTTACTAAAAAAAATTATTATAATAAAGAAAATAATAAAATTTTAAATCCAATAAAAAATAATAAATAATTTAAAGAAAAAGATAAAAAACATTTTCAAGCTAGATATATTAATTTATCATAACGAAATCGGGGTAAAGTACCTCGAATTCAAATAAAAACAAAAGAAATAAAAGTTAATTTTATATAAAATAATAAATTAAATACATCACATCCTAAAAAAATAACACAAAATAATATTCT
			TATAAATAAAATTCTTGCATACTCAGCTATAAAAATTAAAGCAAAACCTCCTCTTCTATATTCTACATTAAATCCTGAAACTAATTCTGATTCTCCCTCAGCAAAATCAAAAGGAGTTCGATTAGTTTCAGCTAATGAAATAGTTAATCATACTAAACCTATAGGAAATAAAATAATTAAAAATCATATATAAACTTGATAAAAAAAAAAATAAATTATATTATAACTTCCAATTAAAAAAATAAAAGATAACAAAATTAAAGCTAAACTAACTTCATAAGAAATAGTCTGAGCTACAGCTCGCAAACCTCCTAGTAAAGCATAATTAGAATTAGAAGATCAACCAGCTACTATAACTGTATAAACTCCCAATCTAGTACAACATAAAAAAAATAAACCTCCTAAATTAAATGAATATAATTTTACAAAAAAAGGTATACATATTCAAACAAATAAAGATAAAAATAAAGAAAAAATTGGAGAAATATAATATCTTAAATAATTAGATAATAAAGGATAAGTTTGTTCTTTTGTAAATAATTTAATTGCATCACAAAAAGGTTGAGGAATTCCTATCAAACCAACTTTATTAGGACCTTTACGAATCTGAATATATCCTAAAACTTTTCGTTCTAATAAAGTTAAAAAAGCTACACTCACTAATACACAAATAATTAATAACAAACTTCCAATTAATGATAAAATAAATTCTATATAAAACAAGTACTATTTGTAATAAAAATTACATAAATAAATTCTAAATTTATTGCACTAATCTGCCAAAATAGTTTTACATTAATAATATTCTTATAAAAAATATAATTATTTTAATATTTGGTCCTTTCGTACTAAAATATCACAATTTTTTAAAGATAGAAACCAACCTGGCTTACACCGGTTTGAACTCAGATCATGTAAGAATTTAAAAGTCGAACAGACTTAAAATTTGAACGGCTACACCCAAAATTATATCTTAATCCAACATCGAGGTCGCAATCTTTTTTATCGATATGAACTCTCCAAAAAAATTACGCTGTTATCCCTAAAGTAACTTAATTTTTTAATCATTATTAATGGATCATTTATTCATAAATTAATGTTTTTAAAAATTAAAAGTTTTTTAAATTTTAATATCACCCCAATAAAATATTTTTTTTTATTAAAATTTAATTAATCTTTATAATTAAAATAAAAAAAAAATATAAAGATTTATAGGGTCTTCTCGTCTTTTAAATAAATTTTAGCTTTTTGACTAAAAAATAAAATTCTACAAAAATTTTAAATGAAACAGTTAATATCTCGTCCAACCATTCATTCCAGCCTTCAATTAAAAGACTAATGATTATGCTACCTTTGCACAGTCAAAATACTGCGGCCATTTAAAA-----CAGTGGGCAGGTTAGACTTTATATATAATTCAAAAAGACATGTTTTTGTTAAACAGGCGGATATTATTTTTGCCGAATTCTTTATTTAAACTTTTCATAAAAATTAATTTTAACATTATTATATACTAATTTTATCATTATTGCTTAATTTTATTAATTAAAATTAACATTTTAATAAATAATTAAAATTCAATAAATAATTTAATTTATAAAATAAATTATAACATATTTTTTAATAATTGCTAATTCTAAGCATATATTTATTAAATTTATTTAATATTTTTAAAAATTTATTTTATAGCTTATCCCATAAAAT-----AATTATAAATTAATT-----------TAA--------ATTTATAATTTCTAAATTAAATTTATT-CTTAAAAA--------C-TTTAAAAACGAATAACATTTCATTTCTAATATAATATTATAAATAATTTTGTTACATTAACTTAAATATTATATTAACTCTTTTAAAATCGAGAAAAATAAATATTTATTTTTTATTTAATAAACGCTGATACACAAGGTACAATAAATTAAATTTTCTTTTTAAATAAAAATTTTTCAAATTATTTCAATTTTCTTTTACAATAC
			TAATAAACTATTATTAAAATTATTTTTTCTTTAAACAATACTAAAACTATAAATTTTATAGTTATTTCTAATAATTAGAAAAAAAATAATAAAAATTAATAAATAAAAACTAAATCAATTTATATTGATTTGCACAAAAATCTTTTCAATGTAAATGAAATACTTTACTTAATAAGCTTTAAATTGTCATTCTAGATACACTTTCCAGTACATCTACTATGTTACGACTTATCTTACCTTAATAATAAGAGCGACGGGCGATGTGTACATATTTTAGAGCTAAAATCAAATTATTAATCTTTATAATTTTACTACTAAATCCACTTTCAAAAATTTTTTCATAATTTTATCCATATAAATAAATTTATTGTAACCCATTATTACTTAAATATAAGCTACACCTTGATCTGATATAAATTTTTATTAAAATTATTGAATATTATTATTCTTATAAAATATTCTGATAACGACGGTATATAAACTGATTACAAACTCAAGTAAGGTCCATCGTGGATTATCGATTACAAAACAGGTTCCTCTAGATAGACTAAAATACCGCCAAATTTTTTAAGTTTCAAGAACATAACTATTACTACTTTAGCAATTTATTTACATTTTAAATAATAGGGTATCTAATCCTAGTTTTTTATTAAAATTTTTTAACTTCAATTATATTTTTACATAATAATTTAAATATAAAATTTCACTTAATATATTTAATTTTATTA------ATAAATTTAATTTAATTATTACTAAAAAAATTTATTCGTATTAGTGGTATAACCGCGACTGCTGGCACCAATTTGGTCAATACTTTTTAATATTGCTATTTCTAAATTTCTTTAATTAATAAAATTAATTA
		</sequence>
		<sequence>
			<taxon idref="Drosophila_simulans_SRR2396857"/>
			-------------ATAA-AAGGATTACCTTGATAGGGTAAATCATGCAGTTTTCTGCATTCATTGACTGATTTATATGTTATTTATAAAGAAGGTTTTATATTTAATAGAATTAAACTATTTCTAAAAGTATCAAAAACTTTTGTGCATCATACACCAAAATATATTTATATAAAAAGATAAGCTAATAAAGCTACTGGGTTCATACCCCATTTATAAAGGTTATAGTCCTTTTCTTTTTAATTTTTAATAATTCATCAAAAATTTTATTTATTACAATTATAATTATTGGGACATTAATTACAGTTACATCTAATTCTTGGTTAGGAGCTTGAATAGGTTTAGAAATTAATTTGTTATCTTTTATTCCCCTATTAAGAGATAATAATAATTTAATATCTACAGAAGCTTCTTTAAAATATTTTTTAACCCAAGCTTTAGCTTCAACTGTTTTGTTATTTTCTTCAATTTTATTAATATTAAAAAATAATTTAAATAATGAAATTAATGAATCTTTTACATCCATAATTATTATATCAGCTTTACTATTAAAAAGCGGGGCCGCTCCTTTCCATTTTTGATTTCCTAATATAATGGAAGGTTTAACATGAATAAATGCTTTGATATTAATAACTTGACAAAAAATTGCACCTTTAATACTAATTACTTATCTTAATATTAAATATCTATTATTAATTAGAGTAATTTTATCAGTAATTATCGGAGCTATCGGAGGGTTAAACCAAACTTCTTTACGAAAACTAATAGCATTTTCTTCTATCAATCATTTAGGGTGAATACTAAGATCTTTAATAATTAGAGAATCAGTTTGGTTTATTTATTTTTTTTTTTATTCATTTTTATCATTTGTATTAACATTTATATTTAATATTTTTAAATTATTTCATTTAAATCAATTATTTTCTTGATTTGTAAATAGAAAAATTTTAAAATTTACATTATTTATAAATTTTTTATCATTGGGAGGATTGCCCCCATTTTTAGGATTTTTACCAAAATGACTTGTAATCCAACAATTAACATTATGTAATCAATATTTTTTATTATTAATAATAATAATATCAACTTTAATTACATTATTTTTTTATTTACGAATTTGTTATTCTGCTTTTATAATAAATTATTTCGAAAATAATTGAATCATAAAGATAAATATAATTAGTAGTAATACTAATATATATTTAATTATAACTTTTTTTTCAATTTTTGGATTATTTATAATTTCTTTATTTTATTTTATATTTTAAGGCTTTAAGTTAATAAAACTAATAACCTTCAAAGCTATAAATAAAGAAATTTCTTTAAGCCTTAGTAAAAATTACTCCTTCAAAATTGCAGTTTGATATCATTATTGACTATAAGACCTAATAAAA---GTCCTTATTTGATTAAGAAGAATAAATCTTATAAATAGATTTACAATCTATCGCCTAAACTTCAGCCACTTAATCAGTGACCGCGACAATGATTATTTTCTACAAATCATAAAGATATTGGAACTTTATATTTTATCTTTGGAGCTTGAGCTGGGATAGTCGGAACATCATTAAGAATTTTAATTCGAGCCGAATTAGGACATCCTGGAGCATTAATCGGAGATGACCAAATTTATAATGTAATTGTAACTGCACATGCTTTTATTATAATTTTTTTTATAGTTATACCTATTATAATTGGTGGATTTGGAAATTGATTAGTGCCTTTAATATTAGGTGCCCCTGATATAGCATTCCCGCGAATAAATAATATAAGATTTTGATTACTACCCCCTGCTCTTTCTTTATTATTAGTGAGAAGAATAGTTGAAAACGGAGCTGGGACAGGATGAACTGTTTACCCACCTTTATCTGCTGGAATTGCCCACGGTGGAGCTTCAGTTGATTTAGCTATTTTTTCTTTACACTTAGCGGGAATTTCCTCAATTCTAGGAGCTGTAAATTTTATTACAACTGTAATTAATATACGGTCAACAGGAATTTC
			ATTAGATCGAATACCTTTATTTGTTTGATCAGTAGTAATTACTGCTTTATTATTACTTTTATCATTACCAGTATTAGCTGGAGCTATTACTATATTATTAACAGATCGAAATTTAAACACATCATTTTTTGACCCAGCTGGAGGAGGAGACCCTATTTTATACCAACATTTATTTTGATTTTTTGGTCACCCTGAAGTTTATATTTTAATTTTACCTGGATTCGGAATAATCTCTCATATTATTAGACAAGAATCAGGAAAAAAAGAAACTTTTGGTTCTTTAGGAATAATTTATGCTATATTAGCTATTGGGTTATTAGGATTTATTGTGTGAGCTCATCACATATTTACAGTCGGGATAGACGTTGATACTCGAGCTTATTTCACTTCAGCCACTATAATTATTGCAGTTCCTACTGGTATTAAAATTTTCAGATGATTAGCTACTTTACATGGAACTCAACTTTCTTATTCCCCAGCTATTTTATGAGCTTTAGGATTTGTATTTTTATTTACAGTAGGGGGGTTAACAGGAGTTGTTTTAGCTAATTCATCAGTAGATATTATTTTACATGATACTTACTATGTAGTAGCTCATTTTCATTATGTTTTATCAATAGGAGCTGTATTTGCTATTATAGCAGGTTTTATTCATTGATATCCTTTATTTACTGGTTTAACATTAAATAATAAATGATTAAAAAGTCAATTTATTATTATATTTATTGGAGTAAATTTAACATTTTTTCCTCAACATTTTTTAGGATTAGCTGGGATACCTCGACGATATTCAGATTATCCAGATGCTTACACAACATGAAATGTTGTATCTACTATTGGATCAACTATTTCATTATTAGGAATTCTATTCTTTTTTTATATTATTTGAGAAAGTTTAGTATCACAACGACAAGTAATTTATCCAATTCAATTAAATTCATCTATTGAATGGTATCAAAATACTCCACCAGCTGAACATAGATATTCTGAATTACCACTACTAACAAATTAATTTCTAATATGGCAGATTAGTGCAATAGATTTAAGCTCTATATATAAAGTATTTTACTTTTATTAGAAAATAAATGTCTACATGAGCTAATTTAGGTTTACAAGATAGAGCCTCTCCTTTAATGGAACAATTAATTTTTTTTCACGATCACGCATTATTAATTTTAGTAATAATTACAGTATTAGTGGGATACTTAATATTTATATTATTTTTTAATAATTATGTAAATCGATTTCTTTTACATGGACAACTTATTGAAATAATTTGAACTATTTTACCAGCAATTATTTTATTATTTATTGCTCTTCCTTCTTTACGTTTACTTTACTTATTAGATGAAATTAATGAACCATCCGTAACTTTAAAAAGAATTGGTCATCAATGATATTGAAGCTACGAATATTCAGATTTTAATAATATTGAATTTGATTCATATATAATTCCAACAAATGAATTATCAATTGATGGATTTCGATTATTAGATGTTGATAACCGAGTAATTTTACCTATAAATTCTCAAATTCGAATTTTAGTGACAGCTGCTGACGTTATTCATTCTTGAACAATTCCTGCTTTAGGAGTAAAAGTTGATGGAACACCAGGACGATTAAATCAAACTAATTTTTTTATTAATCGACCAGGTTTATTTTATGGTCAATGTTCAGAAATTTGTGGAGCTAATCATAGATTTATACCAATTGTAATTGAAAGTGTTCCTGTAAATCACTTTATTAAATGAATTTCTAGAAATAATTCTTCATTAGATGACTGAAAGCAAGTATTGGTCTCTTAAACCATTTTATAGTAAATTAGCACTTACTTCTAATGA--AAAAAATTAGTTAAATATATAACATTAGTATGTCAAACTAAAATTATTAAATAATTAATATTTTTTAATCCCACAAATAGCACCAATTAGATGATTATTATTATTTATTATTTTTTCTATTACATTTATTTTATTTTGTTCTATTAATTATTATTCT
			TACATGCCAGATTCACCTAAATCTAATGAATTAAAAAACATTAATTTAAATTCAATAAACTGAAAATGATAACAAATTTATTTTCTGTATTTGACCCTTCAGCTATTTTTAATTTATCACTTAATTGATTAAGAACATTTTTAGGACTTTTAATAATTCCATCAATTTACTGATTAATACCTTCTCGTTATAATATTGTATGAAATTCAATTTTATTAACTCTTCATAAAGAATTCAAAACTTTATTAGGACCATCAGGTCATAATGGATCTACTTTTATTTTTATTTCTTTATTTTCATTAATTTTATTTAATAATTTTATAGGATTATTTCCATATATTTTTACAAGAACAAGTCATTTAACTTTAACTTTATCTTTAGCTTTACCTTTATGATTATGTTTTATATTATACGGTTGAATTAATCATACACAACATATATTTGCTCACTTAGTCCCTCAAGGAACACCTGCTATTTTAATACCTTTTATAGTATGTATTGAAACTATTAGAAATATTATTCGACCTGGAACATTAGCTGTTCGATTAACTGCTAATATAATTGCTGGACATTTATTATTAACTCTTTTAGGAAATACAGGACCTTCTATATCTTATTTATTAGTGACATTTTTATTAACAGCTCAAATTGCTTTATTAGTATTAGAATCAGCTGTAGCTATAATTCAATCTTATGTATTTGCTGTATTAAGAACTCTATACTCTAGAGAAGTAAATTAATGTCTACACACTCAAATCACCCTTTTCATTTAGTGGATTACAGTCCATGACCATTAACAGGAGCTATTGGAGCTATAACAACTGTATCAGGTATAGTAAAATGATTTCATCAATATGATATGTCATTATTTTTATTAGGTAATATTATTACTATTTTAACAGTATATCAATGATGACGAGATGTATCACGAGAAGGAACATATCAAGGTTTACATACTTACGCAGTAACTATTGGTTTACGTTGAGGAATAATCTTATTTATTTTATCAGAAGTTTTATTTTTTGTAAGATTTTTTTGAGCTTTTTTTCATAGAAGTTTATCCCCCGCCATTGAATTAGGAGCATCATGACCTCCTATGGGAATTATTTCATTTAATCCATTCCAAATTCCCTTATTAAATACAGCTATTTTATTAGCTTCAGGAGTTACTGTAACCTGAGCTCATCATAGTCTTATAGAAAATAATCATTCACAAACTACTCAAGGTTTATTTTTCACAGTTTTATTGGGAGTATATTTTACAATACTCCAAGCTTACGAATATATTGAAGCTCCATTTACTATCGCAGATTCAGTTTATGGATCAACATTTTATATAGCAACAGGATTTCATGGAATTCATGTATTAATTGGAACAACTTTTTTATTAGTATGTTTATTACGACATTTAAATAATCACTTTTCAAAAAATCATCATTTTGGATTTGAAGCAGCTGCATGATATTGACATTTTGTTGATGTAGTTTGATTATTTTTATATATCACAATTTACTGGTGAGGAGGATAAGTTAATATTAATTTCATTAATATTAATTTCATTAATATTAATTAAACTAAATTTATTAATAATTAATTATCTATATAGTATAAAAGTATATTTGACTTCCAATCATAAGGTCTATTAATAAATAGTATAGATAATTTTTTCTATTATTTTTATTGCTTTATTAATTTTATTAATCACAACTATTGTTATAATTTTAGCTTCAATTTTATCAAAAAAAGCTTTAATCGACCGAGAAAAAAGATCTCCTTTTGAATGCGGATTTGACCCAAAATCTTCATCTCGATTACCATTTTCTTTACGTTTTTTTTTAATTACTATTATTTTTTTAATTTTTGACGTAGAAATTGCATTAATTTTACCTATAATTATTATTATAAAATATTCTAATATTATAATTTGAACTATTACCTCTATTATTTTCATTTTAATTTTATTAATTGGTCTATATCATGAATGAAATCAAGGAATATTA
			AATTGATCAAATTAA--TTTAT--------------ATAAAGGGTTGTAGTTAATTATAACATTTGATTTGCATTCAAAAAGTATTGAATATTCAATCTACCTTATTAATTGAATATGAAGCGATTAATTGCAGTTAGTTTCGACCTAACCTTAGGTAATTATTATACCCTTATTCTTTAATTGAAGCCAAAAAGAGGCGTATCACTGTTAATGATATAATTGAATTTTAAATTCCAATTAAGGAAGTATGGTGATCAAGTAAAAGCTGCTAACTTTTTTCTTTTAATGGTTAAATTCCATTTATACTTCTATTTATATAGTTTAAATAAAACCTTACATTTTCATTGTAATAATAAAATATTATATTTTTATAAATTACTAAAATTAATTCATTATATCCAAAGATTTAATAATCTCCGTAACATCTTCAATGTCAAACTCTAAATATAAGCTATTTGGATATAAAAATAATAAAAAATTTATTAAAATTAAAATTCAAAATACAAATAATATTAAATAAATTTTTAAAGAATTATTATGTATTAAAAATAAAGTTTTAGAGTAAGTAGATAATTTTTGGTATAAATGCTGACCCCCAAAATATTCTGACCAACCTTGATCAAAACTTTTTACAATTAATTGGCCATAATTCAAAGGATAAAAAATTATTCCATAAGTTCTAATATAAGGTATAAATCATATAGACCCTAAAAAAGTTCTTAAATTATATATAAACAAAGATTTATTTAAAAAATATAAATTTCTTAACGAAATTAAATACCCAGATAAACCCCCCACAATACATACAAATAATGTTAATAATTTTATATAAATAGGTAAACAAATTATATAAGGAAAAGGAAAAATTAATCAATTTAATATTCTACCTCCAATAATTCTTATAATTAATAATCCTATTATTCCACGAAGTATAATTCAACTTTCATCATTTAATATATTTAAACTACCACAATTTAAATCTCCAGTTATTGAATAATAAACTAATCGAAATGAATATCTAACAGTTAAACCTGTAGAAAAATAATATAAAAAAAATGAAAATATATTAACATTTCTAATTCTAACAATTTCTAAAATTATATCCTTAGAATAAAATCCAGCTAAAAAAGGTATCCCGCATAAAGCTAAATTAGATACATTAAAACAAGCTGAAGTTAAAGGTATATGAATTCTTAATCCCCCTATTAAACGAATATCTTGAGAATTATTTATATTATGAATAATAGCTCCAGCACATATAAATAATAATGCTTTAAATAAAGCATGAGTTAATAAATGAAATATAGCTAATTTAAAAAATCCTATAGATAAAATTCTTATTATTAAACCTAATTGACTTAAAGTAGATAAAGCAATAATTTTTTTTAAATCAAATTCAAAATTAGCTCCTAACCCAGCTATAAATATAGTTAATCCAGATAATAATAATAATAATTGCCCTAACCAAGAAGTTCTTAAAATAATATTAAATCGAATTAATAAATATACACCAGCTGTAACTAAAGTAGAAGAATGAACTAAAGCAGAAACAGGTGTAGGGGCAGCTATAGCTGCTGGTAATCAAGAAGAAAAAGGAATTTGAGCTCTTTTAGTTATAGCAGCTAATATTATTAATCTACCAATTACTAATATTTCAAATTCATTTTGTATAATTTCTAAATAAAAAATATAATTTCATCTTCCATAATTTAATATTCAAGCAATAGCAAGAAGAAAAGCTACATCTCCAATTCGATTAGATAAGGCAGTTAATATACCAGCATTATAAGATTTAATATTTTGAAAATAAATAACTAAACAATAAGAAACAAGTCCTAATCCATCTCATCCTAATAAAATTCTAATTAAATTTGGTCTAATAATTAATAATATTATTGATAAAACAAACATTAATACTAGTATAATAAATCGATTAATATTATTATCATTTCTTATATATTCCTTTCTATAAAAAATTACTAAAGAAGCAATTATAAGA
			ACAAAAGATATAAACAATAAACTTATTCAATCAAAAAGGAAGGTTATAACAATTCTTGAAGAATTTAAAGAAACTACTTCTCATTCAATAAAATAAATTATATTATTTAATAAAAAATATAAACTTAATAAAAAACATGATAAACTAATAGAAATTAAATAAATAAATCTAATTCTACAAATTGATAAATATTTCACGATCTAAAATGAATTAATTCATATCACTAACACCACAAATTAGTATTTTTTTTAAACTATTTAAATATAATCATAATATAAATGATTCTCTTTTTAAAATTAATAAATTTAAAGGTAATCAATGTAAAAATATTAATAAATACTCCCGAATTTTTCCTCTTCTAAATGAATATACTCCAGAAAATAATTTTCCATGTTGTCTAAAAGAATATAAATATAAAGTATAAGCAGCTCTAAAAAAAGATAATAATGATAATATAATTATAGAAATTCAAGATCAAGAAACAATTCTATTTAATAAAGAAATTTCTCCTAATAAATTCAATGTAGGAGGAGCTGCTATATTAGCTGATCTTAATAAAAATCATCATAAAGTTATTGAAGGTATAAAATTTAATAACCCCTTATTAATTAATATTCTCCGACTTCCAAGACGTTCATAAGATACATTAGCTAAACAAAATAATCCAGAAGAACATAAACCATGGGCAATTATCAATGTGTAAGAACCAGATAAACCTCAGTAAGTTATAGTTAAAAGTCCTGATAAAACAATTCCTATATGAGCAACAGACGAATAAGCAATTAAAGCCTTTAAATCAGTTTGACGTAAACAAACTAATCTAACTAATACACCTCCTACTAATCTAATTCTAATTCAAACAAATCTATACTTCAAATTTATTAATTGTAAAAAAGCAATAACTCGTAATATCCCATAACCCCCTAATTTTAATATAATACCTGCTAAAATTATAGAACCAGAAACCGGAGCTTCAACATGAGCTTTAGGTAATCATAAATGAACTAAAAATATTGGTATTTTTACTAAAAAAGCACATAATAAACAAAAATATAATAAATCATAATTAAATATAAAATTATTTATTAAATAAAAATTTATAGAACCAATTTTATTTATAACATAAAAAATACCAATTAATATAGGTAAGGAAACTAATAAAGTATAAAACAATAAATATACACCCGCCTGTAAACGTTCTGGTTGATAACCTCAACCTAAAATCAAAAATAATGTAGGAATTAATCTTCTTTCAAAAAATAAATAAAATATGAATAATCTTATTCTTGAAAAAGTCAAAATTAATAATAATAATAAAATAACAATATTTAATAAAAATAAATTTTTATAATTATTATATTTATTAATTCTTTCTCTAGCTAATAATATTAATGAACAAATTCATAAACTTAATAAAATTAATCCATAAGATAATATATCACAACCTAAAAAATAAGAAATTTCTGATCAATAATTTATAAAATTATTTATTAGTAAAAAAATAAATCTAATAAAAAATATTATAATTTGTACCATTCAATATATATTATTAATAAAACAAAGAGGACTTAAAAATACTAAAAAAAAAATAATTTTTAACATTATATAATTCTAAAAGATTGAAAATAATCATTTCCATGAGTACGAATTATAGAAACTAAAATTGATAAACCTAAAGCTCCTTCACATACTCTAAATGTTAAAAATATTATTCTAAAATAATTTTCGTAATTTAATATATTTAAATAAATAAATAATATAAAAAATAATATTAAAACAATAAATTCTAAACTTAAAAGTATTGAAAGTAAATGTTTTCGATTAGATACAAAACAAAATAATCCTAAAATAAATAAAATTATAGGTAAACTTCAGTATAAAATTATAATCATTAGTTTTAATAGTTTAATAAAAACATTGGTCTTGTAAATCAAAAATAAGATTATTTCTTTTAAAACTTCAAGAGAAAAGAAATTTCTTTTTCATTAATCCCCAAAATT
			AATATTTTAAATAAACTATCTCTTGAAATTATTCAATTAATATTATACTCATTAATTATTACTACTTCTATTATTTTTCTAAATATAATTCATCCATTAGCTTTAGGATTAACTTTATTAATTCAAACAATTTTTGTATGTATATTAACTGGATTAATAACTAAAAGTTTTTGATATTCATATATTTTATTTTTAATTTTTTTGGGAGGAATACTTGTGTTATTTATTTATGTAACATCTTTAGCTTCTAATGAAATATTTAATTTATCAATTAAATTAACTGTATTTTCTTCATTTATTTTGATTTTTATATTAATTTTATCATTTATTATTGACAAAACTTCTTCTTCTTTATTTTTAATAAACAATGACATACAATCTATTATTAATATAAATTCTTATTTTATAGAAAATTCTTTATCTTTAAATAAATTATATAATTTTCCTACAAATTTTATTACAATTTTATTAATAAATTATTTATTAATTACTTTAATTGTTGTTGTAAAAATTACAAAATTATTTAAAGGACCTATTCGAATAATATCTTAATTAATGAATAAACCTTTACGAAATTCTCACCCTTTATTTAAAATTGCCAATAACGCTTTAGTAGATTTACCAGCTCCAATTAATATCTCAAGATGATGAAATTTTGGATCATTACTTGGGTTATGTTTAATTATTCAAATTTTAACCGGATTATTTTTAGCTATACATTATACTGCTGATATTAATTTAGCTTTTTATAGTGTTAATCATATTTGTCGAGATGTTAATTATGGTTGATTATTACGAACCTTACACGCTAACGGTGCATCATTTTTTTTTATTTGTATTTATTTACATGTAGGACGAGGAATTTATTATGGTTCATATATATTCACTCCAACTTGATTAATTGGAGTAATTATTTTATTTTTAGTAATAGGAACAGCTTTTATAGGATATGTATTACCTTGAGGACAAATATCATTTTGAGGAGCTACTGTAATTACTAATTTATTATCAGCTATTCCTTATTTAGGTATAGATCTAGTTCAATGATTATGAGGTGGGTTTGCCGTTGATAACGCTACTTTAACTCGATTTTTTACATTCCATTTCATTTTACCATTTATTGTTCTTGCTATAACTATAATTCATTTATTATTTCTTCACCAAACAGGTTCTAATAACCCCATTGGATTAAATTCTAATATTGATAAAATTCCTTTTCATCCATATTTTACATTTAAGGATATTGTAGGATTTATTGTAATAATTTTTATTTTAATTTCATTAGTATTAATTAGACCAAATTTATTAGGAGACCCTGATAATTTTATCCCAGCTAATCCTTTAGTTACACCTGCCCATATTCAACCAGAATGATATTTTTTATTTGCTTATGCTATTTTACGATCAATTCCAAATAAATTAGGAGGAGTCATCGCATTAGTTTTATCAATCGCAATTCTAATAATCTTACCTTTTTATAATTTAAGAAAATTCCGAGGAATTCAATTTTATCCTATTAATCAAGTAATATTTTGATCTATATTAGTTACAGTAATTTTATTAACTTGAATCGGAGCTCGACCAGTTGAAGAACCTTATGTATTAATTGGACAAATTTTAACTGTTGTATATTTCTTATATTATTTAGTAAACCCATTAATTACAAAATGATGAGATAATTTATTAAATTAAATAGTTAATGAGCTTGAATAAGCGTATGTTTTGAAAACATAAGATAGAATTTAATTTTCTATTAACTTTACTAAAAAAAATTATTATAATAAAGAAAATAATAAAATTTTAAATCCAATAAAAAATAATAAATAATTTAAAGAAAAAGATAAAAAACATTTTCAAGCTAGATATATTAATTTATCATAACGAAATCGGGGTAAAGTACCTCGAATTCAAATAAAAACAAAAGAAATAAAAGTTAATTTTATATAAAATAATAAATTAAATACATCACATCCTAAAAAAATAACACAAAATAATATTCT
			TATAAATAAAATTCTTGCATACTCAGCTATAAAAATTAAAGCAAAACCTCCTCTTCTATATTCTACATTAAATCCTGAAACTAATTCTGATTCTCCCTCAGCAAAATCAAAAGGAGTTCGATTAGTTTCAGCTAATGAAATAGTTAATCATACTAAACCTATAGGAAATAAAATAATTAAAAATCATATATAAACTTGATAAAAAAAAAAATAAATTATATTATAACTTCCAATTAAAAAAATAAAAGATAACAAAATTAAAGCTAAACTAACTTCATAAGAAATAGTCTGAGCTACAGCTCGCAAACCTCCTAGTAAAGCATAATTAGAATTAGAAGATCAACCAGCTACTATAACTGTATAAACTCCCAATCTAGTACAGCATAAAAAAAATAAACCTCCTAAATTAAATGAATATAATTTTACAAAAAAAGGTATACATATTCAAACAAATAAAGATAAAAATAAAGAAAAAATTGGAGAAATATAATATCTTAAATAATTAGATAATAAAGGATAAGTTTGTTCTTTTGTAAATAATTTAATTGCATCACAAAAAGGTTGAGGAATTCCTATCAAACCAACTTTATTAGGACCTTTACGAATCTGAATATATCCTAAAACTTTTCGTTCTAATAAAGTTAAAAAAGCTACACTCACTAATACACAAATAATTAATAACAAACTTCCAATTAATGATAAAATAAATTCTATATAAAACAAGTACTATTTGTAATAAAAATTACATAAATAAATTCTAAATTTATTGCACTAATCTGCCAAAATAGTTTTACATTAATAATATTCTTATAAAAAATATAATTATTTTAATATTTGGTCCTTTCGTACTAAAATATCACAATTTTTTAAAGATAGAAACCAACCTGGCTTACACCGGTTTGAACTCAGATCATGTAAGAATTTAAAAGTCGAACAGACTTAAAATTTGAACGGCTACACCCAAAATTATATCTTAATCCAACATCGAGGTCGCAATCTTTTTTATCGATATGAACTCTCCAAAAAAATTACGCTGTTATCCCTAAAGTAACTTAATTTTTTAATCATTATTAATGGATCATTTATTCATAAATTAATGTTTTTAAAAATTAAAAGTTTTTTAAATTTTAATATCACCCCAATAAAATATTTTTTTTTATTAAAATTTAATTAATCTTTATAATTAAAATAAAAAAAAAATATAAAGATTTATAGGGTCTTCTCGTCTTTTAAATAAATTTTAGCTTTTTGACTAAAAAATAAAATTCTACAAAAATTTTAAATGAAACAGTTAATATCTCGTCCAACCATTCATTCCAGCCTTCAATTAAAAGACTAATGATTATGCTACCTTTGCACAGTCAAAATACTGCGGCCATTTAAAA-----CAGT-GGCAGGTTAGACTTTATATATAATTCAAAAAGACATGTTTTTGTTAAACAGGCGGATATTATTTTTGCCGAATTCTTTATTTAAACTTTTCATAAAAATTAATTTTAACATTATTATATACTAATTTTATCATTATTGCTTAATTT-------------------TTTAATAAATAATTAAAAT---------AATTTAATTTATAA-ATAAATTATAACATATTTTTTAATAATTGCTAATTCTAAGCATATATTTATTAAATTT-----------------------------GCTTATC-C----------------------------------------------------------------------------------------------------------------TT-----T-TAATATAATATTATAAATAATTTTGTTACATTAACTTAAATATTATATTAACTCTTTTAAAATCGAGAAAAATAAATATTTATTTTTTATTTAATAAACGCTGATACACAAGGTACAATAAATTAAATTTTCTTTTTAAATAAAAATTTTTCAAATTATTTCAATTTTCTTTTACAATAC
			TAATAAACTATTATTAAAATTATTTTTTCTTTAAACAATACTAAAACTATAAATTTTATAGTTATTTCTAATAATTAGAAAAAAAATAATAAAAATTAATAAATAAAAACTAAATCAATTTATATTGATTTGCACAAAAATCTTTTCAATGTAAATGAAATACTTTACTTAATAAGCTTTAAATTGTCATTCTAGATACACTTTCCAGTACATCTACTATGTTACGACTTATCTTACCTTAATAATAAGAGCGACGGGCGATGTGTACATATTTTAGAGCTAAAATCAAATTATTAATCTTTATAATTTTACTACTAAATCCACTTTCAAAAATTTTTTCATAATTTTATCCATATAAATAAATTTATTGTAACCCATTATTACTTAAATATAAGCTACACCTTGATCTGATATAAATTTTTATTAAAATTATTGAATATTATTATTCTTATAAAATATTCTGATAACGACGGTATATAAACTGATTACAAACTCAAGTAAGGTCCATCGTGGATTATCGATTACAAAACAGGTTCCTCTAGATAGACTAAAATACCGCCAAATTTTTTAAGTTTCAAGAACATAACTATTACTACTTTAGCAATTTATTTACATTTTAAATAATAGGGTATCTAATCCTAGTTTTTTATTAAAATTTTTTAACTTCAATTATATTTTTACATAATAATTTAAATATAAAATTTCACTTAATATATTTAATT------------ATAAATTTAATTTAATTATTACTAAAAAAATTTATTCGTATTAGTGGTATAACCGCGACTGCTGGCA-CAATTTGGTCAATACTTTTTAATATTGCTATT-C-AAATTTCTTTAATTAATAA-ATTAATTA
		</sequence>
		<sequence>
			<taxon idref="Drosophila_simulans_SRR2396874"/>
			------TTGCCTGATAAAAAGGATTACCTTGATAGGGTAAATCATGCAGTTTTCTGCATTCATTGACTGATTTATATGTTATTTATAAAGAAGGTTTTATATTTAATAGAATTAAACTATTTCTAAAAGTATCAAAAACTTTTGTGCATCATACACCAAAATATATTTATATAAAAAGATAAGCTAATAAAGCTACTGGGTTCATACCCCATTTATAAAGGTTATAGTCCTTTTCTTTTTAATTTTTAATAATTCATCAAAAATTTTATTTATTACAATTATAATTATTGGGACATTAATTACAGTTACATCTAATTCTTGGTTAGGAGCTTGAATAGGTTTAGAAATTAATTTGTTATCTTTTATTCCCCTATTAAGAGATAATAATAATTTAATATCTACAGAAGCTTCTTTAAAATATTTTTTAACCCAAGCTTTAGCTTCAACTGTTTTGTTATTTTCTTCAATTTTATTAATATTAAAAAATAATTTAAATAATGAAATTAATGAATCTTTTACATCCATAATTATTATATCAGCTTTACTATTAAAAAGCGGGGCCGCTCCTTTCCATTTTTGATTTCCTAATATAATGGAAGGTTTAACATGAATAAATGCTTTGATATTAATAACTTGACAAAAAATTGCACCTTTAATACTAATTACTTATCTTAATATTAAATATCTATTATTAATTAGAGTAATTTTATCAGTAATTATCGGAGCTATCGGAGGGTTAAACCAAACTTCTTTACGAAAACTAATAGCATTTTCTTCTATCAATCATTTAGGGTGAATACTAAGATCTTTAATAATTAGAGAATCAGTTTGGTTTATTTATTTTTTTTTTTATTCATTTTTATCATTTGTATTAACATTTATATTTAATATTTTTAAATTATTTCATTTAAATCAATTATTTTCTTGATTTGTAAATAGAAAAATTTTAAAATTTACATTATTTATAAATTTTTTATCATTGGGAGGATTGCCCCCATTTTTAGGATTTTTACCAAAATGACTTGTAATCCAACAATTAACATTATGTAATCAATATTTTTTATTATTA-TAATAATAATATCAACTTTAATTACATTATTTTTTTATTTACGAATTTGTTATTCTGCTTTTATAATAAATTATTTCGAAAATAATTGAATCATAAAGATAAATATAATTAGTAGTAATACTAATATATATTTAATTATAACTTTTTTTTCAATTTTTGGATTATTTATAATTTCTTTATTTTATTTTATATTTTAAGGCTTTAAGTTAATAAAACTAATAACCTTCAAAGCTATAAATAAAGAAATTTCTTTAAGCCTTAGTAAAAATTACTCCTTCAAAATTGCAGTTTGATATCATTATTGACTATAAGACCTAATAAAA---GTCCTTATTTGATTAAGAAGAATAAATCTTATAAATAGATTTACAATCTATCGCCTAAACTTCAGCCACTTAATCAGTGACCGCGACAATGATTATTTTCTACAAATCATAAAGATATTGGAACTTTATATTTTATCTTTGGAGCTTGAGCTGGGATAGTCGGAACATCATTAAGAATTTTAATTCGAGCCGAATTAGGACATCCTGGAGCATTAATCGGAGATGACCAAATTTATAATGTAATTGTAACTGCACATGCTTTTATTATAATTTTTTTTATAGTTATACCTATTATAATTGGTGGATTTGGAAATTGATTAGTGCCTTTAATATTAGGTGCCCCTGATATAGCATTCCCGCGAATAAATAATATAAGATTTTGATTACTACCCCCTGCTCTTTCTTTATTATTAGTGAGAAGAATAGTTGAAAACGGAGCTGGGACAGGATGAACTGTTTACCCACCTTTATCTGCTGGAATTGCCCACGGTGGAGCTTCAGTTGATTTAGCTATTTTTTCTTTACACTTAGCGGGAATTTCCTCAATTCTAGGAGCTGTAAATTTTATTACAACTGTAATTAATATACGGTCAACAGGAATTTC
			ATTAGATCGAATACCTTTATTTGTTTGATCAGTAGTAATTACTGCTTTATTATTACTTTTATCATTACCAGTATTAGCTGGAGCTATTACTATATTATTAACAGATCGAAATTTAAACACATCATTTTTTGACCCAGCTGGAGGAGGAGACCCTATTTTATACCAACATTTATTTTGATTTTTTGGTCACCCTGAAGTTTATATTTTAATTTTACCTGGATTCGGAATAATCTCTCATATTATTAGACAAGAATCAGGAAAAAAAGAAACTTTTGGTTCTTTAGGAATAATTTATGCTATATTAGCTATTGGGTTATTAGGATTTATTGTGTGAGCTCATCACATATTTACAGTCGGGATAGACGTTGATACTCGAGCTTATTTCACTTCAGCCACTATAATTATTGCAGTTCCTACTGGTATTAAAATTTTCAGATGATTAGCTACTTTACATGGAACTCAACTTTCTTATTCCCCAGCTATTTTATGAGCTTTAGGATTTGTATTTTTATTTACAGTAGGGGGGTTAACAGGAGTTGTTTTAGCTAATTCATCAGTAGATATTATTTTACATGATACTTACTATGTAGTAGCTCATTTTCATTATGTTTTATCAATAGGAGCTGTATTTGCTATTATAGCAGGTTTTATTCATTGATATCCTTTATTTACTGGTTTAACATTAAATAATAAATGATTAAAAAGTCAATTTATTATTATATTTATTGGAGTAAATTTAACATTTTTTCCTCAACATTTTTTAGGATTAGCTGGGATACCTCGACGATATTCAGATTATCCAGATGCTTACACAACATGAAATGTTGTATCTACTATTGGATCAACTATTTCATTATTAGGAATTCTATTCTTTTTTTATATTATTTGAGAAAGTTTAGTATCACAACGACAAGTAATTTATCCAATTCAATTAAATTCATCTATTGAATGGTATCAAAATACTCCACCAGCTGAACATAGATATTCTGAATTACCACTACTAACAAATTAATTTCTAATATGGCAGATTAGTGCAATAGATTTAAGCTCTATATATAAAGTATTTTACTTTTATTAGAAAATAAATGTCTACATGAGCTAATTTAGGTTTACAAGATAGAGCCTCTCCTTTAATGGAACAATTAATTTTTTTTCACGATCACGCATTATTAATTTTAGTAATAATTACAGTATTAGTGGGATACTTAATATTTATATTATTTTTTAATAATTATGTAAATCGATTTCTTTTACATGGACAACTTATTGAAATAATTTGAACTATTTTACCAGCAATTATTTTATTATTTATTGCTCTTCCTTCTTTACGTTTACTTTACTTATTAGATGAAATTAATGAACCATCCGTAACTTTAAAAAGAATTGGTCATCAATGATATTGAAGCTACGAATATTCAGATTTTAATAATATTGAATTTGATTCATATATAATTCCAACAAATGAATTATCAATTGATGGATTTCGATTATTAGATGTTGATAACCGAGTAATTTTACCTATAAATTCTCAAATTCGAATTTTAGTGACAGCTGCTGACGTTATTCATTCTTGAACAATTCCTGCTTTAGGAGTAAAAGTTGATGGAACACCAGGACGATTAAATCAAACTAATTTTTTTATTAATCGACCAGGTTTATTTTATGGTCAATGTTCAGAAATTTGTGGAGCTAATCATAGATTTATACCAATTGTAATTGAAAGTGTTCCTGTAAATCACTTTATTAAATGAATTTCTAGAAATAATTCTTCATTAGATGACTGAAAGCAAGTATTGGTCTCTTAAACCATTTTATAGTAAATTAGCACTTACTTCTAATGA--AAAAAATTAGTTAAATATATAACATTAGTATGTCAAACTAAAATTATTAAATAATTAATATTTTTTAATCCCACAAATAGCACCAATTAGATGATTATTATTATTTATTATTTTTTCTATTACATTTATTTTATTTTGTTCTATTAATTATTATTCT
			TACATGCCAGATTCACCTAAATCTAATGAATTAAAAAACATTAATTTAAATTCAATAAACTGAAAATGATAACAAATTTATTTTCTGTATTTGACCCTTCAGCTATTTTTAATTTATCACTTAATTGATTAAGAACATTTTTAGGACTTTTAATAATTCCATCAATTTACTGATTAATACCTTCTCGTTATAATATTGTATGAAATTCAATTTTATTAACTCTTCATAAAGAATTCAAAACTTTATTAGGACCATCAGGTCATAATGGATCTACTTTTATTTTTATTTCTTTATTTTCATTAATTTTATTTAATAATTTTATAGGATTATTTCCATATATTTTTACAAGAACAAGTCATTTAACTTTAACTTTATCTTTAGCTTTACCTTTATGATTATGTTTTATATTATACGGTTGAATTAATCATACACAACATATATTTGCTCACTTAGTCCCTCAAGGAACACCTGCTATTTTAATACCTTTTATAGTATGTATTGAAACTATTAGAAATATTATTCGACCTGGAACATTAGCTGTTCGATTAACTGCTAATATAATTGCTGGACATTTATTATTAACTCTTTTAGGAAATACAGGACCTTCTATATCTTATTTATTAGTGACATTTTTATTAACAGCTCAAATTGCTTTATTAGTATTAGAATCAGCTGTAGCTATAATTCAATCTTATGTATTTGCTGTATTAAGAACTCTATACTCTAGAGAAGTAAATTAATGTCTACACACTCAAATCACCCTTTTCATTTAGTGGATTACAGTCCATGACCATTAACAGGAGCTATTGGAGCTATAACAACTGTATCAGGTATAGTAAAATGATTTCATCAATATGATATGTCATTATTTTTATTAGGTAATATTATTACTATTTTAACAGTATATCAATGATGACGAGATGTATCACGAGAAGGAACATATCAAGGTTTACATACTTACGCAGTAACTATTGGTTTACGTTGAGGAATAATCTTATTTATTTTATCAGAAGTTTTATTTTTTGTAAGATTTTTTTGAGCTTTTTTTCATAGAAGTTTATCCCCCGCCATTGAATTAGGAGCATCATGACCTCCTATGGGAATTATTTCATTTAATCCATTCCAAATTCCCTTATTAAATACAGCTATTTTATTAGCTTCAGGAGTTACTGTAACCTGAGCTCATCATAGTCTTATAGAAAATAATCATTCACAAACTACTCAAGGTTTATTTTTCACAGTTTTATTGGGAGTATATTTTACAATACTCCAAGCTTACGAATATATTGAAGCTCCATTTACTATCGCAGATTCAGTTTATGGATCAACATTTTATATAGCAACAGGATTTCATGGAATTCATGTATTAATTGGAACAACTTTTTTATTAGTATGTTTATTACGACATTTAAATAATCACTTTTCAAAAAATCATCATTTTGGATTTGAAGCAGCTGCATGATATTGACATTTTGTTGATGTAGTTTGATTATTTTTATATATCACAATTTACTGGTGAGGAGGATAAGTTAATATTAATTTCATTAATATTAATTTCATTAATATTAATTAAACTAAATTTATTAATAATTAATTATCTATATAGTATAAAAGTATATTTGACTTCCAATCATAAGGTCTATTAATAAATAGTATAGATAATTTTTTCTATTATTTTTATTGCTTTATTAATTTTATTAATCACAACTATTGTTATAATTTTAGCTTCAATTTTATCAAAAAAAGCTTTAATCGACCGAGAAAAAAGATCTCCTTTTGAATGCGGATTTGACCCAAAATCTTCATCTCGATTACCATTTTCTTTACGTTTTTTTTTAATTACTATTATTTTTTTAATTTTTGACGTAGAAATTGCATTAATTTTACCTATAATTATTATTATAAAATATTCTAATATTATAATTTGAACTATTACCTCTATTATTTTCATTTTAATTTTATTAATTGGTCTATATCATGAATGAAATCAAGGAATATTA
			AATTGATCAAATTAA--T--AT--------------ATAAAGGGTTGTAGTTAATTATAACATTTGATTTGCATTCAAAAAGTATTGAATATTCAATCTACCTTATTAATTGAATATGAAGCGATTAATTGCAGTTAGTTTCGACCTAACCTTAGGTAATTATTATACCCTTATTCTTTAATTGAAGCCAAAAAGAGGCGTATCACTGTTAATGATATAATTGAATTTTAAATTCCAATTAAGGAAGTATGGTGATCAAGTAAAAGCTGCTAACTTTTTTCTTTTAATGGTTAAATTCCATTTATACTTCTATTTATATAGTTTAAATAAAACCTTACATTTTCATTGTAATAATAAAATATTATATTTTTATAAATTACTAAAATTAATTCATTATATCCAAAGATTTAATAATCTCCGTAACATCTTCAATGTCAAACTCTAAATATAAGCTATTTGGATATAAAAATAATAAAAAATTTATTAAAATTAAAATTCAAAATACAAATAATATTAAATAAATTTTTAAAGAATTATTATGTATTAAAAATAA-GTTTTAGAGTAAGTAGATAATTTTTGGTATAAATGCTGACCCCCAAAATATTCTGACCAACCTTGATCAAAACTTTTTACAATTAATTGGCCATAATTCAAAGGATAAAAAATTATTCCATAAGTTCTAATATAAGGTATAAATCATATAGACCCTAAAAAAGTTCTTAAATTATATATAAACAAAGATTTATTTAAAAAATATAAATTTCTTAACGAAATTAAATACCCAGATAAACCCCCCACAATACATACAAATAATGTTAATAATTTTATATAAATAGGTAAACAAATTATATAAGGAAAAGGAAAAATTAATCAATTTAATATTCTACCTCCAATAATTCTTATAATTAATAATCCTATTATTCCACGAAGTATAATTCAACTTTCATCATTTAATATATTTAAACTACCACAATTTAAATCTCCAGTTATTGAATAATAAACTAATCGAAATGAATATCTAACAGTTAAACCTGTAGAAAAATAATATAAAAAAAATGAAAATATATTAACATTTCTAATTCTAACAATTTCTAAAATTATATCCTTAGAATAAAATCCAGCTAAAAAAGGTATCCCGCATAAAGCTAAATTAGATACATTAAAACAAGCTGAAGTTAAAGGTATATGAATTCTTAATCCCCCTATTAAACGAATATCTTGAGAATTATTTATATTATGAATAATAGCTCCAGCACATATAAATAATAATGCTTTAAATAAAGCATGAGTTAATAAATGAAATATAGCTAATTTAAAAAATCCTATAGATAAAATTCTTATTATTAAACCTAATTGACTTAAAGTAGATAAAGCAATAATTTTTTTTAAATCAAATTCAAAATTAGCTCCTAACCCAGCTATAAATATAGTTAATCCAGATAATAATAATAATAATTGCCCTAACCAAGAAGTTCTTAAAATAATATTAAATCGAATTAATAAATATACACCAGCTGTAACTAAAGTAGAAGAATGAACTAAAGCAGAAACAGGTGTAGGGGCAGCTATAGCTGCTGGTAATCAAGAAGAAAAAGGAATTTGAGCTCTTTTAGTTATAGCAGCTAATATTATTAATCTACCAATTACTAATATTTCAAATTCATTTTGTATAATTTCTAAATAAAAAATATAATTTCATCTTCCATAATTTAATATTCAAGCAATAGCAAGAAGAAAAGCTACATCTCCAATTCGATTAGATAAGGCAGTTAATATACCAGCATTATAAGATTTAATATTTTGAAAATAAATAACTAAACAATAAGAAACAAGTCCTAATCCATCTCATCCTAATAAAATTCTAATTAAATTTGGTCTAATAATTAATAATATTATTGATAAAACAAACATTAATACTAGTATAATAAATCGATTAATATTATTATCATTTCTTATATATTCCTTTCTATAAAAAATTACTAAAGAAGCAATTATAAGA
			ACAAAAGATATAAACAATAAACTTATTCAATCAAAAAGGAAGGTTATAACAATTCTTGAAGAATTTAAAGAAACTACTTCTCATTCAATAAAATAAATTATATTATTTAATAAAAAATATAAACTTAATAAAAAACATGATAAACTAATAGAAATTAAATAAATAAATCTAATTCTACAAATTGATAAATATTTCACGATCTAAAATGAATTAATTCATATCACTAACACCACAAATTAGTATTTTTTTTAAACTATTTAAATATAATCATAATATAAATGATTCTCTTTTTAAAATTAATAAATTTAAAGGTAATCAATGTAAAAATATTAATAAATACTCCCGAATTTTTCCTCTTCTAAATGAATATACTCCAGAAAATAATTTTCCATGTTGTCTAAAAGAATATAAATATAAAGTATAAGCAGCTCTAAAAAAAGATAATAATGATAATATAATTATAGAAATTCAAGATCAAGAAACAATTCTATTTAATAAAGAAATTTCTCCTAATAAATTCAATGTAGGAGGAGCTGCTATATTAGCTGATCTTAATAAAAATCATCATAAAGTTATTGAAGGTATAAAATTTAATAACCCCTTATTAATTAATATTCTCCGACTTCCAAGACGTTCATAAGATACATTAGCTAAACAAAATAATCCAGAAGAACATAAACCATGGGCAATTATCAATGTGTAAGAACCAGATAAACCTCAGTAAGTTATAGTTAAAAGTCCTGATAAAACAATTCCTATATGAGCAACAGACGAATAAGCAATTAAAGCCTTTAAATCAGTTTGACGTAAACAAACTAATCTAACTAATACACCTCCTACTAATCTAATTCTAATTCAAACAAATCTATACTTCAAATTTATTAATTGTAAAAAAGCAATAACTCGTAATATCCCATAACCCCCTAATTTTAATATAATACCTGCTAAAATTATAGAACCAGAAACCGGAGCTTCAACATGAGCTTTAGGTAATCATAAATGAACTAAAAATATTGGTATTTTTACTAAAAAAGCACATAATAAACAAAAATATAATAAATCATAATTAAATATAAAATTATTTATTAAATAAAAATTTATAGAACCAATTTTATTTATAACATAAAAAATACCAATTAATATAGGTAAGGAAACTAATAAAGTATAAAACAATAAATATAC-CCCGCCTGTAAACGTTCTGGTTGATAACCTCAACCTAAAATCAAAAATAATGTAGGAATTAATCTTCTTTCAAAAAATAAATAAAATATGAATAATCTTATTCTTGAAAAAGTCAAAATTAATAATAATAATAAAATAACAATATTTAATAAAAATAAATTTTTATAATTATTATATTTATTAATTCTTTCTCTAGCTAATAATATTAATGAACAAATTCATAAACTTAATAAAATTAATCCATAAGATAATATATCACAACCTAAAAAATAAGAAATTTCTGATCAATAATTTATAAAATTATTTATTAGTAAAAAAATAAATCTAATAAAAAATATTATAATTTGTACCATTCAATATATATTATTAATAAAACAAAGAGGACTTAAAAATACTAAAAAAAAAATAATTTTTAACATTATATAATTCTAAAAGATTGAAAATAATCATTTCCATGAGTACGAATTATAGAAACTAAAATTGATAAACCTAAAGCTCCTTCACATACTCTAAATGTTAAAAATATTATTCTAAAATAATTTTCGTAATTTAATATATTTAAATAAATAAATAATATAAAAAATAATATTAAAACAATAAATTCTAAACTTAAAAGTATTGAAAGTAAATGTTTTCGATTAGATACAAAACAAAATAATCCTAAAATAAATAAAATTATAGGTAAACTTCAGTATAAAATTATAATCATTAGTTTTAATAGTTTAATAAAAACATTGGTCTTGTAAATCAAAAATAAGATTATTTCTTTTAAAACTTCAAGAGAAAAGAAATTTCTTTTTCATTAATCCCCAAAATT
			AATATTTTAAATAAACTATCTCTTGAAATTATTCAATTAATATTATACTCATTAATTATTACTACTTCTATTATTTTTCTAAATATAATTCATCCATTAGCTTTAGGATTAACTTTATTAATTCAAACAATTTTTGTATGTATATTAACTGGATTAATAACTAAAAGTTTTTGATATTCATATATTTTATTTTTAATTTTTTTGGGAGGAATACTTGTGTTATTTATTTATGTAACATCTTTAGCTTCTAATGAAATATTTAATTTATCAATTAAATTAACTGTATTTTCTTCATTTATTTTGATTTTTATATTAATTTTATCACTTGTTATTGATAAAACTTCTTTTTCTCTATTCTTAATAAACAATGACATACAATCTATTATTAATATAAATTCTTATTTTATAGAAAATTCTTTATCTTTAAATAAATTATATAATTTTCCTACAAATTTTATTACAATTTTATTAATAAATTATTTATTAATTACTTTAATTGTTGTTGTAAAAATTACAAAATTATTTAAAGGACCTATTCGAATAATATCTTAATTAATGAATAAACCTTTACGAAATTCTCACCCTTTATTTAAAATTGCCAATAACGCTTTAGTAGATTTACCAGCTCCAATTAATATCTCAAGATGATGAAATTTTGGATCATTACTTGGGTTATGTTTAATTATTCAAATTTTAACCGGATTATTTTTAGCTATACATTATACTGCTGATATTAATTTAGCTTTTTATAGTGTTAATCATATTTGTCGAGATGTTAATTATGGTTGATTATTACGAACCTTACACGCTAACGGTGCATCATTTTTTTTTATTTGTATTTATTTACATGTAGGACGAGGAATTTATTATGGTTCATATATATTCACTCCAACTTGATTAATTGGAGTAATTATTTTATTTTTAGTAATAGGAACAGCTTTTATAGGATATGTATTACCTTGAGGACAAATATCATTTTGAGGAGCTACTGTAATTACTAATTTATTATCAGCTATTCCTTATTTAGGTATAGATCTAGTTCAATGATTATGAGGTGGGTTTGCCGTTGATAACGCTACTTTAACTCGATTTTTTACATTCCATTTCATTTTACCATTTATTGTTCTTGCTATAACTATAATTCATTTATTATTTCTTCACCAAACAGGTTCTAATAACCCCATTGGATTAAATTCTAATATTGATAAAATTCCTTTTCATCCATATTTTACATTTAAGGATATTGTAGGATTTATTGTAATAATTTTTATTTTAATTTCATTAGTATTAATTAGACCAAATTTATTAGGAGACCCTGATAATTTTATCCCAGCTAATCCTTTAGTTACACCTGCCCATATTCAACCAGAATGATATTTTTTATTTGCTTATGCTATTTTACGATCAATTCCAAATAAATTAGGAGGAGTCATCGCATTAGTTTTATCAATCGCAATTCTAATAATCTTACCTTTTTATAATTTAAGAAAATTCCGAGGAATTCAATTTTATCCTATTAATCAAGTAATATTTTGATCTATATTAGTTACAGTAATTTTATTAACTTGAATCGGAGCTCGACCAGTTGAAGAACCTTATGTATTAATTGGACAAATTTTAACTGTTGTATATTTCTTATATTATTTAGTAAACCCATTAATTACAAAATGATGAGATAATTTATTAAATTAAATAGTTAATGAGCTTGAATAAGCGTATGTTTTGAAAACATAAGATAGAATTTAATTTTCTATTAACTTTACTAAAAAAAATTATTATAATAAAGAAAATAATAAAATTTTAAATCCAATAAAAAATAATAAATAATTTAAAGAAAAAGATAAAAAACATTTTCAAGCTAGATATATTAATTTATCATAACGAAATCGGGGTAAAGTACCTCGAATTCAAATAAAAACAAAAGAAATAAAAGTTAATTTTATATAAAATAATAAATTAAATACATCACATCCTAAAAAAATAACACAAAATAATATTCT
			TATAAATAAAATTCTTGCATACTCAGCTATAAAAATTAAAGCAAAACCTCCTCTTCTATATTCTACATTAAATCCTGAAACTAATTCTGATTCTCCCTCAGCAAAATCAAAAGGAGTTCGATTAGTTTCAGCTAATGAAATAGTTAATCATACTAAACCTATAGGAAATAAAATAATTAAAAATCATATATAAACTTGATAAAAAAAAAAATAAATTATATTATAACTTCCAATTAAAAAAATAAAAGATAACAAAATTAAAGCTAAACTAACTTCATAAGAAATAGTCTGAGCTACAGCTCGCAAACCTCCTAGTAAAGCATAATTAGAATTAGAAGATCAACCAGCTACTATAACTGTATAAACTCCCAATCTAGTACAACATAAAAAAAATAAACCTCCTAAATTAAATGAATATAATTTTACAAAAAAAGGTATACATATTCAAACAAATAAAGATAAAAATAAAGAAAAAATTGGAGAAATATAATATCTTAAATAATTAGATAATAAAGGATAAGTTTGTTCTTTTGTAAATAATTTAATTGCATCACAAAAAGGTTGAGGAATTCCTATCAAACCAACTTTATTAGGACCTTTACGAATCTGAATATATCCTAAAACTTTTCGTTCTAATAAAGTTAAAAAAGCTACACTCACTAATACACAAATAATTAATAACAAACTTCCAATTAATGATAAAATAAATTCTATATAAAACAAGTACTATTTGTAATAAAAATTACATAAATAAATTCTAAATTTATTGCACTAATCTGCCAAAATAGTTTTACATTAATAATATTCTTATAAAAAATATAATTATTTTAATATTTGGTCCTTTCGTACTAAAATATCACAATTTTTTAAAGATAGAAACCAACCTGGCTTACACCGGTTTGAACTCAGATCATGTAAGAATTTAAAAGTCGAACAGACTTAAAATTTGAACGGCTACACCCAAAATTATATCTTAATCCAACATCGAGGTCGCAATCTTTTTTATCGATATGAACTCTCCAAAAAAATTACGCTGTTATCCCTAAAGTAACTTAATTTTTTAATCATTATTAATGGATCATTTATTCATAAATTAATGTTTTTAAAAATTAAAAGTTTTTTAAATTTTAATATCACCCCAATAAAATATTTTTTTTTATTAAAATTTAATTAATCTTTATAATTAAAATAAAAAAAAAATATAAAGATTTATAGGGTCTTCTCGTCTTTTAAATAAATTTTAGCTTTTTGACTAAAAAATAAAATTCTACAAAAATTTTAAATGAAACAGTTAATATCTCGTCCAACCATTCATTCCAGCCTTCAATTAAAAGACTAATGATTATGCTACCTTTGCACAGTCAAAATACTGCGGCCATTTAAAA-----CAGTGGGCAGGTTAGACTTTATATATAATTCAAAAAGACATGTTTTTGTTAAACAGGCGGATATTATTTTTGCCGAATTCTTTATTTAAACTTTTCATAAAAATTAATTTTAACATTATTATATACTAATTTTATCATTATTGCTTAATTT---------AAATTAACATTTTAATAAATAATTAAAATTCAATAAATAATTTAATTTATAAAATA------------------------------------------------------------------------------------------------------------------------------------------------------------------------------------------CCTTT-AAAACGAATAACATTTCATTTCTAATATAATATTATAAATAATTTTGTTACATTAACTTAAATATTATATTAACTCTTTTAAAATCGAGAAAAATAAATATTTATTTTTTATTTAATAAACGCTGATACACAAGGTACAATAAATTAAATTTTCTTTTTAAATAAAAATTTTTCAAATTATTTCAATTTTCTTTTACAATAC
			TAATAAACTATTATTAAAATTATTTTTTCTTTAAACAATACTAAAACTATAAATTTTATAGTTATTTCTAATAATTAGAAAAAAAATAATAAAAATTAATAAATAAAAACTAAATCAATTTATATTGATTTGCACAAAAATCTTTTCAATGTAAATGAAATACTTTACTTAATAAGCTTTAAATTGTCATTCTAGATACACTTTCCAGTACATCTACTATGTTACGACTTATCTTACCTTAATAATAAGAGCGACGGGCGATGTGTACATATTTTAGAGCTAAAATCAAATTATTAATCTTTATAATTTTACTACTAAATCCACTTTCAAAAATTTTTTCATAATTTTATCCATATAAATAAATTTATTGTAACCCATTATTACTTAAATATAAGCTACACCTTGATCTGATATAAATTTTTATTAAAATTATTGAATATTATTATTCTTATAAAATATTCTGATAACGACGGTATATAAACTGATTACAAACTCAAGTAAGGTCCATCGTGGATTATCGATTACAAAACAGGTTCCTCTAGATAGACTAAAATACCGCCAAATTTTTTAAGTTTCAAGAACATAACTATTACTACTTTAGCAATTTATTTACATTTTAAATAATAGGGTATCTAATCCTAGTTTTTTATTAAAATTTTTTAACTTCAATTATATTTTTACATAATAATTTAAATATAAAATTTCACTTAATATATTTAATTTTATTA---TT-----------TTTAATTATTACTAAAAAAATTTATTCGTATTAGTGGTATAACCGCGACTGCTGGCACCAATTTGGTCAATACTTTTTAATATT-CTA---------------------------------
		</sequence>
		<sequence>
			<taxon idref="Drosophila_simulans_SRR2396876"/>
			----------------------------------GGGTAAATCATGCAGTTTTCTGCATTCATTGACTGATTTATATGTTATTTATAAAGAAGGTTTTATATTTAATAGAATTAAACTATTTCTAAAAGTATCAAAAACTTTTGTGCATCATACACCAAAATATATTTATATAAAAAGATAAGCTAATAAAGCTACTGGGTTCATACCCCATTTATAAAGGTTATAGTCCTTTTCTTTTTAATTTTTAATAATTCATCAAAAATTTTATTTATTACAATTATAATTATTGGGACATTAATTACAGTTACATCTAATTCTTGGTTAGGAGCTTGAATAGGTTTAGAAATTAATTTGTTATCTTTTATTCCCCTATTAAGAGATAATAATAATTTAATATCTACAGAAGCTTCTTTAAAATATTTTTTAACCCAAGCTTTAGCTTCAACTGTTTTGTTATTTTCTTCAATTTTATTAATATTAAAAAATAATTTAAATAATGAAATTAATGAATCTTTTACATCCATAATTATTATATCAGCTTTACTATTAAAAAGCGGGGCCGCTCCTTTCCATTTTTGATTTCCTAATATAATGGAAGGTTTAACATGAATAAATGCTTTGATATTAATAACTTGACAAAAAATTGCACCTTTAATACTAATTACTTATCTTAATATTAAATATCTATTATTAATTAGAGTAATTTTATCAGTAATTATCGGAGCTATCGGAGGGTTAAACCAAACTTCTTTACGAAAACTAATAGCATTTTCTTCTATTAATCATTTAGGGTGAATACTAAGATCTTTAATAATTAGAGAATCAGTTTGGTTTATTTATTTTTTTTTTTATTCATTTTTATCATTTGTATTAACATTTATATTTAATATTTTTAAATTATTTCATTTAAATCAATTATTTTCTTGATTTGTAAATAGAAAAATTTTAAAATTTACATTATTTATAAATTTTTTATCATTGGGAGGATTGCCCCCATTTTTAGGATTTTTACCAAAATGACTTGTAATCCAACAATTAACATTATGTAATCAATATTTTTTATTATTAATAATAATAATATCAACTTTAATTACATTATTTTTTTATTTACGAATTTGTTATTCTGCTTTTATAATAAATTATTTCGAAAATAATTGAATCATAAAGATAAATATAATTAGTAGTAATACTAATATATATTTAATTATAACTTTTTTTTCAATTTTTGGATTATTTATAATTTCTTTATTTTATTTTATATTTTAAGGCTTTAAGTTAATAAAACTAATAACCTTCAAAGCTATAAATAAAGAAATTTCTTTAAGCCTTAGTAAAAATTACTCCTTCAAAATTGCAGTTTGATATCATTATTGACTATAAGACCTAATAAAA---GTCCTTATTTGATTAAGAAGAATAAATCTTATAAATAGATTTACAATCTATCGCCTAAACTTCAGCCACTTAATCAGTGACCGCGACAATGATTATTTTCTACAAATCATAAAGATATTGGAACTTTATATTTTATCTTTGGAGCTTGAGCTGGGATAGTCGGAACATCATTAAGAATTTTAATTCGAGCCGAATTAGGACATCCTGGAGCATTAATCGGAGATGACCAAATTTATAATGTAATTGTAACTGCACATGCTTTTATTATAATTTTTTTTATAGTTATACCTATTATAATTGGTGGATTTGGAAATTGATTAGTGCCTTTAATATTAGGTGCCCCTGATATAGCATTCCCGCGAATAAATAATATAAGATTTTGATTACTACCCCCTGCTCTTTCTTTATTATTAGTGAGAAGAATAGTTGAAAACGGAGCTGGGACAGGATGAACTGTTTACCCACCTTTATCTGCTGGAATTGCCCACGGTGGAGCTTCAGTTGATTTAGCTATTTTTTCTTTACACTTAGCGGGAATTTCCTCAATTCTAGGAGCTGTAAATTTTATTACAACTGTAATTAATATACGGTCAACAGGAATTTC
			ATTAGATCGAATACCTTTATTTGTTTGATCAGTAGTAATTACTGCTTTATTATTACTTTTATCATTACCAGTATTAGCTGGAGCTATTACTATATTATTAACAGATCGAAATTTAAACACATCATTTTTTGACCCAGCTGGAGGAGGAGACCCTATTTTATACCAACATTTATTTTGATTTTTTGGTCACCCTGAAGTTTATATTTTAATTTTACCTGGATTCGGAATAATCTCTCATATTATTAGACAAGAATCAGGAAAAAAAGAAACTTTTGGTTCTTTAGGAATAATTTATGCTATATTAGCTATTGGGTTATTAGGATTTATTGTGTGAGCTCATCACATATTTACAGTCGGGATAGACGTTGATACTCGAGCTTATTTCACTTCAGCCACTATAATTATTGCAGTTCCTACTGGTATTAAAATTTTCAGATGATTAGCTACTTTACATGGAACTCAACTTTCTTATTCCCCAGCTATTTTATGAGCTTTAGGATTTGTATTTTTATTTACAGTAGGGGGGTTAACAGGAGTTGTTTTAGCTAATTCATCAGTAGATATTATTTTACATGATACTTACTATGTAGTAGCTCATTTTCATTATGTTTTATCAATAGGAGCTGTATTTGCTATTATAGCAGGTTTTATTCATTGATATCCTTTATTTACTGGTTTAACATTAAATAATAAATGATTAAAAAGTCAATTTATTATTATATTTATTGGAGTAAATTTAACATTTTTTCCTCAACATTTTTTAGGATTAGCTGGGATACCTCGACGATATTCAGATTATCCAGATGCTTACACAACATGAAATGTTGTATCTACTATTGGATCAACTATTTCATTATTAGGAATTCTATTCTTTTTTTATATTATTTGAGAAAGTTTAGTATCACAACGACAAGTAATTTATCCAATTCAATTAAATTCATCTATTGAATGGTATCAAAATACTCCACCAGCTGAACATAGATATTCTGAATTACCACTACTAACAAATTAATTTCTAATATGGCAGATTAGTGCAATAGATTTAAGCTCTATATATAAAGTATTTTACTTTTATTAGAAAATAAATGTCTACATGAGCTAATTTAGGTTTACAAGATAGAGCCTCTCCTTTAATGGAACAATTAATTTTTTTTCACGATCACGCATTATTAATTTTAGTAATAATTACAGTATTAGTGGGATACTTAATATTTATATTATTTTTTAATAATTATGTAAATCGATTTCTTTTACATGGACAACTTATTGAAATAATTTGAACTATTTTACCAGCAATTATTTTATTATTTATTGCTCTTCCTTCTTTACGTTTACTTTACTTATTAGATGAAATTAATGAACCATCCGTAACTTTAAAAAGAATTGGTCATCAATGATATTGAAGCTACGAATATTCAGATTTTAATAATATTGAATTTGATTCATATATAATTCCAACAAATGAATTATCAATTGATGGATTTCGATTATTAGATGTTGATAACCGAGTAATTTTACCTATAAATTCTCAAATTCGAATTTTAGTGACAGCTGCTGACGTTATTCATTCTTGAACAATTCCTGCTTTAGGAGTAAAAGTTGATGGAACACCAGGACGATTAAATCAAACTAATTTTTTTATTAATCGACCAGGTTTATTTTATGGTCAATGTTCAGAAATTTGTGGAGCTAATCATAGATTTATACCAATTGTAATTGAAAGTGTTCCTGTAAATCACTTTATTAAATGAATTTCTAGAAATAATTCTTCATTAGATGACTGAAAGCAAGTATTGGTCTCTTAAACCATTTTATAGTAAATTAGCACTTACTTCTAATGA--AAAAAATTAGTTAAATATATAACATTAGTATGTCAAACTAAAATTATTAAATAATTAATATTTTTTAATCCCACAAATAGCACCAATTAGATGATTATTATTATTTATTATTTTTTCTATTACATTTATTTTATTTTGTTCTATTAATTATTATTCT
			TACATGCCAGATTCACCTAAATCTAATGAATTAAAAAACATTAATTTAAATTCAATAAACTGAAAATGATAACAAATTTATTTTCTGTATTTGACCCTTCAGCTATTTTTAATTTATCACTTAATTGATTAAGAACATTTTTAGGACTTTTAATAATTCCATCAATTTACTGATTAATACCTTCTCGTTATAATATTGTATGAAATTCAATTTTATTAACTCTTCATAAAGAATTCAAAACTTTATTAGGACCATCAGGTCATAATGGATCTACTTTTATTTTTATTTCTTTATTTTCATTAATTTTATTTAATAATTTTATAGGATTATTTCCATATATTTTTACAAGAACAAGTCATTTAACTTTAACTTTATCTTTAGCTTTACCTTTATGATTATGTTTTATATTATACGGTTGAATTAATCATACACAACATATATTTGCTCACTTAGTCCCTCAAGGAACACCTGCTATTTTAATACCTTTTATAGTATGTATTGAAACTATTAGAAATATTATTCGACCTGGAACATTAGCTGTTCGATTAACTGCTAATATAATTGCTGGACATTTATTATTAACTCTTTTAGGAAATACAGGACCTTCTATATCTTATTTATTAGTGACATTTTTATTAACAGCTCAAATTGCTTTATTAGTATTAGAATCAGCTGTAGCTATAATTCAATCTTATGTATTTGCTGTATTAAGAACTCTATACTCTAGAGAAGTAAATTAATGTCTACACACTCAAATCACCCTTTTCATTTAGTGGATTACAGTCCATGACCATTAACAGGAGCTATTGGAGCTATAACAACTGTATCAGGTATAGTAAAATGATTTCATCAATATGATATGTCATTATTTTTATTAGGTAATATTATTACTATTTTAACAGTATATCAATGATGACGAGATGTATCACGAGAAGGAACATATCAAGGTTTACATACTTACGCAGTAACTATTGGTTTACGTTGAGGAATAATCTTATTTATTTTATCAGAAGTTTTATTTTTTGTAAGATTTTTTTGAGCTTTTTTTCATAGAAGTTTATCCCCCGCCATTGAATTAGGAGCATCATGACCTCCTATGGGAATTATTTCATTTAATCCATTCCAAATTCCCTTATTAAATACAGCTATTTTATTAGCTTCAGGAGTTACTGTAACCTGAGCTCATCATAGTCTTATAGAAAATAATCATTCACAAACTACTCAAGGTTTATTTTTCACAGTTTTATTGGGAGTATATTTTACAATACTCCAAGCTTACGAATATATTGAAGCTCCATTTACTATCGCAGATTCAGTTTATGGATCAACATTTTATATAGCAACAGGATTTCATGGAATTCATGTATTAATTGGAACAACTTTTTTATTAGTATGTTTATTACGACATTTAAATAATCACTTTTCAAAAAATCATCATTTTGGATTTGAAGCAGCTGCATGATATTGACATTTTGTTGATGTAGTTTGATTATTTTTATATATCACAATTTACTGGTGAGGAGGATAAGTTAATATTAATTTCATTAATATTAATTTCATTAATATTAATTAAACTAAATTTATTAATAATTAATTATCTATATAGTATAAAAGTATATTTGACTTCCAATCATAAGGTCTATTAATAAATAGTATAGATAATTTTTTCTATTATTTTTATTGCTTTATTAATTTTATTAATCACAACTATTGTTATAATTTTAGCTTCAATTTTATCAAAAAAAGCTTTAATCGACCGAGAAAAAAGATCTCCTTTTGAATGCGGATTTGACCCAAAATCTTCATCTCGATTACCATTTTCTTTACGTTTTTTTTTAATTACTATTATTTTTTTAATTTTTGACGTAGAAATTGCATTAATTTTACCTATAATTATTATTATAAAATATTCTAATATTATAATTTGAACTATTACCTCTATTATTTTCATTTTAATTTTATTAATTGGTCTATATCATGAATGAAATCAAGGAATATTA
			AATTGATCAAATTAA---TTATAT------------ATAAAGGGTTGTAGTTAATTATAACATTTGATTTGCATTCAAAAAGTATTGAATATTCAATCTACCTTATTAATTGAATATGAAGCGATTAATTGCAGTTAGTTTCGACCTAACCTTAGGTAATTATTATACCCTTATTCTTTAATTGAAGCCAAAAAGAGGCGTATCACTGTTAATGATATAATTGAATTTTAAATTCCAATTAAGGAAGTATGGTGATCAAGTAAAAGCTGCTAACTTTTTTCTTTTAATGGTTAAATTCCATTTATACTTCTATTTATATAGTTTAAATAAAACCTTACATTTTCATTGTAATAATAAAATATTATATTTTTATAAATTACTAAAATTAATTCATTATATCCAAAGATTTAATAATCTCCGTAACATCTTCAATGTCAAACTCTAAATATAAGCTATTTGGATATAAAAATAATAAAAAATTTATTAAAATTAAAATTCAAAATACAAATAATATTAAATAAATTTTTAAAGAATTATTATGTATTAAAAATAAAGTTTTAGAGTAAGTAGATAATTTTTGGTATAAATGCTGACCCCCAAAATATTCTGACCAACCTTGATCAAAACTTTTTACAATTAATTGGCCATAATTCAAAGGATAAAAAATTATTCCATAAGTTCTAATATAAGGTATAAATCATATAGACCCTAAAAAAGTTCTTAAATTATATATAAACAAAGATTTATTTAAAAAATATAAATTTCTTAACGAAATTAAATACCCAGATAAACCCCCCACAATACATACAAATAATGTTAATAATTTTATATAAATAGGTAAACAAATTATATAAGGAAAAGGAAAAATTAATCAATTTAATATTCTACCTCCAATAATTCTTATAATTAATAATCCTATTATTCCACGAAGTATAATTCAACTTTCATCATTTAATATATTTAAACTACCACAATTTAAATCTCCAGTTATTGAATAATAAACTAATCGAAATGAATATCTAACAGTTAAACCTGTAGAAAAATAATATAAAAAAAATGAAAATATATTAACATTTCTAATTCTAACAATTTCTAAAATTATATCCTTAGAATAAAATCCAGCTAAAAAAGGTATCCCGCATAAAGCTAAATTAGATACATTAAAACAAGCTGAAGTTAAAGGTATATGAATTCTTAATCCCCCTATTAAACGAATATCTTGAGAATTATTTATATTATGAATAATAGCTCCAGCACATATAAATAATAATGCTTTAAATAAAGCATGAGTTAATAAATGAAATATAGCTAATTTAAAAAATCCTATAGATAAAATTCTTATTATTAAACCTAATTGACTTAAAGTAGATAAAGCAATAATTTTTTTTAAATCAAATTCAAAATTAGCTCCTAACCCAGCTATAAATATAGTTAATCCAGATAATAATAATAATAATTGCCCTAACCAAGAAGTTCTTAAAATAATATTAAATCGAATTAATAAATATACACCAGCTGTAACTAAAGTAGAAGAATGAACTAAAGCAGAAACAGGTGTAGGGGCAGCTATAGCTGCTGGTAATCAAGAAGAAAAAGGAATTTGAGCTCTTTTAGTTATAGCAGCTAATATTATTAATCTACCAATTACTAATATTTCAAATTCATTTTGTATAATTTCTAAATAAAAAATATAATTTCATCTTCCATAATTTAATATTCAAGCAATAGCAAGAAGAAAAGCTACATCTCCAATTCGATTAGATAAGGCAGTTAATATACCAGCATTATAAGATTTAATATTTTGAAAATAAATAACTAAACAATAAGAAACAAGTCCTAATCCATCTCATCCTAATAAAATTCTAATTAAATTTGGTCTAATAATTAATAATATTATTGATAAAACAAACATTAATACTAGTATAATAAATCGATTAATATTATTATCATTTCTTATATATTCCTTTCTATAAAAAATTACTAAAGAAGCAATTATAAGA
			ACAAAAGATATAAACAATAAACTTATTCAATCAAAAAGGAAGGTTATAACAATTCTTGAAGAATTTAAAGAAACTACTTCTCATTCAATAAAATAAATTATATTATTTAATAAAAAATATAAACTTAATAAAAAACATGATAAACTAATAGAAATTAAATAAATAAATCTAATTCTACAAATTGATAAATATTTCACGATCTAAAATGAATTAATTCATATCACTAACACCACAAATTAGTATTTTTTTTAAACTATTTAAATATAATCATAATATAAATGATTCTCTTTTTAAAATTAATAAATTTAAAGGTAATCAATGTAAAAATATTAATAAATACTCCCGAATTTTTCCTCTTCTAAATGAATATACTCCAGAAAATAATTTTCCATGTTGTCTAAAAGAATATAAATATAAAGTATAAGCAGCTCTAAAAAAAGATAATAATGATAATATAATTATAGAAATTCAAGATCAAGAAACAATTCTATTTAATAAAGAAATTTCTCCTAATAAATTCAATGTAGGAGGAGCTGCTATATTAGCTGATCTTAATAAAAATCATCATAAAGTTATTGAAGGTATAAAATTTAATAACCCCTTATTAATTAATATTCTCCGACTTCCAAGACGTTCATAAGATACATTAGCTAAACAAAATAATCCAGAAGAACATAAACCATGGGCAATTATCAATGTGTAAGAACCAGATAAACCTCAGTAAGTTATAGTTAAAAGTCCTGATAAAACAATTCCTATATGAGCAACAGACGAATAAGCAATTAAAGCCTTTAAATCAGTTTGACGTAAACAAACTAATCTAACTAATACACCTCCTACTAATCTAATTCTAATTCAAACAAATCTATACTTCAAATTTATTAATTGTAAAAAAGCAATAACTCGTAATATCCCATAACCCCCTAATTTTAATATAATACCTGCTAAAATTATAGAACCAGAAACCGGAGCTTCAACATGAGCTTTAGGTAATCATAAATGAACTAAAAATATTGGTATTTTTACTAAAAAAGCACATAATAAACAAAAATATAATAAATCATAATTAAATATAAAATTATTTATTAAATAAAAATTTATAGAACCAATTTTATTTATAACATAAAAAATACCAATTAATATAGGTAAGGAAACTAATAAAGTA-AAAACAATAAATATACACCCGCCTGTAAACGTTCTGGTTGATAACCT-AACCTAAAATCAAAAATAATGTAGGAATTAATCTTCTTTCAAAAAATAAATAAAATATGAATAATCTTATTCTT-----AG-------------TAATAATAAAATAACAATATTTAATAAAAATAAATTTTTATAATTATTATATTTATTAATTCTTTCTCTAGCTAATAATATTAATGAACAAATTCATAAACTTAATAAAATTAATCCATAAGATAATATATCACAACCTAAAAAATAAGAAATTTCTGATCAATAATTTATAAAATTATTTATTAGTAAAAAAATAAATCTAATAAAAAATATTATAATTTGTACCATTCAATATATATTATTAATAAAACAAAGAGGACTTAAAAATACTAAAAAAAAAATAATTTTTAACATTATATAATTCTAAAAGATTGAAAATAATCATTTCCATGAGTACGAATTATAGAAACTAAAATTGATAAACCTAAAGCTCCTTCACATACTCTAAATGTTAAAAATATTATTCTAAAATAATTTTCGTAATTTAATATATTTAAATAAATAAATAATATAAAAAATAATATTAAAACAATAAATTCTAAACTTAAAAGTATTGAAAGTAAATGTTTTCGATTAGATACAAAACAAAATAATCCTAAAATAAATAAAATTATAGGTAAACTTCAGTATAAAATTATAATCATTAGTTTTAATAGTTTAATAAAAACATTGGTCTTGTAAATCAAAAATAAGATTATTTCTTTTAAAACTTCAAGAGAAAAGAAATTTCTTTTTCATTAATCCCCAAAATT
			AATATTTTAAATAAACTATCTCTTGAAATTATTCAATTAATATTATACTCATTAATTATTACTACTTCTATTATTTTTCTAAATATAATTCATCCATTAGCTTTAGGATTAACTTTATTAATTCAAACAATTTTTGTATGTATATTAACTGGATTAATAACTAAAAGTTTTTGATATTCATATATTTTATTTTTAATTTTTTTGGGAGGAATACTTGTGTTATTTATTTATGTAACATCTTTAGCTTCTAATGAAATATTTAATTTATCAATTAAATTAACTGTATTTTCTTCATTTATTTTGATTTTTATATTAATTTTATCATTTATTATT-A----ACTTCTTCTTCTTTATTTTTAATAAACAATGACATACAATCTATTATTAATATAAATTCTTATTTTATAGAAAATTCTTTATCTTTAAATAAATTATATAATTTTCCTACAAATTTTATTACAATTTTATTAATAAATTATTTATTAATTACTTTAATTGTTGTTGTAAAAATTACAAAATTATTTAAAGGACCTATTCGAATAATATCTTAATTAATGAATAAACCTTTACGAAATTCTCACCCTTTATTTAAAATTGCCAATAACGCTTTAGTAGATTTACCAGCTCCAATTAATATCTCAAGATGATGAAATTTTGGATCATTACTTGGGTTATGTTTAATTATTCAAATTTTAACCGGATTATTTTTAGCTATACATTATACTGCTGATATTAATTTAGCTTTTTATAGTGTTAATCATATTTGTCGAGATGTTAATTATGGTTGATTATTACGAACCTTACACGCTAACGGTGCATCATTTTTTTTTATTTGTATTTATTTACATGTAGGACGAGGAATTTATTATGGTTCATATATATTCACTCCAACTTGATTAATTGGAGTAATTATTTTATTTTTAGTAATAGGAACAGCTTTTATAGGATATGTATTACCTTGAGGACAAATATCATTTTGAGGAGCTACTGTAATTACTAATTTATTATCAGCTATTCCTTATTTAGGTATAGATCTAGTTCAATGATTATGAGGTGGGTTTGCCGTTGATAACGCTACTTTAACTCGATTTTTTACATTCCATTTCATTTTACCATTTATTGTTCTTGCTATAACTATAATTCATTTATTATTTCTTCACCAAACAGGTTCTAATAACCCCATTGGATTAAATTCTAATATTGATAAAATTCCTTTTCATCCATATTTTACATTTAAGGATATTGTAGGATTTATTGTAATAATTTTTATTTTAATTTCATTAGTATTAATTAGACCAAATTTATTAGGAGACCCTGATAATTTTATCCCAGCTAATCCTTTAGTTACACCTGCCCATATTCAACCAGAATGATATTTTTTATTTGCTTATGCTATTTTACGATCAATTCCAAATAAATTAGGAGGAGTCATCGCATTAGTTTTATCAATCGCAATTCTAATAATCTTACCTTTTTATAATTTAAGAAAATTCCGAGGAATTCAATTTTATCCTATTAATCAAGTAATATTTTGATCTATATTAGTTACAGTAATTTTATTAACTTGAATCGGAGCTCGACCAGTTGAAGAACCTTATGTATTAATTGGACAAATTTTAACTGTTGTATATTTCTTATATTATTTAGTAAACCCATTAATTACAAAATGATGAGATAATTTATTAAATTAAATAGTTAATGAGCTTGAATAAGCGTATGTTTTGAAAACATAAGATAGAATTTAATTTTCTATTAACTTTACTAAAAAAAATTATTATAATAAAGAAAATAATAAAATTTTAAATCCAATAAAAAATAATAAATAATTTAAAGAAAAAGATAAAAAACATTTTCAAGCTAGATATATTAATTTATCATAACGAAATCGGGGTAAAGTACCTCGAATTCAAATAAAAACAAAAGAAATAAAAGTTAATTTTATATAAAATAATAAATTAAATACATCACATCCTAAAAAAATAACACAAAATAATATTCT
			TATAAATAAAATTCTTGCATACTCAGCTATAAAAATTAAAGCAAAACCTCCTCTTCTATATTCTACATTAAATCCTGAAACTAATTCTGATTCTCCCTCAGCAAAATCAAAAGGAGTTCGATTAGTTTCAGCTAATGAAATAGTTAATCATACTAAACCTATAGGAAATAAAATAATTAAAAATCATATATAAACTTGATAAAAAAAAAAATAAATTATATTATAACTTCCAATTAAAAAAATAAAAGATAACAAAATTAAAGCTAAACTAACTTCATAAGAAATAGTCTGAGCTACAGCTCGCAAACCTCCTAGTAAAGCATAATTAGAATTAGAAGATCAACCAGCTACTATAACTGTATAAACTCCCAATCTAGTACAACATAAAAAAAATAAACCTCCTAAATTAAATGAATATAATTTTACAAAAAAAGGTATACATATTCAAACAAATAAAGATAAAAATAAAGAAAAAATTGGAGAAATATAATATCTTAAATAATTAGATAATAAAGGATAAGTTTGTTCTTTTGTAAATAATTTAATTGCATCACAAAAAGGTTGAGGAATTCCTATCAAACCAACTTTATTAGGACCTTTACGAATCTGAATATATCCTAAAACTTTTCGTTCTAATAAAGTTAAAAAAGCTACACTCACTAATACACAAATAATTAATAACAAACTTCCAATTAATGATAAAATAAATTCTATATAAAACAAGTACTATTTGTAATAAAAATTACATAAATAAATTCTAAATTTATTGCACTAATCTGCCAAAATAGTTTTACATTAATAATATTCTTATAAAAAATATAATTATTTTAATATTTGGTCCTTTCGTACTAAAATATCACAATTTTTTAAAGATAGAAACCAACCTGGCTTACACCGGTTTGAACTCAGATCATGTAAGAATTTAAAAGTCGAACAGACTTAAAATTTGAACGGCTACACCCAAAATTATATCTTAATCCAACATCGAGGTCGCAATCTTTTTTATCGATATGAACTCTCCAAAAAAATTACGCTGTTATCCCTAAAGTAACTTAATTTTTTAATCATTATTAATGGATCATTTATTCATAAATTAATGTTTTTAAAAATTAAAAGTTTTTTAAATTTTAATATCACCCCAATAAAATATTTTTTTTTATTAAAATTTAATTAATCTTTATAATTAAAATAAAAAAAAAATATA-AGATTTATAGGGTCTTCTCGTCTTTTAAATAAATTTTAGCTTTTTGACTAAAAAATAAAATTCTACAAAAATTTTAAATGAAACAGTTAATATCTCGT-CAACCATTCATTCCAGCCTTCAATTAAAAGACTAATGATT--GC------------GTCAAAATAC----------------------------------GACTTTATATATAATTCAAAAAGACATGTTTTTGTTAAACAGGCGGATATTATTTTTGCCGAATTCTTTATTTAAACTTTTCATAAAAATTAATTTTAACATTATTATAT-------------------------------------------------------------------------------------------------------------------------------------------------------------------------------------------------------------------------------------------------------------------------------------------------------CATTTCATTTCTAATATAATATTATAAATAAT-TTGTTACATTAACTTAAATATTATATTAACTCTTTTAAAATCGAGAAAAATAAATATTTATTTTTTATTTAATAAACGCTGATACACAAGGTACAATAAATTAAATTTTCTTTTTAAATAAAAATTTTTCAAATTATTTCAATTTTCTTTTACAATAC
			TAATAAACTATTATTAAAATTATTTTTTCTTTAAACAATACTAAAACTATAAATTTTATAGTTATTTCTAATAATTAGAAAAAAAATAATAAAAATTAATAAATAAAAACTAAATCAATTTATATTGATTTGCACAAAAATCTTTTCAATGTAAATGAAATACTTTACTTAATAAGCTTTAAATTGTCATTCTAGATACACTTTCCAGTACATCTACTATGTTACGACTTATCTTACCTTAATAATAAGAGCGACGGGCGATGTGTACATATTTTAGAGCTAAAATCAAATTATTAATCTTTATAATTTTACTACTAAATCCACTTTCAAAAATTTTTTCATAATTTTATCCATATAAATAAATTTATTGTAACCCATTATTACTTAAATATAAGCTACACCTTGATCTGATATAAATTTTTATTAAAATTATTGAATATTATTATTCTTATAAAATATTCTGATAACGACGGTATATAAACTGATTACAAACTCAAGTAAGGTCCATCGTGGATTATCGATTACAAAACAGGTTCCTCTAGATAGACTAAAATACCGCCAAATTTTTTAAGTTTCAAGAACATAACTATTACTACTTTAGCAATTTATTTACATTTTAAATAATAGGGTATCTAATCCTAGTTTTTTATTAAAATTTTTTAACTTCAATTATATTTTTACATAATAATTTAAATATAAAATTTCACTTAATATATTTAATT------------ATAAATTTAATTTAATTA-TACTAAAAAAATTTATTCGTATTAGTGGTATAACCGCGACTGCTGGCACCAATTTGGTCAATACTTTTTAATATTGCTATTTCTAAATTTCTTTAA-TAATAAAATTAATT-
		</sequence>
		<sequence>
			<taxon idref="Drosophila_simulans_SRR2396882"/>
			--------GCCTGATAAAAAGGATTACCTTGATAGGGTAAATCATGCAGTTTTCTGCATTCATTGACTGATTTATATGTTATTTATAAAGAAGGTTTTATATTTAATAGAATTAAACTATTTCTAAAAGTATCAAAAACTTTTGTGCATCATACACCAAAATATATTTATATAAAAAGATAAGCTAATAAAGCTACTGGGTTCATACCCCATTTATAAAGGTTATAGTCCTTTTCTTTTTAATTTTTAATAATTCATCAAAAATTTTATTTATTACAATTATAATTATTGGGACATTAATTACAGTTACATCTAATTCTTGGTTAGGAGCTTGAATAGGTTTAGAAATTAATTTGTTATCTTTTATTCCCCTATTAAGAGATAATAATAATTTAATATCTACAGAAGCTTCTTTAAAATATTTTTTAACCCAAGCTTTAGCTTCAACTGTTTTGTTATTTTCTTCAATTTTATTAATATTAAAAAATAATTTAAATAATGAAATTAATGAATCTTTTACATCCATAATTATTATATCAGCTTTACTATTAAAAAGCGGGGCCGCTCCTTTCCATTTTTGATTTCCTAATATAATGGAAGGTTTAACATGAATAAATGCTTTGATATTAATAACTTGACAAAAAATTGCACCTTTAATACTAATTACTTATCTTAATATTAAATATCTATTATTAATTAGAGTAATTTTATCAGTAATTATCGGAGCTATCGGAGGGTTAAACCAAACTTCTTTACGAAAACTAATAGCATTTTCTTCTATCAATCATTTAGGATGAATATTAAGATCTTTAATAATTAGAGAATCAGTTTGGTTTATTTATTTTTTTTTTTATTCATTTTTATCATTTGTATTAACATTTATATTTAATATTTTTAAATTATTTCATTTAAATCAATTATTTTCTTGATTTGTAAATAGAAAAATTTTAAAATTTACATTATTTATAAATTTTTTATCATTGGGAGGATTGCCCCCATTTTTAGGATTTTTACCAAAATGACTTGTAATCCAACAATTAACATTATGTAATCAATATTTTTTATTATTAATAATAATAATATCAACTTTAATTACATTATTTTTTTATTTACGAATTTGTTATTCTGCTTTTATAATAAATTATTTCGAAAATAATTGAATCATAAAGATAAATATAATTAGTAGTAATACTAATATATATTTAATTATAACTTTTTTTTCAATTTTTGGATTATTTATAATTTCTTTATTTTATTTTATATTTTAAGGCTTTAAGTTAATAAAACTAATAACCTTCAAAGCTATAAATAAAGAAATTTCTTTAAGCCTTAGTAAAAATTACTCCTTCAAAATTGCAGTTTGATATCATTATTGACTATAAGACCTAATAAAA---GTCCTTATTTGATTAAGAAGAATAAATCTTATAAATAGATTTACAATCTATCGCCTAAACTTCAGCCACTTAATCAGTGACCGCGACAATGATTATTTTCTACAAATCATAAAGATATTGGAACTTTATATTTTATCTTTGGAGCTTGAGCTGGGATAGTCGGAACATCATTAAGAATTTTAATTCGAGCCGAATTAGGACATCCTGGAGCATTAATCGGAGATGACCAAATTTATAATGTAATTGTAACTGCACATGCTTTTATTATAATTTTTTTTATAGTTATACCTATTATAATTGGTGGATTTGGAAATTGATTAGTGCCTTTAATATTAGGTGCCCCTGATATAGCATTCCCGCGAATAAATAATATAAGATTTTGATTACTACCCCCTGCTCTTTCTTTATTATTAGTGAGAAGAATAGTTGAAAACGGAGCTGGGACAGGATGAACTGTTTACCCACCTTTATCTGCTGGAATTGCCCACGGTGGAGCTTCAGTTGATTTAGCTATTTTTTCTTTACACTTAGCGGGAATTTCCTCAATTCTAGGAGCTGTAAATTTTATTACAACTGTAATTAATATACGGTCAACAGGAATTTC
			ATTAGATCGAATACCTTTATTTGTTTGATCAGTAGTAATTACTGCTTTATTATTACTTTTATCATTACCAGTATTAGCTGGAGCTATTACTATATTATTAACAGATCGAAATTTAAACACATCATTTTTTGACCCAGCTGGAGGAGGAGACCCTATTTTATACCAACATTTATTTTGATTTTTTGGTCACCCTGAAGTTTATATTTTAATTTTACCTGGATTCGGAATAATCTCTCATATTATTAGACAAGAATCAGGAAAAAAAGAAACTTTTGGTTCTTTAGGAATAATTTATGCTATATTAGCTATTGGGTTATTAGGATTTATTGTGTGAGCTCATCACATATTTACAGTCGGGATAGACGTTGATACTCGAGCTTATTTCACTTCAGCCACTATAATTATTGCAGTTCCTACTGGTATTAAAATTTTCAGATGATTAGCTACTTTACATGGAACTCAACTTTCTTATTCCCCAGCTATTTTATGAGCTTTAGGATTTGTATTTTTATTTACAGTAGGGGGGTTAACAGGAGTTGTTTTAGCTAATTCATCAGTAGATATTATTTTACATGATACTTACTATGTAGTAGCTCATTTTCATTATGTTTTATCAATAGGAGCTGTATTTGCTATTATAGCAGGTTTTATTCATTGATATCCTTTATTTACTGGTTTAACATTAAATAATAAATGATTAAAAAGTCAATTTATTATTATATTTATTGGAGTAAATTTAACATTTTTTCCTCAACATTTTTTAGGATTAGCTGGGATACCTCGACGATATTCAGATTATCCAGATGCTTACACAACATGAAATGTTGTATCTACTATTGGATCAACTATTTCATTATTAGGAATTCTATTCTTTTTTTATATTATTTGAGAAAGTTTAGTATCACAACGACAAGTAATTTATCCAATTCAATTAAATTCATCTATTGAATGGTATCAAAATACTCCACCAGCTGAACATAGATATTCTGAATTACCACTACTAACAAATTAATTTCTAATATGGCAGATTAGTGCAATAGATTTAAGCTCTATATATAAAGTATTTTACTTTTATTAGAAAATAAATGTCTACATGAGCTAATTTAGGTTTACAAGATAGAGCCTCTCCTTTAATGGAACAATTAATTTTTTTTCACGATCACGCATTATTAATTTTAGTAATAATTACAGTATTAGTGGGATACTTAATATTTATATTATTTTTTAATAATTATGTAAATCGATTTCTTTTACATGGACAACTTATTGAAATAATTTGAACTATTTTACCAGCAATTATTTTATTATTTATTGCTCTTCCTTCTTTACGTTTACTTTACTTATTAGATGAAATTAATGAACCATCCGTAACTTTAAAAAGAATTGGTCATCAATGATATTGAAGCTACGAATATTCAGATTTTAATAATATTGAATTTGATTCATATATAATTCCAACAAATGAATTATCAATTGATGGATTTCGATTATTAGATGTTGATAACCGAGTAATTTTACCTATAAATTCTCAAATTCGAATTTTAGTGACAGCTGCTGACGTTATTCATTCTTGAACAATTCCTGCTTTAGGAGTAAAAGTTGATGGAACACCAGGACGATTAAATCAAACTAATTTTTTTATTAATCGACCAGGTTTATTTTATGGTCAATGTTCAGAAATTTGTGGAGCTAATCATAGATTTATACCAATTGTAATTGAAAGTGTTCCTGTAAATCACTTTATTAAATGAATTTCTAGAAATAATTCTTCATTAGATGACTGAAAGCAAGTATTGGTCTCTTAAACCATTTTATAGTAAATTAGCACTTACTTCTAATGA--AAAAAATTAGTTAAATATATAACATTAGTATGTCAAACTAAAATTATTAAATAATTAATATTTTTTAATCCCACAAATAGCACCAATTAGATGATTATTATTATTTATTATTTTTTCTATTACATTTATTTTATTTTGTTCTATTAATTATTATTCT
			TACATGCCAGATTCACCTAAATCTAATGAATTAAAAAACATTAATTTAAATTCAATAAACTGAAAATGATAACAAATTTATTTTCTGTATTTGACCCTTCAGCTATTTTTAATTTATCACTTAATTGATTAAGAACATTTTTAGGACTTTTAATAATTCCATCAATTTACTGATTAATACCTTCTCGTTATAATATTGTATGAAATTCAATTTTATTAACTCTTCATAAAGAATTCAAAACTTTATTAGGACCATCAGGTCATAATGGATCTACTTTTATTTTTATTTCTTTATTTTCATTAATTTTATTTAATAATTTTATAGGATTATTTCCATATATTTTTACAAGAACAAGTCATTTAACTTTAACTTTATCTTTAGCTTTACCTTTATGATTATGTTTTATATTATACGGTTGAATTAATCATACACAACATATATTTGCTCACTTAGTCCCTCAAGGAACACCTGCTATTTTAATACCTTTTATAGTATGTATTGAAACTATTAGAAATATTATTCGACCTGGAACATTAGCTGTTCGATTAACTGCTAATATAATTGCTGGACATTTATTATTAACTCTTTTAGGAAATACAGGACCTTCTATATCTTATTTATTAGTGACATTTTTATTAACAGCTCAAATTGCTTTATTAGTATTAGAATCAGCTGTAGCTATAATTCAATCTTATGTATTTGCTGTATTAAGAACTCTATACTCTAGAGAAGTAAATTAATGTCTACACACTCAAATCACCCTTTTCATTTAGTGGATTACAGTCCATGACCATTAACAGGAGCTATTGGAGCTATAACAACTGTATCAGGTATAGTAAAATGATTTCATCAATATGATATGTCATTATTTTTATTAGGTAATATTATTACTATTTTAACAGTATATCAATGATGACGAGATGTATCACGAGAAGGAACATATCAAGGTTTACATACTTACGCAGTAACTATTGGTTTACGTTGAGGAATAATCTTATTTATTTTATCAGAAGTTTTATTTTTTGTAAGATTTTTTTGAGCTTTTTTTCATAGAAGTTTATCCCCCGCCATTGAATTAGGAGCATCATGACCTCCTATGGGAATTATTTCATTTAATCCATTCCAAATTCCCTTATTAAATACAGCTATTTTATTAGCTTCAGGAGTTACTGTAACCTGAGCTCATCATAGTCTTATAGAAAATAATCATTCACAAACTACTCAAGGTTTATTTTTCACAGTTTTATTGGGAGTATATTTTACAATACTCCAAGCTTACGAATATATTGAAGCTCCATTTACTATCGCAGATTCAGTTTATGGATCAACATTTTATATAGCAACAGGATTTCATGGAATTCATGTATTAATTGGAACAACTTTTTTATTAGTATGTTTATTACGACATTTAAATAATCACTTTTCAAAAAATCATCATTTTGGATTTGAAGCAGCTGCATGATATTGACATTTTGTTGATGTAGTTTGATTATTTTTATATATCACAATTTACTGGTGAGGAGGATAAGTTAATATTAATT----T--TATTAATTTCATTAATATTAATTAAACTAAATTTATTAATAATTAATTATCTATATAGTATAAAAGTATATTTGACTTCCAATCATAAGGTCTATTAATAAATAGTATAGATAATTTTTTCTATTATTTTTATTGCTTTATTAATTTTATTAATCACAACTATTGTTATAATTTTAGCTTCAATTTTATCAAAAAAAGCTTTAATCGACCGAGAAAAAAGATCTCCTTTTGAATGCGGATTTGACCCAAAATCTTCATCTCGATTACCATTTTCTTTACGTTTTTTTTTAATTACTATTATTTTTTTAATTTTTGACGTAGAAATTGCATTAATTTTACCTATAATTATTATTATAAAATATTCTAATATTATAATTTGAACTATTACCTCTATTATTTTCATTTTAATTTTATTAATTGGTCTATATCATGAATGAAATCAAGGAATATTA
			AATTGATCAAATTAAT-T-TAT--AT----------ATAAAGGGTTGTAGTTAATTATAACATTTGATTTGCATTCAAAAAGTATTGAATATTCAATCTACCTTATTAATTGAATATGAAGCGATTAATTGCAGTTAGTTTCGACCTAACCTTAGGTAATTATTATACCCTTATTCTTTAATTGAAGCCAAAAAGAGGCGTATCACTGTTAATGATATAATTGAATTTTAAATTCCAATTAAGGAAGTATGGTGATCAAGTAAAAGCTGCTAACTTTTTTCTTTTAATGGTTAAATTCCATTTATACTTCTATTTATATAGTTTAAATAAAACCTTACATTTTCATTGTAATAATAAAATATTATATTTTTATAAATTACTAAAATTAATTCATTATATCCAAAGATTTAATAATCTCCGTAACATCTTCAATGTCAAACTCTAAATATAAGCTATTTGGATATAAAAATAATAAAAAATTTATTAAAATTAAAATTCAAAATACAAATAATATTAAATAAATTTTTAAAGAATTATTATGTATTAAAAATAAAGTTTTAGAGTAAGTAGATAATTTTTGGTATAAATGCTGACCCCCAAAATATTCTGACCAACCTTGATCAAAACTTTTTACAATTAATTGGCCATAATTCAAAGGATAAAAAATTATTCCATAAGTTCTAATATAAGGTATAAATCATATAGACCCTAAAAAAGTTCTTAAATTATATATAAACAAAGATTTATTTAAAAAATATAAATTTCTTAACGAAATTAAATACCCAGATAAACCCCCCACAATACATACAAATAATGTTAATAATTTTATATAAATAGGTAAACAAATTATATAAGGAAAAGGAAAAATTAATCAATTTAATATTCTACCTCCAATAATTCTTATAATTAATAATCCTATTATTCCACGAAGTATAATTCAACTTTCATCATTTAATATATTTAAACTACCACAATTTAAATCTCCAGTTATTGAATAATAAACTAATCGAAATGAATATCTAACAGTTAAACCTGTAGAAAAATAATATAAAAAAAATGAAAATATATTAACATTTCTAATTCTAACAATTTCTAAAATTATATCCTTAGAATAAAATCCAGCTAAAAAAGGTATCCCGCATAAAGCTAAATTAGATACATTAAAACAAGCTGAAGTTAAAGGTATATGAATTCTTAATCCCCCTATTAAACGAATATCTTGAGAATTATTTATATTATGAATAATAGCTCCAGCACATATAAATAATAATGCTTTAAATAAAGCATGAGTTAATAAATGAAATATAGCTAATTTAAAAAATCCTATAGATAAAATTCTTATTATTAAACCTAATTGACTTAAAGTAGATAAAGCAATAATTTTTTTTAAATCAAATTCAAAATTAGCTCCTAACCCAGCTATAAATATAGTTAATCCAGATAATAATAATAATAATTGCCCTAACCAAGAAGTTCTTAAAATAATATTAAATCGAATTAATAAATATACACCAGCTGTAACTAAAGTAGAAGAATGAACTAAAGCAGAAACAGGTGTAGGGGCAGCTATAGCTGCTGGTAATCAAGAAGAAAAAGGAATTTGAGCTCTTTTAGTTATAGCAGCTAATATTATTAATCTACCAATTACTAATATTTCAAATTCATTTTGTATAATTTCTAAATAAAAAATATAATTTCATCTTCCATAATTTAATATTCAAGCAATAGCAAGAAGAAAAGCTACATCTCCAATTCGATTAGATAAGGCAGTTAATATACCAGCATTATAAGATTTAATATTTTGAAAATAAATAACTAAACAATAAGAAACAAGTCCTAATCCATCTCATCCTAATAAAATTCTAATTAAATTTGGTCTAATAATTAATAATATTATTGATAAAACAAACATTAATACTAGTATAATAAATCGATTAATATTATTATCATTTCTTATATATTCCTTTCTATAAAAAATTACTAAAGAAGCAATTATAAGA
			ACAAAAGATATAAACAATAAACTTATTCAATCAAAAAGGAAGGTTATAACAATTCTTGAAGAATTTAAAGAAACTACTTCTCATTCAATAAAATAAATTATATTATTTAATAAAAAATATAAACTTAATAAAAAACATGATAAACTAATAGAAATTAAATAAATAAATCTAATTCTACAAATTGATAAATATTTCACGATCTAAAATGAATTAATTCATATCACTAACACCACAAATTAGTATTTTTTTTAAACTATTTAAATATAATCATAATATAAATGATTCTCTTTTTAAAATTAATAAATTTAAAGGTAATCAATGTAAAAATATTAATAAATACTCCCGAATTTTTCCTCTTCTAAATGAATATACTCCAGAAAATAATTTTCCATGTTGTCTAAAAGAATATAAATATAAAGTATAAGCAGCTCTAAAAAAAGATAATAATGATAATATAATTATAGAAATTCAAGATCAAGAAACAATTCTATTTAATAAAGAAATTTCTCCTAATAAATTCAATGTAGGAGGAGCTGCTATATTAGCTGATCTTAATAAAAATCATCATAAAGTTATTGAAGGTATAAAATTTAATAACCCCTTATTAATTAATATTCTCCGACTTCCAAGACGTTCATAAGATACATTAGCTAAACAAAATAATCCAGAAGAACATAAACCATGGGCAATTATCAATGTGTAAGAACCAGATAAACCTCAGTAAGTTATAGTTAAAAGTCCTGATAAAACAATTCCTATATGAGCAACAGACGAATAAGCAATTAAAGCCTTTAAATCAGTTTGACGTAAACAAACTAATCTAACTAATACACCTCCTACTAATCTAATTCTAATTCAAACAAATCTATACTTCAAATTTATTAATTGTAAAAAAGCAATAACTCGTAATATCCCATAACCCCCTAATTTTAATATAATACCTGCTAAAATTATAGAACCAGAAACCGGAGCTTCAACATGAGCTTTAGGTAATCATAAATGAACTAAAAATATTGGTATTTTTACTAAAAAAGCACATAATAAACAAAAATATAATAAATCATAATTAAATATAAAATTATTTATTAAATAAAAATTTATAGAACCAATTTTATTTATAACATAAAAAATACCAATTAATATAGGTAAGGAAACTAATAAAGTATAAAACAATAAATATACACCCGCCTGTAAACGTTCTGGTTGATAACCTCAACCTAAAATCAAAAATAATGTAGGAATTAATCTTCTTTCAAAAAATAAATAAAATA----------------------------------------------------------------------ATTTTTATAATTATTATATTTATTAATTCTTTCTCTAGCTAATAATATTAATGAACAAATTCATAAACTTAATAAAATTAATCCATAAGATAATATATCACAACCTAAAAAATAAGAAATTTCTGATCAATAATTTATAAAATTATTTATTAGTAAAAAAATAAATCTAATAAAAAATATTATAATTTGTACCATTCAATATATATTATTAATAAAACAAAGAGGACTTAAAAATACTAAAAAAAAAATAATTTTTAACATTATATAATTCTAAAAGATTGAAAATAATCATTTCCATGAGTACGAATTATAGAAACTAAAATTGATAAACCTAAAGCTCCTTCACATACTCTAAATGTTAAAAATATTATTCTAAAATAATTTTCGTAATTTAATATATTTAAATAAATAAATAATATAAAAAATAATATTAAAACAATAAATTCTAAACTTAAAAGTATTGAAAGTAAATGTTTTCGATTAGATACAAAACAAAATAATCCTAAAATAAATAAAATTATAGGTAAACTTCAGTATAAAATTATAATCATTAGTTTTAATAGTTTAATAAAAACATTGGTCTTGTAAATCAAAAATAAGATTATTTCTTTTAAAACTTCAAGAGAAAAGAAATTTCTTTTTCATTAATCCCCAAAATT
			AATATTTTAAATAAACTATCTCTTGAAATTATTCAATTAATATTATACTCATTAATTATTACTACTTCTATTATTTTTCTAAATATAATTCATCCATTAGCTTTAGGATTAACTTTATTAATTCAAACAATTTTTGTATGTATATTAACTGGATTAATAACTAAAAGTTTTTGATATTCATATATTTTATTTTTAATTTTTTTGGGAGGAATACTTGTGTTATTTATTTATGTAACATCTTTAGCTTCTAATGAAATATTTAATTTATCAATTAAATTAACTGTATTTTCTTCATTTATTTTGATTTTTATATTAATTTTATCATTTATTATTGACAAAACTTCTTCTTCTTTATTTTTAATAAACAATGACATACAATCTATTATTAATATAAATTCTTATTTTATAGAAAATTCTTTATCTTTAAATAAATTATATAATTTTCCTACAAATTTTATTACAATTTTATTAATAAATTATTTATTAATTACTTTAATTGTTGTTGTAAAAATTACAAAATTATTTAAAGGACCTATTCGAATAATATCTTAATTAATGAATAAACCTTTACGAAATTCTCACCCTTTATTTAAAATTGCCAATAACGCTTTAGTAGATTTACCAGCTCCAATTAATATCTCAAGATGATGAAATTTTGGATCATTACTTGGGTTATGTTTAATTATTCAAATTTTAACCGGATTATTTTTAGCTATACATTATACTGCTGATATTAATTTAGCTTTTTATAGTGTTAATCATATTTGTCGAGATGTTAATTATGGTTGATTATTACGAACCTTACACGCTAACGGTGCATCATTTTTTTTTATTTGTATTTATTTACATGTAGGACGAGGAATTTATTATGGTTCATATATATTCACTCCAACTTGATTAATTGGAGTAATTATTTTATTTTTAGTAATAGGAACAGCTTTTATAGGATATGTATTACCTTGAGGACAAATATCATTTTGAGGAGCTACTGTAATTACTAATTTATTATCAGCTATTCCTTATTTAGGTATAGATCTAGTTCAATGATTATGAGGTGGGTTTGCCGTTGATAACGCTACTTTAACTCGATTTTTTACATTCCATTTCATTTTACCATTTATTGTTCTTGCTATAACTATAATTCATTTATTATTTCTTCACCAAACAGGTTCTAATAACCCCATTGGATTAAATTCTAATATTGATAAAATTCCTTTTCATCCATATTTTACATTTAAGGATATTGTAGGATTTATTGTAATAATTTTTATTTTAATTTCATTAGTATTAATTAGACCAAATTTATTAGGAGACCCTGATAATTTTATCCCAGCTAATCCTTTAGTTACACCTGCCCATATTCAACCAGAATGATATTTTTTATTTGCTTATGCTATTTTACGATCAATTCCAAATAAATTAGGAGGAGTCATCGCATTAGTTTTATCAATCGCAATTCTAATAATCTTACCTTTTTATAATTTAAGAAAATTCCGAGGAATTCAATTTTATCCTATTAATCAAGTAATATTTTGATCTATATTAGTTACAGTAATTTTATTAACTTGAATCGGAGCTCGACCAGTTGAAGAACCTTATGTATTAATTGGACAAATTTTAACTGTTGTATATTTCTTATATTATTTAGTAAACCCATTAATTACAAAATGATGAGATAATTTATTAAATTAAATAGTTAATGAGCTTGAATAAGCGTATGTTTTGAAAACATAAGATAGAATTTAATTTTCTATTAACTTTACTAAAAAAAATTATTATAATAAAGAAAATAATAAAATTTTAAATCCAATAAAAAATAATAAATAATTTAAAGAAAAAGATAAAAAACATTTTCAAGCTAGATATATTAATTTATCATAACGAAATCGGGGTAAAGTACCTCGAATTCAAATAAAAACAAAAGAAATAAAAGTTAATTTTATATAAAATAATAAATTAAATACATCACATCCTAAAAAAATAACACAAAATAATATTCT
			TATAAATAAAATTCTTGCATACTCAGCTATAAAAATTAAAGCAAAACCTCCTCTTCTATATTCTACATTAAATCCTGAAACTAATTCTGATTCTCCCTCAGCAAAATCAAAAGGAGTTCGATTAGTTTCAGCTAATGAAATAGTTAATCATACTAAACCTATAGGAAATAAAATAATTAAAAATCATATATAAACTTGATAAAAAAAAAAATAAATTATATTATAACTTCCAATTAAAAAAATAAAAGATAACAAAATTAAAGCTAAACTAACTTCATAAGAAATAGTCTGAGCTACAGCTCGCAAACCTCCTAGTAAAGCATAATTAGAATTAGAAGATCAACCAGCTACTATAACTGTATAAACTCCCAATCTAGTACAACATAAAAAAAATAAACCTCCTAAATTAAATGAATATAATTTTACAAAAAAAGGTATACATATTCAAACAAATAAAGATAAAAATAAAGAAAAAATTGGAGAAATATAATATCTTAAATAATTAGATAATAAAGGATAAGTTTGTTCTTTTGTAAATAATTTAATTGCATCACAAAAAGGTTGAGGAATTCCTATCAAACCAACTTTATTAGGACCTTTACGAATCTGAATATATCCTAAAACTTTTCGTTCTAATAAAGTTAAAAAAGCTACACTCACTAATACACAAATAATTAATAACAAACTTCCAATTAATGATAAAATAAATTCTATATAAAACAAGTACTATTTGTAATAAAAATTACATAAATAAATTCTAAATTTATTGCACTAATCTGCCAAAATAGTTTTACATTAATAATATTCTTATAAAAAATATAATTATTTTAATATTTGGTCCTTTCGTACTAAAATATCACAATTTTTTAAAGATAGAAACCAACCTGGCTTACACCGGTTTGAACTCAGATCATGTAAGAATTTAAAAGTCGAACAGACTTAAAATTTGAACGGCTACACCCAAAATTATATCTTAATCCAACATCGAGGTCGCAATCTTTTTTATCGATATGAACTCTCCAAAAAAATTACGCTGTTATCCCTAAAGTAACTTAATTTTTTAATCATTATTAATGGATCATTTATTCATAAATTAATGTTTTTAAAAATTAAAAGTTTTTTAAATTTTAATATCACCCCAATAAAATATTTTTTTTTATTAAAATTTAATTAATCTTTATAATTAAAAT----------TATAAAGATTTATAGGGTCTTCTCGTCTTTTAAATAAATTTTAGCTTTTTGACTAAAAAATAAAATTCTACAAAAATTTTAAATGAAACAGTTAATATCTCGTCCAACCATTCATTCCAGCCTTCAATTAAAAGACTAATGATTATGCTACCTTTGCACAGTCAAAATACTGCGGCCATTTAAAA-----CAGTGGGCAGGTTAGACTTTATATATAATTCAAAAAGACATGTTTTTGTTAAACAGGCGGATATTATTTTTGCCGAATTCTTTATTTAAACTTTTCATAAAAATTAATTTTAACATTATTATATACTAATTTTATCA-----------------------AAATTAACATTTTAATAAATAATTAAAATTCAATAAAT---TTAATTTATAAAATAAATTATAACATATTTTTTAATAATTGCTAATTCTAAGCATATATTTATTAAATTTATTTAATATTTTTAAAAATTTATTTTATAGCTTATCC--------------------------------------------------------------------------------------ACTAGATACCTTTAAAAA--------------------ATATAATATTATAAATAATTTTGTTACATTAACTTAAATATTATATTA-CTCTTTTAAA-TCGAGAAAAATAAATATTTATTTTTTATTTAATAAACGCTGATACACAAGGTACAATAAATTAAATTTTCTTTTTAAATAAAAATTTTTCAAATTATTTCAATTTTCTTTTACAATAC
			TAATAAACTATTATTAAAATTATTTTTTCTTTAAACAATACTAAAACTATAAATTTTATAGTTATTTCTAATAATTAGAAAAAAAATAATAAAAATTAATAAATAAAAACTAAATCAATTTATATTGATTTGCACAAAAATCTTTTCAATGTAAATGAAATACTTTACTTAATAAGCTTTAAATTGTCATTCTAGATACACTTTCCAGTACATCTACTATGTTACGACTTATCTTACCTTAATAATAAGAGCGACGGGCGATGTGTACATATTTTAGAGCTAAAATCAAATTATTAATCTTTATAATTTTACTACTAAATCCACTTTCAAAAATTTTTTCATAATTTTATCCATATAAATAAATTTATTGTAACCCATTATTACTTAAATATAAGCTACACCTTGATCTGATATAAATTTTTATTAAAATTATTGAATATTATTATTCTTATAAAATATTCTGATAACGACGGTATATAAACTGATTACAAACTCAAGTAAGGTCCATCGTGGATTATCGATTACAAAACAGGTTCCTCTAGATAGACTAAAATACCGCCAAATTTTTTAAGTTTCAAGAACATAACTATTACTACTTTAGCAATTTATTTACATTTTAAATAATAGGGTATCTAATCCTAGTTTTTTATTAAAATTTTTTAACTTCAATTATATTTTTACATAATAATTTAAATATAAAATTTCACTTAATATATTTAATT---------------------ATTT-------------------------------------------------------------GGTC------TTTTAATAT--------------------------------------
		</sequence>
		<sequence>
			<taxon idref="Drosophila_simulans_SRR2396884"/>
			--T-AAT-GCCTGATAAAAAGGATTACCTTGATAGGGTAAATCATGCAGTTTTCTGCATTCATTGACTGATTTATATGTTATTTATAAAGAAGGTTTTATATTTAATAGAATTAAACTATTTCTAAAAGTATCAAAAACTTTTGTGCATCATACACCAAAATATATTTATATAAAAAGATAAGCTAATAAAGCTACTGGGTTCATACCCCATTTATAAAGGTTATAGTCCTTTTCTTTTTAATTTTTAATAATTCATCAAAAATTTTATTTATTACAATTATAATTATTGGGACATTAATTACAGTTACATCTAATTCTTGGTTAGGAGCTTGAATAGGTTTAGAAATTAATTTGTTATCTTTTATTCCCCTATTAAGAGATAATAATAATTTAATATCTACAGAAGCTTCTTTAAAATATTTTTTAACCCAAGCTTTAGCTTCAACTGTTTTGTTATTTTCTTCAATTTTATTAATATTAAAAAATAATTTAAATAATGAAATTAATGAATCTTTTACATCCATAATTATTATATCAGCTTTACTATTAAAAAGCGGGGCCGCTCCTTTCCATTTTTGATTTCCTAATATAATGGAAGGTTTAACATGAATAAATGCTTTGATATTAATAACTTGACAAAAAATTGCACCTTTAATACTAATTACTTATCTTAATATTAAATATCTATTATTAATTAGAGTAATTTTATCAGTAATTATCGGAGCTATCGGAGGGTTAAACCAAACTTCTTTACGAAAACTAATAGCATTTTCTTCTATTAATCATTTAGGATGAATATTAAGATCTTTAATAATTAGAGAATCAGTTTGGTTTATTTATTTTTTTTTTTATTCATTTTTATCATTTGTATTAACATTTATATTTAATATTTTTAAATTATTTCATTTAAATCAATTATTTTCTTGATTTGTAAATAGAAAAATTTTAAAATTTACATTATTTATAAATTTTTTATCATTGGGAGGATTGCCCCCATTTTTAGGATTTTTACCAAAATGACTTGTAATCCAACAATTAACATTATGTAATCAATATTTTTTATTATTAATAATAATAATATCAACTTTAATTACATTATTTTTTTATTTACGAATTTGTTATTCTGCTTTTATAATAAATTATTTCGAAAATAATTGAATCATAAAGATAAATATAATTAGTAGTAATACTAATATATATTTAATTATAACTTTTTTTTCAATTTTTGGATTATTTATAATTTCTTTATTTTATTTTATATTTTAAGGCTTTAAGTTAATAAAACTAATAACCTTCAAAGCTATAAATAAAGAAATTTCTTTAAGCCTTAGTAAAAATTACTCCTTCAAAATTGCAGTTTGATATCATTATTGACTATAAGACCTAATAAAA---GTCCTTATTTGATTAAGAAGAATAAATCTTATAAATAGATTTACAATCTATCGCCTAAACTTCAGCCACTTAATCAGTGACCGCGACAATGATTATTTTCTACAAATCATAAAGATATTGGAACTTTATATTTTATCTTTGGAGCTTGAGCTGGGATAGTCGGAACATCATTAAGAATTTTAATTCGAGCCGAATTAGGACATCCTGGAGCATTAATCGGAGATGACCAAATTTATAATGTAATTGTAACTGCACATGCTTTTATTATAATTTTTTTTATAGTTATACCTATTATAATTGGTGGATTTGGAAATTGATTAGTGCCTTTAATATTAGGTGCCCCTGATATAGCATTCCCGCGAATAAATAATATAAGATTTTGATTACTACCCCCTGCTCTTTCTTTATTATTAGTGAGAAGAATAGTTGAAAACGGAGCTGGGACAGGATGAACTGTTTACCCACCTTTATCTGCTGGAATTGCCCACGGTGGAGCTTCAGTTGATTTAGCTATTTTTTCTTTACACTTAGCGGGAATTTCCTCAATTCTAGGAGCTGTAAATTTTATTACAACTGTAATTAATATACGGTCAACAGGAATTTC
			ATTAGATCGAATACCTTTATTTGTTTGATCAGTAGTAATTACTGCTTTATTATTACTTTTATCATTACCAGTATTAGCTGGAGCTATTACTATATTATTAACAGATCGAAATTTAAACACATCATTTTTTGACCCAGCTGGAGGAGGAGACCCTATTTTATACCAACATTTATTTTGATTTTTTGGTCACCCTGAAGTTTATATTTTAATTTTACCTGGATTCGGAATAATCTCTCATATTATTAGACAAGAATCAGGAAAAAAAGAAACTTTTGGTTCTTTAGGAATAATTTATGCTATATTAGCTATTGGGTTATTAGGATTTATTGTGTGAGCTCATCACATATTTACAGTCGGGATAGACGTTGATACTCGAGCTTATTTCACTTCAGCCACTATAATTATTGCAGTTCCTACTGGTATTAAAATTTTCAGATGATTAGCTACTTTACATGGAACTCAACTTTCTTATTCCCCAGCTATTTTATGAGCTTTAGGATTTGTATTTTTATTTACAGTAGGGGGGTTAACAGGAGTTGTTTTAGCTAATTCATCAGTAGATATTATTTTACATGATACTTACTATGTAGTAGCTCATTTTCATTATGTTTTATCAATAGGAGCTGTATTTGCTATTATAGCAGGTTTTATTCATTGATATCCTTTATTTACTGGTTTAACATTAAATAATAAATGATTAAAAAGTCAATTTATTATTATATTTATTGGAGTAAATTTAACATTTTTTCCTCAACATTTTTTAGGATTAGCTGGGATACCTCGACGATATTCAGATTATCCAGATGCTTACACAACATGAAATGTTGTATCTACTATTGGATCAACTATTTCATTATTAGGAATTCTATTCTTTTTTTATATTATTTGAGAAAGTTTAGTATCACAACGACAAGTAATTTATCCAATTCAATTAAATTCATCTATTGAATGGTATCAAAATACTCCACCAGCTGAACATAGATATTCTGAATTACCACTACTAACAAATTAATTTCTAATATGGCAGATTAGTGCAATAGATTTAAGCTCTATATATAAAGTATTTTACTTTTATTAGAAAATAAATGTCTACATGAGCTAATTTAGGTTTACAAGATAGAGCCTCTCCTTTAATGGAACAATTAATTTTTTTTCACGATCACGCATTATTAATTTTAGTAATAATTACAGTATTAGTGGGATACTTAATATTTATATTATTTTTTAATAATTATGTAAATCGATTTCTTTTACATGGACAACTTATTGAAATAATTTGAACTATTTTACCAGCAATTATTTTATTATTTATTGCTCTTCCTTCTTTACGTTTACTTTACTTATTAGATGAAATTAATGAACCATCCGTAACTTTAAAAAGAATTGGTCATCAATGATATTGAAGCTACGAATATTCAGATTTTAATAATATTGAATTTGATTCATATATAATTCCAACAAATGAATTATCAATTGATGGATTTCGATTATTAGATGTTGATAACCGAGTAATTTTACCTATAAATTCTCAAATTCGAATTTTAGTGACAGCTGCTGACGTTATTCATTCTTGAACAATTCCTGCTTTAGGAGTAAAAGTTGATGGAACACCAGGACGATTAAATCAAACTAATTTTTTTATTAATCGACCAGGTTTATTTTATGGTCAATGTTCAGAAATTTGTGGAGCTAATCATAGATTTATACCAATTGTAATTGAAAGTGTTCCTGTAAATCACTTTATTAAATGAATTTCTAGAAATAATTCTTCATTAGATGACTGAAAGCAAGTATTGGTCTCTTAAACCATTTTATAGTAAATTAGCACTTACTTCTAATGA--AAAAAATTAGTTAAATATATAACATTAGTATGTCAAACTAAAATTATTAAATAATTAATATTTTTTAATCCCACAAATAGCACCAATTAGATGATTATTATTATTTATTATTTTTTCTATTACATTTATTTTATTTTGTTCTATTAATTATTATTCT
			TACATGCCAGATTCACCTAAATCTAATGAATTAAAAAACATTAATTTAAATTCAATAAACTGAAAATGATAACAAATTTATTTTCTGTATTTGACCCTTCAGCTATTTTTAATTTATCACTTAATTGATTAAGAACATTTTTAGGACTTTTAATAATTCCATCAATTTACTGATTAATACCTTCTCGTTATAATATTGTATGAAATTCAATTTTATTAACTCTTCATAAAGAATTCAAAACTTTATTAGGACCATCAGGTCATAATGGATCTACTTTTATTTTTATTTCTTTATTTTCATTAATTTTATTTAATAATTTTATAGGATTATTTCCATATATTTTTACAAGAACAAGTCATTTAACTTTAACTTTATCTTTAGCTTTACCTTTATGATTATGTTTTATATTATACGGTTGAATTAATCATACACAACATATATTTGCTCACTTAGTCCCTCAAGGAACACCTGCTATTTTAATACCTTTTATAGTATGTATTGAAACTATTAGAAATATTATTCGACCTGGAACATTAGCTGTTCGATTAACTGCTAATATAATTGCTGGACATTTATTATTAACTCTTTTAGGAAATACAGGACCTTCTATATCTTATTTATTAGTGACATTTTTATTAACAGCTCAAATTGCTTTATTAGTATTAGAATCAGCTGTAGCTATAATTCAATCTTATGTATTTGCTGTATTAAGAACTCTATACTCTAGAGAAGTAAATTAATGTCTACACACTCAAATCACCCTTTTCATTTAGTGGATTACAGTCCATGACCATTAACAGGAGCTATTGGAGCTATAACAACTGTATCAGGTATAGTAAAATGATTTCATCAATATGATATGTCATTATTTTTATTAGGTAATATTATTACTATTTTAACAGTATATCAATGATGACGAGATGTATCACGAGAAGGAACATATCAAGGTTTACATACTTACGCAGTAACTATTGGTTTACGTTGAGGAATAATCTTATTTATTTTATCAGAAGTTTTATTTTTTGTAAGATTTTTTTGAGCTTTTTTTCATAGAAGTTTATCCCCCGCCATTGAATTAGGAGCATCATGACCTCCTATGGGAATTATTTCATTTAATCCATTCCAAATTCCCTTATTAAATACAGCTATTTTATTAGCTTCAGGAGTTACTGTAACCTGAGCTCATCATAGTCTTATAGAAAATAATCATTCACAAACTACTCAAGGTTTATTTTTCACAGTTTTATTGGGAGTATATTTTACAATACTCCAAGCTTACGAATATATTGAAGCTCCATTTACTATCGCAGATTCAGTTTATGGATCAACATTTTATATAGCAACAGGATTTCATGGAATTCATGTATTAATTGGAACAACTTTTTTATTAGTATGTTTATTACGACATTTAAATAATCACTTTTCAAAAAATCATCATTTTGGATTTGAAGCAGCTGCATGATATTGACATTTTGTTGATGTAGTTTGATTATTTTTATATATCACAATTTACTGGTGAGGAGGATAAGTTAATATTAATTTCATTAATATTAATTTCATTAATATTAATTAAACTAAATTTATTAATAATTAATTATCTATATAGTATAAAAGTATATTTGACTTCCAATCATAAGGTCTATTAATAAATAGTATAGATAATTTTTTCTATTATTTTTATTGCTTTATTAATTTTATTAATCACAACTATTGTTATAATTTTAGCTTCAATTTTATCAAAAAAAGCTTTAATCGACCGAGAAAAAAGATCTCCTTTTGAATGCGGATTTGACCCAAAATCTTCATCTCGATTACCATTTTCTTTACGTTTTTTTTTAATTACTATTATTTTTTTAATTTTTGACGTAGAAATTGCATTAATTTTACCTATAATTATTATTATAAAATATTCTAATATTATAATTTGAACTATTACCTCTATTATTTTCATTTTAATTTTATTAATTGGTCTATATCATGAATGAAATCAAGGAATATTA
			AATTGATCAAATTAAT-T-TAT--A-----------ATAAAGGGTTGTAGTTAATTATAACATTTGATTTGCATTCAAAAAGTATTGAATATTCAATCTACCTTATTAATTGAATATGAAGCGATTAATTGCAGTTAGTTTCGACCTAACCTTAGGTAATTATTATACCCTTATTCTTTAATTGAAGCCAAAAAGAGGCGTATCACTGTTAATGATATAATTGAATTTTAAATTCCAATTAAGGAAGTATGGTGATCAAGTAAAAGCTGCTAACTTTTTTCTTTTAATGGTTAAATTCCATTTATACTTCTATTTATATAGTTTAAATAAAACCTTACATTTTCATTGTAATAATAAAATATTATATTTTTATAAATTACTAAAATTAATTCATTATATCCAAAGATTTAATAATCTCCGTAACATCTTCAATGTCAAACTCTAAATATAAGCTATTTGGATATAAAAATAATAAAAAATTTATTAAAATTAAAATTCAAAATACAAATAATATTAAATAAATTTTTAAAGAATTATTATGTATTAAAAATAAAGTTTTAGAGTAAGTAGATAATTTTTGGTATAAATGCTGACCCCCAAAATATTCTGACCAACCTTGATCAAAACTTTTTACAATTAATTGGCCATAATTCAAAGGATAAAAAATTATTCCATAAGTTCTAATATAAGGTATAAATCATATAGACCCTAAAAAAGTTCTTAAATTATATATAAACAAAGATTTATTTAAAAAATATAAATTTCTTAACGAAATTAAATACCCAGATAAACCCCCCACAATACATACAAATAATGTTAATAATTTTATATAAATAGGTAAACAAATTATATAAGGAAAAGGAAAAATTAATCAATTTAATATTCTACCTCCAATAATTCTTATAATTAATAATCCTATTATTCCACGAAGTATAATTCAACTTTCATCATTTAATATATTTAAACTACCACAATTTAAATCTCCAGTTATTGAATAATAAACTAATCGAAATGAATATCTAACAGTTAAACCTGTAGAAAAATAATATAAAAAAAATGAAAATATATTAACATTTCTAATTCTAACAATTTCTAAAATTATATCCTTAGAATAAAATCCAGCTAAAAAAGGTATCCCGCATAAAGCTAAATTAGATACATTAAAACAAGCTGAAGTTAAAGGTATATGAATTCTTAATCCCCCTATTAAACGAATATCTTGAGAATTATTTATATTATGAATAATAGCTCCAGCACATATAAATAATAATGCTTTAAATAAAGCATGAGTTAATAAATGAAATATAGCTAATTTAAAAAATCCTATAGATAAAATTCTTATTATTAAACCTAATTGACTTAAAGTAGATAAAGCAATAATTTTTTTTAAATCAAATTCAAAATTAGCTCCTAACCCAGCTATAAATATAGTTAATCCAGATAATAATAATAATAATTGCCCTAACCAAGAAGTTCTTAAAATAATATTAAATCGAATTAATAAATATACACCAGCTGTAACTAAAGTAGAAGAATGAACTAAAGCAGAAACAGGTGTAGGGGCAGCTATAGCTGCTGGTAATCAAGAAGAAAAAGGAATTTGAGCTCTTTTAGTTATAGCAGCTAATATTATTAATCTACCAATTACTAATATTTCAAATTCATTTTGTATAATTTCTAAATAAAAAATATAATTTCATCTTCCATAATTTAATATTCAAGCAATAGCAAGAAGAAAAGCTACATCTCCAATTCGATTAGATAAGGCAGTTAATATACCAGCATTATAAGATTTAATATTTTGAAAATAAATAACTAAACAATAAGAAACAAGTCCTAATCCATCTCATCCTAATAAAATTCTAATTAAATTTGGTCTAATAATTAATAATATTATTGATAAAACAAACATTAATACTAGTATAATAAATCGATTAATATTATTATCATTTCTTATATATTCCTTTCTATAAAAAATTACTAAAGAAGCAATTATAAGA
			ACAAAAGATATAAACAATAAACTTATTCAATCAAAAAGGAAGGTTATAACAATTCTTGAAGAATTTAAAGAAACTACTTCTCATTCAATAAAATAAATTATATTATTTAATAAAAAATATAAACTTAATAAAAAACATGATAAACTAATAGAAATTAAATAAATAAATCTAATTCTACAAATTGATAAATATTTCACGATCTAAAATGAATTAATTCATATCACTAACACCACAAATTAGTATTTTTTTTAAACTATTTAAATATAATCATAATATAAATGATTCTCTTTTTAAAATTAATAAATTTAAAGGTAATCAATGTAAAAATATTAATAAATACTCCCGAATTTTTCCTCTTCTAAATGAATATACTCCAGAAAATAATTTTCCATGTTGTCTAAAAGAATATAAATATAAAGTATAAGCAGCTCTAAAAAAAGATAATAATGATAATATAATTATAGAAATTCAAGATCAAGAAACAATTCTATTTAATAAAGAAATTTCTCCTAATAAATTCAATGTAGGAGGAGCTGCTATATTAGCTGATCTTAATAAAAATCATCATAAAGTTATTGAAGGTATAAAATTTAATAACCCCTTATTAATTAATATTCTCCGACTTCCAAGACGTTCATAAGATACATTAGCTAAACAAAATAATCCAGAAGAACATAAACCATGGGCAATTATCAATGTGTAAGAACCAGATAAACCTCAGTAAGTTATAGTTAAAAGTCCTGATAAAACAATTCCTATATGAGCAACAGACGAATAAGCAATTAAAGCCTTTAAATCAGTTTGACGTAAACAAACTAATCTAACTAATACACCTCCTACTAATCTAATTCTAATTCAAACAAATCTATACTTCAAATTTATTAATTGTAAAAAAGCAATAACTCGTAATATCCCATAACCCCCTAATTTTAATATAATACCTGCTAAAATTATAGAACCAGAAACCGGAGCTTCAACATGAGCTTTAGGTAATCATAAATGAACTAAAAATATTGGTATTTTTACTAAAAAAGCACATAATAAACAAAAATATAATAAATCATAATTAAATATAAAATTATTTATTAAATAAAAATTTATAGAACCAATTTTATTTATAACATAAAAAATACCAATTAATATAGGTAAGGAAACTAATAAAGTATAAAACAATAAATATACACCCGCCTGTAAACGTTCTGGTTGATAACCTCAACCTAAAATCAAAAATAATGTAGGAATTAATCTTCTTTCAAAAAATAAATAAAATATGAATAATCTTATTCTTGAAAAAGTCAAAATTAATAATAATAATAAAATAACAATATTTAATAAAAATAAATTTTTATAATTATTATATTTATTAATTCTTTCTCTAGCTAATAATATTAATGAACAAATTCATAAACTTAATAAAATTAATCCATAAGATAATATATCACAACCTAAAAAATAAGAAATTTCTGATCAATAATTTATAAAATTATTTATTAGTAAAAAAATAAATCTAATAAAAAATATTATAATTTGTACCATTCAATATATATTATTAATAAAACAAAGAGGACTTAAAAATACTAAAAAAAAAATAATTTTTAACATTATATAATTCTAAAAGATTGAAAATAATCATTTCCATGAGTACGAATTATAGAAACTAAAATTGATAAACCTAAAGCTCCTTCACATACTCTAAATGTTAAAAATATTATTCTAAAATAATTTTCGTAATTTAATATATTTAAATAAATAAATAATATAAAAAATAATATTAAAACAATAAATTCTAAACTTAAAAGTATTGAAAGTAAATGTTTTCGATTAGATACAAAACAAAATAATCCTAAAATAAATAAAATTATAGGTAAACTTCAGTATAAAATTATAATCATTAGTTTTAATAGTTTAATAAAAACATTGGTCTTGTAAATCAAAAATAAGATTATTTCTTTTAAAACTTCAAGAGAAAAGAAATTTCTTTTTCATTAATCCCCAAAATT
			AATATTTTAAATAAACTATCTCTTGAAATTATTCAATTAATATTATACTCATTAATTATTACTACTTCTATTATTTTTCTAAATATAATTCATCCATTAGCTTTAGGATTAACTTTATTAATTCAAACAATTTTTGTATGTATATTAACTGGATTAATAACTAAAAGTTTTTGATATTCATATATTTTATTTTTAATTTTTTTGGGAGGAATACTTGTGTTATTTATTTATGTAACATCTTTAGCTTCTAATGAAATATTTAATTTATCAATTAAA-TAACTGTATTTTCTTCATTTATTTTGATTTTTATATTAATTTTATCATTTATTATTGACAAAACTTCTTCTTCTTTATTTTTAATAAACAATGACATACAATCTATTATTAATATAAATTCTTATTTTATAGAAAATTCTTTATCTTTAAATAAATTATATAATTTTCCTACAAATTTTATTACAATTTTATTAATAAATTATTTATTAATTACTTTAATTGTTGTTGTAAAAATTACAAAATTATTTAAAGGACCTATTCGAATAATATCTTAATTAATGAATAAACCTTTACGAAATTCTCACCCTTTATTTAAAATTGCCAATAACGCTTTAGTAGATTTACCAGCTCCAATTAATATCTCAAGATGATGAAATTTTGGATCATTACTTGGGTTATGTTTAATTATTCAAATTTTAACCGGATTATTTTTAGCTATACATTATACTGCTGATATTAATTTAGCTTTTTATAGTGTTAATCATATTTGTCGAGATGTTAATTATGGTTGATTATTACGAACCTTACACGCTAACGGTGCATCATTTTTTTTTATTTGTATTTATTTACATGTAGGACGAGGAATTTATTATGGTTCATATATATTCACTCCAACTTGATTAATTGGAGTAATTATTTTATTTTTAGTAATAGGAACAGCTTTTATAGGATATGTATTACCTTGAGGACAAATATCATTTTGAGGAGCTACTGTAATTACTAATTTATTATCAGCTATTCCTTATTTAGGTATAGATCTAGTTCAATGATTATGAGGTGGGTTTGCCGTTGATAACGCTACTTTAACTCGATTTTTTACATTCCATTTCATTTTACCATTTATTGTTCTTGCTATAACTATAATTCATTTATTATTTCTTCACCAAACAGGTTCTAATAACCCCATTGGATTAAATTCTAATATTGATAAAATTCCTTTTCATCCATATTTTACATTTAAGGATATTGTAGGATTTATTGTAATAATTTTTATTTTAATTTCATTAGTATTAATTAGACCAAATTTATTAGGAGACCCTGATAATTTTATCCCAGCTAATCCTTTAGTTACACCTGCCCATATTCAACCAGAATGATATTTTTTATTTGCTTATGCTATTTTACGATCAATTCCAAATAAATTAGGAGGAGTCATCGCATTAGTTTTATCAATCGCAATTCTAATAATCTTACCTTTTTATAATTTAAGAAAATTCCGAGGAATTCAATTTTATCCTATTAATCAAGTAATATTTTGATCTATATTAGTTACAGTAATTTTATTAACTTGAATCGGAGCTCGACCAGTTGAAGAACCTTATGTATTAATTGGACAAATTTTAACTGTTGTATATTTCTTATATTATTTAGTAAACCCATTAATTACAAAATGATGAGATAATTTATTAAATTAAATAGTTAATGAGCTTGAATAAGCGTATGTTTTGAAAACATAAGATAGAATTTAATTTTCTATTAACTTTACTAAAAAAAATTATTATAATAAAGAAAATAATAAAATTTTAAATCCAATAAAAAATAATAAATAATTTAAAGAAAAAGATAAAAAACATTTTCAAGCTAGATATATTAATTTATCATAACGAAATCGGGGTAAAGTACCTCGAATTCAAATAAAAACAAAAGAAATAAAAGTTAATTTTATATAAAATAATAAATTAAATACATCACATCCTAAAAAAATAACACAAAATAATATTCT
			TATAAATAAAATTCTTGCATACTCAGCTATAAAAATTAAAGCAAAACCTCCTCTTCTATATTCTACATTAAATCCTGAAACTAATTCTGATTCTCCCTCAGCAAAATCAAAAGGAGTTCGATTAGTTTCAGCTAATGAAATAGTTAATCATACTAAACCTATAGGAAATAAAATAATTAAAAATCATATATAAACTTGATAAAAAAAAAAATAAATTATATTATAACTTCCAATTAAAAAAATAAAAGATAACAAAATTAAAGCTAAACTAACTTCATAAGAAATAGTCTGAGCTACAGCTCGCAAACCTCCTAGTAAAGCATAATTAGAATTAGAAGATCAACCAGCTACTATAACTGTATAAACTCCCAATCTAGTACAACATAAAAAAAATAAACCTCCTAAATTAAATGAATATAATTTTACAAAAAAAGGTATACATATTCAAACAAATAAAGATAAAAATAAAGAAAAAATTGGAGAAATATAATATCTTAAATAATTAGATAATAAAGGATAAGTTTGTTCTTTTGTAAATAATTTAATTGCATCACAAAAAGGTTGAGGAATTCCTATCAAACCAACTTTATTAGGACCTTTACGAATCTGAATATATCCTAAAACTTTTCGTTCTAATAAAGTTAAAAAAGCTACACTCACTAATACACAAATAATTAATAACAAACTTCCAATTAATGATAAAATAAATTCTATATAAAACAAGTACTATTTGTAATAAAAATTACATAAATAAATTCTAAATTTATTGCACTAATCTGCCAAAATAGTTTTACATTAATAATATTCTTATAAAAAATATAATTATTTTAATATTTGGTCCTTTCGTACTAAAATATCACAATTTTTTAAAGATAGAAACCAACCTGGCTTACACCGGTTTGAACTCAGATCATGTAAGAATTTAAAAGTCGAACAGACTTAAAATTTGAACGGCTACACCCAAAATTATATCTTAATCCAACATCGAGGTCGCAATCTTTTTTATCGATATGAACTCTCCAAAAAAATTACGCTGTTATCCCTAAAGTAACTTAATTTTTTAATCATTATTAATGGATCATTTATTCATAAATTAATGTTTTTAAAAATTAAAAGTTTTTTAAATTTTAATATCACCCCAATAAAATATTTTTTTTTATTAAAATTTAATTAATCTTTATAATTAAAAT---------ATATAAAGATTTATAGGGTCTTCTCGTCTTTTAAATAAATTTTAGCTTTTTGACTAAAAAATAAAATTCTACAAAAATTTTAAATGAAACAGTTAATATCTCGTCCAACCATTCATTCCAGCCTTCAATTAAAAGACTAATGATTATGCTACCTTTGCACAGTCAAAATACTGCGGCCATTTAAAATTTT-CAGTGGGCAGGTTAGACTTTATATATAATTCAAAAAGACATGTTTTTGTTAAACAGGCGGATATTATTTTTGCCGAATTCTTTATTTAAACTTTTCATAAAAATTAATTTTAACATTATTATATACTAATTTTATCATTAT-GCTTAATTTTATTAATTAAAATTAACATTTTAATAAATAATTAAAATTCAATAAATAATTTAATTTATAAAATAAATTATAACATATTTTTTAATAATTGCTAATTCTAAGCATATATTTATTAAATTTATTTAATATTTTTAAAAATTTATTTTATAGCTTATCCCATAAAATATT-AAATTATAAATTAATTAATTAAATAAATAATTA---------------------------------------AAACTAGATACCTTTAAAAACGAATAACATTTCATTTCTAATATAATATTATAAATAATTTTGTTACATTAACTTAAATATTATATTAACTCTTTTAAAATCGAGAAAAATAAATATTTATTTTTTATTTAATAAACGCTGATACACAAGGTACAATAAATTAAATTTTCTTTTTAAATAAAAATTTTTCAAATTATTTCAATTTTCTTTTACAATAC
			TAATAAACTATTATTAAAATTATTTTTTCTTTAAACAATACTAAAACTATAAATTTTATAGTTATTTCTAATAATTAGAAAAAAAATAATAAAAATTAATAAATAAAAACTAAATCAATTTATATTGATTTGCACAAAAATCTTTTCAATGTAAATGAAATACTTTACTTAATAAGCTTTAAATTGTCATTCTAGATACACTTTCCAGTACATCTACTATGTTACGACTTATCTTACCTTAATAATAAGAGCGACGGGCGATGTGTACATATTTTAGAGCTAAAATCAAATTATTAATCTTTATAATTTTACTACTAAATCCACTTTCAAAAATTTTTTCATAATTTTATCCATATAAATAAATTTATTGTAACCCATTATTACTTAAATATAAGCTACACCTTGATCTGATATAAATTTTTATTAAAATTATTGAATATTATTATTCTTATAAAATATTCTGATAACGACGGTATATAAACTGATTACAAACTCAAGTAAGGTCCATCGTGGATTATCGATTACAAAACAGGTTCCTCTAGATAGACTAAAATACCGCCAAATTTTTTAAGTTTCAAGAACATAACTATTACTACTTTAGCAATTTATTTACATTTTAAATAATAGGGTATCTAATCCTAGTTTTTTATTAAAATTTTTTAACTTCAATTATATTTTTACATAATAATTTAAATATAAAATTTCACTTAATATATTTAATTTTATT----TTAATAAATTTAATTTAATTATTACTAAAAAAATTTATTCGTATTAGTGGTATAACCGCGACTGCTGGCACCAATTTGGTCAATACTTTTTAATATTGCTATTTCTAAATTTCTTTAATTAATAAAATTAATTA
		</sequence>
		<sequence>
			<taxon idref="Drosophila_simulans_SRR2396890"/>
			----AATTGCCTGATAAAAAGGATTACCTTGATAGGGTAAATCATGCAGTTTTCTGCATTCATTGACTGATTTATATGTTATTTATAAAGAAGGTTTTATATTTAATAGAATTAAACTATTTCTAAAAGTATCAAAAACTTTTGTGCATCATACACCAAAATATATTTATATAAAAAGATAAGCTAATAAAGCTACTGGGTTCATACCCCATTTATAAAGGTTATAGTCCTTTTCTTTTTAATTTTTAATAATTCATCAAAAATTTTATTTATTACAATTATAATTATTGGGACATTAATTACAGTTACATCTAATTCTTGGTTAGGAGCTTGAATAGGTTTAGAAATTAATTTGTTATCTTTTATTCCCCTATTAAGAGATAATAATAATTTAATATCTACAGAAGCTTCTTTAAAATATTTTTTAACCCAAGCTTTAGCTTCAACTGTTTTGTTATTTTCTTCAATTTTATTAATATTAAAAAATAATTTAAATAATGAAATTAATGAATCTTTTACATCCATAATTATTATATCAGCTTTACTATTAAAAAGCGGGGCCGCTCCTTTCCATTTTTGATTTCCTAATATAATGGAAGGTTTAACATGAATAAATGCTTTGATATTAATAACTTGACAAAAAATTGCACCTTTAATACTAATTACTTATCTTAATATTAAATATCTATTATTAATTAGAGTAATTTTATCAGTAATTATCGGAGCTATCGGAGGGTTAAACCAAACTTCTTTACGAAAACTAATAGCATTTTCTTCTATCAATCATTTAGGGTGAATACTAAGATCTTTAATAATTAGAGAATCAGTTTGGTTTATTTATTTTTTTTTTTATTCATTTTTATCATTTGTATTAACATTTATATTTAATATTTTTAAATTATTTCATTTAAATCAATTATTTTCTTGATTTGTAAATAGAAAAATTTTAAAATTTACATTATTTATAAATTTTTTATCATTGGGAGGATTGCCCCCATTTTTAGGATTTTTACCAAAATGACTTGTAATCCAACAATTAACATTATGTAATCAATATTTTTTATTATTAATAATAATAATATCAACTTTAATTACATTATTTTTTTATTTACGAATTTGTTATTCTGCTTTTATAATAAATTATTTCGAAAATAATTGAATCATAAAGATAAATATAATTAGTAGTAATACTAATATATATTTAATTATAACTTTTTTTTCAATTTTTGGATTATTTATAATTTCTTTATTTTATTTTATATTTTAAGGCTTTAAGTTAATAAAACTAATAACCTTCAAAGCTATAAATAAAGAAATTTCTTTAAGCCTTAGTAAAAATTACTCCTTCAAAATTGCAGTTTGATATCATTATTGACTATAAGACCTAATAAAA---GTCCTTATTTGATTAAGAAGAATAAATCTTATAAATAGATTTACAATCTATCGCCTAAACTTCAGCCACTTAATCAGTGACCGCGACAATGATTATTTTCTACAAATCATAAAGATATTGGAACTTTATATTTTATCTTTGGAGCTTGAGCTGGGATAGTCGGAACATCATTAAGAATTTTAATTCGAGCCGAATTAGGACATCCTGGAGCATTAATCGGAGATGACCAAATTTATAATGTAATTGTAACTGCACATGCTTTTATTATAATTTTTTTTATAGTTATACCTATTATAATTGGTGGATTTGGAAATTGATTAGTGCCTTTAATATTAGGTGCCCCTGATATAGCATTCCCGCGAATAAATAATATAAGATTTTGATTACTACCCCCTGCTCTTTCTTTATTATTAGTGAGAAGAATAGTTGAAAACGGAGCTGGGACAGGATGAACTGTTTACCCACCTTTATCTGCTGGAATTGCCCACGGTGGAGCTTCAGTTGATTTAGCTATTTTTTCTTTACACTTAGCGGGAATTTCCTCAATTCTAGGAGCTGTAAATTTTATTACAACTGTAATTAATATACGGTCAACAGGAATTTC
			ATTAGATCGAATACCTTTATTTGTTTGATCAGTAGTAATTACTGCTTTATTATTACTTTTATCATTACCAGTATTAGCTGGAGCTATTACTATATTATTAACAGATCGAAATTTAAACACATCATTTTTTGACCCAGCTGGAGGAGGAGACCCTATTTTATACCAACATTTATTTTGATTTTTTGGTCACCCTGAAGTTTATATTTTAATTTTACCTGGATTCGGAATAATCTCTCATATTATTAGACAAGAATCAGGAAAAAAAGAAACTTTTGGTTCTTTAGGAATAATTTATGCTATATTAGCTATTGGGTTATTAGGATTTATTGTGTGAGCTCATCACATATTTACAGTCGGGATAGACGTTGATACTCGAGCTTATTTCACTTCAGCCACTATAATTATTGCAGTTCCTACTGGTATTAAAATTTTCAGATGATTAGCTACTTTACATGGAACTCAACTTTCTTATTCCCCAGCTATTTTATGAGCTTTAGGATTTGTATTTTTATTTACAGTAGGGGGGTTAACAGGAGTTGTTTTAGCTAATTCATCAGTAGATATTATTTTACATGATACTTACTATGTAGTAGCTCATTTTCATTATGTTTTATCAATAGGAGCTGTATTTGCTATTATAGCAGGTTTTATTCATTGATATCCTTTATTTACTGGTTTAACATTAAATAATAAATGATTAAAAAGTCAATTTATTATTATATTTATTGGAGTAAATTTAACATTTTTTCCTCAACATTTTTTAGGATTAGCTGGGATACCTCGACGATATTCAGATTATCCAGATGCTTACACAACATGAAATGTTGTATCTACTATTGGATCAACTATTTCATTATTAGGAATTCTATTCTTTTTTTATATTATTTGAGAAAGTTTAGTATCACAACGACAAGTAATTTATCCAATTCAATTAAATTCATCTATTGAATGGTATCAAAATACTCCACCAGCTGAACATAGATATTCTGAATTACCACTACTAACAAATTAATTTCTAATATGGCAGATTAGTGCAATAGATTTAAGCTCTATATATAAAGTATTTTACTTTTATTAGAAAATAAATGTCTACATGAGCTAATTTAGGTTTACAAGATAGAGCCTCTCCTTTAATGGAACAATTAATTTTTTTTCACGATCACGCATTATTAATTTTAGTAATAATTACAGTATTAGTGGGATACTTAATATTTATATTATTTTTTAATAATTATGTAAATCGATTTCTTTTACATGGACAACTTATTGAAATAATTTGAACTATTTTACCAGCAATTATTTTATTATTTATTGCTCTTCCTTCTTTACGTTTACTTTACTTATTAGATGAAATTAATGAACCATCCGTAACTTTAAAAAGAATTGGTCATCAATGATATTGAAGCTACGAATATTCAGATTTTAATAATATTGAATTTGATTCATATATAATTCCAACAAATGAATTATCAATTGATGGATTTCGATTATTAGATGTTGATAACCGAGTAATTTTACCTATAAATTCTCAAATTCGAATTTTAGTGACAGCTGCTGACGTTATTCATTCTTGAACAATTCCTGCTTTAGGAGTAAAAGTTGATGGAACACCAGGACGATTAAATCAAACTAATTTTTTTATTAATCGACCAGGTTTATTTTATGGTCAATGTTCAGAAATTTGTGGAGCTAATCATAGATTTATACCAATTGTAATTGAAAGTGTTCCTGTAAATCACTTTATTAAATGAATTTCTAGAAATAATTCTTCATTAGATGACTGAAAGCAAGTATTGGTCTCTTAAACCATTTTATAGTAAATTAGCACTTACTTCTAATGA--AAAAAATTAGTTAAATATATAACATTAGTATGTCAAACTAAAATTATTAAATAATTAATATTTTTTAATCCCACAAATAGCACCAATTAGATGATTATTATTATTTATTATTTTTTCTATTACATTTATTTTATTTTGTTCTATTAATTATTATTCT
			TACATGCCAGATTCACCTAAATCTAATGAATTAAAAAACATTAATTTAAATTCAATAAACTGAAAATGATAACAAATTTATTTTCTGTATTTGACCCTTCAGCTATTTTTAATTTATCACTTAATTGATTAAGAACATTTTTAGGACTTTTAATAATTCCATCAATTTACTGATTAATACCTTCTCGTTATAATATTGTATGAAATTCAATTTTATTAACTYTTCATAAAGAATTCAAAACTTTATTAGGACCATCAGGTCATAATGGATCTACTTTTATTTTTATTTCTTTATTTTCATTAATTTTATTTAATAATTTTATAGGATTATTTCCATATATTTTTACAAGAACAAGTCATTTAACTTTAACTTTATCTTTAGCTTTACCTTTATGATTATGTTTTATATTATACGGTTGAATTAATCATACACAACATATATTTGCTCACTTAGTCCCTCAAGGAACACCTGCTATTTTAATACCTTTTATAGTATGTATTGAAACTATTAGAAATATTATTCGACCTGGAACATTAGCTGTTCGATTAACTGCTAATATAATTGCTGGACATTTATTATTAACTCTTTTAGGAAATACAGGACCTTCTATATCTTATTTATTAGTGACATTTTTATTAACAGCTCAAATTGCTTTATTAGTATTAGAATCAGCTGTAGCTATAATTCAATCTTATGTATTTGCTGTATTAAGAACTCTATACTCTAGAGAAGTAAATTAATGTCTACACACTCAAATCACCCTTTTCATTTAGTGGATTACAGTCCATGACCATTAACAGGAGCTATTGGAGCTATAACAACTGTATCAGGTATAGTAAAATGATTTCATCAATATGATATGTCATTATTTTTATTAGGTAATATTATTACTATTTTAACAGTATATCAATGATGACGAGATGTATCACGAGAAGGAACATATCAAGGTTTACATACTTACGCAGTAACTATTGGTTTACGTTGAGGAATAATCTTATTTATTTTATCAGAAGTTTTATTTTTTGTAAGATTTTTTTGAGCTTTTTTTCATAGAAGTTTATCCCCCGCCATTGAATTAGGAGCATCATGACCTCCTATGGGAATTATTTCATTTAATCCATTCCAAATTCCCTTATTAAATACAGCTATTTTATTAGCTTCAGGAGTTACTGTAACCTGAGCTCATCATAGTCTTATAGAAAATAATCATTCACAAACTACTCAAGGTTTATTTTTCACAGTTTTATTGGGAGTATATTTTACAATACTCCAAGCTTACGAATATATTGAAGCTCCATTTACTATCGCAGATTCAGTTTATGGATCAACATTTTATATAGCAACAGGATTTCATGGAATTCATGTATTAATTGGAACAACTTTTTTATTAGTATGTTTATTACGACATTTAAATAATCACTTTTCAAAAAATCATCATTTTGGATTTGAAGCAGCTGCATGATATTGACATTTTGTTGATGTAGTTTGATTATTTTTATATATCACAATTTACTGGTGAGGAGGATAAGTTAATATTAATT---TTAATATTAATTTCATTAATATTAATTAAACTAAATTTATTAATAATTAATTATCTATATAGTATAAAAGTATATTTGACTTCCAATCATAAGGTCTATTAATAAATAGTATAGATAATTTTTTCTATTATTTTTATTGCTTTATTAATTTTATTAATCACAACTATTGTTATAATTTTAGCTTCAATTTTATCAAAAAAAGCTTTAATCGACCGAGAAAAAAGATCTCCTTTTGAATGCGGATTTGACCCAAAATCTTCATCTCGATTACCATTTTCTTTACGTTTTTTTTTAATTACTATTATTTTTTTAATTTTTGACGTAGAAATTGCATTAATTTTACCTATAATTATTATTATAAAATATTCTAATATTATAATTTGAACTATTACCTCTATTATTTTCATTTTAATTTTATTAATTGGTCTATATCATGAATGAAATCAAGGAATATTA
			AATTGATCAAATTAA--TTTATAT------------ATAAAGGGTTGTAGTTAATTATAACATTTGATTTGCATTCAAAAAGTATTGAATATTCAATCTACCTTATTAATTGAATATGAAGCGATTAATTGCAGTTAGTTTCGACCTAACCTTAGGTAATTATTATACCCTTATTCTTTAATTGAAGCCAAAAAGAGGCGTATCACTGTTAATGATATAATTGAATTTTAAATTCCAATTAAGGAAGTATGGTGATCAAGTAAAAGCTGCTAACTTTTTTCTTTTAATGGTTAAATTCCATTTATACTTCTATTTATATAGTTTAAATAAAACCTTACATTTTCATTGTAATAATAAAATATTATATTTTTATAAATTACTAAAATTAATTCATTATATCCAAAGATTTAATAATCTCCGTAACATCTTCAATGTCAAACTCTAAATATAAGCTATTTGGATATAAAAATAATAAAAAATTTATTAAAATTAAAATTCAAAATACAAATAATATTAAATAAATTTTTAAAGAATTATTATGTATTAAAAATAAAGTTTTAGAGTAAGTAGATAATTTTTGGTATAAATGCTGACCCCCAAAATATTCTGACCAACCTTGATCAAAACTTTTTACAATTAATTGGCCATAATTCAAAGGATAAAAAATTATTCCATAAGTTCTAATATAAGGTATAAATCATATAGACCCTAAAAAAGTTCTTAAATTATATATAAACAAAGATTTATTTAAAAAATATAAATTTCTTAACGAAATTAAATACCCAGATAAACCCCCCACAATACATACAAATAATGTTAATAATTTTATATAAATAGGTAAACAAATTATATAAGGAAAAGGAAAAATTAATCAATTTAATATTCTACCTCCAATAATTCTTATAATTAATAATCCTATTATTCCACGAAGTATAATTCAACTTTCATCATTTAATATATTTAAACTACCACAATTTAAATCTCCAGTTATTGAATAATAAACTAATCGAAATGAATATCTAACAGTTAAACCTGTAGAAAAATAATATAAAAAAAATGAAAATATATTAACATTTCTAATTCTAACAATTTCTAAAATTATATCCTTAGAATAAAATCCAGCTAAAAAAGGTATCCCGCATAAAGCTAAATTAGATACATTAAAACAAGCTGAAGTTAAAGGTATATGAATTCTTAATCCCCCTATTAAACGAATATCTTGAGAATTATTTATATTATGAATAATAGCTCCAGCACATATAAATAATAATGCTTTAAATAAAGCATGAGTTAATAAATGAAATATAGCTAATTTAAAAAATCCTATAGATAAAATTCTTATTATTAAACCTAATTGACTTAAAGTAGATAAAGCAATAATTTTTTTTAAATCAAATTCAAAATTAGCTCCTAACCCAGCTATAAATATAGTTAATCCAGATAATAATAATAATAATTGCCCTAACCAAGAAGTTCTTAAAATAATATTAAATCGAATTAATAAATATACACCAGCTGTAACTAAAGTAGAAGAATGAACTAAAGCAGAAACAGGTGTAGGGGCAGCTATAGCTGCTGGTAATCAAGAAGAAAAAGGAATTTGAGCTCTTTTAGTTATAGCAGCTAATATTATTAATCTACCAATTACTAATATTTCAAATTCATTTTGTATAATTTCTAAATAAAAAATATAATTTCATCTTCCATAATTTAATATTCAAGCAATAGCAAGAAGAAAAGCTACATCTCCAATTCGATTAGATAAGGCAGTTAATATACCAGCATTATAAGATTTAATATTTTGAAAATAAATAACTAAACAATAAGAAACAAGTCCTAATCCATCTCATCCTAATAAAATTCTAATTAAATTTGGTCTAATAATTAATAATATTATTGATAAAACAAACATTAATACTAGTATAATAAATCGATTAATATTATTATCATTTCTTATATATTCCTTTCTATAAAAAATTACTAAAGAAGCAATTATAAGA
			ACAAAAGATATAAACAATAAACTTATTCAATCAAAAAGGAAGGTTATAACAATTCTTGAAGAATTTAAAGAAACTACTTCTCATTCAATAAAATAAATTATATTATTTAATAAAAAATATAAACTTAATAAAAAACATGATAAACTAATAGAAATTAAATAAATAAATCTAATTCTACAAATTGATAAATATTTCACGATCTAAAATGAATTAATTCATATCACTAACACCACAAATTAGTATTTTTTTTAAACTATTTAAATATAATCATAATATAAATGATTCTCTTTTTAAAATTAATAAATTTAAAGGTAATCAATGTAAAAATATTAATAAATACTCCCGAATTTTTCCTCTTCTAAATGAATATACTCCAGAAAATAATTTTCCATGTTGTCTAAAAGAATATAAATATAAAGTATAAGCAGCTCTAAAAAAAGATAATAATGATAATATAATTATAGAAATTCAAGATCAAGAAACAATTCTATTTAATAAAGAAATTTCTCCTAATAAATTCAATGTAGGAGGAGCTGCTATATTAGCTGATCTTAATAAAAATCATCATAAAGTTATTGAAGGTATAAAATTTAATAACCCCTTATTAATTAATATTCTCCGACTTCCAAGACGTTCATAAGATACATTAGCTAAACAAAATAATCCAGAAGAACATAAACCATGGGCAATTATCAATGTGTAAGAACCAGATAAACCTCAGTAAGTTATAGTTAAAAGTCCTGATAAAACAATTCCTATATGAGCAACAGACGAATAAGCAATTAAAGCCTTTAAATCAGTTTGACGTAAACAAACTAATCTAACTAATACACCTCCTACTAATCTAATTCTAATTCAAACAAATCTATACTTCAAATTTATTAATTGTAAAAAAGCAATAACTCGTAATATCCCATAACCCCCTAATTTTAATATAATACCTGCTAAAATTATAGAACCAGAAACCGGAGCTTCAACATGAGCTTTAGGTAATCATAAATGAACTAAAAATATTGGTATTTTTACTAAAAAAGCACATAATAAACAAAAATATAATAAATCATAATTAAATATAAAATTATTTATTAAATAAAAATTTATAGAACCAATTTTATTTATAACATAAAAAATACCAATTAATATAGGTAAGGAAACTAATAAAGTATAAAACAATAAATATACACCCGCCTGTAAACGTTCTGGTTGATAACCTCAACCTAAAATCAAAAATAATGTAGGAATTAATCTTCTTTCAAAAAATAAATAAAATATGAATAATCTTATTCTTGAAAAAGTCAAAATTAATAATAATAAT--------------------------ATTTTTATAATTATTATATTTATTAATTCTTTCTCTAGCTAATAATATTAATGAACAAATTCATAAACTTAATAAAATTAATCCATAAGATAATATATCACAACCTAAAAAATAAGAAATTTCTGATCAATAATTTATAAAATTATTTATTAGTAAAAAAATAAATCTAATAAAAAATATTATAATTTGTACCATTCAATATATATTATTAATAAAACAAAGAGGACTTAAAAATACTAAAAAAAAAATAATTTTTAACATTATATAATTCTAAAAGATTGAAAATAATCATTTCCATGAGTACGAATTATAGAAACTAAAATTGATAAACCTAAAGCTCCTTCACATACTCTAAATGTTAAAAATATTATTCTAAAATAATTTTCGTAATTTAATATATTTAAATAAATAAATAATATAAAAAATAATATTAAAACAATAAATTCTAAACTTAAAAGTATTGAAAGTAAATGTTTTCGATTAGATACAAAACAAAATAATCCTAAAATAAATAAAATTATAGGTAAACTTCAGTATAAAATTATAATCATTAGTTTTAATAGTTTAATAAAAACATTGGTCTTGTAAATCAAAAATAAGATTATTTCTTTTAAAACTTCAAGAGAAAAGAAATTTCTTTTTCATTAATCCCCAAAATT
			AATATTTTAAATAAACTATCTCTTGAAATTATTCAATTAATATTATACTCATTAATTATTACTACTTCTATTATTTTTCTAAATATAATTCATCCATTAGCTTTAGGATTAACTTTATTAATTCAAACAATTTTTGTATGTATATTAACTGGATTAATAACTAAAAGTTTTTGATATTCATATATTTTATTTTTAATTTTTTTGGGAGGAATACTTGTGTTATTTATTTATGTAACATCTTTAGCTTCTAATGAAATATTTAATTTATCAATTAAATTAACTGTATTTTCTTCATTTATTTTGATTTTTATATTAATTTTATCATTTATTATTGATAAAACTTCTTCTTCTTTATTTTTAATAAACAATGACATACAATCTATTATTAATATAAATTCTTATTTTATAGAAAATTCTTTATCTTTAAATAAATTATATAATTTTCCTACAAATTTTATTACAATTTTATTAATAAATTATTTATTAATTACTTTAATTGTTGTTGTAAAAATTACAAAATTATTTAAAGGACCTATTCGAATAATATCTTAATTAATGAATAAACCTTTACGAAATTCTCACCCTTTATTTAAAATTGCCAATAACGCTTTAGTAGATTTACCAGCTCCAATTAATATCTCAAGATGATGAAATTTTGGATCATTACTTGGGTTATGTTTAATTATTCAAATTTTAACCGGATTATTTTTAGCTATACATTATACTGCTGATATTAATTTAGCTTTTTATAGTGTTAATCATATTTGTCGAGATGTTAATTATGGTTGATTATTACGAACCTTACACGCTAACGGTGCATCATTTTTTTTTATTTGTATTTATTTACATGTAGGACGAGGAATTTATTATGGTTCATATATATTCACTCCAACTTGATTAATTGGAGTAATTATTTTATTTTTAGTAATAGGAACAGCTTTTATAGGATATGTATTACCTTGAGGACAAATATCATTTTGAGGAGCTACTGTAATTACTAATTTATTATCAGCTATTCCTTATTTAGGTATAGATCTAGTTCAATGATTATGAGGTGGGTTTGCCGTTGATAACGCTACTTTAACTCGATTTTTTACATTCCATTTCATTTTACCATTTATTGTTCTTGCTATAACTATAATTCATTTATTATTTCTTCACCAAACAGGTTCTAATAACCCCATTGGATTAAATTCTAATATTGATAAAATTCCTTTTCATCCATATTTTACATTTAAGGATATTGTAGGATTTATTGTAATAATTTTTATTTTAATTTCATTAGTATTAATTAGACCAAATTTATTAGGAGACCCTGATAATTTTATCCCAGCTAATCCTTTAGTTACACCTGCCCATATTCAACCAGAATGATATTTTTTATTTGCTTATGCTATTTTACGATCAATTCCAAATAAATTAGGAGGAGTCATCGCATTAGTTTTATCAATCGCAATTCTAATAATCTTACCTTTTTATAATTTAAGAAAATTCCGAGGAATTCAATTTTATCCTATTAATCAAGTAATATTTTGATCTATATTAGTTACAGTAATTTTATTAACTTGAATCGGAGCTCGACCAGTTGAAGAACCTTATGTATTAATTGGACAAATTTTAACTGTTGTATATTTCTTATATTATTTAGTAAACCCATTAATTACAAAATGATGAGATAATTTATTAAATTAAATAGTTAATGAGCTTGAATAAGCGTATGTTTTGAAAACATAAGATAGAATTTAATTTTCTATTAACTTTACTAAAAAAAATTATTATAATAAAGAAAATAATAAAATTTTAAATCCAATAAAAAATAATAAATAATTTAAAGAAAAAGATAAAAAACATTTTCAAGCTAGATATATTAATTTATCATAACGAAATCGGGGTAAAGTACCTCGAATTCAAATAAAAACAAAAGAAATAAAAGTTAATTTTATATAAAATAATAAATTAAATACATCACATCCTAAAAAAATAACACAAAATAATATTCT
			TATAAATAAAATTCTTGCATACTCAGCTATAAAAATTAAAGCAAAACCTCCTCTTCTATATTCTACATTAAATCCTGAAACTAATTCTGATTCTCCCTCAGCAAAATCAAAAGGAGTTCGATTAGTTTCAGCTAATGAAATAGTTAATCATACTAAACCTATAGGAAATAAAATAATTAAAAATCATATATAAACTTGATAAAAAAAAAAATAAATTATATTATAACTTCCAATTAAAAAAATAAAAGATAACAAAATTAAAGCTAAACTAACTTCATAAGAAATAGTCTGAGCTACAGCTCGCAAACCTCCTAGTAAAGCATAATTAGAATTAGAAGATCAACCAGCTACTATAACTGTATAAACTCCCAATCTAGTACAGCATAAAAAAAATAAACCTCCTAAATTAAATGAATATAATTTTACAAAAAAAGGTATACATATTCAAACAAATAAAGATAAAAATAAAGAAAAAATTGGAGAAATATAATATCTTAAATAATTAGATAATAAAGGATAAGTTTGTTCTTTTGTAAATAATTTAATTGCATCACAAAAAGGTTGAGGAATTCCTATCAAACCAACTTTATTAGGACCTTTACGAATCTGAATATATCCTAAAACTTTTCGTTCTAATAAAGTTAAAAAAGCTACACTCACTAATACACAAATAATTAATAACAAACTTCCAATTAATGATAAAATAAATTCTATATAAAACAAGTACTATTTGTAATAAAAATTACATAAATAAATTCTAAATTTATTGCACTAATCTGCCAAAATAGTTTTACATTAATAATATTCTTATAAAAAATATAATTATTTTAATATTTGGTCCTTTCGTACTAAAATATCACAATTTTTTAAAGATAGAAACCAACCTGGCTTACACCGGTTTGAACTCAGATCATGTAAGAATTTAAAAGTCGAACAGACTTAAAATTTGAACGGCTACACCCAAAATTATATCTTAATCCAACATCGAGGTCGCAATCTTTTTTATCGATATGAACTCTCCAAAAAAATTACGCTGTTATCCCTAAAGTAACTTAATTTTTTAATCATTATTAATGGATCATTTATTCATAAATTAATGTTTTTAAAAATTAAAAGTTTTTTAAATTTTAATATCACCCCAATAAAATATTTTTTTTTATTAAAATTTAATTAATCTTTATAATTAAAATAAAAAAAAAATATAAAGATTTATAGGGTCTTCTCGTCTTTTAAATAAATTTTAGCTTTTTGACTAAAAAATAAAATTCTACAAAAATTTTAAATGAAACAGTTAATATCTCGTCCAACCATTCATTCCAGCCTTCAATTAAAAGACTAATGATTATGCTACCTTTGCACAGTCAAAATACTGCGGCCATTTAAAA-----CAGTGGGCAGGTTAGACTTTATATATAATTCAAAAAGACATGTTTTTGTTAAACAGGCGGATATTATTTTTGCCGAATTCTTTATTTAAACTTTTCATAAAAATTAATTTTAACATTATTATATACTAATTTTATCA-----------TTT-----------------------------------------------------------------------------TTTTTTAATAATTGCTAATTC---------------------------------------------------------------------------------------------------------------------------------------------------------------------------------------ATATAATATTATAAATAATTTTGTTACATTAACTTAAATATTATATTAACTCTTTTAAAATCGAGAAAAATAAATATTTATTTTTTATTTAATAAACGCTGATACACAAGGTACAATAAATTAAATTTTCTTTTTAAATAAAAATTTTTCAAATTATTTCAATTTTCTTTTACAATAC
			TAATAAACTATTATTAAAATTATTTTTTCTTTAAACAATACTAAAACTATAAATTTTATAGTTATTTCTAATAATTAGAAAAAAAATAATAAAAATTAATAAATAAAAACTAAATCAATTTATATTGATTTGCACAAAAATCTTTTCAATGTAAATGAAATACTTTACTTAATAAGCTTTAAATTGTCATTCTAGATACACTTTCCAGTACATCTACTATGTTACGACTTATCTTACCTTAATAATAAGAGCGACGGGCGATGTGTACATATTTTAGAGCTAAAATCAAATTATTAATCTTTATAATTTTACTACTAAATCCACTTTCAAAAATTTTTTCATAATTTTATCCATATAAATAAATTTATTGTAACCCATTATTACTTAAATATAAGCTACACCTTGATCTGATATAAATTTTTATTAAAATTATTGAATATTATTATTCTTATAAAATATTCTGATAACGACGGTATATAAACTGATTACAAACTCAAGTAAGGTCCATCGTGGATTATCGATTACAAAACAGGTTCCTCTAGATAGACTAAAATACCGCCAAATTTTTTAAGTTTCAAGAACATAACTATTACTACTTTAGCAATTTATTTACATTTTAAATAATAGGGTATCTAATCCTAGTTTTTTATTAAAATTTTTTAACTTCAATTATATTTTTACA-AATAATTTAAATATAAAATTTCACTTAATATATTTAATT------------ATAAATTTAATTTAATTATTACTAAAAAAATTTATTCGTATTAGTGGTATAACCGCGACTGCTGGCACCAATTTGGTCAATAC------------------------------------------------
		</sequence>
		<sequence>
			<taxon idref="Drosophila_simulans_SRR2396901"/>
			--------GCCTGATA-AAAGGATTACCTTGATAGGGTAAATCATGCAGTTTTCTGCATTCATTGACTGATTTATATGTTATTTATAAAGAAGGTTTTATATTTAATAGAATTAAACTATTTCTAAAAGTATCAAAAACTTTTGTGCATCATACACCAAAATATATTTATATAAAAAGATAAGCTAATAAAGCTACTGGGTTCATACCCCATTTATAAAGGTTATAGTCCTTTTCTTTTTAATTTTTAATAATTCATCAAAAATTTTATTTATTACAATTATAATTATTGGGACATTAATTACAGTTACATCTAATTCTTGGTTAGGAGCTTGAATAGGTTTAGAAATTAATTTGTTATCTTTTATTCCCCTATTAAGAGATAATAATAATTTAATATCTACAGAAGCTTCTTTAAAATATTTTTTAACCCAAGCTTTAGCTTCAACTGTTTTGTTATTTTCTTCAATTTTATTAATATTAAAAAATAATTTAAATAATGAAATTAATGAATCTTTTACATCCATAATTATTATATCAGCTTTACTATTAAAAAGCGGGGCCGCTCCTTTCCATTTTTGATTTCCTAATATAATGGAAGGTTTAACATGAATAAATGCTTTGATATTAATAACTTGACAAAAAATTGCACCTTTAATACTAATTACTTATCTTAATATTAAATATCTATTATTAATTAGAGTAATTTTATCAGTAATTATCGGAGCTATCGGAGGGTTAAACCAAACTTCTTTACGAAAACTAATAGCATTTTCTTCTAT-AATCATTTAGGATGAATATTAAGATCTTTAATAATTAGAGAATCAGTTTGGTTTATTTATTTTTTTTTTTATTCATTTTTATCATTTGTATTAACATTTATATTTAATATTTTTAAATTATTTCATTTAAATCAATTATTTTCTTGATTTGTAAATAGAAAAATTTTAAAATTTACATTATTTATAAATTTTTTATCATTGGGAGGATTGCCCCCATTTTTAGGATTTTTACCAAAATGACTTGTAATCCAACAATTAACATTATGTAATCAATATTTTTTATTATTAATAATAATAATATCAACTTTAATTACATTATTTTTTTATTTACGAATTTGTTATTCTGCTTTTATAATAAATTATTTCGAAAATAATTGAATCATAAAGATAAATATAATTAGTAGTAATACTAATATATATTTAATTATAACTTTTTTTTCAATTTTTGGATTATTTATAATTTCTTTATTTTATTTTATATTTTAAGGCTTTAAGTTAATAAAACTAATAACCTTCAAAGCTATAAATAAAGAAATTTCTTTAAGCCTTAGTAAAAATTACTCCTTCAAAATTGCAGTTTGATATCATTATTGACTATAAGACCTAATAAAA---GTCCTTATTTGATTAAGAAGAATAAATCTTATAAATAGATTTACAATCTATCGCCTAAACTTCAGCCACTTAATCAGTGACCGCGACAATGATTATTTTCTACAAATCATAAAGATATTGGAACTTTATATTTTATCTTTGGAGCTTGAGCTGGGATAGTCGGAACATCATTAAGAATTTTAATTCGAGCCGAATTAGGACATCCTGGAGCATTAATCGGAGATGACCAAATTTATAATGTAATTGTAACTGCACATGCTTTTATTATAATTTTTTTTATAGTTATACCTATTATAATTGGTGGATTTGGAAATTGATTAGTGCCTTTAATATTAGGTGCCCCTGATATAGCATTCCCGCGAATAAATAATATAAGATTTTGATTACTACCCCCTGCTCTTTCTTTATTATTAGTGAGAAGAATAGTTGAAAACGGAGCTGGGACAGGATGAACTGTTTACCCACCTTTATCTGCTGGAATTGCCCACGGTGGAGCTTCAGTTGATTTAGCTATTTTTTCTTTACACTTAGCGGGAATTTCCTCAATTCTAGGAGCTGTAAATTTTATTACAACTGTAATTAATATACGGTCAACAGGAATTTC
			ATTAGATCGAATACCTTTATTTGTTTGATCAGTAGTAATTACTGCTTTATTATTACTTTTATCATTACCAGTATTAGCTGGAGCTATTACTATATTATTAACAGATCGAAATTTAAACACATCATTTTTTGACCCAGCTGGAGGAGGAGACCCTATTTTATACCAACATTTATTTTGATTTTTTGGTCACCCTGAAGTTTATATTTTAATTTTACCTGGATTCGGAATAATCTCTCATATTATTAGACAAGAATCAGGAAAAAAAGAAACTTTTGGTTCTTTAGGAATAATTTATGCTATATTAGCTATTGGGTTATTAGGATTTATTGTGTGAGCTCATCACATATTTACAGTCGGGATAGACGTTGATACTCGAGCTTATTTCACTTCAGCCACTATAATTATTGCAGTTCCTACTGGTATTAAAATTTTCAGATGATTAGCTACTTTACATGGAACTCAACTTTCTTATTCCCCAGCTATTTTATGAGCTTTAGGATTTGTATTTTTATTTACAGTAGGGGGGTTAACAGGAGTTGTTTTAGCTAATTCATCAGTAGATATTATTTTACATGATACTTACTATGTAGTAGCTCATTTTCATTATGTTTTATCAATAGGAGCTGTATTTGCTATTATAGCAGGTTTTATTCATTGATATCCTTTATTTACTGGTTTAACATTAAATAATAAATGATTAAAAAGTCAATTTATTATTATATTTATTGGAGTAAATTTAACATTTTTTCCTCAACATTTTTTAGGATTAGCTGGGATACCTCGACGATATTCAGATTATCCAGATGCTTACACAACATGAAATGTTGTATCTACTATTGGATCAACTATTTCATTATTAGGAATTCTATTCTTTTTTTATATTATTTGAGAAAGTTTAGTATCACAACGACAAGTAATTTATCCAATTCAATTAAATTCATCTATTGAATGGTATCAAAATACTCCACCAGCTGAACATAGATATTCTGAATTACCACTACTAACAAATTAATTTCTAATATGGCAGATTAGTGCAATAGATTTAAGCTCTATATATAAAGTATTTTACTTTTATTAGAAAATAAATGTCTACATGAGCTAATTTAGGTTTACAAGATAGAGCCTCTCCTTTAATGGAACAATTAATTTTTTTTCACGATCACGCATTATTAATTTTAGTAATAATTACAGTATTAGTGGGATACTTAATATTTATATTATTTTTTAATAATTATGTAAATCGATTTCTTTTACATGGACAACTTATTGAAATAATTTGAACTATTTTACCAGCAATTATTTTATTATTTATTGCTCTTCCTTCTTTACGTTTACTTTACTTATTAGATGAAATTAATGAACCATCCGTAACTTTAAAAAGAATTGGTCATCAATGATATTGAAGCTACGAATATTCAGATTTTAATAATATTGAATTTGATTCATATATAATTCCAACAAATGAATTATCAATTGATGGATTTCGATTATTAGATGTTGATAACCGAGTAATTTTACCTATAAATTCTCAAATTCGAATTTTAGTGACAGCTGCTGACGTTATTCATTCTTGAACAATTCCTGCTTTAGGAGTAAAAGTTGATGGAACACCAGGACGATTAAATCAAACTAATTTTTTTATTAATCGACCAGGTTTATTTTATGGTCAATGTTCAGAAATTTGTGGAGCTAATCATAGATTTATACCAATTGTAATTGAAAGTGTTCCTGTAAATCACTTTATTAAATGAATTTCTAGAAATAATTCTTCATTAGATGACTGAAAGCAAGTATTGGTCTCTTAAACCATTTTATAGTAAATTAGCACTTACTTCTAATGA--AAAAAATTAGTTAAATATATAACATTAGTATGTCAAACTAAAATTATTAAATAATTAATATTTTTTAATCCCACAAATAGCACCAATTAGATGATTATTATTATTTATTATTTTTTCTATTACATTTATTTTATTTTGTTCTATTAATTATTATTCT
			TACATGCCAGATTCACCTAAATCTAATGAATTAAAAAACATTAATTTAAATTCAATAAACTGAAAATGATAACAAATTTATTTTCTGTATTTGACCCTTCAGCTATTTTTAATTTATCACTTAATTGATTAAGAACATTTTTAGGACTTTTAATAATTCCATCAATTTACTGATTAATACCTTCTCGTTATAATATTGTATGAAATTCAATTTTATTAACTCTTCATAAAGAATTCAAAACTTTATTAGGACCATCAGGTCATAATGGATCTACTTTTATTTTTATTTCTTTATTTTCATTAATTTTATTTAATAATTTTATAGGATTATTTCCATATATTTTTACAAGAACAAGTCATTTAACTTTAACTTTATCTTTAGCTTTACCTTTATGATTATGTTTTATATTATACGGTTGAATTAATCATACACAACATATATTTGCTCACTTAGTCCCTCAAGGAACACCTGCTATTTTAATACCTTTTATAGTATGTATTGAAACTATTAGAAATATTATTCGACCTGGAACATTAGCTGTTCGATTAACTGCTAATATAATTGCTGGACATTTATTATTAACTCTTTTAGGAAATACAGGACCTTCTATATCTTATTTATTAGTGACATTTTTATTAACAGCTCAAATTGCTTTATTAGTATTAGAATCAGCTGTAGCTATAATTCAATCTTATGTATTTGCTGTATTAAGAACTCTATACTCTAGAGAAGTAAATTAATGTCTACACACTCAAATCACCCTTTTCATTTAGTGGATTACAGTCCATGACCATTAACAGGAGCTATTGGAGCTATAACAACTGTATCAGGTATAGTAAAATGATTTCATCAATATGATATGTCATTATTTTTATTAGGTAATATTATTACTATTTTAACAGTATATCAATGATGACGAGATGTATCACGAGAAGGAACATATCAAGGTTTACATACTTACGCAGTAACTATTGGTTTACGTTGAGGAATAATCTTATTTATTTTATCAGAAGTTTTATTTTTTGTAAGATTTTTTTGAGCTTTTTTTCATAGAAGTTTATCCCCCGCCATTGAATTAGGAGCATCATGACCTCCTATGGGAATTATTTCATTTAATCCATTCCAAATTCCCTTATTAAATACAGCTATTTTATTAGCTTCAGGAGTTACTGTAACCTGAGCTCATCATAGTCTTATAGAAAATAATCATTCACAAACTACTCAAGGTTTATTTTTCACAGTTTTATTGGGAGTATATTTTACAATACTCCAAGCTTACGAATATATTGAAGCTCCATTTACTATCGCAGATTCAGTTTATGGATCAACATTTTATATAGCAACAGGATTTCATGGAATTCATGTATTAATTGGAACAACTTTTTTATTAGTATGTTTATTACGACATTTAAATAATCACTTTTCAAAAAATCATCATTTTGGATTTGAAGCAGCTGCATGATATTGACATTTTGTTGATGTAGTTTGATTATTTTTATATATCACAATTTACTGGTGAGGAGGATAAGTTAATATTAATT------ATATTAATTTCATTAATATTAATTAAACTAAATTTATTAATAATTAATTATCTATATAGTATAAAAGTATATTTGACTTCCAATCATAAGGTCTATTAATAAATAGTATAGATAATTTTTTCTATTATTTTTATTGCTTTATTAATTTTATTAATCACAACTATTGTTATAATTTTAGCTTCAATTTTATCAAAAAAAGCTTTAATCGACCGAGAAAAAAGATCTCCTTTTGAATGCGGATTTGACCCAAAATCTTCATCTCGATTACCATTTTCTTTACGTTTTTTTTTAATTACTATTATTTTTTTAATTTTTGACGTAGAAATTGCATTAATTTTACCTATAATTATTATTATAAAATATTCTAATATTATAATTTGAACTATTACCTCTATTATTTTCATTTTAATTTTATTAATTGGTCTATATCATGAATGAAATCAAGGAATATTA
			AATTGATCAAATTAA-----AT--------------ATAAAGGGTTGTAGTTAATTATAACATTTGATTTGCATTCAAAAAGTATTGAATATTCAATCTACCTTATTAATTGAATATGAAGCGATTAATTGCAGTTAGTTTCGACCTAACCTTAGGTAATTATTATACCCTTATTCTTTAATTGAAGCCAAAAAGAGGCGTATCACTGTTAATGATATAATTGAATTTTAAATTCCAATTAAGGAAGTATGGTGATCAAGTAAAAGCTGCTAACTTTTTTCTTTTAATGGTTAAATTCCATTTATACTTCTATTTATATAGTTTAAATAAAACCTTACATTTTCATTGTAATAATAAAATATTATATTTTTATAAATTACTAAAATTAATTCATTATATCCAAAGATTTAATAATCTCCGTAACATCTTCAATGTCAAACTCTAAATATAAGCTATTTGGATATAAAAATAATAAAAAATTTATTAAAATTAAAATTCAAAATACAAATAATATTAAATAAATTTTTAAAGAATTATTATGTATTAAAAATAAAGTTTTAGAGTAAGTAGATAATTTTTGGTATAAATGCTGACCCCCAAAATATTCTGACCAACCTTGATCAAAACTTTTTACAATTAATTGGCCATAATTCAAAGGATAAAAAATTATTCCATAAGTTCTAATATAAGGTATAAATCATATAGACCCTAAAAAAGTTCTTAAATTATATATAAACAAAGATTTATTTAAAAAATATAAATTTCTTAACGAAATTAAATACCCAGATAAACCCCCCACAATACATACAAATAATGTTAATAATTTTATATAAATAGGTAAACAAATTATATAAGGAAAAGGAAAAATTAATCAATTTAATATTCTACCTCCAATAATTCTTATAATTAATAATCCTATTATTCCACGAAGTATAATTCAACTTTCATCATTTAATATATTTAAACTACCACAATTTAAATCTCCAGTTATTGAATAATAAACTAATCGAAATGAATATCTAACAGTTAAACCTGTAGAAAAATAATATAAAAAAAATGAAAATATATTAACATTTCTAATTCTAACAATTTCTAAAATTATATCCTTAGAATAAAATCCAGCTAAAAAAGGTATCCCGCATAAAGCTAAATTAGATACATTAAAACAAGCTGAAGTTAAAGGTATATGAATTCTTAATCCCCCTATTAAACGAATATCTTGAGAATTATTTATATTATGAATAATAGCTCCAGCACATATAAATAATAATGCTTTAAATAAAGCATGAGTTAATAAATGAAATATAGCTAATTTAAAAAATCCTATAGATAAAATTCTTATTATTAAACCTAATTGACTTAAAGTAGATAAAGCAATAATTTTTTTTAAATCAAATTCAAAATTAGCTCCTAACCCAGCTATAAATATAGTTAATCCAGATAATAATAATAATAATTGCCCTAACCAAGAAGTTCTTAAAATAATATTAAATCGAATTAATAAATATACACCAGCTGTAACTAAAGTAGAAGAATGAACTAAAGCAGAAACAGGTGTAGGGGCAGCTATAGCTGCTGGTAATCAAGAAGAAAAAGGAATTTGAGCTCTTTTAGTTATAGCAGCTAATATTATTAATCTACCAATTACTAATATTTCAAATTCATTTTGTATAATTTCTAAATAAAAAATATAATTTCATCTTCCATAATTTAATATTCAAGCAATAGCAAGAAGAAAAGCTACATCTCCAATTCGATTAGATAAGGCAGTTAATATACCAGCATTATAAGATTTAATATTTTGAAAATAAATAACTAAACAATAAGAAACAAGTCCTAATCCATCTCATCCTAATAAAATTCTAATTAAATTTGGTCTAATAATTAATAATATTATTGATAAAACAAACATTAATACTAGTATAATAAATCGATTAATATTATTATCATTTCTTATATATTCCTTTCTATAAAAAATTACTAAAGAAGCAATTATAAGA
			ACAAAAGATATAAACAATAAACTTATTCAATCAAAAAGGAAGGTTATAACAATTCTTGAAGAATTTAAAGAAACTACTTCTCATTCAATAAAATAAATTATATTATTTAATAAAAAATATAAACTTAATAAAAAACATGATAAACTAATAGAAATTAAATAAATAAATCTAATTCTACAAATTGATAAATATTTCACGATCTAAAATGAATTAATTCATATCACTAACACCACAAATTAGTATTTTTTTTAAACTATTTAAATATAATCATAATATAAATGATTCTCTTTTTAAAATTAATAAATTTAAAGGTAATCAATGTAAAAATATTAATAAATACTCCCGAATTTTTCCTCTTCTAAATGAATATACTCCAGAAAATAATTTTCCATGTTGTCTAAAAGAATATAAATATAAAGTATAAGCAGCTCTAAAAAAAGATAATAATGATAATATAATTATAGAAATTCAAGATCAAGAAACAATTCTATTTAATAAAGAAATTTCTCCTAATAAATTCAATGTAGGAGGAGCTGCTATATTAGCTGATCTTAATAAAAATCATCATAAAGTTATTGAAGGTATAAAATTTAATAACCCCTTATTAATTAATATTCTCCGACTTCCAAGACGTTCATAAGATACATTAGCTAAACAAAATAATCCAGAAGAACATAAACCATGGGCAATTATCAATGTGTAAGAACCAGATAAACCTCAGTAAGTTATAGTTAAAAGTCCTGATAAAACAATTCCTATATGAGCAACAGACGAATAAGCAATTAAAGCCTTTAAATCAGTTTGACGTAAACAAACTAATCTAACTAATACACCTCCTACTAATCTAATTCTAATTCAAACAAATCTATACTTCAAATTTATTAATTGTAAAAAAGCAATAACTCGTAATATCCCATAACCCCCTAATTTTAATATAATACCTGCTAAAATTATAGAACCAGAAACCGGAGCTTCAACATGAGCTTTAGGTAATCATAAATGAACTAAAAATATTGGTATTTTTACTAAAAAAGCACATAATAAACAAAAATATAATAAATCATAATTAAATATAAAATTATTTATTAAATAAAAATTTATAGAACCAATTTTAT-TATAACATAAAAAATACCAATTAATATAGGTAAGGAAACT-ATAAAGTATAAAACAATAAATATACAC-C---------------------TAACCTCAACCTAAAATCAAAAATAATGTAGGAATTAATCTTCTTTCAAAAAAT-AATAAAATAT-------------------------------------------------------------------------------TTATTATATTTATTAATTCTTTCTCTAGCTAATAATATTAATGAACAAATTCATAAACTTAATAAAATTAATCCATAAGATAATATATCACAACCTAAAAAATAAGAAATTTCTGATCAATAATTTATAAAATTATTTATTAGTAAAAAAATAAATCTAA------------------------------ATATATTATTAATAAAACAAAGAGGACTTAAAAATACTAAAAAAAAAATAATTTTTAACATTATATAATTCTAAAAGATTGAAAATAATCATTTCCATGAGTACGAATTATAGAAACTAAAATTGATAAACCTAAAGCTCCTTCACATACTCTAAATGTTAAAAATATTATTCTAAAATAATTTTCGTAATTTAATATATTTAAATAAATAAATAATATAAAAAATAATATTAAAACAATAAATTCTAAACTTAAAAGTATTGAAAGTAAATGTTTTCGATTAGATACAAAACAAAATAATCCTAAAATAAATAAAATTATAGGTAAACTTCAGTATAAAATTATAATCATTAGTTTTAATAGTTTAATAAAAACATTGGTCTTGTAAATCAAAAATAAGATTATTTCTTTTAAAACTTCAAGAGAAAAGAAATTTCTTTTTCATTAATCCCCAAAATT
			AATATTTTAAATAAACTATCTCTTGAAATTATTCAATTAATATTATACTCATTAATTATTACTACTTCTATTATTTTTCTAAATATAATTCATCCATTAGCTTTAGGATTAACTTTATTAATTCAAACAATTTTTGTATGTATATTAACTGGATTAATAACTAAAAGTTTTTGATATTCATATATTTTATTTTTAATTTTTTTGGGAGGAATACTTGTGTTATTTATTTATGTAACATCTTTAGCTTCTAATGAAATATTTAATTTATCAATTAAATTAACTGTATTTTCTTCATTTATTTTGATTTTTATATTAATTTTATCACTTGTTATTGATAAAACTTCTTTTTCTTTATTTTTAATAAACAATGACATACAATCTATTATTAATATAAATTCTTATTTTATAGAAAATTCTTTATCTTTAAATAAATTATATAATTTTCCTACAAATTTTATTACAATTTTATTAATAAATTATTTATTAATTACTTTAATTGTTGTTGTAAAAATTACAAAATTATTTAAAGGACCTATTCGAATAATATCTTAATTAATGAATAAACCTTTACGAAATTCTCACCCTTTATTTAAAATTGCCAATAACGCTTTAGTAGATTTACCAGCTCCAATTAATATCTCAAGATGATGAAATTTTGGATCATTACTTGGGTTATGTTTAATTATTCAAATTTTAACCGGATTATTTTTAGCTATACATTATACTGCTGATATTAATTTAGCTTTTTATAGTGTTAATCATATTTGTCGAGATGTTAATTATGGTTGATTATTACGAACCTTACACGCTAACGGTGCATCATTTTTTTTTATTTGTATTTATTTACATGTAGGACGAGGAATTTATTATGGTTCATATATATTCACTCCAACTTGATTAATTGGAGTAATTATTTTATTTTTAGTAATAGGAACAGCTTTTATAGGATATGTATTACCTTGAGGACAAATATCATTTTGAGGAGCTACTGTAATTACTAATTTATTATCAGCTATTCCTTATTTAGGTATAGATCTAGTTCAATGATTATGAGGTGGGTTTGCCGTTGATAACGCTACTTTAACTCGATTTTTTACATTCCATTTCATTTTACCATTTATTGTTCTTGCTATAACTATAATTCATTTATTATTTCTTCACCAAACAGGTTCTAATAACCCCATTGGATTAAATTCTAATATTGATAAAATTCCTTTTCATCCATATTTTACATTTAAGGATATTGTAGGATTTATTGTAATAATTTTTATTTTAATTTCATTAGTATTAATTAGACCAAATTTATTAGGAGACCCTGATAATTTTATCCCAGCTAATCCTTTAGTTACACCTGCCCATATTCAACCAGAATGATATTTTTTATTTGCTTATGCTATTTTACGATCAATTCCAAATAAATTAGGAGGAGTCATCGCATTAGTTTTATCAATCGCAATTCTAATAATCTTACCTTTTTATAATTTAAGAAAATTCCGAGGAATTCAATTTTATCCTATTAATCAAGTAATATTTTGATCTATATTAGTTACAGTAATTTTATTAACTTGAATCGGAGCTCGACCAGTTGAAGAACCTTATGTATTAATTGGACAAATTTTAACTGTTGTATATTTCTTATATTATTTAGTAAACCCATTAATTACAAAATGATGAGATAATTTATTAAATTAAATAGTTAATGAGCTTGAATAAGCGTATGTTTTGAAAACATAAGATAGAATTTAATTTTCTATTAACTTTACTAAAAAAAATTATTATAATAAAGAAAATAATAAAATTTTAAATCCAATAAAAAATAATAAATAATTTAAAGAAAAAGATAAAAAACATTTTCAAGCTAGATATATTAATTTATCATAACGAAATCGGGGTAAAGTACCTCGAATTCAAATAAAAACAAAAGAAATAAAAGTTAATTTTATATAAAATAATAAATTAAATACATCACATCCTAAAAAAATAACACAAAATAATATTCT
			TATAAATAAAATTCTTGCATACTCAGCTATAAAAATTAAAGCAAAACCTCCTCTTCTATATTCTACATTAAATCCTGAAACTAATTCTGATTCTCCCTCAGCAAAATCAAAAGGAGTTCGATTAGTTTCAGCTAATGAAATAGTTAATCATACTAAACCTATAGGAAATAAAATAATTAAAAATCATATATAAACTTGATAAAAAAAAAAATAAATTATATTATAACTTCCAATTAAAAAAATAAAAGATAACAAAATTAAAGCTAAACTAACTTCATAAGAAATAGTCTGAGCTACAGCTCGCAAACCTCCTAGTAAAGCATAATTAGAATTAGAAGATCAACCAGCTACTATAACTGTATAAACTCCCAATCTAGTACAGCATAAAAAAAATAAACCTCCTAAATTAAATGAATATAATTTTACAAAAAAAGGTATACATATTCAAACAAATAAAGATAAAAATAAAGAAAAAATTGGAGAAATATAATATCTTAAATAATTAGATAATAAAGGATAAGTTTGTTCTTTTGTAAATAATTTAATTGCATCACAAAAAGGTTGAGGAATTCCTATCAAACCAACTTTATTAGGACCTTTACGAATCTGAATATATCCTAAAACTTTTCGTTCTAATAAAGTTAAAAAAGCTACACTCACTAATACACAAATAATTAATAACAAACTTCCAATTAATGATAAAATAAATTCTATATAAAACAAGTACTATTTGTAATAAAAATTACATAAATAAATTCTAAATTTATTGCACTAATCTGCCAAAATAGTTTTACATTAATAATATTCTTATAAAAAATATAATTATTTTAATATTTGGTCCTTTCGTACTAAAATATCACAATTTTTTAAAGATAGAAACCAACCTGGCTTACACCGGTTTGAACTCAGATCATGTAAGAATTTAAAAGTCGAACAGACTTAAAATTTGAACGGCTACACCCAAAATTATATCTTAATCCAACATCGAGGTCGCAATCTTTTTTATCGATATGAACTCTCCAAAAAAATTACGCTGTTATCCCTAAAGTAACTTAATTTTTTAATCATTATTAATGGATCATTTATTCATAAATTAATGTTTTTAAAAATTAAAAGTTTTTTAAATTTTAATATCACCCCAATAAAATATTTTTTTTTATTAAAATTTAATTAATCTTTATAATTAAAAT----------TATAAAGATTTATAGGGTCTTCTCGTCTTTTAAATAAATTTTAGCTTTTTGACTAAAAAATAAAATTCTACAAAAATTTTAAATGAAACAGTTAATATCTCGTCCAACCATTCATTCCAGCCTTCAATTAAAAGACTA----TTATGCTACCTTTGCACAGTCAAAATACTGCGGCCATTTAAAA-----CAGTGG-CAGGTTAGAC------TATAATTCAAAAAGACATGTTTTTGTTAAACAGGCGGATATTATTTTTGCCGAATTCTTTATTTAAACTTTTCATAAAAATTAATTTTAACATTATTATATACTAATTTTATCATTA--GCTTAATT--A-T---TAAAATTAACATTTTAATAAATA-T-AAA------------------------------------------------------------------------------------------------------------------------------------------------------------------------------------TTCTAAAT-AAATTTATTTCTTAAAAAACTAGA-----------ACGAATAACATTTCATTTCTAATATAATATTATAAATAATTTTGTTACATTAACTTAAATATTATATTAACTCTTTTAAAATCGAGAAAAATAAATATTTATTTTTTATTTAATAAACGCTGATACACAAGGTACAATAAATTAAATTTTCTTTTTAAATAAAAATTTTTCAA---ATTTCAATTTTCTTTTACAATAC
			TAATAAACTATTATTAAAATTATTTTTTCTTTAAACAATACTAAAACTATAAATTTTATAGTTATTTCTAATAATTAGAAAAAAAATAATAAAAATTAATAAATAAAAACTAAATCAATTTATATTGATTTGCACAAAAATCTTTTCAATGTAAATGAAATACTTTACTTAATAAGCTTTAAATTGTCATTCTAGATACACTTTCCAGTACATCTACTATGTTACGACTTATCTTACCTTAATAATAAGAGCGACGGGCGATGTGTACATATTTTAGAGCTAAAATCAAATTATTAATCTTTATAATTTTACTACTAAATCCACTTTCAAAAATTTTTTCATAATTTTATCCATATAAATAAATTTATTGTAACCCATTATTACTTAAATATAAGCTACACCTTGATCTGATATAAATTTTTATTAAAATTATTGAATATTATTATTCTTATAAAATATTCTGATAACGACGGTATATAAACTGATTACAAACTCAAGTAAGGTCCATCGTGGATTATCGATTACAAAACAGGTTCCTCTAGATAGACTAAAATACCGCCAAATTTTTTAAGTTTCAAGAACATAACTATTACTACTTTAGCAATTTATTTACATTTTAAATAATAGGGTATCTAATCC----------------------------------------------------------AAA-TTTCACTT------------------------------------------------------------------------------------------------------------------------------------------------------------
		</sequence>
		<sequence>
			<taxon idref="Drosophila_simulans_SRR2396916"/>
			--TGAATTGCCTGATAAAAAGGATTACCTTGATAGGGTAAATCATGCAGTTTTCTGCATTCATTGACTGATTTATATGTTATTTATAAAGAAGGTTTTATATTTAATAGAATTAAACTATTTCTAAAAGTATCAAAAACTTTTGTGCATCATACACCAAAATATATTTATATAAAAAGATAAGCTAATAAAGCTACTGGGTTCATACCCCATTTATAAAGGTTATAGTCCTTTTCTTTTTAATTTTTAATAATTCATCAAAAATTTTATTTATTACAATTATAATTATTGGGACATTAATTACAGTTACATCTAATTCTTGGTTAGGAGCTTGAATAGGTTTAGAAATTAATTTGTTATCTTTTATTCCCCTATTAAGAGATAATAATAATTTAATATCTACAGAAGCTTCTTTAAAATATTTTTTAACCCAAGCTTTAGCTTCAACTGTTTTGTTATTTTCTTCAATTTTATTAATATTAAAAAATAATTTAAATAATGAAATTAATGAATCTTTTACATCCATAATTATTATATCAGCTTTACTATTAAAAAGCGGGGCCGCTCCTTTCCATTTTTGATTTCCTAATATAATGGAAGGTTTAACATGAATAAATGCTTTGATATTAATAACTTGACAAAAAATTGCACCTTTAATACTAATTACTTATCTTAATATTAAATATCTATTATTAATTAGAGTAATTTTATCAGTAATTATCGGAGCTATCGGAGGGTTAAACCAAACTTCTTTACGAAAACTAATAGCATTTTCTTCTATTAATCATTTAGGGTGAATACTAAGATCTTTAATAATTAGAGAATCAGTTTGGTTTATTTATTTTTTTTTTTATTCATTTTTATCATTTGTATTAACATTTATATTTAATATTTTTAAATTATTTCATTTAAATCAATTATTTTCTTGATTTGTAAATAGAAAAATTTTAAAATTTACATTATTTATAAATTTTTTATCATTGGGAGGATTGCCCCCATTTTTAGGATTTTTACCAAAATGACTTGTAATCCAACAATTAACATTATGTAATCAATATTTTTTATTATTAATAATAATAATATCAACTTTAATTACATTATTTTTTTATTTACGAATTTGTTATTCTGCTTTTATAATAAATTATTTCGAAAATAATTGAATCATAAAGATAAATATAATTAGTAGTAATACTAATATATATTTAATTATAACTTTTTTTTCAATTTTTGGATTATTTATAATTTCTTTATTTTATTTTATATTTTAAGGCTTTAAGTTAATAAAACTAATAACCTTCAAAGCTATAAATAAAGAAATTTCTTTAAGCCTTAGTAAAAATTACTCCTTCAAAATTGCAGTTTGATATCATTATTGACTATAAGACCTAATAAAAT--GTCCTTATTTGATTAAGAAGAATAAATCTTATAAATAGATTTACAATCTATCGCCTAAACTTCAGCCACTTAATCAGTGACCGCGACAATGATTATTTTCTACAAATCATAAAGATATTGGAACTTTATATTTTATCTTTGGAGCTTGAGCTGGGATAGTCGGAACATCATTAAGAATTTTAATTCGAGCCGAATTAGGACATCCTGGAGCATTAATCGGAGATGACCAAATTTATAATGTAATTGTAACTGCACATGCTTTTATTATAATTTTTTTTATAGTTATACCTATTATAATTGGTGGATTTGGAAATTGATTAGTGCCTTTAATATTAGGTGCCCCTGATATAGCATTCCCGCGAATAAATAATATAAGATTTTGATTACTACCCCCTGCTCTTTCTTTATTATTAGTGAGAAGAATAGTTGAAAACGGAGCTGGGACAGGATGAACTGTTTACCCACCTTTATCTGCTGGAATTGCCCACGGTGGAGCTTCAGTTGATTTAACTATTTTTTCTTTACACTTAGCGGGAATTTCCTCAATTCTAGGAGCTGTAAATTTTATTACAACTGTAATTAATATACGGTCAACAGGAATTTC
			ATTAGATCGAATACCTTTATTTGTTTGATCAGTAGTAATTACTGCTTTATTATTACTTTTATCATTACCAGTATTAGCTGGAGCTATTACTATATTATTAACAGATCGAAATTTAAACACATCATTTTTTGACCCAGCTGGAGGAGGAGACCCTATTTTATACCAACATTTATTTTGATTTTTTGGTCACCCTGAAGTTTATATTTTAATTTTACCTGGATTCGGAATAATCTCTCATATTATTAGACAAGAATCAGGAAAAAAAGAAACTTTTGGTTCTTTAGGAATAATTTATGCTATATTAGCTATTGGGTTATTAGGATTTATTGTGTGAGCTCATCACATATTTACAGTCGGGATAGACGTTGATACTCGAGCTTATTTCACTTCAGCCACTATAATTATTGCAGTTCCTACTGGTATTAAAATTTTCAGATGATTAGCTACTTTACATGGAACTCAACTTTCTTATTCCCCAGCTATTTTATGAGCTTTAGGATTTGTATTTTTATTTACAGTAGGGGGGTTAACAGGAGTTGTTTTAGCTAATTCATCAGTAGATATTATTTTACATGATACTTACTATGTAGTAGCTCATTTTCATTATGTTTTATCAATAGGAGCTGTATTTGCTATTATAGCAGGTTTTATTCATTGATATCCTTTATTTACTGGTTTAACATTAAATAATAAATGATTAAAAAGTCAATTTATTATTATATTTATTGGAGTAAATTTAACATTTTTTCCTCAACATTTTTTAGGATTAGCTGGGATACCTCGACGATATTCAGATTATCCAGATGCTTACACAACATGAAATGTTGTATCTACTATTGGATCAACTATTTCATTATTAGGAATTCTATTCTTTTTTTATATTATTTGAGAAAGTTTAGTATCACAACGACAAGTAATTTATCCAATTCAATTAAATTCATCTATTGAATGGTATCAAAATACTCCACCAGCTGAACATAGATATTCTGAATTACCACTACTAACAAATTAATTTCTAATATGGCAGATTAGTGCAATAGATTTAAGCTCTATATATAAAGTATTTTACTTTTATTAGAAAATAAATGTCTACATGAGCTAATTTAGGTTTACAAGATAGAGCCTCTCCTTTAATGGAACAATTAATTTTTTTTCACGATCACGCATTATTAATTTTAGTAATAATTACAGTATTAGTGGGATACTTAATATTTATATTATTTTTTAATAATTATGTAAATCGATTTCTTTTACATGGACAACTTATTGAAATAATTTGAACTATTTTACCAGCAATTATTTTATTATTTATTGCTCTTCCTTCTTTACGTTTACTTTACTTATTAGATGAAATTAATGAACCATCCGTAACTTTAAAAAGAATTGGTCATCAATGATATTGAAGCTACGAATATTCAGATTTTAATAATATTGAATTTGATTCATATATAATTCCAACAAATGAATTATCAATTGATGGATTTCGATTATTAGATGTTGATAACCGAGTAATTTTACCTATAAATTCTCAAATTCGAATTTTAGTGACAGCTGCTGACGTTATTCATTCTTGAACAATTCCTGCTTTAGGAGTAAAAGTTGATGGAACACCAGGACGATTAAATCAAACTAATTTTTTTATTAATCGACCAGGTTTATTTTATGGTCAATGTTCAGAAATTTGTGGAGCTAATCATAGATTTATACCAATTGTAATTGAAAGTGTTCCTGTAAATCACTTTATTAAATGAATTTCTAGAAATAATTCTTCATTAGATGACTGAAAGCAAGTATTGGTCTCTTAAACCATTTTATAGTAAATTAGCACTTACTTCTAATGA--AAAAAATTAGTTAAATATATAACATTAGTATGTCAAACTAAAATTATTAAATAATTAATATTTTTTAATCCCACAAATAGCACCAATTAGATGATTATTATTATTTATTATTTTTTCTATTACATTTATTTTATTTTGTTCTATTAATTATTATTCT
			TACATGCCAGATTCACCTAAATCTAATGAATTAAAAAACATTAATTTAAATTCAATAAACTGAAAATGATAACAAATTTATTTTCTGTATTTGACCCTTCAGCTATTTTTAATTTATCACTTAATTGATTAAGAACATTTTTAGGACTTTTAATAATTCCATCAATTTACTGATTAATACCTTCTCGTTATAATATTGTATGAAATTCAATTTTATTAACTCTTCATAAAGAATTCAAAACTTTATTAGGACCATCAGGTCATAATGGATCTACTTTTATTTTTATTTCTTTATTTTCATTAATTTTATTTAATAATTTTATAGGATTATTTCCATATATTTTTACAAGAACAAGTCATTTAACTTTAACTTTATCTTTAGCTTTACCTTTATGATTATGTTTTATATTATACGGTTGAATTAATCATACACAACATATATTTGCTCACTTAGTCCCTCAAGGAACACCTGCTATTTTAATACCTTTTATAGTATGTATTGAAACTATTAGAAATATTATTCGACCTGGAACATTAGCTGTTCGATTAACTGCTAATATAATTGCTGGACATTTATTATTAACTCTTTTAGGAAATACAGGACCTTCTATATCTTATTTATTAGTGACATTTTTATTAACAGCTCAAATTGCTTTATTAGTATTAGAATCAGCTGTAGCTATAATTCAATCTTATGTATTTGCTGTATTAAGAACTCTATACTCTAGAGAAGTAAATTAATGTCTACACACTCAAATCACCCTTTTCATTTAGTGGATTACAGTCCATGACCATTAACAGGAGCTATTGGAGCTATAACAACTGTATCAGGTATAGTAAAATGATTTCATCAATATGATATGTCATTATTTTTATTAGGTAATATTATTACTATTTTAACAGTATATCAATGATGACGAGATGTATCACGAGAAGGAACATATCAAGGTTTACATACTTACGCAGTAACTATTGGTTTACGTTGAGGAATAATCTTATTTATTTTATCAGAAGTTTTATTTTTTGTAAGATTTTTTTGAGCTTTTTTTCATAGAAGTTTATCCCCCGCCATTGAATTAGGAGCATCATGACCTCCTATGGGAATTATTTCATTTAATCCATTCCAAATTCCCTTATTAAATACAGCTATTTTATTAGCTTCAGGAGTTACTGTAACCTGAGCTCATCATAGTCTTATAGAAAATAATCATTCACAAACTACTCAAGGTTTATTTTTCACAGTTTTATTGGGAGTATATTTTACAATACTCCAAGCTTACGAATATATTGAAGCTCCATTTACTATCGCAGATTCAGTTTATGGATCAACATTTTATATAGCAACAGGATTTCATGGAATTCATGTATTAATTGGAACAACTTTTTTATTAGTATGTTTATTACGACATTTAAATAATCACTTTTCAAAAAATCATCATTTTGGATTTGAAGCAGCTGCATGATATTGACATTTTGTTGATGTAGTTTGATTATTTTTATATATCACAATTTACTGGTGAGGAGGATAAGTTAATATTAATTTCATTAATATTAATTTCATTAATATTAATTAAACTAAATTTATTAATAATTAATTATCTATATAGTATAAAAGTATATTTGACTTCCAATCATAAGGTCTATTAATAAATAGTATAGATAATTTTTTCTATTATTTTTATTGCTTTATTAATTTTATTAATCACAACTATTGTTATAATTTTAGCTTCAATTTTATCAAAAAAAGCTTTAATCGACCGAGAAAAAAGATCTCCTTTTGAATGCGGATTTGACCCAAAATCTTCATCTCGATTACCATTTTCTTTACGTTTTTTTTTAATTACTATTATTTTTTTAATTTTTGACGTAGAAATTGCATTAATTTTACCTATAATTATTATTATAAAATATTCTAATATTATAATTTGAACTATTACCTCTATTATTTTCATTTTAATTTTATTAATTGGTCTATATCATGAATGAAATCAAGGAATATTA
			AATTGATCAAATTAAT-TTTATATATA---------ATAAAGGGTTGTAGTTAATTATAACATTTGATTTGCATTCAAAAAGTATTGAATATTCAATCTACCTTATTAATTGAATATGAAGCGATTAATTGCAGTTAGTTTCGACCTAACCTTAGGTAATTATTATACCCTTATTCTTTAATTGAAGCCAAAAAGAGGCGTATCACTGTTAATGATATAATTGAATTTTAAATTCCAATTAAGGAAGTATGGTGATCAAGTAAAAGCTGCTAACTTTTTTCTTTTAATGGTTAAATTCCATTTATACTTCTATTTATATAGTTTAAATAAAACCTTACATTTTCATTGTAATAATAAAATATTATATTTTTATAAATTACTAAAATTAATTCATTATATCCAAAGATTTAATAATCTCCGTAACATCTTCAATGTCAAACTCTAAATATAAGCTATTTGGATATAAAAATAATAAAAAATTTATTAAAATTAAAATTCAAAATACAAATAATATTAAATAAATTTTTAAAGAATTATTATGTATTAAAAATAAAGTTTTAGAGTAAGTAGATAATTTTTGGTATAAATGCTGACCCCCAAAATATTCTGACCAACCTTGATCAAAACTTTTTACAATTAATTGGCCATAATTCAAAGGATAAAAAATTATTCCATAAGTTCTAATATAAGGTATAAATCATATAGACCCTAAAAAAGTTCTTAAATTATATATAAACAAAGATTTATTTAAAAAATATAAATTTCTTAACGAAATTAAATACCCAGATAAACCCCCCACAATACATACAAATAATGTTAATAATTTTATATAAATAGGTAAACAAATTATATAAGGAAAAGGAAAAATTAATCAATTTAATATTCTACCTCCAATAATTCTTATAATTAATAATCCTATTATTCCACGAAGTATAATTCAACTTTCATCATTTAATATATTTAAACTACCACAATTTAAATCTCCAGTTATTGAATAATAAACTAATCGAAATGAATATCTAACAGTTAAACCTGTAGAAAAATAATATAAAAAAAATGAAAATATATTAACATTTCTAATTCTAACAATTTCTAAAATTATATCCTTAGAATAAAATCCAGCTAAAAAAGGTATCCCGCATAAAGCTAAATTAGATACATTAAAACAAGCTGAAGTTAAAGGTATATGAATTCTTAATCCCCCTATTAAACGAATATCTTGAGAATTATTTATATTATGAATAATAGCTCCAGCACATATAAATAATAATGCTTTAAATAAAGCATGAGTTAATAAATGAAATATAGCTAATTTAAAAAATCCTATAGATAAAATTCTTATTATTAAACCTAATTGACTTAAAGTAGATAAAGCAATAATTTTTTTTAAATCAAATTCAAAATTAGCTCCTAACCCAGCTATAAATATAGTTAATCCAGATAATAATAATAATAATTGCCCTAACCAAGAAGTTCTTAAAATAATATTAAATCGAATTAATAAATATACACCAGCTGTAACTAAAGTAGAAGAATGAACTAAAGCAGAAACAGGTGTAGGGGCAGCTATAGCTGCTGGTAATCAAGAAGAAAAAGGAATTTGAGCTCTTTTAGTTATAGCAGCTAATATTATTAATCTACCAATTACTAATATTTCAAATTCATTTTGTATAATTTCTAAATAAAAAATATAATTTCATCTTCCATAATTTAATATTCAAGCAATAGCAAGAAGAAAAGCTACATCTCCAATTCGATTAGATAAGGCAGTTAATATACCAGCATTATAAGATTTAATATTTTGAAAATAAATAACTAAACAATAAGAAACAAGTCCTAATCCATCTCATCCTAATAAAATTCTAATTAAATTTGGTCTAATAATTAATAATATTATTGATAAAACAAACATTAATACTAGTATAATAAATCGATTAATATTATTATCATTTCTTATATATTCCTTTCTATAAAAAATTACTAAAGAAGCAATTATAAGA
			ACAAAAGATATAAACAATAAACTTATTCAATCAAAAAGGAAGGTTATAACAATTCTTGAAGAATTTAAAGAAACTACTTCTCATTCAATAAAATAAATTATATTATTTAATAAAAAATATAAACTTAATAAAAAACATGATAAACTAATAGAAATTAAATAAATAAATCTAATTCTACAAATTGATAAATATTTCACGATCTAAAATGAATTAATTCATATCACTAACACCACAAATTAGTATTTTTTTTAAACTATTTAAATATAATCATAATATAAATGATTCTCTTTTTAAAATTAATAAATTTAAAGGTAATCAATGTAAAAATATTAATAAATACTCCCGAATTTTTCCTCTTCTAAATGAATATACTCCAGAAAATAATTTTCCATGTTGTCTAAAAGAATATAAATATAAAGTATAAGCAGCTCTAAAAAAAGATAATAATGATAATATAATTATAGAAATTCAAGATCAAGAAACAATTCTATTTAATAAAGAAATTTCTCCTAATAAATTCAATGTAGGAGGAGCTGCTATATTAGCTGATCTTAATAAAAATCATCATAAAGTTATTGAAGGTATAAAATTTAATAACCCCTTATTAATTAATATTCTCCGACTTCCAAGACGTTCATAAGATACATTAGCTAAACAAAATAATCCAGAAGAACATAAACCATGGGCAATTATCAATGTGTAAGAACCAGATAAACCTCAGTAAGTTATAGTTAAAAGTCCTGATAAAACAATTCCTATATGAGCAACAGACGAATAAGCAATTAAAGCCTTTAAATCAGTTTGACGTAAACAAACTAATCTAACTAATACACCTCCTACTAATCTAATTCTAATTCAAACAAATCTATACTTCAAATTTATTAATTGTAAAAAAGCAATAACTCGTAATATCCCATAACCCCCTAATTTTAATATAATACCTGCTAAAATTATAGAACCAGAAACCGGAGCTTCAACATGAGCTTTAGGTAATCATAAATGAACTAAAAATATTGGTATTTTTACTAAAAAAGCACATAATAAACAAAAATATAATAAATCATAATTAAATATAAAATTATTTATTAAATAAAAATTTATAGAACCAATTTTATTTATAACATAAAAAATACCAATTAATATAGGTAAGGAAACTAATAAAGTATAAAACAATAAATATACACCCGCCTGTAAACGTTCTGGTTGATAACCTCAACCTAAAATCAAAAATAATGTAGGAATTAATCTTCTTTCAAAAAATAAATAAAATATGAATAATCTTATTCTTGAAAAAGTCAAAATTAATAATAATAATAAAATAACAATATTTAATAAAAATAAATTTTTATAATTATTATATTTATTAATTCTTTCTCTAGCTAATAATATTAATGAACAAATTCATAAACTTAATAAAATTAATCCATAAGATAATATATCACAACCTAAAAAATAAGAAATTTCTGATCAATAATTTATAAAATTATTTATTAGTAAAAAAATAAATCTAATAAAAAATATTATAATTTGTACCATTCAATATATATTATTAATAAAACAAAGAGGACTTAAAAATACTAAAAAAAAAATAATTTTTAACATTATATAATTCTAAAAGATTGAAAATAATCATTTCCATGAGTACGAATTATAGAAACTAAAATTGATAAACCTAAAGCTCCTTCACATACTCTAAATGTTAAAAATATTATTCTAAAATAATTTTCGTAATTTAATATATTTAAATAAATAAATAATATAAAAAATAATATTAAAACAATAAATTCTAAACTTAAAAGTATTGAAAGTAAATGTTTTCGATTAGATACAAAACAAAATAATCCTAAAATAAATAAAATTATAGGTAAACTTCAGTATAAAATTATAATCATTAGTTTTAATAGTTTAATAAAAACATTGGTCTTGTAAATCAAAAATAAGATTATTTCTTTTAAAACTTCAAGAGAAAAGAAATTTCTTTTTCATTAATCCCCAAAATT
			AATATTTTAAATAAACTATCTCTTGAAATTATTCAATTAATATTATACTCATTAATTATTACTACTTCTATTATTTTTCTAAATATAATTCATCCATTAGCTTTAGGATTAACTTTATTAATTCAAACAATTTTTGTATGTATATTAACTGGATTAATAACTAAAAGTTTTTGATATTCATATATTTTATTTTTAATTTTTTTGGGAGGAATACTTGTGTTATTTATTTATGTAACATCTTTAGCTTCTAATGAAATATTTAATTTATCAATTAAATTAACTGTATTTTCTTCATTTATTTTGATTTTTATATTAATTTTATCATTTATTATTGACAAAACTTCTTCTTCTTTATTTTTAATAAACAATGACATACAATCTATTATTAATATAAATTCTTATTTTATAGAAAATTCTTTATCTTTAAATAAATTATATAATTTTCCTACAAATTTTATTACAATTTTATTAATAAATTATTTATTAATTACTTTAATTGTTGTTGTAAAAATTACAAAATTATTTAAAGGACCTATTCGAATAATATCTTAATTAATGAATAAACCTTTACGAAATTCTCACCCTTTATTTAAAATTGCCAATAACGCTTTAGTAGATTTACCAGCTCCAATTAATATCTCAAGATGATGAAATTTTGGATCATTACTTGGGTTATGTTTAATTATTCAAATTTTAACCGGATTATTTTTAGCTATACATTATACTGCTGATATTAATTTAGCTTTTTATAGTGTTAATCATATTTGTCGAGATGTTAATTATGGTTGATTATTACGAACCTTACACGCTAACGGTGCATCATTTTTTTTTATTTGTATTTATTTACATGTAGGACGAGGAATTTATTATGGTTCATATATATTCACTCCAACTTGATTAATTGGAGTAATTATTTTATTTTTAGTAATAGGAACAGCTTTTATAGGATATGTATTACCTTGAGGACAAATATCATTTTGAGGAGCTACTGTAATTACTAATTTATTATCAGCTATTCCTTATTTAGGTATAGATCTAGTTCAATGATTATGAGGTGGGTTTGCCGTTGATAACGCTACTTTAACTCGATTTTTTACATTCCATTTCATTTTACCATTTATTGTTCTTGCTATAACTATAATTCATTTATTATTTCTTCACCAAACAGGTTCTAATAACCCCATTGGATTAAATTCTAATATTGATAAAATTCCTTTTCATCCATATTTTACATTTAAGGATATTGTAGGATTTATTGTAATAATTTTTATTTTAATTTCATTAGTATTAATTAGACCAAATTTATTAGGAGACCCTGATAATTTTATCCCAGCTAATCCTTTAGTTACACCTGCCCATATTCAACCAGAATGATATTTTTTATTTGCTTATGCTATTTTACGATCAATTCCAAATAAATTAGGAGGAGTCATCGCATTAGTTTTATCAATCGCAATTCTAATAATCTTACCTTTTTATAATTTAAGAAAATTCCGAGGAATTCAATTTTATCCTATTAATCAAGTAATATTTTGATCTATATTAGTTACAGTAATTTTATTAACTTGAATCGGAGCTCGACCAGTTGAAGAACCTTATGTATTAATTGGACAAATTTTAACTGTTGTATATTTCTTATATTATTTAGTAAACCCATTAATTACAAAATGATGAGATAATTTATTAAATTAAATAGTTAATGAGCTTGAATAAGCGTATGTTTTGAAAACATAAGATAGAATTTAATTTTCTATTAACTTTACTAAAAAAAATTATTATAATAAAGAAAATAATAAAATTTTAAATCCAATAAAAAATAATAAATAATTTAAAGAAAAAGATAAAAAACATTTTCAAGCTAGATATATTAATTTATCATAACGAAATCGGGGTAAAGTACCTCGAATTCAAATAAAAACAAAAGAAATAAAAGTTAATTTTATATAAAATAATAAATTAAATACATCACATCCTAAAAAAATAACACAAAATAATATTCT
			TATAAATAAAATTCTTGCATACTCAGCTATAAAAATTAAAGCAAAACCTCCTCTTCTATATTCTACATTAAATCCTGAAACTAATTCTGATTCTCCCTCAGCAAAATCAAAAGGAGTTCGATTAGTTTCAGCTAATGAAATAGTTAATCATACTAAACCTATAGGAAATAAAATAATTAAAAATCATATATAAACTTGATAAAAAAAAAAATAAATTATATTATAACTTCCAATTAAAAAAATAAAAGATAACAAAATTAAAGCTAAACTAACTTCATAAGAAATAGTCTGAGCTACAGCTCGCAAACCTCCTAGTAAAGCATAATTAGAATTAGAAGATCAACCAGCTACTATAACTGTATAAACTCCCAATCTAGTACAGCATAAAAAAAATAAACCTCCTAAATTAAATGAATATAATTTTACAAAAAAAGGTATACATATTCAAACAAATAAAGATAAAAATAAAGAAAAAATTGGAGAAATATAATATCTTAAATAATTAGATAATAAAGGATAAGTTTGTTCTTTTGTAAATAATTTAATTGCATCACAAAAAGGTTGAGGAATTCCTATCAAACCAACTTTATTAGGACCTTTACGAATCTGAATATATCCTAAAACTTTTCGTTCTAATAAAGTTAAAAAAGCTACACTCACTAATACACAAATAATTAATAACAAACTTCCAATTAATGATAAAATAAATTCTATATAAAACAAGTACTATTTGTAATAAAAATTACATAAATAAATTCTAAATTTATTGCACTAATCTGCCAAAATAGTTTTACATTAATAATATTCTTATAAAAAATATAATTATTTTAATATTTGGTCCTTTCGTACTAAAATATCACAATTTTTTAAAGATAGAAACCAACCTGGCTTACACCGGTTTGAACTCAGATCATGTAAGAATTTAAAAGTCGAACAGACTTAAAATTTGAACGGCTACACCCAAAATTATATCTTAATCCAACATCGAGGTCGCAATCTTTTTTATCGATATGAACTCTCCAAAAAAATTACGCTGTTATCCCTAAAGTAACTTAATTTTTTAATCATTATTAATGGATCATTTATTCATAAATTAATGTTTTTAAAAATTAAAAGTTTTTTAAATTTTAATATCACCCCAATAAAATATTTTTTTTTATTAAAATTTAATTAATCTTTATAATTAAAAT---------ATATAAAGATTTATAGGGTCTTCTCGTCTTTTAAATAAATTTTAGCTTTTTGACTAAAAAATAAAATTCTACAAAAATTTTAAATGAAACAGTTAATATCTCGTCCAACCATTCATTCCAGCCTTCAATTAAAAGACTAATGATTATGCTACCTTTGCACAGTCAAAATACTGCGGCCATTTAAAA-----CAGTGGGCAGGTTAGACTTTATATATAATTCAAAAAGACATGTTTTTGTTAAACAGGCGGATATTATTTTTGCCGAATTCTTTATTTAAACTTTTCATAAAAATTAATTTTAACATTATTATATACTAATTTTATCATTATTGCTTAATTTTATTAATTAAAATTAACATTTTAATAAATAATTAAAATTCAATAAATAATTTAATTTATAAAATAAATTATAACATATTTTTTAATAATTGCTAATTCTAAGCATATATTTATTAAATTTATTTAATATTTTTAAAAATTTATTTTATAGCTTATCCCATAAAATATTAAAATTATAAATTAATTAATTAAATAAATAATTAAGTAAATTTATAATTTCTAAATTAAATTTATTTCTTAAAAAACTAGATACCTTTAAAAACGAATAACATTTCATTTCTAATATAATATTATAAATAATTTTGTTACATTAACTTAAATATTATATTAACTCTTTTAAAATCGAGAAAAATAAATATTTATTTTTTATTTAATAAACGCTGATACACAAGGTACAATAAATTAAATTTTCTTTTTAAATAAAAATTTTTCAAATTATTTCAATTTTCTTTTACAATAC
			TAATAAACTATTATTAAAATTATTTTTTCTTTAAACAATACTAAAACTATAAATTTTATAGTTATTTCTAATAATTAGAAAAAAAATAATAAAAATTAATAAATAAAAACTAAATCAATTTATATTGATTTGCACAAAAATCTTTTCAATGTAAATGAAATACTTTACTTAATAAGCTTTAAATTGTCATTCTAGATACACTTTCCAGTACATCTACTATGTTACGACTTATCTTACCTTAATAATAAGAGCGACGGGCGATGTGTACATATTTTAGAGCTAAAATCAAATTATTAATCTTTATAATTTTACTACTAAATCCACTTTCAAAAATTTTTTCATAATTTTATCCATATAAATAAATTTATTGTAACCCATTATTACTTAAATATAAGCTACACCTTGATCTGATATAAATTTTTATTAAAATTATTGAATATTATTATTCTTATAAAATATTCTGATAACGACGGTATATAAACTGATTACAAACTCAAGTAAGGTCCATCGTGGATTATCGATTACAAAACAGGTTCCTCTAGATAGACTAAAATACCGCCAAATTTTTTAAGTTTCAAGAACATAACTATTACTACTTTAGCAATTTATTTACATTTTAAATAATAGGGTATCTAATCCTAGTTTTTTATTAAAATTTTTTAACTTCAATTATATTTTTACATAATAATTTAAATATAAAATTTCACTTAATATATTTAATTTTATTATTATTAATAAATTTAATTTAATTATTACTAAAAAAATTTATTCGTATTAGTGGTATAACCGCGACTGCTGGCACCAATTTGGTCAATACTTTTTAATATTGCTATTTCTAAATTTCTTTAATTAATAAAATTAATTA
		</sequence>
		<sequence>
			<taxon idref="Drosophila_simulans_SRR2396925"/>
			-------------ATAAAAAGGATTACCTTGATAGGGTAAATCATGCAGTTTTCTGCATTCATTGACTGATTTATATGTTATTTATAAAGAAGGTTTTATATTTAATAGAATTAAACTATTTCTAAAAGTATCAAAAACTTTTGTGCATCATACACCAAAATATATTTATATAAAAAGATAAGCTAATAAAGCTACTGGGTTCATACCCCATTTATAAAGGTTATAGTCCTTTTCTTTTTAATTTTTAATAATTCATCAAAAATTTTATTTATTACAATTATAATTATTGGGACATTAATTACAGTTACATCTAATTCTTGGTTAGGAGCTTGAATAGGTTTAGAAATTAATTTGTTATCTTTTATTCCCCTATTAAGAGATAATAATAATTTAATATCTACAGAAGCTTCTTTAAAATATTTTTTAACCCAAGCTTTAGCTTCAACTGTTTTGTTATTTTCTTCAATTTTATTAATATTAAAAAATAATTTAAATAATGAAATTAATGAATCTTTTACATCCATAATTATTATATCAGCTTTACTATTAAAAAGCGGGGCCGCTCCTTTCCATTTTTGATTTCCTAATATAATGGAAGGTTTAACATGAATAAATGCTTTGATATTAATAACTTGACAAAAAATTGCACCTTTAATACTAATTACTTATCTTAATATTAAATATCTATTATTAATTAGAGTAATTTTATCAGTAATTATCGGAGCTATCGGAGGGTTAAACCAAACTTCTTTACGAAAACTAATAGCATTTTCTTCTATCAATCATTTAGGGTGAATACTAAGATCTTTAATAATTAGAGAATCAGTTTGGTTTATTTATTTTTTTTTTTATTCATTTTTATCATTTGTATTAACATTTATATTTAATATTTTTAAATTATTTCATTTAAATCAATTATTTTCTTGATTTGTAAATAGAAAAATTTTAAAATTTACATTATTTATAAATTTTTTATCATTGGGAGGATTGCCCCCATTTTTAGGATTTTTACCAAAATGACTTGTAATCCAACAATTAACATTATGTAATCAATATTTTTTATTATTAATAATAATAATATCAACTTTAATTACATTATTTTTTTATTTACGAATTTGTTATTCTGCTTTTATAATAAATTATTTCGAAAATAATTGAATCATAAAGATAAATATAATTAGTAGTAATACTAATATATATTTAATTATAACTTTTTTTTCAATTTTTGGATTATTTATAATTTCTTTATTTTATTTTATATTTTAAGGCTTTAAGTTAATAAAACTAATAACCTTCAAAGCTATAAATAAAGAAATTTCTTTAAGCCTTAGTAAAAATTACTCCTTCAAAATTGCAGTTTGATATCATTATTGACTATAAGACCTAATAAAA---GTCCTTATTTGATTAAGAAGAATAAATCTTATAAATAGATTTACAATCTATCGCCTAAACTTCAGCCACTTAATCAGTGACCGCGACAATGATTATTTTCTACAAATCATAAAGATATTGGAACTTTATATTTTATCTTTGGAGCTTGAGCTGGGATAGTCGGAACATCATTAAGAATTTTAATTCGAGCCGAATTAGGACATCCTGGAGCATTAATCGGAGATGACCAAATTTATAATGTAATTGTAACTGCACATGCTTTTATTATAATTTTTTTTATAGTTATACCTATTATAATTGGTGGATTTGGAAATTGATTAGTGCCTTTAATATTAGGTGCCCCTGATATAGCATTCCCGCGAATAAATAATATAAGATTTTGATTACTACCCCCTGCTCTTTCTTTATTATTAGTGAGAAGAATAGTTGAAAACGGAGCTGGGACAGGATGAACTGTTTACCCACCTTTATCTGCTGGAATTGCCCACGGTGGAGCTTCAGTTGATTTAGCTATTTTTTCTTTACACTTAGCGGGAATTTCCTCAATTCTAGGAGCTGTAAATTTTATTACAACTGTAATTAATATACGGTCAACAGGAATTTC
			ATTAGATCGAATACCTTTATTTGTTTGATCAGTAGTAATTACTGCTTTATTATTACTTTTATCATTACCAGTATTAGCTGGAGCTATTACTATATTATTAACAGATCGAAATTTAAACACATCATTTTTTGACCCAGCTGGAGGAGGAGACCCTATTTTATACCAACATTTATTTTGATTTTTTGGTCACCCTGAAGTTTATATTTTAATTTTACCTGGATTCGGAATAATCTCTCATATTATTAGACAAGAATCAGGAAAAAAAGAAACTTTTGGTTCTTTAGGAATAATTTATGCTATATTAGCTATTGGGTTATTAGGATTTATTGTGTGAGCTCATCACATATTTACAGTCGGGATAGACGTTGATACTCGAGCTTATTTCACTTCAGCCACTATAATTATTGCAGTTCCTACTGGTATTAAAATTTTCAGATGATTAGCTACTTTACATGGAACTCAACTTTCTTATTCCCCAGCTATTTTATGAGCTTTAGGATTTGTATTTTTATTTACAGTAGGGGGGTTAACAGGAGTTGTTTTAGCTAATTCATCAGTAGATATTATTTTACATGATACTTACTATGTAGTAGCTCATTTTCATTATGTTTTATCAATAGGAGCTGTATTTGCTATTATAGCAGGTTTTATTCATTGATATCCTTTATTTACTGGTTTAACATTAAATAATAAATGATTAAAAAGTCAATTTATTATTATATTTATTGGAGTAAATTTAACATTTTTTCCTCAACATTTTTTAGGATTAGCTGGGATACCTCGACGATATTCAGATTATCCAGATGCTTACACAACATGAAATGTTGTATCTACTATTGGATCAACTATTTCATTATTAGGAATTCTATTCTTTTTTTATATTATTTGAGAAAGTTTAGTATCACAACGACAAGTAATTTATCCAATTCAATTAAATTCATCTATTGAATGGTATCAAAATACTCCACCAGCTGAACATAGATATTCTGAATTACCACTACTAACAAATTAATTTCTAATATGGCAGATTAGTGCAATAGATTTAAGCTCTATATATAAAGTATTTTACTTTTATTAGAAAATAAATGTCTACATGAGCTAATTTAGGTTTACAAGATAGAGCCTCTCCTTTAATGGAACAATTAATTTTTTTTCACGATCACGCATTATTAATTTTAGTAATAATTACAGTATTAGTGGGATACTTAATATTTATATTATTTTTTAATAATTATGTAAATCGATTTCTTTTACATGGACAACTTATTGAAATAATTTGAACTATTTTACCAGCAATTATTTTATTATTTATTGCTCTTCCTTCTTTACGTTTACTTTACTTATTAGATGAAATTAATGAACCATCCGTAACTTTAAAAAGAATTGGTCATCAATGATATTGAAGCTACGAATATTCAGATTTTAATAATATTGAATTTGATTCATATATAATTCCAACAAATGAATTATCAATTGATGGATTTCGATTATTAGATGTTGATAACCGAGTAATTTTACCTATAAATTCTCAAATTCGAATTTTAGTGACAGCTGCTGACGTTATTCATTCTTGAACAATTCCTGCTTTAGGAGTAAAAGTTGATGGAACACCAGGACGATTAAATCAAACTAATTTTTTTATTAATCGACCAGGTTTATTTTATGGTCAATGTTCAGAAATTTGTGGAGCTAATCATAGATTTATACCAATTGTAATTGAAAGTGTTCCTGTAAATCACTTTATTAAATGAATTTCTAGAAATAATTCTTCATTAGATGACTGAAAGCAAGTATTGGTCTCTTAAACCATTTTATAGTAAATTAGCACTTACTTCTAATGA--AAAAAATTAGTTAAATATATAACATTAGTATGTCAAACTAAAATTATTAAATAATTAATATTTTTTAATCCCACAAATAGCACCAATTAGATGATTATTATTATTTATTATTTTTTCTATTACATTTATTTTATTTTGTTCTATTAATTATTATTCT
			TACATGCCAGATTCACCTAAATCTAATGAATTAAAAAACATTAATTTAAATTCAATAAACTGAAAATGATAACAAATTTATTTTCTGTATTTGACCCTTCAGCTATTTTTAATTTATCACTTAATTGATTAAGAACATTTTTAGGACTTTTAATAATTCCATCAATTTACTGATTAATACCTTCTCGTTATAATATTGTATGAAATTCAATTTTATTAACTCTTCATAAAGAATTCAAAACTTTATTAGGACCATCAGGTCATAATGGATCTACTTTTATTTTTATTTCTTTATTTTCATTAATTTTATTTAATAATTTTATAGGATTATTTCCATATATTTTTACAAGAACAAGTCATTTAACTTTAACTTTATCTTTAGCTTTACCTTTATGATTATGTTTTATATTATACGGTTGAATTAATCATACACAACATATATTTGCTCACTTAGTCCCTCAAGGAACACCTGCTATTTTAATACCTTTTATAGTATGTATTGAAACTATTAGAAATATTATTCGACCTGGAACATTAGCTGTTCGATTAACTGCTAATATAATTGCTGGACATTTATTATTAACTCTTTTAGGAAATACAGGACCTTCTATATCTTATTTATTAGTGACATTTTTATTAACAGCTCAAATTGCTTTATTAGTATTAGAATCAGCTGTAGCTATAATTCAATCTTATGTATTTGCTGTATTAAGAACTCTATACTCTAGAGAAGTAAATTAATGTCTACACACTCAAATCACCCTTTTCATTTAGTGGATTACAGTCCATGACCATTAACAGGAGCTATTGGAGCTATAACAACTGTATCAGGTATAGTAAAATGATTTCATCAATATGATATGTCATTATTTTTATTAGGTAATATTATTACTATTTTAACAGTATATCAATGATGACGAGATGTATCACGAGAAGGAACATATCAAGGTTTACATACTTACGCAGTAACTATTGGTTTACGTTGAGGAATAATCTTATTTATTTTATCAGAAGTTTTATTTTTTGTAAGATTTTTTTGAGCTTTTTTTCATAGAAGTTTATCCCCCGCCATTGAATTAGGAGCATCATGACCTCCTATGGGAATTATTTCATTTAATCCATTCCAAATTCCCTTATTAAATACAGCTATTTTATTAGCTTCAGGAGTTACTGTAACCTGAGCTCATCATAGTCTTATAGAAAATAATCATTCACAAACTACTCAAGGTTTATTTTTCACAGTTTTATTGGGAGTATATTTTACAATACTCCAAGCTTACGAATATATTGAAGCTCCATTTACTATCGCAGATTCAGTTTATGGATCAACATTTTATATAGCAACAGGATTTCATGGAATTCATGTATTAATTGGAACAACTTTTTTATTAGTATGTTTATTACGACATTTAAATAATCACTTTTCAAAAAATCATCATTTTGGATTTGAAGCAGCTGCATGATATTGACATTTTGTTGATGTAGTTTGATTATTTTTATATATCACAATTTACTGGTGAGGAGGATAAGTTAATATTAATTTCA--AATATTAATTTCATTAATATTAATTAAACTAAATTTATTAATAATTAATTATCTATATAGTATAAAAGTATATTTGACTTCCAATCATAAGGTCTATTAATAAATAGTATAGATAATTTTTTCTATTATTTTTATTGCTTTATTAATTTTATTAATCACAACTATTGTTATAATTTTAGCTTCAATTTTATCAAAAAAAGCTTTAATCGACCGAGAAAAAAGATCTCCTTTTGAATGCGGATTTGACCCAAAATCTTCATCTCGATTACCATTTTCTTTACGTTTTTTTTTAATTACTATTATTTTTTTAATTTTTGACGTAGAAATTGCATTAATTTTACCTATAATTATTATTATAAAATATTCTAATATTATAATTTGAACTATTACCTCTATTATTTTCATTTTAATTTTATTAATTGGTCTATATCATGAATGAAATCAAGGAATATTA
			AATTGATCAAATTAA-----AT--------------ATAAAGGGTTGTAGTTAATTATAACATTTGATTTGCATTCAAAAAGTATTGAATATTCAATCTACCTTATTAATTGAATATGAAGCGATTAATTGCAGTTAGTTTCGACCTAACCTTAGGTAATTATTATACCCTTATTCTTTAATTGAAGCCAAAAAGAGGCGTATCACTGTTAATGATATAATTGAATTTTAAATTCCAATTAAGGAAGTATGGTGATCAAGTAAAAGCTGCTAACTTTTTTCTTTTAATGGTTAAATTCCATTTATACTTCTATTTATATAGTTTAAATAAAACCTTACATTTTCATTGTAATAATAAAATATTATATTTTTATAAATTACTAAAATTAATTCATTATATCCAAAGATTTAATAATCTCCGTAACATCTTCAATGTCAAACTCTAAATATAAGCTATTTGGATATAAAAATAATAAAAAATTTATTAAAATTAAAATTCAAAATACAAATAATATTAAATAAATTTTTAAAGAATTATTATGTATTAAAAATAAAGTTTTAGAGTAAGTAGATAATTTTTGGTATAAATGCTGACCCCCAAAATATTCTGACCAACCTTGATCAAAACTTTTTACAATTAATTGGCCATAATTCAAAGGATAAAAAATTATTCCATAAGTTCTAATATAAGGTATAAATCATATAGACCCTAAAAAAGTTCTTAAATTATATATAAACAAAGATTTATTTAAAAAATATAAATTTCTTAACGAAATTAAATACCCAGATAAACCCCCCACAATACATACAAATAATGTTAATAATTTTATATAAATAGGTAAACAAATTATATAAGGAAAAGGAAAAATTAATCAATTTAATATTCTACCTCCAATAATTCTTATAATTAATAATCCTATTATTCCACGAAGTATAATTCAACTTTCATCATTTAATATATTTAAACTACCACAATTTAAATCTCCAGTTATTGAATAATAAACTAATCGAAATGAATATCTAACAGTTAAACCTGTAGAAAAATAATATAAAAAAAATGAAAATATATTAACATTTCTAATTCTAACAATTTCTAAAATTATATCCTTAGAATAAAATCCAGCTAAAAAAGGTATCCCGCATAAAGCTAAATTAGATACATTAAAACAAGCTGAAGTTAAAGGTATATGAATTCTTAATCCCCCTATTAAACGAATATCTTGAGAATTATTTATATTATGAATAATAGCTCCAGCACATATAAATAATAATGCTTTAAATAAAGCATGAGTTAATAAATGAAATATAGCTAATTTAAAAAATCCTATAGATAAAATTCTTATTATTAAACCTAATTGACTTAAAGTAGATAAAGCAATAATTTTTTTTAAATCAAATTCAAAATTAGCTCCTAACCCAGCTATAAATATAGTTAATCCAGATAATAATAATAATAATTGCCCTAACCAAGAAGTTCTTAAAATAATATTAAATCGAATTAATAAATATACACCAGCTGTAACTAAAGTAGAAGAATGAACTAAAGCAGAAACAGGTGTAGGGGCAGCTATAGCTGCTGGTAATCAAGAAGAAAAAGGAATTTGAGCTCTTTTAGTTATAGCAGCTAATATTATTAATCTACCAATTACTAATATTTCAAATTCATTTTGTATAATTTCTAAATAAAAAATATAATTTCATCTTCCATAATTTAATATTCAAGCAATAGCAAGAAGAAAAGCTACATCTCCAATTCGATTAGATAAGGCAGTTAATATACCAGCATTATAAGATTTAATATTTTGAAAATAAATAACTAAACAATAAGAAACAAGTCCTAATCCATCTCATCCTAATAAAATTCTAATTAAATTTGGTCTAATAATTAATAATATTATTGATAAAACAAACATTAATACTAGTATAATAAATCGATTAATATTATTATCATTTCTTATATATTCCTTTCTATAAAAAATTACTAAAGAAGCAATTATAAGA
			ACAAAAGATATAAACAATAAACTTATTCAATCAAAAAGGAAGGTTATAACAATTCTTGAAGAATTTAAAGAAACTACTTCTCATTCAATAAAATAAATTATATTATTTAATAAAAAATATAAACTTAATAAAAAACATGATAAACTAATAGAAATTAAATAAATAAATCTAATTCTACAAATTGATAAATATTTCACGATCTAAAATGAATTAATTCATATCACTAACACCACAAATTAGTA--------AAACTATTTAAATATAATCATAATATAAATGATTCTCTTTTTAAAATTAATAAATTTAAAGGTAATCAATGTAAAAATATTAATAAATACTCCCGAATTTTTCCTCTTCTAAATGAATATACTCCAGAAAATAATTTTCCATGTTGTCTAAAAGAATATAAATATAAAGTATAAGCAGCTCTAAAAAAAGATAATAATGATAATATAATTATAGAAATTCAAGATCAAGAAACAATTCTATTTAATAAAGAAATTTCTCCTAATAAATTCAATGTAGGAGGAGCTGCTATATTAGCTGATCTTAATAAAAATCATCATAAAGTTATTGAAGGTATAAAATTTAATAACCCCTTATTAATTAATATTCTCCGACTTCCAAGACGTTCATAAGATACATTAGCTAAACAAAATAATCCAGAAGAACATAAACCATGGGCAATTATCAATGTGTAAGAACCAGATAAACCTCAGTAAGTTATAGTTAAAAGTCCTGATAAAACAATTCCTATATGAGCAACAGACGAATAAGCAATTAAAGCCTTTAAATCAGTTTGACGTAAACAAACTAATCTAACTAATACACCTCCTACTAATCTAATTCTAATTCAAACAAATCTATACTTCAAATTTATTAATTGTAAAAAAGCAATAACTCGTAATATCCCATAACCCCCTAATTTTAATATAATACCTGCTAAAATTATAGAACCAGAAACCGGAGCTTCAACATGAGCTTTAGGTAATCATAAATGAACTAAAAATATTGGTATTTTTACTAAAAAAGCACATAATAAACAAAAATATAATAAATCATAATTAAATATAAAATTATTTATTAAATAAAAATTTATAGAACCAATTTTATTTATAACATAAAAAATACCAATTAATATAGGTAAGGAAACTAATAAAGTA-AAAACAATAAATATAC-CCCGCCTGTAAACGTTCTGGTTGATAACCTCAACCTAAAATCAAAAATAATGTAGGAATTAATCTTCTTTCAAAAAATAAATAAAATATGAATAATCTTATTCTTGAAAAAGTCAAAATTAA-------------ATAACAATATTT------AATAAATTTTTATAATTATTATATTTATTAATTCTTTCTCTAGCTAATAATATTAATGAACAAATTCATAAACTTAATAAAATTAATCCATAAGATAATATATCACAACCTAAAAAATAAGAAATTTCTGATCAATA---------------------------------------------------AATTTGTACCATTCAATATATATTATTAATAAAACAAAGAGGACTTAAAAATACTAAAAAAAAAATAATTTTTAACATTATATAATTCTAAAAGATTGAAAATAATCATTTCCATGAGTACGAATTATAGAAACTAAAATTGATAAACCTAAAGCTCCTTCACATACTCTAAATGTTAAAAATATTATTCTAAAATAATTTTCGTAATTTAATATATTTAAATAAATAAATAATATAAAAAATAATATTAAAACAATAAATTCTAAACTTAAAAGTATTGAAAGTAAATGTTTTCGATTAGATACAAAACAAAATAATCCTAAAATAAATAAAATTATAGGTAAACTTCAGTATAAAATTATAATCATTAGTTTTAATAGTTTAATAAAAACATTGGTCTTGTAAATCAAAAATAAGATTATTTCTTTTAAAACTTCAAGAGAAAAGAAATTTCTTTTTCATTAATCCCCAAAATT
			AATATTTTAAATAAACTATCTCTTGAAATTATTCAATTAATATTATACTCATTAATTATTACTACTTCTATTATTTTTCTAAATATAATTCATCCATTAGCTTTAGGATTAACTTTATTAATTCAAACAATTTTTGTATGTATATTAACTGGATTAATAACTAAAAGTTTTTGATATTCATATATTTTATTTTTAATTTTTTTGGGAGGAATACTTGTGTTATTTATTTATGTAACATCTTTAGCTTCTAATGAAATATTTAATTTATCAATTAAATTAACTGTATTTTCTTCATTTATTTTACTTTTTATAATAATTTTATCACTTGTTATTGATAAAACTTCTTCTTCTTTATTTTTAATAAACAATGACATACAATCTATTATTAATATAAATTCTTATTTTATAGAAAATTCTTTATCTTTAAATAAATTATATAATTTTCCTACAAATTTTATTACAATTTTATTAATAAATTATTTATTAATTACTTTAATTGTTGTTGTAAAAATTACAAAATTATTTAAAGGACCTATTCGAATAATATCTTAATTAATGAATAAACCTTTACGAAATTCTCACCCTTTATTTAAAATTGCCAATAACGCTTTAGTAGATTTACCAGCTCCAATTAATATCTCAAGATGATGAAATTTTGGATCATTACTTGGGTTATGTTTAATTATTCAAATTTTAACCGGATTATTTTTAGCTATACATTATACTGCTGATATTAATTTAGCTTTTTATAGTGTTAATCATATTTGTCGAGATGTTAATTATGGTTGATTATTACGAACCTTACACGCTAACGGTGCATCATTTTTTTTTATTTGTATTTATTTACATGTAGGACGAGGAATTTATTATGGTTCATATATATTCACTCCAACTTGATTAATTGGAGTAATTATTTTATTTTTAGTAATAGGAACAGCTTTTATAGGATATGTATTACCTTGAGGACAAATATCATTTTGAGGAGCTACTGTAATTACTAATTTATTATCAGCTATTCCTTATTTAGGTATAGATCTAGTTCAATGATTATGAGGTGGGTTTGCCGTTGATAACGCTACTTTAACTCGATTTTTTACATTCCATTTCATTTTACCATTTATTGTTCTTGCTATAACTATAATTCATTTATTATTTCTTCACCAAACAGGTTCTAATAACCCCATTGGATTAAATTCTAATATTGATAAAATTCCTTTTCATCCATATTTTACATTTAAGGATATTGTAGGATTTATTGTAATAATTTTTATTTTAATTTCATTAGTATTAATTAGACCAAATTTATTAGGAGACCCTGATAATTTTATCCCAGCTAATCCTTTAGTTACACCTGCCCATATTCAACCAGAATGATATTTTTTATTTGCTTATGCTATTTTACGATCAATTCCAAATAAATTAGGAGGAGTCATCGCATTAGTTTTATCAATCGCAATTCTAATAATCTTACCTTTTTATAATTTAAGAAAATTCCGAGGAATTCAATTTTATCCTATTAATCAAGTAATATTTTGATCTATATTAGTTACAGTAATTTTATTAACTTGAATCGGAGCTCGACCAGTTGAAGAACCTTATGTATTAATTGGACAAATTTTAACTGTTGTATATTTCTTATATTATTTAGTAAACCCATTAATTACAAAATGATGAGATAATTTATTAAATTAAATAGTTAATGAGCTTGAATAAGCGTATGTTTTGAAAACATAAGATAGAATTTAATTTTCTATTAACTTTACTAAAAAAAATTATTATAATAAAGAAAATAATAAAATTTTAAATCCAATAAAAAATAATAAATAATTTAAAGAAAAAGATAAAAAACATTTTCAAGCTAGATATATTAATTTATCATAACGAAATCGGGGTAAAGTACCTCGAATTCAAATAAAAACAAAAGAAATAAAAGTTAATTTTATATAAAATAATAAATTAAATACATCACATCCTAAAAAAATAACACAAAATAATATTCT
			TATAAATAAAATTCTTGCATACTCAGCTATAAAAATTAAAGCAAAACCTCCTCTTCTATATTCTACATTAAATCCTGAAACTAATTCTGATTCTCCCTCAGCAAAATCAAAAGGAGTTCGATTAGTTTCAGCTAATGAAATAGTTAATCATACTAAACCTATAGGAAATAAAATAATTAAAAATCATATATAAACTTGATAAAAAAAAAAATAAATTATATTATAACTTCCAATTAAAAAAATAAAAGATAACAAAATTAAAGCTAAACTAACTTCATAAGAAATAGTCTGAGCTACAGCTCGCAAACCTCCTAGTAAAGCATAATTAGAATTAGAAGATCAACCAGCTACTATAACTGTATAAACTCCCAATCTAGTACAACATAAAAAAAATAAACCTCCTAAATTAAATGAATATAATTTTACAAAAAAAGGTATACATATTCAAACAAATAAAGATAAAAATAAAGAAAAAATTGGAGAAATATAATATCTTAAATAATTAGATAATAAAGGATAAGTTTGTTCTTTTGTAAATAATTTAATTGCATCACAAAAAGGTTGAGGAATTCCTATCAAACCAACTTTATTAGGACCTTTACGAATCTGAATATATCCTAAAACTTTTCGTTCTAATAAAGTTAAAAAAGCTACACTCACTAATACACAAATAATTAATAACAAACTTCCAATTAATGATAAAATAAATTCTATATAAAACAAGTACTATTTGTAATAAAAATTACATAAATAAATTCTAAATTTATTGCACTAATCTGCCAAAATAGTTTTACATTAATAATATTCTTATAAAAAATATAATTATTTTAATATTTGGTCCTTTCGTACTAAAATATCACAATTTTTTAAAGATAGAAACCAACCTGGCTTACACCGGTTTGAACTCAGATCATGTAAGAATTTAAAAGTCGAACAGACTTAAAATTTGAACGGCTACACCCAAAATTATATCTTAATCCAACATCGAGGTCGCAATCTTTTTTATCGATATGAACTCTCCAAAAAAATTACGCTGTTATCCCTAAAGTAACTTAATTTTTTAATCATTATTAATGGATCATTTATTCATAAATTAATGTTTTTAAAAATTAAAAGTTTTTTAAATTTTAATATCACCCCAATAAAATATTTTTTTTTATTAAAATTTAATTAATCTTTATAATTAAAATAAAAAAAAAATATAAAGATTTATAGGGTCTTCTCGTCTTTTAAATAAATTTTAGCTTTTTGACTAAAAAATAAAATTCTACAAAAATTTTAAATGAAACAGTTAATATCTCGTCCAACC----ATTCCAGC----AA-----------------------------------------------------------------------AGGTTAGACTTTATATATAATTCAAAAAGACATGTTTTTGTTAAACAGGCGGATATTATTTTTGCCGAATTCTTTATTTAAACTTTTCATAAAAATTAATTTTAACATTATTATATAC-------------------------------------------------------------------------------------------------------------------GCTAATTCTAAGCATATATTTATTAAATTTATTTAATATTTTTAAAAATTTATT-TATAG-TTATCCC------------------------------TAA-------------------------------------------------------------------------------------------------------------------------------------------------------------------------------TATTTAATAAACGCTGATACACAAGGTACAATAAATTAAATTTTCTTTTTAAATAAAAATTTTTCAAATTATTTCAATTTTCTTTTACAATAC
			TAATAAACTATTATTAAAATTATTTTTTCTTTAAACAATACTAAAACTATAAATTTTATAGT-ATTTCTAATAATTAGAAAAAAAATAATAAAAATTAATAAATAAAAACTAAATCAATTTATATTGATTTGCACAAAAATCTTTTCAATGTAAATGAAATACTTTACTTAATAAGCTTTAAATTGTCATTCTAGATACACTTTCCAGTACATCTACTATGTTACGACTTATCTTACCTTAATAATAAGAGCGACGGGC-ATGTGTACATATTTTAGAGCTAAAATCAAATTATTAATCTTTATAATTTTACTACTAAATCCACTTTCAAAAATTTTTTCATAATTTTATCCATATAAATAAATTTATTGTAACCCATTATTACTTAAATATAAGCTACACCTTGATCTGATATAAATTTTTATTAAAATTATTGAATATTATTATTCTTATAAAATATTCTGATAACGACGGTATATAAACTGATTACAAACTCAAGTAAGGTCCATCGTGGATTATCGATTACAAAACAGGTTCCTCTAGATAGACTAAAATACCGCCAAATTTTTTAAGTTTCAAGAACATAACTATTACTACTTTAGCAATTTATTTACATTTTAAATAATAGGGTATCTAATCCTAGTTTTTTATTAAAATTTTTTAACTTCAATTATATTTTTACATAATAATTTAAATATAAAATTTCACTTAATATATTTAATT------------A-AAATTTAATTTAATTATTACTAAAAAAATTTATT-GTAT-AGTGGTATAACCGCGACTGCTGGCACCAATTTGGTCAATACTTTTTAATATTGCTATTTCTAAATTTCTTTAATTAATAAAATTAATTA
		</sequence>
		<sequence>
			<taxon idref="Drosophila_simulans_SRR2396928"/>
			--T-AATTGCCTGATAAAAAGGATTACCTTGATAGGGTAAATCATGCAGTTTTCTGCATTCATTGACTGATTTATATGTTATTTATAAAGAAGGTTTTATATTTAATAGAATTAAACTATTTCTAAAAGTATCAAAAACTTTTGTGCATCATACACCAAAATATATTTATATAAAAAGATAAGCTAATAAAGCTACTGGGTTCATACCCCATTTATAAAGGTTATAGTCCTTTTCTTTTTAATTTTTAATAATTCATCAAAAATTTTATTTATTACAATTATAATTATTGGGACATTAATTACAGTTACATCTAATTCTTGGTTAGGAGCTTGAATAGGTTTAGAAATTAATTTGTTATCTTTTATTCCCCTATTAAGAGATAATAATAATTTAATATCTACAGAAGCTTCTTTAAAATATTTTTTAACCCAAGCTTTAGCTTCAACTGTTTTGTTATTTTCTTCAATTTTATTAATATTAAAAAATAATTTAAATAATGAAATTAATGAATCTTTTACATCCATAATTATTATATCAGCTTTACTATTAAAAAGCGGGGCCGCTCCTTTCCATTTTTGATTTCCTAATATAATGGAAGGTTTAACATGAATAAATGCTTTGATATTAATAACTTGACAAAAAATTGCACCTTTAATACTAATTACTTATCTTAATATTAAATATCTATTATTAATTAGAGTAATTTTATCAGTAATTATCGGAGCTATCGGAGGGTTAAACCAAACTTCTTTACGAAAACTAATAGCATTTTCTTCTATCAATCATTTAGGATGAATACTAAGATCTTTAATAATTAGAGAATCAGTTTGGTTTATTTATTTTTTTTTTTATTCATTTTTATCATTTGTATTAACATTTATATTTAATATTTTTAAATTATTTCATTTAAATCAATTATTTTCTTGATTTGTAAATAGAAAAATTTTAAAATTTACATTATTTATAAATTTTTTATCATTGGGAGGATTGCCCCCATTTTTAGGATTTTTACCAAAATGACTTGTAATCCAACAATTAACATTATGTAATCAATATTTTTTATTATTAATAATAATAATATCAACTTTAATTACATTATTTTTTTATTTACGAATTTGTTATTCTGCTTTTATAATAAATTATTTCGAAAATAATTGAATCATAAAGATAAATATAATTAGTAGTAATACTAATATATATTTAATTATAACTTTTTTTTCAATTTTTGGATTATTTATAATTTCTTTATTTTATTTTATATTTTAAGGCTTTAAGTTAATAAAACTAATAACCTTCAAAGCTATAAATAAAGAAATTTCTTTAAGCCTTAGTAAAAATTACTCCTTCAAAATTGCAGTTTGATATCATTATTGACTATAAGACCTAATAAAAT--GTCCTTATTTGATTAAGAAGAATAAATCTTATAAATAGATTTACAATCTATCGCCTAAACTTCAGCCACTTAATCAGTGACCGCGACAATGATTATTTTCTACAAATCATAAAGATATTGGAACTTTATATTTTATCTTTGGAGCTTGAGCTGGGATAGTCGGAACATCATTAAGAATTTTAATTCGAGCCGAATTAGGACATCCTGGAGCATTAATCGGAGATGACCAAATTTATAATGTAATTGTAACTGCACATGCTTTTATTATAATTTTTTTTATAGTTATACCTATTATAATTGGTGGATTTGGAAATTGATTAGTGCCTTTAATATTAGGTGCCCCTGATATAGCATTCCCGCGAATAAATAATATAAGATTTTGATTACTACCCCCTGCTCTTTCTTTATTATTAGTGAGAAGAATAGTTGAAAACGGAGCTGGGACAGGATGAACTGTTTACCCACCTTTATCTGCTGGAATTGCCCACGGTGGAGCTTCAGTTGATTTAGCTATTTTTTCTTTACACTTAGCGGGAATTTCCTCAATTCTAGGAGCTGTAAATTTTATTACAACTGTAATTAATATACGGTCAACAGGAATTTC
			ATTAGATCGAATACCTTTATTTGTTTGATCAGTAGTAATTACTGCTTTATTATTACTTTTATCATTACCAGTATTAGCTGGAGCTATTACTATATTATTAACAGATCGAAATTTAAACACATCATTTTTTGACCCAGCTGGAGGAGGAGACCCTATTTTATACCAACATTTATTTTGATTTTTTGGTCACCCTGAAGTTTATATTTTAATTTTACCTGGATTCGGAATAATCTCTCATATTATTAGACAAGAATCAGGAAAAAAAGAAACTTTTGGTTCTTTAGGAATAATTTATGCTATATTAGCTATTGGGTTATTAGGATTTATTGTGTGAGCTCATCACATATTTACAGTCGGGATAGACGTTGATACTCGAGCTTATTTCACTTCAGCCACTATAATTATTGCAGTTCCTACTGGTATTAAAATTTTCAGATGATTAGCTACTTTACATGGAACTCAACTTTCTTATTCCCCAGCTATTTTATGAGCTTTAGGATTTGTATTTTTATTTACAGTAGGGGGGTTAACAGGAGTTGTTTTAGCTAATTCATCAGTAGATATTATTTTACATGATACTTACTATGTAGTAGCTCATTTTCATTATGTTTTATCAATAGGAGCTGTATTTGCTATTATAGCAGGTTTTATTCATTGATATCCTTTATTTACTGGTTTAACATTAAATAATAAATGATTAAAAAGTCAATTTATTATTATATTTATTGGAGTAAATTTAACATTTTTTCCTCAACATTTTTTAGGATTAGCTGGGATACCTCGACGATATTCAGATTATCCAGATGCTTACACAACATGAAATGTTGTATCTACTATTGGATCAACTATTTCATTATTAGGAATTCTATTCTTTTTTTATATTATTTGAGAAAGTTTAGTATCACAACGACAAGTAATTTATCCAATTCAATTAAATTCATCTATTGAATGGTATCAAAATACTCCACCAGCTGAACATAGATATTCTGAATTACCACTACTAACAAATTAATTTCTAATATGGCAGATTAGTGCAATAGATTTAAGCTCTATATATAAAGTATTTTACTTTTATTAGAAAATAAATGTCTACATGAGCTAATTTAGGTTTACAAGATAGAGCCTCTCCTTTAATGGAACAATTAATTTTTTTTCACGATCACGCATTATTAATTTTAGTAATAATTACAGTATTAGTGGGATACTTAATATTTATATTATTTTTTAATAATTATGTAAATCGATTTCTTTTACATGGACAACTTATTGAAATAATTTGAACTATTTTACCAGCAATTATTTTATTATTTATTGCTCTTCCTTCTTTACGTTTACTTTACTTATTAGATGAAATTAATGAACCATCCGTAACTTTAAAAAGAATTGGTCATCAATGATATTGAAGCTACGAATATTCAGATTTTAATAATATTGAATTTGATTCATATATAATTCCAACAAATGAATTATCAATTGATGGATTTCGATTATTAGATGTTGATAACCGAGTAATTTTACCTATAAATTCTCAAATTCGAATTTTAGTGACAGCTGCTGACGTTATTCATTCTTGAACAATTCCTGCTTTAGGAGTAAAAGTTGATGGAACACCAGGACGATTAAATCAAACTAATTTTTTTATTAATCGACCAGGTTTATTTTATGGTCAATGTTCAGAAATTTGTGGAGCTAATCATAGATTTATACCAATTGTAATTGAAAGTGTTCCTGTAAATCACTTTATTAAATGAATTTCTAGAAATAATTCTTCATTAGATGACTGAAAGCAAGTATTGGTCTCTTAAACCATTTTATAGTAAATTAGCACTTACTTCTAATGA--AAAAAATTAGTTAAATATATAACATTAGTATGTCAAACTAAAATTATTAAATAATTAATATTTTTTAATCCCACAAATAGCACCAATTAGATGATTATTATTATTTATTATTTTTTCTATTACATTTATTTTATTTTGTTCTATTAATTATTATTCT
			TACATGCCAGATTCACCTAAATCTAATGAATTAAAAAACATTAATTTAAATTCAATAAACTGAAAATGATAACAAATTTATTTTCTGTATTTGACCCTTCAGCTATTTTTAATTTATCACTTAATTGATTAAGAACATTTTTAGGACTTTTAATAATTCCATCAATTTACTGATTAATACCTTCTCGTTATAATATTGTATGAAATTCAATTTTATTAACTCTTCATAAAGAATTCAAAACTTTATTAGGACCATCAGGTCATAATGGATCTACTTTTATTTTTATTTCTTTATTTTCATTAATTTTATTTAATAATTTTATAGGATTATTTCCATATATTTTTACAAGAACAAGTCATTTAACTTTAACTTTATCTTTAGCTTTACCTTTATGATTATGTTTTATATTATACGGTTGAATTAATCATACACAACATATATTTGCTCACTTAGTCCCTCAAGGAACACCTGCTATTTTAATACCTTTTATAGTATGTATTGAAACTATTAGAAATATTATTCGACCTGGAACATTAGCTGTTCGATTAACTGCTAATATAATTGCTGGACATTTATTATTAACTCTTTTAGGAAATACAGGACCTTCTATATCTTATTTATTAGTGACATTTTTATTAACAGCTCAAATTGCTTTATTAGTATTAGAATCAGCTGTAGCTATAATTCAATCTTATGTATTTGCTGTATTAAGAACTCTATACTCTAGAGAAGTAAATTAATGTCTACACACTCAAATCACCCTTTTCATTTAGTGGATTACAGTCCATGACCATTAACAGGAGCTATTGGAGCTATAACAACTGTATCAGGTATAGTAAAATGATTTCATCAATATGATATGTCATTATTTTTATTAGGTAATATTATTACTATTTTAACAGTATATCAATGATGACGAGATGTATCACGAGAAGGAACATATCAAGGTTTACATACTTACGCAGTAACTATTGGTTTACGTTGAGGAATAATCTTATTTATTTTATCAGAAGTTTTATTTTTTGTAAGATTTTTTTGAGCTTTTTTTCATAGAAGTTTATCCCCCGCCATTGAATTAGGAGCATCATGACCTCCTATGGGAATTATTTCATTTAATCCATTCCAAATTCCCTTATTAAATACAGCTATTTTATTAGCTTCAGGAGTTACTGTAACCTGAGCTCATCATAGTCTTATAGAAAATAATCATTCACAAACTACTCAAGGTTTATTTTTCACAGTTTTATTGGGAGTATATTTTACAATACTCCAAGCTTACGAATATATTGAAGCTCCATTTACTATCGCAGATTCAGTTTATGGATCAACATTTTATATAGCAACAGGATTTCATGGAATTCATGTATTAATTGGAACAACTTTTTTATTAGTATGTTTATTACGACATTTAAATAATCACTTTTCAAAAAATCATCATTTTGGATTTGAAGCAGCTGCATGATATTGACATTTTGTTGATGTAGTTTGATTATTTTTATATATCACAATTTACTGGTGAGGAGGATAAGTTAATATTAATTTCATTAATATTAATTTCATTAATATTAATTAAACTAAATTTATTAATAATTAATTATCTATATAGTATAAAAGTATATTTGACTTCCAATCATAAGGTCTATTAATAAATAGTATAGATAATTTTTTCTATTATTTTTATTGCTTTATTAATTTTATTAATCACAACTATTGTTATAATTTTAGCTTCAATTTTATCAAAAAAAGCTTTAATCGACCGAGAAAAAAGATCTCCTTTTGAATGCGGATTTGACCCAAAATCTTCATCTCGATTACCATTTTCTTTACGTTTTTTTTTAATTACTATTATTTTTTTAATTTTTGACGTAGAAATTGCATTAATTTTACCTATAATTATTATTATAAAATATTCTAATATTATAATTTGAACTATTACCTCTATTATTTTCATTTTAATTTTATTAATTGGTCTATATCATGAATGAAATCAAGGAATATTA
			AATTGATCAAATTAAT-TTTAT--ATA---------ATAAAGGGTTGTAGTTAATTATAACATTTGATTTGCATTCAAAAAGTATTGAATATTCAATCTACCTTATTAATTGAATATGAAGCGATTAATTGCAGTTAGTTTCGACCTAACCTTAGGTAATTATTATACCCTTATTCTTTAATTGAAGCCAAAAAGAGGCGTATCACTGTTAATGATATAATTGAATTTTAAATTCCAATTAAGGAAGTATGGTGATCAAGTAAAAGCTGCTAACTTTTTTCTTTTAATGGTTAAATTCCATTTATACTTCTATTTATATAGTTTAAATAAAACCTTACATTTTCATTGTAATAATAAAATATTATATTTTTATAAATTACTAAAATTAATTCATTATATCCAAAGATTTAATAATCTCCGTAACATCTTCAATGTCAAACTCTAAATATAAGCTATTTGGATATAAAAATAATAAAAAATTTATTAAAATTAAAATTCAAAATACAAATAATATTAAATAAATTTTTAAAGAATTATTATGTATTAAAAATAAAGTTTTAGAGTAAGTAGATAATTTTTGGTATAAATGCTGACCCCCAAAATATTCTGACCAACCTTGATCAAAACTTTTTACAATTAATTGGCCATAATTCAAAGGATAAAAAATTATTCCATAAGTTCTAATATAAGGTATAAATCATATAGACCCTAAAAAAGTTCTTAAATTATATATAAACAAAGATTTATTTAAAAAATATAAATTTCTTAACGAAATTAAATACCCAGATAAACCCCCCACAATACATACAAATAATGTTAATAATTTTATATAAATAGGTAAACAAATTATATAAGGAAAAGGAAAAATTAATCAATTTAATATTCTACCTCCAATAATTCTTATAATTAATAATCCTATTATTCCACGAAGTATAATTCAACTTTCATCATTTAATATATTTAAACTACCACAATTTAAATCTCCAGTTATTGAATAATAAACTAATCGAAATGAATATCTAACAGTTAAACCTGTAGAAAAATAATATAAAAAAAATGAAAATATATTAACATTTCTAATTCTAACAATTTCTAAAATTATATCCTTAGAATAAAATCCAGCTAAAAAAGGTATCCCGCATAAAGCTAAATTAGATACATTAAAACAAGCTGAAGTTAAAGGTATATGAATTCTTAATCCCCCTATTAAACGAATATCTTGAGAATTATTTATATTATGAATAATAGCTCCAGCACATATAAATAATAATGCTTTAAATAAAGCATGAGTTAATAAATGAAATATAGCTAATTTAAAAAATCCTATAGATAAAATTCTTATTATTAAACCTAATTGACTTAAAGTAGATAAAGCAATAATTTTTTTTAAATCAAATTCAAAATTAGCTCCTAACCCAGCTATAAATATAGTTAATCCAGATAATAATAATAATAATTGCCCTAACCAAGAAGTTCTTAAAATAATATTAAATCGAATTAATAAATATACACCAGCTGTAACTAAAGTAGAAGAATGAACTAAAGCAGAAACAGGTGTAGGGGCAGCTATAGCTGCTGGTAATCAAGAAGAAAAAGGAATTTGAGCTCTTTTAGTTATAGCAGCTAATATTATTAATCTACCAATTACTAATATTTCAAATTCATTTTGTATAATTTCTAAATAAAAAATATAATTTCATCTTCCATAATTTAATATTCAAGCAATAGCAAGAAGAAAAGCTACATCTCCAATTCGATTAGATAAGGCAGTTAATATACCAGCATTATAAGATTTAATATTTTGAAAATAAATAACTAAACAATAAGAAACAAGTCCTAATCCATCTCATCCTAATAAAATTCTAATTAAATTTGGTCTAATAATTAATAATATTATTGATAAAACAAACATTAATACTAGTATAATAAATCGATTAATATTATTATCATTTCTTATATATTCCTTTCTATAAAAAATTACTAAAGAAGCAATTATAAGA
			ACAAAAGATATAAACAATAAACTTATTCAATCAAAAAGGAAGGTTATAACAATTCTTGAAGAATTTAAAGAAACTACTTCTCATTCAATAAAATAAATTATATTATTTAATAAAAAATATAAACTTAATAAAAAACATGATAAACTAATAGAAATTAAATAAATAAATCTAATTCTACAAATTGATAAATATTTCACGATCTAAAATGAATTAATTCATATCACTAACACCACAAATTAGTATTTTTTTTAAACTATTTAAATATAATCATAATATAAATGATTCTCTTTTTAAAATTAATAAATTTAAAGGTAATCAATGTAAAAATATTAATAAATACTCCCGAATTTTTCCTCTTCTAAATGAATATACTCCAGAAAATAATTTTCCATGTTGTCTAAAAGAATATAAATATAAAGTATAAGCAGCTCTAAAAAAAGATAATAATGATAATATAATTATAGAAATTCAAGATCAAGAAACAATTCTATTTAATAAAGAAATTTCTCCTAATAAATTCAATGTAGGAGGAGCTGCTATATTAGCTGATCTTAATAAAAATCATCATAAAGTTATTGAAGGTATAAAATTTAATAACCCCTTATTAATTAATATTCTCCGACTTCCAAGACGTTCATAAGATACATTAGCTAAACAAAATAATCCAGAAGAACATAAACCATGGGCAATTATCAATGTGTAAGAACCAGATAAACCTCAGTAAGTTATAGTTAAAAGTCCTGATAAAACAATTCCTATATGAGCAACAGACGAATAAGCAATTAAAGCCTTTAAATCAGTTTGACGTAAACAAACTAATCTAACTAATACACCTCCTACTAATCTAATTCTAATTCAAACAAATCTATACTTCAAATTTATTAATTGTAAAAAAGCAATAACTCGTAATATCCCATAACCCCCTAATTTTAATATAATACCTGCTAAAATTATAGAACCAGAAACCGGAGCTTCAACATGAGCTTTAGGTAATCATAAATGAACTAAAAATATTGGTATTTTTACTAAAAAAGCACATAATAAACAAAAATATAATAAATCATAATTAAATATAAAATTATTTATTAAATAAAAATTTATAGAACCAATTTTATTTATAACATAAAAAATACCAATTAATATAGGTAAGGAAACTAATAAAGTATAAAACAATAAATATACACCCGCCTGTAAACGTTCTGGTTGATAACCTCAACCTAAAATCAAAAATAATGTAGGAATTAATCTTCTTTCAAAAAATAAATAAAATATGAATAATCTTATTCTTGAAAAAGTCAAAATTAATAATAATAATAAAATAACAATATTTAATAAAAATAAATTTTTATAATTATTATATTTATTAATTCTTTCTCTAGCTAATAATATTAATGAACAAATTCATAAACTTAATAAAATTAATCCATAAGATAATATATCACAACCTAAAAAATAAGAAATTTCTGATCAATAATTTATAAAATTATTTATTAGTAAAAAAATAAATCTAATAAAAAATATTATAATTTGTACCATTCAATATATATTATTAATAAAACAAAGAGGACTTAAAAATACTAAAAAAAAAATAATTTTTAACATTATATAATTCTAAAAGATTGAAAATAATCATTTCCATGAGTACGAATTATAGAAACTAAAATTGATAAACCTAAAGCTCCTTCACATACTCTAAATGTTAAAAATATTATTCTAAAATAATTTTCGTAATTTAATATATTTAAATAAATAAATAATATAAAAAATAATATTAAAACAATAAATTCTAAACTTAAAAGTATTGAAAGTAAATGTTTTCGATTAGATACAAAACAAAATAATCCTAAAATAAATAAAATTATAGGTAAACTTCAGTATAAAATTATAATCATTAGTTTTAATAGTTTAATAAAAACATTGGTCTTGTAAATCAAAAATAAGATTATTTCTTTTAAAACTTCAAGAGAAAAGAAATTTCTTTTTCATTAATCCCCAAAATT
			AATATTTTAAATAAACTATCTCTTGAAATTATTCAATTAATATTATACTCATTAATTATTACTACTTCTATTATTTTTCTAAATATAATTCATCCATTAGCTTTAGGATTAACTTTATTAATTCAAACAATTTTTGTATGTATATTAACTGGATTAATAACTAAAAGTTTTTGATATTCATATATTTTATTTTTAATTTTTTTGGGAGGAATACTTGTGTTATTTATTTATGTAACATCTTTAGCTTCTAATGAAATATTTAATTTATCAATTAAATTAACTGTATTTTCTTCATTTATTTTACTTTTTATATTAATTTTATCATTTATTATTGACAAAACTTCTTTTTCTCTATTTTTAATAAACAATGACATACAATCTATTATTAATATAAATTCTTATTTTATAGAAAATTCTTTATCTTTAAATAAATTATATAATTTTCCTACAAATTTTATTACAATTTTATTAATAAATTATTTATTAATTACTTTAATTGTTGTTGTAAAAATTACAAAATTATTTAAAGGACCTATTCGAATAATATCTTAATTAATGAATAAACCTTTACGAAATTCTCACCCTTTATTTAAAATTGCCAATAACGCTTTAGTAGATTTACCAGCTCCAATTAATATCTCAAGATGATGAAATTTTGGATCATTACTTGGGTTATGTTTAATTATTCAAATTTTAACCGGATTATTTTTAGCTATACATTATACTGCTGATATTAATTTAGCTTTTTATAGTGTTAATCATATTTGTCGAGATGTTAATTATGGTTGATTATTACGAACCTTACACGCTAACGGTGCATCATTTTTTTTTATTTGTATTTATTTACATGTAGGACGAGGAATTTATTATGGTTCATATATATTCACTCCAACTTGATTAATTGGAGTAATTATTTTATTTTTAGTAATAGGAACAGCTTTTATAGGATATGTATTACCTTGAGGACAAATATCATTTTGAGGAGCTACTGTAATTACTAATTTATTATCAGCTATTCCTTATTTAGGTATAGATCTAGTTCAATGATTATGAGGTGGGTTTGCCGTTGATAACGCTACTTTAACTCGATTTTTTACATTCCATTTCATTTTACCATTTATTGTTCTTGCTATAACTATAATTCATTTATTATTTCTTCACCAAACAGGTTCTAATAACCCCATTGGATTAAATTCTAATATTGATAAAATTCCTTTTCATCCATATTTTACATTTAAGGATATTGTAGGATTTATTGTAATAATTTTTATTTTAATTTCATTAGTATTAATTAGACCAAATTTATTAGGAGACCCTGATAATTTTATCCCAGCTAATCCTTTAGTTACACCTGCCCATATTCAACCAGAATGATATTTTTTATTTGCTTATGCTATTTTACGATCAATTCCAAATAAATTAGGAGGAGTCATCGCATTAGTTTTATCAATCGCAATTCTAATAATCTTACCTTTTTATAATTTAAGAAAATTCCGAGGAATTCAATTTTATCCTATTAATCAAGTAATATTTTGATCTATATTAGTTACAGTAATTTTATTAACTTGAATCGGAGCTCGACCAGTTGAAGAACCTTATGTATTAATTGGACAAATTTTAACTGTTGTATATTTCTTATATTATTTAGTAAACCCATTAATTACAAAATGATGAGATAATTTATTAAATTAAATAGTTAATGAGCTTGAATAAGCGTATGTTTTGAAAACATAAGATAGAATTTAATTTTCTATTAACTTTACTAAAAAAAATTATTATAATAAAGAAAATAATAAAATTTTAAATCCAATAAAAAATAATAAATAATTTAAAGAAAAAGATAAAAAACATTTTCAAGCTAGATATATTAATTTATCATAACGAAATCGGGGTAAAGTACCTCGAATTCAAATAAAAACAAAAGAAATAAAAGTTAATTTTATATAAAATAATAAATTAAATACATCACATCCTAAAAAAATAACACAAAATAATATTCT
			TATAAATAAAATTCTTGCATACTCAGCTATAAAAATTAAAGCAAAACCTCCTCTTCTATATTCTACATTAAATCCTGAAACTAATTCTGATTCTCCCTCAGCAAAATCAAAAGGAGTTCGATTAGTTTCAGCTAATGAAATAGTTAATCATACTAAACCTATAGGAAATAAAATAATTAAAAATCATATATAAACTTGATAAAAAAAAAAATAAATTATATTATAACTTCCAATTAAAAAAATAAAAGATAACAAAATTAAAGCTAAACTAACTTCATAAGAAATAGTCTGAGCTACAGCTCGCAAACCTCCTAGTAAAGCATAATTAGAATTAGAAGATCAACCAGCTACTATAACTGTATAAACTCCCAATCTAGTACAGCATAAAAAAAATAAACCTCCTAAATTAAATGAATATAATTTTACAAAAAAAGGTATACATATTCAAACAAATAAAGATAAAAATAAAGAAAAAATTGGAGAAATATAATATCTTAAATAATTAGATAATAAAGGATAAGTTTGTTCTTTTGTAAATAATTTAATTGCATCACAAAAAGGTTGAGGAATTCCTATCAAACCAACTTTATTAGGACCTTTACGAATCTGAATATATCCTAAAACTTTTCGTTCTAATAAAGTTAAAAAAGCTACACTCACTAATACACAAATAATTAATAACAAACTTCCAATTAATGATAAAATAAATTCTATATAAAACAAGTACTATTTGTAATAAAAATTACATAAATAAATTCTAAATTTATTGCACTAATCTGCCAAAATAGTTTTACATTAATAATATTCTTATAAAAAATATAATTATTTTAATATTTGGTCCTTTCGTACTAAAATATCACAATTTTTTAAAGATAGAAACCAACCTGGCTTACACCGGTTTGAACTCAGATCATGTAAGAATTTAAAAGTCGAACAGACTTAAAATTTGAACGGCTACACCCAAAATTATATCTTAATCCAACATCGAGGTCGCAATCTTTTTTATCGATATGAACTCTCCAAAAAAATTACGCTGTTATCCCTAAAGTAACTTAATTTTTTAATCATTATTAATGGATCATTTATTCATAAATTAATGTTTTTAAAAATTAAAAGTTTTTTAAATTTTAATATCACCCCAATAAAATATTTTTTTTTATTAAAATTTAATTAATCTTTATAATTAAAAT---------ATATAAAGATTTATAGGGTCTTCTCGTCTTTTAAATAAATTTTAGCTTTTTGACTAAAAAATAAAATTCTACAAAAATTTTAAATGAAACAGTTAATATCTCGTCCAACCATTCATTCCAGCCTTCAATTAAAAGACTAATGATTATGCTACCTTTGCACAGTCAAAATACTGCGGCCATTTAAAA-----CAGTGGGCAGGTTAGACTTTATATATAATTCAAAAAGACATGTTTTTGTTAAACAGGCGGATATTATTTTTGCCGAATTCTTTATTTAAACTTTTCATAAAAATTAATTTTAACATTATTATATACTAATTTTATCATTATTGCTTAATTTTATTAATTAAAATTAACATTTTAATAAATAATTAAAATTCAATAAATAATTTAATTTATAAAATAAATTATAACATATTTTTTAATAATTGCTAATTCTAAGCATATATTTA---------------------------------------------------ATATTAAAATTATAAATTAATTAATTAAATAAATAATTAAGTAAATTTATAATTTCTAAATTAAATTTATTTCTTAAAAAACTAGATACCTTTAAAAACGAATAACATTTCATTTCTAATATAATATTATAAATAATTTTGTTACATTAACTTAAATATTATATTAACTCTTTTAAAATCGAGAAAAATAAATATTTATTTTTTATTTAATAAACGCTGATACACAAGGTACAATAAATTAAATTTTCTTTTTAAATAAAAATTTTTCAAATTATTTCAATTTTCTTTTACAATAC
			TAATAAACTATTATTAAAATTATTTTTTCTTTAAACAATACTAAAACTATAAATTTTATAGTTATTTCTAATAATTAGAAAAAAAATAATAAAAATTAATAAATAAAAACTAAATCAATTTATATTGATTTGCACAAAAATCTTTTCAATGTAAATGAAATACTTTACTTAATAAGCTTTAAATTGTCATTCTAGATACACTTTCCAGTACATCTACTATGTTACGACTTATCTTACCTTAATAATAAGAGCGACGGGCGATGTGTACATATTTTAGAGCTAAAATCAAATTATTAATCTTTATAATTTTACTACTAAATCCACTTTCAAAAATTTTTTCATAATTTTATCCATATAAATAAATTTATTGTAACCCATTATTACTTAAATATAAGCTACACCTTGATCTGATATAAATTTTTATTAAAATTATTGAATATTATTATTCTTATAAAATATTCTGATAACGACGGTATATAAACTGATTACAAACTCAAGTAAGGTCCATCGTGGATTATCGATTACAAAACAGGTTCCTCTAGATAGACTAAAATACCGCCAAATTTTTTAAGTTTCAAGAACATAACTATTACTACTTTAGCAATTTATTTACATTTTAAATAATAGGGTATCTAATCCTAGTTTTTTATTAAAATTTTTTAACTTCAATTATATTTTTACATAATAATTTAAATATAAAATTTCACTTAATATATTTAATT------------ATAAATTTAATTTAATTATTACTAAAAAAATTTATTCGTATTAGTGGTATAACCGCGACTGCTGGCACCAATTTGGTCAATACTTTTTAATATTGCTATTTCTAAATTTCTTTAATTAATAAAATTAATTA
		</sequence>
		<sequence>
			<taxon idref="Drosophila_simulans_SRR2396929"/>
			----AATTGCCTGATAAAAAGGATTACCTTGATAGGGTAAATCATGCAGTTTTCTGCATTCATTGACTGATTTATATGTTATTTATAAAGAAGGTTTTATATTTAATAGAATTAAACTATTTCTAAAAGTATCAAAAACTTTTGTGCATCATACACCAAAATATATTTATATAAAAAGATAAGCTAATAAAGCTACTGGGTTCATACCCCATTTATAAAGGTTATAGTCCTTTTCTTTTTAATTTTTAATAATTCATCAAAAATTTTATTTATTACAATTATAATTATTGGGACATTAATTACAGTTACATCTAATTCTTGGTTAGGAGCTTGAATAGGTTTAGAAATTAATTTGTTATCTTTTATTCCCCTATTAAGAGATAATAATAATTTAATATCTACAGAAGCTTCTTTAAAATATTTTTTAACCCAAGCTTTAGCTTCAACTGTTTTGTTATTTTCTTCAATTTTATTAATATTAAAAAATAATTTAAATAATGAAATTAATGAATCTTTTACATCCATAATTATTATATCAGCTTTACTATTAAAAAGCGGGGCCGCTCCTTTCCATTTTTGATTTCCTAATATAATGGAAGGTTTAACATGAATAAATGCTTTGATATTAATAACTTGACAAAAAATTGCACCTTTAATACTAATTACTTATCTTAATATTAAATATCTATTATTAATTAGAGTAATTTTATCAGTAATTATCGGAGCTATCGGAGGGTTAAACCAAACTTCTTTACGAAAACTAATAGCATTTTCTTCTATCAATCATTTAGGGTGAATACTAAGATCTTTAATAATTAGAGAATCAGTTTGGTTTATTTATTTTTTTTTTTATTCATTTTTATCATTTGTATTAACATTTATATTTAATATTTTTAAATTATTTCATTTAAATCAATTATTTTCTTGATTTGTAAATAGAAAAATTTTAAAATTTACATTATTTATAAATTTTTTATCATTGGGAGGATTGCCCCCATTTTTAGGATTTTTACCAAAATGACTTGTAATCCAACAATTAACATTATGTAATCAATATTTTTTATTATTAATAATAATAATATCAACTTTAATTACATTATTTTTTTATTTACGAATTTGTTATTCTGCTTTTATAATAAATTATTTCGAAAATAATTGAATCATAAAGATAAATATAATTAGTAGTAATACTAATATATATTTAATTATAACTTTTTTTTCAATTTTTGGATTATTTATAATTTCTTTATTTTATTTTATATTTTAAGGCTTTAAGTTAATAAAACTAATAACCTTCAAAGCTATAAATAAAGAAATTTCTTTAAGCCTTAGTAAAAATTACTCCTTCAAAATTGCAGTTTGATATCATTATTGACTATAAGACCTAATAAAA---GTCCTTATTTGATTAAGAAGAATAAATCTTATAAATAGATTTACAATCTATCGCCTAAACTTCAGCCACTTAATCAGTGACCGCGACAATGATTATTTTCTACAAATCATAAAGATATTGGAACTTTATATTTTATCTTTGGAGCTTGAGCTGGGATAGTCGGAACATCATTAAGAATTTTAATTCGAGCCGAATTAGGACATCCTGGAGCATTAATCGGAGATGACCAAATTTATAATGTAATTGTAACTGCACATGCTTTTATTATAATTTTTTTTATAGTTATACCTATTATAATTGGTGGATTTGGAAATTGATTAGTGCCTTTAATATTAGGTGCCCCTGATATAGCATTCCCGCGAATAAATAATATAAGATTTTGATTACTACCCCCTGCTCTTTCTTTATTATTAGTGAGAAGAATAGTTGAAAACGGAGCTGGGACAGGATGAACTGTTTACCCACCTTTATCTGCTGGAATTGCCCACGGTGGAGCTTCAGTTGATTTAGCTATTTTTTCTTTACACTTAGCGGGAATTTCCTCAATTCTAGGAGCTGTAAATTTTATTACAACTGTAATTAATATACGGTCAACAGGAATTTC
			ATTAGATCGAATACCTTTATTTGTTTGATCAGTAGTAATTACTGCTTTATTATTACTTTTATCATTACCAGTATTAGCTGGAGCTATTACTATATTATTAACAGATCGAAATTTAAACACATCATTTTTTGACCCAGCTGGAGGAGGAGACCCTATTTTATACCAACATTTATTTTGATTTTTTGGTCACCCTGAAGTTTATATTTTAATTTTACCTGGATTCGGAATAATCTCTCATATTATTAGACAAGAATCAGGAAAAAAAGAAACTTTTGGTTCTTTAGGAATAATTTATGCTATATTAGCTATTGGGTTATTAGGATTTATTGTGTGAGCTCATCACATATTTACAGTCGGGATAGACGTTGATACTCGAGCTTATTTCACTTCAGCCACTATAATTATTGCAGTTCCTACTGGTATTAAAATTTTCAGATGATTAGCTACTTTACATGGAACTCAACTTTCTTATTCCCCAGCTATTTTATGAGCTTTAGGATTTGTATTTTTATTTACAGTAGGGGGGTTAACAGGAGTTGTTTTAGCTAATTCATCAGTAGATATTATTTTACATGATACTTACTATGTAGTAGCTCATTTTCATTATGTTTTATCAATAGGAGCTGTATTTGCTATTATAGCAGGTTTTATTCATTGATATCCTTTATTTACTGGTTTAACATTAAATAATAAATGATTAAAAAGTCAATTTATTATTATATTTATTGGAGTAAATTTAACATTTTTTCCTCAACATTTTTTAGGATTAGCTGGGATACCTCGACGATATTCAGATTATCCAGATGCTTACACAACATGAAATGTTGTATCTACTATTGGATCAACTATTTCATTATTAGGAATTCTATTCTTTTTTTATATTATTTGAGAAAGTTTAGTATCACAACGACAAGTAATTTATCCAATTCAATTAAATTCATCTATTGAATGGTATCAAAATACTCCACCAGCTGAACATAGATATTCTGAATTACCACTACTAACAAATTAATTTCTAATATGGCAGATTAGTGCAATAGATTTAAGCTCTATATATAAAGTATTTTACTTTTATTAGAAAATAAATGTCTACATGAGCTAATTTAGGTTTACAAGATAGAGCCTCTCCTTTAATGGAACAATTAATTTTTTTTCACGATCACGCATTATTAATTTTAGTAATAATTACAGTATTAGTGGGATACTTAATATTTATATTATTTTTTAATAATTATGTAAATCGATTTCTTTTACATGGACAACTTATTGAAATAATTTGAACTATTTTACCAGCAATTATTTTATTATTTATTGCTCTTCCTTCTTTACGTTTACTTTACTTATTAGATGAAATTAATGAACCATCCGTAACTTTAAAAAGAATTGGTCATCAATGATATTGAAGCTACGAATATTCAGATTTTAATAATATTGAATTTGATTCATATATAATTCCAACAAATGAATTATCAATTGATGGATTTCGATTATTAGATGTTGATAACCGAGTAATTTTACCTATAAATTCTCAAATTCGAATTTTAGTGACAGCTGCTGACGTTATTCATTCTTGAACAATTCCTGCTTTAGGAGTAAAAGTTGATGGAACACCAGGACGATTAAATCAAACTAATTTTTTTATTAATCGACCAGGTTTATTTTATGGTCAATGTTCAGAAATTTGTGGAGCTAATCATAGATTTATACCAATTGTAATTGAAAGTGTTCCTGTAAATCACTTTATTAAATGAATTTCTAGAAATAATTCTTCATTAGATGACTGAAAGCAAGTATTGGTCTCTTAAACCATTTTATAGTAAATTAGCACTTACTTCTAATGA--AAAAAATTAGTTAAATATATAACATTAGTATGTCAAACTAAAATTATTAAATAATTAATATTTTTTAATCCCACAAATAGCACCAATTAGATGATTATTATTATTTATTATTTTTTCTATTACATTTATTTTATTTTGTTCTATTAATTATTATTCT
			TACATGCCAGATTCACCTAAATCTAATGAATTAAAAAACATTAATTTAAATTCAATAAACTGAAAATGATAACAAATTTATTTTCTGTATTTGACCCTTCAGCTATTTTTAATTTATCACTTAATTGATTAAGAACATTTTTAGGACTTTTAATAATTCCATCAATTTACTGATTAATACCTTCTCGTTATAATATTGTATGAAATTCAATTTTATTAACTCTTCATAAAGAATTCAAAACTTTATTAGGACCATCAGGTCATAATGGATCTACTTTTATTTTTATTTCTTTATTTTCATTAATTTTATTTAATAATTTTATAGGATTATTTCCATATATTTTTACAAGAACAAGTCATTTAACTTTAACTTTATCTTTAGCTTTACCTTTATGATTATGTTTTATATTATACGGTTGAATTAATCATACACAACATATATTTGCTCACTTAGTCCCTCAAGGAACACCTGCTATTTTAATACCTTTTATAGTATGTATTGAAACTATTAGAAATATTATTCGACCTGGAACATTAGCTGTTCGATTAACTGCTAATATAATTGCTGGACATTTATTATTAACTCTTTTAGGAAATACAGGACCTTCTATATCTTATTTATTAGTAACATTTTTATTAACAGCTCAAATTGCTTTATTAGTATTAGAATCAGCTGTAGCTATAATTCAATCTTATGTATTTGCTGTATTAAGAACTCTATACTCTAGAGAAGTAAATTAATGTCTACACACTCAAATCACCCTTTTCATTTAGTGGATTACAGTCCATGACCATTAACAGGAGCTATTGGAGCTATAACAACTGTATCAGGTATAGTAAAATGATTTCATCAATATGATATGTCATTATTTTTATTAGGTAATATTATTACTATTTTAACAGTATATCAATGATGACGAGATGTATCACGAGAAGGAACATATCAAGGTTTACATACTTACGCAGTAACTATTGGTTTACGTTGAGGAATAATCTTATTTATTTTATCAGAAGTTTTATTTTTTGTAAGATTTTTTTGAGCTTTTTTTCATAGAAGTTTATCCCCCGCCATTGAATTAGGAGCATCATGACCTCCTATGGGAATTATTTCATTTAATCCATTCCAAATTCCCTTATTAAATACAGCTATTTTATTAGCTTCAGGAGTTACTGTAACCTGAGCTCATCATAGTCTTATAGAAAATAATCATTCACAAACTACTCAAGGTTTATTTTTCACAGTTTTATTGGGAGTATATTTTACAATACTCCAAGCTTACGAATATATTGAAGCTCCATTTACTATCGCAGATTCAGTTTATGGATCAACATTTTATATAGCAACAGGATTTCATGGAATTCATGTATTAATTGGAACAACTTTTTTATTAGTATGTTTATTACGACATTTAAATAATCACTTTTCAAAAAATCATCATTTTGGATTTGAAGCAGCTGCATGATATTGACATTTTGTTGATGTAGTTTGATTATTTTTATATATCACAATTTACTGGTGAGGAGGATAAGTTAATATTAATTTCATTAATATTAATTTCATTAATATTAATTAAACTAAATTTATTAATAATTAATTATCTATATAGTATAAAAGTATATTTGACTTCCAATCATAAGGTCTATTAATAAATAGTATAGATAATTTTTTCTATTATTTTTATTGCTTTATTAATTTTATTAATCACAACTATTGTTATAATTTTAGCTTCAATTTTATCAAAAAAAGCTTTAATCGACCGAGAAAAAAGATCTCCTTTTGAATGCGGATTTGACCCAAAATCTTCATCTCGATTACCATTTTCTTTACGTTTTTTTTTAATTACTATTATTTTTTTAATTTTTGACGTAGAAATTGCATTAATTTTACCTATAATTATTATTATAAAATATTCTAATATTATAATTTGAACTATTACCTCTATTATTTTCATTTTAATTTTATTAATTGGTCTATATCATGAATGAAATCAAGGAATATTA
			AATTGATCAAATTAA---TTATAT------------ATAAAGGGTTGTAGTTAATTATAACATTTGATTTGCATTCAAAAAGTATTGAATATTCAATCTACCTTATTAATTGAATATGAAGCGATTAATTGCAGTTAGTTTCGACCTAACCTTAGGTAATTATTATACCCTTATTCTTTAATTGAAGCCAAAAAGAGGCGTATCACTGTTAATGATATAATTGAATTTTAAATTCCAATTAAGGAAGTATGGTGATCAAGTAAAAGCTGCTAACTTTTTTCTTTTAATGGTTAAATTCCATTTATACTTCTATTTATATAGTTTAAATAAAACCTTACATTTTCATTGTAATAATAAAATATTATATTTTTATAAATTACTAAAATTAATTCATTATATCCAAAGATTTAATAATCTCCGTAACATCTTCAATGTCAAACTCTAAATATAAGCTATTTGGATATAAAAATAATAAAAAATTTATTAAAATTAAAATTCAAAATACAAATAATATTAAATAAATTTTTAAAGAATTATTATGTATTAAAAATAAAGTTTTAGAGTAAGTAGATAATTTTTGGTATAAATGCTGACCCCCAAAATATTCTGACCAACCTTGATCAAAACTTTTTACAATTAATTGGCCATAATTCAAAGGATAAAAAATTATTCCATAAGTTCTAATATAAGGTATAAATCATATAGACCCTAAAAAAGTTCTTAAATTATATATAAACAAAGATTTATTTAAAAAATATAAATTTCTTAACGAAATTAAATACCCAGATAAACCCCCCACAATACATACAAATAATGTTAATAATTTTATATAAATAGGTAAACAAATTATATAAGGAAAAGGAAAAATTAATCAATTTAATATTCTACCTCCAATAATTCTTATAATTAATAATCCTATTATTCCACGAAGTATAATTCAACTTTCATCATTTAATATATTTAAACTACCACAATTTAAATCTCCAGTTATTGAATAATAAACTAATCGAAATGAATATCTAACAGTTAAACCTGTAGAAAAATAATATAAAAAAAATGAAAATATATTAACATTTCTAATTCTAACAATTTCTAAAATTATATCCTTAGAATAAAATCCAGCTAAAAAAGGTATCCCGCATAAAGCTAAATTAGATACATTAAAACAAGCTGAAGTTAAAGGTATATGAATTCTTAATCCCCCTATTAAACGAATATCTTGAGAATTATTTATATTATGAATAATAGCTCCAGCACATATAAATAATAATGCTTTAAATAAAGCATGAGTTAATAAATGAAATATAGCTAATTTAAAAAATCCTATAGATAAAATTCTTATTATTAAACCTAATTGACTTAAAGTAGATAAAGCAATAATTTTTTTTAAATCAAATTCAAAATTAGCTCCTAACCCAGCTATAAATATAGTTAATCCAGATAATAATAATAATAATTGCCCTAACCAAGAAGTTCTTAAAATAATATTAAATCGAATTAATAAATATACACCAGCTGTAACTAAAGTAGAAGAATGAACTAAAGCAGAAACAGGTGTAGGGGCAGCTATAGCTGCTGGTAATCAAGAAGAAAAAGGAATTTGAGCTCTTTTAGTTATAGCAGCTAATATTATTAATCTACCAATTACTAATATTTCAAATTCATTTTGTATAATTTCTAAATAAAAAATATAATTTCATCTTCCATAATTTAATATTCAAGCAATAGCAAGAAGAAAAGCTACATCTCCAATTCGATTAGATAAGGCAGTTAATATACCAGCATTATAAGATTTAATATTTTGAAAATAAATAACTAAACAATAAGAAACAAGTCCTAATCCATCTCATCCTAATAAAATTCTAATTAAATTTGGTCTAATAATTAATAATATTATTGATAAAACAAACATTAATACTAGTATAATAAATCGATTAATATTATTATCATTTCTTATATATTCCTTTCTATAAAAAATTACTAAAGAAGCAATTATAAGA
			ACAAAAGATATAAACAATAAACTTATTCAATCAAAAAGGAAGGTTATAACAATTCTTGAAGAATTTAAAGAAACTACTTCTCATTCAATAAAATAAATTATATTATTTAATAAAAAATATAAACTTAATAAAAAACATGATAAACTAATAGAAATTAAATAAATAAATCTAATTCTACAAATTGATAAATATTTCACGATCTAAAATGAATTAATTCATATCACTAACACCACAAATTAGTATTTTTTTTAAACTATTTAAATATAATCATAATATAAATGATTCTCTTTTTAAAATTAATAAATTTAAAGGTAATCAATGTAAAAATATTAATAAATACTCCCGAATTTTTCCTCTTCTAAATGAATATACTCCAGAAAATAATTTTCCATGTTGTCTAAAAGAATATAAATATAAAGTATAAGCAGCTCTAAAAAAAGATAATAATGATAATATAATTATAGAAATTCAAGATCAAGAAACAATTCTATTTAATAAAGAAATTTCTCCTAATAAATTCAATGTAGGAGGAGCTGCTATATTAGCTGATCTTAATAAAAATCATCATAAAGTTATTGAAGGTATAAAATTTAATAACCCCTTATTAATTAATATTCTCCGACTTCCAAGACGTTCATAAGATACATTAGCTAAACAAAATAATCCAGAAGAACATAAACCATGGGCAATTATCAATGTGTAAGAACCAGATAAACCTCAGTAAGTTATAGTTAAAAGTCCTGATAAAACAATTCCTATATGAGCAACAGACGAATAAGCAATTAAAGCCTTTAAATCAGTTTGACGTAAACAAACTAATCTAACTAATACACCTCCTACTAATCTAATTCTAATTCAAACAAATCTATACTTCAAATTTATTAATTGTAAAAAAGCAATAACTCGTAATATCCCATAACCCCCTAATTTTAATATAATACCTGCTAAAATTATAGAACCAGAAACCGGAGCTTCAACATGAGCTTTAGGTAATCATAAATGAACTAAAAATATTGGTATTTTTACTAAAAAAGCACATAATAAACAAAAATATAATAAATCATAATTAAATATAAAATTATTTATTAAATAAAAATTTATAGAACCAATTTTATTTATAACATAAAAAATACCAATTAATATAGGTAAGGAAACTAATAAAGTATAAAACAATAAATATACACCCGCCTGTAAACGTTCTGGTTGATAACCTCAACCTAAAATCAAAAATAATGTAGGAATTAATCTTCTTTCAAAAAATAAATAAAATATGAATAATCTTATTCTTGAAAAAGTCAAAATTAATAATAATAATAAAATAACAATATTTAATAAAAATAAATTTTTATAATTATTATATTTATTAATTCTTTCTCTAGCTAATAATATTAATGAACAAATTCATAAACTTAATAAAATTAATCCATAAGATAATATATCACAACCTAAAAAATAAGAAATTTCTGATCAATAATTTATAAAATTATTTATTAGTAAAAAAATAAATCTAATAAAAAATATTATAATTTGTACCATTCAATATATATTATTAATAAAACAAAGAGGACTTAAAAATACTAAAAAAAAAATAATTTTTAACATTATATAATTCTAAAAGATTGAAAATAATCATTTCCATGAGTACGAATTATAGAAACTAAAATTGATAAACCTAAAGCTCCTTCACATACTCTAAATGTTAAAAATATTATTCTAAAATAATTTTCGTAATTTAATATATTTAAATAAATAAATAATATAAAAAATAATATTAAAACAATAAATTCTAAACTTAAAAGTATTGAAAGTAAATGTTTTCGATTAGATACAAAACAAAATAATCCTAAAATAAATAAAATTATAGGTAAACTTCAGTATAAAATTATAATCATTAGTTTTAATAGTTTAATAAAAACATTGGTCTTGTAAATCAAAAATAAGATTATTTCTTTTAAAACTTCAAGAGAAAAGAAATTTCTTTTTCATTAATCCCCAAAATT
			AATATTTTAAATAAACTATCTCTTGAAATTATTCAATTAATATTATACTCATTAATTATTACTACTTCTATTATTTTTCTAAATATAATTCATCCATTAGCTTTAGGATTAACTTTATTAATTCAAACAATTTTTGTATGTATATTAACTGGATTAATAACTAAAAGTTTTTGATATTCATATATTTTATTTTTAATTTTTTTGGGAGGAATACTTGTGTTATTTATTTATGTAACATCTTTAGCTTCTAATGAAATATTTAATTTATCAATTAAATTAACTGTATTTTCTTCATTAATTTTACTTTTTATATTAATTTTATCATTTATTATTGACAAAACTTCTTCTTCTTTATTTTTAATAAACAATGACATACAATCTATTATTAATATAAATTCTTATTTTATAGAAAATTCTTTATCTTTAAATAAATTATATAATTTTCCTACAAATTTTATTACAATTTTATTAATAAATTATTTATTAATTACTTTAATTGTTGTTGTAAAAATTACAAAATTATTTAAAGGACCTATTCGAATAATATCTTAATTAATGAATAAACCTTTACGAAATTCTCACCCTTTATTTAAAATTGCCAATAACGCTTTAGTAGATTTACCAGCTCCAATTAATATCTCAAGATGATGAAATTTTGGATCATTACTTGGGTTATGTTTAATTATTCAAATTTTAACCGGATTATTTTTAGCTATACATTATACTGCTGATATTAATTTAGCTTTTTATAGTGTTAATCATATTTGTCGAGATGTTAATTATGGTTGATTATTACGAACCTTACACGCTAACGGTGCATCATTTTTTTTTATTTGTATTTATTTACATGTAGGACGAGGAATTTATTATGGTTCATATATATTCACTCCAACTTGATTAATTGGAGTAATTATTTTATTTTTAGTAATAGGAACAGCTTTTATAGGATATGTATTACCTTGAGGACAAATATCATTTTGAGGAGCTACTGTAATTACTAATTTATTATCAGCTATTCCTTATTTAGGTATAGATCTAGTTCAATGATTATGAGGTGGGTTTGCCGTTGATAACGCTACTTTAACTCGATTTTTTACATTCCATTTCATTTTACCATTTATTGTTCTTGCTATAACTATAATTCATTTATTATTTCTTCACCAAACAGGTTCTAATAACCCCATTGGATTAAATTCTAATATTGATAAAATTCCTTTTCATCCATATTTTACATTTAAGGATATTGTAGGATTTATTGTAATAATTTTTATTTTAATTTCATTAGTATTAATTAGACCAAATTTATTAGGAGACCCTGATAATTTTATCCCAGCTAATCCTTTAGTTACACCTGCCCATATTCAACCAGAATGATATTTTTTATTTGCTTATGCTATTTTACGATCAATTCCAAATAAATTAGGAGGAGTCATCGCATTAGTTTTATCAATCGCAATTCTAATAATCTTACCTTTTTATAATTTAAGAAAATTCCGAGGAATTCAATTTTATCCTATTAATCAAGTAATATTTTGATCTATATTAGTTACAGTAATTTTATTAACTTGAATCGGAGCTCGACCAGTTGAAGAACCTTATGTATTAATTGGACAAATTTTAACTGTTGTATATTTCTTATATTATTTAGTAAACCCATTAATTACAAAATGATGAGATAATTTATTAAATTAAATAGTTAATGAGCTTGAATAAGCGTATGTTTTGAAAACATAAGATAGAATTTAATTTTCTATTAACTTTACTAAAAAAAATTATTATAATAAAGAAAATAATAAAATTTTAAATCCAATAAAAAATAATAAATAATTTAAAGAAAAAGATAAAAAACATTTTCAAGCTAGATATATTAATTTATCATAACGAAATCGGGGTAAAGTACCTCGAATTCAAATAAAAACAAAAGAAATAAAAGTTAATTTTATATAAAATAATAAATTAAATACATCACATCCTAAAAAAATAACACAAAATAATATTCT
			TATAAATAAAATTCTTGCATACTCAGCTATAAAAATTAAAGCAAAACCTCCTCTTCTATATTCTACATTAAATCCTGAAACTAATTCTGATTCTCCCTCAGCAAAATCAAAAGGAGTTCGATTAGTTTCAGCTAATGAAATAGTTAATCATACTAAACCTATAGGAAATAAAATAATTAAAAATCATATATAAACTTGATAAAAAAAAAAATAAATTATATTATAACTTCCAATTAAAAAAATAAAAGATAACAAAATTAAAGCTAAACTAACTTCATAAGAAATAGTCTGAGCTACAGCTCGCAAACCTCCTAGTAAAGCATAATTAGAATTAGAAGATCAACCAGCTACTATAACTGTATAAACTCCCAATCTAGTACAGCATAAAAAAAATAAACCTCCTAAATTAAATGAATATAATTTTACAAAAAAAGGTATACATATTCAAACAAATAAAGATAAAAATAAAGAAAAAATTGGAGAAATATAATATCTTAAATAATTAGATAATAAAGGATAAGTTTGTTCTTTTGTAAATAATTTAATTGCATCACAAAAAGGTTGAGGAATTCCTATCAAACCAACTTTATTAGGACCTTTACGAATCTGAATATATCCTAAAACTTTTCGTTCTAATAAAGTTAAAAAAGCTACACTCACTAATACACAAATAATTAATAACAAACTTCCAATTAATGATAAAATAAATTCTATATAAAACAAGTACTATTTGTAATAAAAATTACATAAATAAATTCTAAATTTATTGCACTAATCTGCCAAAATAGTTTTACATTAATAATATTCTTATAAAAAATATAATTATTTTAATATTTGGTCCTTTCGTACTAAAATATCACAATTTTTTAAAGATAGAAACCAACCTGGCTTACACCGGTTTGAACTCAGATCATGTAAGAATTTAAAAGTCGAACAGACTTAAAATTTGAACGGCTACACCCAAAATTATATCTTAATCCAACATCGAGGTCGCAATCTTTTTTATCGATATGAACTCTCCAAAAAAATTACGCTGTTATCCCTAAAGTAACTTAATTTTTTAATCATTATTAATGGATCATTTATTCATAAATTAATGTTTTTAAAAATTAAAAGTTTTTTAAATTTTAATATCACCCCAATAAAATATTTTTTTTTATTAAAATTTAATTAATCTTTATAATTAAAATAAAAAAAAAATATAAAGATTTATAGGGTCTTCTCGTCTTTTAAATAAATTTTAGCTTTTTGACTAAAAAATAAAATTCTACAAAAATTTTAAATGAAACAGTTAATATCTCGTCCAACCATTCATTCCAGCCTTCAATTAAAAGACTAATGATTATGCTACCTTTGCACAGTCAAAATACTGCGGCCATTTAAAA-----CAGTGGGCAGGTTAGACTTTATATATAATTCAAAAAGACATGTTTTTGTTAAACAGGCGGATATTATTTTTGCCGAATTCTTTATTTAAACTTTTCATAAAAATTAATTTTAACATTATTATATACTAATTTTATCATTATTGCTTAATTTTATTAATTAAAATTAACATTTTAATAAATAATTAAAATTCAATAAATAATTTAATTTATAAAATAAATTATAACATATTTTTTAATAATTGCTAATTCTAAGCATATATTTATTAAATTTATTTAATATTTTTAAAAATTTATTTTATAGCTTATCCCATA-AAT---------------------------------------------------------ATTAAATTTATTTCTTAAAAAACTAGATACCTTTAAAAACGAATAACATTTCATTTCTAATATAATATTATAAATAATTTTGTTACATTAACTTAAATATTATATTAACTCTTTTAAAATCGAGAAAAATAAATATTTATTTTTTATTTAATAAACGCTGATACACAAGGTACAATAAATTAAATTTTCTTTTTAAATAAAAATTTTTCAAATTATTTCAATTTTCTTTTACAATAC
			TAATAAACTATTATTAAAATTATTTTTTCTTTAAACAATACTAAAACTATAAATTTTATAGTTATTTCTAATAATTAGAAAAAAAATAATAAAAATTAATAAATAAAAACTAAATCAATTTATATTGATTTGCACAAAAATCTTTTCAATGTAAATGAAATACTTTACTTAATAAGCTTTAAATTGTCATTCTAGATACACTTTCCAGTACATCTACTATGTTACGACTTATCTTACCTTAATAATAAGAGCGACGGGCGATGTGTACATATTTTAGAGCTAAAATCAAATTATTAATCTTTATAATTTTACTACTAAATCCACTTTCAAAAATTTTTTCATAATTTTATCCATATAAATAAATTTATTGTAACCCATTATTACTTAAATATAAGCTACACCTTGATCTGATATAAATTTTTATTAAAATTATTGAATATTATTATTCTTATAAAATATTCTGATAACGACGGTATATAAACTGATTACAAACTCAAGTAAGGTCCATCGTGGATTATCGATTACAAAACAGGTTCCTCTAGATAGACTAAAATACCGCCAAATTTTTTAAGTTTCAAGAACATAACTATTACTACTTTAGCAATTTATTTACATTTTAAATAATAGGGTATCTAATCCTAGTTTTTTATTAAAATTTTTTAACTTCAATTATATTTTTACATAATAATTTAAATATAAAATTTCACTTAATATATTTAATT------------ATAAATTTAATTTAATTATTACTAAAAAAATTTATTCGTATTAGTGGTATAACCGCGACTGCTGGCACCAATTTGGTCAATACTTTTTAATATTGCTATTTCTAAATTTCTTTAATTAATAAAATTAATTA
		</sequence>
		<sequence>
			<taxon idref="Drosophila_simulans_SRR2396935"/>
			----A-TT-CCTGATAAAAAGGATTACCTTGATAGGGTAAATCATGCAGTTTTCTGCATTCATTGACTGATTTATATGTTATTTATAAAGAAGGTTTTATATTTAATAGAATTAAACTATTTCTAAAAGTATCAAAAACTTTTGTGCATCATACACCAAAATATATTTATATAAAAAGATAAGCTAATAAAGCTACTGGGTTCATACCCCATTTATAAAGGTTATAGTCCTTTTCTTTTTAATTTTTAATAATTCATCAAAAATTTTATTTATTACAATTATAATTATTGGGACATTAATTACAGTTACATCTAATTCTTGGTTAGGAGCTTGAATAGGTTTAGAAATTAATTTGTTATCTTTTATTCCCCTATTAAGAGATAATAATAATTTAATATCTACAGAAGCTTCTTTAAAATATTTTTTAACCCAAGCTTTAGCTTCAACTGTTTTGTTATTTTCTTCAATTTTATTAATATTAAAAAATAATTTAAATAATGAAATTAATGAATCTTTTACATCCATAATTATTATATCAGCTTTACTATTAAAAAGCGGGGCCGCTCCTTTCCATTTTTGATTTCCTAATATAATGGAAGGTTTAACATGAATAAATGCTTTGATATTAATAACTTGACAAAAAATTGCACCTTTAATACTAATTACTTATCTTAATATTAAATATCTATTATTAATTAGAGTAATTTTATCAGTAATTATCGGAGCTATCGGAGGGTTAAACCAAACTTCTTTACGAAAACTAATAGCATTTTCTTCTATTAATCATTTAGGGTGAATACTAAGATCTTTAATAATTAGAGAATCAGTTTGGTTTATTTATTTTTTTTTTTATTCATTTTTATCATTTGTATTAACATTTATATTTAATATTTTTAAATTATTTCATTTAAATCAATTATTTTCTTGATTTGTAAATAGAAAAATTTTAAAATTTACATTATTTATAAATTTTTTATCATTGGGAGGATTGCCCCCATTTTTAGGATTTTTACCAAAATGACTTGTAATCCAACAATTAACATTATGTAATCAATATTTTTTATTATTAATAATAATAATATCAACTTTAATTACATTATTTTTTTATTTACGAATTTGTTATTCTGCTTTTATAATAAATTATTTCGAAAATAATTGAATCATAAAGATAAATATAATTAGTAGTAATACTAATATATATTTAATTATAACTTTTTTTTCAATTTTTGGATTATTTATAATTTCTTTATTTTATTTTATATTTTAAGGCTTTAAGTTAATAAAACTAATAACCTTCAAAGCTATAAATAAAGAAATTTCTTTAAGCCTTAGTAAAAATTACTCCTTCAAAATTGCAGTTTGATATCATTATTGACTATAAGACCTAATAAAA---GTCCTTATTTGATTAAGAAGAATAAATCTTATAAATAGATTTACAATCTATCGCCTAAACTTCAGCCACTTAATCAGTGACCGCGACAATGATTATTTTCTACAAATCATAAAGATATTGGAACTTTATATTTTATCTTTGGAGCTTGAGCTGGGATAGTCGGAACATCATTAAGAATTTTAATTCGAGCCGAATTAGGACATCCTGGAGCATTAATCGGAGATGACCAAATTTATAATGTAATTGTAACTGCACATGCTTTTATTATAATTTTTTTTATAGTTATACCTATTATAATTGGTGGATTTGGAAATTGATTAGTGCCTTTAATATTAGGTGCCCCTGATATAGCATTCCCGCGAATAAATAATATAAGATTTTGATTACTACCCCCTGCTCTTTCTTTATTATTAGTGAGAAGAATAGTTGAAAACGGAGCTGGGACAGGATGAACTGTTTACCCACCTTTATCTGCTGGAATTGCCCACGGTGGAGCTTCAGTTGATTTAGCTATTTTTTCTTTACACTTAGCGGGAATTTCCTCAATTCTAGGAGCTGTAAATTTTATTACAACTGTAGTTAATATACGGTCAACAGGAATTTC
			ATTAGATCGAATACCTTTATTTGTTTGATCAGTAGTAATTACTGCTTTATTATTACTTTTATCATTACCAGTATTAGCTGGAGCTATTACTATATTATTAACAGATCGAAATTTAAACACATCATTTTTTGACCCAGCTGGAGGAGGAGACCCTATTTTATACCAACATTTATTTTGATTTTTTGGTCACCCTGAAGTTTATATTTTAATTTTACCTGGATTCGGAATAATCTCTCATATTATTAGACAAGAATCAGGAAAAAAAGAAACTTTTGGTTCTTTAGGAATAATTTATGCTATATTAGCTATTGGGTTATTAGGATTTATTGTGTGAGCTCATCACATATTTACAGTCGGGATAGACGTTGATACTCGAGCTTATTTCACTTCAGCCACTATAATTATTGCAGTTCCTACTGGTATTAAAATTTTCAGATGATTAGCTACTTTACATGGAACTCAACTTTCTTATTCCCCAGCTATTTTATGAGCTTTAGGATTTGTATTTTTATTTACAGTAGGGGGGTTAACAGGAGTTGTTTTAGCTAATTCATCAGTAGATATTATTTTACATGATACTTACTATGTAGTAGCTCATTTTCATTATGTTTTATCAATAGGAGCTGTATTTGCTATTATAGCAGGTTTTATTCATTGATATCCTTTATTTACTGGTTTAACATTAAATAATAAATGATTAAAAAGTCAATTTATTATTATATTTATTGGAGTAAATTTAACATTTTTTCCTCAACATTTTTTAGGATTAGCTGGGATACCTCGACGATATTCAGATTATCCAGATGCTTACACAACATGAAATGTTGTATCTACTATTGGATCAACTATTTCATTATTAGGAATTCTATTCTTTTTTTATATTATTTGAGAAAGTTTAGTATCACAACGACAAGTAATTTATCCAATTCAATTAAATTCATCTATTGAATGGTATCAAAATACTCCACCAGCTGAACATAGATATTCTGAATTACCACTACTAACAAATTAATTTCTAATATGGCAGATTAGTGCAATAGATTTAAGCTCTATATATAAAGTATTTTACTTTTATTAGAAAATAAATGTCTACATGAGCTAATTTAGGTTTACAAGATAGAGCCTCTCCTTTAATGGAACAATTAATTTTTTTTCACGATCACGCATTATTAATTTTAGTAATAATTACAGTATTAGTGGGATACTTAATATTTATATTATTTTTTAATAATTATGTAAATCGATTTCTTTTACATGGACAACTTATTGAAATAATTTGAACTATTTTACCAGCAATTATTTTATTATTTATTGCTCTTCCTTCTTTACGTTTACTTTACTTATTAGATGAAATTAATGAACCATCCGTAACTTTAAAAAGAATTGGTCATCAATGATATTGAAGCTACGAATATTCAGATTTTAATAATATTGAATTTGATTCATATATAATTCCAACAAATGAATTATCAATTGATGGATTTCGATTATTAGATGTTGATAACCGAGTAATTTTACCTATAAATTCTCAAATTCGAATTTTAGTGACAGCTGCTGACGTTATTCATTCTTGAACAATTCCTGCTTTAGGAGTAAAAGTTGATGGAACACCAGGACGATTAAATCAAACTAATTTTTTTATTAATCGACCAGGTTTATTTTATGGTCAATGTTCAGAAATTTGTGGAGCTAATCATAGATTTATACCAATTGTAATTGAAAGTGTTCCTGTAAATCACTTTATTAAATGAATTTCTAGAAATAATTCTTCATTAGATGACTGAAAGCAAGTATTGGTCTCTTAAACCATTTTATAGTAAATTAGCACTTACTTCTAATGA--AAAAAATTAGTTAAATATATAACATTAGTATGTCAAACTAAAATTATTAAATAATTAATATTTTTTAATCCCACAAATAGCACCAATTAGATGATTATTATTATTTATTATTTTTTCTATTACATTTATTTTATTTTGTTCTATTAATTATTATTCT
			TACATGCCAGATTCACCTAAATCTAATGAATTAAAAAACATTAATTTAAATTCAATAAACTGAAAATGATAACAAATTTATTTTCTGTATTTGACCCTTCAGCTATTTTTAATTTATCACTTAATTGATTAAGAACATTTTTAGGACTTTTAATAATTCCATCAATTTACTGATTAATACCTTCTCGTTATAATATTGTATGAAATTCAATTTTATTAACTCTTCATAAAGAATTCAAAACTTTATTAGGACCATCAGGTCATAATGGATCTACTTTTATTTTTATTTCTTTATTTTCATTAATTTTATTTAATAATTTTATAGGATTATTTCCATATATTTTTACAAGAACAAGTCATTTAACTTTAACTTTATCTTTAGCTTTACCTTTATGATTATGTTTTATATTATACGGTTGAATTAATCATACACAACATATATTTGCTCACTTAGTCCCTCAAGGAACACCTGCTATTTTAATACCTTTTATAGTATGTATTGAAACTATTAGAAATATTATTCGACCTGGAACATTAGCTGTTCGATTAACTGCTAATATAATTGCTGGACATTTATTATTAACTCTTTTAGGAAATACAGGACCTTCTATATCTTATTTATTAGTGACATTTTTATTAACAGCTCAAATTGCTTTATTAGTATTAGAATCAGCTGTAGCTATAATTCAATCTTATGTATTTGCTGTATTAAGAACTCTATACTCTAGAGAAGTAAATTAATGTCTACACACTCAAATCACCCTTTTCATTTAGTGGATTACAGTCCATGACCATTAACAGGAGCTATTGGAGCTATAACAACTGTATCAGGTATAGTAAAATGATTTCATCAATATGATATGTCATTATTTTTATTAGGTAATATTATTACTATTTTAACAGTATATCAATGATGACGAGATGTATCACGAGAAGGAACATATCAAGGTTTACATACTTACGCAGTAACTATTGGTTTACGTTGAGGAATAATCTTATTTATTTTATCAGAAGTTTTATTTTTTGTAAGATTTTTTTGAGCTTTTTTTCATAGAAGTTTATCCCCCGCCATTGAATTAGGAGCATCATGACCTCCTATGGGAATTATTTCATTTAATCCATTCCAAATTCCCTTATTAAATACAGCTATTTTATTAGCTTCAGGAGTTACTGTAACCTGAGCTCATCATAGTCTTATAGAAAATAATCATTCACAAACTACTCAAGGTTTATTTTTCACAGTTTTATTGGGAGTATATTTTACAATACTCCAAGCTTACGAATATATTGAAGCTCCATTTACTATCGCAGATTCAGTTTATGGATCAACATTTTATATAGCAACAGGATTTCATGGAATTCATGTATTAATTGGAACAACTTTTTTATTAGTATGTTTATTACGACATTTAAATAATCACTTTTCAAAAAATCATCATTTTGGATTTGAAGCAGCTGCATGATATTGACATTTTGTTGATGTAGTTTGATTATTTTTATATATCACAATTTACTGGTGAGGAGGATAAGTTAATATTAATT-------TATTAATTTCATTAATATTAATTAAACTAAATTTATTAATAATTAATTATCTATATAGTATAAAAGTATATTTGACTTCCAATCATAAGGTCTATTAATAAATAGTATAGATAATTTTTTCTATTATTTTTATTGCTTTATTAATTTTATTAATCACAACTATTGTTATAATTTTAGCTTCAATTTTATCAAAAAAAGCTTTAATCGACCGAGAAAAAAGATCTCCTTTTGAATGCGGATTTGACCCAAAATCTTCATCTCGATTACCATTTTCTTTACGTTTTTTTTTAATTACTATTATTTTTTTAATTTTTGACGTAGAAATTGCATTAATTTTACCTATAATTATTATTATAAAATATTCTAATATTATAATTTGAACTATTACCTCTATTATTTTCATTTTAATTTTATTAATTGGTCTATATCATGAATGAAATCAAGGAATATTA
			AATTGATCAAATTAA--TT-ATAT------------ATAAAGGGTTGTAGTTAATTATAACATTTGATTTGCATTCAAAAAGTATTGAATATTCAATCTACCTTATTAATTGAATATGAAGCGATTAATTGCAGTTAGTTTCGACCTAACCTTAGGTAATTATTATACCCTTATTCTTTAATTGAAGCCAAAAAGAGGCGTATCACTGTTAATGATATAATTGAATTTTAAATTCCAATTAAGGAAGTATGGTGATCAAGTAAAAGCTGCTAACTTTTTTCTTTTAATGGTTAAATTCCATTTATACTTCTATTTATATAGTTTAAATAAAACCTTACATTTTCATTGTAATAATAAAATATTATATTTTTATAAATTACTAAAATTAATTCATTATATCCAAAGATTTAATAATCTCCGTAACATCTTCAATGTCAAACTCTAAATATAAGCTATTTGGATATAAAAATAATAAAAAATTTATTAAAATTAAAATTCAAAATACAAATAATATTAAATAAATTTTTAAAGAATTATTATGTATTAAAAATAAAGTTTTAGAGTAAGTAGATAATTTTTGGTATAAATGCTGACCCCCAAAATATTCTGACCAACCTTGATCAAAACTTTTTACAATTAATTGGCCATAATTCAAAGGATAAAAAATTATTCCATAAGTTCTAATATAAGGTATAAATCATATAGACCCTAAAAAAGTTCTTAAATTATATATAAACAAAGATTTATTTAAAAAATATAAATTTCTTAACGAAATTAAATACCCAGATAAACCCCCCACAATACATACAAATAATGTTAATAATTTTATATAAATAGGTAAACAAATTATATAAGGAAAAGGAAAAATTAATCAATTTAATATTCTACCTCCAATAATTCTTATAATTAATAATCCTATTATTCCACGAAGTATAATTCAACTTTCATCATTTAATATATTTAAACTACCACAATTTAAATCTCCAGTTATTGAATAATAAACTAATCGAAATGAATATCTAACAGTTAAACCTGTAGAAAAATAATATAAAAAAAATGAAAATATATTAACATTTCTAATTCTAACAATTTCTAAAATTATATCCTTAGAATAAAATCCAGCTAAAAAAGGTATCCCGCATAAAGCTAAATTAGATACATTAAAACAAGCTGAAGTTAAAGGTATATGAATTCTTAATCCCCCTATTAAACGAATATCTTGAGAATTATTTATATTATGAATAATAGCTCCAGCACATATAAATAATAATGCTTTAAATAAAGCATGAGTTAATAAATGAAATATAGCTAATTTAAAAAATCCTATAGATAAAATTCTTATTATTAAACCTAATTGACTTAAAGTAGATAAAGCAATAATTTTTTTTAAATCAAATTCAAAATTAGCTCCTAACCCAGCTATAAATATAGTTAATCCAGATAATAATAATAATAATTGCCCTAACCAAGAAGTTCTTAAAATAATATTAAATCGAATTAATAAATATACACCAGCTGTAACTAAAGTAGAAGAATGAACTAAAGCAGAAACAGGTGTAGGGGCAGCTATAGCTGCTGGTAATCAAGAAGAAAAAGGAATTTGAGCTCTTTTAGTTATAGCAGCTAATATTATTAATCTACCAATTACTAATATTTCAAATTCATTTTGTATAATTTCTAAATAAAAAATATAATTTCATCTTCCATAATTTAATATTCAAGCAATAGCAAGAAGAAAAGCTACATCTCCAATTCGATTAGATAAGGCAGTTAATATACCAGCATTATAAGATTTAATATTTTGAAAATAAATAACTAAACAATAAGAAACAAGTCCTAATCCATCTCATCCTAATAAAATTCTAATTAAATTTGGTCTAATAATTAATAATATTATTGATAAAACAAACATTAATACTAGTATAATAAATCGATTAATATTATTATCATTTCTTATATATTCCTTTCTATAAAAAATTACTAAAGAAGCAATTATAAGA
			ACAAAAGATATAAACAATAAACTTATTCAATCAAAAAGGAAGGTTATAACAATTCTTGAAGAATTTAAAGAAACTACTTCTCATTCAATAAAATAAATTATATTATTTAATAAAAAATATAAACTTAATAAAAAACATGATAAACTAATAGAAATTAAATAAATAAATCTAATTCTACAAATTGATAAATATTTCACGATCTAAAATGAATTAATTCATATCACTAACACCACAAATTAGTATTTTTTTTAAACTATTTAAATATAATCATAATATAAATGATTCTCTTTTTAAAATTAATAAATTTAAAGGTAATCAATGTAAAAATATTAATAAATACTCCCGAATTTTTCCTCTTCTAAATGAATATACTCCAGAAAATAATTTTCCATGTTGTCTAAAAGAATATAAATATAAAGTATAAGCAGCTCTAAAAAAAGATAATAATGATAATATAATTATAGAAATTCAAGATCAAGAAACAATTCTATTTAATAAAGAAATTTCTCCTAATAAATTCAATGTAGGAGGAGCTGCTATATTAGCTGATCTTAATAAAAATCATCATAAAGTTATTGAAGGTATAAAATTTAATAACCCCTTATTAATTAATATTCTCCGACTTCCAAGACGTTCATAAGATACATTAGCTAAACAAAATAATCCAGAAGAACATAAACCATGGGCAATTATCAATGTGTAAGAACCAGATAAACCTCAGTAAGTTATAGTTAAAAGTCCTGATAAAACAATTCCTATATGAGCAACAGACGAATAAGCAATTAAAGCCTTTAAATCAGTTTGACGTAAACAAACTAATCTAACTAATACACCTCCTACTAATCTAATTCTAATTCAAACAAATCTATACTTCAAATTTATTAATTGTAAAAAAGCAATAACTCGTAATATCCCATAACCCCCTAATTTTAATATAATACCTGCTAAAATTATAGAACCAGAAACCGGAGCTTCAACATGAGCTTTAGGTAATCATAAATGAACTAAAAATATTGGTATTTTTACTAAAAAAGCACATAATAAACAAAAATATAATAAATCATAATTAAATATAAAATTATTTATTAAATAAAAATTTATAGAACCAATTTTATTTATAACATAAAAAATACCAATTAATATAGGTAAGGAAACTAATAAAGTA-AAAACAA-AAATAT-C-CCCGCCTGTAAACGT------------------CCTAAAATCAAAAATAATGTAGGAATTAATCTTCTTTCAAAAAATAAATAAAATATGAATAATCTTATTCTTGAAAAAGTCAAAATTAATAATAATAATAAAAT---AATAT----------------------------------------------------TAATAATATTAATGAACAAATTCATAAACTTAATAAAATTAATCCATAAGATAATATATCACAACCTAAAAAATAAGAAATTTCTGATCAATAATTTATAAAATTATTTATTA-TAAAAAAATAAATCTAATAAAAAATATTATAATTTGTACCATTCAATATATATTATTAATAAAACAAAGAGGACTTAAAAATACTAAAAAAAAAATAATTTTTAACATTATATAATTCTAAAA-ATTGAAAATAATCATTTCCATGAGTACGAATTATAGAAACTAAAATTGATAAACCTAAAGCTCCTTCACATACTCTAAATGTTAAAAATATTATTCTAAAATAATTTTCGTAATTTAATATATTTAAATAAATAAATAATATAAAAAATAATATTAAAACAATAAATTCTAAACTTAAAAGTATTGAAAGTAAATGTTTTCGATTAGATACAAAACAAAATAATCCTAAAATAAATAAAATTATAGGTAAACTTCAGTATAAAATTATAATCATTAGTTTTAATAGTTTAATAAAAACATTGGTCTTGTAAATCAAAAATAAGATTATTTCTTTTAAAACTTCAAGAGAAAAGAAATTTCTTTTTCATTAATCCCCAAAATT
			AATATTTTAAATAAACTATCTCTTGAAATTATTCAATTAATATTATACTCATTAATTATTACTACTTCTATTATTTTTCTAAATATAATTCATCCATTAGCTTTAGGATTAACTTTATTAATTCAAACAATTTTTGTATGTATATTAACTGGATTAATAACTAAAAGTTTTTGATATTCATATATTTTATTTTTAATTTTTTTGGGAGGAATACTTGTGTTATTTATTTATGTAACATCTTTAGCTTCTAATGAAATATTTAATTTATCAATTAAATTAACTG---------------------------------------------------------------------TATTTTTAATAAACAATGACATACAATCTATTATTAATATAAATTCTTATTTTATAGAAAATTCTTTATCTTTAAATAAATTATATAATTTTCCTACAAATTTTATTACAATTTTATTAATAAATTATTTATTAATTACTTTAATTGTTGTTGTAAAAATTACAAAATTATTTAAAGGACCTATTCGAATAATATCTTAATTAATGAATAAACCTTTACGAAATTCTCACCCTTTATTTAAAATTGCCAATAACGCTTTAGTAGATTTACCAGCTCCAATTAATATCTCAAGATGATGAAATTTTGGATCATTACTTGGGTTATGTTTAATTATTCAAATTTTAACCGGATTATTTTTAGCTATACATTATACTGCTGATATTAATTTAGCTTTTTATAGTGTTAATCATATTTGTCGAGATGTTAATTATGGTTGATTATTACGAACCTTACACGCTAACGGTGCATCATTTTTTTTTATTTGTATTTATTTACATGTAGGACGAGGAATTTATTATGGTTCATATATATTCACTCCAACTTGATTAATTGGAGTAATTATTTTATTTTTAGTAATAGGAACAGCTTTTATAGGATATGTATTACCTTGAGGACAAATATCATTTTGAGGAGCTACTGTAATTACTAATTTATTATCAGCTATTCCTTATTTAGGTATAGATCTAGTTCAATGATTATGAGGTGGGTTTGCCGTTGATAACGCTACTTTAACTCGATTTTTTACATTCCATTTCATTTTACCATTTATTGTTCTTGCTATAACTATAATTCATTTATTATTTCTTCACCAAACAGGTTCTAATAACCCCATTGGATTAAATTCTAATATTGATAAAATTCCTTTTCATCCATATTTTACATTTAAGGATATTGTAGGATTTATTGTAATAATTTTTATTTTAATTTCATTAGTATTAATTAGACCAAATTTATTAGGAGACCCTGATAATTTTATCCCAGCTAATCCTTTAGTTACACCTGCCCATATTCAACCAGAATGATATTTTTTATTTGCTTATGCTATTTTACGATCAATTCCAAATAAATTAGGAGGAGTCATCGCATTAGTTTTATCAATCGCAATTCTAATAATCTTACCTTTTTATAATTTAAGAAAATTCCGAGGAATTCAATTTTATCCTATTAATCAAGTAATATTTTGATCTATATTAGTTACAGTAATTTTATTAACTTGAATCGGAGCTCGACCAGTTGAAGAACCTTATGTATTAATTGGACAAATTTTAACTGTTGTATATTTCTTATATTATTTAGTAAACCCATTAATTACAAAATGATGAGATAATTTATTAAATTAAATAGTTAATGAGCTTGAATAAGCGTATGTTTTGAAAACATAAGATAGAATTTAATTTTCTATTAACTTTACTAAAAAAAATTATTATAATAAAGAAAATAATAAAATTTTAAATCCAATAAAAAATAATAAATAATTTAAAGAAAAAGATAAAAAACATTTTCAAGCTAGATATATTAATTTATCATAACGAAATCGGGGTAAAGTACCTCGAATTCAAATAAAAACAAAAGAAATAAAAGTTAATTTTATATAAAATAATAAATTAAATACATCACATCCTAAAAAAATAACACAAAATAATATTCT
			TATAAATAAAATTCTTGCATACTCAGCTATAAAAATTAAAGCAAAACCTCCTCTTCTATATTCTACATTAAATCCTGAAACTAATTCTGATTCTCCCTCAGCAAAATCAAAAGGAGTTCGATTAGTTTCAGCTAATGAAATAGTTAATCATACTAAACCTATAGGAAATAAAATAATTAAAAATCATATATAAACTTGATAAAAAAAAAAATAAATTATATTATAACTTCCAATTAAAAAAATAAAAGATAACAAAATTAAAGCTAAACTAACTTCATAAGAAATAGTCTGAGCTACAGCTCGCAAACCTCCTAGTAAAGCATAATTAGAATTAGAAGATCAACCAGCTACTATAACTGTATAAACTCCCAATCTAGTACAGCATAAAAAAAATAAACCTCCTAAATTAAATGAATATAATTTTACAAAAAAAGGTATACATATTCAAACAAATAAAGATAAAAATAAAGAAAAAATTGGAGAAATATAATATCTTAAATAATTAGATAATAAAGGATAAGTTTGTTCTTTTGTAAATAATTTAATTGCATCACAAAAAGGTTGAGGAATTCCTATCAAACCAACTTTATTAGGACCTTTACGAATCTGAATATATCCTAAAACTTTTCGTTCTAATAAAGTTAAAAAAGCTACACTCACTAATACACAAATAATTAATAACAAACTTCCAATTAATGATAAAATAAATTCTATATAAAACAAGTACTATTTGTAATAAAAATTACATAAATAAATTCTAAATTTATTGCACTAATCTGCCAAAATAGTTTTACATTAATAATATTCTTATAAAAAATATAATTATTTTAATATTTGGTCCTTTCGTACTAAAATATCACAATTTTTTAAAGATAGAAACCAACCTGGCTTACACCGGTTTGAACTCAGATCATGTAAGAATTTAAAAGTCGAACAGACTTAAAATTTGAACGGCTACACCCAAAATTATATCTTAATCCAACATCGAGGTCGCAATCTTTTTTATCGATATGAACTCTCCAAAAAAATTACGCTGTTATCCCTAAAGTAACTTAATTTTTTAATCATTATTAATGGATCATTTATTCATAAATTAATGTTTTTAAAAATTAAAAGTTTTTTAAATTTTAATATCACCCCAATAAAATATTTTTTTTTATTAAAATTTAATTAATCTT-ATAATTAAAAT---------ATATAAAGATTTATAGGGTCTTCTCGTCTTTTAAATAAATTTTAGCTTTTTGACTAAAAAATAAAATTCTACAAAAATTTTAAATGAAACAGTTAATATCTCGTCCAACCATTCATTCCAGCCTTCAATTAAAAGACTAAT-ATTATGCTACCTTTGCA------------------------------------------------------ATATAATTCAAAAAGA-ATGTTTTTGTTAAACAGGCGGATATTATTTTTGCCGAATTCTTTATTTAAACTTTTCATAAAAATTAATTTTAACATTATTATATAC-------------------------------------------------------------------------------------------------------------------------------------------------------------------------------------------------------------------------------------------------------------------------------------------------------------------------------------------------------ATATTATATTAACTCTTTTAAAATCGAGAAAAATAAATATTTATTTTTTATTTAATAA-CGCTGATACACAAGGTACAATAAATTAAATTTTCTTTTTAAATAAAAATTTTTCAAATTATTTCAATTTTCTTTTACAATAC
			TAATAAACTATTATTAAAATTATTTTTTCTTTAAACAATACTAAAACTATAAATTTTATAGTTATTTCTAATAATTAGAAAAAAAATAATAAAAATTAATAAATAAAAACTAAATCAATTTATATTGATTTGCACAAAAATCTTTTCAATGTAAATGAAATACTTTACTTAATAAGCTTTAAATTGTCATTCTAGATACACTTTCCAGTACATCTACTATGTTACGACTTATCTTACCTTAATAATAAGAGCGACGGGCGATGTGTACATATTTTAGAGCTAAAATCAAATTATTAATCTTTATAATTTTACTACTAAATCCACTTTCAAAAATTTTTTCATAATTTTATCCATATAAATAAATTTATTGTAACCCATTATTACTTAAATATAAGCTACACCTTGATCTGATATAAATTTTTATTAAAATTATTGAATATTATTATTCTTATAAAATATTCTGATAACGACGGTATATAAACTGATTACAAACTCAAGTAAGGTCCATCGTGGATTATCGATTACAAAACAGGTTCCTCTAGATAGACTAAAATACCGCCAAATTTTTTAAGTTTCAAGAACATAACTATTACTACTTTAGCAATTTATTTACATTTTAAATAATAGGGTATCTAATCCTAGTTTTTTATTAAAATTTTTTAACTTCAATTATATTTTTACATAATAATTTAAATATAAAATTTCACTTAA-ATA-----------------------------------------------------------------GTATAACCGCGACTGCTGGCACCAATTTGGTCAATACTTTTTAAT----------------------------------------
		</sequence>
		<sequence>
			<taxon idref="Drosophila_simulans_SRR2396940"/>
			----AATTGCCTGATAAAAAGGATTACCTTGATAGGGTAAATCATGCAGTTTTCTGCATTCATTGACTGATTTATATGTTATTTATAAAGAAGGTTTTATATTTAATAGAATTAAACTATTTCTAAAAGTATCAAAAACTTTTGTGCATCATACACCAAAATATATTTATATAAAAAGATAAGCTAATAAAGCTACTGGGTTCATACCCCATTTATAAAGGTTATAGTCCTTTTCTTTTTAATTTTTAATAATTCATCAAAAATTTTATTTATTACAATTATAATTATTGGGACATTAATTACAGTTACATCTAATTCTTGGTTAGGAGCTTGAATAGGTTTAGAAATTAATTTGTTATCTTTTATTCCCCTATTAAGAGATAATAATAATTTAATATCTACAGAAGCTTCTTTAAAATATTTTTTAACCCAAGCTTTAGCTTCAACTGTTTTGTTATTTTCTTCAATTTTATTAATATTAAAAAATAATTTAAATAATGAAATTAATGAATCTTTTACATCCATAATTATTATATCAGCTTTACTATTAAAAAGCGGGGCCGCTCCTTTCCATTTTTGATTTCCTAATATAATGGAAGGTTTAACATGAATAAATGCTTTGATATTAATAACTTGACAAAAAATTGCACCTTTAATACTAATTACTTATCTTAATATTAAATATCTATTATTAATTAGAGTAATTTTATCAGTAATTATCGGAGCTATCGGAGGGTTAAACCAAACTTCTTTACGAAAACTAATAGCATTTTCTTCTATCAATCATTTAGGGTGAATACTAAGATCTTTAATAATTAGAGAATCAGTTTGGTTTATTTATTTTTTTTTTTATTCATTTTTATCATTTGTATTAACATTTATATTTAATATTTTTAAATTATTTCATTTAAATCAATTATTTTCTTGATTTGTAAATAGAAAAATTTTAAAATTTACATTATTTATAAATTTTTTATCATTGGGAGGATTGCCCCCATTTTTAGGATTTTTACCAAAATGACTTGTAATCCAACAATTAACATTATGTAATCAATATTTTTTATTATTAATAATAATAATATCAACTTTAATTACATTATTTTTTTATTTACGAATTTGTTATTCTGCTTTTATAATAAATTATTTCGAAAATAATTGAATCATAAAGATAAATATAATTAGTAGTAATACTAATATATATTTAATTATAACTTTTTTTTCAATTTTTGGATTATTTATAATTTCTTTATTTTATTTTATATTTTAAGGCTTTAAGTTAATAAAACTAATAACCTTCAAAGCTATAAATAAAGAAATTTCTTTAAGCCTTAGTAAAAATTACTCCTTCAAAATTGCAGTTTGATATCATTATTGACTATAAGACCTAATAAAA---GTCCTTATTTGATTAAGAAGAATAAATCTTATAAATAGATTTACAATCTATCGCCTAAACTTCAGCCACTTAATCAGTGACCGCGACAATGATTATTTTCTACAAATCATAAAGATATTGGAACTTTATATTTTATCTTTGGAGCTTGAGCTGGGATAGTCGGAACATCATTAAGAATTTTAATTCGAGCCGAATTAGGACATCCTGGAGCATTAATCGGAGATGACCAAATTTATAATGTAATTGTAACTGCACATGCTTTTATTATAATTTTTTTTATAGTTATACCTATTATAATTGGTGGATTTGGAAATTGATTAGTGCCTTTAATATTAGGTGCCCCTGATATAGCATTCCCGCGAATAAATAATATAAGATTTTGATTACTACCCCCTGCTCTTTCTTTATTATTAGTGAGAAGAATAGTTGAAAACGGAGCTGGGACAGGATGAACTGTTTACCCACCTTTATCTGCTGGAATTGCCCACGGTGGAGCTTCAGTTGATTTAGCTATTTTTTCTTTACACTTAGCGGGAATTTCCTCAATTCTAGGAGCTGTAAATTTTATTACAACTGTAATTAATATACGGTCAACAGGAATTTC
			ATTAGATCGAATACCTTTATTTGTTTGATCAGTAGTAATTACTGCTTTATTATTACTTTTATCATTACCAGTATTAGCTGGAGCTATTACTATATTATTAACAGATCGAAATTTAAACACATCATTTTTTGACCCAGCTGGAGGAGGAGACCCTATTTTATACCAACATTTATTTTGATTTTTTGGTCACCCTGAAGTTTATATTTTAATTTTACCTGGATTCGGAATAATCTCTCATATTATTAGACAAGAATCAGGAAAAAAAGAAACTTTTGGTTCTTTAGGAATAATTTATGCTATATTAGCTATTGGGTTATTAGGATTTATTGTGTGAGCTCATCACATATTTACAGTCGGGATAGACGTTGATACTCGAGCTTATTTCACTTCAGCCACTATAATTATTGCAGTTCCTACTGGTATTAAAATTTTCAGATGATTAGCTACTTTACATGGAACTCAACTTTCTTATTCCCCAGCTATTTTATGAGCTTTAGGATTTGTATTTTTATTTACAGTAGGGGGGTTAACAGGAGTTGTTTTAGCTAATTCATCAGTAGATATTATTTTACATGATACTTACTATGTAGTAGCTCATTTTCATTATGTTTTATCAATAGGAGCTGTATTTGCTATTATAGCAGGTTTTATTCATTGATATCCTTTATTTACTGGTTTAACATTAAATAATAAATGATTAAAAAGTCAATTTATTATTATATTTATTGGAGTAAATTTAACATTTTTTCCTCAACATTTTTTAGGATTAGCTGGGATACCTCGACGATATTCAGATTATCCAGATGCTTACACAACATGAAATGTTGTATCTACTATTGGATCAACTATTTCATTATTAGGAATTCTATTCTTTTTTTATATTATTTGAGAAAGTTTAGTATCACAACGACAAGTAATTTATCCAATTCAATTAAATTCATCTATTGAATGGTATCAAAATACTCCACCAGCTGAACATAGATATTCTGAATTACCACTACTAACAAATTAATTTCTAATATGGCAGATTAGTGCAATAGATTTAAGCTCTATATATAAAGTATTTTACTTTTATTAGAAAATAAATGTCTACATGAGCTAATTTAAGTTTACAAGATAGAGCCTCTCCTTTAATGGAACAATTAATTTTTTTTCACGATCACGCATTATTAATTTTAGTAATAATTACAGTATTAGTGGGATACTTAATATTTATATTATTTTTTAATAATTATGTAAATCGATTTCTTTTACATGGACAACTTATTGAAATAATTTGAACTATTTTACCAGCAATTATTTTATTATTTATTGCTCTTCCTTCTTTACGTTTACTTTACTTATTAGATGAAATTAATGAACCATCCGTAACTTTAAAAAGAATTGGTCATCAATGATATTGAAGCTACGAATATTCAGATTTTAATAATATTGAATTTGATTCATATATAATTCCAACAAATGAATTATCAATTGATGGATTTCGATTATTAGATGTTGATAACCGAGTAATTTTACCTATAAATTCTCAAATTCGAATTTTAGTGACAGCTGCTGACGTTATTCATTCTTGAACAATTCCTGCTTTAGGAGTAAAAGTTGATGGAACACCAGGACGATTAAATCAAACTAATTTTTTTATTAATCGACCAGGTTTATTTTATGGTCAATGTTCAGAAATTTGTGGAGCTAATCATAGATTTATACCAATTGTAATTGAAAGTGTTCCTGTAAATCACTTTATTAAATGAATTTCTAGAAATAATTCTTCATTAGATGACTGAAAGCAAGTATTGGTCTCTTAAACCATTTTATAGTAAATTAGCACTTACTTCTAATGA--AAAAAATTAGTTAAATATATAACATTAGTATGTCAAACTAAAATTATTAAATAATTAATATTTTTTAATCCCACAAATAGCACCAATTAGATGATTATTATTATTTATTATTTTTTCTATTACATTTATTTTATTTTGTTCTATTAATTATTATTCT
			TACATGCCAGATTCACCTAAATCTAATGAATTAAAAAACATTAATTTAAATTCAATAAACTGAAAATGATAACAAATTTATTTTCTGTATTTGACCCTTCAGCTATTTTTAATTTATCACTTAATTGATTAAGAACATTTTTAGGACTTTTAATAATTCCATCAATTTACTGATTAATACCTTCTCGTTATAATATTGTATGAAATTCAATTTTATTAACTCTTCATAAAGAATTCAAAACTTTATTAGGACCATCAGGTCATAATGGATCTACTTTTATTTTTATTTCTTTATTTTCATTAATTTTATTTAATAATTTTATAGGATTATTTCCATATATTTTTACAAGAACAAGTCATTTAACTTTAACTTTATCTTTAGCTTTACCTTTATGATTATGTTTTATATTATACGGTTGAATTAATCATACACAACATATATTTGCTCACTTAGTCCCTCAAGGAACACCTGCTATTTTAATACCTTTTATAGTATGTATTGAAACTATTAGAAATATTATTCGACCTGGAACATTAGCTGTTCGATTAACTGCTAATATAATTGCTGGACATTTATTATTAACTCTTTTAGGAAATACAGGACCTTCTATATCTTATTTATTAGTGACATTTTTATTAACAGCTCAAATTGCTTTATTAGTATTAGAATCAGCTGTAGCTATAATTCAATCTTATGTATTTGCTGTATTAAGAACTCTATACTCTAGAGAAGTAAATTAATGTCTACACACTCAAATCACCCTTTTCATTTAGTGGATTACAGTCCATGACCATTAACAGGAGCTATTGGAGCTATAACAACTGTATCAGGTATAGTAAAATGATTTCATCAATATGATATGTCATTATTTTTATTAGGTAATATTATTACTATTTTAACAGTATATCAATGATGACGAGATGTATCACGAGAAGGAACATATCAAGGTTTACATACTTACGCAGTAACTATTGGTTTACGTTGAGGAATAATCTTATTTATTTTATCAGAAGTTTTATTTTTTGTAAGATTTTTTTGAGCTTTTTTTCATAGAAGTTTATCCCCCGCCATTGAATTAGGAGCATCATGACCTCCTATGGGAATTATTTCATTTAATCCATTCCAAATTCCCTTATTAAATACAGCTATTTTATTAGCTTCAGGAGTTACTGTAACCTGAGCTCATCATAGTCTTATAGAAAATAATCATTCACAAACTACTCAAGGTTTATTTTTCACAGTTTTATTGGGAGTATATTTTACAATACTCCAAGCTTACGAATATATTGAAGCTCCATTTACTATCGCAGATTCAGTTTATGGATCAACATTTTATATAGCAACAGGATTTCATGGAATTCATGTATTAATTGGAACAACTTTTTTATTAGTATGTTTATTACGACATTTAAATAATCACTTTTCAAAAAATCATCATTTTGGATTTGAAGCAGCTGCATGATATTGACATTTTGTTGATGTAGTTTGATTATTTTTATATATCACAATTTACTGGTGAGGAGGATAAGTTAATATTAATT---TTAATATTAATTTCATTAATATTAATTAAACTAAATTTATTAATAATTAATTATCTATATAGTATAAAAGTATATTTGACTTCCAATCATAAGGTCTATTAATAAATAGTATAGATAATTTTTTCTATTATTTTTATTGCTTTATTAATTTTATTAATCACAACTATTGTTATAATTTTAGCTTCAATTTTATCAAAAAAAGCTTTAATCGACCGAGAAAAAAGATCTCCTTTTGAATGCGGATTTGACCCAAAATCTTCATCTCGATTACCATTTTCTTTACGTTTTTTTTTAATTACTATTATTTTTTTAATTTTTGACGTAGAAATTGCATTAATTTTACCTATAATTATTATTATAAAATATTCTAATATTATAATTTGAACTATTACCTCTATTATTTTCATTTTAATTTTATTAATTGGTCTATATCATGAATGAAATCAAGGAATATTA
			AATTGATCAAATTAA--TT-AT--------------ATAAAGGGTTGTAGTTAATTATAACATTTGATTTGCATTCAAAAAGTATTGAATATTCAATCTACCTTATTAATTGAATATGAAGCGATTAATTGCAGTTAGTTTCGACCTAACCTTAGGTAATTATTATACCCTTATTCTTTAATTGAAGCCAAAAAGAGGCGTATCACTGTTAATGATATAATTGAATTTTAAATTCCAATTAAGGAAGTATGGTGATCAAGTAAAAGCTGCTAACTTTTTTCTTTTAATGGTTAAATTCCATTTATACTTCTATTTATATAGTTTAAATAAAACCTTACATTTTCATTGTAATAATAAAATATTATATTTTTATAAATTACTAAAATTAATTCATTATATCCAAAGATTTAATAATCTCCGTAACATCTTCAATGTCAAACTCTAAATATAAGCTATTTGGATATAAAAATAATAAAAAATTTATTAAAATTAAAATTCAAAATACAAATAATATTAAATAAATTTTTAAAGAATTATTATGTATTAAAAATAAAGTTTTAGAGTAAGTAGATAATTTTTGGTATAAATGCTGACCCCCAAAATATTCTGACCAACCTTGATCAAAACTTTTTACAATTAATTGGCCATAATTCAAAGGATAAAAAATTATTCCATAAGTTCTAATATAAGGTATAAATCATATAGACCCTAAAAAAGTTCTTAAATTATATATAAACAAAGATTTATTTAAAAAATATAAATTTCTTAACGAAATTAAATACCCAGATAAACCCCCCACAATACATACAAATAATGTTAATAATTTTATATAAATAGGTAAACAAATTATATAAGGAAAAGGAAAAATTAATCAATTTAATATTCTACCTCCAATAATTCTTATAATTAATAATCCTATTATTCCACGAAGTATAATTCAACTTTCATCATTTAATATATTTAAACTACCACAATTTAAATCTCCAGTTATTGAATAATAAACTAATCGAAATGAATATCTAACAGTTAAACCTGTAGAAAAATAATATAAAAAAAATGAAAATATATTAACATTTCTAATTCTAACAATTTCTAAAATTATATCCTTAGAATAAAATCCAGCTAAAAAAGGTATCCCGCATAAAGCTAAATTAGATACATTAAAACAAGCTGAAGTTAAAGGTATATGAATTCTTAATCCCCCTATTAAACGAATATCTTGAGAATTATTTATATTATGAATAATAGCTCCAGCACATATAAATAATAATGCTTTAAATAAAGCATGAGTTAATAAATGAAATATAGCTAATTTAAAAAATCCTATAGATAAAATTCTTATTATTAAACCTAATTGACTTAAAGTAGATAAAGCAATAATTTTTTTTAAATCAAATTCAAAATTAGCTCCTAACCCAGCTATAAATATAGTTAATCCAGATAATAATAATAATAATTGCCCTAACCAAGAAGTTCTTAAAATAATATTAAATCGAATTAATAAATATACACCAGCTGTAACTAAAGTAGAAGAATGAACTAAAGCAGAAACAGGTGTAGGGGCAGCTATAGCTGCTGGTAATCAAGAAGAAAAAGGAATTTGAGCTCTTTTAGTTATAGCAGCTAATATTATTAATCTACCAATTACTAATATTTCAAATTCATTTTGTATAATTTCTAAATAAAAAATATAATTTCATCTTCCATAATTTAATATTCAAGCAATAGCAAGAAGAAAAGCTACATCTCCAATTCGATTAGATAAGGCAGTTAATATACCAGCATTATAAGATTTAATATTTTGAAAATAAATAACTAAACAATAAGAAACAAGTCCTAATCCATCTCATCCTAATAAAATTCTAATTAAATTTGGTCTAATAATTAATAATATTATTGATAAAACAAACATTAATACTAGTATAATAAATCGATTAATATTATTATCATTTCTTATATATTCCTTTCTATAAAAAATTACTAAAGAAGCAATTATAAGA
			ACAAAAGATATAAACAATAAACTTATTCAATCAAAAAGGAAGGTTATAACAATTCTTGAAGAATTTAAAGAAACTACTTCTCATTCAATAAAATAAATTATATTATTTAATAAAAAATATAAACTTAATAAAAAACATGATAAACTAATAGAAATTAAATAAATAAATCTAATTCTACAAATTGATAAATATTTCACGATCTAAAATGAATTAATTCATATCACTAACACCACAAATTAGTATTTTTTTTAAACTATTTAAATATAATCATAATATAAATGATTCTCTTTTTAAAATTAATAAATTTAAAGGTAATCAATGTAAAAATATTAATAAATACTCCCGAATTTTTCCTCTTCTAAATGAATATACTCCAGAAAATAATTTTCCATGTTGTCTAAAAGAATATAAATATAAAGTATAAGCAGCTCTAAAAAAAGATAATAATGATAATATAATTATAGAAATTCAAGATCAAGAAACAATTCTATTTAATAAAGAAATTTCTCCTAATAAATTCAATGTAGGAGGAGCTGCTATATTAGCTGATCTTAATAAAAATCATCATAAAGTTATTGAAGGTATAAAATTTAATAACCCCTTATTAATTAATATTCTCCGACTTCCAAGACGTTCATAAGATACATTAGCTAAACAAAATAATCCAGAAGAACATAAACCATGGGCAATTATCAATGTGTAAGAACCAGATAAACCTCAGTAAGTTATAGTTAAAAGTCCTGATAAAACAATTCCTATATGAGCAACAGACGAATAAGCAATTAAAGCCTTTAAATCAGTTTGACGTAAACAAACTAATCTAACTAATACACCTCCTACTAATCTAATTCTAATTCAAACAAATCTATACTTCAAATTTATTAATTGTAAAAAAGCAATAACTCGTAATATCCCATAACCCCCTAATTTTAATATAATACCTGCTAAAATTATAGAACCAGAAACCGGAGCTTCAACATGAGCTTTAGGTAATCATAAATGAACTAAAAATATTGGTATTTTTACTAAAAAAGCACATAATAAACAAAAATATAATAAATCATAATTAAATATAAAATTATTTATTAAATAAAAATTTATAGAACCAATTTTATTTATAACATAAAAAATACCAATTAATATAGGTAAGGAAACTAATAAAGTATAAAACAATAAATATACACCCGCCTGTAAACGTTCTGGTTGATAACCTCAACCTAAAATCAAAAATAATGTAGGAATTAATCTTCTTTCAAAAAATAAATAAAATATGAATAATCTTATTCTTGAAAAAGTCAAAATTAATAATAATAATAAAATAACAATATTTAATAAAAATAAATTTTTATAATTATTATATTTATTAATTCTTTCTCTAGCTAATAATATTAATGAACAAATTCATAAACTTAATAAAATTAATCCATAAGATAATATATCACAACCTAAAAAATAAGAAATTTCTGATCAATAATTTATAAAATTATTTATTAGTAAAAAAATAAATCTAATAAAAAATATTATAATTTGTACCATTCAATATATATTATTAATAAAACAAAGAGGACTTAAAAATACTAAAAAAAAAATAATTTTTAACATTATATAATTCTAAAAGATTGAAAATAATCATTTCCATGAGTACGAATTATAGAAACTAAAATTGATAAACCTAAAGCTCCTTCACATACTCTAAATGTTAAAAATATTATTCTAAAATAATTTTCGTAATTTAATATATTTAAATAAATAAATAATATAAAAAATAATATTAAAACAATAAATTCTAAACTTAAAAGTATTGAAAGTAAATGTTTTCGATTAGATACAAAACAAAATAATCCTAAAATAAATAAAATTATAGGTAAACTTCAGTATAAAATTATAATCATTAGTTTTAATAGTTTAATAAAAACATTGGTCTTGTAAATCAAAAATAAGATTATTTCTTTTAAAACTTCAAGAGAAAAGAAATTTCTTTTTCATTAATCCCCAAAATT
			AATATTTTAAATAAACTATCTCTTGAAATTATTCAATTAATATTATACTCATTAATTATTACTACTTCTATTATTTTTCTAAATATAATTCATCCATTAGCTTTAGGATTAACTTTATTAATTCAAACAATTTTTGTATGTATATTAACTGGATTAATAACTAAAAGTTTTTGATATTCATATATTTTATTTTTAATTTTTTTGGGAGGAATACTTGTGTTATTTATTTATGTAACATCTTTAGCTTCTAATGAAATATTTAATTTATCAATTAAATTAACTGTATTTTCTTCATTTATTTTGATTTTTATATTAATTTTATCACTTGTTATTGACAAAACTTCTTCTTCTTTATTTTTAATAAACAATGACATACAATCTATTATTAATATAAATTCTTATTTTATAGAAAATTCTTTATCTTTAAATAAATTATATAATTTTCCTACAAATTTTATTACAATTTTATTAATAAATTATTTATTAATTACTTTAATTGTTGTTGTAAAAATTACAAAATTATTTAAAGGACCTATTCGAATAATATCTTAATTAATGAATAAACCTTTACGAAATTCTCACCCTTTATTTAAAATTGCCAATAACGCTTTAGTAGATTTACCAGCTCCAATTAATATCTCAAGATGATGAAATTTTGGATCATTACTTGGGTTATGTTTAATTATTCAAATTTTAACCGGATTATTTTTAGCTATACATTATACTGCTGATATTAATTTAGCTTTTTATAGTGTTAATCATATTTGTCGAGATGTTAATTATGGTTGATTATTACGAACCTTACACGCTAACGGTGCATCATTTTTTTTTATTTGTATTTATTTACATGTAGGACGAGGAATTTATTATGGTTCATATATATTCACTCCAACTTGATTAATTGGAGTAATTATTTTATTTTTAGTAATAGGAACAGCTTTTATAGGATATGTATTACCTTGAGGACAAATATCATTTTGAGGAGCTACTGTAATTACTAATTTATTATCAGCTATTCCTTATTTAGGTATAGATCTAGTTCAATGATTATGAGGTGGGTTTGCCGTTGATAACGCTACTTTAACTCGATTTTTTACATTCCATTTCATTTTACCATTTATTGTTCTTGCTATAACTATAATTCATTTATTATTTCTTCACCAAACAGGTTCTAATAACCCCATTGGATTAAATTCTAATATTGATAAAATTCCTTTTCATCCATATTTTACATTTAAGGATATTGTAGGATTTATTGTAATAATTTTTATTTTAATTTCATTAGTATTAATTAGACCAAATTTATTAGGAGACCCTGATAATTTTATCCCAGCTAATCCTTTAGTTACACCTGCCCATATTCAACCAGAATGATATTTTTTATTTGCTTATGCTATTTTACGATCAATTCCAAATAAATTAGGAGGAGTCATCGCATTAGTTTTATCAATCGCAATTCTAATAATCTTACCTTTTTATAATTTAAGAAAATTCCGAGGAATTCAATTTTATCCTATTAATCAAGTAATATTTTGATCTATATTAGTTACAGTAATTTTATTAACTTGAATCGGAGCTCGACCAGTTGAAGAACCTTATGTATTAATTGGACAAATTTTAACTGTTGTATATTTCTTATATTATTTAGTAAACCCATTAATTACAAAATGATGAGATAATTTATTAAATTAAATAGTTAATGAGCTTGAATAAGCGTATGTTTTGAAAACATAAGATAGAATTTAATTTTCTATTAACTTTACTAAAAAAAATTATTATAATAAAGAAAATAATAAAATTTTAAATCCAATAAAAAATAATAAATAATTTAAAGAAAAAGATAAAAAACATTTTCAAGCTAGATATATTAATTTATCATAACGAAATCGGGGTAAAGTACCTCGAATTCAAATAAAAACAAAAGAAATAAAAGTTAATTTTATATAAAATAATAAATTAAATACATCACATCCTAAAAAAATAACACAAAATAATATTCT
			TATAAATAAAATTCTTGCATACTCAGCTATAAAAATTAAAGCAAAACCTCCTCTTCTATATTCTACATTAAATCCTGAAACTAATTCTGATTCTCCCTCAGCAAAATCAAAAGGAGTTCGATTAGTTTCAGCTAATGAAATAGTTAATCATACTAAACCTATAGGAAATAAAATAATTAAAAATCATATATAAACTTGATAAAAAAAAAAATAAATTATATTATAACTTCCAATTAAAAAAATAAAAGATAACAAAATTAAAGCTAAACTAACTTCATAAGAAATAGTCTGAGCTACAGCTCGCAAACCTCCTAGTAAAGCATAATTAGAATTAGAAGATCAACCAGCTACTATAACTGTATAAACTCCCAATCTAGTACAACATAAAAAAAATAAACCTCCTAAATTAAATGAATATAATTTTACAAAAAAAGGTATACATATTCAAACAAATAAAGATAAAAATAAAGAAAAAATTGGAGAAATATAATATCTTAAATAATTAGATAATAAAGGATAAGTTTGTTCTTTTGTAAATAATTTAATTGCATCACAAAAAGGTTGAGGAATTCCTATCAAACCAACTTTATTAGGACCTTTACGAATCTGAATATATCCTAAAACTTTTCGTTCTAATAAAGTTAAAAAAGCTACACTCACTAATACACAAATAATTAATAACAAACTTCCAATTAATGATAAAATAAATTCTATATAAAACAAGTACTATTTGTAATAAAAATTACATAAATAAATTCTAAATTTATTGCACTAATCTGCCAAAATAGTTTTACATTAATAATATTCTTATAAAAAATATAATTATTTTAATATTTGGTCCTTTCGTACTAAAATATCACAATTTTTTAAAGATAGAAACCAACCTGGCTTACACCGGTTTGAACTCAGATCATGTAAGAATTTAAAAGTCGAACAGACTTAAAATTTGAACGGCTACACCCAAAATTATATCTTAATCCAACATCGAGGTCGCAATCTTTTTTATCGATATGAACTCTCCAAAAAAATTACGCTGTTATCCCTAAAGTAACTTAATTTTTTAATCATTATTAATGGATCATTTATTCATAAATTAATGTTTTTAAAAATTAAAAGTTTTTTAAATTTTAATATCACCCCAATAAAATATTTTTTTTTATTAAAATTTAATTAATCTTTATAATTAAAATAAAAAAAAAATATAAAGATTTATAGGGTCTTCTCGTCTTTTAAATAAATTTTAGCTTTTTGACTAAAAAATAAAATTCTACAAAAATTTTAAATGAAACAGTTAATATCTCGTCCAACCATTCATTCCAGCCTTCAATTAAAAGACTAATGATTATGCTACCTTTGCACAGTCAAAATACTGCGGCCATTTAAAA-----CAGTGGGCAGGTTAGACTTTATATATAATTCAAAAAGACATGTTTTTGTTAAACAGGCGGATATTATTTTTGCCGAATTCTTTATTTAAACTTTTCATAAAAATTAATTTTAACATTATTATATACTAATTTTATCATTATTGCTTAATTTTATTAATTAAAATTAACATTTTAATAAATAATTAAAATTCAATAAATAATTTAATTTATAAAATAAATTATAACATATTTTTTAATAATTGCTAATTCTAAGCATATATTTATTAAATTTATTTAATATTTTTAAAAATTTATTTTATAGCTTATCCCATAAAA-----------------AATTAATTAAATAA------------ATTTATAATTTCTAAATTAAATTTATTTCTTAAAAAACTAGATACCTTTAAAAACGAATAACATTTCATTTCTAATATAATATTATAAATAATTTTGTTACATTAACTTAAATATTATATTAACTCTTTTAAAATCGAGAAAAATAAATATTTATTTTTTATTTAATAAACGCTGATACACAAGGTACAATAAATTAAATTTTCTTTTTAAATAAAAATTTTTCAAATTATTTCAATTTTCTTTTACAATAC
			TAATAAACTATTATTAAAATTATTTTTTCTTTAAACAATACTAAAACTATAAATTTTATAGTTATTTCTAATAATTAGAAAAAAAATAATAAAAATTAATAAATAAAAACTAAATCAATTTATATTGATTTGCACAAAAATCTTTTCAATGTAAATGAAATACTTTACTTAATAAGCTTTAAATTGTCATTCTAGATACACTTTCCAGTACATCTACTATGTTACGACTTATCTTACCTTAATAATAAGAGCGACGGGCGATGTGTACATATTTTAGAGCTAAAATCAAATTATTAATCTTTATAATTTTACTACTAAATCCACTTTCAAAAATTTTTTCATAATTTTATCCATATAAATAAATTTATTGTAACCCATTATTACTTAAATATAAGCTACACCTTGATCTGATATAAATTTTTATTAAAATTATTGAATATTATTATTCTTATAAAATATTCTGATAACGACGGTATATAAACTGATTACAAACTCAAGTAAGGTCCATCGTGGATTATCGATTACAAAACAGGTTCCTCTAGATAGACTAAAATACCGCCAAATTTTTTAAGTTTCAAGAACATAACTATTACTACTTTAGCAATTTATTTACATTTTAAATAATAGGGTATCTAATCCTAGTTTTTTATTAAAATTTTTTAACTTCAATTA-ATTTTTACATAATAATTTAAATATAAAATTTCACTTAATATATTTAATT------------ATAAATTTAATTTAATTATTACTAAAAAAATTTATTCGTATTAGTGGTATAACCG-GACTGCTGGCACCAATTTGGTCAATACT-TTTAATA-T-------------------------------------
		</sequence>
		<sequence>
			<taxon idref="Drosophila_simulans_SRR2396947"/>
			------------GATAAAAAGGATTACCTTGATAGGGTAAATCATGCAGTTTTCTGCATTCATTGACTGATTTATATGTTATTTATAAAGAAGGTTTTATATTTAATAGAATTAAACTATTTCTAAAAGTATCAAAAACTTTTGTGCATCATACACCAAAATATATTTATATAAAAAGATAAGCTAATAAAGCTACTGGGTTCATACCCCATTTATAAAGGTTATAGTCCTTTTCTTTTTAATTTTTAATAATTCATCAAAAATTTTATTTATTACAATTATAATTATTGGGACATTAATTACAGTTACATCTAATTCTTGGTTAGGAGCTTGAATAGGTTTAGAAATTAATTTGTTATCTTTTATTCCCCTATTAAGAGATAATAATAATTTAATATCTACAGAAGCTTCTTTAAAATATTTTTTAACCCAAGCTTTAGCTTCAACTGTTTTGTTATTTTCTTCAATTTTATTAATATTAAAAAATAATTTAAATAATGAAATTAATGAATCTTTTACATCCATAATTATTATATCAGCTTTACTATTAAAAAGCGGGGCCGCTCCTTTCCATTTTTGATTTCCTAATATAATGGAAGGTTTAACATGAATAAATGCTTTGATATTAATAACTTGACAAAAAATTGCACCTTTAATACTAATTACTTATCTTAATATTAAATATCTATTATTAATTAGAGTAATTTTATCAGTAATTATCGGAGCTATCGGAGGGTTAAACCAAACTTCTTTACGAAAACTAATAGCATTTTCTTCTATTAATCATTTAGGGTGAATACTAAGATCTTTAATAATTAGAGAATCAGTTTGGTTTATTTATTTTTTTTTTTATTCATTTTTATCATTTGTATTAACATTTATATTTAATATTTTTAAATTATTTCATTTAAATCAATTATTTTCTTGATTTGTAAATAGAAAAATTTTAAAATTTACATTATTTATAAATTTTTTATCATTGGGAGGATTGCCCCCATTTTTAGGATTTTTACCAAAATGACTTGTAATCCAACAATTAACATTATGTAATCAATATTTTTTATTATTAATAATAATAATATCAACTTTAATTACATTATTTTTTTATTTACGAATTTGTTATTCTGCTTTTATAATAAATTATTTCGAAAATAATTGAATCATAAAGATAAATATAATTAGTAGTAATACTAATATATATTTAATTATAACTTTTTTTTCAATTTTTGGATTATTTATAATTTCTTTATTTTATTTTATATTTTAAGGCTTTAAGTTAATAAAACTAATAACCTTCAAAGCTATAAATAAAGAAATTTCTTTAAGCCTTAGTAAAAATTACTCCTTCAAAATTGCAGTTTGATATCATTATTGACTATAAGACCTAATAAAA---GTCCTTATTTGATTAAGAAGAATAAATCTTATAAATAGATTTACAATCTATCGCCTAAACTTCAGCCACTTAATCAGTGACCGCGACAATGATTATTTTCTACAAATCATAAAGATATTGGAACTTTATATTTTATCTTTGGAGCTTGAGCTGGGATAGTCGGAACATCATTAAGAATTTTAATTCGAGCCGAATTAGGACATCCTGGAGCATTAATCGGAGATGACCAAATTTATAATGTAATTGTAACTGCACATGCTTTTATTATAATTTTTTTTATAGTTATACCTATTATAATTGGTGGATTTGGAAATTGATTAGTGCCTTTAATATTAGGTGCCCCTGATATAGCATTCCCGCGAATAAATAATATAAGATTTTGATTACTACCCCCTGCTCTTTCTTTATTATTAGTGAGAAGAATAGTTGAAAACGGAGCTGGGACAGGATGAACTGTTTACCCACCTTTATCTGCTGGAATTGCCCACGGTGGAGCTTCAGTTGATTTAGCTATTTTTTCTTTACACTTAGCGGGAATTTCCTCAATTCTAGGAGCTGTAAATTTTATTACAACTGTAATTAATATACGGTCAACAGGAATTTC
			ATTAGATCGAATACCTTTATTTGTTTGATCAGTAGTAATTACTGCTTTATTATTACTTTTATCATTACCAGTATTAGCTGGAGCTATTACTATATTATTAACAGATCGAAATTTAAACACATCATTTTTTGACCCAGCTGGAGGAGGAGACCCTATTTTATACCAACATTTATTTTGATTTTTTGGTCACCCTGAAGTTTATATTTTAATTTTACCTGGATTCGGAATAATCTCTCATATTATTAGACAAGAATCAGGAAAAAAAGAAACTTTTGGTTCTTTAGGAATAATTTATGCTATATTAGCTATTGGGTTATTAGGATTTATTGTGTGAGCTCATCACATATTTACAGTCGGGATAGACGTTGATACTCGAGCTTATTTCACTTCAGCCACTATAATTATTGCAGTTCCTACTGGTATTAAAATTTTCAGATGATTAGCTACTTTACATGGAACTCAACTTTCTTATTCCCCAGCTATTTTATGAGCTTTAGGATTTGTATTTTTATTTACAGTAGGGGGGTTAACAGGAGTTGTTTTAGCTAATTCATCAGTAGATATTATTTTACATGATACTTACTATGTAGTAGCTCATTTTCATTATGTTTTATCAATAGGAGCTGTATTTGCTATTATAGCAGGTTTTATTCATTGATATCCTTTATTTACTGGTTTAACATTAAATAATAAATGATTAAAAAGTCAATTTATTATTATATTTATTGGAGTAAATTTAACATTTTTTCCTCAACATTTTTTAGGATTAGCTGGGATACCTCGACGATATTCAGATTATCCAGATGCTTACACAACATGAAATGTTGTATCTACTATTGGATCAACTATTTCATTATTAGGAATTCTATTCTTTTTTTATATTATTTGAGAAAGTTTAGTATCACAACGACAAGTAATTTATCCAATTCAATTAAATTCATCTATTGAATGGTATCAAAATACTCCACCAGCTGAACATAGATATTCTGAATTACCACTACTAACAAATTAATTTCTAATATGGCAGATTAGTGCAATAGATTTAAGCTCTATATATAAAGTATTTTACTTTTATTAGAAAATAAATGTCTACATGAGCTAATTTAGGTTTACAAGATAGAGCCTCTCCTTTAATGGAACAATTAATTTTTTTTCACGATCACGCATTATTAATTTTAGTAATAATTACAGTATTAGTGGGATACTTAATATTTATATTATTTTTTAATAATTATGTAAATCGATTTCTTTTACATGGACAACTTATTGAAATAATTTGAACTATTTTACCAGCAATTATTTTATTATTTATTGCTCTTCCTTCTTTACGTTTACTTTACTTATTAGATGAAATTAATGAACCATCCGTAACTTTAAAAAGAATTGGTCATCAATGATATTGAAGCTACGAATATTCAGATTTTAATAATATTGAATTTGATTCATATATAATTCCAACAAATGAATTATCAATTGATGGATTTCGATTATTAGATGTTGATAACCGAGTAATTTTACCTATAAATTCTCAAATTCGAATTTTAGTGACAGCTGCTGACGTTATTCATTCTTGAACAATTCCTGCTTTAGGAGTAAAAGTTGATGGAACACCAGGACGATTAAATCAAACTAATTTTTTTATTAATCGACCAGGTTTATTTTATGGTCAATGTTCAGAAATTTGTGGAGCTAATCATAGATTTATACCAATTGTAATTGAAAGTGTTCCTGTAAATCACTTTATTAAATGAATTTCTAGAAATAATTCTTCATTAGATGACTGAAAGCAAGTATTGGTCTCTTAAACCATTTTATAGTAAATTAGCACTTACTTCTAATGA--AAAAAATTAGTTAAATATATAACATTAGTATGTCAAACTAAAATTATTAAATAATTAATATTTTTTAATCCCACAAATAGCACCAATTAGATGATTATTATTATTTATTATTTTTTCTATTACATTTATTTTATTTTGTTCTATTAATTATTATTCT
			TACATGCCAGATTCACCTAAATCTAATGAATTAAAAAACATTAATTTAAATTCAATAAACTGAAAATGATAACAAATTTATTTTCTGTATTTGACCCTTCAGCTATTTTTAATTTATCACTTAATTGATTAAGAACATTTTTAGGACTTTTAATAATTCCATCAATTTACTGATTAATACCTTCTCGTTATAATATTGTATGAAATTCAATTTTATTAACTCTTCATAAAGAATTCAAAACTTTATTAGGACCATCAGGTCATAATGGATCTACTTTTATTTTTATTTCTTTATTTTCATTAATTTTATTTAATAATTTTATAGGATTATTTCCATATATTTTTACAAGAACAAGTCATTTAACTTTAACTTTATCTTTAGCTTTACCTTTATGATTATGTTTTATATTATACGGTTGAATTAATCATACACAACATATATTTGCTCACTTAGTCCCTCAAGGAACACCTGCTATTTTAATACCTTTTATAGTATGTATTGAAACTATTAGAAATATTATTCGACCTGGAACATTAGCTGTTCGATTAACTGCTAATATAATTGCTGGACATTTATTATTAACTCTTTTAGGAAATACAGGACCTTCTATATCTTATTTATTAGTGACATTTTTATTAACAGCTCAAATTGCTTTATTAGTATTAGAATCAGCTGTAGCTATAATTCAATCTTATGTATTTGCTGTATTAAGAACTCTATACTCTAGAGAAGTAAATTAATGTCTACACACTCAAATCACCCTTTTCATTTAGTGGATTACAGTCCATGACCATTAACAGGAGCTATTGGAGCTATAACAACTGTATCAGGTATAGTAAAATGATTTCATCAATATGATATGTCATTATTTTTATTAGGTAATATTATTACTATTTTAACAGTATATCAATGATGACGAGATGTATCACGAGAAGGAACATATCAAGGTTTACATACTTACGCAGTAACTATTGGTTTACGTTGAGGAATAATCTTATTTATTTTATCAGAAGTTTTATTTTTTGTAAGATTTTTTTGAGCTTTTTTTCATAGAAGTTTATCCCCCGCCATTGAATTAGGAGCATCATGACCTCCTATGGGAATTATTTCATTTAATCCATTCCAAATTCCCTTATTAAATACAGCTATTTTATTAGCTTCAGGAGTTACTGTAACCTGAGCTCATCATAGTCTTATAGAAAATAATCATTCACAAACTACTCAAGGTTTATTTTTCACAGTTTTATTGGGAGTATATTTTACAATACTCCAAGCTTACGAATATATTGAAGCTCCATTTACTATCGCAGATTCAGTTTATGGATCAACATTTTATATAGCAACAGGATTTCATGGAATTCATGTATTAATTGGAACAACTTTTTTATTAGTATGTTTATTACGACATTTAAATAATCACTTTTCAAAAAATCATCATTTTGGATTTGAAGCAGCTGCATGATATTGACATTTTGTTGATGTAGTTTGATTATTTTTATATATCACAATTTACTGGTGAGGAGGATAAGTTAATATTAATTTCATTAATATTAATTTCATTAATATTAATTAAACTAAATTTATTAATAATTAATTATCTATATAGTATAAAAGTATATTTGACTTCCAATCATAAGGTCTATTAATAAATAGTATAGATAATTTTTTCTATTATTTTTATTGCTTTATTAATTTTATTAATCACAACTATTGTTATAATTTTAGCTTCAATTTTATCAAAAAAAGCTTTAATCGACCGAGAAAAAAGATCTCCTTTTGAATGCGGATTTGACCCAAAATCTTCATCTCGATTACCATTTTCTTTACGTTTTTTTTTAATTACTATTATTTTTTTAATTTTTGACGTAGAAATTGCATTAATTTTACCTATAATTATTATTATAAAATATTCTAATATTATAATTTGAACTATTACCTCTATTATTTTCATTTTAATTTTATTAATTGGTCTATATCATGAATGAAATCAAGGAATATTA
			AATTGATCAAATTAA--T-TAT--------------ATAAAGGGTTGTAGTTAATTATAACATTTGATTTGCATTCAAAAAGTATTGAATATTCAATCTACCTTATTAATTGAATATGAAGCGATTAATTGCAGTTAGTTTCGACCTAACCTTAGGTAATTATTATACCCTTATTCTTTAATTGAAGCCAAAAAGAGGCGTATCACTGTTAATGATATAATTGAATTTTAAATTCCAATTAAGGAAGTATGGTGATCAAGTAAAAGCTGCTAACTTTTTTCTTTTAATGGTTAAATTCCATTTATACTTCTATTTATATAGTTTAAATAAAACCTTACATTTTCATTGTAATAATAAAATATTATATTTTTATAAATTACTAAAATTAATTCATTATATCCAAAGATTTAATAATCTCCGTAACATCTTCAATGTCAAACTCTAAATATAAGCTATTTGGATATAAAAATAATAAAAAATTTATTAAAATTAAAATTCAAAATACAAATAATATTAAATAAATTTTTAAAGAATTATTATGTATTAAAAATAAAGTTTTAGAGTAAGTAGATAATTTTTGGTATAAATGCTGACCCCCAAAATATTCTGACCAACCTTGATCAAAACTTTTTACAATTAATTGGCCATAATTCAAAGGATAAAAAATTATTCCATAAGTTCTAATATAAGGTATAAATCATATAGACCCTAAAAAAGTTCTTAAATTATATATAAACAAAGATTTATTTAAAAAATATAAATTTCTTAACGAAATTAAATACCCAGATAAACCCCCCACAATACATACAAATAATGTTAATAATTTTATATAAATAGGTAAACAAATTATATAAGGAAAAGGAAAAATTAATCAATTTAATATTCTACCTCCAATAATTCTTATAATTAATAATCCTATTATTCCACGAAGTATAATTCAACTTTCATCATTTAATATATTTAAACTACCACAATTTAAATCTCCAGTTATTGAATAATAAACTAATCGAAATGAATATCTAACAGTTAAACCTGTAGAAAAATAATATAAAAAAAATGAAAATATATTAACATTTCTAATTCTAACAATTTCTAAAATTATATCCTTAGAATAAAATCCAGCTAAAAAAGGTATCCCGCATAAAGCTAAATTAGATACATTAAAACAAGCTGAAGTTAAAGGTATATGAATTCTTAATCCCCCTATTAAACGAATATCTTGAGAATTATTTATATTATGAATAATAGCTCCAGCACATATAAATAATAATGCTTTAAATAAAGCATGAGTTAATAAATGAAATATAGCTAATTTAAAAAATCCTATAGATAAAATTCTTATTATTAAACCTAATTGACTTAAAGTAGATAAAGCAATAATTTTTTTTAAATCAAATTCAAAATTAGCTCCTAACCCAGCTATAAATATAGTTAATCCAGATAATAATAATAATAATTGCCCTAACCAAGAAGTTCTTAAAATAATATTAAATCGAATTAATAAATATACACCAGCTGTAACTAAAGTAGAAGAATGAACTAAAGCAGAAACAGGTGTAGGGGCAGCTATAGCTGCTGGTAATCAAGAAGAAAAAGGAATTTGAGCTCTTTTAGTTATAGCAGCTAATATTATTAATCTACCAATTACTAATATTTCAAATTCATTTTGTATAATTTCTAAATAAAAAATATAATTTCATCTTCCATAATTTAATATTCAAGCAATAGCAAGAAGAAAAGCTACATCTCCAATTCGATTAGATAAGGCAGTTAATATACCAGCATTATAARATTTAATATTTTGAAAATAAATAACTAAACAATAAGAAACAAGTCCTAATCCATCTCATCCTAATAAAATTCTAATTAAATTTGGTCTAATAATTAATAATATTATTGATAAAACAAACATTAATACTAGTATAATAAATCGATTAATATTATTATCATTTCTTATATATTCCTTTCTATAAAAAATTACTAAAGAAGCAATTATAAGA
			ACAAAAGATATAAACAATAAACTTATTCAATCAAAAAGGAAGGTTATAACAATTCTTGAAGAATTTAAAGAAACTACTTCTCATTCAATAAAATAAATTATATTATTTAATAAAAAATATAAACTTAATAAAAAACATGATAAACTAATAGAAATTAAATAAATAAATCTAATTCTACAAATTGATAAATATTTCACGATCTAAAATGAATTAATTCATATCACTAACACCACAAATTAGTATTTTTTTTAAACTATTTAAATATAATCATAATATAAATGATTCTCTTTTTAAAATTAATAAATTTAAAGGTAATCAATGTAAAAATATTAATAAATACTCCCGAATTTTTCCTCTTCTAAATGAATATACTCCAGAAAATAATTTTCCATGTTGTCTAAAAGAATATAAATATAAAGTATAAGCAGCTCTAAAAAAAGATAATAATGATAATATAATTATAGAAATTCAAGATCAAGAAACAATTCTATTTAATAAAGAAATTTCTCCTAATAAATTCAATGTAGGAGGAGCTGCTATATTAGCTGATCTTAATAAAAATCATCATAAAGTTATTGAAGGTATAAAATTTAATAACCCCTTATTAATTAATATTCTCCGACTTCCAAGACGTTCATAAGATACATTAGCTAAACAAAATAATCCAGAAGAACATAAACCATGGGCAATTATCAATGTGTAAGAACCAGATAAACCTCAGTAAGTTATAGTTAAAAGTCCTGATAAAACAATTCCTATATGAGCAACAGACGAATAAGCAATTAAAGCCTTTAAATCAGTTTGACGTAAACAAACTAATCTAACTAATACACCTCCTACTAATCTAATTCTAATTCAAACAAATCTATACTTCAAATTTATTAATTGTAAAAAAGCAATAACTCGTAATATCCCATAACCCCCTAATTTTAATATAATACCTGCTAAAATTATAGAACCAGAAACCGGAGCTTCAACATGAGCTTTAGGTAATCATAAATGAACTAAAAATATTGGTATTTTTACTAAAAAAGCACATAATAAACAAAAATATAATAAATCATAATTAAATATAAAATTATTTATTAAATAAAAATTTATAGAACCAATTTTATTTATAACATAAAAAATACCAATTAATATAGGTAAGGAAACTAATAAAGTATAAAACAATAAATATACACCCGCCTGTAAACGTTCTGGTTGATAACCTCAACCTAAAATCAAAAATAATGTAGGAATTAATCTTCTTTCAAAAAATAAATAAAATATGAATAATCTTATTCTTGAAAAAGTCAAAATTAATAATAATAATAAAATAACAATATTTAATAAAAATAAATTTTTATAATTATTATATTTATTAATTCTTTCTCTAGCTAATAATATTAATGAACAAATTCATAAACTTAATAAAATTAATCCATAAGATAATATATCACAACCTAAAAAATAAGAAATTTCTGATCAATAATTTATAAAATTATTTATTAGTAAAAAAATAAATCTAATAAAAAATATTATAATTTGTACCATTCAATATATAT-ATTAATAAAACAAAGAGGACTTAAAAATACTAAAAAAA-AATAATTTTTAACATTATATAATTCTAAAAGATTGAAAATAATCATTTCCATGAGTACGAATTATAGAAACTAAAATTGATAAACCTAAAGCTCCTTCACATACTCTAAATGTTAAAAATATTATTCTAAAATAATTTTCGTAATTTAATATATTTAAATAAATAAATAATATAAAAAATAATATTAAAACAATAAATTCTAAACTTAAAAGTATTGAAAGTAAATGTTTTCGATTAGATACAAAACAAAATAATCCTAAAATAAATAAAATTATAGGTAAACTTCAGTATAAAATTATAATCATTAGTTTTAATAGTTTAATAAAAACATTGGTCTTGTAAATCAAAAATAAGATTATTTCTTTTAAAACTTCAAGAGAAAAGAAATTTCTTTTTCATTAATCCCCAAAATT
			AATATTTTAAATAAACTATCTCTTGAAATTATTCAATTAATATTATACTCATTAATTATTACTACTTCTATTATTTTTCTAAATATAATTCATCCATTAGCTTTAGGATTAACTTTATTAATTCAAACAATTTTTGTATGTATATTAACTGGATTAATAACTAAAAGTTTTTGATATTCATATATTTTATTTTTAATTTTTTTGGGAGGAATACTTGTGTTATTTATTTATGTAACATCTTTAGCTTCTAATGAAATATTTAATTTATCAATTAAATTAACTGTATTTTCTTCATTTATTTTGATTTTTATATTAATTTTATCACTTGTTATTGATAAAACTTCTTTTTCTCTATTCTTAATAAACAATGACATACAATCTATTATTAATATAAATTCTTATTTTATAGAAAATTCTTTATCTTTAAATAAATTATATAATTTTCCTACAAATTTTATTACAATTTTATTAATAAATTATTTATTAATTACTTTAATTGTTGTTGTAAAAATTACAAAATTATTTAAAGGACCTATTCGAATAATATCTTAATTAATGAATAAACCTTTACGAAATTCTCACCCTTTATTTAAAATTGCCAATAACGCTTTAGTAGATTTACCAGCTCCAATTAATATCTCAAGATGATGAAATTTTGGATCATTACTTGGGTTATGTTTAATTATTCAAATTTTAACCGGATTATTTTTAGCTATACATTATACTGCTGATATTAATTTAGCTTTTTATAGTGTTAATCATATTTGTCGAGATGTTAATTATGGTTGATTATTACGAACCTTACACGCTAACGGTGCATCATTTTTTTTTATTTGTATTTATTTACATGTAGGACGAGGAATTTATTATGGTTCATATATATTCACTCCAACTTGATTAATTGGAGTAATTATTTTATTTTTAGTAATAGGAACAGCTTTTATAGGATATGTATTACCTTGAGGACAAATATCATTTTGAGGAGCTACTGTAATTACTAATTTATTATCAGCTATTCCTTATTTAGGTATAGATCTAGTTCAATGATTATGAGGTGGGTTTGCCGTTGATAACGCTACTTTAACTCGATTTTTTACATTCCATTTCATTTTACCATTTATTGTTCTTGCTATAACTATAATTCATTTATTATTTCTTCACCAAACAGGTTCTAATAACCCCATTGGATTAAATTCTAATATTGATAAAATTCCTTTTCATCCATATTTTACATTTAAGGATATTGTAGGATTTATTGTAATAATTTTTATTTTAATTTCATTAGTATTAATTAGACCAAATTTATTAGGAGACCCTGATAATTTTATCCCAGCTAATCCTTTAGTTACACCTGCCCATATTCAACCAGAATGATATTTTTTATTTGCTTATGCTATTTTACGATCAATTCCAAATAAATTAGGAGGAGTCATCGCATTAGTTTTATCAATCGCAATTCTAATAATCTTACCTTTTTATAATTTAAGAAAATTCCGAGGAATTCAATTTTATCCTATTAATCAAGTAATATTTTGATCTATATTAGTTACAGTAATTTTATTAACTTGAATCGGAGCTCGACCAGTTGAAGAACCTTATGTATTAATTGGACAAATTTTAACTGTTGTATATTTCTTATATTATTTAGTAAACCCATTAATTACAAAATGATGAGATAATTTATTAAATTAAATAGTTAATGAGCTTGAATAAGCGTATGTTTTGAAAACATAAGATAGAATTTAATTTTCTATTAACTTTACTAAAAAAAATTATTATAATAAAGAAAATAATAAAATTTTAAATCCAATAAAAAATAATAAATAATTTAAAGAAAAAGATAAAAAACATTTTCAAGCTAGATATATTAATTTATCATAACGAAATCGGGGTAAAGTACCTCGAATTCAAATAAAAACAAAAGAAATAAAAGTTAATTTTATATAAAATAATAAATTAAATACATCACATCCTAAAAAAATAACACAAAATAATATTCT
			TATAAATAAAATTCTTGCATACTCAGCTATAAAAATTAAAGCAAAACCTCCTCTTCTATATTCTACATTAAATCCTGAAACTAATTCTGATTCTCCCTCAGCAAAATCAAAAGGAGTTCGATTAGTTTCAGCTAATGAAATAGTTAATCATACTAAACCTATAGGAAATAAAATAATTAAAAATCATATATAAACTTGATAAAAAAAAAAATAAATTATATTATAACTTCCAATTAAAAAAATAAAAGATAACAAAATTAAAGCTAAACTAACTTCATAAGAAATAGTCTGAGCTACAGCTCGCAAACCTCCTAGTAAAGCATAATTAGAATTAGAAGATCAACCAGCTACTATAACTGTATAAACTCCCAATCTAGTACAACATAAAAAAAATAAACCTCCTAAATTAAATGAATATAATTTTACAAAAAAAGGTATACATATTCAAACAAATAAAGATAAAAATAAAGAAAAAATTGGAGAAATATAATATCTTAAATAATTAGATAATAAAGGATAAGTTTGTTCTTTTGTAAATAATTTAATTGCATCACAAAAAGGTTGAGGAATTCCTATCAAACCAACTTTATTAGGACCTTTACGAATCTGAATATATCCTAAAACTTTTCGTTCTAATAAAGTTAAAAAAGCTACACTCACTAATACACAAATAATTAATAACAAACTTCCAATTAATGATAAAATAAATTCTATATAAAACAAGTACTATTTGTAATAAAAATTACATAAATAAATTCTAAATTTATTGCACTAATCTGCCAAAATAGTTTTACATTAATAATATTCTTATAAAAAATATAATTATTTTAATATTTGGTCCTTTCGTACTAAAATATCACAATTTTTTAAAGATAGAAACCAACCTGGCTTACACCGGTTTGAACTCAGATCATGTAAGAATTTAAAAGTCGAACAGACTTAAAATTTGAACGGCTACACCCAAAATTATATCTTAATCCAACATCGAGGTCGCAATCTTTTTTATCGATATGAACTCTCCAAAAAAATTACGCTGTTATCCCTAAAGTAACTTAATTTTTTAATCATTATTAATGGATCATTTATTCATAAATTAATGTTTTTAAAAATTAAAAGTTTTTTAAATTTTAATATCACCCCAATAAAATATTTTTTTTTATTAAAATTTAATTAATCTTTATAATTAAAATAAAAAAAAAATATAAAGATTTATAGGGTCTTCTCGTCTTTTAAATAAATTTTAGCTTTTTGACTAAAAAATAAAATTCTACAAAAATTTTAAATGAAACAGTTAATATCTCGTCCAACCATTCATTCCAGCCTTCAATTAAAAGACTAATGATTATGCTACCTTTGCACAGTCAAAATACTGCGGCCATTTAAAA-----CAGTGGGCAGGTTAGACTTTATATATAATTCAAAAAGACATGTTTTTGTTAAACAGGCGGATATTATTTTTGCCGAATTCTTTATTTAAACTTTTCATAAAAATTAATTTTAACATTATTATATACTAA------------------------------------AACAT---------TAATTAAAATTCAATAAATAATTTAATTTATAAAATAAATTATAACATATTTTTTAATAATTGCTAATTCTAAGCATATATTTATTAAATTTATTTAATAT-------------------AGCTTATCCCATAAAATATTAAAATTATAAATTAATTAATTAAATAAATAATTAAGTA-ATTTATAATTTCTAAATTAAATTTATTTCTTAAAAAACTAGATACCTTT------------CA---C---TC-A-----ATAT-----------TTGTTACATTAACTTAAATATTATATTAACTCTTTTAAAATCGAGAAAAATAAATATTTATTTTTTATTTAATAAACGCTGATACACAAGGTACAATAAATTAAATTTTCTTTTTAAATAAAAATTTTTCAAATTATTTCAATTTTCTTTTACAATAC
			TAATAAACTATTATTAAAATTATTTTTTCTTTAAACAATACTAAAACTATAAATTTTATAGTTATTTCTAATAATTAGAAAAAAAATAATAAAAATTAATAAATAAAAACTAAATCAATTTATATTGATTTGCACAAAAATCTTTTCAATGTAAATGAAATACTTTACTTAATAAGCTTTAAATTGTCATTCTAGATACACTTTCCAGTACATCTACTATGTTACGACTTATCTTACCTTAATAATAAGAGCGACGGGCGATGTGTACATATTTTAGAGCTAAAATCAAATTATTAATCTTTATAATTTTACTACTAAATCCACTTTCAAAAATTTTTTCATAATTTTATCCATATAAATAAATTTATTGTAACCCATTATTACTTAAATATAAGCTACACCTTGATCTGATATAAATTTTTATTAAAATTATTGAATATTATTATTCTTATAAAATATTCTGATAACGACGGTATATAAACTGATTACAAACTCAAGTAAGGTCCATCGTGGATTATCGATTACAAAACAGGTTCCTCTAGATAGACTAAAATACCGCCAAATTTTTTAAGTTTCAAGAACATAACTATTACTACTTTAGCAATTTATTTACATTTTAAATAATAGGGTATCTAATCCTAGTTTTTTATTAAAATTTTTTAACTTCAATTATATTTTTACATAATAATTTAAATATAAAATTTCACTTAATATATTTAATT------------ATAAATTTAATTTAATTATTACTAAAAAAATTTATTCGTATTAGTGGTATAACCGCGACTGCTGGCACCAATTTGGTCAATACTTTTTAATATTGCTATTTCTAAATT-----------------------
		</sequence>
		<sequence>
			<taxon idref="Drosophila_simulans_SRR2396952"/>
			----AATTGCCTGATAAAAAGGATTACCTTGATAGGGTAAATCATGCAGTTTTCTGCATTCATTGACTGATTTATATGTTATTTATAAAGAAGGTTTTATATTTAATAGAATTAAACTATTTCTAAAAGTATCAAAAACTTTTGTGCATCATACACCAAAATATATTTATATAAAAAGATAAGCTAATAAAGCTACTGGGTTCATACCCCATTTATAAAGGTTATAGTCCTTTTCTTTTTAATTTTTAATAATTCATCAAAAATTTTATTTATTACAATTATAATTATTGGGACATTAATTACAGTTACATCTAATTCTTGGTTAGGAGCTTGAATAGGTTTAGAAATTAATTTGTTATCTTTTATTCCCCTATTAAGAGATAATAATAATTTAATATCTACAGAAGCTTCTTTAAAATATTTTTTAACCCAAGCTTTAGCTTCAACTGTTTTGTTATTTTCTTCAATTTTATTAATATTAAAAAATAATTTAAATAATGAAATTAATGAATCTTTTACATCCATAATTATTATATCAGCTTTACTATTAAAAAGCGGGGCCGCTCCTTTCCATTTTTGATTTCCTAATATAATGGAAGGTTTAACATGAATAAATGCTTTGATATTAATAACTTGACAAAAAATTGCACCTTTAATACTAATTACTTATCTTAATATTAAATATCTATTATTAATTAGAGTAATTTTATCAGTAATTATCGGAGCTATCGGAGGGTTAAACCAAACTTCTTTACGAAAACTAATAGCATTTTCTTCTATCAATCATTTAGGGTGAATACTAAGATCTTTAATAATTAGAGAATCAGTTTGGTTTATTTATTTTTTTTTTTATTCATTTTTATCATTTGTATTAACATTTATATTTAATATTTTTAAATTATTTCATTTAAATCAATTATTTTCTTGATTTGTAAATAGAAAAATTTTAAAATTTACATTATTTATAAATTTTTTATCATTGGGAGGATTGCCCCCATTTTTAGGATTTTTACCAAAATGACTTGTAATCCAACAATTAACATTATGTAATCAATATTTTTTATTATTAATAATAATAATATCAACTTTAATTACATTATTTTTTTATTTACGAATTTGTTATTCTGCTTTTATAATAAATTATTTCGAAAATAATTGAATCATAAAGATAAATATAATTAGTAGTAATACTAATATATATTTAATTATAACTTTTTTTTCAATTTTTGGATTATTTATAATTTCTTTATTTTATTTTATATTTTAAGGCTTTAAGTTAATAAAACTAATAACCTTCAAAGCTATAAATAAAGAAATTTCTTTAAGCCTTAGTAAAAATTACTCCTTCAAAATTGCAGTTTGATATCATTATTGACTATAAGACCTAATAAAA---GTCCTTATTTGATTAAGAAGAATAAATCTTATAAATAGATTTACAATCTATCGCCTAAACTTCAGCCACTTAATCAGTGACCGCGACAATGATTATTTTCTACAAATCATAAAGATATTGGAACTTTATATTTTATCTTTGGAGCTTGAGCTGGGATAGTCGGAACATCATTAAGAATTTTAATTCGAGCCGAATTAGGACATCCTGGAGCATTAATCGGAGATGACCAAATTTATAATGTAATTGTAACTGCACATGCTTTTATTATAATTTTTTTTATAGTTATACCTATTATAATTGGTGGATTTGGAAATTGATTAGTGCCTTTAATATTAGGTGCCCCTGATATAGCATTCCCGCGAATAAATAATATAAGATTTTGATTACTACCCCCTGCTCTTTCTTTATTATTAGTGAGAAGAATAGTTGAAAACGGAGCTGGGACAGGATGAACTGTTTACCCACCTTTATCTGCTGGAATTGCCCACGGTGGAGCTTCAGTTGATTTAGCTATTTTTTCTTTACACTTAGCGGGAATTTCCTCAATTCTAGGAGCTGTAAATTTTATTACAACTGTAATTAATATACGGTCAACAGGAATTTC
			ATTAGATCGAATACCTTTATTTGTTTGATCAGTAGTAATTACTGCTTTATTATTACTTTTATCATTACCAGTATTAGCTGGAGCTATTACTATATTATTAACAGATCGAAATTTAAACACATCATTTTTTGACCCAGCTGGAGGAGGAGACCCTATTTTATACCAACATTTATTTTGATTTTTTGGTCACCCTGAAGTTTATATTTTAATTTTACCTGGATTCGGAATAATCTCTCATATTATTAGACAAGAATCAGGAAAAAAAGAAACTTTTGGTTCTTTAGGAATAATTTATGCTATATTAGCTATTGGGTTATTAGGATTTATTGTGTGAGCTCATCACATATTTACAGTCGGGATAGACGTTGATACTCGAGCTTATTTCACTTCAGCCACTATAATTATTGCAGTTCCTACTGGTATTAAAATTTTCAGATGATTAGCTACTTTACATGGAACTCAACTTTCTTATTCCCCAGCTATTTTATGAGCTTTAGGATTTGTATTTTTATTTACAGTAGGGGGGTTAACAGGAGTTGTTTTAGCTAATTCATCAGTAGATATTATTTTACATGATACTTACTATGTAGTAGCTCATTTTCATTATGTTTTATCAATAGGAGCTGTATTTGCTATTATAGCAGGTTTTATTCATTGATATCCTTTATTTACTGGTTTAACATTAAATAATAAATGATTAAAAAGTCAATTTATTATTATATTTATTGGAGTAAATTTAACATTTTTTCCTCAACATTTTTTAGGATTAGCTGGGATACCTCGACGATATTCAGATTATCCAGATGCTTACACAACATGAAATGTTGTATCTACTATTGGATCAACTATTTCATTATTAGGAATTCTATTCTTTTTTTATATTATTTGAGAAAGTTTAGTATCACAACGACAAGTAATTTATCCAATTCAATTAAATTCATCTATTGAATGGTATCAAAATACTCCACCAGCTGAACATAGATATTCTGAATTACCACTACTAACAAATTAATTTCTAATATGGCAGATTAGTGCAATAGATTTAAGCTCTATATATAAAGTATTTTACTTTTATTAGAAAATAAATGTCTACATGAGCTAATTTAGGTTTACAAGATAGAGCCTCTCCTTTAATGGAACAATTAATTTTTTTTCACGATCACGCATTATTAATTTTAGTAATAATTACAGTATTAGTGGGATACTTAATATTTATATTATTTTTTAATAATTATGTAAATCGATTTCTTTTACATGGACAACTTATTGAAATAATTTGAACTATTTTACCAGCAATTATTTTATTATTTATTGCTCTTCCTTCTTTACGTTTACTTTACTTATTAGATGAAATTAATGAACCATCCGTAACTTTAAAAAGAATTGGTCATCAATGATATTGAAGCTACGAATATTCAGATTTTAATAATATTGAATTTGATTCATATATAATTCCAACAAATGAATTATCAATTGATGGATTTCGATTATTAGATGTTGATAACCGAGTAATTTTACCTATAAATTCTCAAATTCGAATTTTAGTGACAGCTGCTGACGTTATTCATTCTTGAACAATTCCTGCTTTAGGAGTAAAAGTTGATGGAACACCAGGACGATTAAATCAAACTAATTTTTTTATTAATCGACCAGGTTTATTTTATGGTCAATGTTCAGAAATTTGTGGAGCTAATCATAGATTTATACCAATTGTAATTGAAAGTGTTCCTGTAAATCACTTTATTAAATGAATTTCTAGAAATAATTCTTCATTAGATGACTGAAAGCAAGTATTGGTCTCTTAAACCATTTTATAGTAAATTAGCACTTACTTCTAATGA--AAAAAATTAGTTAAATATATAACATTAGTATGTCAAACTAAAATTATTAAATAATTAATATTTTTTAATCCCACAAATAGCACCAATTAGATGATTATTATTATTTATTATTTTTTCTATTACATTTATTTTATTTTGTTCTATTAATTATTATTCT
			TACATGCCAGATTCACCTAAATCTAATGAATTAAAAAACATTAATTTAAATTCAATAAACTGAAAATGATAACAAATTTATTTTCTGTATTTGACCCTTCAGCTATTTTTAATTTATCACTTAATTGATTAAGAACATTTTTAGGACTTTTAATAATTCCATCAATTTACTGATTAATACCTTCTCGTTATAATATTGTATGAAATTCAATTTTATTAACTCTTCATAAAGAATTCAAAACTTTATTAGGACCATCAGGTCATAATGGATCTACTTTTATTTTTATTTCTTTATTTTCATTAATTTTATTTAATAATTTTATAGGATTATTTCCATATATTTTTACAAGAACAAGTCATTTAACTTTAACTTTATCTTTAGCTTTACCTTTATGATTATGTTTTATATTATACGGTTGAATTAATCATACACAACATATATTTGCTCACTTAGTCCCTCAAGGAACACCTGCTATTTTAATACCTTTTATAGTATGTATTGAAACTATTAGAAATATTATTCGACCTGGAACATTAGCTGTTCGATTAACTGCTAATATAATTGCTGGACATTTATTATTAACTCTTTTAGGAAATACAGGACCTTCTATATCTTATTTATTAGTGACATTTTTATTAACAGCTCAAATTGCTTTATTAGTATTAGAATCAGCTGTAGCTATAATTCAATCTTATGTATTTGCTGTATTAAGAACTCTATACTCTAGAGAAGTAAATTAATGTCTACACACTCAAATCACCCTTTTCATTTAGTGGATTACAGTCCATGACCATTAACAGGAGCTATTGGAGCTATAACAACTGTATCAGGTATAGTAAAATGATTTCATCAATATGATATGTCATTATTTTTATTAGGTAATATTATTACTATTTTAACAGTATATCAATGATGACGAGATGTATCACGAGAAGGAACATATCAAGGTTTACATACTTACGCAGTAACTATTGGTTTACGTTGAGGAATAATCTTATTTATTTTATCAGAAGTTTTATTTTTTGTAAGATTTTTTTGAGCTTTTTTTCATAGAAGTTTATCCCCCGCCATTGAATTAGGAGCATCATGACCTCCTATGGGAATTATTTCATTTAATCCATTCCAAATTCCCTTATTAAATACAGCTATTTTATTAGCTTCAGGAGTTACTGTAACCTGAGCTCATCATAGTCTTATAGAAAATAATCATTCACAAACTACTCAAGGTTTATTTTTCACAGTTTTATTGGGAGTATATTTTACAATACTCCAAGCTTACGAATATATTGAAGCTCCATTTACTATCGCAGATTCAGTTTATGGATCAACATTTTATATAGCAACAGGATTTCATGGAATTCATGTATTAATTGGAACAACTTTTTTATTAGTATGTTTATTACGACATTTAAATAATCACTTTTCAAAAAATCATCATTTTGGATTTGAAGCAGCTGCATGATATTGACATTTTGTTGATGTAGTTTGATTATTTTTATATATCACAATTTACTGGTGAGGAGGATAAGTTAATATTAATTTCATTAATATTAATTTCATTAATATTAATTAAACTAAATTTATTAATAATTAATTATCTATATAGTATAAAAGTATATTTGACTTCCAATCATAAGGTCTATTAATAAATAGTATAGATAATTTTTTCTATTATTTTTATTGCTTTATTAATTTTATTAATCACAACTATTGTTATAATTTTAGCTTCAATTTTATCAAAAAAAGCTTTAATCGACCGAGAAAAAAGATCTCCTTTTGAATGCGGATTTGACCCAAAATCTTCATCTCGATTACCATTTTCTTTACGTTTTTTTTTAATTACTATTATTTTTTTAATTTTTGACGTAGAAATTGCATTAATTTTACCTATAATTATTATTATAAAATATTCTAATATTATAATTTGAACTATTACCTCTATTATTTTCATTTTAATTTTATTAATTGGTCTATATCATGAATGAAATCAAGGAATATTA
			AATTGATCAAATTAA---TTATAT------------ATAAAGGGTTGTAGTTAATTATAACATTTGATTTGCATTCAAAAAGTATTGAATATTCAATCTACCTTATTAATTGAATATGAAGCGATTAATTGCAGTTAGTTTCGACCTAACCTTAGGTAATTATTATACCCTTATTCTTTAATTGAAGCCAAAAAGAGGCGTATCACTGTTAATGATATAATTGAATTTTAAATTCCAATTAAGGAAGTATGGTGATCAAGTAAAAGCTGCTAACTTTTTTCTTTTAATGGTTAAATTCCATTTATACTTCTATTTATATAGTTTAAATAAAACCTTACATTTTCATTGTAATAATAAAATATTATATTTTTATAAATTACTAAAATTAATTCATTATATCCAAAGATTTAATAATCTCCGTAACATCTTCAATGTCAAACTCTAAATATAAGCTATTTGGATATAAAAATAATAAAAAATTTATTAAAATTAAAATTCAAAATACAAATAATATTAAATAAATTTTTAAAGAATTATTATGTATTAAAAATAAAGTTTTAGAGTAAGTAGATAATTTTTGGTATAAATGCTGACCCCCAAAATATTCTGACCAACCTTGATCAAAACTTTTTACAATTAATTGGCCATAATTCAAAGGATAAAAAATTATTCCATAAGTTCTAATATAAGGTATAAATCATATAGACCCTAAAAAAGTTCTTAAATTATATATAAACAAAGATTTATTTAAAAAATATAAATTTCTTAACGAAATTAAATACCCAGATAAACCCCCCACAATACATACAAATAATGTTAATAATTTTATATAAATAGGTAAACAAATTATATAAGGAAAAGGAAAAATTAATCAATTTAATATTCTACCTCCAATAATTCTTATAATTAATAATCCTATTATTCCACGAAGTATAATTCAACTTTCATCATTTAATATATTTAAACTACCACAATTTAAATCTCCAGTTATTGAATAATAAACTAATCGAAATGAATATCTAACAGTTAAACCTGTAGAAAAATAATATAAAAAAAATGAAAATATATTAACATTTCTAATTCTAACAATTTCTAAAATTATATCCTTAGAATAAAATCCAGCTAAAAAAGGTATCCCGCATAAAGCTAAATTAGATACATTAAAACAAGCTGAAGTTAAAGGTATATGAATTCTTAATCCCCCTATTAAACGAATATCTTGAGAATTATTTATATTATGAATAATAGCTCCAGCACATATAAATAATAATGCTTTAAATAAAGCATGAGTTAATAAATGAAATATAGCTAATTTAAAAAATCCTATAGATAAAATTCTTATTATTAAACCTAATTGACTTAAAGTAGATAAAGCAATAATTTTTTTTAAATCAAATTCAAAATTAGCTCCTAACCCAGCTATAAATATAGTTAATCCAGATAATAATAATAATAATTGCCCTAACCAAGAAGTTCTTAAAATAATATTAAATCGAATTAATAAATATACACCAGCTGTAACTAAAGTAGAAGAATGAACTAAAGCAGAAACAGGTGTAGGGGCAGCTATAGCTGCTGGTAATCAAGAAGAAAAAGGAATTTGAGCTCTTTTAGTTATAGCAGCTAATATTATTAATCTACCAATTACTAATATTTCAAATTCATTTTGTATAATTTCTAAATAAAAAATATAATTTCATCTTCCATAATTTAATATTCAAGCAATAGCAAGAAGAAAAGCTACATCTCCAATTCGATTAGATAAGGCAGTTAATATACCAGCATTATAAGATTTAATATTTTGAAAATAAATAACTAAACAATAAGAAACAAGTCCTAATCCATCTCATCCTAATAAAATTCTAATTAAATTTGGTCTAATAATTAATAATATTATTGATAAAACAAACATTAATACTAGTATAATAAATCGATTAATATTATTATCATTTCTTATATATTCCTTTCTATAAAAAATTACTAAAGAAGCAATTATAAGA
			ACAAAAGATATAAACAATAAACTTATTCAATCAAAAAGGAAGGTTATAACAATTCTTGAAGAATTTAAAGAAACTACTTCTCATTCAATAAAATAAATTATATTATTTAATAAAAAATATAAACTTAATAAAAAACATGATAAACTAATAGAAATTAAATAAATAAATCTAATTCTACAAATTGATAAATATTTCACGATCTAAAATGAATTAATTCATATCACTAACACCACAAATTAGTATTTTTTTTAAACTATTTAAATATAATCATAATATAAATGATTCTCTTTTTAAAATTAATAAATTTAAAGGTAATCAATGTAAAAATATTAATAAATACTCCCGAATTTTTCCTCTTCTAAATGAATATACTCCAGAAAATAATTTTCCATGTTGTCTAAAAGAATATAAATATAAAGTATAAGCAGCTCTAAAAAAAGATAATAATGATAATATAATTATAGAAATTCAAGATCAAGAAACAATTCTATTTAATAAAGAAATTTCTCCTAATAAATTCAATGTAGGAGGAGCTGCTATATTAGCTGATCTTAATAAAAATCATCATAAAGTTATTGAAGGTATAAAATTTAATAACCCCTTATTAATTAATATTCTCCGACTTCCAAGACGTTCATAAGATACATTAGCTAAACAAAATAATCCAGAAGAACATAAACCATGGGCAATTATCAATGTGTAAGAACCAGATAAACCTCAGTAAGTTATAGTTAAAAGTCCTGATAAAACAATTCCTATATGAGCAACAGACGAATAAGCAATTAAAGCCTTTAAATCAGTTTGACGTAAACAAACTAATCTAACTAATACACCTCCTACTAATCTAATTCTAATTCAAACAAATCTATACTTCAAATTTATTAATTGTAAAAAAGCAATAACTCGTAATATCCCATAACCCCCTAATTTTAATATAATACCTGCTAAAATTATAGAACCAGAAACCGGAGCTTCAACATGAGCTTTAGGTAATCATAAATGAACTAAAAATATTGGTATTTTTACTAAAAAAGCACATAATAAACAAAAATATAATAAATCATAATTAAATATAAAATTATTTATTAAATAAAAATTTATAGAACCAATTTTATTTATAACATAAAAAATACCAATTAATATAGGTAAGGAAACTAATAAAGTATAAAACAATAAATATAC-CCCGCCTGTAAACGTTCTGGTTGATAACCTCAACCTAAAATCAAAAATAATGTAGGAATTAATCTTCTTTCAAAAAATAAATAAAATATGAATAATCTTATTCTTGAAAAAGTCAAAATTAATAATAATAATAAAATAACAATATTT------AATAAATTTTTATAATTATTATATTTATTAATTCTTTCTCTAGCTAATAATATTAATGAACAAATTCATAAACTTAATAAAATTAATCCATAAGATAATATATCACAACCTAAAAAATAAGAAATTTCTGATCAATAATTTATAAAATTATTTATTAGTAAAAAAATAAATCTAATAAAAAATATTATAATTTGTACCATTCAATATATATTATTAATAAAACAAAGAGGACTTAAAAATACTAAAAAAAAAATAATTTTTAACATTATATAATTCTAAAAGATTGAAAATAATCATTTCCATGAGTACGAATTATAGAAACTAAAATTGATAAACCTAAAGCTCCTTCACATACTCTAAATGTTAAAAATATTATTCTAAAATAATTTTCGTAATTTAATATATTTAAATAAATAAATAATATAAAAAATAATATTAAAACAATAAATTCTAAACTTAAAAGTATTGAAAGTAAATGTTTTCGATTAGATACAAAACAAAATAATCCTAAAATAAATAAAATTATAGGTAAACTTCAGTATAAAATTATAATCATTAGTTTTAATAGTTTAATAAAAACATTGGTCTTGTAAATCAAAAATAAGATTATTTCTTTTAAAACTTCAAGAGAAAAGAAATTTCTTTTTCATTAATCCCCAAAATT
			AATATTTTAAATAAACTATCTCTTGAAATTATTCAATTAATATTATACTCATTAATTATTACTACTTCTATTATTTTTCTAAATATAATTCATCCATTAGCTTTAGGATTAACTTTATTAATTCAAACAATTTTTGTATGTATATTAACTGGATTAATAACTAAAAGTTTTTGATATTCATATATTTTATTTTTAATTTTTTTGGGAGGAATACTTGTGTTATTTATTTATGTAACATCTTTAGCTTCTAATGAAATATTTAATTTATCAATTAAATTAACTGTATTTTCTTCATTTATTTTGATTTTTATATTAATTTTATCACTTATTATTGATAAAACTTCTTCTTCTTTATTTTTAATAAACAATGACATACAATCTATTATTAATATAAATTCTTATTTTATAGAAAATTCTTTATCTTTAAATAAATTATATAATTTTCCTACAAATTTTATTACAATTTTATTAATAAATTATTTATTAATTACTTTAATTGTTGTTGTAAAAATTACAAAATTATTTAAAGGACCTATTCGAATAATATCTTAATTAATGAATAAACCTTTACGAAATTCTCACCCTTTATTTAAAATTGCCAATAACGCTTTAGTAGATTTACCAGCTCCAATTAATATCTCAAGATGATGAAATTTTGGATCATTACTTGGGTTATGTTTAATTATTCAAATTTTAACCGGATTATTTTTAGCTATACATTATACTGCTGATATTAATTTAGCTTTTTATAGTGTTAATCATATTTGTCGAGATGTTAATTATGGTTGATTATTACGAACCTTACACGCTAACGGTGCATCATTTTTTTTTATTTGTATTTATTTACATGTAGGACGAGGAATTTATTATGGTTCATATATATTCACTCCAACTTGATTAATTGGAGTAATTATTTTATTTTTAGTAATAGGAACAGCTTTTATAGGATATGTATTACCTTGAGGACAAATATCATTTTGAGGAGCTACTGTAATTACTAATTTATTATCAGCTATTCCTTATTTAGGTATAGATCTAGTTCAATGATTATGAGGTGGGTTTGCCGTTGATAACGCTACTTTAACTCGATTTTTTACATTCCATTTCATTTTACCATTTATTGTTCTTGCTATAACTATAATTCATTTATTATTTCTTCACCAAACAGGTTCTAATAACCCCATTGGATTAAATTCTAATATTGATAAAATTCCTTTTCATCCATATTTTACATTTAAGGATATTGTAGGATTTATTGTAATAATTTTTATTTTAATTTCATTAGTATTAATTAGACCAAATTTATTAGGAGACCCTGATAATTTTATCCCAGCTAATCCTTTAGTTACACCTGCCCATATTCAACCAGAATGATATTTTTTATTTGCTTATGCTATTTTACGATCAATTCCAAATAAATTAGGAGGAGTCATCGCATTAGTTTTATCAATCGCAATTCTAATAATCTTACCTTTTTATAATTTAAGAAAATTCCGAGGAATTCAATTTTATCCTATTAATCAAGTAATATTTTGATCTATATTAGTTACAGTAATTTTATTAACTTGAATCGGAGCTCGACCAGTTGAAGAACCTTATGTATTAATTGGACAAATTTTAACTGTTGTATATTTCTTATATTATTTAGTAAACCCATTAATTACAAAATGATGAGATAATTTATTAAATTAAATAGTTAATGAGCTTGAATAAGCGTATGTTTTGAAAACATAAGATAGAATTTAATTTTCTATTAACTTTACTAAAAAAAATTATTATAATAAAGAAAATAATAAAATTTTAAATCCAATAAAAAATAATAAATAATTTAAAGAAAAAGATAAAAAACATTTTCAAGCTAGATATATTAATTTATCATAACGAAATCGGGGTAAAGTACCTCGAATTCAAATAAAAACAAAAGAAATAAAAGTTAATTTTATATAAAATAATAAATTAAATACATCACATCCTAAAAAAATAACACAAAATAATATTCT
			TATAAATAAAATTCTTGCATACTCAGCTATAAAAATTAAAGCAAAACCTCCTCTTCTATATTCTACATTAAATCCTGAAACTAATTCTGATTCTCCCTCAGCAAAATCAAAAGGAGTTCGATTAGTTTCAGCTAATGAAATAGTTAATCATACTAAACCTATAGGAAATAAAATAATTAAAAATCATATATAAACTTGATAAAAAAAAAAATAAATTATATTATAACTTCCAATTAAAAAAATAAAAGATAACAAAATTAAAGCTAAACTAACTTCATAAGAAATAGTCTGAGCTACAGCTCGCAAACCTCCTAGTAAAGCATAATTAGAATTAGAAGATCAACCAGCTACTATAACTGTATAAACTCCCAATCTAGTACAGCATAAAAAAAATAAACCTCCTAAATTAAATGAATATAATTTTACAAAAAAAGGTATACATATTCAAACAAATAAAGATAAAAATAAAGAAAAAATTGGAGAAATATAATATCTTAAATAATTAGATAATAAAGGATAAGTTTGTTCTTTTGTAAATAATTTAATTGCATCACAAAAAGGTTGAGGAATTCCTATCAAACCAACTTTATTAGGACCTTTACGAATCTGAATATATCCTAAAACTTTTCGTTCTAATAAAGTTAAAAAAGCTACACTCACTAATACACAAATAATTAATAACAAACTTCCAATTAATGATAAAATAAATTCTATATAAAACAAGTACTATTTGTAATAAAAATTACATAAATAAATTCTAAATTTATTGCACTAATCTGCCAAAATAGTTTTACATTAATAATATTCTTATAAAAAATATAATTATTTTAATATTTGGTCCTTTCGTACTAAAATATCACAATTTTTTAAAGATAGAAACCAACCTGGCTTACACCGGTTTGAACTCAGATCATGTAAGAATTTAAAAGTCGAACAGACTTAAAATTTGAACGGCTACACCCAAAATTATATCTTAATCCAACATCGAGGTCGCAATCTTTTTTATCGATATGAACTCTCCAAAAAAATTACGCTGTTATCCCTAAAGTAACTTAATTTTTTAATCATTATTAATGGATCATTTATTCATAAATTAATGTTTTTAAAAATTAAAAGTTTTTTAAATTTTAATATCACCCCAATAAAATATTTTTTTTTATTAAAATTTAATTAATCTTTATAATTAAAAT----------TATAAAGATTTATAGGGTCTTCTCGTCTTTTAAATAAATTTTAGCTTTTTGACTAAAAAATAAAATTCTACAAAAATTTTAAATGAAACAGTTAATATCTCGTCCAACCATTCATTCCAGCCTTCAATTAAAAGACTAATGATTATGCTACCTTTGCACAGTCAAAATACTGCGGCCATTTAAAA-----CAGTGGGCAGGTTAGACTTTATATATAATTCAAAAAGACATGTTTTTGTTAAACAGGCGGATATTATTTTTGCCGAATTCTTTATTTAAACTTTTCATAAAAATTAATTTTAACATTATTATATACTAATTTTATCATTATTGCTTAATTTTATTAATTAAAATTAACATTTTAATAAATAATTAAAATTCAATAAATAATTTAATTTATAAAATAAATTATAACATATTTTTTAATAATTGCTAATTCTAAGCATATAT---------------------------------------------------------------------------------------------------------------------------------------------------------GAATAAC-TTTC--TTCTAATATAATATTATAAATAATTTTGTTACATTAACTTAAATATTATATTAACTCTTTTAAAATCGAGAAAAATAAATATTTATTTTTTATTTAATAAACGCTGATACACAAGGTACAATAAATTAAATTTTCTTTTTAAATAAAAATTTTTCAAATTATTTCAATTTTCTTTTACAATAC
			TAATAAACTATTATTAAAATTATTTTTTCTTTAAACAATACTAAAACTATAAATTTTATAGTTATTTCTAATAATTAGAAAAAAAATAATAAAAATTAATAAATAAAAACTAAATCAATTTATATTGATTTGCACAAAAATCTTTTCAATGTAAATGAAATACTTTACTTAATAAGCTTTAAATTGTCATTCTAGATACACTTTCCAGTACATCTACTATGTTACGACTTATCTTACCTTAATAATAAGAGCGACGGGCGATGTGTACATATTTTAGAGCTAAAATCAAATTATTAATCTTTATAATTTTACTACTAAATCCACTTTCAAAAATTTTTTCATAATTTTATCCATATAAATAAATTTATTGTAACCCATTATTACTTAAATATAAGCTACACCTTGATCTGATATAAATTTTTATTAAAATTATTGAATATTATTATTCTTATAAAATATTCTGATAACGACGGTATATAAACTGATTACAAACTCAAGTAAGGTCCATCGTGGATTATCGATTACAAAACAGGTTCCTCTAGATAGACTAAAATACCGCCAAATTTTTTAAGTTTCAAGAACATAACTATTACTACTTTAGCAATTTATTTACATTTTAAATAATAGGGTATCTAATCCTAGTTTTTTATTAAAATTTTTTAACTTCAATTATATTTTTACATAATAATTTAAATATAAAATTTCACTTAATATATTTAATT--ATTATTATTAATAAATTTAATTTAATTATTACTAAAAAAATTTATTCGTATTAGTGGTATAACCGCGACTGCTGGCACCAATTTGGTCAATACTTTTTAATATTGCTATTTCTAAATTTCTTTAATTAATAAAATTAATTA
		</sequence>
		<sequence>
			<taxon idref="Drosophila_simulans_SRR2396956"/>
			----AATTGCCTGATAAAAAGGATTACCTTGATAGGGTAAATCATGCAGTTTTCTGCATTCATTGACTGATTTATATGTTATTTATAAAGAAGGTTTTATATTTAATAGAATTAAACTATTTCTAAAAGTATCAAAAACTTTTGTGCATCATACACCAAAATATATTTATATAAAAAGATAAGCTAATAAAGCTACTGGGTTCATACCCCATTTATAAAGGTTATAGTCCTTTTCTTTTTAATTTTTAATAATTCATCAAAAATTTTATTTATTACAATTATAATTATTGGGACATTAATTACAGTTACATCTAATTCTTGGTTAGGAGCTTGAATAGGTTTAGAAATTAATTTGTTATCTTTTATTCCCCTATTAAGAGATAATAATAATTTAATATCTACAGAAGCTTCTTTAAAATATTTTTTAACCCAAGCTTTAGCTTCAACTGTTTTGTTATTTTCTTCAATTTTATTAATATTAAAAAATAATTTAAATAATGAAATTAATGAATCTTTTACATCCATAATTATTATATCAGCTTTACTATTAAAAAGCGGGGCCGCTCCTTTCCATTTTTGATTTCCTAATATAATGGAAGGTTTAACATGAATAAATGCTTTGATATTAATAACTTGACAAAAAATTGCACCTTTAATACTAATTACTTATCTTAATATTAAATATCTATTATTAATTAGAGTAATTTTATCAGTAATTATCGGAGCTATCGGAGGGTTAAACCAAACTTCTTTACGAAAACTAATAGCATTTTCTTCTATCAATCATTTAGGGTGAATACTAAGATCTTTAATAATTAGAGAATCAGTTTGGTTTATTTATTTTTTTTTTTATTCATTTTTATCATTTGTATTAACATTTATATTTAATATTTTTAAATTATTTCATTTAAATCAATTATTTTCTTGATTTGTAAATAGAAAAATTTTAAAATTTACATTATTTATAAATTTTTTATCATTGGGAGGATTGCCCCCATTTTTAGGATTTTTACCAAAATGACTTGTAATCCAACAATTAACATTATGTAATCAATATTTTTTATTATTAATAATAATAATATCAACTTTAATTACATTATTTTTTTATTTACGAATTTGTTATTCTGCTTTTATAATAAATTATTTCGAAAATAATTGAATCATAAAGATAAATATAATTAGTAGTAATACTAATATATATTTAATTATAACTTTTTTTTCAATTTTTGGATTATTTATAATTTCTTTATTTTATTTTATATTTTAAGGCTTTAAGTTAATAAAACTAATAACCTTCAAAGCTATAAATAAAGAAATTTCTTTAAGCCTTAGTAAAAATTACTCCTTCAAAATTGCAGTTTGATATCATTATTGACTATAAGACCTAATAAAA---GTCCTTATTTGATTAAGAAGAATAAATCTTATAAATAGATTTACAATCTATCGCCTAAACTTCAGCCACTTAATCAGTGACCGCGACAATGATTATTTTCTACAAATCATAAAGATATTGGAACTTTATATTTTATCTTTGGAGCTTGAGCTGGGATAGTCGGAACATCATTAAGAATTTTAATTCGAGCCGAATTAGGACATCCTGGAGCATTAATCGGAGATGACCAAATTTATAATGTAATTGTAACTGCACATGCTTTTATTATAATTTTTTTTATAGTTATACCTATTATAATTGGTGGATTTGGAAATTGATTAGTGCCTTTAATATTAGGTGCCCCTGATATAGCATTCCCGCGAATAAATAATATAAGATTTTGATTACTACCCCCTGCTCTTTCTTTATTATTAGTGAGAAGAATAGTTGAAAACGGAGCTGGGACAGGATGAACTGTTTACCCACCTTTATCTGCTGGAATTGCCCACGGTGGAGCTTCAGTTGATTTAGCTATTTTTTCTTTACACTTAGCGGGAATTTCCTCAATTCTAGGAGCTGTAAATTTTATTACAACTGTAATTAATATACGGTCAACAGGAATTTC
			ATTAGATCGAATACCTTTATTTGTTTGATCAGTAGTAATTACTGCTTTATTATTACTTTTATCATTACCAGTATTAGCTGGAGCTATTACTATATTATTAACAGATCGAAATTTAAACACATCATTTTTTGACCCAGCTGGAGGAGGAGACCCTATTTTATACCAACATTTATTTTGATTTTTTGGTCACCCTGAAGTTTATATTTTAATTTTACCTGGATTCGGAATAATCTCTCATATTATTAGACAAGAATCAGGAAAAAAAGAAACTTTTGGTTCTTTAGGAATAATTTATGCTATATTAGCTATTGGGTTATTAGGATTTATTGTGTGAGCTCATCACATATTTACAGTCGGGATAGACGTTGATACTCGAGCTTATTTCACTTCAGCCACTATAATTATTGCAGTTCCTACTGGTATTAAAATTTTCAGATGATTAGCTACTTTACATGGAACTCAACTTTCTTATTCCCCAGCTATTTTATGAGCTTTAGGATTTGTATTTTTATTTACAGTAGGGGGGTTAACAGGAGTTGTTTTAGCTAATTCATCAGTAGATATTATTTTACATGATACTTACTATGTAGTAGCTCATTTTCATTATGTTTTATCAATAGGAGCTGTATTTGCTATTATAGCAGGTTTTATTCATTGATATCCTTTATTTACTGGTTTAACATTAAATAATAAATGATTAAAAAGTCAATTTATTATTATATTTATTGGAGTAAATTTAACATTTTTTCCTCAACATTTTTTAGGATTAGCTGGGATACCTCGACGATATTCAGATTATCCAGATGCTTACACAACATGAAATGTTGTATCTACTATTGGATCAACTATTTCATTATTAGGAATTCTATTCTTTTTTTATATTATTTGAGAAAGTTTAGTATCACAACGACAAGTAATTTATCCAATTCAATTAAATTCATCTATTGAATGGTATCAAAATACTCCACCAGCTGAACATAGATATTCTGAATTACCACTACTAACAAATTAATTTCTAATATGGCAGATTAGTGCAATAGATTTAAGCTCTATATATAAAGTATTTTACTTTTATTAGAAAATAAATGTCTACATGAGCTAATTTAGGTTTACAAGATAGAGCCTCTCCTTTAATGGAACAATTAATTTTTTTTCACGATCACGCATTATTAATTTTAGTAATAATTACAGTATTAGTGGGATACTTAATATTTATATTATTTTTTAATAATTATGTAAATCGATTTCTTTTACATGGACAACTTATTGAAATAATTTGAACTATTTTACCAGCAATTATTTTATTATTTATTGCTCTTCCTTCTTTACGTTTACTTTACTTATTAGATGAAATTAATGAACCATCCGTAACTTTAAAAAGAATTGGTCATCAATGATATTGAAGCTACGAATATTCAGATTTTAATAATATTGAATTTGATTCATATATAATTCCAACAAATGAATTATCAATTGATGGATTTCGATTATTAGATGTTGATAACCGAGTAATTTTACCTATAAATTCTCAAATTCGAATTTTAGTGACAGCTGCTGACGTTATTCATTCTTGAACAATTCCTGCTTTAGGAGTAAAAGTTGATGGAACACCAGGACGATTAAATCAAACTAATTTTTTTATTAATCGACCAGGTTTATTTTATGGTCAATGTTCAGAAATTTGTGGAGCTAATCATAGATTTATACCAATTGTAATTGAAAGTGTTCCTGTAAATCACTTTATTAAATGAATTTCTAGAAATAATTCTTCATTAGATGACTGAAAGCAAGTATTGGTCTCTTAAACCATTTTATAGTAAATTAGCACTTACTTCTAATGA--AAAAAATTAGTTAAATATATAACATTAGTATGTCAAACTAAAATTATTAAATAATTAATATTTTTTAATCCCACAAATAGCACCAATTAGATGATTATTATTATTTATTATTTTTTCTATTACATTTATTTTATTTTGTTCTATTAATTATTATTCT
			TACATGCCAGATTCACCTAAATCTAATGAATTAAAAAACATTAATTTAAATTCAATAAACTGAAAATGATAACAAATTTATTTTCTGTATTTGACCCTTCAGCTATTTTTAATTTATCACTTAATTGATTAAGAACATTTTTAGGACTTTTAATAATTCCATCAATTTACTGATTAATACCTTCTCGTTATAATATTGTATGAAATTCAATTTTATTAACTCTTCATAAAGAATTCAAAACTTTATTAGGACCATCAGGTCATAATGGATCTACTTTTATTTTTATTTCTTTATTTTCATTAATTTTATTTAATAATTTTATAGGATTATTTCCATATATTTTTACAAGAACAAGTCATTTAACTTTAACTTTATCTTTAGCTTTACCTTTATGATTATGTTTTATATTATACGGTTGAATTAATCATACACAACATATATTTGCTCACTTAGTCCCTCAAGGAACACCTGCTATTTTAATACCTTTTATAGTATGTATTGAAACTATTAGAAATATTATTCGACCTGGAACATTAGCTGTTCGATTAACTGCTAATATAATTGCTGGACATTTATTATTAACTCTTTTAGGAAATACAGGACCTTCTATATCTTATTTATTAGTGACATTTTTATTAACAGCTCAAATTGCTTTATTAGTATTAGAATCAGCTGTAGCTATAATTCAATCTTATGTATTTGCTGTATTAAGAACTCTATACTCTAGAGAAGTAAATTAATGTCTACACACTCAAATCACCCTTTTCATTTAGTGGATTACAGTCCATGACCATTAACAGGAGCTATTGGAGCTATAACAACTGTATCAGGTATAGTAAAATGATTTCATCAATATGATATGTCATTATTTTTATTAGGTAATATTATTACTATTTTAACAGTATATCAATGATGACGAGATGTATCACGAGAAGGAACATATCAAGGTTTACATACTTACGCAGTAACTATTGGTTTACGTTGAGGAATAATCTTATTTATTTTATCAGAAGTTTTATTTTTTGTAAGATTTTTTTGAGCTTTTTTTCATAGAAGTTTATCCCCCGCCATTGAATTAGGAGCATCATGACCTCCTATGGGAATTATTTCATTTAATCCATTCCAAATTCCCTTATTAAATACAGCTATTTTATTAGCTTCAGGAGTTACTGTAACCTGAGCTCATCATAGTCTTATAGAAAATAATCATTCACAAACTACTCAAGGTTTATTTTTCACAGTTTTATTGGGAGTATATTTTACAATACTCCAAGCTTACGAATATATTGAAGCTCCATTTACTATCGCAGATTCAGTTTATGGATCAACATTTTATATAGCAACAGGATTTCATGGAATTCATGTATTAATTGGAACAACTTTTTTATTAGTATGTTTATTACGACATTTAAATAATCACTTTTCAAAAAATCATCATTTTGGATTTGAAGCAGCTGCATGATATTGACATTTTGTTGATGTAGTTTGATTATTTTTATATATCACAATTTACTGGTGAGGAGGATAAGTTAATATTAATTTCATTAATATTAATTTCATTAATATTAATTAAACTAAATTTATTAATAATTAATTATCTATATAGTATAAAAGTATATTTGACTTCCAATCATAAGGTCTATTAATAAATAGTATAGATAATTTTTTCTATTATTTTTATTGCTTTATTAATTTTATTAATCACAACTATTGTTATAATTTTAGCTTCAATTTTATCAAAAAAAGCTTTAATCGACCGAGAAAAAAGATCTCCTTTTGAATGCGGATTTGACCCAAAATCTTCATCTCGATTACCATTTTCTTTACGTTTTTTTTTAATTACTATTATTTTTTTAATTTTTGACGTAGAAATTGCATTAATTTTACCTATAATTATTATTATAAAATATTCTAATATTATAATTTGAACTATTACCTCTATTATTTTCATTTTAATTTTATTAATTGGTCTATATCATGAATGAAATCAAGGAATATTA
			AATTGATCAAATTAAT-TTTAT--AT----------ATAAAGGGTTGTAGTTAATTATAACATTTGATTTGCATTCAAAAAGTATTGAATATTCAATCTACCTTATTAATTGAATATGAAGCGATTAATTGCAGTTAGTTTCGACCTAACCTTAGGTAATTATTATACCCTTATTCTTTAATTGAAGCCAAAAAGAGGCGTATCACTGTTAATGATATAATTGAATTTTAAATTCCAATTAAGGAAGTATGGTGATCAAGTAAAAGCTGCTAACTTTTTTCTTTTAATGGTTAAATTCCATTTATACTTCTATTTATATAGTTTAAATAAAACCTTACATTTTCATTGTAATAATAAAATATTATATTTTTATAAATTACTAAAATTAATTCATTATATCCAAAGATTTAATAATCTCCGTAACATCTTCAATGTCAAACTCTAAATATAAGCTATTTGGATATAAAAATAATAAAAAATTTATTAAAATTAAAATTCAAAATACAAATAATATTAAATAAATTTTTAAAGAATTATTATGTATTAAAAATAAAGTTTTAGAGTAAGTAGATAATTTTTGGTATAAATGCTGACCCCCAAAATATTCTGACCAACCTTGATCAAAACTTTTTACAATTAATTGGCCATAATTCAAAGGATAAAAAATTATTCCATAAGTTCTAATATAAGGTATAAATCATATAGACCCTAAAAAAGTTCTTAAATTATATATAAACAAAGATTTATTTAAAAAATATAAATTTCTTAACGAAATTAAATACCCAGATAAACCCCCCACAATACATACAAATAATGTTAATAATTTTATATAAATAGGTAAACAAATTATATAAGGAAAAGGAAAAATTAATCAATTTAATATTCTACCTCCAATAATTCTTATAATTAATAATCCTATTATTCCACGAAGTATAATTCAACTTTCATCATTTAATATATTTAAACTACCACAATTTAAATCTCCAGTTATTGAATAATAAACTAATCGAAATGAATATCTAACAGTTAAACCTGTAGAAAAATAATATAAAAAAAATGAAAATATATTAACATTTCTAATTCTAACAATTTCTAAAATTATATCCTTAGAATAAAATCCAGCTAAAAAAGGTATCCCGCATAAAGCTAAATTAGATACATTAAAACAAGCTGAAGTTAAAGGTATATGAATTCTTAATCCCCCTATTAAACGAATATCTTGAGAATTATTTATATTATGAATAATAGCTCCAGCACATATAAATAATAATGCTTTAAATAAAGCATGAGTTAATAAATGAAATATAGCTAATTTAAAAAATCCTATAGATAAAATTCTTATTATTAAACCTAATTGACTTAAAGTAGATAAAGCAATAATTTTTTTTAAATCAAATTCAAAATTAGCTCCTAACCCAGCTATAAATATAGTTAATCCAGATAATAATAATAATAATTGCCCTAACCAAGAAGTTCTTAAAATAATATTAAATCGAATTAATAAATATACACCAGCTGTAACTAAAGTAGAAGAATGAACTAAAGCAGAAACAGGTGTAGGGGCAGCTATAGCTGCTGGTAATCAAGAAGAAAAAGGAATTTGAGCTCTTTTAGTTATAGCAGCTAATATTATTAATCTACCAATTACTAATATTTCAAATTCATTTTGTATAATTTCTAAATAAAAAATATAATTTCATCTTCCATAATTTAATATTCAAGCAATAGCAAGAAGAAAAGCTACATCTCCAATTCGATTAGATAAGGCAGTTAATATACCAGCATTATAAGATTTAATATTTTGAAAATAAATAACTAAACAATAAGAAACAAGTCCTAATCCATCTCATCCTAATAAAATTCTAATTAAATTTGGTCTAATAATTAATAATATTATTGATAAAACAAACATTAATACTAGTATAATAAATCGATTAATATTATTATCATTTCTTATATATTCCTTTCTATAAAAAATTACTAAAGAAGCAATTATAAGA
			ACAAAAGATATAAACAATAAACTTATTCAATCAAAAAGGAAGGTTATAACAATTCTTGAAGAATTTAAAGAAACTACTTCTCATTCAATAAAATAAATTATATTATTTAATAAAAAATATAAACTTAATAAAAAACATGATAAACTAATAGAAATTAAATAAATAAATCTAATTCTACAAATTGATAAATATTTCACGATCTAAAATGAATTAATTCATATCACTAACACCACAAATTAGTATTTTTTTTAAACTATTTAAATATAATCATAATATAAATGATTCTCTTTTTAAAATTAATAAATTTAAAGGTAATCAATGTAAAAATATTAATAAATACTCCCGAATTTTTCCTCTTCTAAATGAATATACTCCAGAAAATAATTTTCCATGTTGTCTAAAAGAATATAAATATAAAGTATAAGCAGCTCTAAAAAAAGATAATAATGATAATATAATTATAGAAATTCAAGATCAAGAAACAATTCTATTTAATAAAGAAATTTCTCCTAATAAATTCAATGTAGGAGGAGCTGCTATATTAGCTGATCTTAATAAAAATCATCATAAAGTTATTGAAGGTATAAAATTTAATAACCCCTTATTAATTAATATTCTCCGACTTCCAAGACGTTCATAAGATACATTAGCTAAACAAAATAATCCAGAAGAACATAAACCATGGGCAATTATCAATGTGTAAGAACCAGATAAACCTCAGTAAGTTATAGTTAAAAGTCCTGATAAAACAATTCCTATATGAGCAACAGACGAATAAGCAATTAAAGCCTTTAAATCAGTTTGACGTAAACAAACTAATCTAACTAATACACCTCCTACTAATCTAATTCTAATTCAAACAAATCTATACTTCAAATTTATTAATTGTAAAAAAGCAATAACTCGTAATATCCCATAACCCCCTAATTTTAATATAATACCTGCTAAAATTATAGAACCAGAAACCGGAGCTTCAACATGAGCTTTAGGTAATCATAAATGAACTAAAAATATTGGTATTTTTACTAAAAAAGCACATAATAAACAAAAATATAATAAATCATAATTAAATATAAAATTATTTATTAAATAAAAATTTATAGAACCAATTTTATTTATAACATAAAAAATACCAATTAATATAGGTAAGGAAACTAATAAAGTATAAAACAATAAATATACACCCGCCTGTAAACGTTCTGGTTGATAACCTCAACCTAAAATCAAAAATAATGTAGGAATTAATCTTCTTTCAAAAAATAAATAAAATATGAATAATCTTATTCTTGAAAAAGTCAAAATTAATAATAATAATAAAATAACAATATTTAATAAAAATAAATTTTTATAATTATTATATTTATTAATTCTTTCTCTAGCTAATAATATTAATGAACAAATTCATAAACTTAATAAAATTAATCCATAAGATAATATATCACAACCTAAAAAATAAGAAATTTCTGATCAATAATTTATAAAATTATTTATTAGTAAAAAAATAAATCTAATAAAAAATATTATAATTTGTACCATTCAATATATATTATTAATAAAACAAAGAGGACTTAAAAATACTAAAAAAAAAATAATTTTTAACATTATATAATTCTAAAAGATTGAAAATAATCATTTCCATGAGTACGAATTATAGAAACTAAAATTGATAAACCTAAAGCTCCTTCACATACTCTAAATGTTAAAAATATTATTCTAAAATAATTTTCGTAATTTAATATATTTAAATAAATAAATAATATAAAAAATAATATTAAAACAATAAATTCTAAACTTAAAAGTATTGAAAGTAAATGTTTTCGATTAGATACAAAACAAAATAATCCTAAAATAAATAAAATTATAGGTAAACTTCAGTATAAAATTATAATCATTAGTTTTAATAGTTTAATAAAAACATTGGTCTTGTAAATCAAAAATAAGATTATTTCTTTTAAAACTTCAAGAGAAAAGAAATTTCTTTTTCATTAATCCCCAAAATT
			AATATTTTAAATAAACTATCTCTTGAAATTATTCAATTAATATTATACTCATTAATTATTACTACTTCTATTATTTTTCTAAATATAATTCATCCATTAGCTTTAGGATTAACTTTATTAATTCAAACAATTTTTGTATGTATATTAACTGGATTAATAACTAAAAGTTTTTGATATTCATATATTTTATTTTTAATTTTTTTGGGAGGAATACTTGTGTTATTTATTTATGTAACATCTTTAGCTTCTAATGAAATATTTAATTTATCAATTAAATTAACTGTATTTTCTTCATTTATTTTGATTTTTATATTAATTTTATCATTTATTATTGACAAAACTTCTTCTTCTTTATTTTTAATAAACAATGACATACAATCTATTATTAATATAAATTCTTATTTTATAGAAAATTCTTTATCTTTAAATAAATTATATAATTTTCCTACAAATTTTATTACAATTTTATTAATAAATTATTTATTAATTACTTTAATTGTTGTTGTAAAAATTACAAAATTATTTAAAGGACCTATTCGAATAATATCTTAATTAATGAATAAACCTTTACGAAATTCTCACCCTTTATTTAAAATTGCCAATAACGCTTTAGTAGATTTACCAGCTCCAATTAATATCTCAAGATGATGAAATTTTGGATCATTACTTGGGTTATGTTTAATTATTCAAATTTTAACCGGATTATTTTTAGCTATACATTATACTGCTGATATTAATTTAGCTTTTTATAGTGTTAATCATATTTGTCGAGATGTTAATTATGGTTGATTATTACGAACCTTACACGCTAACGGTGCATCATTTTTTTTTATTTGTATTTATTTACATGTAGGACGAGGAATTTATTATGGTTCATATATATTCACTCCAACTTGATTAATTGGAGTAATTATTTTATTTTTAGTAATAGGAACAGCTTTTATAGGATATGTATTACCTTGAGGACAAATATCATTTTGAGGAGCTACTGTAATTACTAATTTATTATCAGCTATTCCTTATTTAGGTATAGATCTAGTTCAATGATTATGAGGTGGGTTTGCCGTTGATAACGCTACTTTAACTCGATTTTTTACATTCCATTTCATTTTACCATTTATTGTTCTTGCTATAACTATAATTCATTTATTATTTCTTCACCAAACAGGTTCTAATAACCCCATTGGATTAAATTCTAATATTGATAAAATTCCTTTTCATCCATATTTTACATTTAAGGATATTGTAGGATTTATTGTAATAATTTTTATTTTAATTTCATTAGTATTAATTAGACCAAATTTATTAGGAGACCCTGATAATTTTATCCCAGCTAATCCTTTAGTTACACCTGCCCATATTCAACCAGAATGATATTTTTTATTTGCTTATGCTATTTTACGATCAATTCCAAATAAATTAGGAGGAGTCATCGCATTAGTTTTATCAATCGCAATTCTAATAATCTTACCTTTTTATAATTTAAGAAAATTCCGAGGAATTCAATTTTATCCTATTAATCAAGTAATATTTTGATCTATATTAGTTACAGTAATTTTATTAACTTGAATCGGAGCTCGACCAGTTGAAGAACCTTATGTATTAATTGGACAAATTTTAACTGTTGTATATTTCTTATATTATTTAGTAAACCCATTAATTACAAAATGATGAGATAATTTATTAAATTAAATAGTTAATGAGCTTGAATAAGCGTATGTTTTGAAAACATAAGATAGAATTTAATTTTCTATTAACTTTACTAAAAAAAATTATTATAATAAAGAAAATAATAAAATTTTAAATCCAATAAAAAATAATAAATAATTTAAAGAAAAAGATAAAAAACATTTTCAAGCTAGATATATTAATTTATCATAACGAAATCGGGGTAAAGTACCTCGAATTCAAATAAAAACAAAAGAAATAAAAGTTAATTTTATATAAAATAATAAATTAAATACATCACATCCTAAAAAAATAACACAAAATAATATTCT
			TATAAATAAAATTCTTGCATACTCAGCTATAAAAATTAAAGCAAAACCTCCTCTTCTATATTCTACATTAAATCCTGAAACTAATTCTGATTCTCCCTCAGCAAAATCAAAAGGAGTTCGATTAGTTTCAGCTAATGAAATAGTTAATCATACTAAACCTATAGGAAATAAAATAATTAAAAATCATATATAAACTTGATAAAAAAAAAAATAAATTATATTATAACTTCCAATTAAAAAAATAAAAGATAACAAAATTAAAGCTAAACTAACTTCATAAGAAATAGTCTGAGCTACAGCTCGCAAACCTCCTAGTAAAGCATAATTAGAATTAGAAGATCAACCAGCTACTATAACTGTATAAACTCCCAATCTAGTACAACATAAAAAAAATAAACCTCCTAAATTAAATGAATATAATTTTACAAAAAAAGGTATACATATTCAAACAAATAAAGATAAAAATAAAGAAAAAATTGGAGAAATATAATATCTTAAATAATTAGATAATAAAGGATAAGTTTGTTCTTTTGTAAATAATTTAATTACATCACAAAAAGGTTGAGGAATTCCTATCAAACCAACTTTATTAGGACCTTTACGAATCTGAATATATCCTAAAACTTTTCGTTCTAATAAAGTTAAAAAAGCTACACTCACTAATACACAAATAATTAATAACAAACTTCCAATTAATGATAAAATAAATTCTATATAAAACAAGTACTATTTGTAATAAAAATTACATAAATAAATTCTAAATTTATTGCACTAATCTGCCAAAATAGTTTTACATTAATAATATTCTTATAAAAAATATAATTATTTTAATATTTGGTCCTTTCGTACTAAAATATCACAATTTTTTAAAGATAGAAACCAACCTGGCTTACACCGGTTTGAACTCAGATCATGTAAGAATTTAAAAGTCGAACAGACTTAAAATTTGAACGGCTACACCCAAAATTATATCTTAATCCAACATCGAGGTCGCAATCTTTTTTATCGATATGAACTCTCCAAAAAAATTACGCTGTTATCCCTAAAGTAACTTAATTTTTTAATCATTATTAATGGATCATTTATTCATAAATTAATGTTTTTAAAAATTAAAAGTTTTTTAAATTTTAATATCACCCCAATAAAATATTTTTTTTTATTAAAATTTAATTAATCTTTATAATTAAAATAAAAAAAAAATATAAAGATTTATAGGGTCTTCTCGTCTTTTAAATAAATTTTAGCTTTTTGACTAAAAAATAAAATTCTACAAAAATTTTAAATGAAACAGTTAATATCTCGTCCAACCATTCATTCCAGCCTTCAATTAAAAGACTAATGATTATGCTACCTTTGCACAGTCAAAATACTGCGGCCATTTAAAA-----CAGTGGGCAGGTTAGACTTTATATATAATTCAAAAAGACATGTTTTTGTTAAACAGGCGGATATTATTTTTGCCGAATTCTTTATTTAAACTTTTCATAAAAATTAATTTTAACATTATTATATACTAATTTTATCATTATTGCTTAATTTTATTAATTAAAATTAACATTTTAATAAATAATTAAAATTCAATAAATAATTTAATTTATAAAATAAATTATAACATATTTTTTAATAATTGCTAATTCTAAGCATATATTTATTAAATTTATTTAATATTTTTAAAAATTTATTTTATAGCTTATCCCATAAAATATTAAAATTATAAATTAATTAATTAAATAAATAATTAAGTAAATTTATAATTTCTAAATTAAATTTATTTCTTAAAAAACTAGATACCTTTAAAAA--A---AC-TTTCAT-----ATATAATATTATAAATAATTTTGTTACATTAACTTAAATATTATATTAACTCTTTTAAAATCGAGAAAAATAAATATTTATTTTTTATTTAATAAACGCTGATACACAAGGTACAATAAATTAAATTTTCTTTTTAAATAAAAATTTTTCAAATTATTTCAATTTTCTTTTACAATAC
			TAATAAACTATTATTAAAATTATTTTTTCTTTAAACAATACTAAAACTATAAATTTTATAGTTATTTCTAATAATTAGAAAAAAAATAATAAAAATTAATAAATAAAAACTAAATCAATTTATATTGATTTGCACAAAAATCTTTTCAATGTAAATGAAATACTTTACTTAATAAGCTTTAAATTGTCATTCTAGATACACTTTCCAGTACATCTACTATGTTACGACTTATCTTACCTTAATAATAAGAGCGACGGGCGATGTGTACATATTTTAGAGCTAAAATCAAATTATTAATCTTTATAATTTTACTACTAAATCCACTTTCAAAAATTTTTTCATAATTTTATCCATATAAATAAATTTATTGTAACCCATTATTACTTAAATATAAGCTACACCTTGATCTGATATAAATTTTTATTAAAATTATTGAATATTATTATTCTTATAAAATATTCTGATAACGACGGTATATAAACTGATTACAAACTCAAGTAAGGTCCATCGTGGATTATCGATTACAAAACAGGTTCCTCTAGATAGACTAAAATACCGCCAAATTTTTTAAGTTTCAAGAACATAACTATTACTACTTTAGCAATTTATTTACATTTTAAATAATAGGGTATCTAATCCTAGTTTTTTATTAAAATTTTTTAACTTCAATTATATTTTTACATAATAATTTAAATATAAAATTTCACTTAATATATTTAATT---------TTAATAAATTTAATTTAATTATTACTAAAAAAATTTATTCGTATTAGTGGTATAACCGCGACTGCTGGCACCAATTTGGTCAATACTTTTTAATATTGCTATTTCTAAATTTCTTTAATTAATAAAATTAATTA
		</sequence>
		<sequence>
			<taxon idref="Drosophila_simulans_SRR2396976"/>
			------------GATAAAAAGGATTACCTTGATAGGGTAAATCATGCAGTTTTCTGCATTCATTGACTGATTTATATGTTATTTATAAAGAAGGTTTTATATTTAATAGAATTAAACTATTTCTAAAAGTATCAAAAACTTTTGTGCATCATACACCAAAATATATTTATATAAAAAGATAAGCTAATAAAGCTACTGGGTTCATACCCCATTTATAAAGGTTATAGTCCTTTTCTTTTTAATTTTTAATAATTCATCAAAAATTTTATTTATTACAATTATAATTATTGGGACATTAATTACAGTTACATCTAATTCTTGGTTAGGAGCTTGAATAGGTTTAGAAATTAATTTGTTATCTTTTATTCCCCTATTAAGAGATAATAATAATTTAATATCTACAGAAGCTTCTTTAAAATATTTTTTAACCCAAGCTTTAGCTTCAACTGTTTTGTTATTTTCTTCAATTTTATTAATATTAAAAAATAATTTAAATAATGAAATTAATGAATCTTTTACATCCATAATTATTATATCAGCTTTACTATTAAAAAGCGGGGCCGCTCCTTTCCATTTTTGATTTCCTAATATAATGGAAGGTTTAACATGAATAAATGCTTTAATATTAATAACTTGACAAAAAATTGCACCTTTAATACTAATTACTTATCTTAATATTAAATATCTATTATTAATTAGAGTAATTTTATCAGTAATTATCGGAGCTATCGGAGGGTTAAACCAAACTTCTTTACGAAAACTAATAGCATTTTCTTCTATCAATCATTTAGGGTGAATACTAAGATCTTTAATAATTAGAGAATCAGTTTGGTTTATTTATTTTTTTTTTTATTCATTTTTATCATTTGTATTAACATTTATATTTAATATTTTTAAATTATTTCATTTAAATCAATTATTTTCTTGATTTGTAAATAGAAAAATTTTAAAATTTACATTATTTATAAATTTTTTATCATTGGGAGGATTGCCCCCATTTTTAGGATTTTTACCAAAATGACTTGTAATCCAACAATTAACATTATGTAATCAATATTTTTTATTATTAATAATAATAATATCAACTTTAATTACATTATTTTTTTATTTACGAATTTGTTATTCTGCTTTTATAATAAATTATTTCGAAAATAATTGAATCATAAAGATAAATATAATTAGTAGTAATACTAATATATATTTAATTATAACTTTTTTTTCAATTTTTGGATTATTTATAATTTCTTTATTTTATTTTATATTTTAAGGCTTTAAGTTAATAAAACTAATAACCTTCAAAGCTATAAATAAAGAAATTTCTTTAAGCCTTAGTAAAAATTACTCCTTCAAAATTGCAGTTTGATATCATTATTGACTATAAGACCTAATAAAAT--GTCCTTATTTGATTAAGAAGAATAAATCTTATAAATAGATTTACAATCTATCGCCTAAACTTCAGCCACTTAATCAGTGACCGCGACAATGATTATTTTCTACAAATCATAAAGATATTGGAACTTTATATTTTATCTTTGGAGCTTGAGCTGGGATAGTCGGAACATCATTAAGAATTTTAATTCGAGCCGAATTAGGACATCCTGGAGCATTAATCGGAGATGACCAAATTTATAATGTAATTGTAACTGCACATGCTTTTATTATAATTTTTTTTATAGTTATACCTATTATAATTGGTGGATTTGGAAATTGATTAGTGCCTTTAATATTAGGTGCCCCTGATATAGCATTCCCGCGAATAAATAATATAAGATTTTGATTACTACCCCCTGCTCTTTCTTTATTATTAGTGAGAAGAATAGTTGAAAACGGAGCTGGGACAGGATGAACTGTTTACCCACCTTTATCTGCTGGAATTGCCCACGGTGGAGCTTCAGTTGATTTAGCTATTTTTTCTTTACACTTAGCGGGAATTTCCTCAATTCTAGGAGCTGTAAATTTTATTACAACTGTAATTAATATACGGTCAACAGGAATTTC
			ATTAGATCGAATACCTTTATTTGTTTGATCAGTAGTAATTACTGCTTTATTATTACTTTTATCATTACCAGTATTAGCTGGAGCTATTACTATATTATTAACAGATCGAAATTTAAACACATCATTTTTTGACCCAGCTGGAGGAGGAGACCCTATTTTATACCAACATTTATTTTGATTTTTTGGTCACCCTGAAGTTTATATTTTAATTTTACCTGGATTCGGAATAATCTCTCATATTATTAGACAAGAATCAGGAAAAAAAGAAACTTTTGGTTCTTTAGGAATAATTTATGCTATATTAGCTATTGGGTTATTAGGATTTATTGTGTGAGCTCATCACATATTTACAGTCGGGATAGACGTTGATACTCGAGCTTATTTCACTTCAGCCACTATAATTATTGCAGTTCCTACTGGTATTAAAATTTTCAGATGATTAGCTACTTTACATGGAACTCAACTTTCTTATTCCCCAGCTATTTTATGAGCTTTAGGATTTGTATTTTTATTTACAGTAGGGGGGTTAACAGGAGTTGTTTTAGCTAATTCATCAGTAGATATTATTTTACATGATACTTACTATGTAGTAGCTCATTTTCATTATGTTTTATCAATAGGAGCTGTATTTGCTATTATAGCAGGTTTTATTCATTGATATCCTTTATTTACTGGTTTAACATTAAATAATAAATGATTAAAAAGTCAATTTATTATTATATTTATTGGAGTAAATTTAACATTTTTTCCTCAACATTTTTTAGGATTAGCTGGGATACCTCGACGATATTCAGATTATCCAGATGCTTACACAACATGAAATGTTGTATCTACTATTGGATCAACTATTTCATTATTAGGAATTCTATTCTTTTTTTATATTATTTGAGAAAGTTTAGTATCACAACGACAAGTAATTTATCCAATTCAATTAAATTCATCTATTGAATGGTATCAAAATACTCCACCAGCTGAACATAGATATTCTGAATTACCACTACTAACAAATTAATTTCTAATATGGCAGATTAGTGCAATAGATTTAAGCTCTATATATAAAGTATTTTACTTTTATTAGAAAATAAATGTCTACATGAGCTAATTTAGGTTTACAAGATAGAGCCTCTCCTTTAATGGAACAATTAATTTTTTTTCACGATCACGCATTATTAATTTTAGTAATAATTACAGTATTAGTGGGATACTTAATATTTATATTATTTTTTAATAATTATGTAAATCGATTTCTTTTACATGGACAACTTATTGAAATAATTTGAACTATTTTACCAGCAATTATTTTATTATTTATTGCTCTTCCTTCTTTACGTTTACTTTACTTATTAGATGAAATTAATGAACCATCCGTAACTTTAAAAAGAATTGGTCATCAATGATATTGAAGCTACGAATATTCAGATTTTAATAATATTGAATTTGATTCATATATAATTCCAACAAATGAATTATCAATTGATGGATTTCGATTATTAGATGTTGATAACCGAGTAATTTTACCTATAAATTCTCAAATTCGAATTTTAGTGACAGCTGCTGACGTTATTCATTCTTGAACAATTCCTGCTTTAGGAGTAAAAGTTGATGGAACACCAGGACGATTAAATCAAACTAATTTTTTTATTAATCGACCAGGTTTATTTTATGGTCAATGTTCAGAAATTTGTGGAGCTAATCATAGATTTATACCAATTGTAATTGAAAGTGTTCCTGTAAATCACTTTATTAAATGAATTTCTAGAAATAATTCTTCATTAGATGACTGAAAGCAAGTATTGGTCTCTTAAACCATTTTATAGTAAATTAGCACTTACTTCTAATGA--AAAAAATTAGTTAAATATATAACATTAGTATGTCAAACTAAAATTATTAAATAATTAATATTTTTTAATCCCACAAATAGCACCAATTAGATGATTATTATTATTTATTATTTTTTCTATTACATTTATTTTATTTTGTTCTATTAATTATTATTCT
			TACATGCCAGATTCACCTAAATCTAATGAATTAAAAAACATTAATTTAAATTCAATAAACTGAAAATGATAACAAATTTATTTTCTGTATTTGACCCTTCAGCTATTTTTAATTTATCACTTAATTGATTAAGAACATTTTTAGGACTTTTAATAATTCCATCAATTTACTGATTAATACCTTCTCGTTATAATATTGTATGAAATTCAATTTTATTAACTCTTCATAAAGAATTCAAAACTTTATTAGGACCATCAGGTCATAATGGATCTACTTTTATTTTTATTTCTTTATTTTCATTAATTTTATTTAATAATTTTATAGGATTATTTCCATATATTTTTACAAGAACAAGTCATTTAACTTTAACTTTATCTTTAGCTTTACCTTTATGATTATGTTTTATATTATACGGTTGAATTAATCATACACAACATATATTTGCTCACTTAGTCCCTCAAGGAACACCTGCTATTTTAATACCTTTTATAGTATGTATTGAAACTATTAGAAATATTATTCGACCTGGAACATTAGCTGTTCGATTAACTGCTAATATAATTGCTGGACATTTATTATTAACTCTTTTAGGAAATACAGGACCTTCTATATCTTATTTATTAGTGACATTTTTATTAACAGCTCAAATTGCTTTATTATTATTAGAATCAGCTGTAGCTATAATTCAATCTTATGTATTTGCTGTATTAAGAACTCTATACTCTAGAGAAGTAAATTAATGTCTACACACTCAAATCACCCTTTTCATTTAGTGGATTACAGTCCATGACCATTAACAGGAGCTATTGGAGCTATAACAACTGTATCAGGTATAGTAAAATGATTTCATCAATATGATATGTCATTATTTTTATTAGGTAATATTATTACTATTTTAACAGTATATCAATGATGACGAGATGTATCACGAGAAGGAACATATCAAGGTTTACATACTTACGCAGTAACTATTGGTTTACGTTGAGGAATAATCTTATTTATTTTATCAGAAGTTTTATTTTTTGTAAGATTTTTTTGAGCTTTTTTTCATAGAAGTTTATCCCCCGCCATTGAATTAGGAGCATCATGACCTCCTATGGGAATTATTTCATTTAATCCATTCCAAATTCCCTTATTAAATACAGCTATTTTATTAGCTTCAGGAGTTACTGTAACCTGAGCTCATCATAGTCTTATAGAAAATAATCATTCACAAACTACTCAAGGTTTATTTTTCACAGTTTTATTGGGAGTATATTTTACAATACTCCAAGCTTACGAATATATTGAAGCTCCATTTACTATCGCAGATTCAGTTTATGGATCAACATTTTATATAGCAACAGGATTTCATGGAATTCATGTATTAATTGGAACAACTTTTTTATTAGTATGTTTATTACGACATTTAAATAATCACTTTTCAAAAAATCATCATTTTGGATTTGAAGCAGCTGCATGATATTGACATTTTGTTGATGTAGTTTGATTATTTTTATATATCACAATTTACTGGTGAGGAGGATAAGTTAATATTAATTTCATTAATATTAATTTCATTAATATTAATTAAACTAAATTTATTAATAATTAATTATCTATATAGTATAAAAGTATATTTGACTTCCAATCATAAGGTCTATTAATAAATAGTATAGATAATTTTTTCTATTATTTTTATTGCTTTATTAATTTTATTAATCACAACTATTGTTATAATTTTAGCTTCAATTTTATCAAAAAAAGCTTTAATCGACCGAGAAAAAAGATCTCCTTTTGAATGCGGATTTGACCCAAAATCTTCATCTCGATTACCATTTTCTTTACGTTTTTTTTTAATTACTATTATTTTTTTAATTTTTGACGTAGAAATTGCATTAATTTTACCTATAATTATTATTATAAAATATTCTAATATTATAATTTGAACTATTACCTCTATTATTTTCATTTTAATTTTATTAATTGGTCTATATCATGAATGAAATCAAGGAATATTA
			AATTGATCAAATTAAT-TTTATATAT----------ATAAAGGGTTGTAGTTAATTATAACATTTGATTTGCATTCAAAAAGTATTGAATATTCAATCTACCTTATTAATTGAATATGAAGCGATTAATTGCAGTTAGTTTCGACCTAACCTTAGGTAATTATTATACCCTTATTCTTTAATTGAAGCCAAAAAGAGGCGTATCACTGTTAATGATATAATTGAATTTTAAATTCCAATTAAGGAAGTATGGTGATCAAGTAAAAGCTGCTAACTTTTTTCTTTTAATGGTTAAATTCCATTTATACTTCTATTTATATAGTTTAAATAAAACCTTACATTTTCATTGTAATAATAAAATATTATATTTTTATAAATTACTAAAATTAATTCATTATATCCAAAGATTTAATAATCTCCGTAACATCTTCAATGTCAAACTCTAAATATAAGCTATTTGGATATAAAAATAATAAAAAATTTATTAAAATTAAAATTCAAAATACAAATAATATTAAATAAATTTTTAAAGAATTATTATGTATTAAAAATAAAGTTTTAGAGTAAGTAGATAATTTTTGGTATAAATGCTGACCCCCAAAATATTCTGACCAACCTTGATCAAAACTTTTTACAATTAATTGGCCATAATTCAAAGGATAAAAAATTATTCCATAAGTTCTAATATAAGGTATAAATCATATAGACCCTAAAAAAGTTCTTAAATTATATATAAACAAAGATTTATTTAAAAAATATAAATTTCTTAACGAAATTAAATACCCAGATAAACCCCCCACAATACATACAAATAATGTTAATAATTTTATATAAATAGGTAAACAAATTATATAAGGAAAAGGAAAAATTAATCAATTTAATATTCTACCTCCAATAATTCTTATAATTAATAATCCTATTATTCCACGAAGTATAATTCAACTTTCATCATTTAATATATTTAAACTACCACAATTTAAATCTCCAGTTATTGAATAATAAACTAATCGAAATGAATATCTAACAGTTAAACCTGTAGAAAAATAATATAAAAAAAATGAAAATATATTAACATTTCTAATTCTAACAATTTCTAAAATTATATCCTTAGAATAAAATCCAGCTAAAAAAGGTATCCCGCATAAAGCTAAATTAGATACATTAAAACAAGCTGAAGTTAAAGGTATATGAATTCTTAATCCCCCTATTAAACGAATATCTTGAGAATTATTTATATTATGAATAATAGCTCCAGCACATATAAATAATAATGCTTTAAATAAAGCATGAGTTAATAAATGAAATATAGCTAATTTAAAAAATCCTATAGATAAAATTCTTATTATTAAACCTAATTGACTTAAAGTAGATAAAGCAATAATTTTTTTTAAATCAAATTCAAAATTAGCTCCTAACCCAGCTATAAATATAGTTAATCCAGATAATAATAATAATAATTGCCCTAACCAAGAAGTTCTTAAAATAATATTAAATCGAATTAATAAATATACACCAGCTGTAACTAAAGTAGAAGAATGAACTAAAGCAGAAACAGGTGTAGGGGCAGCTATAGCTGCTGGTAATCAAGAAGAAAAAGGAATTTGAGCTCTTTTAGTTATAGCAGCTAATATTATTAATCTACCAATTACTAATATTTCAAATTCATTTTGTATAATTTCTAAATAAAAAATATAATTTCATCTTCCATAATTTAATATTCAAGCAATAGCAAGAAGAAAAGCTACATCTCCAATTCGATTAGATAAGGCAGTTAATATACCAGCATTATAAGATTTAATATTTTGAAAATAAATAACTAAACAATAAGAAACAAGTCCTAATCCATCTCATCCTAATAAAATTCTAATTAAATTTGGTCTAATAATTAATAATATTATTGATAAAACAAACATTAATACTAGTATAATAAATCGATTAATATTATTATCATTTCTTATATATTCCTTTCTATAAAAAATTACTAAAGAAGCAATTATAAGA
			ACAAAAGATATAAACAATAAACTTATTCAATCAAAAAGGAAGGTTATAACAATTCTTGAAGAATTTAAAGAAACTACTTCTCATTCAATAAAATAAATTATATTATTTAATAAAAAATATAAACTTAATAAAAAACATGATAAACTAATAGAAATTAAATAAATAAATCTAATTCTACAAATTGATAAATATTTCACGATCTAAAATGAATTAATTCATATCACTAACACCACAAATTAGTATTTTTTTTAAACTATTTAAATATAATCATAATATAAATGATTCTCTTTTTAAAATTAATAAATTTAAAGGTAATCAATGTAAAAATATTAATAAATACTCCCGAATTTTTCCTCTTCTAAATGAATATACTCCAGAAAATAATTTTCCATGTTGTCTAAAAGAATATAAATATAAAGTATAAGCAGCTCTAAAAAAAGATAATAATGATAATATAATTATAGAAATTCAAGATCAAGAAACAATTCTATTTAATAAAGAAATTTCTCCTAATAAATTCAATGTAGGAGGAGCTGCTATATTAGCTGATCTTAATAAAAATCATCATAAAGTTATTGAAGGTATAAAATTTAATAACCCCTTATTAATTAATATTCTCCGACTTCCAAGACGTTCATAAGATACATTAGCTAAACAAAATAATCCAGAAGAACATAAACCATGGGCAATTATCAATGTGTAAGAACCAGATAAACCTCAGTAAGTTATAGTTAAAAGTCCTGATAAAACAATTCCTATATGAGCAACAGACGAATAAGCAATTAAAGCCTTTAAATCAGTTTGACGTAAACAAACTAATCTAACTAATACACCTCCTACTAATCTAATTCTAATTCAAACAAATCTATACTTCAAATTTATTAATTGTAAAAAAGCAATAACTCGTAATATCCCATAACCCCCTAATTTTAATATAATACCTGCTAAAATTATAGAACCAGAAACCGGAGCTTCAACATGAGCTTTAGGTAATCATAAATGAACTAAAAATATTGGTATTTTTACTAAAAAAGCACATAATAAACAAAAATATAATAAATCATAATTAAATATAAAATTATTTATTAAATAAAAATTTATAGAACCAATTTTATTTATAACATAAAAAATACCAATTAATATAGGTAAGGAAACTAATAAAGTATAAAACAATAAATATACACCCGCCTGTAAACGTTCTGGTTGATAACCTCAACCTAAAATCAAAAATAATGTAGGAATTAATCTTCTTTCAAAAAATAAATAAAATATGAATAATCTTATTCTTGAAAAAGTCAAAATTAATAATAATAATAAAATAACAATATTTAATAAAAATAAATTTTTATAATTATTATATTTATTAATTCTTTCTCTAGCTAATAATATTAATGAACAAATTCATAAACTTAATAAAATTAATCCATAAGATAATATATCACAACCTAAAAAATAAGAAATTTCTGATCAATAATTTATAAAATTATTTATTAGTAAAAAAATAAATCTAATAAAAAATATTATAATTTGTACCATTCAATATATATTATTAATAAAACAAAGAGGACTTAAAAATACTAAAAAAAAAATAATTTTTAACATTATATAATTCTAAAAGATTGAAAATAATCATTTCCATGAGTACGAATTATAGAAACTAAAATTGATAAACCTAAAGCTCCTTCACATACTCTAAATGTTAAAAATATTATTCTAAAATAATTTTCGTAATTTAATATATTTAAATAAATAAATAATATAAAAAATAATATTAAAACAATAAATTCTAAACTTAAAAGTATTGAAAGTAAATGTTTTCGATTAGATACAAAACAAAATAATCCTAAAATAAATAAAATTATAGGTAAACTTCAGTATAAAATTATAATCATTAGTTTTAATAGTTTAATAAAAACATTGGTCTTGTAAATCAAAAATAAGATTATTTCTTTTAAAACTTCAAGAGAAAAGAAATTTCTTTTTCATTAATCCCCAAAATT
			AATATTTTAAATAAACTATCTCTTGAAATTATTCAATTAATATTATACTCATTAATTATTACTACTTCTATTATTTTTCTAAATATAATTCATCCATTAGCTTTAGGATTAACTTTATTAATTCAAACAATTTTTGTATGTATATTAACTGGATTAATAACTAAAAGTTTTTGATATTCATATATTTTATTTTTAATTTTTTTGGGAGGAATACTTGTGTTATTTATTTATGTAACATCTTTAGCTTCTAATGAAATATTTAATTTATCAATTAAATTAACTGTATTTTCTTCATTTATTTTGATTTTTATATTAATTTTATCATTTATTATTGATAAAACTTCTTCTTCTTTATTTTTAATAAACAATGACATACAATCTATTATTAATATAAATTCTTATTTTATAGAAAATTCTTTATCTTTAAATAAATTATATAATTTTCCTACAAATTTTATTACAATTTTATTAATAAATTATTTATTAATTACTTTAATTGTTGTTGTAAAAATTACAAAATTATTTAAAGGACCTATTCGAATAATATCTTAATTAATGAATAAACCTTTACGAAATTCTCACCCTTTATTTAAAATTGCCAATAACGCTTTAGTAGATTTACCAGCTCCAATTAATATCTCAAGATGATGAAATTTTGGATCATTACTTGGGTTATGTTTAATTATTCAAATTTTAACCGGATTATTTTTAGCTATACATTATACTGCTGATATTAATTTAGCTTTTTATAGTGTTAATCATATTTGTCGAGATGTTAATTATGGTTGATTATTACGAACCTTACACGCTAACGGTGCATCATTTTTTTTTATTTGTATTTATTTACATGTAGGACGAGGAATTTATTATGGTTCATATATATTCACTCCAACTTGATTAATTGGAGTAATTATTTTATTTTTAGTAATAGGAACAGCTTTTATAGGATATGTATTACCTTGAGGACAAATATCATTTTGAGGAGCTACTGTAATTACTAATTTATTATCAGCTATTCCTTATTTAGGTATAGATCTAGTTCAATGATTATGAGGTGGGTTTGCCGTTGATAACGCTACTTTAACTCGATTTTTTACATTCCATTTCATTTTACCATTTATTGTTCTTGCTATAACTATAATTCATTTATTATTTCTTCACCAAACAGGTTCTAATAACCCCATTGGATTAAATTCTAATATTGATAAAATTCCTTTTCATCCATATTTTACATTTAAGGATATTGTAGGATTTATTGTAATAATTTTTATTTTAATTTCATTAGTATTAATTAGACCAAATTTATTAGGAGACCCTGATAATTTTATCCCAGCTAATCCTTTAGTTACACCTGCCCATATTCAACCAGAATGATATTTTTTATTTGCTTATGCTATTTTACGATCAATTCCAAATAAATTAGGAGGAGTCATCGCATTAGTTTTATCAATCGCAATTCTAATAATCTTACCTTTTTATAATTTAAGAAAATTCCGAGGAATTCAATTTTATCCTATTAATCAAGTAATATTTTGATCTATATTAGTTACAGTAATTTTATTAACTTGAATCGGAGCTCGACCAGTTGAAGAACCTTATGTATTAATTGGACAAATTTTAACTGTTGTATATTTCTTATATTATTTAGTAAACCCATTAATTACAAAATGATGAGATAATTTATTAAATTAAATAGTTAATGAGCTTGAATAAGCGTATGTTTTGAAAACATAAGATAGAATTTAATTTTCTATTAACTTTACTAAAAAAAATTATTATAATAAAGAAAATAATAAAATTTTAAATCCAATAAAAAATAATAAATAATTTAAAGAAAAAGATAAAAAACATTTTCAAGCTAGATATATTAATTTATCATAACGAAATCGGGGTAAAGTACCTCGAATTCAAATAAAAACAAAAGAAATAAAAGTTAATTTTATATAAAATAATAAATTAAATACATCACATCCTAAAAAAATAACACAAAATAATATTCT
			TATAAATAAAATTCTTGCATACTCAGCTATAAAAATTAAAGCAAAACCTCCTCTTCTATATTCTACATTAAATCCTGAAACTAATTCTGATTCTCCCTCAGCAAAATCAAAAGGAGTTCGATTAGTTTCAGCTAATGAAATAGTTAATCATACTAAACCTATAGGAAATAAAATAATTAAAAATCATATATAAACTTGATAAAAAAAAAAATAAATTATATTATAACTTCCAATTAAAAAAATAAAAGATAACAAAATTAAAGCTAAACTAACTTCATAAGAAATAGTCTGAGCTACAGCTCGCAAACCTCCTAGTAAAGCATAATTAGAATTAGAAGATCAACCAGCTACTATAACTGTATAAACTCCCAATCTAGTACAGCATAAAAAAAATAAACCTCCTAAATTAAATGAATATAATTTTACAAAAAAAGGTATACATATTCAAACAAATAAAGATAAAAATAAAGAAAAAATTGGAGAAATATAATATCTTAAATAATTAGATAATAAAGGATAAGTTTGTTCTTTTGTAAATAATTTAATTGCATCACAAAAAGGTTGAGGAATTCCTATTAAACCAACTTTATTAGGACCTTTACGAATCTGAATATATCCTAAAACTTTTCGTTCTAATAAAGTTAAAAAAGCTACACTCACTAATACACAAATAATTAATAACAAACTTCCAATTAATGATAAAATAAATTCTATATAAAACAAGTACTATTTGTAATAAAAATTACATAAATAAATTCTAAATTTATTGCACTAATCTGCCAAAATAGTTTTACATTAATAATATTCTTATAAAAAATATAATTATTTTAATATTTGGTCCTTTCGTACTAAAATATCACAATTTTTTAAAGATAGAAACCAACCTGGCTTACACCGGTTTGAACTCAGATCATGTAAGAATTTAAAAGTCGAACAGACTTAAAATTTGAACGGCTACACCCAAAATTATATCTTAATCCAACATCGAGGTCGCAATCTTTTTTATCGATATGAACTCTCCAAAAAAATTACGCTGTTATCCCTAAAGTAACTTAATTTTTTAATCATTATTAATGGATCATTTATTCATAAATTAATGTTTTTAAAAATTAAAAGTTTTTTAAATTTTAATATCACCCCAATAAAATATTTTTTTTTATTAAAATTTAATTAATCTTTATAATTAAAAT----------TATAAAGATTTATAGGGTCTTCTCGTCTTTTAAATAAATTTTAGCTTTTTGACTAAAAAATAAAATTCTACAAAAATTTTAAATGAAACAGTTAATATCTCGTCCAACCATTCATTCCAGCCTTCAATTAAAAGACTAATGATTATGCTACCTTTGCACAGTCAAAATACTGCGGCCATTTAAAA-----CAGTGGGCAGGTTAGACTTTATATATAATTCAAAAAGACATGTTTTTGTTAAACAGGCGGATATTATTTTTGCCGAATTCTTTATTTAAACTTTTCATAAAAATTAATTTTAACATTATTATATACTAATTTTATCATTATTGCTTAATTTTATTAATTAAAATTAACATTTTAATAAATAATTAAAATTCAATAAATAATTTAATTTATAAAATAAATTATAACATATTTTTTAATAATTGCTAATTCTAAGCATATATT----------------------------------------------------------------------------------------------------------------------------------------------------------------------------------ATT------AATTTTGTTACATTAACTTAAATATTATATTAACTCTTTTAAAATCGAGAAAAATAAATATTTATTTTTTATTTAATAAACGCTGATACACAAGGTACAATAAATTAAATTTTCTTTTTAAATAAAAATTTTTCAAATTATTTCAATTTTCTTTTACAATAC
			TAATAAACTATTATTAAAATTATTTTTTCTTTAAACAATACTAAAACTATAAATTTTATAGTTATTTCTAATAATTAGAAAAAAAATAATAAAAATTAATAAATAAAAACTAAATCAATTTATATTGATTTGCACAAAAATCTTTTCAATGTAAATGAAATACTTTACTTAATAAGCTTTAAATTGTCATTCTAGATACACTTTCCAGTACATCTACTATGTTACGACTTATCTTACCTTAATAATAAGAGCGACGGGCGATGTGTACATATTTTAGAGCTAAAATCAAATTATTAATCTTTATAATTTTACTACTAAATCCACTTTCAAAAATTTTTTCATAATTTTATCCATATAAATAAATTTATTGTAACCCATTATTACTTAAATATAAGCTACACCTTGATCTGATATAAATTTTTATTAAAATTATTGAATATTATTATTCTTATAAAATATTCTGATAACGACGGTATATAAACTGATTACAAACTCAAGTAAGGTCCATCGTGGATTATCGATTACAAAACAGGTTCCTCTAGATAGACTAAAATACCGCCAAATTTTTTAAGTTTCAAGAACATAACTATTACTACTTTAGCAATTTATTTACATTTTAAATAATAGGGTATCTAATCCTAGTTTTTTATTAAAATTTTTTAACTTCAATTATATTTTTACATAATAATTTAAATATAAAATTTCACTTAATATATTTAATTT-ATTA---TT-ATAAATTTAATTTAATTATTACTAAAAAAATTTATTCGTATTAGTGGTATAACCGCGACTGCTGGCACCAATTTGGTCAATACTTTTTAATATTGCT----------------------------------
		</sequence>
		<sequence>
			<taxon idref="Drosophila_simulans_SRR2396980"/>
			-AT-AATTGCCTGATAAAAAGGATTACCTTGATAGGGTAAATCATGCAGTTTTCTGCATTCATTGACTGATTTATATGTTATTTATAAAGAAGGTTTTATATTTAATAGAATTAAACTATTTCTAAAAGTATCAAAAACTTTTGTGCATCATACACCAAAATATATTTATATAAAAAGATAAGCTAATAAAGCTACTGGGTTCATACCCCATTTATAAAGGTTATAGTCCTTTTCTTTTTAATTTTTAATAATTCATCAAAAATTTTATTTATTACAATTATAATTATTGGGACATTAATTACAGTTACATCTAATTCTTGGTTAGGAGCTTGAATAGGTTTAGAAATTAATTTGTTATCTTTTATTCCCCTATTAAGAGATAATAATAATTTAATATCTACAGAAGCTTCTTTAAAATATTTTTTAACCCAAGCTTTAGCTTCAACTGTTTTGTTATTTTCTTCAATTTTATTAATATTAAAAAATAATTTAAATAATGAAATTAATGAATCTTTTACATCCATAATTATTATATCAGCTTTACTATTAAAAAGCGGGGCCGCTCCTTTCCATTTTTGATTTCCTAATATAATGGAAGGTTTAACATGAATAAATGCTTTGATATTAATAACTTGACAAAAAATTGCACCTTTAATACTAATTACTTATCTTAATATTAAATATCTATTATTAATTAGAGTAATTTTATCAGTAATTATCGGAGCTATCGGAGGGTTAAACCAAACTTCTTTACGAAAACTAATAGCATTTTCTTCTATCAATCATTTAGGATGAATATTAAGATCTTTAATATTTAGAGAATCAGTTTGGTTTATTTATTTTTTTTTTTATTCATTTTTATCATTTGTATTAACATTTATATTTAATATTTTTAAATTATTTCATTTAAATCAATTATTTTCTTGATTTGTAAATAGAAAAATTTTAAAATTTACATTATTTATAAATTTTTTATCATTGGGAGGATTGCCCCCATTTTTAGGATTTTTACCAAAATGACTTGTAATCCAACAATTAACATTATGTAATCAATATTTTTTATTATTAATAATAATAATATCAACTTTAATTACATTATTTTTTTATTTACGAATTTGTTATTCTGCTTTTATAATAAATTATTTCGAAAATAATTGAATCATAAAGATAAATATAATTAGTAGTAATACTAATATATATTTAATTATAACTTTTTTTTCAATTTTTGGATTATTTATAATTTCTTTATTTTATTTTATATTTTAAGGCTTTAAGTTAATAAAACTAATAACCTTCAAAGCTATAAATAAAGAAATTTCTTTAAGCCTTAGTAAAAATTACTCCTTCAAAATTGCAGTTTGATATCATTATTGACTATAAGACCTAATAAAA---GTCCTTATTTGATTAAGAAGAATAAATCTTATAAATAGATTTACAATCTATCGCCTAAACTTCAGCCACTTAATCAGTGACCGCGACAATGATTATTTTCTACAAATCATAAAGATATTGGAACTTTATATTTTATCTTTGGAGCTTGAGCTGGGATAGTCGGAACATCATTAAGAATTTTAATTCGAGCCGAATTAGGACATCCTGGAGCATTAATCGGAGATGACCAAATTTATAATGTAATTGTAACTGCACATGCTTTTATTATAATTTTTTTTATAGTTATACCTATTATAATTGGTGGATTTGGAAATTGATTAGTGCCTTTAATATTAGGTGCCCCTGATATAGCATTCCCGCGAATAAATAATATAAGATTTTGATTACTACCCCCTGCTCTTTCTTTATTATTAGTGAGAAGAATAGTTGAAAACGGAGCTGGGACAGGATGAACTGTTTACCCACCTTTATCTGCTGGAATTGCCCACGGTGGAGCTTCAGTTGATTTAGCTATTTTTTCTTTACACTTAGCGGGAATTTCCTCAATTCTAGGAGCTGTAAATTTTATTACAACTGTAATTAATATACGGTCAACAGGAATTTC
			ATTAGATCGAATACCTTTATTTGTTTGATCAGTAGTAATTACTGCTTTATTATTACTTTTATCATTACCAGTATTAGCTGGAGCTATTACTATATTATTAACAGATCGAAATTTAAACACATCATTTTTTGACCCAGCTGGAGGAGGAGACCCTATTTTATACCAACATTTATTTTGATTTTTTGGTCACCCTGAAGTTTATATTTTAATTTTACCTGGATTCGGAATAATCTCTCATATTATTAGACAAGAATCAGGAAAAAAAGAAACTTTTGGTTCTTTAGGAATAATTTATGCTATATTAGCTATTGGGTTATTAGGATTTATTGTGTGAGCTCATCACATATTTACAGTCGGGATAGACGTTGATACTCGAGCTTATTTCACTTCAGCCACTATAATTATTGCAGTTCCTACTGGTATTAAAATTTTCAGATGATTAGCTACTTTACATGGAACTCAACTTTCTTATTCCCCAGCTATTTTATGAGCTTTAGGATTTGTATTTTTATTTACAGTAGGGGGGTTAACAGGAGTTGTTTTAGCTAATTCATCAGTAGATATTATTTTACATGATACTTACTATGTAGTAGCTCATTTTCATTATGTTTTATCAATAGGAGCTGTATTTGCTATTATAGCAGGTTTTATTCATTGATATCCTTTATTTACTGGTTTAACATTAAATAATAAATGATTAAAAAGTCAATTTATTATTATATTTATTGGAGTAAATTTAACATTTTTTCCTCAACATTTTTTAGGATTAGCTGGGATACCTCGACGATATTCAGATTATCCAGATGCTTACACAACATGAAATGTTGTATCTACTATTGGATCAACTATTTCATTATTAGGAATTCTATTCTTTTTTTATATTATTTGAGAAAGTTTAGTATCACAACGACAAGTAATTTATCCAATTCAATTAAATTCATCTATTGAATGGTATCAAAATACTCCACCAGCTGAACATAGATATTCTGAATTACCACTACTAACAAATTAATTTCTAATATGGCAGATTAGTGCAATAGATTTAAGCTCTATATATAAAGTATTTTACTTTTATTAGAAAATAAATGTCTACATGAGCTAATTTAGGTTTACAAGATAGAGCCTCTCCTTTAATGGAACAATTAATTTTTTTTCACGATCACGCATTATTAATTTTAGTAATAATTACAGTATTAGTGGGATACTTAATATTTATATTATTTTTTAATAATTATGTAAATCGATTTCTTTTACATGGACAACTTATTGAAATAATTTGAACTATTTTACCAGCAATTATTTTATTATTTATTGCTCTTCCTTCTTTACGTTTACTTTACTTATTAGATGAAATTAATGAACCATCCGTAACTTTAAAAAGAATTGGTCATCAATGATATTGAAGCTACGAATATTCAGATTTTAATAATATTGAATTTGATTCATATATAATTCCAACAAATGAATTATCAATTGATGGATTTCGATTATTAGATGTTGATAACCGAGTAATTTTACCTATAAATTCTCAAATTCGAATTTTAGTGACAGCTGCTGACGTTATTCATTCTTGAACAATTCCTGCTTTAGGAGTAAAAGTTGATGGAACACCAGGACGATTAAATCAAACTAATTTTTTTATTAATCGACCAGGTTTATTTTATGGTCAATGTTCAGAAATTTGTGGAGCTAATCATAGATTTATACCAATTGTAATTGAAAGTGTTCCTGTAAATCACTTTATTAAATGAATTTCTAGAAATAATTCTTCATTAGATGACTGAAAGCAAGTATTGGTCTCTTAAACCATTTTATAGTAAATTAGCACTTACTTCTAATGA--AAAAAATTAGTTAAATATATAACATTAGTATGTCAAACTAAAATTATTAAATAATTAATATTTTTTAATCCCACAAATAGCACCAATTAGATGATTATTATTATTTATTATTTTTTCTATTACATTTATTTTATTTTGTTCTATTAATTATTATTCT
			TACATGCCAGATTCACCTAAATCTAATGAATTAAAAAACATTAATTTAAATTCAATAAACTGAAAATGATAACAAATTTATTTTCTGTATTTGACCCTTCAGCTATTTTTAATTTATCACTTAATTGATTAAGAACATTTTTAGGACTTTTAATAATTCCATCAATTTACTGATTAATACCTTCTCGTTATAATATTGTATGAAATTCAATTTTATTAACTCTTCATAAAGAATTCAAAACTTTATTAGGACCATCAGGTCATAATGGATCTACTTTTATTTTTATTTCTTTATTTTCATTAATTTTATTTAATAATTTTATAGGATTATTTCCATATATTTTTACAAGAACAAGTCATTTAACTTTAACTTTATCTTTAGCTTTACCTTTATGATTATGTTTTATATTATACGGTTGAATTAATCATACACAACATATATTTGCTCACTTAGTCCCTCAAGGAACACCTGCTATTTTAATACCTTTTATAGTATGTATTGAAACTATTAGAAATATTATTCGACCTGGAACATTAGCTGTTCGATTAACTGCTAATATAATTGCTGGACATTTATTATTAACTCTTTTAGGAAATACAGGACCTTCTATATCTTATTTATTAGTGACATTTTTATTAACAGCTCAAATTGCTTTATTAGTATTAGAATCAGCTGTAGCTATAATTCAATCTTATGTATTTGCTGTATTAAGAACTCTATACTCTAGAGAAGTAAATTAATGTCTACACACTCAAATCACCCTTTTCATTTAGTGGATTACAGTCCATGACCATTAACAGGAGCTATTGGAGCTATAACAACTGTATCAGGTATAGTAAAATGATTTCATCAATATGATATGTCATTATTTTTATTAGGTAATATTATTACTATTTTAACAGTATATCAATGATGACGAGATGTATCACGAGAAGGAACATATCAAGGTTTACATACTTACGCAGTAACTATTGGTTTACGTTGAGGAATAATCTTATTTATTTTATCAGAAGTTTTATTTTTTGTAAGATTTTTTTGAGCTTTTTTTCATAGAAGTTTATCCCCCGCCATTGAATTAGGAGCATCATGACCTCCTATGGGAATTATTTCATTTAATCCATTCCAAATTCCCTTATTAAATACAGCTATTTTATTAGCTTCAGGAGTTACTGTAACCTGAGCTCATCATAGTCTTATAGAAAATAATCATTCACAAACTACTCAAGGTTTATTTTTCACAGTTTTATTGGGAGTATATTTTACAATACTCCAAGCTTACGAATATATTGAAGCTCCATTTACTATCGCAGATTCAGTTTATGGATCAACATTTTATATAGCAACAGGATTTCATGGAATTCATGTATTAATTGGAACAACTTTTTTATTAGTATGTTTATTACGACATTTAAATAATCACTTTTCAAAAAATCATCATTTTGGATTTGAAGCAGCTGCATGATATTGACATTTTGTTGATGTAGTTTGATTATTTTTATATATCACAATTTACTGGTGAGGAGGATAAGTTAATATTAATTTCATTAATATTAATTTCATTAATATTAATTAAACTAAATTTATTAATAATTAATTATCTATATAGTATAAAAGTATATTTGACTTCCAATCATAAGGTCTATTAATAAATAGTATAGATAATTTTTTCTATTATTTTTATTGCTTTATTAATTTTATTAATCACAACTATTGTTATAATTTTAGCTTCAATTTTATCAAAAAAAGCTTTAATCGACCGAGAAAAAAGATCTCCTTTTGAATGCGGATTTGACCCAAAATCTTCATCTCGATTACCATTTTCTTTACGTTTTTTTTTAATTACTATTATTTTTTTAATTTTTGACGTAGAAATTGCATTAATTTTACCTATAATTATTATTATAAAATATTCTAATATTATAATTTGAACTATTACCTCTATTATTTTCATTTTAATTTTATTAATTGGTCTATATCATGAATGAAATCAAGGAATATTA
			AATTGATCAAATTAAT-T-TAT--ATA---------ATAAAGGGTTGTAGTTAATTATAACATTTGATTTGCATTCAAAAAGTATTGAATATTCAATCTACCTTATTAATTGAATATGAAGCGATTAATTGCAGTTAGTTTCGACCTAACCTTAGGTAATTATTATACCCTTATTCTTTAATTGAAGCCAAAAAGAGGCGTATCACTGTTAATGATATAATTGAATTTTAAATTCCAATTAAGGAAGTATGGTGATCAAGTAAAAGCTGCTAACTTTTTTCTTTTAATGGTTAAATTCCATTTATACTTCTATTTATATAGTTTAAATAAAACCTTACATTTTCATTGTAATAATAAAATATTATATTTTTATAAATTACTAAAATTAATTCATTATATCCAAAGATTTAATAATCTCCGTAACATCTTCAATGTCAAACTCTAAATATAAGCTATTTGGATATAAAAATAATAAAAAATTTATTAAAATTAAAATTCAAAATACAAATAATATTAAATAAATTTTTAAAGAATTATTATGTATTAAAAATAAAGTTTTAGAGTAAGTAGATAATTTTTGGTATAAATGCTGACCCCCAAAATATTCTGACCAACCTTGATCAAAACTTTTTACAATTAATTGGCCATAATTCAAAGGATAAAAAATTATTCCATAAGTTCTAATATAAGGTATAAATCATATAGACCCTAAAAAAGTTCTTAAATTATATATAAACAAAGATTTATTTAAAAAATATAAATTTCTTAACGAAATTAAATACCCAGATAAACCCCCCACAATACATACAAATAATGTTAATAATTTTATATAAATAGGTAAACAAATTATATAAGGAAAAGGAAAAATTAATCAATTTAATATTCTACCTCCAATAATTCTTATAATTAATAATCCTATTATTCCACGAAGTATAATTCAACTTTCATCATTTAATATATTTAAACTACCACAATTTAAATCTCCAGTTATTGAATAATAAACTAATCGAAATGAATATCTAACAGTTAAACCTGTAGAAAAATAATATAAAAAAAATGAAAATATATTAACATTTCTAATTCTAACAATTTCTAAAATTATATCCTTAGAATAAAATCCAGCTAAAAAAGGTATCCCGCATAAAGCTAAATTAGATACATTAAAACAAGCTGAAGTTAAAGGTATATGAATTCTTAATCCCCCTATTAAACGAATATCTTGAGAATTATTTATATTATGAATAATAGCTCCAGCACATATAAATAATAATGCTTTAAATAAAGCATGAGTTAATAAATGAAATATAGCTAATTTAAAAAATCCTATAGATAAAATTCTTATTATTAAACCTAATTGACTTAAAGTAGATAAAGCAATAATTTTTTTTAAATCAAATTCAAAATTAGCTCCTAACCCAGCTATAAATATAGTTAATCCAGATAATAATAATAATAATTGCCCTAACCAAGAAGTTCTTAAAATAATATTAAATCGAATTAATAAATATACACCAGCTGTAACTAAAGTAGAAGAATGAACTAAAGCAGAAACAGGTGTAGGGGCAGCTATAGCTGCTGGTAATCAAGAAGAAAAAGGAATTTGAGCTCTTTTAGTTATAGCAGCTAATATTATTAATCTACCAATTACTAATATTTCAAATTCATTTTGTATAATTTCTAAATAAAAAATATAATTTCATCTTCCATAATTTAATATTCAAGCAATAGCAAGAAGAAAAGCTACATCTCCAATTCGATTAGATAAGGCAGTTAATATACCAGCATTATAAGATTTAATATTTTGAAAATAAATAACTAAACAATAAGAAACAAGTCCTAATCCATCTCATCCTAATAAAATTCTAATTAAATTTGGTCTAATAATTAATAATATTATTGATAAAACAAACATTAATACTAGTATAATAAATCGATTAATATTATTATCATTTCTTATATATTCCTTTCTATAAAAAATTACTAAAGAAGCAATTATAAGA
			ACAAAAGATATAAACAATAAACTTATTCAATCAAAAAGGAAGGTTATAACAATTCTTGAAGAATTTAAAGAAACTACTTCTCATTCAATAAAATAAATTATATTATTTAATAAAAAATATAAACTTAATAAAAAACATGATAAACTAATAGAAATTAAATAAATAAATCTAATTCTACAAATTGATAAATATTTCACGATCTAAAATGAATTAATTCATATCACTAACACCACAAATTAGTATTTTTTTTAAACTATTTAAATATAATCATAATATAAATGATTCTCTTTTTAAAATTAATAAATTTAAAGGTAATCAATGTAAAAATATTAATAAATACTCCCGAATTTTTCCTCTTCTAAATGAATATACTCCAGAAAATAATTTTCCATGTTGTCTAAAAGAATATAAATATAAAGTATAAGCAGCTCTAAAAAAAGATAATAATGATAATATAATTATAGAAATTCAAGATCAAGAAACAATTCTATTTAATAAAGAAATTTCTCCTAATAAATTCAATGTAGGAGGAGCTGCTATATTAGCTGATCTTAATAAAAATCATCATAAAGTTATTGAAGGTATAAAATTTAATAACCCCTTATTAATTAATATTCTCCGACTTCCAAGACGTTCATAAGATACATTAGCTAAACAAAATAATCCAGAAGAACATAAACCATGGGCAATTATCAATGTGTAAGAACCAGATAAACCTCAGTAAGTTATAGTTAAAAGTCCTGATAAAACAATTCCTATATGAGCAACAGACGAATAAGCAATTAAAGCCTTTAAATCAGTTTGACGTAAACAAACTAATCTAACTAATACACCTCCTACTAATCTAATTCTAATTCAAACAAATCTATACTTCAAATTTATTAATTGTAAAAAAGCAATAACTCGTAATATCCCATAACCCCCTAATTTTAATATAATACCTGCTAAAATTATAGAACCAGAAACCGGAGCTTCAACATGAGCTTTAGGTAATCATAAATGAACTAAAAATATTGGTATTTTTACTAAAAAAGCACATAATAAACAAAAATATAATAAATCATAATTAAATATAAAATTATTTATTAAATAAAAATTTATAGAACCAATTTTATTTATAACATAAAAAATACCAATTAATATAGGTAAGGAAACTAATAAAGTATAAAACAATAAATATACACCCGCCTGTAAACGTTCTGGTTGATAACCTCAACCTAAAATCAAAAATAATGTAGGAATTAATCTTCTTTCAAAAAATAAATAAAATATGAATAATCTTATTCTTGAAAAAGTCAAAATTAATAATAATAATAAAATAACAATATTTAATAAAAATAAATTTTTATAATTATTATATTTATTAATTCTTTCTCTAGCTAATAATATTAATGAACAAATTCATAAACTTAATAAAATTAATCCATAAGATAATATATCACAACCTAAAAAATAAGAAATTTCTGATCAATAATTTATAAAATTATTTATTAGTAAAAAAATAAATCTAATAAAAAATATTATAATTTGTACCATTCAATATATATTATTAATAAAACAAAGAGGACTTAAAAATACTAAAAAAAAAATAATTTTTAACATTATATAATTCTAAAAGATTGAAAATAATCATTTCCATGAGTACGAATTATAGAAACTAAAATTGATAAACCTAAAGCTCCTTCACATACTCTAAATGTTAAAAATATTATTCTAAAATAATTTTCGTAATTTAATATATTTAAATAAATAAATAATATAAAAAATAATATTAAAACAATAAATTCTAAACTTAAAAGTATTGAAAGTAAATGTTTTCGATTAGATACAAAACAAAATAATCCTAAAATAAATAAAATTATAGGTAAACTTCAGTATAAAATTATAATCATTAGTTTTAATAGTTTAATAAAAACATTGGTCTTGTAAATCAAAAATAAGATTATTTCTTTTAAAACTTCAAGAGAAAAGAAATTTCTTTTTCATTAATCCCCAAAATT
			AATATTTTAAATAAACTATCTCTTGAAATTATTCAATTAATATTATACTCATTAATTATTACTACTTCTATTATTTTTCTAAATATAATTCATCCATTAGCTTTAGGATTAACTTTATTAATTCAAACAATTTTTGTATGTATATTAACTGGATTAATAACTAAAAGTTTTTGATATTCATATATTTTATTTTTAATTTTTTTGGGAGGAATACTTGTGTTATTTATTTATGTAACATCTTTAGCTTCTAATGAAATATTTAATTTATCAATTAAATTAACTGTATTTTCTTCATTTATTTTGATTTTTATATTAATTTTATCATTTATTATTGATAAAACTTCTTCTTCTTTATTTTTAATAAACAATGACATACAATCTATTATTAATATAAATTCTTATTTTATAGAAAATTCTTTATCTTTAAATAAATTATATAATTTTCCTACAAATTTTATTACAATTTTATTAATAAATTATTTATTAATTACTTTAATTGTTGTTGTAAAAATTACAAAATTATTTAAAGGACCTATTCGAATAATATCTTAATTAATGAATAAACCTTTACGAAATTCTCACCCTTTATTTAAAATTGCCAATAACGCTTTAGTAGATTTACCAGCTCCAATTAATATCTCAAGATGATGAAATTTTGGATCATTACTTGGGTTATGTTTAATTATTCAAATTTTAACCGGATTATTTTTAGCTATACATTATACTGCTGATATTAATTTAGCTTTTTATAGTGTTAATCATATTTGTCGAGATGTTAATTATGGTTGATTATTACGAACCTTACACGCTAACGGTGCATCATTTTTTTTTATTTGTATTTATTTACATGTAGGACGAGGAATTTATTATGGTTCATATATATTCACTCCAACTTGATTAATTGGAGTAATTATTTTATTTTTAGTAATAGGAACAGCTTTTATAGGATATGTATTACCTTGAGGACAAATATCATTTTGAGGAGCTACTGTAATTACTAATTTATTATCAGCTATTCCTTATTTAGGTATAGATCTAGTTCAATGATTATGAGGTGGGTTTGCCGTTGATAACGCTACTTTAACTCGATTTTTTACATTCCATTTCATTTTACCATTTATTGTTCTTGCTATAACTATAATTCATTTATTATTTCTTCACCAAACAGGTTCTAATAACCCCATTGGATTAAATTCTAATATTGATAAAATTCCTTTTCATCCATATTTTACATTTAAGGATATTGTAGGATTTATTGTAATAATTTTTATTTTAATTTCATTAGTATTAATTAGACCAAATTTATTAGGAGACCCTGATAATTTTATCCCAGCTAATCCTTTAGTTACACCTGCCCATATTCAACCAGAATGATATTTTTTATTTGCTTATGCTATTTTACGATCAATTCCAAATAAATTAGGAGGAGTCATCGCATTAGTTTTATCAATCGCAATTCTAATAATCTTACCTTTTTATAATTTAAGAAAATTCCGAGGAATTCAATTTTATCCTATTAATCAAGTAATATTTTGATCTATATTAGTTACAGTAATTTTATTAACTTGAATCGGAGCTCGACCAGTTGAAGAACCTTATGTATTAATTGGACAAATTTTAACTGTTGTATATTTCTTATATTATTTAGTAAACCCATTAATTACAAAATGATGAGATAATTTATTAAATTAAATAGTTAATGAGCTTGAATAAGCGTATGTTTTGAAAACATAAGATAGAATTTAATTTTCTATTAACTTTACTAAAAAAAATTATTATAATAAAGAAAATAATAAAATTTTAAATCCAATAAAAAATAATAAATAATTTAAAGAAAAAGATAAAAAACATTTTCAAGCTAGATATATTAATTTATCATAACGAAATCGGGGTAAAGTACCTCGAATTCAAATAAAAACAAAAGAAATAAAAGTTAATTTTATATAAAATAATAAATTAAATACATCACATCCTAAAAAAATAACACAAAATAATATTCT
			TATAAATAAAATTCTTGCATACTCAGCTATAAAAATTAAAGCAAAACCTCCTCTTCTATATTCTACATTAAATCCTGAAACTAATTCTGATTCTCCCTCAGCAAAATCAAAAGGAGTTCGATTAGTTTCAGCTAATGAAATAGTTAATCATACTAAACCTATAGGAAATAAAATAATTAAAAATCATATATAAACTTGATAAAAAAAAAAATAAATTATATTATAACTTCCAATTAAAAAAATAAAAGATAACAAAATTAAAGCTAAACTAACTTCATAAGAAATAGTCTGAGCTACAGCTCGCAAACCTCCTAGTAAAGCATAATTAGAATTAGAAGATCAACCAGCTACTATAACTGTATAAACTCCCAATCTAGTACAGCATAAAAAAAATAAACCTCCTAAATTAAATGAATATAATTTTACAAAAAAAGGTATACATATTCAAACAAATAAAGATAAAAATAAAGAAAAAATTGGAGAAATATAATATCTTAAATAATTAGATAATAAAGGATAAGTTTGTTCTTTTGTAAATAATTTAATTGCATCACAAAAAGGTTGAGGAATTCCTATCAAACCAACTTTATTAGGACCTTTACGAATCTGAATATATCCTAAAACTTTTCGTTCTAATAAAGTTAAAAAAGCTACACTCACTAATACACAAATAATTAATAACAAACTTCCAATTAATGATAAAATAAATTCTATATAAAACAAGTACTATTTGTAATAAAAATTACATAAATAAATTCTAAATTTATTGCACTAATCTGCCAAAATAGTTTTACATTAATAATATTCTTATAAAAAATATAATTATTTTAATATTTGGTCCTTTCGTACTAAAATATCACAATTTTTTAAAGATAGAAACCAACCTGGCTTACACCGGTTTGAACTCAGATCATGTAAGAATTTAAAAGTCGAACAGACTTAAAATTTGAACGGCTACACCCAAAATTATATCTTAATCCAACATCGAGGTCGCAATCTTTTTTATCGATATGAACTCTCCAAAAAAATTACGCTGTTATCCCTAAAGTAACTTAATTTTTTAATCATTATTAATGGATCAATTATTCATAAATTAATGTTTTTAAAAATTAAAAGTTTTTTAAATTTTAATATCACCCCAATAAAATATTTTTTTTTATTAAAATTTAATTAATCTTTATAATTAAAATAAAAAAAAAATATAAAGATTTATAGGGTCTTCTCGTCTTTTAAATAAATTTTAGCTTTTTGACTAAAAAATAAAATTCTACAAAAATTTTAAATGAAACAGTTAATATCTCGTCCAACCATTCATTCCAGCCTTCAATTAAAAGACTAATGATTATGCTACCTTTGCACAGTCAAAATACTGCG-CCATTTAAAA-----CAGTGGGCAGGTTAGACTTTATATATAATTCAAAAAGACATGTTTTTGTTAAACAGGCGGATATTATTTTTGCCGAATTCTTTATTTAAACTTTTCATAAAAATTAATTTTAACATTATTATATACTAATTTTATCATTATTGCTTAATTTTATTAATTAAAATTAACATTTTAATAAATAATTAAAATTCAATAAATAATTTAATTTATAAAATAAATTATAACATATTTTTTAATAATTGCTAATTCTAAGCATATATTTATTAAATTTATTTAATATTTTTAAAAATTTATTTTATAGCTTATCCCATAAAATATTAAAATTATAAATTAATTAATTAAATAAATAATTA-GTAAATTTATAATTTCTAAATTAAATTTATTTCTTAAAAAACTAGATACCTTTAAAAAC-AATAACATTTCATTTCTAATATAATATTATAAATAATTTTGTTACATTAACTTAAATATTATATTAACTCTTTTAAAATCGAGAAAAATAAATATTTATTTTTTATTTAATAAACGCTGATACACAAGGTACAATAAATTAAATTTTCTTTTTAAATAAAAATTTTTCAAATTATTTCAATTTTCTTTTACAATAC
			TAATAAACTATTATTAAAATTATTTTTTCTTTAAACAATACTAAAACTATAAATTTTATAGTTATTTCTAATAATTAGAAAAAAAATAATAAAAATTAATAAATAAAAACTAAATCAATTTATATTGATTTGCACAAAAATCTTTTCAATGTAAATGAAATACTTTACTTAATAAGCTTTAAATTGTCATTCTAGATACACTTTCCAGTACATCTACTATGTTACGACTTATCTTACCTTAATAATAAGAGCGACGGGCGATGTGTACATATTTTAGAGCTAAAATCAAATTATTAATCTTTATAATTTTACTACTAAATCCACTTTCAAAAATTTTTTCATAATTTTATCCATATAAATAAATTTATTGTAACCCATTATTACTTAAATATAAGCTACACCTTGATCTGATATAAATTTTTATTAAAATTATTGAATATTATTATTCTTATAAAATATTCTGATAACGACGGTATATAAACTGATTACAAACTCAAGTAAGGTCCATCGTGGATTATCGATTACAAAACAGGTTCCTCTAGATAGACTAAAATACCGCCAAATTTTTTAAGTTTCAAGAACATAACTATTACTACTTTAGCAATTTATTTACATTTTAAATAATAGGGTATCTAATCCTAGTTTTTTATTAAAATTTTTTAACTTCAATTATATTTTTACATAATAATTTAAATATAAAATTTCACTTAATATATTTAATTTTATTATTATTAATAAATTTAATTTAATTATTACTAAAAAAATTTATTCGTATTAGTGGTATAACCGCGACTGCTGGCACCAATTTGGTCAATACTTTTTAATATTGCTATTTCTAAATTTCTTTAATTAATAAAATTAATTA
		</sequence>
		<sequence>
			<taxon idref="Drosophila_simulans_SRR2396981"/>
			----AATTGCCTGATAAAAAGGATTACCTTGATAGGGTAAATCATGCAGTTTTCTGCATTCATTGACTGATTTATATGTTATTTATAAAGAAGGTTTTATATTTAATAGAATTAAACTATTTCTAAAAGTATCAAAAACTTTTGTGCATCATACACCAAAATATATTTATATAAAAAGATAAGCTAATAAAGCTACTGGGTTCATACCCCATTTATAAAGGTTATAGTCCTTTTCTTTTTAATTTTTAATAATTCATCAAAAATTTTATTTATTACAATTATAATTATTGGGACATTAATTACAGTTACATCTAATTCTTGGTTAGGAGCTTGAATAGGTTTAGAAATTAATTTGTTATCTTTTATTCCCCTATTAAGAGATAATAATAATTTAATATCTACAGAAGCTTCTTTAAAATATTTTTTAACCCAAGCTTTAGCTTCAACTGTTTTGTTATTTTCTTCAATTTTATTAATATTAAAAAATAATTTAAATAATGAAATTAATGAATCTTTTACATCCATAATTATTATATCAGCTTTACTATTAAAAAGCGGGGCCGCTCCTTTCCATTTTTGATTTCCTAATATAATGGAAGGTTTAACATGAATAAATGCTTTGATATTAATAACTTGACAAAAAATTGCACCTTTAATACTAATTACTTATCTTAATATTAAATATCTATTATTAATTAGAGTAATTTTATCAGTAATTATCGGAGCTATCGGAGGGTTAAACCAAACTTCTTTACGAAAACTAATAGCATTTTCTTCTATTAATCATTTAGGGTGAATACTAAGATCTTTAATAATTAGAGAATCAGTTTGGTTTATTTATTTTTTTTTTTATTCATTTTTATCATTTGTATTAACATTTATATTTAATATTTTTAAATTATTTCATTTAAATCAATTATTTTCTTGATTTGTAAATAGAAAAATTTTAAAATTTACATTATTTATAAATTTTTTATCATTGGGAGGATTGCCCCCATTTTTAGGATTTTTACCAAAATGACTTGTAATCCAACAATTAACATTATGTAATCAATATTTTTTATTATTAATAATAATAATATCAACTTTAATTACATTATTTTTTTATTTACGAATTTGTTATTCTGCTTTTATAATAAATTATTTCGAAAATAATTGAATCATAAAGATAAATATAATTAGTAGTAATACTAATATATATTTAATTATAACTTTTTTTTCAATTTTTGGATTATTTATAATTTCTTTATTTTATTTTATATTTTAAGGCTTTAAGTTAATAAAACTAATAACCTTCAAAGCTATAAATAAAGAAATTTCTTTAAGCCTTAGTAAAAATTACTCCTTCAAAATTGCAGTTTGATATCATTATTGACTATAAGACCTAATAAAA---GTCCTTATTTGATTAAGAAGAATAAATCTTATAAATAGATTTACAATCTATCGCCTAAACTTCAGCCACTTAATCAGTGACCGCGACAATGATTATTTTCTACAAATCATAAAGATATTGGAACTTTATATTTTATCTTTGGAGCTTGAGCTGGGATAGTCGGAACATCATTAAGAATTTTAATTCGAGCCGAATTAGGACATCCTGGAGCATTAATCGGAGATGACCAAATTTATAATGTAATTGTAACTGCACATGCTTTTATTATAATTTTTTTTATAGTTATACCTATTATAATTGGTGGATTTGGAAATTGATTAGTGCCTTTAATATTAGGTGCCCCTGATATAGCATTCCCGCGAATAAATAATATAAGATTTTGATTACTACCCCCTGCTCTTTCTTTATTATTAGTGAGAAGAATAGTTGAAAACGGAGCTGGGACAGGATGAACTGTTTACCCACCTTTATCTGCTGGAATTGCCCACGGTGGAGCTTCAGTTGATTTAGCTATTTTTTCTTTACACTTAGCGGGAATTTCCTCAATTCTAGGAGCTGTAAATTTTATTACAACTGTAATTAATATACGGTCAACAGGAATTTC
			ATTAGATCGAATACCTTTATTTGTTTGATCAGTAGTAATTACTGCTTTATTATTACTTTTATCATTACCAGTATTAGCTGGAGCTATTACTATATTATTAACAGATCGAAATTTAAACACATCATTTTTTGACCCAGCTGGAGGAGGAGACCCTATTTTATACCAACATTTATTTTGATTTTTTGGTCACCCTGAAGTTTATATTTTAATTTTACCTGGATTCGGAATAATCTCTCATATTATTAGACAAGAATCAGGAAAAAAAGAAACTTTTGGTTCTTTAGGAATAATTTATGCTATATTAGCTATTGGGTTATTAGGATTTATTGTGTGAGCTCATCACATATTTACAGTCGGGATAGACGTTGATACTCGAGCTTATTTCACTTCAGCCACTATAATTATTGCAGTTCCTACTGGTATTAAAATTTTCAGATGATTAGCTACTTTACATGGAACTCAACTTTCTTATTCCCCAGCTATTTTATGAGCTTTAGGATTTGTATTTTTATTTACAGTAGGGGGGTTAACAGGAGTTGTTTTAGCTAATTCATCAGTAGATATTATTTTACATGATACTTACTATGTAGTAGCTCATTTTCATTATGTTTTATCAATAGGAGCTGTATTTGCTATTATAGCAGGTTTTATTCATTGATATCCTTTATTTACTGGTTTAACATTAAATAATAAATGATTAAAAAGTCAATTTATTATTATATTTATTGGAGTAAATTTAACATTTTTTCCTCAACATTTTTTAGGATTAGCTGGGATACCTCGACGATATTCAGATTATCCAGATGCTTACACAACATGAAATGTTGTATCTACTATTGGATCAACTATTTCATTATTAGGAATTCTATTCTTTTTTTATATTATTTGAGAAAGTTTAGTATCACAACGACAAGTAATTTATCCAATTCAATTAAATTCATCTATTGAATGGTATCAAAATACTCCACCAGCTGAACATAGATATTCTGAATTACCACTACTAACAAATTAATTTCTAATATGGCAGATTAGTGCAATAGATTTAAGCTCTATATATAAAGTATTTTACTTTTATTAGAAAATAAATGTCTACATGAGCTAATTTAGGTTTACAAGATAGAGCCTCTCCTTTAATGGAACAATTAATTTTTTTTCACGATCACGCATTATTAATTTTAGTAATAATTACAGTATTAGTGGGATACTTAATATTTATATTATTTTTTAATAATTATGTAAATCGATTTCTTTTACATGGACAACTTATTGAAATAATTTGAACTATTTTACCAGCAATTATTTTATTATTTATTGCTCTTCCTTCTTTACGTTTACTTTACTTATTAGATGAAATTAATGAACCATCCGTAACTTTAAAAAGAATTGGTCATCAATGATATTGAAGCTACGAATATTCAGATTTTAATAATATTGAATTTGATTCATATATAATTCCAACAAATGAATTATCAATTGATGGATTTCGATTATTAGATGTTGATAACCGAGTAATTTTACCTATAAATTCTCAAATTCGAATTTTAGTGACAGCTGCTGACGTTATTCATTCTTGAACAATTCCTGCTTTAGGAGTAAAAGTTGATGGAACACCAGGACGATTAAATCAAACTAATTTTTTTATTAATCGACCAGGTTTATTTTATGGTCAATGTTCAGAAATTTGTGGAGCTAATCATAGATTTATACCAATTGTAATTGAAAGTGTTCCTGTAAATCACTTTATTAAATGAATTTCTAGAAATAATTCTTCATTAGATGACTGAAAGCAAGTATTGGTCTCTTAAACCATTTTATAGTAAATTAGCACTTACTTCTAATGA--AAAAAATTAGTTAAATATATAACATTAGTATGTCAAACTAAAATTATTAAATAATTAATATTTTTTAATCCCACAAATAGCACCAATTAGATGATTATTATTATTTATTATTTTTTCTATTACATTTATTTTATTTTGTTCTATTAATTATTATTCT
			TACATGCCAGATTCACCTAAATCTAATGAATTAAAAAACATTAATTTAAATTCAATAAACTGAAAATGATAACAAATTTATTTTCTGTATTTGACCCTTCAGCTATTTTTAATTTATCACTTAATTGATTAAGAACATTTTTAGGACTTTTAATAATTCCATCAATTTACTGATTAATACCTTCTCGTTATAATATTGTATGAAATTCAATTTTATTAACTCTTCATAAAGAATTCAAAACTTTATTAGGACCATCAGGTCATAATGGATCTACTTTTATTTTTATTTCTTTATTTTCATTAATTTTATTTAATAATTTTATAGGATTATTTCCATATATTTTTACAAGAACAAGTCATTTAACTTTAACTTTATCTTTAGCTTTACCTTTATGATTATGTTTTATATTATACGGTTGAATTAATCATACACAACATATATTTGCTCACTTAGTCCCTCAAGGAACACCTGCTATTTTAATACCTTTTATAGTATGTATTGAAACTATTAGAAATATTATTCGACCTGGAACATTAGCTGTTCGATTAACTGCTAATATAATTGCTGGACATTTATTATTAACTCTTTTAGGAAATACAGGACCTTCTATATCTTATTTATTAGTGACATTTTTATTAACAGCTCAAATTGCTTTATTAGTATTAGAATCAGCTGTAGCTATAATTCAATCTTATGTATTTGCTGTATTAAGAACTCTATACTCTAGAGAAGTAAATTAATGTCTACACACTCAAATCACCCTTTTCATTTAGTGGATTACAGTCCATGACCATTAACAGGAGCTATTGGAGCTATAACAACTGTATCAGGTATAGTAAAATGATTTCATCAATATGATATGTCATTATTTTTATTAGGTAATATTATTACTATTTTAACAGTATATCAATGATGACGAGATGTATCACGAGAAGGAACATATCAAGGTTTACATACTTACGCAGTAACTATTGGTTTACGTTGAGGAATAATCTTATTTATTTTATCAGAAGTTTTATTTTTTGTAAGATTTTTTTGAGCTTTTTTTCATAGAAGTTTATCCCCCGCCATTGAATTAGGAGCATCATGACCTCCTATGGGAATTATTTCATTTAATCCATTCCAAATTCCCTTATTAAATACAGCTATTTTATTAGCTTCAGGAGTTACTGTAACCTGAGCTCATCATAGTCTTATAGAAAATAATCATTCACAAACTACTCAAGGTTTATTTTTCACAGTTTTATTGGGAGTATATTTTACAATACTCCAAGCTTACGAATATATTGAAGCTCCATTTACTATCGCAGATTCAGTTTATGGATCAACATTTTATATAGCAACAGGATTTCATGGAATTCATGTATTAATTGGAACAACTTTTTTATTAGTATGTTTATTACGACATTTAAATAATCACTTTTCAAAAAATCATCATTTTGGATTTGAAGCAGCTGCATGATATTGACATTTTGTTGATGTAGTTTGATTATTTTTATATATCACAATTTACTGGTGAGGAGGATAAGTTAATATTAATTTCATTAATATTAATTTCATTAATATTAATTAAACTAAATTTATTAATAATTAATTATCTATATAGTATAAAAGTATATTTGACTTCCAATCATAAGGTCTATTAATAAATAGTATAGATAATTTTTTCTATTATTTTTATTGCTTTATTAATTTTATTAATCACAACTATTGTTATAATTTTAGCTTCAATTTTATCAAAAAAAGCTTTAATCGACCGAGAAAAAAGATCTCCTTTTGAATGCGGATTTGACCCAAAATCTTCATCTCGATTACCATTTTCTTTACGTTTTTTTTTAATTACTATTATTTTTTTAATTTTTGACGTAGAAATTGCATTAATTTTACCTATAATTATTATTATAAAATATTCTAATATTATAATTTGAACTATTACCTCTATTATTTTCATTTTAATTTTATTAATTGGTCTATATCATGAATGAAATCAAGGAATATTA
			AATTGATCAAATTAAT-TTTATAT------------ATAAAGGGTTGTAGTTAATTATAACATTTGATTTGCATTCAAAAAGTATTGAATATTCAATCTACCTTATTAATTGAATATGAAGCGATTAATTGCAGTTAGTTTCGACCTAACCTTAGGTAATTATTATACCCTTATTCTTTAATTGAAGCCAAAAAGAGGCGTATCACTGTTAATGATATAATTGAATTTTAAATTCCAATTAAGGAAGTATGGTGATCAAGTAAAAGCTGCTAACTTTTTTCTTTTAATGGTTAAATTCCATTTATACTTCTATTTATATAGTTTAAATAAAACCTTACATTTTCATTGTAATAATAAAATATTATATTTTTATAAATTACTAAAATTAATTCATTATATCCAAAGATTTAATAATCTCCGTAACATCTTCAATGTCAAACTCTAAATATAAGCTATTTGGATATAAAAATAATAAAAAATTTATTAAAATTAAAATTCAAAATACAAATAATATTAAATAAATTTTTAAAGAATTATTATGTATTAAAAATAAAGTTTTAGAGTAAGTAGATAATTTTTGGTATAAATGCTGACCCCCAAAATATTCTGACCAACCTTGATCAAAACTTTTTACAATTAATTGGCCATAATTCAAAGGATAAAAAATTATTCCATAAGTTCTAATATAAGGTATAAATCATATAGACCCTAAAAAAGTTCTTAAATTATATATAAACAAAGATTTATTTAAAAAATATAAATTTCTTAACGAAATTAAATACCCAGATAAACCCCCCACAATACATACAAATAATGTTAATAATTTTATATAAATAGGTAAACAAATTATATAAGGAAAAGGAAAAATTAATCAATTTAATATTCTACCTCCAATAATTCTTATAATTAATAATCCTATTATTCCACGAAGTATAATTCAACTTTCATCATTTAATATATTTAAACTACCACAATTTAAATCTCCAGTTATTGAATAATAAACTAATCGAAATGAATATCTAACAGTTAAACCTGTAGAAAAATAATATAAAAAAAATGAAAATATATTAACATTTCTAATTCTAACAATTTCTAAAATTATATCCTTAGAATAAAATCCAGCTAAAAAAGGTATCCCGCATAAAGCTAAATTAGATACATTAAAACAAGCTGAAGTTAAAGGTATATGAATTCTTAATCCCCCTATTAAACGAATATCTTGAGAATTATTTATATTATGAATAATAGCTCCAGCACATATAAATAATAATGCTTTAAATAAAGCATGAGTTAATAAATGAAATATAGCTAATTTAAAAAATCCTATAGATAAAATTCTTATTATTAAACCTAATTGACTTAAAGTAGATAAAGCAATAATTTTTTTTAAATCAAATTCAAAATTAGCTCCTAACCCAGCTATAAATATAGTTAATCCAGATAATAATAATAATAATTGCCCTAACCAAGAAGTTCTTAAAATAATATTAAATCGAATTAATAAATATACACCAGCTGTAACTAAAGTAGAAGAATGAACTAAAGCAGAAACAGGTGTAGGGGCAGCTATAGCTGCTGGTAATCAAGAAGAAAAAGGAATTTGAGCTCTTTTAGTTATAGCAGCTAATATTATTAATCTACCAATTACTAATATTTCAAATTCATTTTGTATAATTTCTAAATAAAAAATATAATTTCATCTTCCATAATTTAATATTCAAGCAATAGCAAGAAGAAAAGCTACATCTCCAATTCGATTAGATAAGGCAGTTAATATACCAGCATTATAAGATTTAATATTTTGAAAATAAATAACTAAACAATAAGAAACAAGTCCTAATCCATCTCATCCTAATAAAATTCTAATTAAATTTGGTCTAATAATTAATAATATTATTGATAAAACAAACATTAATACTAGTATAATAAATCGATTAATATTATTATCATTTCTTATATATTCCTTTCTATAAAAAATTACTAAAGAAGCAATTATAAGA
			ACAAAAGATATAAACAATAAACTTATTCAATCAAAAAGGAAGGTTATAACAATTCTTGAAGAATTTAAAGAAACTACTTCTCATTCAATAAAATAAATTATATTATTTAATAAAAAATATAAACTTAATAAAAAACATGATAAACTAATAGAAATTAAATAAATAAATCTAATTCTACAAATTGATAAATATTTCACGATCTAAAATGAATTAATTCATATCACTAACACCACAAATTAGTATTTTTTTTAAACTATTTAAATATAATCATAATATAAATGATTCTCTTTTTAAAATTAATAAATTTAAAGGTAATCAATGTAAAAATATTAATAAATACTCCCGAATTTTTCCTCTTCTAAATGAATATACTCCAGAAAATAATTTTCCATGTTGTCTAAAAGAATATAAATATAAAGTATAAGCAGCTCTAAAAAAAGATAATAATGATAATATAATTATAGAAATTCAAGATCAAGAAACAATTCTATTTAATAAAGAAATTTCTCCTAATAAATTCAATGTAGGAGGAGCTGCTATATTAGCTGATCTTAATAAAAATCATCATAAAGTTATTGAAGGTATAAAATTTAATAACCCCTTATTAATTAATATTCTCCGACTTCCAAGACGTTCATAAGATACATTAGCTAAACAAAATAATCCAGAAGAACATAAACCATGGGCAATTATCAATGTGTAAGAACCAGATAAACCTCAGTAAGTTATAGTTAAAAGTCCTGATAAAACAATTCCTATATGAGCAACAGACGAATAAGCAATTAAAGCCTTTAAATCAGTTTGACGTAAACAAACTAATCTAACTAATACACCTCCTACTAATCTAATTCTAATTCAAACAAATCTATACTTCAAATTTATTAATTGTAAAAAAGCAATAACTCGTAATATCCCATAACCCCCTAATTTTAATATAATACCTGCTAAAATTATAGAACCAGAAACCGGAGCTTCAACATGAGCTTTAGGTAATCATAAATGAACTAAAAATATTGGTATTTTTACTAAAAAAGCACATAATAAACAAAAATATAATAAATCATAATTAAATATAAAATTATTTATTAAATAAAAATTTATAGAACCAATTTTATTTATAACATAAAAAATACCAATTAATATAGGTAAGGAAACTAATAAAGTATAAAACAATAAATATACACCCGCCTGTAAACGTTCTGGTTGATAACCTCAACCTAAAATCAAAAATAATGTAGGAATTAATCTTCTTTCAAAAAATAAATAAAATATGAATAATCTTATTCTTGAAAAAGTCAAAATTAATAATAATAATAAAATAACAATATTTAATAAAAATAAATTTTTATAATTATTATATTTATTAATTCTTTCTCTAGCTAATAATATTAATGAACAAATTCATAAACTTAATAAAATTAATCCATAAGATAATATATCACAACCTAAAAAATAAGAAATTTCTGATCAATAATTTATAAAATTATTTATTAGTAAAAAAATAAATCTAATAAAAAATATTATAATTTGTACCATTCAATATATATTATTAATAAAACAAAGAGGACTTAAAAATACTAAAAAAAAAATAATTTTTAACATTATATAATTCTAAAAGATTGAAAATAATCATTTCCATGAGTACGAATTATAGAAACTAAAATTGATAAACCTAAAGCTCCTTCACATACTCTAAATGTTAAAAATATTATTCTAAAATAATTTTCGTAATTTAATATATTTAAATAAATAAATAATATAAAAAATAATATTAAAACAATAAATTCTAAACTTAAAAGTATTGAAAGTAAATGTTTTCGATTAGATACAAAACAAAATAATCCTAAAATAAATAAAATTATAGGTAAACTTCAGTATAAAATTATAATCATTAGTTTTAATAGTTTAATAAAAACATTGGTCTTGTAAATCAAAAATAAGATTATTTCTTTTAAAACTTCAAGAGAAAAGAAATTTCTTTTTCATTAATCCCCAAAATT
			AATATTTTAAATAAACTATCTCTTGAAATTATTCAATTAATATTATACTCATTAATTATTACTACTTCTATTATTTTTCTAAATATAATTCATCCATTAGCTTTAGGATTAACTTTATTAATTCAAACAATTTTTGTATGTATATTAACTGGATTAATAACTAAAAGTTTTTGATATTCATATATTTTATTTTTAATTTTTTTGGGAGGAATACTTGTGTTATTTATTTATGTAACATCTTTAGCTTCTAATGAAATATTTAATTTATCAATTAAATTAACTGTATTTTCTTCATTTATTTTGATTTTTATATTAATTTTATCATTTATTATTGACAAAACTTCTTCTTCTTTATTTTTAATAAACAATGACATACAATCTATTATTAATATAAATTCTTATTTTATAGAAAATTCTTTATCTTTAAATAAATTATATAATTTTCCTACAAATTTTATTACAATTTTATTAATAAATTATTTATTAATTACTTTAATTGTTGTTGTAAAAATTACAAAATTATTTAAAGGACCTATTCGAATAATATCTTAATTAATGAATAAACCTTTACGAAATTCTCACCCTTTATTTAAAATTGCCAATAACGCTTTAGTAGATTTACCAGCTCCAATTAATATCTCAAGATGATGAAATTTTGGATCATTACTTGGGTTATGTTTAATTATTCAAATTTTAACCGGATTATTTTTAGCTATACATTATACTGCTGATATTAATTTAGCTTTTTATAGTGTTAATCATATTTGTCGAGATGTTAATTATGGTTGATTATTACGAACCTTACACGCTAACGGTGCATCATTTTTTTTTATTTGTATTTATTTACATGTAGGACGAGGAATTTATTATGGTTCATATATATTCACTCCAACTTGATTAATTGGAGTAATTATTTTATTTTTAGTAATAGGAACAGCTTTTATAGGATATGTATTACCTTGAGGACAAATATCATTTTGAGGAGCTACTGTAATTACTAATTTATTATCAGCTATTCCTTATTTAGGTATAGATCTAGTTCAATGATTATGAGGTGGGTTTGCCGTTGATAACGCTACTTTAACTCGATTTTTTACATTCCATTTCATTTTACCATTTATTGTTCTTGCTATAACTATAATTCATTTATTATTTCTTCACCAAACAGGTTCTAATAACCCCATTGGATTAAATTCTAATATTGATAAAATTCCTTTTCATCCATATTTTACATTTAAGGATATTGTAGGATTTATTGTAATAATTTTTATTTTAATTTCATTAGTATTAATTAGACCAAATTTATTAGGAGACCCTGATAATTTTATCCCAGCTAATCCTTTAGTTACACCTGCCCATATTCAACCAGAATGATATTTTTTATTTGCTTATGCTATTTTACGATCAATTCCAAATAAATTAGGAGGAGTCATCGCATTAGTTTTATCAATCGCAATTCTAATAATCTTACCTTTTTATAATTTAAGAAAATTCCGAGGAATTCAATTTTATCCTATTAATCAAGTAATATTTTGATCTATATTAGTTACAGTAATTTTATTAACTTGAATCGGAGCTCGACCAGTTGAAGAACCTTATGTATTAATTGGACAAATTTTAACTGTTGTATATTTCTTATATTATTTAGTAAACCCATTAATTACAAAATGATGAGATAATTTATTAAATTAAATAGTTAATGAGCTTGAATAAGCGTATGTTTTGAAAACATAAGATAGAATTTAATTTTCTATTAACTTTACTAAAAAAAATTATTATAATAAAGAAAATAATAAAATTTTAAATCCAATAAAAAATAATAAATAATTTAAAGAAAAAGATAAAAAACATTTTCAAGCTAGATATATTAATTTATCATAACGAAATCGGGGTAAAGTACCTCGAATTCAAATAAAAACAAAAGAAATAAAAGTTAATTTTATATAAAATAATAAATTAAATACATCACATCCTAAAAAAATAACACAAAATAATATTCT
			TATAAATAAAATTCTTGCATACTCAGCTATAAAAATTAAAGCAAAACCTCCTCTTCTATATTCTACATTAAATCCTGAAACTAATTCTGATTCTCCCTCAGCAAAATCAAAAGGAGTTCGATTA-TTTCAGCTAATGAAATAGTTAATCATACTAAACCTATAGGAAATAAAATAATTAAAAATCATATATAAACTTGATAAAAAAAAAAATAAATTATATTATAACTTCCAATTAAAAAAATAAAAGATAACAAAATTAAAGCTAAACTAACTTCATAAGAAATAGTCTGAGCTACAGCTCGCAAACCTCCTAGTAAAGCATAATTAGAATTAGAAGATCAACCAGCTACTATAACTGTATAAACTCCCAATCTAGTACAACATAAAAAAAATAAACCTCCTAAATTAAATGAATATAATTTTACAAAAAAAGGTATACATATTCAAACAAATAAAGATAAAAATAAAGAAAAAATTGGAGAAATATAATATCTTAAATAATTAGATAATAAAGGATAAGTTTGTTCTTTTGTAAATAATTTAATTGCATCACAAAAAGGTTGAGGAATTCCTATCAAACCAACTTTATTAGGACCTTTACGAATCTGAATATATCCTAAAACTTTTCGTTCTAATAAAGTTAAAAAAGCTACACTCACTAATACACAAATAATTAATAACAAACTTCCAATTAATGATAAAATAAATTCTATATAAAACAAGTACTATTTGTAATAAAAATTACATAAATAAATTCTAAATTTATTGCACTAATCTGCCAAAATAGTTTTACATTAATAATATTCTTATAAAAAATATAATTATTTTAATATTTGGTCCTTTCGTACTAAAATATCACAATTTTTTAAAGATAGAAACCAACCTGGCTTACACCGGTTTGAACTCAGATCATGTAAGAATTTAAAAGTCGAACAGACTTAAAATTTGAACGGCTACACCCAAAATTATATCTTAATCCAACATCGAGGTCGCAATCTTTTTTATCGATATGAACTCTCCAAAAAAATTACGCTGTTATCCCTAAAGTAACTTAATTTTTTAATCATTATTAATGGATCATTTATTCATAAATTAATGTTTTTAAAAATTAAAAGTTTTTTAAATTTTAATATCACCCCAATAAAATATTTTTTTTTATTAAAATTTAATTAATCTTTATAATTAAAATAAAAAAAAAATATAAAGATTTATAGGGTCTTCTCGTCTTTTAAATAAATTTTAGCTTTTTGACTAAAAAATAAAATTCTACAAAAATTTTAAATGAAACAGTTAATATCTCGTCCAACCATTCATTCCAGCCTTCAATTAAAAGACTAATGATTATGCTACCTTTGCACAGTCAAAATACTGCGGCCATTTAAAA-----CAGTGGGCAGGTTAGACTTTATATATAATTCAAAAAGACATGTTTTTGTTAAACAGGCGGATATTATTTTTGCCGAATTCTTTATTTAAACTTTTCATAAAAATTAATTTTAACATTATTATATACTAATTTTATCATTATTGCTTAATTTTATTAATTAAAATTAACATTTTAATAAATAATTAAAATTCAATAAATAATTTAATTTATAAAATAAATTATAACATATTTTTTAATAATTGCTAATTCTAAGCATATATTTATTAAATTTATTTAATATTTTTAAAAATTTATTTTATAGCTTATCCCATAAAATATTAAAATTATAAATTAATTAATTAAATAAATAATTAAGTAAATTTATAATTTCTAAATTAAATTTATTTCTTAAAAAACTAGATACCTTTAAAAACGAATAACATTTCATTTCTAATATAATATTATAAATAATTTTGTTACATTAACTTAAATATTATATTAACTCTTTTAAAATCGAGAAAAATAAATATTTATTTTTTATTTAATAAACGCTGATACACAAGGTACAATAAATTAAATTTTCTTTTTAAATAAAAATTTTTCAAATTATTTCAATTTTCTTTTACAATAC
			TAATAAACTATTATTAAAATTATTTTTTCTTTAAACAATACTAAAACTATAAATTTTATAGTTATTTCTAATAATTAGAAAAAAAATAATAAAAATTAATAAATAAAAACTAAATCAATTTATATTGATTTGCACAAAAATCTTTTCAATGTAAATGAAATACTTTACTTAATAAGCTTTAAATTGTCATTCTAGATACACTTTCCAGTACATCTACTATGTTACGACTTATCTTACCTTAATAATAAGAGCGACGGGCGATGTGTACATATTTTAGAGCTAAAATCAAATTATTAATCTTTATAATTTTACTACTAAATCCACTTTCAAAAATTTTTTCATAATTTTATCCATATAAATAAATTTATTGTAACCCATTATTACTTAAATATAAGCTACACCTTGATCTGATATAAATTTTTATTAAAATTATTGAATATTATTATTCTTATAAAATATTCTGATAACGACGGTATATAAACTGATTACAAACTCAAGTAAGGTCCATCGTGGATTATCGATTACAAAACAGGTTCCTCTAGATAGACTAAAATACCGCCAAATTTTTTAAGTTTCAAGAACATAACTATTACTACTTTAGCAATTTATTTACATTTTAAATAATAGGGTATCTAATCCTAGTTTTTTATTAAAATTTTTTAACTTCAATTATATTTTTACATAATAATTTAAATATAAAATTTCACTTAATATATTTAATT--ATT-----TAATAAATTTAATTTAATTATTACTAAAAAAATTTATTCGTATTAGTGGTATAACCGCGACTGCTGGCACCAATTTGGTCAATACTTTTTAATATTGCTATTTCTAAATTTCTTTAATTA-----ATTAATTA
		</sequence>
		<sequence>
			<taxon idref="Drosophila_simulans_SRR2396983"/>
			----AATTGCCTGATAAAAAGGATTACCTTGATAGGGTAAATCATGCAGTTTTCTGCATTCATTGACTGATTTATATGTTATTTATAAAGAAGGTTTTATATTTAATAGAATTAAACTATTTCTAAAAGTATCAAAAACTTTTGTGCATCATACACCAAAATATATTTATATAAAAAGATAAGCTAATAAAGCTACTGGGTTCATACCCCATTTATAAAGGTTATAGTCCTTTTCTTTTTAATTTTTAATAATTCATCAAAAATTTTATTTATTACAATTATAATTATTGGGACATTAATTACAGTTACATCTAATTCTTGGTTAGGAGCTTGAATAGGTTTAGAAATTAATTTGTTATCTTTTATTCCCCTATTAAGAGATAATAATAATTTAATATCTACAGAAGCTTCTTTAAAATATTTTTTAACCCAAGCTTTAGCTTCAACTGTTTTGTTATTTTCTTCAATTTTATTAATATTAAAAAATAATTTAAATAATGAAATTAATGAATCTTTTACATCCATAATTATTATATCAGCTTTACTATTAAAAAGCGGGGCCGCTCCTTTCCATTTTTGATTTCCTAATATAATGGAAGGTTTAACATGAATAAATGCTTTGATATTAATAACTTGACAAAAAATTGCACCTTTAATACTAATTACTTATCTTAATATTAAATATCTATTATTAATTAGAGTAATTTTATCAGTAATTATCGGAGCTATCGGAGGGTTAAACCAAACTTCTTTACGAAAACTAATAGCATTTTCTTCTATCAATCATTTAGGGTGAATACTAAGATCTTTAATAATTAGAGAATCAGTTTGGTTTATTTATTTTTTTTTTTATTCATTTTTATCATTTGTATTAACATTTATATTTAATATTTTTAAATTATTTCATTTAAATCAATTATTTTCTTGATTTGTAAATAGAAAAATTTTAAAATTTACATTATTTATAAATTTTTTATCATTGGGAGGATTGCCCCCATTTTTAGGATTTTTACCAAAATGACTTGTAATCCAACAATTAACATTATGTAATCAATATTTTTTATTATTAATAATAATAATATCAACTTTAATTACATTATTTTTTTATTTACGAATTTGTTATTCTGCTTTTATAATAAATTATTTCGAAAATAATTGAATCATAAAGATAAATATAATTAGTAGTAATACTAATATATATTTAATTATAACTTTTTTTTCAATTTTTGGATTATTTATAATTTCTTTATTTTATTTTATATTTTAAGGCTTTAAGTTAATAAAACTAATAACCTTCAAAGCTATAAATAAAGAAATTTCTTTAAGCCTTAGTAAAAATTACTCCTTCAAAATTGCAGTTTGATATCATTATTGACTATAAGACCTAATAAAAT--GTCCTTATTTGATTAAGAAGAATAAATCTTATAAATAGATTTACAATCTATCGCCTAAACTTCAGCCACTTAATCAGTGACCGCGACAATGATTATTTTCTACAAATCATAAAGATATTGGAACTTTATATTTTATCTTTGGAGCTTGAGCTGGGATAGTCGGAACATCATTAAGAATTTTAATTCGAGCCGAATTAGGACATCCTGGAGCATTAATCGGAGATGACCAAATTTATAATGTAATTGTAACTGCACATGCTTTTATTATAATTTTTTTTATAGTTATACCTATTATAATTGGTGGATTTGGAAATTGATTAGTGCCTTTAATATTAGGTGCCCCTGATATAGCATTCCCGCGAATAAATAATATAAGATTTTGATTACTACCCCCTGCTCTTTCTTTATTATTAGTGAGAAGAATAGTTGAAAACGGAGCTGGGACAGGATGAACTGTTTACCCACCTTTATCTGCTGGAATTGCCCACGGTGGAGCTTCAGTTGATTTAGCTATTTTTTCTTTACACTTAGCGGGAATTTCCTCAATTCTAGGAGCTGTAAATTTTATTACAACTGTAATTAATATACGGTCAACAGGAATTTC
			ATTAGATCGAATACCTTTATTTGTTTGATCAGTAGTAATTACTGCTTTATTATTACTTTTATCATTACCAGTATTAGCTGGAGCTATTACTATATTATTAACAGATCGAAATTTAAACACATCATTTTTTGACCCAGCTGGAGGAGGAGACCCTATTTTATACCAACATTTATTTTGATTTTTTGGTCACCCTGAAGTTTATATTTTAATTTTACCTGGATTCGGAATAATCTCTCATATTATTAGACAAGAATCAGGAAAAAAAGAAACTTTTGGTTCTTTAGGAATAATTTATGCTATATTAGCTATTGGGTTATTAGGATTTATTGTGTGAGCTCATCACATATTTACAGTCGGGATAGACGTTGATACTCGAGCTTATTTCACTTCAGCCACTATAATTATTGCAGTTCCTACTGGTATTAAAATTTTCAGATGATTAGCTACTTTACATGGAACTCAACTTTCTTATTCCCCAGCTATTTTATGAGCTTTAGGATTTGTATTTTTATTTACAGTAGGGGGGTTAACAGGAGTTGTTTTAGCTAATTCATCAGTAGATATTATTTTACATGATACTTACTATGTAGTAGCTCATTTTCATTATGTTTTATCAATAGGAGCTGTATTTGCTATTATAGCAGGTTTTATTCATTGATATCCTTTATTTACTGGTTTAACATTAAATAATAAATGATTAAAAAGTCAATTTATTATTATATTTATTGGAGTAAATTTAACATTTTTTCCTCAACATTTTTTAGGATTAGCTGGGATACCTCGACGATATTCAGATTATCCAGATGCTTACACAACATGAAATGTTGTATCTACTATTGGATCAACTATTTCATTATTAGGAATTCTATTCTTTTTTTATATTATTTGAGAAAGTTTAGTATCACAACGACAAGTAATTTATCCAATTCAATTAAATTCATCTATTGAATGGTATCAAAATACTCCACCAGCTGAACATAGATATTCTGAATTACCACTACTAACAAATTAATTTCTAATATGGCAGATTAGTGCAATAGATTTAAGCTCTATATATAAAGTATTTTACTTTTATTAGAAAATAAATGTCTACATGAGCTAATTTAGGTTTACAAGATAGAGCCTCTCCTTTAATGGAACAATTAATTTTTTTTCACGATCACGCATTATTAATTTTAGTAATAATTACAGTATTAGTGGGATACTTAATATTTATATTATTTTTTAATAATTATGTAAATCGATTTCTTTTACATGGACAACTTATTGAAATAATTTGAACTATTTTACCAGCAATTATTTTATTATTTATTGCTCTTCCTTCTTTACGTTTACTTTACTTATTAGATGAAATTAATGAACCATCCGTAACTTTAAAAAGAATTGGTCATCAATGATATTGAAGCTACGAATATTCAGATTTTAATAATATTGAATTTGATTCATATATAATTCCAACAAATGAATTATCAATTGATGGATTTCGATTATTAGATGTTGATAACCGAGTAATTTTACCTATAAATTCTCAAATTCGAATTTTAGTGACAGCTGCTGACGTTATTCATTCTTGAACAATTCCTGCTTTAGGAGTAAAAGTTGATGGAACACCAGGACGATTAAATCAAACTAATTTTTTTATTAATCGACCAGGTTTATTTTATGGTCAATGTTCAGAAATTTGTGGAGCTAATCATAGATTTATACCAATTGTAATTGAAAGTGTTCCTGTAAATCACTTTATTAAATGAATTTCTAGAAATAATTCTTCATTAGATGACTGAAAGCAAGTATTGGTCTCTTAAACCATTTTATAGTAAATTAGCACTTACTTCTAATGA--AAAAAATTAGTTAAATATATAACATTAGTATGTCAAACTAAAATTATTAAATAATTAATATTTTTTAATCCCACAAATAGCACCAATTAGATGATTATTATTATTTATTATTTTTTCTATTACATTTATTTTATTTTGTTCTATTAATTATTATTCT
[truncated: 872,355 more chars]
