# Supplementary material for: Large scale genome reconstructions illuminate Wolbachia evolution
Source: Nat Commun. 2020 Oct 16;11:5235. doi: 10.1038/s41467-020-19016-0 (PMC7568565; doi:10.1038/s41467-020-19016-0)
Supplement: Supplementary file 6 — Supplementary Data 2 [file 41467_2020_19016_MOESM6_ESM.zip › Scholz2020_trees and xml/mtDNA_Onchocerca_oche_GTRG.cons.tre]

#NEXUS

Begin taxa;
	Dimensions ntax=7;
	Taxlabels
		Onchocerca_ochengi_ERR065035
		Onchocerca_ochengi_ERR068354
		Onchocerca_ochengi_ERR070029
		Onchocerca_ochengi_ERR229893
		Onchocerca_ochengi_ERR229894
		Onchocerca_ochengi_ERR229895
		Onchocerca_ochengi_ERR229896
		;
End;

Begin trees;
	Translate
		1 Onchocerca_ochengi_ERR065035,
		2 Onchocerca_ochengi_ERR068354,
		3 Onchocerca_ochengi_ERR070029,
		4 Onchocerca_ochengi_ERR229893,
		5 Onchocerca_ochengi_ERR229894,
		6 Onchocerca_ochengi_ERR229895,
		7 Onchocerca_ochengi_ERR229896
		;
tree TREE1 = [&R] (2[&length_range={0.0012569293607858935,0.003185796081101371},height_95%_HPD={0.0,4.3368086899420177E-19},length_95%_HPD={0.0015687263835838406,0.002563527500090947},rate=1.0,length=0.002064812705681562,length_median=0.0020508197829936753,height_median=0.0,height_range={0.0,4.3368086899420177E-19},height=4.921731004083736E-20]:0.0020508197829936753,(((7[&length_range={4.49648242873021E-5,6.101191846225465E-4},height_95%_HPD={0.0,4.3368086899420177E-19},length_95%_HPD={8.544217378316764E-5,3.7323421577287413E-4},rate=1.0,length=2.23421130585015E-4,length_median=2.1693867849061085E-4,height_median=0.0,height_range={0.0,8.673617379884035E-19},height=5.092775008630944E-20]:2.1691662159010344E-4,6[&length_range={4.49648242873021E-5,6.101191846225465E-4},height_95%_HPD={0.0,4.3368086899420177E-19},length_95%_HPD={8.544217378316764E-5,3.7323421577287413E-4},rate=1.0,length=2.2342138126525387E-4,length_median=2.1693867849061085E-4,height_median=0.0,height_range={0.0,8.673617379884035E-19},height=5.092775008630944E-20]:2.1691662159010344E-4)[&length_range={2.6118379027330948E-5,7.948280342806803E-4},height_95%_HPD={8.544217378316757E-5,3.7323421577287424E-4},length_95%_HPD={7.563278959219004E-5,4.429561609604702E-4},rate=1.0,length=2.493220474262147E-4,posterior=0.9998889012331963,length_median=2.4045269513571228E-4,height_median=2.1691662159010344E-4,height_range={4.4964824287302245E-5,6.101191846225465E-4},height=2.234136636802016E-4]:2.518918756965197E-4,(4[&length_range={5.356497181635289E-5,7.47635866667773E-4},height_95%_HPD={0.0,4.3368086899420177E-19},length_95%_HPD={1.0514631939551202E-4,4.5469537388308223E-4},rate=1.0,length=2.7393584870196407E-4,length_median=2.665597058508778E-4,height_median=0.0,height_range={0.0,8.673617379884035E-19},height=5.2421373787989284E-20]:2.6281087339012307E-4,5[&length_range={5.356497181635289E-5,9.314096236795377E-4},height_95%_HPD={0.0,4.3368086899420177E-19},length_95%_HPD={9.747528761684202E-5,4.745753788543907E-4},rate=1.0,length=2.7844945902789025E-4,length_median=2.676173768189147E-4,height_median=0.0,height_range={0.0,8.673617379884035E-19},height=5.2180466739331246E-20]:2.6281087339012307E-4)[&length_range={1.9029971783784136E-6,8.705165773198018E-4},height_95%_HPD={9.705825361556357E-5,4.3740552808319293E-4},length_95%_HPD={2.0821437965362513E-5,4.0931345181526566E-4},rate=1.0,length=2.0708501873898335E-4,posterior=0.9603377402510832,length_median=1.948717250713308E-4,height_median=2.6281087339012307E-4,height_range={5.3564971816352953E-5,7.476358666677731E-4},height=2.6996598570900237E-4]:2.0599762389650008E-4)[&length_range={6.523706328486639E-5,0.0012578224704077913},height_95%_HPD={2.7628093653065105E-4,6.956412775260697E-4},length_95%_HPD={2.138387307341719E-4,8.468142288729525E-4},rate=1.0,length=5.313115044566451E-4,posterior=1.0,length_median=5.205704061986984E-4,height_median=4.6880849728662315E-4,height_range={1.9429443264576754E-4,0.0011159735037534172},height=4.7743884309022936E-4]:5.352693978882812E-4,(3[&length_range={3.2502567877621595E-4,0.001621443933051279},height_95%_HPD={0.0,4.3368086899420177E-19},length_95%_HPD={4.5648933157393674E-4,9.940760038345802E-4},rate=1.0,length=7.280815810713645E-4,length_median=7.17739829548864E-4,height_median=0.0,height_range={0.0,8.673617379884035E-19},height=4.936185427003219E-20]:7.158804896744145E-4,1[&length_range={3.2502567877621595E-4,0.0014118916855278823},height_95%_HPD={0.0,4.3368086899420177E-19},length_95%_HPD={4.5984367519508884E-4,9.830912688559758E-4},rate=1.0,length=7.250989800417956E-4,length_median=7.161329724449465E-4,height_median=0.0,height_range={0.0,8.673617379884035E-19},height=4.9337763565166385E-20]:7.158804896744145E-4)[&length_range={1.8743364927400357E-5,8.482785400953241E-4},height_95%_HPD={4.598436751950888E-4,9.827449159403139E-4},length_95%_HPD={7.579995177692321E-5,5.236135157416962E-4},rate=1.0,length=2.864572689918152E-4,posterior=0.9906677035884902,length_median=2.7213023718145274E-4,height_median=7.158804896744145E-4,height_range={3.2502567877621606E-4,0.0014118916855278823},height=7.248172430077721E-4]:2.8819740550048987E-4)[&length_range={2.01532760873531E-4,0.002250685066099264},height_95%_HPD={7.049216341498672E-4,0.0013360837251725156},length_95%_HPD={5.242333935412456E-4,0.0015530215589528286},rate=1.0,length=0.00105281456241857,posterior=1.0,length_median=0.0010433876891330514,height_median=0.0010040778951749044,height_range={5.073523481044157E-4,0.0018490849951065826},height=0.0010119981432629931]:0.0010467418878187709)[&height_95%_HPD={0.0015687263835838408,0.0025635275000909473},length=0.0,posterior=1.0,height_median=0.0020508197829936753,height_range={0.0012569293607858935,0.003185796081101371},height=0.002064812705681562];
End;
