# Supplementary material for: Large scale genome reconstructions illuminate Wolbachia evolution
Source: Nat Commun. 2020 Oct 16;11:5235. doi: 10.1038/s41467-020-19016-0 (PMC7568565; doi:10.1038/s41467-020-19016-0)
Supplement: Supplementary file 6 — Supplementary Data 2 [file 41467_2020_19016_MOESM6_ESM.zip › Scholz2020_trees and xml/mtDNA_Onchocerca_volv_GTRG.xml]

<?xml version="1.0" standalone="yes"?>

<!-- Generated by BEAUTi v1.8.2                                              -->
<!--       by Alexei J. Drummond, Andrew Rambaut and Marc A. Suchard         -->
<!--       Department of Computer Science, University of Auckland and        -->
<!--       Institute of Evolutionary Biology, University of Edinburgh        -->
<!--       David Geffen School of Medicine, University of California, Los Angeles-->
<!--       http://beast.bio.ed.ac.uk/                                        -->
<beast>

	<!-- The list of taxa to be analysed (can also include dates/ages).          -->
	<!-- ntax=38                                                                 -->
	<taxa id="taxa">
		<taxon id="Onchocerca_vulvulus_ERR018815"/>
		<taxon id="Onchocerca_vulvulus_ERR022512"/>
		<taxon id="Onchocerca_vulvulus_ERR022849"/>
		<taxon id="Onchocerca_vulvulus_ERR065036"/>
		<taxon id="Onchocerca_vulvulus_ERR068353"/>
		<taxon id="Onchocerca_vulvulus_ERR070028"/>
		<taxon id="Onchocerca_vulvulus_ERR485008"/>
		<taxon id="Onchocerca_vulvulus_ERR485010"/>
		<taxon id="Onchocerca_vulvulus_SRR1952319"/>
		<taxon id="Onchocerca_vulvulus_SRR2924211"/>
		<taxon id="Onchocerca_vulvulus_SRR2924326"/>
		<taxon id="Onchocerca_vulvulus_SRR2924383"/>
		<taxon id="Onchocerca_vulvulus_SRR2924434"/>
		<taxon id="Onchocerca_vulvulus_SRR2924439"/>
		<taxon id="Onchocerca_vulvulus_SRR2924442"/>
		<taxon id="Onchocerca_vulvulus_SRR2924532"/>
		<taxon id="Onchocerca_vulvulus_SRR2924719"/>
		<taxon id="Onchocerca_vulvulus_SRR2924720"/>
		<taxon id="Onchocerca_vulvulus_SRR2924721"/>
		<taxon id="Onchocerca_vulvulus_SRR2924722"/>
		<taxon id="Onchocerca_vulvulus_SRR2924733"/>
		<taxon id="Onchocerca_vulvulus_SRR2924778"/>
		<taxon id="Onchocerca_vulvulus_SRR2924779"/>
		<taxon id="Onchocerca_vulvulus_SRR2924780"/>
		<taxon id="Onchocerca_vulvulus_SRR2924781"/>
		<taxon id="Onchocerca_vulvulus_SRR2924782"/>
		<taxon id="Onchocerca_vulvulus_SRR2924783"/>
		<taxon id="Onchocerca_vulvulus_SRR2924784"/>
		<taxon id="Onchocerca_vulvulus_SRR2924811"/>
		<taxon id="Onchocerca_vulvulus_SRR2924812"/>
		<taxon id="Onchocerca_vulvulus_SRR2924823"/>
		<taxon id="Onchocerca_vulvulus_SRR2924824"/>
		<taxon id="Onchocerca_vulvulus_SRR2924826"/>
		<taxon id="Onchocerca_vulvulus_SRR2924828"/>
		<taxon id="Onchocerca_vulvulus_SRR2924830"/>
		<taxon id="Onchocerca_vulvulus_SRR2924832"/>
		<taxon id="Onchocerca_vulvulus_SRR2924836"/>
		<taxon id="Onchocerca_vulvulus_SRR2924837"/>
	</taxa>

	<!-- The sequence alignment (each sequence refers to a taxon above).         -->
	<!-- ntax=38 nchar=13679                                                     -->
	<alignment id="alignment" dataType="nucleotide">
		<sequence>
			<taxon idref="Onchocerca_vulvulus_ERR018815"/>
			GKAATATTAGTATAATTTTATTATTTTTAATTTTCGATTAAAAGATTTTTTATTATTAGTAGGTTTTTTGTTAGTTTTCTAAACTGATTTTGAGTTTTTTGCTCGTCTATTTTGTTATTTTTTGTTTTTTTTTTATTATTGTTTTTGAGTTTTATTAATTTTTGTGTTGTTGATTATATTGTTTGGTGGAGGATTTTTGTTATTTGTACTTTTGTTTTTGTTTTTTTTGTTGGTGGTGAGTTGGGATTTAGAAGTTGTTTGGTTAATTATTATGTTATTCAAGAAGTTTGTGGTTATTATTTTTTGGTTTTTGATGGTTGGAAGTTGCAATTTTTATTGCTTATGTTGAAGTCAGGTTCTTCTCCTTTTCATTTTTGACTTTTTAGTGTTTTGGGTGGTTTGAATAAGTGGTTTGTTTTGTGGTTTTTAACTTTGCAAAAATTGCCTTATTTTGTTGTTTTGGTTAATTTTTGTGGTGATTTTTTTTTTTTGTTTTTGTTTTTTGGTATGATTTTTTGTTATTTTCAATTTTTTTTGTTGCGTAGTTATCGTGATTTGCTGGTTGTGGGCTCTGCTGAATCTTTTAATTGGTTGTTATTATTGGGTATTTTTTCTTTTAATGAAGTGTTTGTTTTGTTTTTTTTTTATTATTTTGTTATATTTTTTGTTATTTCTTATGTGTATGGGGGATTTTTGGATTTTTTGAGTTTAGAGATATTGATGTTTTTTTTTAATGTTCCTTTGAGGATTACTTTTTTTTTGAAGGTTATTGTGTTGTTTGGTTCTTCTTTTTTTGTTGGTTTTTATTATTTATTTTTGTTGTTATTTATGCCTTTGATGTCTTTGGGTGTGGGTTATTTGTTTTTTTTGGTTTCTATGATGAGTTTTAATTGTGGTTTTAAGTATTATGATTATTTTGTTTATGTTTTGTTTTGTATTGGGCTGTTGTCTTGTTTTTAGGTTTTTTGCTGTTTTAGTTTAATTTTTTAAAATTCCTAATTTGTAATTAGGGGATTAATCTCAGTTTGTTGTATTTGTTTTTTTTTGTTGTTTTGTTGTTTTTTTTTAGTCCTTTTTTATTTTTTGTTTTTTTTATGTTTTTTGTTTTATATGGGTTTTTTGATTATTCCTGGTTTGGTTGTTTGTTTTTTTTTGATTCTTTTAATTTTGTTTTTTTGTCTTTTATGAGTGTTTTTGTTATGGGGTTTATTTGTGTATCTGAATTGTTGAGTGGTTTAGTTTTTTATAGTTGCCTTGTAGTGTTTTTTAGTGTTTGTTTTTTTTATTCTGGTAGTTTTTTGATATTGTATGTTTTTTATGAGTTGACTATAGTACCTATTTTGTTTTGTTTGTTAGGGTATGGTCGTCAGGTGGAGAAGATTAGGGCTTGTTATTATTTAATTTTTTATACTTTATTTTTTGGGATGCCTTATTTGTTTTTGTATAGTCATGTTTTTTTTTTTTTGAATTTTGTTTATTATGATTTTTTTGTTTCTTATGAATTTATTTTTTTGTTAAGTTTGTGTTTTTTGGTAAAGTTCCCTGTTTATTTTTTTCATGTTTGATTGCCTAAGGTTCATGTTGAGGCCCCCACTAGTGCTAGAATGATTTTGGCTGGTGTTATGTTGAAGTTGGGGGGAGCAGGTGTTTATCGTATTAGTAAGTCTTTAAATTTTTTTGGTTTTGAAATGTTGATTTTTTTTTCTTTAATTAGGATGGTTTTTTGTTCTTTTATTTGTGTTGTTCAGAGGGATTGTAAGTCTTTGGCTGCCTATTCTTCTGTTTGTCATATGGGTTTTGTGTTGCTTTCTGAGATTAGTATGGTTTATTATGGTAAGTCTATAGCTTTGGTGATGATGTTGGCTCATGGTTATACTTCTGTTTTGATGTTTTATTTTATTGGTGAGTTTTATCATATTGCTAATAGGCGTTTAATTTATTATTTGCGTGGATATTTTAATGTTAGTATGTTGTTTTGTTTGATGTTTTGTTTGACTATG
			GTTTCTAATTTTAGTTTTCCTGTGTCTGTTTCTTTTTTTTCTGAGTATTTGATGTTGAATTTTTTTAGATCTGTTTTTTATGTTGGTTTTTTGTTTTTGTTTTTTTATTATTTGGTTTCTTTTTATTATTCTGTTTATATTTTGGTTTGTTTTTTGGTCGGCGGTAAGGTGAGTTATGTTTGTGATGGTCGTAGTGTAGTTTGTTTACCTTTGGTTTTTATGATATATAATTTTTTTTGGTTTATTTTTGTTATTTAATATGAATATTTTTTGTGGAATGACTTTTGGCAATAGTATGAAGCAGAGTATTATTAATACTGTGAATCATAAGACTATTGGTACTTATTATATTGTTTTAGGCTATTGGGCTGGTTTAGGTGGTTCTGTTTTATCTATGTTGATTCGTTTTGAGTTGTCTAGTCCTGGTGGTCATTTGTTTTTTGGAAGTGGTCAGGTTTATAATTCTGTTCTTACTATGCATGGTGTTTTGATGATTTTTTTTTTAGTTATGCCTATTTTGATTGGTGGTTTTGGTAATTGGATGTTGCCTTTGATGTTGGGGGCTCCTGAGATGGCGTTTCCTCGGGTAAATGCTTTATCTTTTTGGTTTACTTTTGTGGCTTTATTGATAGTTTATCAGTCTTTTTTTATTGGGGGTGGTCCTGGTAGGAGTTGGACTTTTTATCCTCCTCTTAGGGTTGAAGGTCAACCAGAATTGTCTTTAGATACTATGATTTTAGGTTTACATACTGTAGGAATTGGTTCTTTGTTGGGTGCTATTAATTTTATGGTAACTACTCAGAATATACGGTCTACTGCTGTGACTTTGGATCAAATTAGTATGTTTGTTTGGACTTCTTATTTGACTTCTTTTTTATTAGTTTTATCTGTGCCTGTTTTGGCTGGTTCTTTATTGTTTTTGTTGTTGGATCGTAATTTTAATACTTCTTTTTATGATACTAAGAAGGGGGGTAATCCTTTGTTGTATCAGCATTTGTTTTGATTTTTTGGTCATCCTGAGGTGTATGTTATTATTTTACCTGTTTTTGGTATTATTAGGGAGGCGGTTTTATTTTTGACTGATAAGGATCGTTTGTTTGGTCAGACTAGGATGACTTTTGCTTCTATTTGGATTGCTGTTTTAGGTACTTCTGTATGGGGCCATCATATGTATACGGCTGGTTTGGATATTGATACTCGTACTTATTTTAGTGCTGCTACTATGATTATTGCTATTCCTAGGGCTGTTAAGATTTTTAATTGATTGGGTACTTTTTTTGGTTCTAATCAAAAGATGCAGCCATTATGATGTTGAACTTATAGTTTTATTTTTCTTTTTACTGTGGGTGGATTAAGTGGAATTATTTTGAGGGCTGCTAGTTTGGATATTATTTTGCATGATACTTATTATGTTGTGGCTCATTTTCATTATACTTTGAGTTTGGGTGCTATTTATGGTATTTTTTGTGGTTTTTGTTTGTGACTTCCTTATATGTACGGTATTTCTTTTGATAGGGTTATGATAATAGCTGTTTTTGTTTGTTTTTTTGTTGGTACTAATATAACGTTTTTTCCTATGCATTTTGCTGGTTTACAGGGTATGCCTCGTAAGATTTTGGATTATCCTGATTGTTATTCTACTTTTCAGATCATTTCTTCTTTAGGTTCTGTTATTACTTTTGTTGGTTTTGTTTTGTTTAATTATTTGTTGATTGATTCTATTTTTTTTTCTCGTTTTTTGGGAGTTTCTTTTTATAATTATCATAGTCCGGCTTATGCTTTAAATGTTCCTCCTTTGCCGGATTCTTTTACTGAAGAGGCTTTTATTATAGGTCTTCATTGGAAGATTATTAGTAAGGATACTCCTTCTTACAGTTATCGTCGGGTTGGTTATGGTTATCATAGTAAGTAGTTTTTTTTGTAGATTTAGGTTAAATTAAAACTATTAGTTTTCAAAACTAAAGATTTTGTTCTATTAGAGCTTTTAAAAATAATGATTT
			TTGGGTTTTTGGGTTTTTTGTTTATTTTTTTTTATGTTAGGGTATTTTTTGCTTTTGTTTTTTTTTGTTTGAGTTTTTTGGATTGGGATCCGTTGAAAAGTTGTGTTATAATGTGTTTAGGTGTTATGTCTATAAGTTGTTATGTTTCTTTAGGTGTTCATGTATGGTATTCTTATTTTGTTGTTTTAATTTTTTTTAGTGGTATTTTTTCTTTGTTGACTTATTTTTGTAGTATGAGTAATTTTATTTTTTATTATAATTATTTTTTTTTTTTTTCTTTGTTTTTGGTTAGTTTTTTTTTTGTATTTGTTGTAGATTTTGATTTTTCTTTGTTTTTTTCTGATTTTAATTTTCTTTATGTTTGTTATGATTTTAGTTATTATTATGTTTTTTGAGTAGTTTTTATTTTGTTTTTATTTTTGATTTTGATTAGATTTAGACTTAATGGTTTCGGTTATATGCGTAGTTTGTAGTAGGATGAAATATAAAATAGATTTTACTATATCTGATTACGGCTCAGCTAGAATTATATTTTTTTGGATTTAGTTTAATTAAAATTTTTGTTTTTGGATCAAGAGATGTTTCCAAGGTTATTGCTATTTTTAATTCTTTAGTTTTTTTGCCTGCTAGTTTTACTTTAAGTTATATGTGGAATTTTGGTAGTATGTTAGGCATTATGTTGATGTCTCAGATTTTAACTGGTTTTTTTTTGACTTTTTATTATACGGCGGGGGAAGCTTTTAGGTCTGTTCAGTATATTATGTTTGAGGTTAATTTGGGCTGGTTGCTGCGTATTATGCATTCTAATGGGGCTTCTATGTTTTTTTTATTTATTTATTTACATATTTTTAAGGGTTTAATTTATGGTAGATATCGTCTTATTGGTGTGTGATTGAGTGGTATTTTTATTTATTTTTTATTAATAGGTATTGCCTTTACTGGTTATGTTTTGATTTGAGGCCAAATAAGTTATTGGGCGGCAGTAGTTATTACTAGTCTGATGACTTCTGTTCCTTATTTGGGCAAGTATTTGGTTTGATGGATTTGGGGGAGTTTTAGTGTTTGTGAGAACACTTTGAAGTTTTTTTATTCTGTTCATTTTATTTTACCTTGGTCTTTGATAGTTTTAGTTGTTTTTCATTTGTTTTTTTTGCATTTTACTGGTTCTAGTTCTAGTTTGTATTGTCATGGAGATTATGATAAGATTCATTTTTTTCCTAGTTTTTGATTGAAGGATGGTTTTGATATTTTTTTTTATTTTTTTTTGATTTTGTTTAGACTTTATTTTTCTTTTGATTTAAGTGATCCTATGATTTTTGTGGAGTCTGATTCTATGGCTAGTCCTGCGCATGTTGTACCTGAGTGGTATTTTTTATTCGCTTTTACTATTTTACGTTCTGTTCCTAGTAAGTTATTGGGGGTTATTTTAATATTTAGTTCTGTTTTTGTGTTAACTATTCTTATTTGACCTGGTAGTTATCGTTCTATTTTAGATAATTTTTTATATTTTTTTGTTATGTGTTTTGTTTGGGTTTTTTTTTGGTTAACTTGAGCTGGTCATTATCCTACTGATTATCCTTTTAACTATTTTAATTTGTTTTGTACTTTTTTTTATTTTTGTTGTATTTTTTTTGTTTGTTTGATTAATTTTTTTAGTGATAAGTTATTTAGTTAATTGTATTTTTAGTATAATAAGTATGGCAAATTTAGGTTTTGTTGGTTATTAATATAATTTTGTTGAAGTTTCGTAAATATCATAAAATGGAGTATAGTTATTATCCTTTGATAGTTGGGGTGGGTATTTTAGGTTTTGATGTTAGTTTGGTTTTATTTATAGGTATAGGTATGTTTTATTCTATTTTTATTTGTTTTTTGTATTTGGTTTATGTTTTTTTTTTGTGGATTAAGGATGTTATTTTAGAGGATATTAGTGGTCAATATTCTTTCTATGATTATCGTATGTTTAACCAAGGTTTTCGTTTGTTTCTTTTTAGTGAATT
			AACTTTGTTTGTTTCTATTTTTTGAACTTTTTTGGATACGGCTTTGTGTCCTTTAACTTGGTTAAGTGGGGTTTGGTCTCCATTGGGGATTTTATCACCTGATTATTTGGGTTTGAATGGTATGGCTAGTTTATTTTTAATAATGAATAGGCAAGTTTTGAAGTATTCTCGTCGTTATTTGTGTTTGAATAGTTCTAAGTGTGAAGAGTTTTTGTTAGTTTGTATTTTTATTGGAGTTGGTTTTTTGTGTTTTCAGTTTTATGAATATAATAACAATTCGTTTGTTATGAGTGATAGTGCTTATGGTAGTATTTTTTATATAGGTACTGGTTTGCATGGTTTGCATGTTTTTGTTGGTGTTTGTTTTCTTATTGTTAATTTTTTTCGTGTTAAGTTGTTCAACTTTAATTGATATCATATCCAGGCTTATGATATATCTATTGATTATTGGCGTTTTTTAGAGTGAATGTGAGGTGTTATGTTTTGTTTATTATATGTTTGAGGTTCTTAATTTCTTTGTTGTGGAGGGATATTTTACTTTTTACTTTTTTTTTACTTTTTTTTTATGATAATATTTTTTATTTATGTGTTTTGTTTTTTGATTTTAAGTTTTTAACATTTTTTCAATACACTATATTCTATAGTGTTAGTAATTATTAGTATAATAATTACTAAAATAAATTCAATTCCCAGAGTATTATATTACTTAATAATATAATACTCTATTGGGAATTGAATTTAATATAACGTAAATATCTCTCTCAAATAAAAAAAAGAAAAATTTATATATAAGTAATATAATAATAAATAAATTGTTGTTATTGTGTATATATTATAAATAAAATTATATTTGATTTGCATTCATAAGATATTTATACACGAGATTTGTTAAACTTTATAGTATAATAAGTATAGTCGTTTTAAGCACGGTTGGTTTTTAAGTTAGAATTTTTAGTATAATTTTTGGTACGGTTAATTGTTGATTAGCAGGTTTTGAAGTTCTTTTTTTTTTGAAATATGGTAGGATAAAGAAAAAAGTCTGTGAGATTCATATTTTCGAGGTAATCCATATTTAAAGGATTATTTTAAGTTTAGAATTTTTGACTCTTAATCAAAAGGTTTGTTTCTTTATTGTTTTTATTTTTTTTTTCTTTTTTATTTCTTTTTTTTAAATATGAGCGTTTAGTATTTATTTTGTTGGGTATTGAATTTTTGTTTTTTTCTCTGTTAGTTTATTATGTTTTTTTGTTTGAGTCTGTTATGTTTTTTTATTTTTTGTGTTTTGGTTTAATGTCTGGTGTGTTAGGTTTGGTGATTTTTTTTTTTTGTGTTAAGGGTTTTGGTGTAGATAAGGTTATGTTTTATTTTTTATAATTTTAAGTTTGATTTTGGTTTAGGTTGTATTAAGATAGTATTACTTATTTTTAGTTTACTTAGTGTGTTAATTTTTGTACACTGGTAGTTTTTTGATTGTTTTATTAACGTTCCAGAATAATCGGCTATGCGTTTTAATTTTTGACTCTATTTGTTGTGGTGCTATGAGTTTTTAGTTTGTTTTTATATTGTTTTTTGTAAAATATTTTAATTTTTTTTTTAGTTTCTTATGGTATCAAAAATTTGTTTTTTGAACTGGATTAGTACCCAGGTAATCAAAATTTAATAATTCGGGAGTAAAGTTTTATTTAAACCGAAAAAATATTGACTGACTTTAGATTTTTCTTTGGAATATGTGATTTGCTGGAGAGCCCTCTTTTTTGGTGAATTTTGTTGGCACATGTATGATTGTTTAGTTTTTATTTTATTTTGTAATGCTTTATTGTTTTGGCATTAAAAACAGATATATATTTGGCTTATGAATTTATGTTTCATGTGTTACTATTATGAATTTTTTTTGGATTAGTTTTTTATTTTTTTTTGAAATTGGAAAAGAAAGTAATTTTTTCTTAATGTTTTAATGAATTTAATAAATAAGGTGGTACAAACCATCCGTCAATGGCCTA
			AAGGGGCGTAAGTTGTAGTATGGTAGAAGTAAGGAAACTTGTTTCTATTTTTTGAAGTTTTAGTTTATTTTTTTTTAGAATAAAGAATTGTAAATTCTTAGGATTTTGCTTTGGTTATTTTTTATTATTTGGGGTTGTTGGTTATGATTGTTTTTATTTTGCAGGCTATTGCCTTTTTAGTTTTGTTAGAGCGTCATTTTTTGGGTGGTTCCCAGTGTCGTGTTGGTCCTAATAAGGTGGGTTATTGTGGTGTTTTGCAGGCTTTATTTGATGGCTTAAAGTTGTTAAAGAAGGAGCAGTTGTTGTTGTGTTTTTCTTCTTGGTTATCTTTTTTGTTTATGCCTATTTGTGGTTTTGTTTTGATGGTTTTTTTTTGATTTACTTTACCTTATTTTTTTTCTTTTTTGTCTTTTGAATATTCTGGTGTTTTTTTGTTTTGTCTTATAGGAGTTTCTGTTTATTTTATTATGCTTTCTGGTGTTTTTAGTGGTAGTAAGTATTCTCTTATTGGTGGGTTGCGTGCTTGTGTTCAGAGTTATTCTTATGAGATTGCTTTTTCTATTTATTTGTTAGTTTTTTTGTTGTTTAATAAGGGTTTATGTTTGTCTTTTAGTTTTTGTTTATTTTTTTTTTTGTTTTTTTTTCCTTTTTTTTGTTTGGTTCTTGTTGATTTGCATCGGGCCCCTTTTGACCTTTCTGAGTGTGAAAGTGAGCTGGTAAGGGGGTTTAATGTTGAGTACTCTGGAGTTGGTTTTGCTGCTTTGTTTTTAGGGGAGTATGGTAATTTACTTTATTTTGGTTGTTTGACTTCTAGTTTGTTTTTTGGTATAAGTTTTTTTTTTTTTTATTTTATTGTGTGCATGATTGTTTTTTCTCGTAGAGCTTATCCTCGTTTTCGTTTTGATAAGTTGATGGGTGTTTGTTGGTTTTTGTTTTTGCCTATTGGTTTTTATTTTTTTGGTTTATCTTTTGTTGTTTTTATGTTGTGCTTATTTAGTTTAATTTTTTAGAATTATATTTTGAAAAGATATGGGTATTTTTAGGCAATTTTGTTATTTTTTTTTATTTGATTTTGATTGGTTTTTTATTTGTTTTATATGGAGTTGAGTAAGTTTAGTAGTTTGGGAATTTTAGGTGTTTTTGTTAATGTTTTAGTTTCTAGATTTTTTCATCAGGGTTTTCAGTCTAACGTTTTTTTTAAGTTTGTTGTTTTTTTTCTCTTGGTTTTTTGAATGAGAGGGTTATTGTTTCCTTTGTTTAGTCCTTGAGCTTGTGTGGGTTTTTTGTTTTTTATTACTAATTTTTCTTGATTGGGTGTTCGTACTTTTACTTTAGCTGTTGATAGTTTTTTAATTTTTTTTGAAAGGGATCATTCTTGGGAGTGGTTTTCTAGGTTAGTTATGTTTTTTTCTCATTGGTTAAGATTTTTGATGAGGGGGGTAGCTTTAACTTTGCGTATTAGTATTATTTTTTTAATTGGTCATTTTTTAATGTTTACTGTTTTGGATATGAGTGTATTTTATTCTTTGTTTTTTTTGTTGTTAGTTGTTCCGGTGGAGTTGTTTTTTGCTTTTTTACAGAGTTATATTTTTTTGACTTTGGTTTGTATGTTTTTACTTAATATGATTTAGTTTAAGGGTGGTTTTGTTATAGTAGTTTAATTTTAGAATTTTGTTTTGATGGGACAGAGGTTATTATAATTTTTTTGTGGCTTTTTAGTATTATTTTGGTATTTTTGTTTTCCAAACAAAGGGTTCTTAAGCTAATAATTTATTTGCAGAATTATGTGTTTCCTATTCCCGGAAATTCTTATGTATTTTGTTGTTATTATATTCATAATTACTATTCTCACATTATTTTTTTTGGTTTTTTTGTAATGTTTTTGGTTAGTGGCGGGATTTATTTTTTTGGTAATTCTTTTAAGTTTAATTTGAAGCGTAGAGATAGTCGTATAATTGAGTTAATTTTACAGGTGTTAATTGTTAATTTTTTAATTATGA
			TGGCTGGTCCTGGTTTTTGGTTGATTCAATATCAGGGACGTATATTTCGTCAATCTGAGTTGACTTTGAAGGTTATTGGTCACCAATGGTATTGAAGTTATGAATATGGAGATAGTGGAAAATTATGTTTTGATTCATTTATGAAGTCTTTAGATGATTTGTCTTTAGGGGATTTTCGGTTATTTGATGTTGATAATCGGTGTGTTTTGCCTGTAGGTGTAAATGTTGGTGTGTATTGTACTTCTAGTGATGTTATTCATTCTTTTGCGATTCCTAAGTGTTTTATTAAGATGGATGCTTTAAATGGTTTGTTAACTAAGGTTACTTGTAGTTTTTCTTGTTCTGGTTTGTTTTTTGGGCAGTGTTCTGAAATTTGTGGTGCTAATCATAGGTTTATGCCTATTGTGTTGGAGTTGACTTCTTTGGAGTGTTGGAAGGGTTGATCAGTAAATTATTTATTGGGTTAAATTTTCTAGTTTAATTATATTTAAAATATTTAGTTGTGGTCTAAAAGATTTGAAAATTTTTGTTTTTTAAGTTTTATTATTTGGTATTGCATATCAGTAGAAGTTTTTATCATAGCTATGAGTAATAGAATTAAAATGGTTAAATTGAATTTGTTTTTTTTTTACGAAATTAATAATATTTTTATTTAGTATTGATATAACGTATTTTTATTTCTGTTTATTTGTTATTTATAGGTTAAGTTATATTATTTTTTGTTTGTAAATTTTTTAAATTTTTGTTGTTGTTTTATAAATGTTGTGTGTTTTACATAGATTTTTATTTTTTTTTTTTTTTTTTTTTTTTGATTAATTTTTTAATTGATTTATGATTTTTACTTTAGTAATTTTTATTGTTTTGATAGGTTTGTTTTTGAATTTATGTTTTTGAACTGGTTTTGTTGCTAAATGTTTATTAAAAACTTAGGTTTTTATGTAAAATTGTCTTCTGCTCTATGAGTTTTTAAATGGCAGCCTTAGCGTGATGGCATAAAAGTAGCGTAAGTGATTTGTTTTTTTAATGGTTTCAAGTATGAATGAAGTTTTTAGCAGCTTTTTTATTTACTTTTTGTTTGAATTATTTTTTTAATTAAAAATTATTAGTTAAGGTATTACAAAGATAAGTCTTCGGAAATTTTGTTTTGAATTTTGAAATTTTTATTTTTAATTTTTTCTTGGGGATGGATTTTAAGAAAGTTTTATACTATTGTTATTATTAAAAATTACTCCGGAGTTAACAGGGTTGTAGACATATAAATAGGTTTTTATATTAGTGTGCTGCGCTACATCGATGTTGTATATTTTTTTTGATAATGGAGAGGTTTTTTTTGTTTTGAGACTGTTCTTCTTGTATAAAAAATTGACTTGATATTAGTTTAGTTCGTCGTGAGACAGAGCGGTTTATCTTGTGTATTTTTGGTGTTTGGCGGTGTTAGTACGAAAGGAATGCAATGTGGGTTTATATTTATGACTTTTTTATTTTGATGGATTTTTTCTTTTTTTAAATTTTATTGTTATTTTTTTTTTTTCTTTTTTGGTTCCTTTTGGTATGTATTTGTTGTCTTTTTTTGTGTCTTTTAAGGATTTTTATGGTGCTAAGTTAAGTTCTTATGAGTGTGGTTTTGATGTTGTGAAGAAGGTTCATGTTGGTTTTAATTTGGTTTTTTTTTCTATTGTTTTGTTATTTGTTGTTTTTGAGTTGGAAGTTTTGATTTTTATTATTTTGATTCAGGGTGATTTTTATAGTTTGTTGTCTTTTTTTGTTTTTTTTTTTTATGTTGTTTTTAGTTTTTATATGGAGTGGTGTTTTGGTAAGTTGATTTGGTTTTGTTAGGGGTTTTTAGTATAATTTTTAATACTTTTGATTGCAGATCATTTAATTTATAGCCTTGAGTTAATTTTTTAAGTTTTGAAAACTTTTATTAGATTTTTGGTCTTTAACTTGTTTTTTTTTTTGCTGAAATAGTTTAAGTTTTAAAATGAGATGTTAGGGGCGTT
			TGGATTTTTTCAGTTTTTTTAAAGATTTAGTATATGTTTTTTTGAGTATTATTTGTTGTCTGCAAATAGGATTTGATCTTTTTGGTCTTTTAGTTTATTTTGGAATTTTTTATTTACTATAAAAAGGTTTTGTAGACTTTTGTTATTGTTTGTTTGATATGTTCTTATTTTTTATTTTTTTTTGGTTGTTATTTTTTTGTTTGTTCCTTATGGTAAGTGGAGTTATAGTTTTGGTTTTAGTGATTATTTTAATTTTACTTTTATTTATAATTTTGAGGTTTGTTTGTTTTTTTTAGTTTTGTTGTTGGTTTCTTTTATGGTTTTTGTTTATGGTTCTTTTTATATGGTTGGGGTTTCTCGTTTGTTTTATTTTTTTTTTTTTTTATTTTTGTTTGTGTTGAGGATGGGTGGTTTGATTGTTTTTAGGGGTAGTATTGTTTTAACTTTGGTTTTTTGAGATTTTTTGGGGGTTAGTAGTTTTTTTTTGGTTTTGTTTTATGGTAATGTTAGTGCTCGGAGGGGTGCTATGAGTACTGTGTTTACTAATCGTATTGGTGATTTTTGTATTTTTTTGTTTTTTAATGGTTTTGTTTTGTTTTCTATGAGTTTTTTGTCTTATCAGTTTTTTGGTTCTTTGTTAGTTTTTATGTTGTTTGTTTCTTCTATTATTAAGGGTGGTCAGTATCCTTTTGGTAGCTGGTTGCCTAAGGCTATGGCGGCTCCTACTCCTGTTAGTTGTTTGGTTCATAGTAGTACTTTAGTTACTGCTGGTGTTATGTTGATGGATTGTTATGTTTATGTTTCTTTGAATTCTGATGTTTTGTCTTTTGTTTTTTATGTTGGTTTTTTTACTATGGTTTTTTCTGGTTTTTGTGCTTTGGTAGAGGAGGATGCTAAGAAGATTGTTGCTTTGAGTACTATGTCTCAAATTGGTTTTTGTTTTTTGGCTATTGGTAGGGGTTTGCATTATTTGTCTTATGTTCATATGATTAGACATTCTTTTTTTAAGAGGTTATTGTTTATGCAGATGGGTTATTTGATTTTTATTAATTTTGGTCAACAGGATTATCGTGGTTATTCTTTTTTTGGTTTTTGTGCTCCGGTTTTGGTTCAGTTGCAGATTTTTTTATCTGTGTTTTGTTTGTGTGGTTTGTTGTTTACTAGGGGTAGTTGTAGTAAGGAATATTTTATGTCTCGTTTTTATTATGATTCTTATGGTTTTTTTTTAGTTTTTTTTTATTTTTTTGGTGTATTTTTGACTTTTTGTTATTGTTATCGGATGTTTTTTTTGTTTCGTGTGGGAGCTTTTGGTTTTGATTATGTGGGTTTTTCTAGTAAGTTGTTTTATTTTTCTTGTTTTTTTTTGGTTTTTTTTTCTGTTGTTTTTACTTTTTGGTGGGTTTTTAGTTTGTTGTCTTTTTCTGTGGCTTTTAATCGTTTTGAGTTTTTGGTTGTTTATTTTTATTTGTTTTTTGTTTATTGTTTTTGTGGTTATTTTTTTCGTTATTTTGTGGTTGAGTTTAAGGGTAAATTTTTTATAGACCATTATGCTTGTTTTATTTATAAGATTTTTCCTAGTTTTTTTTATTTTGATGTTTTTATTATGGGTTTTAATTATTTTTTTTTTGGTTTATTTCGTTTATTTTCTTTTTTTTTTTTTTCTTTGTTTCGGGGGTTTT
		</sequence>
		<sequence>
			<taxon idref="Onchocerca_vulvulus_ERR022512"/>
			NNNNNNNNNNNNNNNNNNNNNNNNNNNNNNNNNNNNNNNNNNNNNNNNNNNATTATTAGTAGGTTTTTTGTTAGTTTTCTAAACTGATTTTGAGTTTTTTGCTCGTCTATTTTGTTATTTTTTGTTTTTTTTTTATTATTGTTTTTGAGTTTTATTAATTTTTGTGTTGTTGATTATATTGTTTGGTGGAGGATTTTTGTTATTTGTACTTTTGTTTTTGTTTTTTTTGTTGGTGGTGAGTTGGGATTTAGAAGTTGTTTGGTTAATTATTATGTTATTCAAGAAGTTTGTGGTTATTATTTTTTGGTTTTTGATGGTTGGAAGTTGCAATTTTTATTGCTTATGTTGAAGTCAGGTTCTTCTCCTTTTCATTTTTGACTTTTTAGTGTTTTGGGTGGTTTGAATAAGTGGTTTGTTTTGTGGTTTTTAACTTTGCAAAAATTGCCTTATTTTGTTGTTTTGGTTAATTTTTGTGGTGATTTTTTTTTTTTGTTTTTGTTTTTTGGTATGATTTTTTGTTATTTTCAATTTTTTTTGTTGCGTAGTTNTCGTGATTTGCTGGTTGTGGGCTCTGCTGAATCTTTTAATTGGTTGTTATTATTGGGTATTTTTTCTTTTAATGAAGTGTTTGTTTTGTTTTTTTTTTATTATTTTGTTATATTTTTTGTTATTTCTTATGTGTATGGGGGATTTTTGGNTTTTTTGAGTTTAGAGATATTGATGTTTTTTTTTAATGTTCCTTTGAGGATTACTTTTTTTTTGAAGGTTATTGTGTTGTTTGGTTCTTCTTTTTTTGTTGGTTTTTATTATTTATTTTTGTTGTTGTTTATGCCTTTGATGTCTTTGGGTGTGGGTTATTTGTTTTTTTTGGTTTCTATGATGAGTTTTAATTGTGGTTTTAAGTATTATGATTATTTTGTTTATGTTTTGTTTTGTATTGGGCTGTTGTCTTGTTTTTAGGTTTTTTGCTGTTTTAGTTTAATTTTTTAAAATTCCTAATTTGTAATTAGGGGATTAATCTCAGTTTGTTGTATTTGTTTTTTTTTGTTGTTTTGTTGTTTTTTTTTAGTCCTTTTTTATTTTTTGTTTTTTTTATGTTTTTTGTTTTATATGGGTTTTTTGATTATTCCTGGTTTGGTTGTTTGTTTTTTTTTGATTCTTTTAATTTTGTTTTTTTGTCTTTTATGAGTGTTTTTGTTATGGGGTTTATTTGTGTATCTGAATTGTTGAGTGGTTTAGTTTTTTATAGTTGCCTTGTAGTGTTTTTTAGTGTTTGTTTTTTNTATTCTGGTAGTTTTTTGATATTGTATGTTTTTTATGAGTTGACTATAGTACCTATTTTGTTTTGTTTGTTAGGGTATGGTCGTCAGGTGGAGAAGATTAGGGCTTGTTATTATTTAATTTTTTATACTTTATTTTTTGGGATGCCTTATTTGTTTTTGTATAGTCATGTTTTTTTTTTTTTGAATTTTGTTTATTATGATTTTTTTGTTTCTTATGAATTTATTTTTTTGTTAAGTTTGTGTTTTTTGGTAAAGTTCCCTGTTTATTTTTTTCATGTTTGATTGCCTAAGGTTCATGTTGAGGCCCCCACTAGTGCTAGAATGATTTTGGCTGGTGTTATGTTGAAGTTGGGGGGAGCAGGTGTTTATCGTATTAGTAAGTCTTTAAATTTTTTTGGTTTTGAAATGTTGATTTTTTTTTCTTTAATTAGGATGGTTTTTTGTTCTTTTATTTGTGTTGTTCAGAGGGATTGTAAGTCTTTGGCTGCCTATTCTTCTGTTTGTCATATGGGTTTTGTGTTGCTTTCTGAGATTAGTATGGTTTATTATGGTAAGTCTATAGCTTTGGTGATGATGTTGGCTCATGGTTATACTTCTGTTTTGATGTTTTATTTTATTGGTGAGTTTTATCATATTGCTAATAGGCGTTTAATTTATTATTTGCGTGGATATTTTAATGTTAGTATGTTGTTTTGTTTGATGTTTTGTTTGACTATG
			GTTTCTAATTTTAGTTTTCCTGTGTCTGTTTCTTTTTTTTCTGAGTATTTGATGTTGAATTTTTTTAGATCTGTTTTTTATGTTGGTTTTTTGTTTTTGTTTTTTTATTATTTGGTTTCTTTTTATTATTCTGTTTATATTTTGGTTTGTTTTTTGGTCGGCGGTAAGGTGAGTTATGTTTGTGATGGTCGTAGTGTAGTTTGTTTACCTTTGGTTTTTATGATATATAATTTTTTTTGGTTTATTTTTGTTATTTAATATGAATATTTTTTGTGGAATGACTTTTGGYAATAGTATGAAGCAGAGTATTATTAATACTGTGAATCATAAGACTATTGGTACTTATTATATTGTTTTAGGCTATTGGGCTGGTTTAGGTGGTTCTGTTTTATCTATGTTGATTCGTTTTGAGTTGTCTAGTCCTGGTGGTCATTTGTTTTTTGGAAGTGGTCAGGTTTATAATTCTGTTCTTACTATGCATGGTGTTTTGATGATTTTTTTTTTAGTTATGCCTATTTTGATTGGTGGTTTTGGTAATTGGATGTTGCCTTTGATGTTGGGGGCTCCTGAGATGGCGTTTCCTCGGGTAAATGCTTTATCTTTTTGGTTTACTTTTGTGGCTTTATTGATAGTTTATCAGTCTTTTTTTATTGGGGGTGGTCCTGGTAGGAGTTGGACTTTTTATCCTCCTCTTAGGGTTGAAGGTCAACCAGAATTGTCTTTAGATACTATGATTTTAGGTTTACATACTGTAGGAATTGGTTCTTTGTTGGGTGCTATTAATTTTATGGTAACTACTCAGAATATACGGTCTACTGCTGTGACTTTGGATCAAATTAGTATGTTTGTTTGGACTTCTTATTTGACTTCTTTTTTATTAGTTTTATCTGTGCCTGTTTTGGCTGGTTCTTTATTGTTTTTGTTGTTGGATCGTAATTTTAATACTTCTTTTTATGATACTAAGAAGGGGGGTAATCCTTTGTTGTATCAGCATTTGTTTTGATTTTTTGGTCATCCTGAGGTGTATGTTATTATTTTACCTGTTTTTGGTATTATTAGGGAGGCGGTTTTATTTTTGACTGATAAGGATCGTTTGTTTGGTCAGACTAGGATGACTTTTGCTTCTATTTGGATTGCTGTTTTAGGTACTTCTGTATGGGGCCATCATATGTATACGGCTGGTTTGGATATTGATACTCGTACTTATTTTAGTGCTGCTACTATGATTATTGCTATTCCTAGGGCTGTTAAGATTTTTAATTGATTGGGTACTTTTTTTGGTTCTAATCAAAAGATGCAGCCATTATGATGTTGAACTTATAGTTTTATTTTTCTTTTTACTGTGGGTGGATTAAGTGGAATTATTTTGAGGGCTGCTAGTTTGGATATTATTTTGCATGATACTTATTATGTTGTGGCTCATTTTCATTATACTTTGAGTTTGGGTGCTATTTATGGTATTTTTTGTGGTTTTTGTTTGTGACTTCCTTATATGTACGGTATTTCTTTTGATAGGGTTATGATAATAGCTGTTTTTGTTTGTTTTTTTGTTGGTACTAATATAACGTTTTTTCCTATGCATTTTGCTGGTTTACAGGGTATGCCTCGTAAGATTTTGGATTATCCTGATTGTTATTCTACTTTTCAGATCATTTCTTCTTTAGGTTCTGTTATTACTTTTGTTGGTTTTGTTTTGTTTAATTATTTGTTGATTGATTCTATTTTTTTTTCTCGTTTTTTGGGAGTTTCTTTTTATAATTATCATAGTCCGGCTTATGCTTTAAATGTTCCTCCTTTGCCGGATTCTTTTACTGAAGAGGCTTTTATTATAGGTCTTCATTGGAAGATTATTAGTAAGGATACTCCTTCTTACAGTTATCGTCGGGTTGGTTATGGTTATCATAGTAAGTAGTTTTTTTTGTAGATTTAGGTTAAATTAAAACTATTAGTTTTCAAAACTAAAGATTTTGTTCTATTAGAGCTTTTAAAAATNATGATTT
			TTGGNTTTTTGGGTTTTTTGTTTATTTTTTTTTATGTTAGGGTATTTTTTGCTTTTGTTTTTTTTTGTTTGAGTTTTTTGGATTGGGATCCGTTGAAAAGTTGTGTTATAATGTGTTTAGGTGTTATGTCTATAAGTTGTTATGTTTCTTTAGGTGTTCATGTATGGTATTCTTATTTTGTTGTTTTAATTTTTTTTAGTGGTATTTTTTCTTTGTTGACTTATTTTTGTAGTATGAGTAATTTTATTTTTTATTNTAATTATTTTTTTTTTTTTTNTTTGTTTTTGGTTAGTTTTTTTTTTGTNTTTGTTGTAGATTTTGATTTTTCTTTGTTTTTTTCTGATTTTAATTTTCTTTATGTTTGTTATGATTTTAGTTATTATTATGTTTTTTGAGTAGTTTTTATTTTGTTTTTATTTTTGATTTTGATTAGATTTAGACTTAATGGTTTCGGTTATATGCGTAGTTTGTAGTAGGATGAAATATAAAATAGATTTTACTATATCTGATTACGGCTCAGCTAGAATTATATTTTTTTGGATTTAGTTTAATTAAAATTTTTGTTTTTGGATCAAGAGATGTTTCCAAGGTTATTGCTATTTTTAATTCTTTAGTTTTTTTGCCTGCTAGTTTTACTTTAAGTTATATGTGGAATTTTGGTAGTATGTTAGGCATTATGTTGATGTCTCAGATTTTAACTGGTTTTTTTTTGACTTTTTATTATACGGCGGGGGAAGCTTTTAGGTCTGTTCAGTATATTATGTTTGAGGTTAATTTGGGCTGGTTGCTGCGTATTATGCATTCTAATGGGGCTTCTATGTTTTTNTTATTTATTTATTTACATATTTTTAAGGGTTTAATTTATGGTAGATATCGTCTTATTGGTGTGTGATTGAGTGGTATTTTTATTTATTTTTTATTAATAGGTATTGCCTTTACTGGTTATGTTTTGATTTGAGGCCAAATAAGTTATTGGGCGGCAGTAGTTATTACTAGTCTGATGACTTCTGTTCCTTATTTGGGCAAGTATTTGGTTTGATGGATTTGGGGGAGTTTTAGTGTTTGTGAGAACACTTTGAAGTTTTTTTATTCTGTTCATTTTATTTTACCTTGGTCTTTGATAGTTTTAGTTGTTTTTCATTTGTTTTTTTTGCATTTTACTGGTTCTAGTTCTAGTTTGTATTGTCATGGAGATTATGATAAGATTCATTTTTTTCCTAGTTTTTGATTGAAGGATGGTTTTGATATTTTTTTTTATTTTTTTTTGATTTTGTTTAGACTTTATTTTTCTTTTGATTTAAGTGATCCTATGATTTTTGTGGAGTCTGATTCTATGGCTAGTCCTGCGCATGTTGTACCTGAGTGGTATTTTTTATTCGCTTTTACTATTTTACGTTCTGTTCCTAGTAAGTTATTGGGGGTTATTTTAATATTTAGTTCTGTTTTTGTGTTAACTATTCTTATTTGACCTGGTAGTTATCGTTCTATTTTAGATAATTTTTTATRTTTTTTTGTTATGTGTTTTGTTTGGGTTTTTTTTTGGTTAACTTGAGCTGGTCATTATCCTACTGATTATCCTTTTAACTATTTTAATTTGTTTTGTACTTTTTTTTATTTTTGTTGTATTTTTTTTGTTTGTTTGATTAATTTTTTTAGTGATAAGTTGTTTAGTTAATTGTATTTTTAGTATAATAAGTATGGCAAATTTAGGTTTTGTTGGTTATTAATATAATTTTGTTGAAGTTTCGTAAATATCATAAAATGGAGTATAGTTATTATCCTTTGATAGTTGGGGTGGGTATTTTAGGTTTTGATGTTAGTTTGGTTTTATTTATAGGTATAGGTATGTTTTATTCTATTTTTATTTGTTTTTTGTATTTGGTTTATGTTTTTTTTTTGTGGATTAAGGATGTTATTTTAGAGGATATTAGTGGTCAATATTCTTTCTATGATTATCGTATGTTTAACCAAGGTTTTCGTTTGTTTCTTTTTAGTGAATT
			AACTTTGTTTGTTTCTATTTTTTGAACTTTTTTGGATACGGCTTTGTGTCCTTTAACTTGGTTAAGTGGGGTTTGGTCTCCATTGGGGATTTTATCACCTGATTATTTGGGTTTGAATGGTATGGCTAGTTTATTTTTAATAATGAATAGGCAAGTTTTGAAGTATTCTCGTCGTTATTTGTGTTTGAATAGYTCTAAGTGTGAAGAGTTTTTGTTAGTTTGTATTTTTATTGGAGTTGGTTTTTTGTGTTTTCAGTTTTATGAATATAATAACAATTCGTTTGTTATGAGTGATAGTGCTTATGGTAGTATTTTTTATATAGGTACTGGTTTGCATGGTTTGCATGTTTTTGTTGGTGTTTGTTTTCTTATTGTTAATTTTTTTCGTGTTAAGTTGTTCAACTTTAATTGATATCATATCCAGGCTTATGATATATCTATTGATTATTGGCGTTTTTTAGAGTGAATGTGAGGTGTTATGTTTTGTTTATTATATGTTTGAGGTTCTTAATTTCTTTGTTGTGGAGGGATATTTTACTTTTTACTTTTTTTTTACTTTTTTTTTATGATAATATTTTTTATTTATGTGTTTTGTTTTTTGATTTTAAGTTTTTAACATTTTTTCAATANACTATATTCTATAGTGTTAGTAATTATTAGTATAATAATTACTAAANTAAATTCAATTCCCAGAGTATTATATTACTTAATAATATAATACTNNATTNNGAATTGAATTTAATATAANGTANNNATCTCTCTCAAATAAAAAAAAGAAAAATTTATATATAAGTAATANAATAATAAATAAATTGTTGTTATTGTGTATATATTATAAATAAAATTATATTTGATTTGCATTCATAAGATATTTATACACGAGATTTGTTAAACTTTATAGTATAATAAGTATAGTCGTTTTAAGCACGGTTGGTTTTTAAGTTAGAATTTTTAGTATAATTTTTGGTACGGTTAATTGTTGATTAGCAGGTTTTGAAGTTCNNNNNNNNNNGAAATATGGTAGGATAAAGNNNNNNGTCTGTGAGATTCATATTTTCGAGGTAATCCATATTTAAAGGATTATTTTAAGTTTAGAATTTTTGACTCTTAATCAAAAGGTTTGTTTCTTTATTGTTTTTATTTTTTTTTTCTTTTNNNNTTCTTTTTTTTAAATATGAGCGTTTAGTATTTATTTTGTTGGGTATTGAATTTTTGTTTTTTTCTCTGTTAGTTTATTATGTTTTTTTGTTTGAGTCTGTTATGTTTTTTTATTTTTTGTGTTTTGGTTTAATGTCTGGTGTGTTAGGTTTGGTGATTTTTTTTTTTTGTGTTAAGGGTTTTGGTGTAGATAAGGTTATGTTTTATTTTTTATAATTTTAAGTTTGATTTTGGTTTAGGTTGTATTAAGATAGTATTACTTATTTTTAGTTTACTTAGTGTGTTAATTTTTGTACACTGGTAGTTTTTTGATTGTTTTATTAACGTTCCAGAATAATCGGCTATGCGTTTTAATTTTTGACTCTATTTGTTGTGGTGCTATGAGTTTTTAGTTTGTTTTTATATTGTTTTTTGTAAAATATTTTAANNNNNNNNNNAGTTTCTTATGGTATCAAAAATTTGTTTTTTGAACTGGATTAGTACCCAGGTAATCAAAATTTAATAATTCGGGAGTAAAGTTTTATTTAAACCGAAAAAATATTGACTGACTTTAGATTTTTCTTTGGAATATGTGATTTGCTGGAGAGCCCTCTTTTTTGGTGAATTTTGTTGGCACATGTATGATTGTTTAGTTTTTATTTTATTTTGTAATGCTTTNTTGTTTTGGCATTAAAAACAGATATATATTTGGCTTATGAATTTATGTTTCATGTGTTACTATTATGAATTTTTTTTGGATTAGTTTTTTATTTTTTTTTGAAATTGGAAAAGAAAGTAATTTTTTCTTAATGTTTTAATNAATTTAATAAATAAGGTGGTACAAACCATCCGTCAATGGCCTA
			AAGGGGCGTAAGTTGTAGTATGGTAGAAGTAAGGAAACTTGTTTCTATTTTTTGAAGTTTTAGTTTATTTTTTTTTAGAATAAAGAATTGTAAATTCTTAGGATTTTGCTTTGGTTATTTTTTATTATTTGGGGTTGTTGGTTATGATTGTTTTTATTTTGCAGGCTATTGCCTTTTTAGTTTTGTTAGAGCGTCATTTTTTGGGTGGTTCCCAGTGTCGTGTTGGTCCTAATAAGGTGGGTTATTGTGGTGTTTTGCAGGCTTTATTTGATGGCTTAAAGTTGTTAAAGAAGGAGCAGTTGTTGTTGTGTTTTTCTTCTTGGTTATCTTTTTTGTTTATGCCTATTTGTGGTTTTGTTTTGATGGTTTTTTTTTGATTTACTTTACCTTATTTTTTTTCTTTTTTGTCTTTTGAATATTCTGGTGTTTTTTTGTTTTGTCTTATAGGAGTTTCTGTTTATTTTATTATGCTTTCTGGTGTTTTTAGTGGTAGTAAGTATTCTCTTATTGGTGGGTTGCGTGCTTGTGTTCAGAGTTATTCTTATGAGATTGCTTTTTCTATTTATTTGTTAGTTTTTTTGTTGTTTAATAAGGGTTTATGTTTGTCTTTTAGTTTTTGTTTATTTTTTTTTTTGTTTTTTTTTCCTTTTTTTTGTTTGGTTCTTGTTGATTTGCATCGGGCCCCTTTTGATCTTTCTGAGTGTGAAAGTGAGCTGGTAAGGGGGTTTAATGTTGAGTACTCTGGAGTTGGTTTTGCTGCTTTGTTTTTAGGGGAGTATGGTAATTTACTTTATTTTGGTTGTTTGACTTCTAGTTTGTTTTTTGGTATAAGTTTTTTTTTTTTTTATTTTATTGTGTGCATGATTGTTTTTTCTCGTAGAGCTTATCCTCGTTTTCGTTTTGATAAGTTGATGGGTGTTTGTTGGTTTTTGTTTTTGCCTATTGGTTTTTATTTTTTTGGTTTGTCTTTTGTTGTTTTTATGTTGTGCTTATTTAGTTTAATTTTTTAGAATTATATTTTGAAAAGATATGGGTATTTTTAGGCAATTTTGTTATTTTTTTTTATTTGATTTTGATTGGTTTTTTATTTGTTTTATATGGAGTTGAGTAAGTTTAGTAGTTTGGGAATTTTAGGTGTTTTTGTTAATGTTTTAGTTTCTAGATTTTCTNATCAGGGTTTTCAGTCTAACGTTTTTTTTAAGTTTGTTGTTTTTTTTCTCTTGGTTTTTTGAATGAGAGGGTTATTGTTTCCTTTGTTTAGTCCTTGAGCTTGTGTGGGTTTTTTGTTTTTTATTACTAATTTTTCTTGATTGGGTGTTCGTACTTTTACTTTAGCTGTTGATAGTTTTTTAATTTTTTTTGAAAGGGATCATTCTTGGGAGTGGTTTTCTAGGTTAGTTATGTTTTTTTCTCATTGGTTAAGATTTTTGATGAGGGGGGTAGCTTTAACTTTGCGTATTAGTATTATTTTTTTAATTGGTCATTTTTTAATGTTTACTGTTTTGGATATGAGTGTATTTTATTCTTTGTTTTTTTTGTTGTTAGTTGTTCCGGTGGAGTTGTTTTTTGCTTTTTTACAGAGTTATATTTTTTTGACTTTGGTTTGTATGTTTTTACTTAATATGATTTAGTTTAAGGGTGGTTTTGTTATAGTAGTTTAATTTTAGAATTTTGTTTTGATGGGACAGAGGTTATTATAATTTTTTTGTGGCTTTTTAGTATTATTTTGGTATTTTTGTTTTCCAAACAAAGGGTTCTTAAGCTAATAATTTATTTGCAGAATTATGTGTTTCCTATTCCCGGAAATTCTTATGTATTTTGTTGTTATTATATTCATAATTACTATTCTCACATTATTTTTTTTGGTTTTTTTGTAATGTTTTTGGTTAGTGGCGGGATTTATTTTTTTGGTAATTCTTTTAAGTTTAATTTGAAGCGTAGAGATAGTCGTATAATTGAGTTAATTTTACAGGTGTTAATTGTTAATTTTTTAATTATGA
			TGGCTGGTCCTGGTTTTTGGTTGATTCAATATCAGGGACGTATATTTCGTCAATCTGAGTTGACTTTGAAGGTTATTGGTCACCAATGGTATTGAAGTTATGAATATGGAGATAGTGGAAAATTATGTTTTGATTCATTTATGAAGTCTTTAGATGATTTGTCTTTAGGGGATTTTCGGTTATTTGATGTTGATAATCGGTGTGTTTTGCCTGTAGGTGTAAATGTTGGTGTGTATTGTACTTCTAGTGATGTTATTCATTCTTTTGCGATTCCTAAGTGTTTTATTAAGATGGATGCTTTAAATGGTTTGTTAACTAAGGTTACTTGTAGTTTTTCTTGTTCTGGTTTGTTTTTTGGGCAGTGTTCTGAAATTTGTGGTGCTAATCATAGGTTTATGCCTATTGTGTTGGAGTTGACTTCTTTGGAGTGTTGGAAGGGTTGATCAGTAAATTATTTATTGGGTTAAATTTTCTAGTTTAATTATATTTAAAATATTTAGTTGTGGTCTAAAAGATTTGAAAATTTTTGTTTTTTAAGTTTTATTATTTGGTATTGCATATNAGTAGAAGTTTTTATCATAGCTATGAGTAATAGAATTAAAATGGTTAAATTGAATTTGTTTTTTTTTTACGAAATTAATAANANNTTTATTTAGTNNNNNNNNNNCGTATTTTTATTTCTGTTTATTTGTTATTTATAGGTTANGTTATATTATTTTTTGTTTGTNNATTTTTTANATTTTTGTTGTTGTTTTNTNNNTGTTGTGTGTTTTANATNNNTTTTTNTTTTTTTTTTTTTTTTTTTTTTTTGNTTNNTTTTTTNNTTGATTTATGATTTTTACTTTAGTAATTTTTATTGTTTTGATAGGTTTGTTTTTGAATTTATGTTTTTGAACTGGTTTTGTTGCTAAATGTTTATTAAAAACTTAGGTTTTTATGTAAAATTGTCTTCTGCTCTATGAGTTTTTAAATGGCAGCCTTAGCGTGATGGCATAAAAGTAGCGTAAGTGATTTGTTTTTTTAATGGTTTCAAGTATGAATGAAGTTTTTAGNAGCTTTTTTATTTNCTTTTTGTTTGAATTATTTTTTTAATTAAAAATTATTAGTTAAGGTATTACAAAGATAAGTCTTCGGAAATNTTGTTTTGANNNNNNNNNNNNNNNNNNNNAANNNNTTCTTGGGGATGGATTTTAAGAAAGTTTTATACTATTGTTATTATTAAAAATTACTCCGGAGTTAACAGGGTTGTAGACATATAAATAGGTTTTTATATTAGTGTGCTGCGCTACATCGATGTTGTATATTTTTTTTGATAATGGAGAGGTTTTTTTTGTTTTGAGACTGTTCTTCTTGTATAAAAAATTGACTTGATATTAGTTTAGTTCGTCGTGAGACAGAGCGGTTTATCTTGTGTATTTTTGGTGYTTGGCGGTGTTAGTACGAAAGGAATGCAATGTGGGTTTATATTTATGACTTTTTTATTTTGATGGATTTTTTCTTTTTTTAAATTTTATTGTTATTTTTTTTTTTTCTTTTTTGGTTCCTTTTGGTATGTATTTGTTGTCTTTTTTTGTGTCTTTTAAGGATTTTTATGGTGCTAAATTAAGTTCTTATGAGTGTGGTTTTGATGTTGTGAAGAAGGTTCATGTTGGTTTTAATTTGGTTTTTTTTTCNATTGTTTTGTTATTTGTTGTTTTTGAGTTGGAAGTTTTGATTTTTATTATTTTGATTCAGGGTGATTTTTATAGTTTGTTGTCTTTTTTTGTTTTTTTTTTTTATGTTGTTTTTAGTTTTTATATGGAGTGGTGTTTTGGTAAGTTGATTTGGTTTTGTTAGGGGTTTTTAGTATAATTTTTAATACTTTTGATTGCAGATCATTTAATTTATAGCCTTGAGTTAATTTTTTAAGTTTTGAAAACTTTTATTAGATTTTTNGTCTTTAACTTGNNNNNNNNNNNGCTGAAATAGTTTAAGTTTTAAAATGAGATNTTAGGGGCGTT
			TGGATTTTTTCAGTTTTTTTAAAGATTTAGTATATGTTTTTTTGAGTATTATTTGTTGTCTGCAAATAGGATTTGATCTTTTTGGTCTTTTAGTTTATTTTGGAATTTTTTATTTACTATAAAAAGGTTTTGTAGACTTTTGTTATTGTTTGTTTGATATGTTCTTATTTTTTATTTTTTTTTGGTTGTTATTTTTTTGTTTGTTCCTTATGGTAAGTGGAGTTATAGTTTTGGTTTTAGTGATTATTTTAATTTTACTTTTATTTATAATTTTGAGGTTTGTTTGTTTTTTTTAGTTTTGTTGTTGGTTTCTTTTATGGTTTTTGTTTATGGTTCTTTTTATATGGTTGGGGTTTCTCGTTTGTTTTATTTTTTTTTTTTTTTNTTTTTGTTTGTGTTGAGGATGGGTGGTTTGATTGTTTTTAGGGGTAGTATTGTTTTAACTTTGGTTTTTTGAGATTTTTTGGGGGTTAGTAGTTTTTTTTTGGTTTTGTTTTATGGTAATGTTAGTGCTCGGAGGGGTGCTATGAGTACTGTGTTTACTAATCGTATTGGTGATTTTTGTATTTTTTTGTTTTTTAATGGTTTTGTTTTGTTTTCTATGAGTTTTTTGTCTTATCAGTTTTTTGGTTCTTTGTTAGTTTTTATGTTGTTTGTTTCTTCTATTATTAAGGGTGGTCAGTATCCTTTTGGTAGCTGGTTGCCTAAGGCTATGGCGGCTCCTACTCCTGTTAGTTGTTTGGTTCATAGTAGTACTTTAGTTACTGCTGGTGTTATGTTGATGGATTGTTATGTTTATGTTTCTTTGAATTCTGATGTTTTGTCTTTTGTTTTTTATGTTGGTTTTTTTACTATGGTTTTTTCTGGTTTTTGTGCTTTGGTAGAGGAGGATGCTAAGAAGATTGTTGCTTTGAGTACTATGTCTCAAATTGGTTTTTGTTTTTTGGCTATTGGTAGGGGTTTGCATTATTTGTCTTATGTTCATATGATTAGACATTCTTTTTTTAAGAGGTTATTGTTTATGCAGATGGGTTATTTGATTTTTATTAATTTTGGTCAACAGGATTATCGTGGTTATTCTTTTTTTGGTTTTTGTGCTCCGGTTTTGGTTCAGTTGCAGATTTTTTTATCTGTGTTTTGTTTGTGTGGTTTGTTGTTTACTAGGGGTAGTTGTAGTAAGGAATATTTTATGTCTCGTTTTTATTATGATTCTTATGGTTTTTTTTTAGTTTTTTTTTATTTTTTTGGTGTATTTTTGACTTTTTGTTATTGTTATCGGATGTTTTTTTTGTTTCGTGTGGGAGCTTTTGGTTTTGATTATGTGGGTTTTTCTAGTAAGTTGTTTTATTTTTCTTGTTTTTTTTTGGTTTTTTTTTCTGTTGTTTTTACTTTTTGGTGGGTTTTTAGTTTGTTGTCTTTTTCTGTGGCTTTTAATCGTTTTGAGTTTTTGGTTGTTTATTTTTATTTGTTTTTTGTTTATTGTTTTTGTGGTTATTTTTTTCGTTATTTTGTGGTTGAGTTTAAGGGTAAATTTTTTATAGACCATTATGCTTGTTTTATTTATAAGATTTTTCCTAGTTTTTTTTATTTTGATGTTTTTATTNTGGGTTTTAATTATTTTTTTTTTGGTTTATTTCGTTTATTTTCTTTTTTTTTTTTTTCTTTGTTTCGGGGGTTTT
		</sequence>
		<sequence>
			<taxon idref="Onchocerca_vulvulus_ERR022849"/>
			GKANTATTAGTATAATTTTATTATTTTTAATTTTCGATTAAAAGATTTTTTATTATTAGTAGGTTTTTTGTTAGTTTTCTAAACTGATTTTGAGTTTTTTGCTCGTCTATTTTGTTATTTTTTGTTTTTTTTTTATTATTGTTTTTGAGTTTTATTAATTTTTGTGTTGTTGATTATATTGTTTGGTGGAGGATTTTTGTTATTTGTACTTTTGTTTTTGTTTTTTTTGTTGGTGGTGAGTTGGGATTTAGAAGTTGTTTGGTTAATTATTATGTTATTCAAGAAGTTTGTGGTTATTATTTTTTGGTTTTTGATGGTTGGAAGTTGCAATTTTTATTGCTTATGTTGAAGTCAGGTTCTTCTCCTTTTCATTTTTGACTTTTTAGTGTTTTGGGTGGTTTGAATAAGTGGTTTGTTTTGTGGTTTTTAACTTTGCAAAAATTGCCTTATTTTGTTGTTTTGGTTAATTTTTGTGGTGATTTTTTTTTTTTGTTTTTGTTTTTTGGTATGATTTTTTGTTATTTTCAATTTTTTTTGTTGCGTAGTTATCGTGATTTGCTGGTTGTGGGCTCTGCTGAATCTTTTAATTGGTTGTTATTATTGGGTATTTTTTCTTTTAATGAAGTGTTTGTTTTGTTTTTTTTTTATTATTTTGTTATATTTTTTGTTATTTCTTATGTGTATGGGGGATTTTTGGATTTTTTGAGTTTAGAGATATTGATGTTTTTTTTTAATGTTCCTTTGAGGATTACTTTTTTTTTGAAGGTTATTGTGTTGTTTGGTTCTTCTTTTTTTGTTGGTTTTTATTATTTATTTTTGTTGTTATTTATGCCTTTGATGTCTTTGGGTGTGGGTTATTTGTTTTTTTTGGTTTCTATGATGAGTTTTAATTGTGGTTTTAAGTATTATGATTATTTTGTTTATGTTTTGTTTTGTATTGGGCTGTTGTCTTGTTTTTAGGTTTTTTGCTGTTTTAGTTTAATTTTTTAAAATTCCTAATTTGTAATTAGGGGATTAATCTCAGTTTGTTGTATTTGTTTTTTTTTGTTGTTTTGTTGTTTTTTTTTAGTCCTTTTTTATTTTTTGTTTTTTTTATGTTTTTTGTTTTATATGGGTTTTTTGATTATTCCTGGTTTGGTTGTTTGTTTTTTTTTGATTCTTTTAATTTTGTTTTTTTGTCTTTTATGAGTGTTTTTGTTATGGGGTTTATTTGTGTATCTGAATTGTTGAGTGGTTTAGTTTTTTATAGTTGCCTTGTAGTGTTTTTTAGTGTTTGTTTTTTTTATTCTGGTAGTTTTTTGATATTGTATGTTTTTTATGAGTTGACTATAGTACCTATTTTGTTTTGTTTGTTAGGGTATGGTCGTCAGGTGGAGAAGATTAGGGCTTGTTATTATTTAATTTTTTATACTTTATTTTTTGGGATGCCTTATTTGTTTTTGTATAGTCATGTTTTTTTTTTTTTGAATTTTGTTTATTATGATTTTTTTGTTTCTTATGAATTTATTTTTTTGTTAAGTTTGTGTTTTTTGGTAAAGTTCCCTGTTTATTTTTTTCATGTTTGATTGCCTAAGGTTCATGTTGAGGCCCCCACTAGTGCTAGAATGATTTTGGCTGGTGTTATGTTGAAGTTGGGGGGAGCAGGTGTTTATCGTATTAGTAAGTCTTTAAATTTTTTTGGTTTTGAAATGTTGATTTTTTTTTCTTTAATTAGGATGGTTTTTTGTTCTTTTATTTGTGTTGTTCAGAGGGATTGTAAGTCTTTGGCTGCCTATTCTTCTGTTTGTCATATGGGTTTTGTGTTGCTTTCTGAGATTAGTATGGTTTATTATGGTAAGTCTATAGCTTTGGTGATGATGTTGGCTCATGGTTATACTTCTGTTTTGATGTTTTATTTTATTGGTGAGTTTTATCATATTGCTAATAGGCGTTTAATTTATTATTTGCGTGGATATTTTAATGTTAGTATGTTGTTTTGTTTGATGTTTTGTTTGACTATG
			GTTTCTAATTTTAGTTTTCCTGTGTCTGTTTCTTTTTTTTCTGAGTATTTGATGTTGAATTTTTTTAGATCTGTTTTTTATGTTGGTTTTTTGTTTTTGTTTTTTTATTATTTGGTTTCTTTTTATTATTCTGTTTATATTTTGGTTTGTTTTTTGGTCGGCGGTAAGGTGAGTTATGTTTGTGATGGTCGTAGTGTAGTTTGTTTACCTTTGGTTTTTATGATATATAATTTTTTTTGGTTTATTTTTGTTATTTAATATGAATATTTTTTGTGGAATGACTTTTGGCAATAGTATGAAGCAGAGTATTATTAATACTGTGAATCATAAGACTATTGGTACTTATTATATTGTTTTAGGCTATTGGGCTGGTTTAGGTGGTTCTGTTTTATCTATGTTGATTCGTTTTGAGTTGTCTAGTCCTGGTGGTCATTTGTTTTTTGGAAGTGGTCAGGTTTATAATTCTGTTCTTACTATGCATGGTGTTTTGATGATTTTTTTTTTAGTTATGCCTATTTTGATTGGTGGTTTTGGTAATTGGATGTTGCCTTTGATGTTGGGGGCTCCTGAGATGGCGTTTCCTCGGGTAAATGCTTTATCTTTTTGGTTTACTTTTGTGGCTTTATTGATAGTTTATCAGTCTTTTTTTATTGGGGGTGGTCCTGGTAGGAGTTGGACTTTTTATCCTCCTCTTAGGGTTGAAGGTCAACCAGAATTGTCTTTAGATACTATGATTTTAGGTTTACATACTGTAGGAATTGGTTCTTTGTTGGGTGCTATTAATTTTATGGTAACTACTCAGAATATACGGTCTACTGCTGTGACTTTGGATCAAATTAGTATGTTTGTTTGGACTTCTTATTTGACTTCTTTTTTATTAGTTTTATCTGTGCCTGTTTTGGCTGGTTCTTTATTGTTTTTGTTGTTGGATCGTAATTTTAATACTTCTTTTTATGATACTAAGAAGGGGGGTAATCCTTTGTTGTATCAGCATTTGTTTTGATTTTTTGGTCATCCTGAGGTGTATGTTATTATTTTACCTGTTTTTGGTATTATTAGGGAGGCGGTTTTATTTTTGACTGATAAGGATCGTTTGTTTGGTCAGACTAGGATGACTTTTGCTTCTATTTGGATTGCTGTTTTAGGTACTTCTGTATGGGGCCATCATATGTATACGGCTGGTTTGGATATTGATACTCGTACTTATTTTAGTGCTGCTACTATGATTATTGCTATTCCTAGGGCTGTTAAGATTTTTAATTGATTGGGTACTTTTTTTGGTTCTAATCAAAAGATGCAGCCATTATGATGTTGAACTTATAGTTTTATTTTTCTTTTTACTGTGGGTGGATTAAGTGGAATTATTTTGAGGGCTGCTAGTTTGGATATTATTTTGCATGATACTTATTATGTTGTGGCTCATTTTCATTATACTTTGAGTTTGGGTGCTATTTATGGTATTTTTTGTGGTTTTTGTTTGTGACTTCCTTATATGTACGGTATTTCTTTTGATAGGGTTATGATAATAGCTGTTTTTGTTTGTTTTTTTGTTGGTACTAATATAACGTTTTTTCCTATGCATTTTGCTGGTTTACAGGGTATGCCTCGTAAGATTTTGGATTATCCTGATTGTTATTCTACTTTTCAGATCATTTCTTCTTTAGGTTCTGTTATTACTTTTGTTGGTTTTGTTTTGTTTAATTATTTGTTGATTGATTCTATTTTTTTTTCTCGTTTTTTGGGAGTTTCTTTTTATAATTATCATAGTCCGGCTTATGCTTTAAATGTTCCTCCTTTGCCGGATTCTTTTACTGAAGAGGCTTTTATTATAGGTCTTCATTGGAAGATTATTAGTAAGGATACTCCTTCTTACAGTTATCGTCGGGTTGGTTATGGTTATCATAGTAAGTAGTTTTTTTTGTAGATTTAGGTTAAATTAAAACTATTAGTTTTCAAAACTAAAGATTTTGTTCTATTAGAGCTTTTAAAAATAATGATTT
			TTGGGTTTTTGGGTTTTTTGTTTATTTTTTTTTATGTTAGGGTATTTTTTGCTTTTGTTTTTTTTTGTTTGAGTTTTTTGGATTGGGATCCGTTGAAAAGTTGTGTTATAATGTGTTTAGGTGTTATGTCTATAAGTTGTTATGTTTCTTTAGGTGTTCATGTATGGTATTCTTATTTTGTTGTTTTAATTTTTTTTAGTGGTATTTTTTCTTTGTTGACTTATTTTTGTAGTATGAGTAATTTTATTTTTTATTATAATTATTTTTTTTTTTTTTCTTTGTTTTTGGTTAGTTTTTTTTTTGTATTTGTTGTAGATTTTGATTTTTCTTTGTTTTTTTCTGATTTTAATTTTCTTTATGTTTGTTATGATTTTAGTTATTATTATGTTTTTTGAGTAGTTTTTATTTTGTTTTTATTTTTGATTTTGATTAGATTTAGACTTAATGGTTTCGGTTATATGCGTAGTTTGTAGTAGGATGAAATATAAAATAGATTTTACTATATCTGATTACGGCTCAGCTAGAATTATATTTTTTTGGATTTAGTTTAATTAAAATTTTTGTTTTTGGATCAAGAGATGTTTCCAAGGTTATTGCTATTTTTAATTCTTTAGTTTTTTTGCCTGCTAGTTTTACTTTAAGTTATATGTGGAATTTTGGTAGTATGTTAGGCATTATGTTGATGTCTCAGATTTTAACTGGTTTTTTTTTGACTTTTTATTATACGGCGGGGGAAGCTTTTAGGTCTGTTCAGTATATTATGTTTGAGGTTAATTTGGGCTGGTTGCTGCGTATTATGCATTCTAATGGGGCTTCTATGTTTTTTTTATTTATTTATTTACATATTTTTAAGGGTTTAATTTATGGTAGATATCGTCTTATTGGTGTGTGATTGAGTGGTATTTTTATTTATTTTTTATTAATAGGTATTGCCTTTACTGGTTATGTTTTGATTTGAGGCCAAATAAGTTATTGGGCGGCAGTAGTTATTACTAGTCTGATGACTTCTGTTCCTTATTTGGGCAAGTATTTGGTTTGATGGATTTGGGGGAGTTTTAGTGTTTGTGAGAACACTTTGAAGTTTTTTTATTCTGTTCATTTTATTTTACCTTGGTCTTTGATAGTTTTAGTTGTTTTTCATTTGTTTTTTTTGCATTTTACTGGTTCTAGTTCTAGTTTGTATTGTCATGGAGATTATGATAAGATTCATTTTTTTCCTAGTTTTTGATTGAAGGATGGTTTTGATATTTTTTTTTATTTTTTTTTGATTTTGTTTAGACTTTATTTTTCTTTTGATTTAAGTGATCCTATGATTTTTGTGGAGTCTGATTCTATGGCTAGTCCTGCGCATGTTGTACCTGAGTGGTATTTTTTATTCGCTTTTACTATTTTACGTTCTGTTCCTAGTAAGTTATTGGGGGTTATTTTAATATTTAGTTCTGTTTTTGTGTTAACTATTCTTATTTGACCTGGTAGTTATCGTTCTATTTTAGATAATTTTTTATATTTTTTTGTTATGTGTTTTGTTTGGGTTTTTTTTTGGTTAACTTGAGCTGGTCATTATCCTACTGATTATCCTTTTAACTATTTTAATTTGTTTTGTACTTTTTTTTATTTTTGTTGTATTTTTTTTGTTTGTTTGATTAATTTTTTTAGTGATAAGTTATTTAGTTAATTGTATTTTTAGTATAATAAGTATGGCAAATTTAGGTTTTGTTGGTTATTAATATAATTTTGTTGAAGTTTCGTAAATATCATAAAATGGAGTATAGTTATTATCCTTTGATAGTTGGGGTGGGTATTTTAGGTTTTGATGTTAGTTTGGTTTTATTTATAGGTATAGGTATGTTTTATTCTATTTTTATTTGTTTTTTGTATTTGGTTTATGTTTTTTTTTTGTGGATTAAGGATGTTATTTTAGAGGATATTAGTGGTCAATATTCTTTCTATGATTATCGTATGTTTAACCAAGGTTTTCGTTTGTTTCTTTTTAGTGAATT
			AACTTTGTTTGTTTCTATTTTTTGAACTTTTTTGGATACGGCTTTGTGTCCTTTAACTTGGTTAAGTGGGGTTTGGTCTCCATTGGGGATTTTATCACCTGATTATTTGGGTTTGAATGGTATGGCTAGTTTATTTTTAATAATGAATAGGCAAGTTTTGAAGTATTCTCGTCGTTATTTGTGTTTGAATAGTTCTAAGTGTGAAGAGTTTTTGTTAGTTTGTATTTTTATTGGAGTTGGTTTTTTGTGTTTTCAGTTTTATGAATATAATAACAATTCGTTTGTTATGAGTGATAGTGCTTATGGTAGTATTTTTTATATAGGTACTGGTTTGCATGGTTTGCATGTTTTTGTTGGTGTTTGTTTTCTTATTGTTAATTTTTTTCGTGTTAAGTTGTTCAACTTTAATTGATATCATATCCAGGCTTATGATATATCTATTGATTATTGGCGTTTTTTAGAGTGAATGTGAGGTGTTATGTTTTGTTTATTATATGTTTGAGGTTCTTAATTTCTTTGTTGTGGAGGGATATTTTACTTTTTACTTTTTTTTTACTTTTTTTTTATGATAATATTTTTTATTTATGTGTTTTGTTTTTTGATTTTAAGTTTTTAACATTTTTTCAATACACTATATTCTATAGTGTTAGTAATTATTAGTATAATAATTACTAAAATAAATTCAATTCCCAGAGTATTATATTACTTAATAATATAATACTCTATTGGGAATTGAATTTAATATAACGTAAATATCTCTCTCAAATAAAAAAAAGAAAAATTTATATATAAGTAATATAATAATAAATAAATTGTTGTTATTGTGTATATATTATAAATAAAATTATATTTGATTTGCATTCATAAGATATTTATACACGAGATTTGTTAAACTTTATAGTATAATAAGTATAGTCGTTTTAAGCACGGTTGGTTTTTAAGTTAGAATTTTTAGTATAATTTTTGGTACGGTTAATTGTTGATTAGCAGGTTTTGAAGTTCTTTTTTTTTTGAAATATGGTAGGATAAAGAAAAAAGTCTGTGAGATTCATATTTTCGAGGTAATCCATATTTAAAGGATTATTTTAAGTTTAGAATTTTTGACTCTTAATCAAAAGGTTTGTTTCTTTATTGTTTTTATTTTTTTTTTCTTTTTTATTTCTTTTTTTTAAATATGAGCGTTTAGTATTTATTTTGTTGGGTATTGAATTTTTGTTTTTTTCTCTGTTAGTTTATTATGTTTTTTTGTTTGAGTCTGTTATGTTTTTTTATTTTTTGTGTTTTGGTTTAATGTCTGGTGTGTTAGGTTTGGTGATTTTTTTTTTTTGTGTTAAGGGTTTTGGTGTAGATAAGGTTATGTTTTATTTTTTATAATTTTAAGTTTGATTTTGGTTTAGGTTGTATTAAGATAGTATTACTTATTTTTAGTTTACTTAGTGTGTTAATTTTTGTACACTGGTAGTTTTTTGATTGTTTTATTAACGTTCCAGAATAATCGGCTATGCGTTTTAATTTTTGACTCTATTTGTTGTGGTGCTATGAGTTTTTAGTTTGTTTTTATATTGTTTTTTGTAAAATATTTTAATTTTTTTTTTAGTTTCTTATGGTATCAAAAATTTGTTTTTTGAACTGGATTAGTACCCAGGTAATCAAAATTTAATAATTCGGGAGTAAAGTTTTATTTAAACCGAAAAAATATTGACTGACTTTAGATTTTTCTTTGGAATATGTGATTTGCTGGAGAGCCCTCTTTTTTGGTGAATTTTGTTGGCACATGTATGATTGTTTAGTTTTTATTTTATTTTGTAATGCTTTATTGTTTTGGCATTAAAAACAGATATATATTTGGCTTATGAATTTATGTTTCATGTGTTACTATTATGAATTTTTTTTGGATTAGTTTTTTATTTTTTTTTGAAATTGGAAAAGAAAGTAATTTTTTCTTAATGTTTTAATGAATTTAATAAATAAGGTGGTACAAACCATCCGTCAATGGCCTA
			AAGGGGCGTAAGTTGTAGTATGGTAGAAGTAAGGAAACTTGTTTCTATTTTTTGAAGTTTTAGTTTATTTTTTTTTAGAATAAAGAATTGTAAATTCTTAGGATTTTGCTTTGGTTATTTTTTATTATTTGGGGTTGTTGGTTATGATTGTTTTTATTTTGCAGGCTATTGCCTTTTTAGTTTTGTTAGAGCGTCATTTTTTGGGTGGTTCCCAGTGTCGTGTTGGTCCTAATAAGGTGGGTTATTGTGGTGTTTTGCAGGCTTTATTTGATGGCTTAAAGTTGTTAAAGAAGGAGCAGTTGTTGTTGTGTTTTTCTTCTTGGTTATCTTTTTTGTTTATGCCTATTTGTGGTTTTGTTTTGATGGTTTTTTTTTGATTTACTTTACCTTATTTTTTTTCTTTTTTGTCTTTTGAATATTCTGGTGTTTTTTTGTTTTGTCTTATAGGAGTTTCTGTTTATTTTATTATGCTTTCTGGTGTTTTTAGTGGTAGTAAGTATTCTCTTATTGGTGGGTTGCGTGCTTGTGTTCAGAGTTATTCTTATGAGATTGCTTTTTCTATTTATTTGTTAGTTTTTTTGTTGTTTAATAAGGGTTTATGTTTGTCTTTTAGTTTTTGTTTATTTTTTTTTTTGTTTTTTTTTCCTTTTTTTTGTTTGGTTCTTGTTGATTTGCATCGGGCCCCTTTTGACCTTTCTGAGTGTGAAAGTGAGCTGGTAAGGGGGTTTAATGTTGAGTACTCTGGAGTTGGTTTTGCTGCTTTGTTTTTAGGGGAGTATGGTAATTTACTTTATTTTGGTTGTTTGACTTCTAGTTTGTTTTTTGGTATAAGTTTTTTTTTTTTTTATTTTATTGTGTGCATGATTGTTTTTTCTCGTAGAGCTTATCCTCGTTTTCGTTTTGATAAGTTGATGGGTGTTTGTTGGTTTTTGTTTTTGCCTATTGGTTTTTATTTTTTTGGTTTATCTTTTGTTGTTTTTATGTTGTGCTTATTTAGTTTAATTTTTTAGAATTATATTTTGAAAAGATATGGGTATTTTTAGGCAATTTTGTTATTTTTTTTTATTTGATTTTGATTGGTTTTTTATTTGTTTTATATGGAGTTGAGTAAGTTTAGTAGTTTGGGAATTTTAGGTGTTTTTGTTAATGTTTTAGTTTCTAGATTTTTTCATCAGGGTTTTCAGTCTAACGTTTTTTTTAAGTTTGTTGTTTTTTTTCTCTTGGTTTTTTGAATGAGAGGGTTATTGTTTCCTTTGTTTAGTCCTTGAGCTTGTGTGGGTTTTTTGTTTTTTATTACTAATTTTTCTTGATTGGGTGTTCGTACTTTTACTTTAGCTGTTGATAGTTTTTTAATTTTTTTTGAAAGGGATCATTCTTGGGAGTGGTTTTCTAGGTTAGTTATGTTTTTTTCTCATTGGTTAAGATTTTTGATGAGGGGGGTAGCTTTAACTTTGCGTATTAGTATTATTTTTTTAATTGGTCATTTTTTAATGTTTACTGTTTTGGATATGAGTGTATTTTATTCTTTGTTTTTTTTGTTGTTAGTTGTTCCGGTGGAGTTGTTTTTTGCTTTTTTACAGAGTTATATTTTTTTGACTTTGGTTTGTATGTTTTTACTTAATATGATTTAGTTTAAGGGTGGTTTTGTTATAGTAGTTTAATTTTAGAATTTTGTTTTGATGGGACAGAGGTTATTATAATTTTTTTGTGGCTTTTTAGTATTATTTTGGTATTTTTGTTTTCCAAACAAAGGGTTCTTAAGCTAATAATTTATTTGCAGAATTATGTGTTTCCTATTCCCGGAAATTCTTATGTATTTTGTTGTTATTATATTCATAATTACTATTCTCACATTATTTTTTTTGGTTTTTTTGTAATGTTTTTGGTTAGTGGCGGGNTTTNTTTTTTTNGTAATTCTTTTAAGTTTAATTTGAAGCGTAGAGATAGTCGTATAATTGAGTTAATTTTACAGGTGTTAATTGTTAATTTTTTAATTATGA
			TGGCTGGTCCTGGTTTTTGGTTGATTCAATATCAGGGACGTATATTTCGTCAATCTGAGTTGACTTTGAAGGTTATTGGTCACCAATGGTATTGAAGTTATGAATATGGAGATAGTGGAAAATTATGTTTTGATTCATTTATGAAGTCTTTAGATGATTTGTCTTTAGGGGATTTTCGGTTATTTGATGTTGATAATCGGTGTGTTTTGCCTGTAGGTGTAAATGTTGGTGTGTATTGTACTTCTAGTGATGTTATTCATTCTTTTGCGATTCCTAAGTGTTTTATTAAGATGGATGCTTTAAATGGTTTGTTAACTAAGGTTACTTGTAGTTTTTCTTGTTCTGGTTTGTTTTTTGGGCAGTGTTCTGAAATTTGTGGTGCTAATCATAGGTTTATGCCTATTGTGTTGGAGTTGACTTCTTTGGAGTGTTGGAAGGGTTGATCAGTAAATTATTTATTGGGTTAAATTTTCTAGTTTAATTATATTTAAAATATTTAGTTGTGGTCTAAAAGATTTGAAAATTTTTGTTTTTTAAGTTTTATTATTTGGTATTGCATATCAGTAGAAGTTTTTATCATAGCTATGAGTAATAGAATTAAAATGGTTAAATTGAATTTGTTTTTTTTTTACGAAATTAATAATATTTTTATTTAGTATTGATATAACGTATTTTTATTTCTGTTTATTTGTTATTTATAGGTTAAGTTATATTATTTTTTGTTTGTAAATTTTTTAAATTTTTGTTGTTGTTTTATAAATGTTGTGTGTTTTACATAGATTTTTATTTTTTTTTTTTTTTTTTTTTTTTGATTAATTTTTTAATTGATTTATGATTTTTACTTTAGTAATTTTTATTGTTTTGATAGGTTTGTTTTTGAATTTATGTTTTTGAACTGGTTTTGTTGCTAAATGTTTATTAAAAACTTAGGTTTTTATGTAAAATTGTCTTCTGCTCTATGAGTTTTTAAATGGCAGCCTTAGCGTGATGGCATAAAAGTAGCGTAAGTGATTTGTTTTTTTAATGGTTTCAAGTATGAATGAAGTTTTTAGCAGCTTTTTTATTTACTTTTTGTTTGAATTATTTTTTTAATTAAAAATTATTAGTTAAGGTATTACAAAGATAAGTCTTCGGAAATTTTGTTTTGAATTTTGAAATTTTTATTTTTAATTTTTTCTTGGGGATGGATTTTAAGAAAGTTTTATACTATTGTTATTATTAAAAATTACTCCGGAGTTAACAGGGTTGTAGACATATAAATAGGTTTTTATATTAGTGTGCTGCGCTACATCGATGTTGTATATTTTTTTTGATAATGGAGAGGTTTTTTTTGTTTTGAGACTGTTCTTCTTGTATAAAAAATTGACTTGATATTAGTTTAGTTCGTCGTGAGACAGAGCGGTTTATCTTGTGTATTTTTGGTGTTTGGCGGTGTTAGTACGAAAGGAATGCAATGTGGGTTTATATTTATGACTTTTTTATTTTGATGGATTTTTTCTTTTTTTAAATTTTATTGTTATTTTTTTTTTTTCTTTTTTGGTTCCTTTTGGTATGTATTTGTTGTCTTTTTTTGTGTCTTTTAAGGATTTTTATGGTGCTAAGTTAAGTTCTTATGAGTGTGGTTTTGATGTTGTGAAGAAGGTTCATGTTGGTTTTAATTTGGTTTTTTTTTCTATTGTTTTGTTATTTGTTGTTTTTGAGTTGGAAGTTTTGATTTTTATTATTTTGATTCAGGGTGATTTTTATAGTTTGTTGTCTTTTTTTGTTTTTTTTTTTTATGTTGTTTTTAGTTTTTATATGGAGTGGTGTTTTGGTAAGTTGATTTGGTTTTGTTAGGGGTTTTTAGTATAATTTTTAATACTTTTGATTGCAGATCATTTAATTTATAGCCTTGAGTTAATTTTTTAAGTTTTGAAAACTTTTATTAGATTTTTGGTCTTTAACTTGTTTTTTTTTTTGCTGAAATAGTTTAAGTTTTAAAATGAGATGTTAGGGGCGTT
			TGGATTTTTTCAGTTTTTTTAAAGATTTAGTATATGTTTTTTTGAGTATTATTTGTTGTCTGCAAATAGGATTTGATCTTTTTGGTCTTTTAGTTTATTTTGGAATTTTTTATTTACTATAAAAAGGTTTTGTAGACTTTTGTTATTGTTTGTTTGATATGTTCTTATTTTTTATTTTTTTTTGGTTGTTATTTTTTTGTTTGTTCCTTATGGTAAGTGGAGTTATAGTTTTGGTTTTAGTGATTATTTTAATTTTACTTTTATTTATAATTTTGAGGTTTGTTTGTTTTTTTTAGTTTTGTTGTTGGTTTCTTTTATGGTTTTTGTTTATGGTTCTTTTTATATGGTTGGGGTTTCTCGTTTGTTTTATTTTTTTTTTTTTTTATTTTTGTTTGTGTTGAGGATGGGTGGTTTGATTGTTTTTAGGGGTAGTATTGTTTTAACTTTGGTTTTTTGAGATTTTTTGGGGGTTAGTAGTTTTTTTTTGGTTTTGTTTTATGGTAATGTTAGTGCTCGGAGGGGTGCTATGAGTACTGTGTTTACTAATCGTATTGGTGATTTTTGTATTTTTTTGTTTTTTAATGGTTTTGTTTTGTTTTCTATGAGTTTTTTGTCTTATCAGTTTTTTGGTTCTTTGTTAGTTTTTATGTTGTTTGTTTCTTCTATTATTAAGGGTGGTCAGTATCCTTTTGGTAGCTGGTTGCCTAAGGCTATGGCGGCTCCTACTCCTGTTAGTTGTTTGGTTCATAGTAGTACTTTAGTTACTGCTGGTGTTATGTTGATGGATTGTTATGTTTATGTTTCTTTGAATTCTGATGTTTTGTCTTTTGTTTTTTATGTTGGTTTTTTTACTATGGTTTTTTCTGGTTTTTGTGCTTTGGTAGAGGAGGATGCTAAGAAGATTGTTGCTTTGAGTACTATGTCTCAAATTGGTTTTTGTTTTTTGGCTATTGGTAGGGGTTTGCATTATTTGTCTTATGTTCATATGATTAGACATTCTTTTTTTAAGAGGTTATTGTTTATGCAGATGGGTTATTTGATTTTTATTAATTTTGGTCAACAGGATTATCGTGGTTATTCTTTTTTTGGTTTTTGTGCTCCGGTTTTGGTTCAGTTGCAGATTTTTTTATCTGTGTTTTGTTTGTGTGGTTTGTTGTTTACTAGGGGTAGTTGTAGTAAGGAATATTTTATGTCTCGTTTTTATTATGATTCTTATGGTTTTTTTTTAGTTTTTTTTTATTTTTTTGGTGTATTTTTGACTTTTTGTTATTGTTATCGGATGTTTTTTTTGTTTCGTGTGGGAGCTTTTGGTTTTGATTATGTGGGTTTTTCTAGTAAGTTGTTTTATTTTTCTTGTTTTTTTTTGGTTTTTTTTTCTGTTGTTTTTACTTTTTGGTGGGTTTTTAGTTTGTTGTCTTTTTCTGTGGCTTTTAATCGTTTTGAGTTTTTGGTTGTTTATTTTTATTTGTTTTTTGTTTATTGTTTTTGTGGTTATTTTTTTCGTTATTTTGTGGTTGAGTTTAAGGGTAAATTTTTTATAGACCATTATGCTTGTTTTATTTATAAGATTTTTCCTAGTTTTTTTTATTTTGATGTTTTTATTATGGGTTTTAATTATTTTTTTTTTGGTTTATTTCGTTTATTTTCTTTTTTTTTTTTTTCTTTGTTTCGGGGGTTTT
		</sequence>
		<sequence>
			<taxon idref="Onchocerca_vulvulus_ERR065036"/>
			GKAATATTAGTATAATTTTATTATTTTTAATTTTCGATTAAAAGATTTTTTATTATTAGTAGGTTTTTTGTTAGTTTTCTAAACTGATTTTGAGTTTTTTGCTCGTCTATTTTGTTATTTTTTGTTTTTTTTTTATTATTGTTTTTGAGTTTTATTAATTTTTGTGTTGTTGATTATATTGTTTGGTGGAGGATTTTTGTTATTTGTACTTTTGTTTTTGTTTTTTTTGTTGGTGGTGAGTTGGGATTTAGAAGTTGTTTGGTTAATTATTATGTTATTCAAGAAGTTTGTGGTTATTATTTTTTGGTTTTTGATGGTTGGAAGTTGCAATTTTTATTGCTTATGTTGAAGTCAGGTTCTTCTCCTTTTCATTTTTGACTTTTTAGTGTTTTGGGTGGTTTGAATAAGTGGTTTGTTTTGTGGTTTTTAACTTTGCAAAAATTGCCTTATTTTGTTGTTTTGGTTAATTTTTGTGGTGATTTTTTTTTTTTGTTTTTGTTTTTTGGTATGATTTTTTGTTATTTTCAATTTTTTTTGTTGCGTAGTTATCGTGATTTGCTGGTTGTGGGCTCTGCTGAATCTTTTAATTGGTTGTTATTATTGGGTATTTTTTCTTTTAATGAAGTGTTTGTTTTGTTTTTTTTTTATTATTTTGTTATATTTTTTGTTATTTCTTATGTGTATGGGGGATTTTTGNATTTTTTGAGTTTAGAGATATTGATGTTTTTTTTTAATGTTCCTTTGAGGATTACTTTTTTTTTGAAGGTTATTGTGTTGTTTGGTTCTTCTTTTTTTGTTGGTTTTTATTATTTATTTTTGTTGTTGTTTATGCCTTTGATGTCTTTGGGTGTGGGTTATTTGTTTTTTTTGGTTTCTATGATGAGTTTTAATTGTGGTTTTAAGTATTATGATTATTTTGTTTATGTTTTGTTTTGTATTGGGCTGTTGTCTTGTTTTTAGGTTTTTTGCTGTTTTAGTTTAATTTTTTAAAATTCCTAATTTGTAATTAGGGGATTAATCTCAGTTTGTTGTATTTGTTTTTTTTTGTTGTTTTGTTGTTTTTTTTTAGTCCTTTTTTATTTTTTGTTTTTTTTATGTTTTTTGTTTTATATGGGTTTTTTGATTATTCCTGGTTTGGTTGTTTGTTTTTTTTTGATTCTTTTAATTTTGTTTTTTTGTCTTTTATGAGTGTTTTTGTTATGGGGTTTATTTGTGTATCTGAATTGTTGAGTGGTTTAGTTTTTTATAGTTGCCTTGTAGTGTTTTTTAGTGTTTGTTTTTTTTATTCTGGTAGTTTTTTGATATTGTATGTTTTTTATGAGTTGACTATAGTACCTATTTTGTTTTGTTTGTTAGGGTATGGTCGTCAGGTGGAGAAGATTAGGGCTTGTTATTATTTAATTTTTTATACTTTATTTTTTGGGATGCCTTATTTGTTTTTGTATAGTCATGTTTTTTTTTTTTTGAATTTTGTTTATTATGATTTTTTTGTTTCTTATGAATTTATTTTTTTGTTAAGTTTGTGTTTTTTGGTAAAGTTCCCTGTTTATTTTTTTCATGTTTGATTGCCTAAGGTTCATGTTGAGGCCCCCACTAGTGCTAGAATGATTTTGGCTGGTGTTATGTTGAAGTTGGGGGGAGCAGGTGTTTATCGTATTAGTAAGTCTTTAAATTTTTTTGGTTTTGAAATGTTGATTTTTTTTTCTTTAATTAGGATGGTTTTTTGTTCTTTTATTTGTGTTGTTCAGAGGGATTGTAAGTCTTTGGCTGCCTATTCTTCTGTTTGTCATATGGGTTTTGTGTTGCTTTCTGAGATTAGTATGGTTTATTATGGTAAGTCTATAGCTTTGGTGATGATGTTGGCTCATGGTTATACTTCTGTTTTGATGTTTTATTTTATTGGTGAGTTTTATCATATTGCTAATAGGCGTTTAATTTATTATTTGCGTGGATATTTTAATGTTAGTATGTTGTTTTGTTTGATGTTTTGTTTGACTATG
			GTTTCTAATTTTAGTTTTCCTGTGTCTGTTTCTTTTTTTTCTGAGTATTTGATGTTGAATTTTTTTAGATCTGTTTTTTATGTTGGTTTTTTGTTTTTGTTTTTTTATTATTTGGTTTCTTTTTATTATTCTGTTTATATTTTGGTTTGTTTTTTGGTCGGCGGTAAGGTGAGTTATGTTTGTGATGGTCGTAGTGTAGTTTGTTTACCTTTGGTTTTTATGATATATAATTTTTTTTGGTTTATTTTTGTTATTTAATATGAATATTTTTTGTGGAATGACTTTTGGCAATAGTATGAAGCAGAGTATTATTAATACTGTGAATCATAAGACTATTGGTACTTATTATATTGTTTTAGGCTATTGGGCTGGTTTAGGTGGTTCTGTTTTATCTATGTTGATTCGTTTTGAGTTGTCTAGTCCTGGTGGTCATTTGTTTTTTGGAAGTGGTCAGGTTTATAATTCTGTTCTTACTATGCATGGTGTTTTGATGATTTTTTTTTTAGTTATGCCTATTTTGATTGGTGGTTTTGGTAATTGGATGTTGCCTTTGATGTTGGGGGCTCCTGAGATGGCGTTTCCTCGGGTAAATGCTTTATCTTTTTGGTTTACTTTTGTGGCTTTATTGATAGTTTATCAGTCTTTTTTTATTGGGGGTGGTCCTGGTAGGAGTTGGACTTTTTATCCTCCTCTTAGGGTTGAAGGTCAACCAGAATTGTCTTTAGATACTATGATTTTAGGTTTACATACTGTAGGAATTGGTTCTTTGTTGGGTGCTATTAATTTTATGGTAACTACTCAGAATATACGGTCTACTGCTGTGACTTTGGATCAAATTAGTATGTTTGTTTGGACTTCTTATTTGACTTCTTTTTTATTAGTTTTATCTGTGCCTGTTTTGGCTGGTTCTTTATTGTTTTTGTTGTTGGATCGTAATTTTAATACTTCTTTTTATGATACTAAGAAGGGGGGTAATCCTTTGTTGTATCAGCATTTGTTTTGATTTTTTGGTCATCCTGAGGTGTATGTTATTATTTTACCTGTTTTTGGTATTATTAGGGAGGCGGTTTTATTTTTGACTGATAAGGATCGTTTGTTTGGTCAGACTAGGATGACTTTTGCTTCTATTTGGATTGCTGTTTTAGGTACTTCTGTATGGGGCCATCATATGTATACGGCTGGTTTGGATATTGATACTCGTACTTATTTTAGTGCTGCTACTATGATTATTGCTATTCCTAGGGCTGTTAAGATTTTTAATTGATTGGGTACTTTTTTTGGTTCTAATCAAAAGATGCAGCCATTATGATGTTGAACTTATAGTTTTATTTTTCTTTTTACTGTGGGTGGATTAAGTGGAATTATTTTGAGGGCTGCTAGTTTGGATATTATTTTGCATGATACTTATTATGTTGTGGCTCATTTTCATTATACTTTGAGTTTGGGTGCTATTTATGGTATTTTTTGTGGTTTTTGTTTGTGACTTCCTTATATGTACGGTATTTCTTTTGATAGGGTTATGATAATAGCTGTTTTTGTTTGTTTTTTTGTTGGTACTAATATAACGTTTTTTCCTATGCATTTTGCTGGTTTACAGGGTATGCCTCGTAAGATTTTGGATTATCCTGATTGTTATTCTACTTTTCAGATNATTTCTTCTTTAGGTTCTGTTATTACTTTTGTTGGTTTTGTTTTGTTTAATTATTTGTTGATTGATTCTATTTTTTTTTCTCGTTTTTTGGGAGTTTCTTTTTATAATTATCATAGTCCGGCTTATGCTTTAAATGTTCCTCCTTTGCCGGATTCTTTTACTGAAGAGGCTTTTATTATAGGTCTTCATTGGAAGATTATTAGTAAGGATACTCCTTCTTACAGTTATCGTCGGGTTGGTTATGGTTATCATAGTAAGTAGTTTTTTTTGTAGATTTAGGTTAAATTAAAACTATTAGTTTTCAAAACTAAAGATTTTGTTCTATTAGAGCTTTTAAAAATAATGATTT
			TTGGGTTTTTGGGTTTTTTGTTTATTTTTTTTTATGTTAGGGTATTTTTTGCTTTTGTTTTTTTTTGTTTGAGTTTTTTGGATTGGGATCCGTTGAAAAGTTGTGTTATAATGTGTTTAGGTGTTATGTCTATAAGTTGTTATGTTTCTTTAGGTGTTCATGTATGGTATTCTTATTTTGTTGTTTTAATTTTTTTTAGTGGTATTTTTTCTTTGTTGACTTATTTTTGTAGTATGAGTAATTTTATTTTTTATTATAATTATTTTTTTTTTTTTTCTTTGTTTTTGGTTAGTTTTTTTTTTGTATTTGTTGTAGATTTTGATTTTTCTTTGTTTTTTTCTGATTTTAATTTTCTTTATGTTTGTTATGATTTTAGTTATTATTATGTTTTTTGAGTAGTTTTTATTTTGTTTTTATTTTTGATTTTGATTAGATTTAGACTTAATGGTTTCGGTTATATGCGTAGTTTGTAGTAGGATGAAATATAAAATAGATTTTACTATATCTGATTACGGCTCAGCTAGAATTATATTTTTTTGGATTTAGTTTAATTAAAATTTTTGTTTTTGGATCAAGAGATGTTTCCAAGGTTATTGCTATTTTTAATTCTTTAGTTTTTTTGCCTGCTAGTTTTACTTTAAGTTATATGTGGAATTTTGGTAGTATGTTAGGNATTATGTTGATGTCTCAGATTTTAACTGGTTTTTTTTTGACTTTTTATTATACGGCGGGGGNAGCTTTTAGGTCTGTTCAGTATATTATGTTTGAGGTTAATTTGGGNTGGTTGCTGCGTATTATGCATTCTAATGGGGCTTCTATGTTTTTTTTATTTATTTATTTACATATTTTTAAGGGTTTAATTTATGGTAGATATCGTCTTATTGGTGTGTGATTGAGTGGTATTTTTATTTATTTTTTATTAATAGGTATTGCCTTTACTGGTTATGTTTTGATTTGAGGCCAAATAAGTTATTGGGCGGCAGTAGTTATTACTAGTCTGATGACTTCTGTTCCTTATTTGGGCAAGTATTTGGTTTGATGGATTTGGGGGAGTTTTAGTGTTTGTGAGAACACTTTGAAGTTTTTTTATTCTGTTCATTTTATTTTACCTTGGTCTTTGATAGTTTTAGTTGTTTTTCATTTGTTTTTTTTGCATTTTACTGGTTCTAGTTCTAGTTTGTATTGTCATGGAGATTATGATAAGATTCATTTTTTTCCTAGTTTTTGATTGAAGGATGGTTTTGATATTTTTTTTTATTTTTTTTTGATTTTGTTTAGACTTTATTTTTCTTTTGATTTAAGTGATCCTATGATTTTTGTGGAGTCTGATTCTATGGCTAGTCCTGCGCATGTTGTACCTGAGTGGTATTTTTTATTCGCTTTTACTATTTTACGTTCTGTTCCTAGTAAGTTATTGGGGGTTATTTTAATATTTAGTTCTGTTTTTGTGTTAACTATTCTTATTTGACCTGGTAGTTATCGTTCTATTTTAGATAATTTTTTATATTTTTTTGTTATGTGTTTTGTTTGGGTTTTTTTTTGGTTAACTTGAGCTGGTCATTATCCTACTGATTATCCTTTTAACTATTTTAATTTGTTTTGTACTTTTTTTTATTTTTGTTGTATTTTTTTTGTTTGTTTGATTAATTTTTTTAGTGATAAGTTGTTTAGTTAATTGTATTTTTAGTATAATAAGTATGGCAAATTTAGGTTTTGTTGGTTATTAATATAATTTTGTTGAAGTTTCGTAAATATCATAAAATGGAGTATAGTTATTATCCTTTGATAGTYGGGGTGGGTATTTTAGGTTTTGATGTTAGTTTGGTTTTATTTATAGGTATAGGTATGTTTTATTCTATTTTTATTTGTTTTTTGTATTTGGTTTATGTTTTTTTTTTGTGGATTAAGGATGTTATTTTAGAGGATATTAGTGGTCAATATTCTTTCTATGATTATCGTATGTTTAACCAAGGTTTTCGTTTGTTTCTTTTTAGTGAATT
			AACTTTGTTTGTTTCTATTTTTTGAACTTTTTTGGATACGGCTTTGTGTCCTTTAACTTGGTTAAGTGGGGTTTGGTCTCCATTGGGGATTTTATCACCTGATTATTTGGGTTTGAATGGTATGGCTAGTTTATTTTTAATAATGAATAGGCAAGTTTTGAAGTATTCTCGTCGTTATTTGTGTTTGAATAGTTCTAAGTGTGAAGAGTTTTTGTTAGTTTGTATTTTTATTGGAGTTGGTTTTTTGTGTTTTCAGTTTTATGAATATAATAACAATTCGTTTGTTATGAGTGATAGTGCTTATGGTAGTATTTTTTATATAGGTACTGGTTTGCATGGTTTGCATGTTTTTGTTGGTGTTTGTTTTCTTATTGTTAATTTTTTTCGTGTTAAGTTGTTCAACTTTAATTGATATCATATCCAGGCTTATGATATATCTATTGATTATTGGCGTTTTTTAGAGTGAATGTGAGGTGTTATGTTTTGTTTATTATATGTTTGAGGTTCTTAATTTCTTTGTTGTGGAGGGATATTTTACTTTTTACTTTTTTTTTACTTTTTTTTTATGATAATATTTTTTATTTATGTGTTTTGTTTTTTGATTTTAAGTTTTTAACATTTTTTCAATACACTATATTCTATAGTGTTAGTAATTATTAGTATAATAATTACTAAAATAAATTCAATTCCCAGAGTATTATATTACTTAATAATATAATACTCTATTGGGAATTGAATTTAATATAACGTAAATATCTCTCTCAAATAAAAAAAAGAAAAATTTATATATAAGTAATATAATAATAAATAAATTGTTGTTATTGTGTATATATTATAAATAAAATTATATTTGATTTGCATTCATAAGATATTTATACACGAGATTTGTTAAACTTTATAGTATAATAAGTATAGTCGTTTTAAGCACGGTTGGTTTTTAAGTTAGAATTTTTAGTATAATTTTTGGTACGGTTAATTGTTGATTAGCAGGTTTTGAAGTTCTTTTTTTTTTGAAATATGGTAGGATAAAGAAAAAAGTCTGTGAGATTCATATTTTCGAGGTAATCCATATTTAAAGGATTATTTTAAGTTTAGAATTTTTGACTCTTAATCAAAAGGTTTGTTTCTTTATTGTTTTTATTTTTTTTTTCTTTTTTATTTCTTTTTTTTAAATATGAGCGTTTAGTATTTATTTTGTTGGGTATTGAATTTTTGTTTTTTTCTCTGTTAGTTTATTATGTTTTTTTGTTTGAGTCTGTTATGTTTTTTTATTTTTTGTGTTTTGGTTTAATGTCTGGTGTGTTAGGTTTGGTGATTTTTTTTTTTTGTGTTAAGGGTTTTGGTGTAGATAAGGTTATGTTTTATTTTTTATAATTTTAAGTTTGATTTTGGTTTAGGTTGTATTAAGATAGTATTACTTATTTTTAGTTTACTTAGTGTGTTAATTTTTGTACACTGGTAGTTTTTTGATTGTTTTATTAACGTTCCAGAATAATCGGCTATGCGTTTTAATTTTTGACTCTATTTGTTGTGGTGCTATGAGTTTTTAGTTTGTTTTTATATTGTTTTTTGTAAAATATTTTAATTTTTTTTTTAGTTTCTTATGGTATCAAAAATTTGTTTTTTGAACTGGATTAGTACCCAGGTAATCAAAATTTAATAATTCGGGAGTAAAGTTTTATTTAAACCGAAAAAATATTGACTGACTTTAGATTTTTCTTTGGAATATGTGATTTGCTGGAGAGCCCTCTTTTTTGGTGAATTTTGTTGGCACATGTATGATTGTTTAGTTTTTATTTTATTTTGTAATGCTTTATTGTTTTGGCATTAAAAACAGATATATATTTGGCTTATGAATTTATGTTTCATGTGTTACTATTATGAATTTTTTTTGGATTAGTTTTTTATTTTTTTTTGAAATTGGAAAAGAAAGTAATTTTTTCTTAATGTTTTAATGAATTTAATAAATAAGGTGGTACAAACCATCCGTCAATGGCCTA
			AAGGGGCGTAAGTTGTAGTATGGTAGAAGTAAGGAAACTTGTTTCTATTTTTTGAAGTTTTAGTTTATTTTTTTTTAGAATAAAGAATTGTAAATTCTTAGGATTTTGCTTTGGTTATTTTTTATTATTTGGGGTTGTTGGTTATGATTGTTTTTATTTTGCAGGCTATTGCCTTTTTAGTTTTGTTAGAGCGTCATTTTTTGGGTGGTTCCCAGTGTCGTGTTGGTCCTAATAAGGTGGGTTATTGTGGTGTTTTGCAGGCTTTATTTGATGGCTTAAAGTTGTTAAAGAAGGAGCAGTTGTTGTTGTGTTTTTCTTCTTGGTTATCTTTTTTGTTTATGCCTATTTGTGGTTTTGTTTTGATGGTTTTTTTTTGATTTACTTTACCTTATTTTTTTTCTTTTTTGTCTTTTGAATATTCTGGTGTTTTTTTGTTTTGTCTTATAGGAGTTTCTGTTTATTTTATTATGCTTTCTGGTGTTTTTAGTGGTAGTAAGTATTCTCTTATTGGTGGGTTGCGTGCTTGTGTTCAGAGTTATTCTTATGAGATTGCTTTTTCTATTTATTTGTTAGTTTTTTTGTTGTTTAATAAGGGTTTATGTTTGTCTTTTAGTTTTTGTTTATTTTTTTTTTTGTTTTTTTTTCCTTTTTTTTGTTTGGTTCTTGTTGATTTGCATCGGGCCCCTTTTGATCTTTCTGAGTGTGAAAGTGAGCTGGTAAGGGGGTTTAATGTTGAGTACTCTGGAGTTGGTTTTGCTGCTTTGTTTTTAGGGGAGTATGGTAATTTACTTTATTTTGGTTGTTTGACTTCTAGTTTGTTTTTTGGTATAAGTTTTTTTTTTTTTTATTTTATTGTGTGCATGATTGTTTTTTCTCGTAGAGCTTATCCTCGTTTTCGTTTTGATAAGTTGATGGGTGTTTGTTGGTTTTTGTTTTTGCCTATTGGTTTTTATTTTTTTGGTTTGTCTTTTGTTGTTTTTATGTTGTGCTTATTTAGTTTAATTTTTTAGAATTATATTTTGAAAAGATATGGGTATTTTTAGGCAATTTTGTTATTTTTTTTTATTTGATTTTGATTGGTTTTTTATTTGTTTTATATGGAGTTGAGTAAGTTTAGTAGTTTGGGAATTTTAGGTGTTTTTGTTAATGTTTTAGTTTCTAGATTTTCTCATCAGGGTTTTCAGTCTAACGTTTTTTTTAAGTTTGTTGTTTTTTTTCTCTTGGTTTTTTGAATGAGAGGGTTATTGTTTCCTTTGTTTAGTCCTTGAGCTTGTGTGGGTTTTTTGTTTTTTATTACTAATTTTTCTTGATTGGGTGTTCGTACTTTTACTTTAGCTGTTGATAGTTTTTTAATTTTTTTTGAAAGGGATCATTCTTGGGAGTGGTTTTCTAGGTTAGTTATGTTTTTTTCTCATTGGTTAAGATTTTTGATGAGGGGGGTAGCTTTAACTTTGCGTATTAGTATTATTTTTTTAATTGGTCATTTTTTAATGTTTACTGTTTTGGATATGAGTGTATTTTATTCTTTGTTTTTTTTGTTGTTAGTTGTTCCGGTGGAGTTGTTTTTTGCTTTTTTACAGAGTTATATTTTTTTGACTTTGGTTTGTATGTTTTTACTTAATATGATTTAGTTTAAGGGTGGTTTTGTTATAGTAGTTTAATTTTAGAATTTTGTTTTGATGGGACAGAGGTTATTATAATTTTTTTGTGGCTTTTTAGTATTATTTTGGTATTTTTGTTTTCCAAACAAAGGGTTCTTAAGCTAATAATTTATTTGCAGAATTATGTGTTTCCTATTCCCGGAAATTCTTATGTATTTTGTTGTTATTATATTCATAATTACTATTCTCACATTATTTTTTTTGGTTTTTTTGTAATGTTTTTGGTTAGTGGCGGGRTTTATTTTTTTGGTAATTCTTTTAAGTTTAATTTGAAGCGTAGAGATAGTCGTATAATTGAGTTAATTTTACAGGTGTTAATTGTTAATTTTTTAATTATGA
			TGGCTGGTCCTGGTTTTTGGTTGATTCAATATCAGGGACGTATATTTCGTCAATCTGAGTTGACTTTGAAGGTTATTGGTCACCAATGGTATTGAAGTTATGAATATGGAGATAGTGGAAAATTATGTTTTGATTCATTTATGAAGTCTTTAGATGATTTGTCTTTAGGGGATTTTCGGTTATTTGATGTTGATAATCGGTGTGTTTTGCCTGTAGGTGTAAATGTTGGTGTGTATTGTACTTCTAGTGATGTTATTCATTCTTTTGCGATTCCTAAGTGTTTTATTAAGATGGATGCTTTAAATGGTTTGTTAACTAAGGTTACTTGTAGTTTTTCTTGTTCTGGTTTGTTTTTTGGGCAGTGTTCTGAAATTTGTGGTGCTAATCATAGGTTTATGCCTATTGTGTTGGAGTTGACTTCTTTGGAGTGTTGGAAGGGTTGATCAGTAAATTATTTATTGGGTTAAATTTTCTAGTTTAATTATATTTAAAATATTTAGTTGTGGTCTAAAAGATTTGAAAATTTTTGTTTTTTAAGTTTTATTATTTGGTATTGCATATCAGTAGAAGTTTTTATCATAGCTATGAGTAATAGAATTAAAATGGTTAAATTGAATTTGTTTTTTTTTTACGAAATTAATAATATTTTTATTTAGTATTGATATAACGTATTTTTATTTCTGTTTATTTGTTATTTATAGGTTAAGTTATATTATTTTTTGTTTGTAAATTTTTTAAATTTTTGTTGTTGTTTTATAAATGTTGTGTGTTTTACATAGATTTTTATTTTTTTTTTTTTTTTTTTTTTTTGATTAATTTTTTAATTGATTTATGATTTTTACTTTAGTAATTTTTATTGTTTTGATAGGTTTGTTTTTGAATTTATGTTTTTGAACTGGTTTTGTTGCTAAATGTTTATTAAAAACTTAGGTTTTTATGTAAAATTGTCTTCTGCTCTATGAGTTTTTAAATGGCAGCCTTAGCGTGATGGCATAAAAGTAGCGTAAGTGATTTGTTTTTTTAATGGTTTCAAGTATGAATGAAGTTTTTAGCAGCTTTTTTATTTACTTTTTGTTTGAATTATTTTTTTAATTAAAAATTATTAGTTAAGGTATTACAAAGATAAGTCTTCGGAAATTTTGTTTTGAATTTTGAAATTTTTATTTTTAATTTTTTCTTGGGGATGGATTTTAAGAAAGTTTTATACTATTGTTATTATTAAAAATTACTCCGGAGTTAACAGGGTTGTAGACATATAAATAGGTTTTTATATTAGTGTGCTGCGCTACATCGATGTTGTATATTTTTTTTGATAATGGAGAGGTTTTTTTTGTTTTGAGACTGTTCTTCTTGTATAAAAAATTGACTTGATATTAGTTTAGTTCGTCGTGAGACAGAGCGGTTTATCTTGTGTATTTTTGGTGCTTGGCGGTGTTAGTACGAAAGGAATGCAATGTGGGTTTATATTTATGACTTTTTTATTTTGATGGATTTTTTCTTTTTTTAAATTTTATTGTTATTTTTTTTTTTTCTTTTTTGGTTCCTTTTGGTATGTATTTGTTGTCTTTTTTTGTGTCTTTTAAGGATTTTTATGGTGCTAAATTAAGTTCTTATGAGTGTGGTTTTGATGTTGTGAAGAAGGTTCATGTTGGTTTTAATTTGGTTTTTTTTTCTATTGTTTTGTTATTTGTTGTTTTTGAGTTGGAAGTTTTGATTTTTATTATTTTGATTCAGGGTGATTTTTATAGTTTGTTGTCTTTTTTTGTTTTTTTTTTTTATGTTGTTTTTAGTTTTTATATGGAGTGGTGTTTTGGTAAGTTGATTTGGTTTTGTTAGGGGTTNTTAGTATAATTTTTAATACTTTTGATTGCAGATCATTTAATTTATAGCCTTGAGTTAATTTTTTAAGTTTTGAAAACTTTTATTAGATTTTTGGTCTTTAACTTGTTTTTTTTTTTGCTGAAATAGTTTAAGTTTTAAAATGAGATGTTAGGGGCGTT
			TGGATTTTTTCAGTTTTTTTAAAGATTTAGTATATGTTTTTTTGAGTATTATTTGTTGTCTGCAAATAGGATTTGATCTTTTTGGTCTTTTAGTTTATTTTGGAATTTTTTATTTACTATAAAAAGGTTTTGTAGACTTTTGTTATTGTTTGTTTGATATGTTCTTATTTTTTATTTTTTTTTGGTTGTTATTTTTTTGTTTGTTCCTTATGGTAAGTGGAGTTATAGTTTTGGTTTTAGTGATTATTTTAATTTTACTTTTATTTATAATTTTGAGGTTTGTTTGTTTTTTTTAGTTTTGTTGTTGGTTTCTTTTATGGTTTTTGTTTATGGTTCTTTTTATATGGTTGGGGTTTCTCGTTTGTTTTATTTTTTTTTTTTTTTATTTTTGTTTGTGTTGAGGATGGGTGGTTTGATTGTTTTTAGGGGTAGTATTGTTTTAACTTTGGTTTTTTGAGATTTTTTGGGGGTTAGTAGTTTTTTTTTGGTTTTGTTTTATGGTAATGTTAGTGCTCGGAGGGGTGCTATGAGTACTGTGTTTACTAATCGTATTGGTGATTTTTGTATTTTTTTGTTTTTTAATGGTTTTGTTTTGTTTTCTATGAGTTTTTTGTCTTATCAGTTTTTTGGTTCTTTGTTAGTTTTTATGTTGTTTGTTTCTTCTATTATTAAGGGTGGTCAGTATCCTTTTGGTAGCTGGTTGCCTAAGGCTATGGCGGCTCCTACTCCTGTTAGTTGTTTGGTTCATAGTAGTACTTTAGTTACTGCTGGTGTTATGTTGATGGATTGTTATGTTTATGTTTCTTTGAATTCTGATGTTTTGTCTTTTGTTTTTTATGTTGGTTTTTTTACTATGGTTTTTTCTGGTTTTTGTGCTTTGGTAGAGGAGGATGCTAAGAAGATTGTTGCTTTGAGTACTATGTCTCAAATTGGTTTTTGTTTTTTGGCTATTGGTAGGGGTTTGCATTATTTGTCTTATGTTCATATGATTAGACATTCTTTTTTTAAGAGGTTATTGTTTATGCAGATGGGTTATTTGATTTTTATTAATTTTGGTCAACAGGATTATCGTGGTTATTCTTTTTTTGGTTTTTGTGCTCCGGTTTTGGTTCAGTTGCAGATTTTTTTATCTGTGTTTTGTTTGTGTGGTTTGTTGTTTACTAGGGGTAGTTGTAGTAAGGAATATTTTATGTCTCGTTTTTATTATGATTCTTATGGTTTTTTTTTAGTTTTTTTTTATTTTTTTGGTGTATTTTTGACTTTTTGTTATTGTTATCGGATGTTTTTTTTGTTTCGTGTGGGAGCTTTTGGTTTTGATTATGTGGGTTTTTCTAGTAAGTTGTTTTATTTTTCTTGTTTTTTTTTGGTTTTTTTTTCTGTTGTTTTTACTTTTTGGTGGGTTTTTAGTTTGTTGTCTTTTTCTGTGGCTTTTAATCGTTTTGAGTTTTTGGTTGTTTATTTTTATTTGTTTTTTGTTTATTGTTTTTGTGGTTATTTTTTTCGTTATTTTGTGGTTGAGTTTAAGGGTAAATTTTTTATAGACCATTATGCTTGTTTTATTTATAAGATTTTTCCTAGTTTTTTTTATTTTGATGTTTTTATTATGGGTTTTAATTATTTTTTTTTTGGTTTATTTCGTTTATTTTCTTTTTTTTTTTTTTCTTTGTTTCGGGGGTTTT
		</sequence>
		<sequence>
			<taxon idref="Onchocerca_vulvulus_ERR068353"/>
			NNAATATTAGTATAATTTTATTATTTTTAATTTTCGATTAAAAGATTTTTTATTATTAGTAGGTTTTTTGTTAGTTTTCTAAACTGATTTTGAGTTTTTTGCTCGTCTATTTTGTTATTTTTTGTTTTTTTTTTATTATTGTTTTTGAGTTTTATTAATTTTTGTGTTGTTGATTATATTGTTTGGTGGAGGATTTTTGTTATTTGTACTTTTGTTTTTGTTTTTTTTGTTGGTGGTGAGTTGGGATTTAGAAGTTGTTTGGTTAATTATTATGTTATTCAAGAAGTTTGTGGTTATTATTTTTTGGTTTTTGATGGTTGGAAGTTGCAATTTTTATTGCTTATGTTGAAGTCAGGTTCTTCTCCTTTTCATTTTTGACTTTTTAGTGTTTTGGGTGGTTTGAATAAGTGGTTTGTTTTGTGGTTTTTAACTTTGCAAAAATTGCCTTATTTTGTTGTTTTGGTTAATTTTTGTGGTGATTTTTTTTTTTTGTTTTTGTTTTTTGGTATGATTTTTTGTTATTTTCAATTTTTTTTGTTGCGTAGTTATCGTGATTTGCTGGTTGTGGGYTCTGCTGAATCTTTTAATTGGTTGTTATTATTGGGTATTTTTTCTTTTAATGAAGTGTTTGTTTTGTTTTTTTTTTATTATTTTGTTATATTTTTTGTTATTTCTTATGTGTATGGGGGATTTTTGGATTTTTTGAGTTTAGAGATATTGATGTTTTTTTTTAATGTTCCTTTGAGGATTACTTTTTTTTTGAAGGTTATTGTGTTGTTTGGTTCTTCTTTTTTTGTTGGTTTTTATTATTTATTTTTGTTGTTGTTTATGCCTTTGATGTCTTTGGGTGTGGGTTATTTGTTTTTTTTGGTTTCTATGATGAGTTTTAATTGTGGTTTTAAGTATTATGATTATTTTGTTTATGTTTTGTTTTGTATTGGGCTGTTGTCTTGTTTTTAGGTTTTTTGCTGTTTTAGTTTAATTTTTTAAAATTCCTAATTTGTAATTAGGGGATTAATCTCAGTTTGTTGTATTTGTTTTTTTTTGTTGTYTTGTTGTTTTTTTTTAGTCCTTTTTTATTTTTTGTTTTTTTTATGTTTTTTGTTTTATATGGGTTTTTTGATTATTCCTGGTTTGGTTGTTTGTTTTTTTTTGATTCTTTTAATTTTGTTTTTTTGTCTTTTATGAGTGTTTTTGTTATGGGGTTTATTTGTGTATCTGAATTGTTGAGTGGTTTAGTTTTTTATAGTTGCCTTGTAGTGTTTTTTAGTGTTTGTTTTTTTTATTCTGGTAGTTTTTTGATATTGTATGTTTTTTATGAGTTGACTATAGTACCTATTTTGTTTTGTTTGTTAGGGTATGGTCGTCAGGTGGAGAAGATTAGGGCTTGTTATTATTTAATTTTTTATACTTTATTTTTTGGGATGCCTTATTTGTTTTTGTATAGTCATGTTTTTTTTTTTTTGAATTTTGTTTATTATGATTTTTTTGTTTCTTATGAATTTATTTTTTTGTTAAGTTTGTGTTTTTTGGTAAAGTTCCCTGTTTATTTTTTTCATGTTTGATTGCCTAAGGTTCATGTTGAGGCCCCCACTAGTGCTAGAATGATTTTGGCTGGTGTTATGTTGAAGTTGGGGGGAGCAGGTGTTTATCGTATTAGTAAGTCTTTAAATTTTTTTGGTTTTGAAATGTTGATTTTTTTTTCTTTAATTAGGATGGTTTTTTGTTCTTTTATTTGTGTTGTTCAGAGGGATTGTAAGTCTTTGGCTGCCTATTCTTCTGTTTGTCATATGGGTTTTGTGTTGCTTTCTGAGATTAGTATGGTTTATTATGGTAAGTCTATAGCTTTGGTGATGATGTTGGCTCATGGTTATACTTCTGTTTTGATGTTTTATTTTATTGGTGAGTTTTATYATATTGCTAATAGGCGTTTAATTTATTATTTGCGTGGATATTTTAATGTTAGTATGTTGTTTTGTTTGATGTTTTGTTTGACTATG
			GTTTCTAATTTTAGTTTTCCTGTGTCTGTTTCTTTTTTTTCTGAGTATTTGATGTTGAATTTTTTTAGATCTGTTTTTTATGTTGGTTTTTTGTTTTTGTTTTTTTATTATTTGGTTTCTTTTTATTATTCTGTTTATATTTTGGTTTGTTTTTTGGTCGGCGGTAAGGTGAGTTATGTTTGTGATGGTCGTAGTGTAGTTTGTTTACCTTTGGTTTTTATGATATATAATTTTTTTTGGTTTATTTTTGTTATTTAATATGAATATTTTTTGTGGAATGACTTTTGGCAATAGTATGAAGCAGAGTATTATTAATACTGTGAATCATAAGACTATTGGTACTTATTATATTGTTTTAGGCTATTGGGCTGGTTTAGGTGGTTCTGTTTTATCTATGTTGATTCGTTTTGAGTTGTCTAGTCCTGGTGGTCATTTGTTTTTTGGAAGTGGTCAGGTTTATAATTCTGTTCTTACTATGCATGGTGTTTTGATGATTTTTTTTTTAGTTATGCCTATTTTGATTGGTGGTTTTGGTAATTGGATGTTGCCTTTGATGTTGGGGGCTCCTGAGATGGCGTTTCCTCGGGTAAATGCTTTATCTTTTTGGTTTACTTTTGTGGCTTTATTGATAGTTTATCAGTCTTTTTTTATTGGGGGTGGTCCTGGTAGGAGTTGGACTTTTTATCCTCCTCTTAGGGTTGAAGGTCAACCAGAATTGTCTTTAGATACTATGATTTTAGGTTTACATACTGTAGGAATTGGTTCTTTGTTGGGTGCTATTAATTTTATGGTAACTACTCAGAATATACGGTCTACTGCTGTGACTTTGGATCAAATTAGTATGTTTGTTTGGACTTCTTATTTGACTTCTTTTTTATTAGTTTTATCTGTGCCTGTTTTGGCTGGTTCTTTATTGTTTTTGTTGTTGGATCGTAATTTTAATACTTCTTTTTATGATACTAAGAAGGGGGGTAATCCTTTGTTGTATCAGCATTTGTTTTGATTTTTTGGTCATCCTGAGGTGTATGTTATTATTTTACCTGTTTTTGGTATTATTAGGGAGGCGGTTTTATTTTTGACTGATAAGGATCGTTTGTTTGGTCAGACTAGGATGACTTTTGCTTCTATTTGGATTGCTGTTTTAGGTACTTCTGTATGGGGCCATCATATGTATACGGCTGGTTTGGATATTGATACTCGTACTTATTTTAGTGCTGCTACTATGATTATTGCTATTCCTAGGGCTGTTAAGATTTTTAATTGATTGGGTACTTTTTTTGGTTCTAATCAAAAGATGCAGCCATTRTGATGTTGAACTTATAGTTTTATTTTTCTTTTTACTGTGGGTGGATTAAGTGGAATTATTTTGAGGGCTGCTAGTTTGGATATTATTTTGCATGATACTTATTATGTTGTGGCTCATTTTCATTATACTTTGAGTTTGGGTGCTATTTATGGTATTTTTTGTGGTTTTTGTTTGTGACTTCCTTATATGTACGGTATTTCTTTTGATAGGGTTATGATAATAGCTGTTTTTGTTTGTTTTTTTGTTGGTACTAATATAACGTTTTTTCCTATGCATTTTGCTGGTTTACAGGGTATGCCTCGTAAGATTTTGGATTATCCTGATTGTTATTCTACTTTTCAGATCATTTCTTCTTTAGGTTCTGTTATTACTTTTGTTGGTTTTGTTTTGTTTAATTATTTGTTGATTGATTCTATTTTTTTTTCTCGTTTTTTGGGAGTTTCTTTTTATAATTATCATAGTCCGGCTTATGCTTTAAATGTTCCTCCTTTGCCGGATTCTTTTACTGAAGAGGCTTTTATTATAGGTCTTCATTGGAAGATTATTAGTAAGGATACTCCTTCTTACAGTTATCGTCGGGTTGGTTATGGTTATCATAGTAAGTAGTTTTTTTTGTAGATTTAGGTTAAATTAAAACTATTAGTTTTCAAAACTAAAGATTTTGTTCTATTAGAGCTTTTAAAAATAATGATTT
			TTGGGTTTTTGGGTTTTTTGTTTATTTTTTTTTATGTTAGGGTATTTTTTGCTTTTGTTTTTTTTTGTTTGAGTTTTTTGGATTGGGATCCGTTGAAAAGTTGTGTTATAATGTGTTTAGGTGTTATGTCTATAAGTTGTTATGTTTCTTTAGGTGTTCATGTATGGTATTCTTATTTTGTTGTTTTAATTTTTTTTAGTGGTATTTTTTCTTTGTTGACTTATTTTTGTAGTATGAGTAATTTTATTTTTTATTATAATTATTTTTTTTTTTTTTCTTTGTTTTTGGTTAGTTTTTTTTTTGTATTTGTTGTAGATTTTGATTTTTCTTTGTTTTTTTCTGATTTTAATTTTCTTTATGTTTGTTATGATTTTAGTTATTATTATGTTTTTTGAGTAGTTTTTATTTTGTTTTTATTTTTGATTTTGATTAGATTTAGACTTAATGGTTTCGGTTATATGCGTAGTTTGTAGTAGGATGAAATATAAAATAGATTTTACTATATCTGATTACGGCTCAGCTAGAATTATATTTTTTTGGATTTAGTTTAATTAAAATTTTTGTTTTTGGATCAAGAGATGTTTCCAAGGTTATTGCTATTTTTAATTCTTTAGTTTTTTTGCCTGCTAGTTTTACTTTAAGTTATATGTGGAATTTTGGTAGTATGTTAGGCATTATGTTGATGTCTCAGATTTTAACTGGTTTTTTTTTGACTTTTTATTATACGGCGGGGGRAGCTTTTAGGTCTGTTCAGTATATTATGTTTGAGGTTAATTTGGGCTGGTTGCTGCGTATTATGCATTCTAATGGGGCTTCTATGTTTTTTTTATTTATTTATTTACATATTTTTAAGGGTTTAATTTATGGTAGATATCGTCTTATTGGTGTGTGATTGAGTGGTATTTTTATTTATTTTTTATTAATAGGTATTGCCTTTACTGGTTATGTTTTGATTTGAGGCCAAATAAGTTATTGGGCGGCAGTAGTTATTACTAGTCTGATGACTTCTGTTCCTTATTTGGGCAAGTATTTGGTTTGATGGATTTGGGGGAGTTTTAGTGTTTGTGAGAACACTTTGAAGTTTTTTTATTCTGTTCATTTTATTTTACCTTGGTCTTTGATAGTTTTAGTTGTTTTTCATTTGTTTTTTTTGCATTTTACTGGTTCTAGTTCTAGTTTGTATTGTCATGGAGATTATGATAAGATTCATTTTTTTCCTAGTTTTTGATTGAAGGATGGTTTTGATATTTTTTTTTATTTTTTTTTGATTTTGTTTAGACTTTATTTTTCTTTTGATTTAAGTGATCCTATGATTTTTGTGGAGTCTGATTCTATGGCTAGTCCTGCGCATGTTGTACCTGAGTGGTATTTTTTATTCGCTTTTACTATTTTACGTTCTGTTCCTAGTAAGTTATTGGGGGTTATTTTAATATTTAGTTCTGTTTTTGTGTTAACTATTCTTATTTGACCTGGTAGTTATCGTTCTATTTTAGATAATTTTTTATATTTTTTTGTTATGTGTTTTGTTTGGGTTTTTTTTTGGTTAACTTGAGCTGGTCATTATCCTACTGATTATCCTTTTAACTATTTTAATTTGTTTTGTACTTTTTTTTATTTTTGTTGTATTTTTTTTGTTTGTTTGATTAATTTTTTTAGTGATAAGTTGTTTAGTTAATTGTATTTTTAGTATAATAAGTATGGCAAATTTAGGTTTTGTTGGTTATTAATATAATTTTGTTGAAGTTTCGTAAATATCATAAAATGGAGTATAGTTATTATCCTTTGATAGTTGGGGTGGGTATTTTAGGTTTTGATGTTAGTTTGGTTTTATTTATAGGTATAGGTATGTTTTATTCTATTTTTATTTGTTTTTTGTATTTGGTTTATGTTTTTTTTTTGTGGATTAAGGATGTTATTTTAGAGGATATTAGTGGTCAATATTCTTTCTATGATTATCGTATGTTTAACCAAGGTTTTCGTTTGTTTCTTTTTAGTGAATT
			AACTTTGTTTGTTTCTATTTTTTGAACTTTTTTGGATACGGCTTTGTGTCCTTTAACTTGGTTAAGTGGGGTTTGGTCTCCATTGGGGATTTTATCACCTGATTATTTGGGTTTGAATGGTATGGCTAGTTTATTTTTAATAATGAATAGGCAAGTTTTGAAGTATTCTCGTCGTTATTTGTGTTTGAATAGTTCTAAGTGTGAAGAGTTTTTGTTAGTTTGTATTTTTATTGGAGTTGGTTTTTTGTGTTTTCAGTTTTATGAATATAATAACAATTCGTTTGTTATGAGTGATAGTGCTTATGGTAGTATTTTTTATATAGGTACTGGTTTGCATGGTTTGCATGTTTTTGTTGGTGTTTGTTTTCTTATTGTTAATTTTTTTCGTGTTAAGTTGTTCAACTTTAATTGATATCATATCCAGGCTTATGATATATCTATTGATTATTGGCGTTTTTTAGAGTGAATGTGAGGTGTTATGTTTTGTTTATTATATGTTTGAGGTTCTTAATTTCTTTGTTGTGGAGGGATATTTTACTTTTTACTTTTTTTTTACTTTTTTTTTATGATAATATTTTTTATTTATGTGTTTTGTTTTTTGATTTTAAGTTTTTAACATTTTTTCAATACACTATATTCTATAGTGTTAGTAATTATTAGTATAATAATTACTAAAATAAATTCAATTCCCAGAGTATTATATTACTTAATAATATAATACTCTATTGGGAATTGAATTTAATATAACGTAAATATCTCTCTCAAATAAAAAAAAGAAAAATTTATATATAAGTAATATAATAATAAATAAATTGTTGTTATTGTGTATATATTATAAATAAAATTATATTTGATTTGCATTCATAAGATATTTATACACGAGATTTGTTAAACTTTATAGTATAATAAGTATAGTCGTTTTAAGCACGGTTGGTTTTTAAGTTAGAATTTTTAGTATAATTTTTGGTACGGTTAATTGTTGATTAGCAGGTTTTGAAGTTCTTTTTTTTTTGAAATATGGTAGGATAAAGAAAAAAGTCTGTGAGATTCATATTTTCGAGGTAATCCATATTTAAAGGATTATTTTAAGTTTAGAATTTTTGACTCTTAATCAAAAGGTTTGTTTCTTTATTGTTTTTATTTTTTTTTTCTTTTTTATTTCTTTTTTTTAAATATGAGCGTTTAGTATTTATTTTGTTGGGTATTGAATTTTTGTTTTTTTCTCTGTTAGTTTATTATGTTTTTTTGTTTGAGTCTGTTATGTTTTTTTATTTTTTGTGTTTTGGTTTAATGTCTGGTGTGTTAGGTTTGGTGATTTTTTTTTTTTGTGTTAAGGGTTTTGGTGTAGATAAGGTTATGTTTTATTTTTTATAATTTTAAGTTTGATTTTGGTTTAGGTTGTATTAAGATAGTATTACTTATTTTTAGTTTACTTAGTGTGTTAATTTTTGTACACTGGTAGTTTTTTGATTGTTTTATTAACGTTCCAGAATAATCGGCTATGCGTTTTAATTTTTGACTCTATTTGTTGTGGTGCTATGAGTTTTTAGTTTGTTTTTATATTGTTTTTTGTAAAATATTTTAATTTTTTTTTTAGTTTCTTATGGTATCAAAAATTTGTTTTTTGAACTGGATTAGTACCCAGGTAATCAAAATTTAATAATTCGGGAGTAAAGTTTTATTTAAACCGAAAAAATATTGACTGACTTTAGATTTTTCTTTGGAATATGTGATTTGCTGGAGAGCCCTCTTTTTTGGTGAATTTTGTTGGCACATGTATGATTGTTTAGTTTTTATTTTATTTTGTAATGCTTTATTGTTTTGGCATTAAAAACAGATATATATTTGGCTTATGAATTTATGTTTCATGTGTTACTATTATGAATTTTTTTTGGATTAGTTTTTTATTTTTTTTTGAAATTGGAAAAGAAAGTAATTTTTTCTTAATGTTTTAATGAATTTAATAAATAAGGTGGTACAAACCATCCGTCAATGGCCTA
			AAGGGGCGTAAGTTGTAGTATGGTAGAAGTAAGGAAACTTGTTTCTATTTTTTGAAGTTTTAGTTTATTTTTTTTTAGAATAAAGAATTGTAAATTCTTAGGATTTTGCTTTGGTTATTTTTTATTATTTGGGGTTGTTGGTTATGATTGTTTTTATTTTGCAGGCTATTGCCTTTTTAGTTTTGTTAGAGCGTCATTTTTTGGGTGGTTCCCAGTGTCGTGTTGGTCCTAATAAGGTGGGTTATTGTGGTGTTTTGCAGGCTTTATTTGATGGCTTAAAGTTGTTAAAGAAGGAGCAGTTGTTGTTGTGTTTTTCTTCTTGGTTATCTTTTTTGTTTATGCCTATTTGTGGTTTTGTTTTGATGGTTTTTTTTTGATTTACTTTACCTTATTTTTTTTCTTTTTTGTCTTTTGAATATTCTGGTGTTTTTTTGTTTTGTCTTATAGGAGTTTCTGTTTATTTTATTATGCTTTCTGGTGTTTTTAGTGGTAGTAAGTATTCTCTTATTGGTGGGTTGCGTGCTTGTGTTCAGAGTTATTCTTATGAGATTGCTTTTTCTATTTATTTGTTAGTTTTTTTGTTGTTTAATAAGGGTTTATGTTTGTCTTTTAGTTTTTGTTTATTTTTTTTTTTGTTTTTTTTTCCTTTTTTTTGTTTGGTTCTTGTTGATTTGCATCGGGCCCCTTTTGATCTTTCTGAGTGTGAAAGTGAGCTGGTAAGGGGGTTTAATGTTGAGTACTCTGGAGTTGGTTTTGCTGCTTTGTTTTTAGGGGAGTATGGTAATTTACTTTATTTTGGTTGTTTGACTTCTAGTTTGTTTTTTGGTATAAGTTTTTTTTTTTTTTATTTTATTGTGTGYATGATTGTTTTTTCTCGTAGAGCTTATCCTCGTTTTCGTTTTGATAAGTTGATGGGTGTTTGTTGGTTTTTGTTTTTGCCTATTGGTTTTTATTTTTTTGGTTTGTCTTTTGTTGTTTTTATGTTGTGCTTATTTAGTTTAATTTTTTAGAATTATATTTTGAAAAGATATGGGTATTTTTAGGCAATTTTGTTATTTTTTTTTATTTGATTTTGATTGGTTTTTTATTTGTTTTATATGGAGTTGAGTAAGTTTAGTAGTTTGGGAATTTTAGGTGTTTTTGTTAATGTTTTAGTTTCTAGATTTTCTCATCAGGGTTTTCAGTCTAACGTTTTTTTTAAGTTTGTTGTTTTTTTTCTCTTGGTTTTTTGAATGAGAGGGTTATTGTTTCCTTTGTTTAGTCCTTGAGCTTGTGTGGGTTTTTTGTTTTTTATTACTAATTTTTCTTGATTGGGTGTTCGTACTTTTACTTTAGCTGTTGATAGTTTTTTAATTTTTTTTGAAAGGGATCATTCTTGGGAGTGGTTTTCTAGGTTAGTTATGTTTTTTTCTCATTGGTTAAGATTTTTGATGAGGGGGGTAGCTTTAACTTTGCGTATTAGTATTATTTTTTTAATTGGTCATTTTTTAATGTTTACTGTTTTGGATATGAGTGTATTTTATTCTTTGTTTTTTTTGTTGTTAGTTGTTCCGGTGGAGTTGTTTTTTGCTTTTTTACAGAGTTATATTTTTTTGACTTTGGTTTGTATGTTTTTACTTAATATGATTTAGTTTAAGGGTGGTTNTGTTATAGTAGTTTAATTTTAGAATTTTGTTTTGATGGGACAGAGGTTATTATAATTTTTTTGTGGCTTTTTAGTATTATTTTGGTATTTTTGTTTTCCAAACAAAGGGTTCTTAAGCTAATAATTTATTTGCAGAATTATGTGTTTCCTATTCCCGGAAATTCTTATGTATTTTGTTGTTATTATATTCATAATTACTATTCTCACATTATTTTTTTTGGTTTTTTTGTAATGTTTTTGGTTAGTGGCGGGATTTATTTTTTTGGTAATTCTTTTAAGTTTAATTTGAAGCGTAGAGATAGTCGTATAATTGAGTTAATTTTACAGGTGTTAATTGTTAATTTTTTAATTATGA
			TGGCTGGTCCTGGTTTTTGGTTGATTCAATATCAGGGACGTATATTTCGTCAATCTGAGTTGACTTTGAAGGTTATTGGTCACCAATGGTATTGAAGTTATGAATATGGAGATAGTGGAAAATTATGTTTTGATTCATTTATGAAGTCTTTAGATGATTTGTCTTTAGGGGATTTTCGGTTATTTGATGTTGATAATCGGTGTGTTTTGCCTGTAGGTGTAAATGTTGGTGTGTATTGTACTTCTAGTGATGTTATTCATTCTTTTGCGATTCCTAAGTGTTTTATTAAGATGGATGCTTTARATGGTTTGTTAACTAAGGTTACTTGTAGTTTTTCTTGTTCTGGTTTGTTTTTTGGGCAGTGTTCTGAAATTTGTGGTGCTAATCATAGGTTTATGCCTATTGTGTTGGAGTTGACTTCTTTGGAGTGTTGGAAGGGTTGATCAGTAAATTATTTATTGGGTTAAATTTTCTAGTTTAATTATATTTAAAATATTTAGTTGTGGTCTAAAAGATTTGAAAATTTTTGTTTTTTAAGTTTTATTATTTGGTATTGCATATCAGTAGAAGTTTTTATCATAGCTATGAGTAATAGAATTAAAATGGTTAAATTGAATTTGTTTTTTTTTTACGAAATTAATAATATTTTTATTTAGTATTGATATAACGTATTTTTATTTCTGTTTAYTTGTTATTTATAGGTTAAGTTATATTATTTTTTGTTTGTAAATTTTTTAAATTTTTGTTGTTGTTTTATAAATGTTGTGTGTTTTACATAGATTTTTATTTTTTTTTTTTTTTTTTTTTTTTGATTAATTTTTTAATTGATTTATGATTTTTACTTTAGTAATTTTTATTGTTTTGATAGGTTTGTTTTTGAATTTATGTTTTTGAACTGGTTTTGTTGCTAAATGTTTATTAAAAACTTAGGTTTTTATGTAAAATTGTCTTCTGCTCTATGAGTTTTTAAATGGCAGCCTTAGCGTGATGGCATAAAAGTAGCGTAAGTGATTTGTTTTTTTAATGGTTTCAAGTATGAATGAAGTTTTTAGCAGCTTTTTTATTTACTTTTTGTTTGAATTATTTTTTTAATTAAAAATTATTAGTTAAGGTATTACAAAGATAAGTCTTCGGAAATTTTGTTTTGAATTTTGAAATTTTTATTTTTAATTTTTTCTTGGGGATGGATTTTAAGAAAGTTTTATACTATTGTTATTATTAAAAATTACTCCGGAGTTAACAGGGTTGTAGACATATAAATAGGTTTTTATATTAGTGTGCTGCGCTACATCGATGTTGTATATTTTTTTTGATAATGGAGAGGTTTTTTTTGTTTTGAGACTGTTCTTCTTGTATAAAAAATTGACTTGATATTAGTTTAGTTCGTCGTGAGACAGAGCGGTTTATCTTGTGTATTTTTGGTGCTTGGCGGTGTTAGTACGAAAGGAATGCAATGTGGGTTTATATTTATGACTTTTTTATTTTGATGGATTTTTTCTTTTTTTAAATTTTATTGTTATTTTTTTTTTTTCTTTTTTGGTTCCTTTTGGTATGTATTTGTTGTCTTTTTTTGTGTCTTTTAAGGATTTTTATGGTGCTAAATTAAGTTCTTATGAGTGTGGTTTTGATGTTGTGAAGAAGGTTCATGTTGGTTTTAATTTGGTTTTTTTTTCTATTGTTTTGTTATTTGTTGTTTTTGAGTTGGAAGTTTTGATTTTTATTATTTTGATTCAGGGTGATTTTTATAGTTTGTTGTCTTTTTTTGTTTTTTTTTTTTATGTTGTTTTTAGTTTTTATATGGAGTGGTGTTTTGGTAAGTTGATTTGGTTTTGTTAGGGGTTTTTAGTATAATTTTTAATACTTTTGATTGCAGATCATTTAATTTATAGCCTTGAGTTAATTTTTTAAGTTTTGAAAACTTTTATTAGATTTTTGGTCTTTAACTTGTTTTTTTTTTTGCTGAAATAGTTTAAGTTTTAAAATGAGATGTTAGGGGCGTT
			TGGATTTTTTCAGTTTTTTTAAAGATTTAGTATATGTTTTTTTGAGTATTATTTGTTGTCTGCAAATAGGATTTGATCTTTTTGGTCTTTTAGTTTATTTTGGAATTTTTTATTTACTATAAAAAGGTTTTGTAGACTTTTGTTATTGTTTGTTTGATATGTTCTTATTTTTTATTTTTTTTTGGTTGTTATTTTTTTGTTTGTTCCTTATGGTAAGTGGAGTTATAGTTTTGGTTTTAGTGATTATTTTAATTTTACTTTTATTTATAATTTTGAGGTTTGTTTGTTTTTTTTAGTTTTGTTGTTGGTTTCTTTTATGGTTTTTGTTTATGGTTCTTTTTATATGGTTGGGGTTTCTCGTTTGTTTTATTTTTTTTTTTTTTTATTTTTGTTTGTGTTGAGGATGGGTGGTTTGATTGTTTTTAGGGGTAGTATTGTTTTAACTTTGGTTTTTTGAGATTTTTTGGGGGTTAGTAGTTTTTTTTTGGTTTTGTTTTATGGTAATGTTAGTGCTCGGAGGGGTGCTATGAGTACTGTGTTTACTAATCGTATTGGTGATTTTTGTATTTTTTTGTTTTTTAATGGTTTTGTTTTGTTTTCTATGAGTTTTTTGTCTTATCAGTTTTTTGGTTCTTTGTTAGTTTTTATGTTGTTTGTTTCTTCTATTATTAAGGGTGGTCAGTATCCTTTTGGTAGCTGGTTGCCTAAGGCYATGGCGGCTCCTACTCCTGTTAGTTGTTTGGTTCATAGTAGTACTTTAGTTACTGCTGGTGTTATGTTGATGGATTGTTATGTTTATGTTTCTTTGAATTCTGATGTTTTGTCTTTTGTTTTTTATGTTGGTTTTTTTACTATGGTTTTTTCTGGTTTTTGTGCTTTGGTAGAGGAGGATGCTAAGAAGATTGTTGCTTTGAGTACTATGTCTCAAATTGGTTTTTGTTTTTTGGCTATTGGTAGGGGTTTGCATTATTTGTCTTATGTTCATATGATTAGACATTCTTTTTTTAAGAGGTTATTGTTTATGCAGATGGGTTATTTGATTTTTATTAATTTTGGTCAACAGGATTATCGTGGTTATTCTTTTTTTGGTTTTTGTGCTCCGGTTTTGGTTCAGTTGCAGATTTTTTTATCTGTGTTTTGTTTGTGTGGTTTGTTGTTTACTAGGGGTAGTTGTAGTAAGGAATATTTTATGTCTCGTTTTTATTATGATTCTTATGGTTTTTTTTTAGTTTTTTTTTATTTTTTTGGTGTATTTTTGACTTTTTGTTATTGTTATCGGATGTTTTTTTTGTTTCGTGTGGGAGCTTTTGGTTTTGATTATGTGGGTTTTTCTAGTAAGTTGTTTTATTTTTCTTGTTTTTTTTTGGTTTTTTTTTCTGTTGTTTTTACTTTTTGGTGGGTTTTTAGTTTGTTGTCTTTTTCTGTGGCTTTTAATCGTTTTGAGTTTTTGGTTGTTTATTTTTATTTGTTTTTTGTTTATTGTTTTTGTGGTTATTTTTTTCGTTATTTTGTGGTTGAGTTTAAGGGTAAATTTTTTATAGACCATTATGCTTGTTTTATTTATAAGATTTTTCCTAGTTTTTTTTATTTTGATGTTTTTATTATGGGTTTTAATTATTTTTTTTTTGGTTTATTTCGTTTATTTTCTTTTTTTTTTTTTTNTTTGTTTCGGGGGTTTT
		</sequence>
		<sequence>
			<taxon idref="Onchocerca_vulvulus_ERR070028"/>
			NKNATATTAGTATAATTTTATTATTTTTAATTTTCGATTAAAAGATTTTTTATTATTAGTAGGTTTTTTGTTAGTTTTCTAAACTGATTTTGAGTTTTTTGCTCGTCTATTTTGTTATTTTTTGTTTTTTTTTTATTATTGTTTTTGAGTTTTATTAATTTTTGTGTTGTTGATTATATTGTTTGGTGGAGGATTTTTGTTATTTGTACTTTTGTTTTTGTTTTTTTTGTTGGTGGTGAGTTGGGATTTAGAAGTTGTTTGGTTAATTATTATGTTATTCAAGAAGTTTGTGGTTATTATTTTTTGGTTTTTGATGGTTGGAAGTTGCAATTTTTATTGCTTATGTTGAAGTCAGGTTCTTCTCCTTTTCATTTTTGACTTTTTAGTGTTTTGGGTGGTTTGAATAAGTGGTTTGTTTTGTGGTTTTTAACTTTGCAAAAATTGCCTTATTTTGTTGTTTTGGTTAATTTTTGTGGTGATTTTTTTTTTTTGTTTTTGTTTTTTGGTATGATTTTTTGTTATTTTCAATTTTTTTTGTTGCGTAGTTATCGTGATTTGCTGGTTGTGGGYTCTGCTGAATCTTTTAATTGGTTGTTATTATTGGGTATTTTTTCTTTTAATGAAGTGTTTGTTTTGTTTTTTTTTTATTATTTTGTTATATTTTTTGTTATTTCTTATGTGTATGGGGGATTTTTGGATTTTTTGAGTTTAGAGATATTGATGTTTTTTTTTAATGTTCCTTTGAGGATTACTTTTTTTTTGAAGGTTATTGTGTTGTTTGGTTCTTCTTTTTTTGTTGGTTTTTATTATTTATTTTTGTTGTTGTTTATGCCTTTGATGTCTTTGGGTGTGGGTTATTTGTTTTTTTTGGTTTCTATGATGAGTTTTAATTGTGGTTTTAAGTATTATGATTATTTTGTTTATGTTTTGTTTTGTATTGGGCTGTTGTCTTGTTTTTAGGTTTTTTGCTGTTTTAGTTTAATTTTTTAAAATTCCTAATTTGTAATTAGGGGATTAATCTCAGTTTGTTGTATTTGTTTTTTTTTGTTGTYTTGTTGTTTTTTTTTAGTCCTTTTTTATTTTTTGTTTTTTTTATGTTTTTTGTTTTATATGGGTTTTTTGATTATTCCTGGTTTGGTTGTTTGTTTTTTTTTGATTCTTTTAATTTTGTTTTTTTGTCTTTTATGAGTGTTTTTGTTATGGGGTTTATTTGTGTATCTGAATTGTTGAGTGGTTTAGTTTTTTATAGTTGCCTTGTAGTGTTTTTTAGTGTTTGTTTTTTTTATTCTGGTAGTTTTTTGATATTGTATGTTTTTTATGAGTTGACTATAGTACCTATTTTGTTTTGTTTGTTAGGGTATGGTCGTCAGGTGGAGAAGATTAGGGCTTGTTATTATTTAATTTTTTATACTTTATTTTTTGGGATGCCTTATTTGTTTTTGTATAGTCATGTTTTTTTTTTTTTGAATTTTGTTTATTATGATTTTTTTGTTTCTTATGAATTTATTTTTTTGTTAAGTTTGTGTTTTTTGGTAAAGTTCCCTGTTTATTTTTTTCATGTTTGATTGCCTAAGGTTCATGTTGAGGCCCCCACTAGTGCTAGAATGATTTTGGCTGGTGTTATGTTGAAGTTGGGGGGAGCAGGTGTTTATCGTATTAGTAAGTCTTTAAATTTTTTTGGTTTTGAAATGTTGATTTTTTTTTCTTTAATTAGGATGGTTTTTTGTTCTTTTATTTGTGTTGTTCAGAGGGATTGTAAGTCTTTGGCTGCCTATTCTTCTGTTTGTCATATGGGTTTTGTGTTGCTTTCTGAGATTAGTATGGTTTATTATGGTAAGTCTATAGCTTTGGTGATGATGTTGGCTCATGGTTATACTTCTGTTTTGATGTTTTATTTTATTGGTGAGTTTTATYATATTGCTAATAGGCGTTTAATTTATTATTTGCGTGGATATTTTAATGTTAGTATGTTGTTTTGTTTGATGTTTTGTTTGACTATG
			GTTTCTAATTTTAGTTTTCCTGTGTCTGTTTCTTTTTTTTCTGAGTATTTGATGTTGAATTTTTTTAGATCTGTTTTTTATGTTGGTTTTTTGTTTTTGTTTTTTTATTATTTGGTTTCTTTTTATTATTCTGTTTATATTTTGGTTTGTTTTTTGGTCGGCGGTAAGGTGAGTTATGTTTGTGATGGTCGTAGTGTAGTTTGTTTACCTTTGGTTTTTATGATATATAATTTTTTTTGGTTTATTTTTGTTATTTAATATGAATATTTTTTGTGGAATGACTTTTGGCAATAGTATGAAGCAGAGTATTATTAATACTGTGAATCATAAGACTATTGGTACTTATTATATTGTTTTAGGCTATTGGGCTGGTTTAGGTGGTTCTGTTTTATCTATGTTGATTCGTTTTGAGTTGTCTAGTCCTGGTGGTCATTTGTTTTTTGGAAGTGGTCAGGTTTATAATTCTGTTCTTACTATGCATGGTGTTTTGATGATTTTTTTTTTAGTTATGCCTATTTTGATTGGTGGTTTTGGTAATTGGATGTTGCCTTTGATGTTGGGGGCTCCTGAGATGGCGTTTCCTCGGGTAAATGCTTTATCTTTTTGGTTTACTTTTGTGGCTTTATTGATAGTTTATCAGTCTTTTTTTATTGGGGGTGGTCCTGGTAGGAGTTGGACTTTTTATCCTCCTCTTAGGGTTGAAGGTCAACCAGAATTGTCTTTAGATACTATGATTTTAGGTTTACATACTGTAGGAATTGGTTCTTTGTTGGGTGCTATTAATTTTATGGTAACTACTCAGAATATACGGTCTACTGCTGTGACTTTGGATCAAATTAGTATGTTTGTTTGGACTTCTTATTTGACTTCTTTTTTATTAGTTTTATCTGTGCCTGTTTTGGCTGGTTCTTTATTGTTTTTGTTGTTGGATCGTAATTTTAATACTTCTTTTTATGATACTAAGAAGGGGGGTAATCCTTTGTTGTATCAGCATTTGTTTTGATTTTTTGGTCATCCTGAGGTGTATGTTATTATTTTACCTGTTTTTGGTATTATTAGGGAGGCGGTTTTATTTTTGACTGATAAGGATCGTTTGTTTGGTCAGACTAGGATGACTTTTGCTTCTATTTGGATTGCTGTTTTAGGTACTTCTGTATGGGGCCATCATATGTATACGGCTGGTTTGGATATTGATACTCGTACTTATTTTAGTGCTGCTACTATGATTATTGCTATTCCTAGGGCTGTTAAGATTTTTAATTGATTGGGTACTTTTTTTGGTTCTAATCAAAAGATGCAGCCATTRTGATGTTGAACTTATAGTTTTATTTTTCTTTTTACTGTGGGTGGATTAAGTGGAATTATTTTGAGGGCTGCTAGTTTGGATATTATTTTGCATGATACTTATTATGTTGTGGCTCATTTTCATTATACTTTGAGTTTGGGTGCTATTTATGGTATTTTTTGTGGTTTTTGTTTGTGACTTCCTTATATGTACGGTATTTCTTTTGATAGGGTTATGATAATAGCTGTTTTTGTTTGTTTTTTTGTTGGTACTAATATAACGTTTTTTCCTATGCATTTTGCTGGTTTACAGGGTATGCCTCGTAAGATTTTGGATTATCCTGATTGTTATTCTACTTTTCAGATCATTTCTTCTTTAGGTTCTGTTATTACTTTTGTTGGTTTTGTTTTGTTTAATTATTTGTTGATTGATTCTATTTTTTTTTCTCGTTTTTTGGGAGTTTCTTTTTATAATTATCATAGTCCGGCTTATGCTTTAAATGTTCCTCCTTTGCCGGATTCTTTTACTGAAGAGGCTTTTATTATAGGTCTTCATTGGAAGATTATTAGTAAGGATACTCCTTCTTACAGTTATCGTCGGGTTGGTTATGGTTATCATAGTAAGTAGTTTTTTTTGTAGATTTAGGTTAAATTAAAACTATTAGTTTTCAAAACTAAAGATTTTGTTCTATTAGAGCTTTTAAAAATAATGATTT
			TTGGGTTTTTGGGTTTTTTGTTTATTTTTTTTTATGTTAGGGTATTTTTTGCTTTTGTTTTTTTTTGTTTGAGTTTTTTGGATTGGGATCCGTTGAAAAGTTGTGTTATAATGTGTTTAGGTGTTATGTCTATAAGTTGTTATGTTTCTTTAGGTGTTCATGTATGGTATTCTTATTTTGTTGTTTTAATTTTTTTTAGTGGTATTTTTTCTTTGTTGACTTATTTTTGTAGTATGAGTAATTTTATTTTTTATTATAATTATTTTTTTTTTTTTTCTTTGTTTTTGGTTAGTTTTTTTTTTGTATTTGTTGTAGATTTTGATTTTTCTTTGTTTTTTTCTGATTTTAATTTTCTTTATGTTTGTTATGATTTTAGTTATTATTATGTTTTTTGAGTAGTTTTTATTTTGTTTTTATTTTTGATTTTGATTAGATTTAGACTTAATGGTTTCGGTTATATGCGTAGTTTGTAGTAGGATGAAATATAAAATAGATTTTACTATATCTGATTACGGCTCAGCTAGAATTATATTTTTTTGGATTTAGTTTAATTAAAATTTTTGTTTTTGGATCAAGAGATGTTTCCAAGGTTATTGCTATTTTTAATTCTTTAGTTTTTTTGCCTGCTAGTTTTACTTTAAGTTATATGTGGAATTTTGGTAGTATGTTAGGCATTATGTTGATGTCTCAGATTTTAACTGGTTTTTTTTTGACTTTTTATTATACGGCGGGGGNAGCTTTTAGGTCTGTTCAGTATATTATGTTTGAGGTTAATTTGGGCTGGTTGCTGCGTATTATGCATTCTAATGGGGCTTCTATGTTTTTTTTATTTATTTATTTACATATTTTTAAGGGTTTAATTTATGGTAGATATCGTCTTATTGGTGTGTGATTGAGTGGTATTTTTATTTATTTTTTATTAATAGGTATTGCCTTTACTGGTTATGTTTTGATTTGAGGCCAAATAAGTTATTGGGCGGCAGTAGTTATTACTAGTCTGATGACTTCTGTTCCTTATTTGGGCAAGTATTTGGTTTGATGGATTTGGGGGAGTTTTAGTGTTTGTGAGAACACTTTGAAGTTTTTTTATTCTGTTCATTTTATTTTACCTTGGTCTTTGATAGTTTTAGTTGTTTTTCATTTGTTTTTTTTGCATTTTACTGGTTCTAGTTCTAGTTTGTATTGTCATGGAGATTATGATAAGATTCATTTTTTTCCTAGTTTTTGATTGAAGGATGGTTTTGATATTTTTTTTTATTTTTTTTTGATTTTGTTTAGACTTTATTTTTCTTTTGATTTAAGTGATCCTATGATTTTTGTGGAGTCTGATTCTATGGCTAGTCCTGCGCATGTTGTACCTGAGTGGTATTTTTTATTCGCTTTTACTATTTTACGTTCTGTTCCTAGTAAGTTATTGGGGGTTATTTTAATATTTAGTTCTGTTTTTGTGTTAACTATTCTTATTTGACCTGGTAGTTATCGTTCTATTTTAGATAATTTTTTATATTTTTTTGTTATGTGTTTTGTTTGGGTTTTTTTTTGGTTAACTTGAGCTGGTCATTATCCTACTGATTATCCTTTTAACTATTTTAATTTGTTTTGTACTTTTTTTTATTTTTGTTGTATTTTTTTTGTTTGTTTGATTAATTTTTTTAGTGATAAGTTGTTTAGTTAATTGTATTTTTAGTATAATAAGTATGGCAAATTTAGGTTTTGTTGGTTATTAATATAATTTTGTTGAAGTTTCGTAAATATCATAAAATGGAGTATAGTTATTATCCTTTGATAGTTGGGGTGGGTATTTTAGGTTTTGATGTTAGTTTGGTTTTATTTATAGGTATAGGTATGTTTTATTCTATTTTTATTTGTTTTTTGTATTTGGTTTATGTTTTTTTTTTGTGGATTAAGGATGTTATTTTAGAGGATATTAGTGGTCAATATTCTTTCTATGATTATCGTATGTTTAACCAAGGTTTTCGTTTGTTTCTTTTTAGTGAATT
			AACTTTGTTTGTTTCTATTTTTTGAACTTTTTTGGATACGGCTTTGTGTCCTTTAACTTGGTTAAGTGGGGTTTGGTCTCCATTGGGGATTTTATCACCTGATTATTTGGGTTTGAATGGTATGGCTAGTTTATTTTTAATAATGAATAGGCAAGTTTTGAAGTATTCTCGTCGTTATTTGTGTTTGAATAGTTCTAAGTGTGAAGAGTTTTTGTTAGTTTGTATTTTTATTGGAGTTGGTTTTTTGTGTTTTCAGTTTTATGAATATAATAACAATTCGTTTGTTATGAGTGATAGTGCTTATGGTAGTATTTTTTATATAGGTACTGGTTTGCATGGTTTGCATGTTTTTGTTGGTGTTTGTTTTCTTATTGTTAATTTTTTTCGTGTTAAGTTGTTCAACTTTAATTGATATCATATCCAGGCTTATGATATATCTATTGATTATTGGCGTTTTTTAGAGTGAATGTGAGGTGTTATGTTTTGTTTATTATATGTTTGAGGTTCTTAATTTCTTTGTTGTGGAGGGATATTTTACTTTTTACTTTTTTTTTACTTTTTTTTTATGATAATATTTTTTATTTATGTGTTTTGTTTTTTGATTTTAAGTTTTTAACATTTTTTCAATACACTATATTCTATAGTGTTAGTAATTATTAGTATAATAATTACTAAAATAAATTCAATTCCCAGAGTATTATATTACTTAATAATATAATACTCTATTGGGAATTGAATTTAATATAACGTAAANATCTCTCTCAAATAAAAAAAAGAAAAATTTATATATAAGTAATATAATAATAAATAAATTGTTGTTATTGTGTATATATTATAAATAAAATTATATTTGATTTGCATTCATAAGATATTTATACACGAGATTTGTTAAACTTTATAGTATAATAAGTATAGTCGTTTTAAGCACGGTTGGTTTTTAAGTTAGAATTTTTAGTATAATTTTTGGTACGGTTAATTGTTGATTAGCAGGTTTTGAAGTTCTTTTTTTTTTGAAATATGGTAGGATAAAGAAAAAAGTCTGTGAGATTCATATTTTCGAGGTAATCCATATTTAAAGGATTATTTTAAGTTTAGAATTTTTGACTCTTAATCAAAAGGTTTGTTTCTTTATTGTTTTTATTTTTTTTTTCTTTTTTATTTCTTTTTTTTAAATATGAGCGTTTAGTATTTATTTTGTTGGGTATTGAATTTTTGTTTTTTTCTCTGTTAGTTTATTATGTTTTTTTGTTTGAGTCTGTTATGTTTTTTTATTTTTTGTGTTTTGGTTTAATGTCTGGTGTGTTAGGTTTGGTGATTTTTTTTTTTTGTGTTAAGGGTTTTGGTGTAGATAAGGTTATGTTTTATTTTTTATAATTTTAAGTTTGATTTTGGTTTAGGTTGTATTAAGATAGTATTACTTATTTTTAGTTTACTTAGTGTGTTAATTTTTGTACACTGGTAGTTTTTTGATTGTTTTATTAACGTTCCAGAATAATCGGCTATGCGTTTTAATTTTTGACTCTATTTGTTGTGGTGCTATGAGTTTTTAGTTTGTTTTTATATTGTTTTTTGTAAAATATTTTAATTTTTTTTTTAGTTTCTTATGGTATCAAAAATTTGTTTTTTGAACTGGATTAGTACCCAGGTAATCAAAATTTAATAATTCGGGAGTAAAGTTTTATTTAAACCGAAAAAATATTGACTGACTTTAGATTTTTCTTTGGAATATGTGATTTGCTGGAGAGCCCTCTTTTTTGGTGAATTTTGTTGGCACATGTATGATTGTTTAGTTTTTATTTTATTTTGTAATGCTTTATTGTTTTGGCATTAAAAACAGATATATATTTGGCTTATGAATTTATGTTTCATGTGTTACTATTATGAATTTTTTTTGGATTAGTTTTTTATTTTTTTTTGAAATTGGAAAAGAAAGTAATTTTTTCTTAATGTTTTAATGAATTTAATAAATAAGGTGGTACAAACCATCCGTCAATGGCCTA
			AAGGGGCGTAAGTTGTAGTATGGTAGAAGTAAGGAAACTTGTTTCTATTTTTTGAAGTTTTAGTTTATTTTTTTTTAGAATAAAGAATTGTAAATTCTTAGGATTTTGCTTTGGTTATTTTTTATTATTTGGGGTTGTTGGTTATGATTGTTTTTATTTTGCAGGCTATTGCCTTTTTAGTTTTGTTAGAGCGTCATTTTTTGGGTGGTTCCCAGTGTCGTGTTGGTCCTAATAAGGTGGGTTATTGTGGTGTTTTGCAGGCTTTATTTGATGGCTTAAAGTTGTTAAAGAAGGAGCAGTTGTTGTTGTGTTTTTCTTCTTGGTTATCTTTTTTGTTTATGCCTATTTGTGGTTTTGTTTTGATGGTTTTTTTTTGATTTACTTTACCTTATTTTTTTTCTTTTTTGTCTTTTGAATATTCTGGTGTTTTTTTGTTTTGTCTTATAGGAGTTTCTGTTTATTTTATTATGCTTTCTGGTGTTTTTAGTGGTAGTAAGTATTCTCTTATTGGTGGGTTGCGTGCTTGTGTTCAGAGTTATTCTTATGAGATTGCTTTTTCTATTTATTTGTTAGTTTTTTTGTTGTTTAATAAGGGTTTATGTTTGTCTTTTAGTTTTTGTTTATTTTTTTTTTTGTTTTTTTTTCCTTTTTTTTGTTTGGTTCTTGTTGATTTGCATCGGGCCCCTTTTGATCTTTCTGAGTGTGAAAGTGAGCTGGTAAGGGGGTTTAATGTTGAGTACTCTGGAGTTGGTTTTGCTGCTTTGTTTTTAGGGGAGTATGGTAATTTACTTTATTTTGGTTGTTTGACTTCTAGTTTGTTTTTTGGTATAAGTTTTTTTTTTTTTTATTTTATTGTGTGYATGATTGTTTTTTCTCGTAGAGCTTATCCTCGTTTTCGTTTTGATAAGTTGATGGGTGTTTGTTGGTTTTTGTTTTTGCCTATTGGTTTTTATTTTTTTGGTTTGTCTTTTGTTGTTTTTATGTTGTGCTTATTTAGTTTAATTTTTTAGAATTATATTTTGAAAAGATATGGGTATTTTTAGGCAATTTTGTTATTTTTTTTTATTTGATTTTGATTGGTTTTTTATTTGTTTTATATGGAGTTGAGTAAGTTTAGTAGTTTGGGAATTTTAGGTGTTTTTGTTAATGTTTTAGTTTCTAGATTTTCTCATCAGGGTTTTCAGTCTAACGTTTTTTTTAAGTTTGTTGTTTTTTTTCTCTTGGTTTTTTGAATGAGAGGGTTATTGTTTCCTTTGTTTAGTCCTTGAGCTTGTGTGGGTTTTTTGTTTTTTATTACTAATTTTTCTTGATTGGGTGTTCGTACTTTTACTTTAGCTGTTGATAGTTTTTTAATTTTTTTTGAAAGGGATCATTCTTGGGAGTGGTTTTCTAGGTTAGTTATGTTTTTTTCTCATTGGTTAAGATTTTTGATGAGGGGGGTAGCTTTAACTTTGCGTATTAGTATTATTTTTTTAATTGGTCATTTTTTAATGTTTACTGTTTTGGATATGAGTGTATTTTATTCTTTGTTTTTTTTGTTGTTAGTTGTTCCGGTGGAGTTGTTTTTTGCTTTTTTACAGAGTTATATTTTTTTGACTTTGGTTTGTATGTTTTTACTTAATATGATTTAGTTTAAGGGTGGTTTTGTTATAGTAGTTTAATTTTAGAATTTTGTTTTGATGGGACAGAGGTTATTATAATTTTTTTGTGGCTTTTTAGTATTATTTTGGTATTTTTGTTTTCCAAACAAAGGGTTCTTAAGCTAATAATTTATTTGCAGAATTATGTGTTTCCTATTCCCGGAAATTCTTATGTATTTTGTTGTTATTATATTCATAATTACTATTCTCACATTATTTTTTTTGGTTTTTTTGTAATGTTTTTGGTTAGTGGCGGGNTTTATTTTTTTGGTAATTCTTTTAAGTTTAATTTGAAGCGTAGAGATAGTCGTATAATTGAGTTAATTTTACAGGTGTTAATTGTTAATTTTTTAATTATGA
			TGGCTGGTCCTGGTTTTTGGTTGATTCAATATCAGGGACGTATATTTCGTCAATCTGAGTTGACTTTGAAGGTTATTGGTCACCAATGGTATTGAAGTTATGAATATGGAGATAGTGGAAAATTATGTTTTGATTCATTTATGAAGTCTTTAGATGATTTGTCTTTAGGGGATTTTCGGTTATTTGATGTTGATAATCGGTGTGTTTTGCCTGTAGGTGTAAATGTTGGTGTGTATTGTACTTCTAGTGATGTTATTCATTCTTTTGCGATTCCTAAGTGTTTTATTAAGATGGATGCTTTARATGGTTTGTTAACTAAGGTTACTTGTAGTTTTTCTTGTTCTGGTTTGTTTTTTGGGCAGTGTTCTGAAATTTGTGGTGCTAATCATAGGTTTATGCCTATTGTGTTGGAGTTGACTTCTTTGGAGTGTTGGAAGGGTTGATCAGTAAATTATTTATTGGGTTAAATTTTCTAGTTTAATTATATTTAAAATATTTAGTTGTGGTCTAAAAGATTTGAAAATTTTTGTTTTTTAAGTTTTATTATTTGGTATTGCATATCAGTAGAAGTTTTTATCATAGCTATGAGTAATAGAATTAAAATGGTTAAATTGAATTTGTTTTTTTTTTACGAAATTAATAATATTTTTATTTAGTATTGATATAACGTATTTTTATTTCTGTTTAYTTGTTATTTATAGGTTAAGTTATATTATTTTTTGTTTGTAAATTTTTTAAATTTTTGTTGTTGTTTTATAAATGTTGTGTGTTTTACATAGATTTTTATTTTTTTTTTTTTTTTTTTTTTTTGATTAATTTTTTAATTGATTTATGATTTTTACTTTAGTAATTTTTATTGTTTTGATAGGTTTGTTTTTGAATTTATGTTTTTGAACTGGTTTTGTTGCTAAATGTTTATTAAAAACTTAGGTTTTTATGTAAAATTGTCTTCTGCTCTATGAGTTTTTAAATGGCAGCCTTAGCGTGATGGCATAAAAGTAGCGTAAGTGATTTGTTTTTTTAATGGTTTCAAGTATGAATGAAGTTTTTAGCAGCTTTTTTATTTACTTTTTGTTTGAATTATTTTTTTAATTAAAAATTATTAGTTAAGGTATTACAAAGATAAGTCTTCGGAAATTTTGTTTTGAATTTTGAAATTTTTATTTTTAATTTTTTCTTGGGGATGGATTTTAAGAAAGTTTTATACTATTGTTATTATTAAAAATTACTCCGGAGTTAACAGGGTTGTAGACATATAAATAGGTTTTTATATTAGTGTGCTGCGCTACATCGATGTTGTATATTTTTTTTGATAATGGAGAGGTTTTTTTTGTTTTGAGACTGTTCTTCTTGTATAAAAAATTGACTTGATATTAGTTTAGTTCGTCGTGAGACAGAGCGGTTTATCTTGTGTATTTTTGGTGCTTGGCGGTGTTAGTACGAAAGGAATGCAATGTGGGTTTATATTTATGACTTTTTTATTTTGATGGATTTTTTCTTTTTTTAAATTTTATTGTTATTTTTTTTTTTTCTTTTTTGGTTCCTTTTGGTATGTATTTGTTGTCTTTTTTTGTGTCTTTTAAGGATTTTTATGGTGCTAAATTAAGTTCTTATGAGTGTGGTTTTGATGTTGTGAAGAAGGTTCATGTTGGTTTTAATTTGGTTTTTTTTTCTATTGTTTTGTTATTTGTTGTTTTTGAGTTGGAAGTTTTGATTTTTATTATTTTGATTCAGGGTGATTTTTATAGTTTGTTGTCTTTTTTTGTTTTTTTTTTTTATGTTGTTTTTAGTTTTTATATGGAGTGGTGTTTTGGTAAGTTGATTTGGTTTTGTTAGGGGTTTTTAGTATAATTTTTAATACTTTTGATTGCAGATCATTTAATTTATAGCCTTGAGTTAATTTTTTAAGTTTTGAAAACTTTTATTAGATTTTTGGTCTTTAACTTGTTTTTTTTTTTGCTGAAATAGTTTAAGTTTTAAAATGAGATGTTAGGGGCGTT
			TGGATTTTTTCAGTTTTTTTAAAGATTTAGTATATGTTTTTTTGAGTATTATTTGTTGTCTGCAAATAGGATTTGATCTTTTTGGTCTTTTAGTTTATTTTGGAATTTTTTATTTACTATAAAAAGGTTTTGTAGACTTTTGTTATTGTTTGTTTGATATGTTCTTATTTTTTATTTTTTTTTGGTTGTTATTTTTTTGTTTGTTCCTTATGGTAAGTGGAGTTATAGTTTTGGTTTTAGTGATTATTTTAATTTTACTTTTATTTATAATTTTGAGGTTTGTTTGTTTTTTTTAGTTTTGTTGTTGGTTTCTTTTATGGTTTTTGTTTATGGTTCTTTTTATATGGTTGGGGTTTCTCGTTTGTTTTATTTTTTTTTTTTTTTATTTTTGTTTGTGTTGAGGATGGGTGGTTTGATTGTTTTTAGGGGTAGTATTGTTTTAACTTTGGTTTTTTGAGATTTTTTGGGGGTTAGTAGTTTTTTTTTGGTTTTGTTTTATGGTAATGTTAGTGCTCGGAGGGGTGCTATGAGTACTGTGTTTACTAATCGTATTGGTGATTTTTGTATTTTTTTGTTTTTTAATGGTTTTGTTTTGTTTTCTATGAGTTTTTTGTCTTATCAGTTTTTTGGTTCTTTGTTAGTTTTTATGTTGTTTGTTTCTTCTATTATTAAGGGTGGTCAGTATCCTTTTGGTAGCTGGTTGCCTAAGGCYATGGCGGCTCCTACTCCTGTTAGTTGTTTGGTTCATAGTAGTACTTTAGTTACTGCTGGTGTTATGTTGATGGATTGTTATGTTTATGTTTCTTTGAATTCTGATGTTTTGTCTTTTGTTTTTTATGTTGGTTTTTTTACTATGGTTTTTTCTGGTTTTTGTGCTTTGGTAGAGGAGGATGCTAAGAAGATTGTTGCTTTGAGTACTATGTCTCAAATTGGTTTTTGTTTTTTGGCTATTGGTAGGGGTTTGCATTATTTGTCTTATGTTCATATGATTAGACATTCTTTTTTTAAGAGGTTATTGTTTATGCAGATGGGTTATTTGATTTTTATTAATTTTGGTCAACAGGATTATCGTGGTTATTCTTTTTTTGGTTTTTGTGCTCCGGTTTTGGTTCAGTTGCAGATTTTTTTATCTGTGTTTTGTTTGTGTGGTTTGTTGTTTACTAGGGGTAGTTGTAGTAAGGAATATTTTATGTCTCGTTTTTATTATGATTCTTATGGTTTTTTTTTAGTTTTTTTTTATTTTTTTGGTGTATTTTTGACTTTTTGTTATTGTTATCGGATGTTTTTTTTGTTTCGTGTGGGAGCTTTTGGTTTTGATTATGTGGGTTTTTCTAGTAAGTTGTTTTATTTTTCTTGTTTTTTTTTGGTTTTTTTTTCTGTTGTTTTTACTTTTTGGTGGGTTTTTAGTTTGTTGTCTTTTTCTGTGGCTTTTAATCGTTTTGAGTTTTTGGTTGTTTATTTTTATTTGTTTTTTGTTTATTGTTTTTGTGGTTATTTTTTTCGTTATTTTGTGGTTGAGTTTAAGGGTAAATTTTTTATAGACCATTATGCTTGTTTTATTTATAAGATTTTTCCTAGTTTTTTTTATTTTGATGTTTTTATTATGGGTTTTAATTATTTTTTTTTTGGTTTATTTCGTTTATTTTCTTTTTTTTTTTTTTCTTTGTTTCGGGGGTTTT
		</sequence>
		<sequence>
			<taxon idref="Onchocerca_vulvulus_ERR485008"/>
			GKWNTATTAGTATAATTTTATTATTTTTAATTTTCGATTAAAAGATTTTTTATTATNAGTAGGTTTTTTGTTAGTTTTCTAAACTGATTTTGAGTTTTTTGCTCGTCTATTTTGTTATTTTTTGTTTTTTTTTTATTATTGTTTTTGAGTTTTATTAATTTTTGTGTTGTTGATTATATTGTTTGGTGGAGGATTTTTGTTATTTGTACTTTTGTTTTTGTTTTTTTTGTTGGTGGTGAGTTGGGATTTAGAAGTTGTTTGGTTAATTATTATGTTATTCAAGAAGTTTGTGGTTATTATTTTTTGGTTTTTGATGGTTGGAAGTTGCAATTTTTATTGCTTATGTTGAAGTCAGGTTCTTCTCCTTTTCATTTTTGACTTTTTAGTGTTTTGGGTGGTTTGAATAAGTGGTTTGTTTTGTGGTTTTTAACTTTGCAAAAATTGCCTTATTTTGTTGTTTTGGTTAATTTTTGTGGTGATTTTTTTTTTTTGTTTTTGTTTTTTGGTATGATTTTTTGTTATTTTCAATTTTTTTTGTTGCGTAGTTATCGTGATTTGCTGGTTGTGGGCTCTGCTGAATCTTTTAATTGGTTGTTATTATTGGGTATTTTTTCTTTTAATGAAGTGTTTGTTTTGTTTTTTTTTTATTATTTTGTTATATTTTTTGTTATTTCTTATGTGTATGGGGGATTTTTGGATTTTTTGAGTTTAGAGATATTGATGTTTTTTTTTAATGTTCCTTTGAGGATTACTTTTTTTTTGAAGGTTATTGTGTTGTTTGGTTCTTCTTTTTTTGTTGGTTTTTATTATTTATTTTTGTTGTTGTTTATGCCTTTGATGTCTTTGGGTGTGGGTTATTTGTTTTTTTTGGTTTCTATGATGAGTTTTAATTGTGGTTTTAAGTATTATGATTATTTTGTTTATGTTTTGTTTTGTATTGGGCTGTTGTCTTGTTTTTAGGTTTTTTGCTGTTTTAGTTTAATTTTTTAAAATTCCTAATTTGTAATTAGGGGATTAATCTCAGTTTGTTGTATTTGTTTTTTTTTGTTGTTTTGTTGTTTTTTTTTAGTCCTTTTTTATTTTTTGTTTTTTTTATGTTTTTTGTTTTATATGGGTTTTTTGATTATTCCTGGTTTGGTTGTTTGTTTTTTTTTGATTCTTTTAATTTTGTTTTTTTGTCTTTTATGAGTGTTTTTGTTATGGGGTTTATTTGTGTATCTGAATTGTTGAGTGGTTTAGTTTTTTATAGTTGCCTTGTAGTGTTTTTTAGTGTTTGTTTTTTTTATTCTGGTAGTTTTTTGATATTGTATGTTTTTTATGAGTTGACTATAGTACCTATTTTGTTTTGTTTGTTAGGGTATGGTCGTCAGGTGGAGAAGATTAGGGCTTGTTATTATTTAATTTTTTATACTTTATTTTTTGGGATGCCTTATTTGTTTTTGTATAGTCATGTTTTTTTTTTTTTGAATTTTGTTTATTATGATTTTTTTGTTTCTTATGAATTTATTTTTTTGTTAAGTTTGTGTTTTTTGGTAAAGTTCCCTGTTTATTTTTTTCATGTTTGATTGCCTAAGGTTCATGTTGAGGCCCCCACTAGTGCTAGAATGATTTTGGCTGGTGTTATGTTGAAGTTGGGGGGRGCAGGTGTTTATCGTATTAGTAAGTCTTTAAATTTTTTTGGTTTTGAAATGTTGATTTTTTTTTCTTTAATTAGGATGGTTTTTTGTTCTTTTATTTGTGTTGTTCAGAGGGATTGTAAGTCTTTGGCTGCCTATTCTTCTGTTTGTCATATGGGTTTTGTGTTGCTTTCTGAGATTAGTATGGTTTATTATGGTAAGTCTATAGCTTTGGTGATGATGTTGGCTCATGGTTATACTTCTGTTTTGATGTTTTATTTTNTTGGTGAGTTTTATCATATTGCTAATAGGCGTTTAATTTATTATTTGCGTGGATATTTTAATGTTAGTATGTTGTTTTGTTTGATGTTTTGTTTGACTATG
			GTTTCTAATTTTAGTTTTCCTGTGTCTGTTTCTTTTTTTTCTGAGTATTTGATGTTGAATTTTTTTAGATCTGTTTTTTATGTTGGTTTTTTGTTTTTGTTTTTTTATTATTTGGTTTCTTTTTATTATTCTGTTTATATTTTGGTTTGTTTTTTGGTCGGCGGTAAGGTGAGTTATGTTTGTGATGGTCGTAGTGTAGTTTGTTTACCTTTGGTTTTTATGATATATAATTTTTTTTGGTTTATTTTTGTTATTTAATATGAATATTTTTTGTGGAATGACTTTTGGCAATAGTATGAAGCAGAGTATTATTAATACTGTGAATCATAAGACTATTGGTACTTATTATATTGTTTTAGGYTATTGGGCTGGTTTAGGTGGTTCTGTTTTATCTATGTTGATTCGTTTTGAGTTGTCTAGTCCTGGTGGTCATTTGTTTTTTGGAAGTGGTCAGGTTTATAATTCTGTTCTTACTATGCATGGTGTTTTGATGATTTTTTTTTTAGTTATGCCTATTTTGATTGGTGGTTTTGGTAATTGGATGTTGCCTTTGATGTTGGGGGCTCCTGAGATGGCGTTTCCTCGGGTAAATGCTTTATCTTTTTGGTTTACTTTTGTGGCTTTATTGATAGTTTATCAGTCTTTTTTTATTGGGGGTGGTCCTGGTAGGAGTTGGACTTTTTATCCTCCTCTTAGGGTTGAAGGTCAACCAGAATTGTCTTTAGATACTATGATTTTAGGTTTACATACTGTAGGAATTGGTTCTTTGTTGGGTGCTATTAATTTTATGGTAACTACTCAGAATATACGGTCTACTGCTGTGACTTTGGATCAAATTAGTATGTTTGTTTGGACTTCTTATTTGACTTCTTTTTTATTAGTTTTATCTGTGCCTGTTTTGGCTGGTTCTTTATTGTTTTTGTTGTTGGATCGTAATTTTAATACTTCTTTTTATGAYACTAAGAAGGGGGGTAATCCTTTGTTGTATCAGCATTTGTTTTGATTTTTTGGTCATCCTGAGGTGTATGTTATTATTTTACCTGTTTTTGGTATTATTAGGGAGGCGGTTTTATTTTTGACTGATAAGGATCGTTTGTTTGGTCAGACTAGGATGACTTTTGCTTCTATTTGGATTGCTGTTTTAGGTACTTCTGTATGGGGCCATCATATGTATACGGCTGGTTTGGATATTGATACTCGTACTTATTTTAGTGCTGCTACTATGATTATTGCTATTCCTAGGGCTGTTAAGATTTTTAATTGATTGGGTACTTTTTTTGGTTCTAATCAAAAGATGCAGCCATTATGATGTTGAACTTATAGTTTTATTTTTCTTTTTACTGTGGGTGGATTAAGTGGAATTATTTTGAGGGCTGCTAGTTTGGATATTATTTTGCATGATACTTATTATGTTGTGGCTCATTTTCATTATACTTTGAGTTTGGGTGCTATTTATGGTNTTTTTTGTGGTTTTTGTTTGTGACTTCCTTATATGTACGGTATTTCTTTTGATAGGGTTATGATAATAGCTGTTTTTGTTTGTTTTTTTGTTGGTACTAATATAACGTTTTTTCCTATGCATTTTGCTGGTTTACAGGGTATGCCTCGTAAGATTTTGGATTATCCTGATTGTTATTCTACTTTTCAGATCATTTCTTCTTTAGGTTCTGTTATTACTTTTGTTGGTTTTGTTTTGTTTAATTATTTGTTGATTGATTCTATTTTTTTTTCTCGTTTTTTGGGAGTTTCTTTTTATAATTATCATAGTCCGGCTTATGCTTTAAATGTTCCTCCTTTGCCGGATTCTTTTACTGAAGAGGCTTTTATTATAGGTCTTCATTGGAAGATTATTAGTAAGGATACTCCTTCTTACAGTTATCGTCGGGTTGGTTATGGTTATCATAGTAAGTAGTTTTTTTTGTAGATTTAGGTTAAATTAAAACTATTAGTTTTCAAAACTAAAGATTTTGTTCTATTAGAGCTTTTAAAAATAATGATTT
			TTGGGTTTTTGGGTTTTTTGTTTATTTTTTTTTATGTTAGGGTATTTTTTGCTTTTGTTTTTTTTTGTTTGAGTTTTTTGGATTGGGATCCGTTGAAAAGTTGTGTTATAATGTGTTTAGGTGTTATGTCTATAAGTTGTTATGTTTCTTTAGGTGTTCATGTATGGTATTCTTATTTTGTTGTTTTAATTTTTTTTAGTGGTATTTTTTCTTTGTTGACTTATTTTTGTAGTATGAGTAATTTTATTTTTTATTATAATTATTTTTTTTTTTTTTCTTTGTTTTTGGTTAGTTTTTTTTTTGTATTTGTTGTAGATTTTGATTTTTCTTTGTTTTTTTCTGATTTTAATTTTCTTTATGTTTGTTATGATTTTAGTTATTATTATGTTTTTTGAGTAGTTTTTATTTTGTTTTTATTTTTGATTTTGATTAGATTTAGACTTAATGGTTTCGGTTATATGCGTAGTTTGTAGTAGRATGAAATATAAAATAGATTTTACTATATCTGATTACGGCTCAGCTAGAATTATATTTTTTTGGATTTAGTTTAATTAAAATTTTTGTTTTTGGATCAAGAGATGTTTCCAAGGTTATTGCTATTTTTAATTCTTTAGTTTTTTTGCCTGCTAGTTTTACTTTAAGTTATATGTGGAATTTTGGTAGTATGTTAGGCATTATGTTGATGTCTCAGATTNTAACTGGTTTTTTTTTGACTTTTTATTATACGGCGGGGGRAGCTTTTNGGTCTGTTCAGTATATTNTGTTTGAGGTTAATTTGGGCTGGTTGCTGCGTATTATGCATTCTAATGGGGCTTCTATGTTTTTTTTATTTATTTATTTACATATTTTTAAGGGTTTAATTTATGGTAGATATCGTCTTATTGGTGTGTGATTGAGTGGTATTTTTATTTATTTTTTATTAATAGGTATTGCCTTTACTGGTTATGTTTTGATTTGAGGCCAAATAAGTTATTGGGCGGCAGTAGTTATTACTAGTCTGATGACTTCTGTTCCTTATTTGGGCAAGTATTTGGTTTGATGGATTTGGGGGAGTTTTAGTGTTTGTGAGAACACTTTGAAGTTTTTTTATTCTGTTCATTTTATTTTACCTTGGTCTTTGATAGTTTTAGTTGTTTTTCATTTGTTTTTTTTGCATTTTACTGGTTCTAGTTCTAGTTTGTATTGTCATGGAGATTATGATAAGATTCATTTTTTTCCTAGTTTTTGATTGAAGGATGGTTTTGATATTTTTTTTTATTTTTTTTTGATTTTGTTTAGACTTTATTTTTCTTTTGATTTAAGTGATCCTATGATTTTTGTGGAGTCTGATTCTATGGCTAGTCCTGCGCATGTTGTACCTGAGTGGTATTTTTTATTCGCTTTTACTATTTTACGTTCTGTTCCTAGTAAGTTATTGGGGGTTATTTTAATATTTAGTTCTGTTTTTGTGTTAACTATTCTTATTTGACCTGGTAGTTATCGTTCTATTTTAGATAATTTTTTATATTTTTTTGTTATGTGTTTTGTTTGGGTTTTTTTTTGGTTAACTTGRGCTGGTCATTATCCTACTGATTATCCTTTTAACTATTTTAATTTGTTTTGTACTTTTTTTTATTTTTGTTGTATTTTTTTTGTTTGTTTGATTAATTTTTTTAGTGATAAGTTGTTTAGTTAATTGTATTTTTAGTATAATAAGTATGGCAAATTTAGGTTTTGTTGGTTATTAATATAATTTTGTTGAAGTTTCGTAAATATCATAAAATGGAGTATAGTTATTATCCTTTGATAGTTGGGGTGGGTATTTTAGGTTTTGATGTTAGTTTGGTTTTATTTATAGGTATAGGTATGTTTTATTCTATTTTTATTTGTTTTTTGTATTTGGTTTATGTTTTTTTTTTGTGGATTAAGGATGTTATTTTAGAGGATATTAGTGGTCAATATTCTTTCTATGATTATCGTATGTTTAACCAAGGTTTTCGTTTGTTTCTTTTTAGTGAATT
			AACTTTGTTTGTTTCTATTTTTTGAACTTTTTTGGATACGGCYTTGTGTCCTTTAACTTGGTTAAGTGGGGTTTGGTCTCCATTGGGGATTTTATCACCTGATTATTTGGGTTTGAATGGTATGGCTAGTTTATTTTTAATAATGAATAGGCAAGTTTTGAAGTATTCTCGTCGTTATTTGTGTTTGAATAGTTNTAAGTGTGAAGAGTTTTTGTTAGTTTGTATTTTTATTGGAGTTGGTTTTTTGTGTTTTCAGTTTTATGAATATAATAACAATTCGTTTGTTATGAGTGATAGTGCTTATGGTAGTATTTTTTATATAGGTACTGGTTTGCATGGTTTGCATGTTTTTGTTGGTGTTTGTTTTCTTATTGTTAATTTTTTTCGTGTTAAGTTGTTCAACTTTAATTGATATCATATCCAGGCTTATGATATATCTATTGATTATTGGCGTTTTTTAGAGTGAATGTGAGGTGTTATGTTTTGTTTATTATATGTTTGAGGTTCTTAATTTCTTTGTTGTGGAGGGATATTTTACTTTTTACTTTTTTTTTACTTTTTTTTTATGATAATATTTTTTATTTATGTGTTTTGTTTTTTGATTTTAAGTTTTTAACATTTTTTCAATACACTATATTCTATAGTGTTAGTAATTATTAGTATAATAATTACTAAAATAAATTCAATTCCCAGAGTATTATATTACTTAATAATATAATACTCTATTGGGAATTGAATTTAATATAACGTAAATATCTCTCTCAAATAAAAAAAAGAAAAATTTATATATAAGTAATATAATAATAAATAAATTGTTGTTATTGTGTATATATTATAAATAAAATTATATTTGATTTGCATTCATAAGATATTTATACACGAGATTTGTTARACTTTATAGTATAATAAGTATAGTCGTTTTAAGCACGGTTGGTTTTTAAGTTAGAATTTTTAGTATAATTTTTGGTACGGTTAATTGTTGATTAGCAGGTTTTGAAGTTCTTTTTTTTTTGAAATATGGTAGGATAAAGAAAAAAGTCTGTGAGATTCATATTTTCGAGGTAATCCATATTTAAAGGATTATTTTAAGTTTAGAATTTTTGACTCTTAATCAAAAGGTTTGTTTCTTTATTGTTTTTATTTTTTTTTTCTTTTTTATTTCTTTTTTTTAAATATGAGCGTTTAGTATTTATTTTGTTGGGTATTGAATTTTTGTTTTTTTCTCTGTTAGTTTATTATGTTTTTTTGTTTGAGTCTGTTATGTTTTTTTATTTTTTGTGTTTTGGTTTAATGTCTGGTGTGTTAGGTTTGGTGATTTTTTTTTTTTGTGTTAAGGGTTTTGGTGTAGATAAGGTTATGTTTTATTTTTTATAATTTTAAGTTTGATTTTGGTTTAGGTTGTATTAAGATAGTATTACTTATTTTTAGTTTACTTAGTGTGTTAATTTTTGTACACTGGTAGTTTTTTGATTGTTTTATTAACGTTCCAGAATAATCGGCTATGCGTTTTAATTTTTGACTCTATTTGTTGTGGTGCTATGAGTTTTTAGTTTGTTTTTATATTGTTTTTTGTAAAATATTTTAATTTTTTTTTTAGTTTCTTATGGTATCAAAAATTTGTTTTTTGAACTGGATTAGTACCCAGGTAATCAAAATTTAATAATTCGGGAGTAAAGTTTTATTTAAACCGAAAAAATATTGACTGACTTTAGATTTTTCTTTGGAATATGTGATTTGCTGGAGAGCCCTCTTTTTTGGTGAATTTTGTTGGCACATGTATGATTGTTTAGTTTTTATTTTATTTTGTAATGCTTTRTTGTTTTGGCATTAAAAACAGATATATATTTGGCTTATGAATTTATGTTTCATGTGTTACTATTATGAATTTTTTTTGGATTAGTTTTTTATTTTTTTTTGAAATTGGAAAAGAAAGTAATTTTTTCTTAATGTTTTAATGAATTTAATAAATAAGGTGGTACAAACCATCCGTCAATGGCCTA
			AAGGGGCGTAAGTTGTAGTATGGTAGAAGTAAGGAAACTTGTTTCTATTTTTTGAAGTTTTAGTTTATTTTTTTTTAGAATAAAGAATTGTAAATTCTTAGGATTTTGCTTTGGTTATTTTTTATTATTTGGGGTTGTTGGTTATGATTGTTTTTATTTTGCAGGCTATTGCCTTTTTAGTTTTGTTAGAGCGTCATTTTTTGGGTGGTTCCCAGTGTCGTGTTGGTCCTAATAAGGTGGGTTATTGTGGTGTTTTGCAGGCTTTATTTGATGGCTTAAAGTTGTTAAAGAAGGAGCAGTTGTTGTTGTGTTTTTCTTCTTGGTTATCTTTTTTGTTTATGCCTATTTGTGGTTTTGTTTTGATGGTTTTTTTTTGATTTACTTTACCTTATTTTTTTTCTTTTTTGTCTTTTGAATATTCTGGTGTTTTTTTGTTTTGTCTTATAGGAGTTTCTGTTTATTTTATTATGCTTTCTGGTGTTTTTAGTGGTAGTAAGTATTCTCTTATTGGTGGGTTGCGTGCTTGTGTTCAGAGTTATTCTTATGAGATTGCTTTTTCTATTTATTTGTTAGTTTTTTTGTTGTTTAATAAGGGTTTATGTTTGTCTTTTAGTTTTTGTTTATTTTTTTTTTTGTTTTTTTTTCCTTTTTTTTGTTTGGTTCTTGTTGATTTGCATCGGGCCCCTTTTGATCTTTCTGAGTGTGAAAGTGAGCTGGTAAGGGGGTTTAATGTTGAGTACTCTGGAGTTGGTTTTGCTGCTTTGTTTTTAGGGGAGTATGGTAATTTNCTTTATTTTGGTTGTTTGACTTCTAGTTTGTTTTTTGGTATAAGTTTTTTTTTTTTTTATTTTATTGTGTGCATGATTGTTTTTTCTCGTAGAGCTTATCCTCGTTTTCGTTTTGATAAGTTGATGGGTGTTTGTTGGTTTTTGTTTTTGCCTATTGGTTTTTATTTTTTTGGTTTGTCTTTTGTTGTTTTTATGTTGTGCTTATTTAGTTTAATTTTTTAGAATTATATTTTGAAAAGATATGGGTATTTTTAGGCAATTTTGTTATTTTTTTTTATTTGATTTTGATTGGTTTTTTATTTGTTTTATATGGAGTTGAGTAAGTTTAGTAGTTTGGGAATTTTAGGTGTTTTTGTTAATGTTTTAGTTTCTAGATTTTCTCATCAGGGTTTTCAGTCTAACGTTTTTTTTAAGTTTGTTGTTTTTTTTCTCTTGGTTTTTTGAATGAGAGGGTTATTGTTTCCTTTGTTTAGTCCTTGAGCTTGTGTGGGTTTTTTGTTTTTTATTACTAATTTTTCTTGATTGGGTGTTCGTACTTTTACTTTAGCTGTTGATAGTTTTTTAATTTTTTTTGAAAGGGATCATTCTTGGGAGTGGTTTTCTAGGTTAGTTATGTTTTTTTCTCATTGGTTAAGATTTTTGATGAGGGGGGTAGCTTTAACTTTGCGTATTAGTATTATTTTTTTAATTGGTCATTTTTTAATGTTTACTGTTTTGGATATGAGTGTATTTTATTCTTTGTTTTTTTTGTTGTTAGTTGTTCCGGTGGAGTTGTTTTTTGCTTTTTTACAGAGTTATATTTTTTTGACTTTGGTTTGTATGTTTTTACTTAATATGATTTAGTTTAAGGGTGGTTTTGTTATAGTAGTTTAATTTTAGAATTTTGTTTTGATGGGACAGAGGTTATTATAATTTTTTTGTGGCTTTTTAGTATTATTTTGGTATTTTTGTTTTCCAAACAAAGGGTTCTTAAGCTAATAATTTATTTGCAGAATTATGTGTTTCCTATTCCCGGAAATTCTTATGTATTTTGTTGTTATTATATTCATAATTACTATTCTCAYATTATTTTTTTTGGTTTTTTTGTAATGTTTTTGGTTAGTGGCGGGNTTTATTTTTTTGGTNATTCTTTTNAGTTTNATTTGAAGCGTAGAGATAGTCGTATAATTGAGTTAATTTTACAGGTGTTAATTGTTAATTTTTTAATTATGA
			TGGCTGGTCCTGGTTTTTGGTTGATTCAATATCAGGGACGTATATTTCGTCAATCTGAGTTGACTTTGAAGGTTATTGGTCACCAATGGTATTGAAGTTATGAATATGGAGATAGTGGNAAATTNTGTTTTGATTCATTTATGAAGTCTTTAGATGATTTGTCTTTAGGGGATTTTCGGTTATTTGATGTTGATAATCGGTGTGTTTTGCCTGTAGGTGTAAATGTTGGTGTGTATTGTACTTCTAGTGATGTTATTCATTCTTTTGCGATTCCTAAGTGTTTTATTAAGATGGATGCTTTAAATGGTTTGTTAACTAAGGTTACTTGTAGTTTTTCTTGTTCTGGTTTGTTTTTTGGGCAGTGTTCTGAAATTTGTGGTGCTAATCATAGGTTTATGCCTATTGTGTTGGAGTTGACTTCTTTGGAGTGTTGGAAGGGTTGATCAGTAAATTATTTATTGGGTTAAATTTTCTAGTTTAATTATATTTAAAATATTTAGTTGTGGTCTAAAAGATTTGAAAATTTTTGTTTTTTAAGTTTTATTATTTGGTATTGCATATCAGTAGAAGTTTTTATCATAGCTATGAGTAATAGAATTAAAATGGTTAAATTGAATTTGTTTTTTTTTTACGAAATTAATAATATTTTTATTTAGTATTGATATAACGTATTTTTATTTCTGTTTATTTGTTATTTATAGGTTAAGTTATATTATTTTTTGTTTGTAAATTTTTTAAATTTTTGTTGTTGTTTTATAAATGTTGTGTGTTTTACATAGATTTTTATTTTTTTTTTTTTTTTTTTTTTTTGATTAATTTTTTAATTGATTTATGATTTTTACTTTAGTAATTTTTATTGTTTTGATAGGTTTGTTTTTGAATTTATGTTTTTGAACTGGTTTTGTTGCTAAATGTTTATTAAAAACTTAGGTTTTTATGTAAAATTGTCTTCTGCTCTATGAGTTTTTAAATGGCAGCCTTAGCGTGATGGCATAAAAGTAGCGTAAGTGATTTGTTTTTTTAATGGTTTCAAGTATGAATGAAGTTTTTAGCAGCTTTTTTATTTAYTTTTTGTTTGAATTATTTTTTTAATTAAAAATTATTAGTTAAGGTATTACAAAGATAAGTCTTCGGAAATTTTGTTTTGAATTTTGAAATTTTTATTTTTAATTTTTTCTTGGGGATGGATTTTAAGAAAGTTTTATACTATTGTTATTATTAAAAATTACTCCGGAGTTAACAGGGTTGTAGACATATAAATAGGTTTTTATATTAGTGTGCTGCGCTACATCGATGTTGTATATTTTTTTTGATAATGGAGAGGTTTTTTTTGTTTTGAGACTGTTCTTCTTGTATAAAAAATTGACTTGATATTAGTTTAGTTCGTCGTGAGACAGAGCGGTTTATCTTGTGTATTTTTGGTGCTTGGCGGTGTTAGTACGAAAGGAATGCAATGTGGGTTTATATTTATGACTTTTTTATTTTGATGGATTTTTTCTTTTTTTAAATTTTATTGTTATTTTTTTTTTTTCTTTTTTGGTTCCTTTTGGTATGTATTTGTTGTCTTTTTTTGTGTCTTTTAAGGATTTTTATGGTGCTAAATTAAGTTCTTATGAGTGTGGTTTTGATGTTGTGAAGAAGGTTCATGTTGGTTTTAATTTGGTTTTTTTTTCTATTGTTTTGTTATTTGTTGTTTTTGAGTTGGAAGTTTTGATTTTTATTATTTTGATTCAGGGTGATTTTTATAGTTTGTTGTCTTTTTTTGTTTTTTTTTTTTATGTTGTTTTTAGTTTTTATATGGAGTGGTGTTTTGGTAAGTTGATTTGGTTTTGTTAGGGGTTTTTAGTATAATTTTTAATACTTTTGATTGCAGATCATTTAATTTATAGCCTTGAGTTAATTTTTTAAGTTTTGAAAACTTTTATTAGATTTTTGGTCTTTAACTTGTTTTTTTTTTTGCTGAAATAGTTTAAGTTTTAAAATGAGATGTTAGGGGCGTT
			TGGATTTTTTCAGTTTTTTTAAAGATTTAGTATATGTTTTTTTGAGTATTATTTGTTGTCTGCAAATAGGATTTGATCTTTTTGGTCTTTTAGTTTATTTTGGAATTTTTTATTTACTATAAAAAGGTTTTGTAGACTTTTGTTATTGTTTGTTTGATATGTTCTTATTTTTTATTTTTTTTTGGTTGTTATTTTTTTGTTTGTTCCTTATGGTAAGTGGAGTTATAGTTTTGGTTTTAGTGATTATTTTAATTTTACTTTTATTTATAATTTTGAGGTTTGTTTGTTTTTTTTAGTTTTGTTGTTGGTTTCTTTTATGGTTTTTGTTTATGGTTCTTTTTATATGGTTGGGGTTTCTCGTTTGTTTTATTTTTTTTTTTTTTTATTTTTGTTTGTGTTGAGGATGGGTGGTTTGATTGTTTTTAGGGGTAGTATTGTTTTAACTTTGGTTTTTTGAGATTTTTTGGGGGTTAGTAGTTTTTTTTTGGTTTTGTTTTATGGTAATGTTAGTGCTCGGAGGGGTGCTATGAGTACTGTGTTTACTAATCGTATTGGTGATTTTTGTATTTTTTTGTTTTTTAATGGTTTTGTTTTGTTTTCTATGAGTTTTTTGTCTTATCAGTTTTTTGGTTCTTTGTTAGTTTTTATGTTGTTTGTTTCTTCTATTATTAAGGGTGGTCAGTATCCTTTTGGTAGCTGGTTGCCTAAGGCTATGGCGGCTCCTACTCCTGTTAGTTGTTTGGTTCATAGTAGTACTTTAGTTACTGCTGGTGTTATGTTGATGGATTGTTATGTTTATGTTTCTTTGAATTCTGATGTTTTGTCTTTTGTTTTTTATGTTGGTTTTTTTACTATGGTTTTTTCTGGTTTTTGTGCTTTGGTAGAGGAGGATGCTAAGAAGATTGTTGCTTTGAGTACTATGTCTCAAATTGGTTTTTGTTTTTTGGCTATTGGTAGGGGTTTGCATTATTTGTCTTATGTTCATATGATTAGACATTCTTTTTTTAAGAGGTTATTGTTTATGCAGATGGGTTATTTGATTTTTATTAATTTTGGTCAACAGGATTATCGTGGTTATTCTTTTTTTGGTTTTTGTGCTCCGGTTTTGGTTCAGTTGCAGATTTTTTTATCTGTGTTTTGTTTGTGTGGTTTGTTGTTTACTAGGGGTAGTTGTAGTAAGGAATATTTTATGTCTCGTTTTTATTATGATTCTTATGGTTTTTTTTTAGTTTTTTTTTATTTTTTTGGTGTATTTTTGACTTTTTGTTATTGTTATCGGATGTTTTTTTTGTTTCGTGTGGGAGCTTTTGGTTTTGATTATGTGGGTTTTTCTAGTAAGTTGTTTTATTTTTCTTGTTTTTTTTTGGTTTTTTTTTCTGTTGTTTTTACTTTTTGGTGGGTTTTTAGTTTGTTGTCTTTTTCTGTGGCTTTTAATCGTTTTGAGTTTTTGGTTGTTTATTTTTATTTGTTTTTTGTTTATTGTTTTTGTGGTTATTTTTTTCGTTATTTTGTGGTTGAGTTTAAGGGTAAATTTTTTATAGACCATTATGCTTGTTTTATTTATAAGATTTTTCCTAGTTTTTTTTATTTTGATGTTTTTATTATGGGTTTTAATTATTTTTTTTTTGGTTTATTTCGTTTATTTTCTTTTTTTTTTTTTTCTTTGTTTCGGGGGTTTT
		</sequence>
		<sequence>
			<taxon idref="Onchocerca_vulvulus_ERR485010"/>
			NNNNTATTAGTATAATTTTATTATTTTTAATTTTCGATTAAAAGATTTTTTATTATTAGTAGGTTTTTTGTTAGTTTTCTAAACTGATTTTGAGTTTTTTGCTCGTCTATTTTGTTATTTTTTGTTTTTTTTTTATTATTGTTTTTGAGTTTTATTAATTTTTGTGTTGTTGATTATATTGTTTGGTGGAGGATTTTTGTTATTTGTACTTTTGTTTTTGTTTTTTTTGTTGGTGGTGAGTTGGGATTTAGAAGTTGTTTGGTTAATTATTATGTTATTCAAGAAGTTTGTGGTTATTATTTTTTGGTTTTTGATGGTTGGAAGTTGCAATTTTTATTGCTTATGTTGAAGTCAGGTTCTTCTCCTTTTCATTTTTGACTTTTTAGTGTTTTGGGTGGTTTGAATAAGTGGTTTGTTTTGTGGTTTTTAACTTTGCAAAAATTGCCTTATTTTGTTGTTTTGGTTAATTTTTGTGGTGATTTTTTTTTTTTGTTTTTGTTTTTTGGTATGATTTTTTGTTATTTTCAATTTTTTTTGTTGCGTAGTTATCGTGATTTGCTGGTTGTGGGCTCTGCTGAATCTTTTAATTGGTTGTTATTATTGGGTATTTTTTCTTTTAATGAAGTGTTTGTTTTGTTTTTTTTTTATTATTTTGTTATATTTTTTGTTATTTCTTATGTGTATGGGGGATTTTTGRATTTTTTGAGTTTAGAGATATTGATGTTTTTTTTTAATGTTCCTTTGAGGATTACTTTTTTTTTGAAGGTTATTGTGTTGTTTGGTTCTTCTTTTTTTGTTGGTTTTTATTATTTATTTTTGTTGTTGTTTATGCCTTTGATGTCTTTGGGTGTGGGTTATTTGTTTTTTTTGGTTTCTATGATGAGTTTTAATTGTGGTTTTAAGTATTATGATTATTTTGTTTATGTTTTGTTTTGTATTGGGCTGTTGTCTTGTTTTTAGGTTTTTTGCTGTTTTAGTTTAATTTTTTAAAATTCCTAATTTGTAATTAGGGGATTAATCTCAGTTTGTTGTATTTGTTTTTTTTTGTTGTTTTGTTGTTTTTTTTTAGTCCTTTTTTATTTTTTGTTTTTTTTATGTTTTTTGTTTTATATGGGTTTTTTGATTATTCCTGGTTTGGTTGTTTGTTTTTTTTTGATTCTTTTAATTTTGTTTTTTTGTCTTTTATGAGTGTTTTTGTTATGGGGTTTATTTGTGTATCTGAATTGTTGAGTGGTTTAGTTTTTTATAGTTGCCTTGTAGTGTTTTTTAGTGTTTGTTTTTTTTATTCTGGTAGTTTTTTGATATTGTATGTTTTTTATGAGTTGACTATAGTACCTATTTTGTTTTGTTTGTTAGGGTATGGTCGTCAGGTGGAGAAGATTAGGGCTTGTTATTATTTAATTTTTTATACTTTATTTTTTGGGATGCCTTATTTNTTTTTGTATAGTCATGTTTTTTTTTTTTTGAATTTTGTTTATTATGATTTTTTTGTTTCTTATGAATTTRTTTTTTTGTTAAGTTTGTGTTTTTTGGTAAAGTTCCCTGTTTATTTTTTTCATGTTTGATTGCCTAAGGTTCATGTTGAGGCCCCCACTAGTGCTAGAATGATTTTGGCTGGTGTTATGTTGAAGTTGGGGGGAGCAGGTGTTTATCGTATTAGTAAGTCTTTAAATTTTTTTGGTTTTGAAATGTTGATTTTTTTTTCTTTAATTAGGATGGTTTTTTGTTCTTTTATTTGTGTTGTTCAGAGGGATTGTAAGTCTTTGGCTGCCTATTCTTCTGTTTGTCATATGGGTTTTGTGTTGCTTTCTGAGATTAGTATGGTTTATTATGGTAAGTCTATAGCTTTGGTGATGATGTTGGCTCATGGTTATACTTCTGTTTTGATGTTTTATTTTATTGGTGAGTTTTATCATATTGCTAATAGGCGTTTAATTTATTATTTGCGTGGATATTTTAATGTTAGTATGTTGTTTTGTTTGATGTTTTGTTTGACTATG
			GTTTCTAATTTTAGTTTTCCTGTGTCTGTTTCTTTTTTTTCTGAGTATTTGATGTTGAATTTTTTTAGATCTGTTTTTTATGTTGGTTTTTTGTTTTTGTTTTTTTATTATTTGGTTTCTTTTTATTATTCTGTTTATATTTTGGTTTGTTTTTTGGTCGGCGGTAAGGTGAGTTATGTTTGTGATGGTCGTAGTGTAGTTTGTTTACCTTTGGTTTTTATGATATATAATTTTTTTTGGTTTATTTTTGTTATTTAATATGAATATTTTTTGTGGAATGACTTTTGGCAATAGTATGAAGCAGAGTATTATTAATACTGTGAATCATAAGACTATTGGTACTTATTATATTGTTTTAGGCTATTGGGCTGGTTTAGGTGGTTCTGTTTTATCTATGTTGATTCGTTTTGAGTTGTCTAGTCCTGGTGGTCATTTGTTTTTTGGAAGTGGTCAGGTTTATAATTCTGTTCTTACTATGCATGGTGTTTTGATGATTTTTTTTTTAGTTATGCCTATTTTGATTGGTGGTTTTGGTAATTGGATGTTGCCTTTGATGTTGGGGGCTCCTGARATGGCGTTTCCTCGGGTAAATGCTTTATCTTTTTGGTTTACTTTTGTGGCTTTATTGATAGTTTATCAGTCTTTTTTTATTGGGGGTGGTCCTGGTAGGAGTTGGACTTTTTATCCTCCTCTTAGGGTTGAAGGTCAACCAGAATTGTCTTTAGATACTATGATTTTAGGTTTACATACTGTAGGAATTGGTTCTTTGTTGGGTGCTATTAATTTTATGGTAACTACTCAGAATATACGGTCTACTGCTGTGACTTTGGATCAAATTAGTATGTTTGTTTGGACTTCTTATTTGACTTCTTTTTTATTAGTTTTATCTGTGCCTGTTTTGGCTGGTTCTTTATTGTTTTTGTTGTTGGATCGTAATTTTAATACTTCTTTTTATGATACTAAGAAGGGGGGTAATCCTTTGTTGTATCAGCATTTGTTTTGATTTTTTGGTCATCCTGAGGTGTATGTTATTATTTTACCTGTTTTTGGTATTATTAGGGAGGCGGTTTTATTTTTGACTGATAAGGATCGTTTGTTTGGTCAGACTAGGATGACTTTTGCTTCTATTTGGATTGCTGTTTTAGGTACTTCTGTATGGGGCCATCATATGTATACGGCTGGTTTGGATATTGATACTCGTACTTATTTTAGTGCTGCTACTATGATTATTGCTATTCCTAGGGCTGTTAAGATTTTTAATTGATTGGGTACTTTTTTTGGTTCTAATCAAAAGATGCAGCCATTATGATGTTGAACTTATAGTTTTATTTTTCTTTTTACTGTGGGTGGATTAAGTGGAATTATTTTGAGGGCTGCTAGTTTGGATATTATTTTGCATGATACTTATTATGTTGTGGCTCATTTTCATTATACTTTGAGTTTGGGTGCTATTTATGGTATTTTTTGTGGTTTTTGTTTGTGACTTCCTTATATGTACGGTATTTCTTTTGATAGGGTTATGATAATAGCTGTTTTTGTTTGTTTTTTTGTTGGTACTAATATAACGTTTTTTCCTATGCATTTTGCTGGTTTACAGGGTATGCCTCGTAAGATTTTGGATTATCCTGATTGTTATTCTACTTTTCAGATCATTTCTTCTTTAGGTTCTGTTATTACTTTTGTTGGTTTTGTTTTGTTTAATTATTTGTTGATTGATTCTATTTTTTTTTCTCGTTTTTTGGGAGTTTCTTTTTATAATTATCATAGTCCGGCTTATGCTTTAAATGTTCCTCCTTTGCCGGATTCTTTTACTGAAGAGGCTTTTATTATAGGTCTTCATTGGAAGATTATTAGTAAGGATACTCCTTCTTAYAGTTATCGTCGGGTTGGTTATGGTTATCATAGTAAGTAGTTTTTTTTGTAGATTTAGGTTAAATTAAAACTATTAGTTTTCAAAACTAAAGATTTTGTTCTATTAGAGCTTTTAAAAATAATGATTT
			TTGGGTTTTTGGGTTTTTTGTTTATTTTTTTTTATGTTAGGGTATTTTTTGCTTTTGTTTTTTTTTGTTTGAGTTTTTTGGATTGGGATCCGTTGAAAAGTTGTGTTATAATGTGTTTAGGTGTTATGTCTATAAGTTGTTATGTTTCTTTAGGTGTTCATGTATGGTATTCTTATTTTGTTGTTTTAATTTTTTTTAGTGGTATTTTTTCTTTGTTGACTTATTTTTGTAGTATGAGTAATTTTATTTTTTATTATAATTATTTTTTTTTTTTTTCTTTGTTTTTGGTTAGTTTTTTTTTTGTATTTGTTGTAGATTTTGATTTTTCTTTGTTTTTTTCTGATTTTAATTTTCTTTATGTTTGTTATGATTTTAGTTATTATTATGTTTTTTGAGTAGTTTTTATTTTGTTTTTATTTTTGATTTTGATTAGATTTAGACTTAATGGTTTCGGTTATATGCGTAGTTTGTAGTAGGATKAAATATAAAATAGATTTTACTATATCTGATTACGGCTCAGCTAGAATTATATTTTTTTGGATTTAGTTTAATTAAAATTTTTGTTTTTGGATCAAGAGATGTTTCCAAGGTTATTGCTATTTTTAATTCTTTAGTTTTTTTGCCTGCTAGTTTTACTTTAAGTTATATGTGGAATTTTGGTAGTATGTTAGGCATTATGTTGATGTCTCAGATTTTAACTGGTTTTTTTTTGACTTTTTATTATACGGCGGGGGAAGCTTTTNGGTCTGTTNAGTATATTNTGTTTGAGGNTAATTTGGGCTGGTTGCTGCGTATTATGCATTCTAATGGGGCTTCTATGTTTTTTTTATTTATTTATTTACATATTTTTAAGGGTTTAATTTATGGTAGATATCGTCTTATTGGTGTGTGATTGAGTGGTATTTTTATTTATTTTTTATTAATAGGTATTGCCTTTACTGGTTATGTTTTGATTTGAGGCCAAATAAGTTATTGGGCGGCAGTAGTTATTACTAGTCTGATGACTTCTGTTCCTTATTTGGGCAAGTATTTGGTTTGATGGATTTGGGGGAGTTTTAGTGTTTGTGAGAACACTTTGAAGTTTTTTTATTCTGTTCATTTTATTTTACCTTGGTCTTTGATAGTTTTAGTTGTTTTTCATTTGTTTTTTTTGCATTTTACTGGTTCTAGTTCTAGTTTGTATTGTCATGGAGATTATGATAAGATTCATTTTTTTCCTAGTTTTTGATTGAAGGATGGTTTTGATATTTTTTTTTATTTTTTTTTGATTTTGTTTAGAYTTTATTTTTCTTTTGATTTAAGTGATCCTATGATTTTTGTGGAGTCTGATTCTATGGCTAGTCCTGCGCATGTTGTACCTGAGTGGTATTTTTTATTYGCTTTTACTATTTTACGTTCTGTTCCTAGTAAGTTATTGGGGGTTATTTTAATATTTAGTTCTGTTTTTGTGTTAACTATTCTTATTTGACCTGGTAGTTATCGTTCTATTTTAGATAATTTTTTATATTTTTTTGTTATGTGTTTTGTTTGGGTTTTTTTTTGGTTAACTTGAGCTGGTCATTATCCTACTGATTATCCTTTTAACTATTTTAATTTGTTTTGTACTTTTTTTTATTTTTGTTGTATTTTTTTTGTTTGTTTGATTAATTTTTTTAGTGATAAGTTGTTTAGTTAATTGTATTTTTAGTATAATAAGTATGGCAAATTTAGGTTTTGTTGGTTATTAATATAATTTTGTTGAAGTTTCGTAAATATCATAAAATGGAGTATAGTTATTATCCTTTGATAGTTGGGGTGGGTATTTTAGGTTTTGATGTTAGTTTGGTYTTATTTATAGGTATAGGTATGTTTTATTCTATTTTTATTTGTTTTTTGTATTTGGTTTATGTTTTTTTTTTGTGGATTAAGGATGTTATTTTAGAGGATATTAGTGGTCAATATTCTTTCTATGATTATCGTATGTTTAACCAAGGTTTTCGTTTGTTTCTTTTTAGTGAATT
			AACTTTGTTTGTTTCTATTTTTTGAACTTTTTTGGATACGGCTTTGTGTCCTTTAACTTGGTTAAGTGGGGTTTGGTCTCCATTGGGGATTTTATCACCTGATTATTTGGGTTTGAATGGTATGGCTAGTTTATTTTTAATAATGAATAGGCAAGTTTTGAAGTATTCTCGTCGTTATTTGTGTTTGAATAGTTCTAAGTGTGAAGAGTTTTTGTTAGTTTGTATTTTTATTGGAGTTGGTTTTTTGTGTTTTCAGTTTTATGAATATAATAACAATTCGTTTGTTATGAGTGATAGTGCTTATGGTAGTATTTTTTATATAGGTACTGGTTTGCATGGTTTGCATGTTTTTGTTGGTGTTTGTTTTCTTATTGTTAATTTTTTTCGTGTTAAGTTGTTCAACTTTAATTGATATCATATCCAGGCTTATGATATATCTATTGATTATTGGCGTTTTTTAGAGTGAATGTGAGGTGTTATGTTTTGTTTATTATATGTTTGAGGTTCTTAATTTCTTTGTTGTGGAGGGATATTTTACTTTTTACTTTTTTTTTACTTTTTTTTTATGATAATATTTTTTATTTATGTGTTTTGTTTTTTGATTTTAAGTTTTTAACATTTTTTYAATACACTATATTCTATAGTGTTAGTAATTATTAKTATAATAATTACTAAAATAAATTCAATTCCCAGAGTATTATATTACTTAATAATATAATACTCTATTGGGAATTGAATTTARTATAANGTAAAYATCTCTYTCAAATAAAAAAAAGAAAAATTTATATATAAGTAATATAATAATAAATAAATTGTTGTTATTGTGTATATATTATAAATAAAATTATATTTGATTTGCATTCATAAGATATTTATACACGAGATTTGTTAAACTTTATAGTATAATAAGTATAGTCGTTTTAAGCACGGTTGGTTTTTAAGTTAGAATTTTTAGTATAATTTTTGGTACGGTTAATTGTTGATTAGCAGGTTTTGAAGTTCTTTTTTTTTTGAAATATGGTAGGATAAAGAAAAAAGTCTGTGAGATTCATATTTTCGAGGTAATCCATATTTAAAGGATTATTTTAAGTTTAGAATTTTTGACTCTTAATCAAAAGGTTTGTTTCTTTATTGTTTTTATTTTTTTTTTCTTTTTTATTTCTTTTTTTTAAATATGAGCGTTTAGTATTTATTTTGTTGGGTATTGAATTTTTGTTTTTTTCTCTGTTAGTTTATTATGTTTTTTTGTTTGAGTCTGTTATGTTTTTTTATTTTTTGTGTTTTGGTTTAATGTCTGGTGTGTTAGGTTTGGTGATTTTTTTTTTTTGTGTTAAGGGTTTTGGTGTAGATAAGGTTATGTTTTATTTTTTATAATTTTAAGTTTGATTTTGGTTTAGGTTGTATTAAGATAGTATTACTTATTTTTAGTTTACTTAGTGTGTTAATTTTTGTACACTGGTAGTTTTTTGATTGTTTTATTAACGTTCCAGAATAATCGGCTATGCGTTTTAATTTTTGACTCTATTTGTTGTGGTGCTATGAGTTTTTAGTTTGTTTTTATATTGTTTTTTGTAAAATATTTTAATTTTTTTTTTAGTTTCTTATGGTATCAAAAATTTGTTTTTTGAACTGGATTAGTACCCAGGTAATCAAAATTTAATAATTCGGGAGTAAAGTTTTATTTAAACCGAAAAAATATTGACTGACTTTAGATTTTTCTTTGGAATATGTGATTTGYTGGAGAGCCCTCTTTTTTGGTGAATTTTGTTGGCACATGTATGATTGTTTAGTTTTTATTTTATTTTGTAATGCTTTATTGTTTTGGCATTAAAAACAGATATATATTTGGCTTATGAATTTATGTTTCATGTGTTACTATTATGAATTTTTTTTGGATTAGTTTTTTATTTTTTTTTGAAATTGGAAAAGAAAGTAATTTTTTCTTAATGTTTTAATGAATTTAATAAATAAGGTGGTACAAACCATCCGTCAATGGCCTA
			AAGGGGCGTAAGTTGTAGTATGGTAGAAGTAAGGAAACTTGTTTCTATTTTTTGAAGTTTTAGTTTATTTTTTTTTAGAATAAAGAATTGTAAATTCTTAGGATTTTGCTTTGGTTATTTTTTATTATTTGGGGTTGTTGGTTATGATTGTTTTTATTTTGCAGGCTATTGCCTTTTTAGTTTTGTTAGAGCGTCATTTTTTGGGTGGTTCCCAGTGTCGTGTTGGTCCTAATAAGGTGGGTTATTGTGGTGTTTTGCAGGCTTTATTTGATGGCTTAAAGTTGTTAAAGAAGGAGCAGTTGTTGTTGTGTTTTTCTTCTTGGTTATCTTTTTTGTTTATGCCTATTTGTGGTTTTGTTTTGATGGTTTTTTTTTGATTTACTTTACCTTATTTTTTTTCTTTTTTGTCTTTTGAATATTCTGGTGTTTTTTTGTTTTGTCTTATAGGAGTTTCTGTTTATTTTATTATGCTTTCTGGTGTTTTTAGTGGTAGTAAGTATTCTCTTATTGGTGGGTTGCGTGCTTGTGTTCAGAGTTATTCTTATGAGATTGCTTTTTCTATTTATTTGTTAGTTTTTTTGTTGTTTAATAAGGGTTTATGTTTGTCTTTTAGTTTTTGTTTATTTTTTTTTTTGTTTTTTTTTCCTTTTTTTTGTTTGGTTCTTGTTGATTTGCATCGGGCCCCTTTTGATCTTTCTGAGTGTGAAAGTGAGCTGGTAAGGGGGTTTAATGTTGAGTACTCTGGAGTTGGTTTTGCTGCTTTGTTTTTAGGGGAGTATGGTAATTTNCTTTATTTTGGTTGTTTGACTTCTAGTTTGTTTTTTGGTATAAGTTTTTTTTTTTTTTATTTTATTGTGTGNATGATTGTTTTTTCTCGTAGAGCTTATCCTCGTTTTCGTTTTGATAAGTTGATGGGTGTTTGTTGGTTTTTGTTTTTGCCTATTGGTTTTTATTTTTTTGGTTTGTCTTTTGTTGTTTTTATGTTGTGCTTATTTAGTTTAATTTTTTAGAATTATATTTTGAAAAGATATGGGTATTTTTAGGCAATTTTGTTATTTTTTTTTATTTGATTTTGATTGGTTTTTTATTTGTTTTATATGGAGTTGAGTAAGTTTAGTAGTTTGGGAATTTTAGGTGTTTTTGTTAATGTTTTAGTTTCTAGATTTTCTCATCAGGGTTTTCAGTCTAACGTTTTTTTTAAGTTTGTTGTTTTTTTTCTCTTGGTTTTTTGAATGAGAGGGTTATTGTTTCCTTTGTTTAGTCCTTGAGCTTGTGTGGGTTTTTTGTTTTTTATTACTAATTTTTCTTGATTGGGTGTTCGTACTTTTACTTTAGCTGTTGATAGTTTTTTAATTTTTTTTGAAAGGGATCATTCTTGGGAGTGGTTTTCTAGGTTAGTTATGTTTTTTTCTCATTGGTTAAGATTTTTGATGAGGGGGGTAGCTTTAACTTTGCGTATTAGTATTATTTTTTTAATTGGTCATTTTTTAATGTTTACTGTTTTGGATATGAGTGTATTTTATTCTTTGTTTTTTTTGTTGTTAGTTGTTCCGGTGGAGTTGTTTTTTGCTTTTTTACAGAGTTATATTTTTTTGACTTTGGTTTGTATGTTTTTACTTAATATGATTTAGTTTAAGGGTGGTTNNGTTATAGTAGTTTAATTTTAGAATTTTGTTTTGATGGGACAGAGGTTATTATAATTTTTTTGTGGCTTTTTAGTATTATTTTGGTATTTTTGTTTTCCAAACAAAGGGTTCTTAAGCTAATAATTTATTTGCAGAATTATGTGTTTCCTATTCCCGGAAATTCTTATGTATTTTGTTGTTATTATATTCATAATTACTATTCTCACATTATTTTTTTTGGTTTTTTTGTAATGTTTTTGGTTAGTGGCGGGNTNTNTTTTTTTTGTNATTNTTTTTAGTTTNATTTNAAGCGTAGAGATAGTCGTATAATTGAGTTAATTTTACAGGTGTTAATTGTTAATTTTTTAATTATGA
			TGGCTGGTCCTGGTTTTTGGTTGATTCAATATCAGGGACGTATATTTCGTCAATCTGAGTTGACTTTGAAGGTTATTGGTCACCAATGGTATTGAAGTTATGAATATGGAGATAGTGGAAAATTATGTTTTGATTCATTTATGRAGTCTTTAGATGATTTGTCTTTAGGGGATTTTCGGTTATTTGATGTTGATAATCGGTGTGTTTTGCCTGTAGGTGTAAATGTTGGTGTGTATTGTACTTCTAGTGATGTTATTCATTCTTTTGCGATTCCTAAGTGTTTTATTAAGATGGATGCTTTAAATGGTTTGTTAACTAAGGTTACTTGTAGTTTTTCTTGTTCTGGTTTGTTTTTTGGGCAGTGTTCTGAAATTTGTGGTGCTAATCATAGGTTTATGCCTATTGTGTTGGAGTTGACTTCTTTGGAGTGTTGGAAGGGTTGATCAGTAAATTATTTATTGGGTTAAATTTTCTAGTTTAATTATATTTAAAATATTTAGTTGTGGTCTAAAAGATTTGAAAATTTTTGTTTTTTAAGTTTTATTATTTGGTATTGCATATCAGTAGAAGTTTTTATCATAGCTATGAGTAATAGAATTAAAATGGTTAAATTGAATTTGTTTTTTTTTTACGAAATTAATAATATTTTTATTTAGTATTGATATAACGTATTTTTATTTCTGTTTATTTGTTATTTATAGGTTAAGTTATATTATTTTTTGTTTGTAAATTTTTTAAATTTTTGTTGTTGTTTTATAAATGTTGTGTGTTTTACATAGATTTTTATTTTTTTTTTTTTTTTTTTTTTTTGATTAATTTTTTAATTGNTTTNTGATTTTTACTTTAGTAATTTTTATTGTTTTGATAGGTTTGTTTTTGAATTTATGTTTTTGAACTGGTTTTGTTGNTAAATGTTTATTAAAAACTTAGGTTTTTATGTAAAATTGTCTTCTGCTCTATGAGTTTTTAAATGGCAGCCTTAGCGTGATGGCATAAAAGTAGCGTAAGTGATTTGTTTTTTTAATGGTTTCAAGTATGAATGAAGTTTTTAGCAGCTTTTTTATTTACTTTTTGTTTGAATTATTTTTTTAATTAAAAATTATTAGTTAAGGTATTACAAAGATAAGTCTTCGGAAATTTTGTTTTGAATTTTGAAATTTTTATTTTTAATTTTTTCTTGGGGATGGATTTTAAGAAAGTTTTATACTATTGTTATTATTANAAATTACTCCGGAGTTAACAGGGTTGTAGACATATAAATAGGTTTTTATATTAGTGTGCTGCGCTACATCGATGTTGTATATTTTTTTTGATAATGGAGAGGTTTTTTTTGTTTTGAGACTGTTCTTCTTGTATAAAAAATTGACTTGATATTAGTTTAGTTCGTCGTGAGACAGAGCGGTTTATCTTGTGTATTTTTGGTGCTTGGCGGTGTTAGTACGAAAGGAATGCAATGTGGGTTTATATTTATGACTTTTTTATTTTGATGGATTTTTTCTTTTTTTAAATTTTATTGTTATTTTTTTTTTTTCTTTTTTGGTTCCTTTTGGTATGTATTTGTTGTCTTTTTTTGTGTCTTTTAAGGATTTTTATGGTGCTAAATTAAGTTCTTATGAGTGTGGTTTTGATGTTGTGAAGAAGGTTCATGTTGGTTTTAATTTGGTTTTTTTTTCTATTGTTTTGTTATTTGTTGTTTTTGAGTTGGAAGTTTTGATTTTTATTATTTTGATTCAGGGTGATTTTTATAGTTTGTTGTCTTTTTTTGTTTTTTTTTTTTATGTTGTTTTTAGTTTTTATATGGAGTGGTGTTTTGGTAAGTTGATTTGGTTTTGTTAGGGGTTTTTAGTATAATTTTTAATACTTTTGATTGCAGATCATTTAATTTATAGCCTTGAGTTAATTTTTTAAGTTTTGAAAACTTTTATTAGATTTTTGGTCTTTAACTTGTTTTTTTTTTTGCTGAAATAGTTTAAGTTTTAAAATGAGATGTTAGGGGCGTT
			TGGATTTTTTCAGTTTTTTTAAAGATTTAGTATATGTTTTTTTGAGTATTATTTGTTGTCTGCAAATAGGATTTGATCTTTTTGGTCTTTTAGTTTATTTTGGAATTTTTTATTTACTATAAAAAGGTTTTGTAGACTTTTGTTATTGTTTGTTTGATATGTTCTTATTTTTTATTTTTTTTTGGTTGTTATTTTTTTGTTTGTTCCTTATGGTAAGTGGAGTTATAGTTTTGGTTTTAGTGATTATTTTAATTTTACTTTTATTTATAATTTTGAGGTTTGTTTGTTTTTTTTAGTTTTGTTGTTGGTTTCTTTTATGGTTTTTGTTTATGGTTCTTTTTATATGGTTGGGGTTTCTCGTTTGTTTTATTTTTTTTTTTTTTTATTTTTGTTTGTGTTGAGGATGGGTGGTTTGATTGTTTTTAGGGGTAGTATTGTTTTAACTTTGGTTTTTTGAGATTTTTTGGGGGTTAGTAGTTTTTTTTTGGTTTTGTTTTATGGTAATGTTAGTGCTCGGAGGGGTGCTATGAGTACTGTGTTTACTAATCGTATTGGTGATTTTTGTATTTTTTTGTTTTTTAATGGTTTTGTTTTGTTTTCTATGAGTTTTTTGTCTTATCAGTTTTTTGGTTCTTTGTTAGTTTTTATGTTGTTTGTTTCTTCTATTATTAAGGGTGGTCAGTATCCTTTTGGTAGCTGGTTGCCTAAGGCTATGGCGGCTCCTACTCCTGTTAGTTGTTTGGTTCATAGTAGTACTTTAGTTACTGCTGGTGTTATGTTGATGGATTGTTATGTTTATGTTTCTTTGAATTCTGATGTTTTGTCTTTTGTTTTTTATGTTGGTTTTTTTACTATGGTTTTTTCTGGTTTTTGTGCTTTGGTAGAGGAGGATGCTAAGAAGATTGTTGCTTTGAGTACTATGTCTCAAATTGGTTTTTGTTTTTTGGCTATTGGTAGGGGTTTGCATTATTTGTCTTATGTTCATATGATTAGACATTCTTTTTTTAAGAGGTTATTGTTTATGCAGATGGGTTATTTGATTTTTATTAATTTTGGTCAACAGGATTATCGTGGTTATTCTTTTTTTGGTTTTTGTGCTCCGGTTTTGGTTCAGTTGCAGATTTTTTTATCTGTGTTTTGTTTGTGTGGTTTGTTGTTTACTAGGGGTAGTTGTAGTAAGGAATATTTTATGTCTCGTTTTTATTATGATTCTTATGGTTTTTTTTTAGTTTTTTTTTATTTTTTTGGTGTATTTTTGACTTTTTGTTATTGTTATCGGATGTTTTTTTTGTTTCGTGTGGGAGCTTTTGGTTTTGATTATGTGGGTTTTTCTAGTAAGTTGTTTTATTTTTCTTGTTTTTTTTTGGTTTTTTTTTCTGTTGTTTTTACTTTTTGGTGGGTTTTTAGTTTGTTGTCTTTTTCTGTGGCTTTTAATCGTTTTGAGTTTTTGGTTGTTTATTTTTATTTGTTTTTTGTTTATTGTTTTTGTGGTTATTTTTTTCGTTATTTTGTGGTTGAGTTTAAGGGTAAATTTTTTATAGACCATTATGCTTGTTTTATTTATAAGATTTTTCCTAGTTTTTTTTATTTTGATGTTTTTATTATGGGTTTTAATTATTTTTTTTTTGGTTTATTTCGTTTATTTTCTTTTTTTTTTTTTTCTTTGTTTCGGGGGTTTT
		</sequence>
		<sequence>
			<taxon idref="Onchocerca_vulvulus_SRR1952319"/>
			NNNNNATTAGTATAATTTTATTATTTTTAATTTTCGATTAAAAGATTTTTTATTATTAGTAGGTTTTTTGTTAGTTTTCTAAACTGATTTTGAGTTTTTTGCTCGTCTATTTTGTTATTTTTTGTTTTTTTTTTATTATTGTNTTTGAGTTTTATTAATTTTTGTGTTGTTGATTATATTGTTTGGTGGAGGATTTTTGTTATTTGTACTTTTGTTTTTGTTTTTTTTGTTGGTGGTGAGTTGGGATTTAGAAGTTGTTTGGTTAATTATTATGTTATTCAAGAAGTTTGTGGTTATTATTTTTTGGTTTTTGATGGTTGGAANTTGCAATTTTTATTGCTTATGTTGAAGTCAGGTTCTTCTCCTTTTCATTTTTGACTTTTTAGTGTTTTGGGTGGTTTGAATAAGTGGTTTGTTTTGTGGTTTTTAACTTTGCAAAAATTGCCTTATTTTGTTGTTTTGGTTAATTTTTGTGGTGATTTTTTTTTTTTGTTTTTGTTTTTTGGTATGATTTTTTGTTATTTTCAATTTTTTTTGTTGCGTAGTTATCGTGATTTGCTGGTTGTGGGCTCTGCTGAATCTTTTAATTGGTTGTTATTATTGGGTATTTTTTCTTTTAATGAAGTGTTTGTTTTGTTTTTTTTTTATTATTTTGTTATATTTTTTGTTATTTCTTATGTGTATGGGGGATTTTTGGATTTTTTGAGTTTAGAGATATTGATGTTTTTTTTTAATGTTCCTTTGAGGATTACTTTTTTTTTGAAGGTTATTGTGTTGTTTGGTTCTTCTTTTTTTGTTGGTTTTTATTATTTATTTTTGTTGTTGTTTATGCCTTTGATGTCTTTGGGTGTGGGTTATTTGTTTTTTTTGGTTTCTATGATGAGTTTTAATTGTGGTTTTAAGTATTATGATTATTTTGTTTATGTTTTGTTTTGTATTGGGCTGTTGTCTTGTTTTTAGGTTTTTTGCTGTTTTAGTTTAATTTTTTAAAATTCCTAATTTGTAATTAGGGGATTAATCTCAGTTTGTTGTATTTGTTTTTTTTTGTTGTTTTGTTGTTTTTTTTTAGTCCTTTTTTATTTTTTRTTTTTTTTATGTTTTTTGTTTTATATGGGTTTTTTGATTATTCCTGGTTTGGTTGTTTGTTTTTTTTTGATTCTTTTAATTTTGTTTTTTTGTCTTTTATGAGTGTTTTTGTTATGGGGTTTATTTGTGTATCTGAATTGTTGAGTGGTTTAGTTTTTTATAGTTGCCTTGTAGTGTTTTTTAGTGTTTGTTTTTTTTATTCTGGTAGTTTTTTGATATTGTATGTTTTTTATGAGTTGACTATAGTACCTATTTTGTTTTGTTTGTTAGGGTATGGTCGTCAGGTGGAGAAGATTAGGGCTTGTTATTATTTAATTTTTTATACTTTATTTTTTGGGATGCCTTATTTGTTTTTGTATAGTCATGTTTTTTTTTTTTTGAATTTTGTTTATTATGATTTTTTTGTTTCTTATGAATTTATTTTTTTGTTAAGTTTGTGTTTTTTGGTAAAGTTCCCTGTTTATTTTTTTCATGTTTGATTGCCTAAGGTTCATGTTGAGGCCCCCACTAGTGCTAGAATGATTTTGGCTGGTGTTATGTTGAAGTTGGGGGGAGCAGGTGTTTATCGTATTAGTAAGTCTTTAAATTTTTTTGGTTTTGAAATGTTGATTTTTTTTTCTTTAATTAGGATGGTTTTTTGTTCTTTTATTTGTGTTGTTCAGAGGGATTGTAAGTCTTTGGCTGCCTATTCTTCTGTTTGTCATATGGGTTTTGTGTTGCTTTCTGAGATTAGTATGGTTTATTATGGTAAGTCTATAGCTTTGGTGATGATGTTGGCTCATGGTTATACTTCTGTTTTGATGTTTTATTTTATTGGTGAGTTTTATCATATTGCTAATAGGCGTTTAATTTATTATTTGCGTGGATATTTTAATGTTAGTATGTTGTTTTGTTTGATGTTTTGTTTGACTATG
			GTTTCTAATTTTAGTTTTCCTGTGTCTGTTTCTTTTTTTTCTGAGTATTTGATGTTGAATTTTTTTAGATCTGTTTTTTATGTTGGTTTTTTGTTTTTGTTTTTTTATTATTTGGTTTCTTTTTATTATTCTGTTTATATTTTGGTTTGTTTTTTGGTCGGCGGTAAGGTGAGTTATGTTTGTGATGGTCGTAGTGTAGTTTGTTTACCTTTGGTTTTTATGATATATAATTTTTTTTGGTTTATTTTTGTTATTTAATATGAATATTTTTTGTGGAATGACTTTTGGCAATAGTATGAAGCAGAGTATTATTAATACTGTGAATCATAAGACTATTGGTACTTATTATATTGTTTTAGGCTATTGGGCTGGTTTAGGTGGTTCTGTTTTATCTATGTTGATTCGTTTTGAGTTGTCTAGTCCTGGTGGTCATTTGTTTTTTGGAAGTGGTCAGGTTTATAATTCTGTTCTTACTATGCATGGTGTTTTGATGATTTTTTTTTTAGTTATGCCTATTTTGATTGGTGGTTTTGGTAATTGGATGTTGCCTTTGATGTTGGGGGCTCCTGAGATGGCGTTTCCTCGGGTAAATGCTTTATCTTTTTGGTTTACTTTTGTGGCTTTATTGATAGTTTATCAGTCTTTTTTTATTGGGGGTGGTCCTGGTAGGAGTTGGACTTTTTATCCTCCTCTTAGGGTTGAAGGTCAACCAGAATTGTCTTTAGATACTATGATTTTAGGTTTACATACTGTAGGAATTGGTTCTTTGTTGGGTGCTATTAATTTTATGGTAACTACTCAGAATATACGGTCTACTGCTGTGACTTTGGATCAAATTAGTATGTTTGTTTGGACTTCTTATTTGACTTCTTTTTTATTAGTTTTATCTGTGCCTGTTTTGGCTGGTTCTTTATTGTTTTTGTTGTTGGATCGTAATTTTAATACTTCTTTTTATGATACTAAGAAGGGGGGTAATCCTTTGTTGTATCAGCATTTGTTTTGATTTTTTGGTCATCCTGAGGTGTATGTTATTATTTTACCTGTTTTTGGTATTATTAGGGAGGCGGTTTTATTTTTGACTGATAAGGATCGTTTGTTTGGTCAGACTAGGATGACTTTTGCTTCTATTTGGATTGCTGTTTTAGGTACTTCTGTATGGGGCCATCATATGTATACGGCTGGTTTGGATATTGATACTCGTACTTATTTTAGTGCTGCTACTATGATTATTGCTATTCCTAGGGCTGTTAAGATTTTTAATTGATTGGGTACTTTTTTTGGTTCTAATCAAAAGATGCAGCCATTATGATGTTGAACTTATAGTTTTATTTTTCTTTTTACTGTGGGTGGATTAAGTGGAATTATTTTGAGGGCTGCTAGTTTGGATATTATTTTGCATGATACTTATTATGTYGTGGCTCATTTTCATTATACTTTGAGTTTGGGTGCTATTTATGGTATTTTTTGTGGTTTTTGTTTGTGACTTCCTTATATGTACGGTATTTCTTTTGATAGGGTTATGATAATAGCTGTTTTTGTTTGTTTTTTTGTTGGTACTAATATAACGTTTTTTCCTATGCATTTTGCTGGTTTACAGGGTATGCCTCGTAAGATTTTGGATTATCCTGATTGTTATTCTACTTTTCAGATCATTTCTTCTTTAGGTTCTGTTATTACTTTTGTTGGTTTTGTTTTGTTTAATTATTTGTTGATTGATTCTATTTTTTTTTCTCGTTTTTTGGGAGTTTCTTTTTATAATTATCATAGTCCGGCTTATGCTTTAAATGTTCCTCCTTTGCCGGATTCTTTTACTGAAGAGGCTTTTATTATAGGTCTTCATTGGAAGATTATTAGTAAGGATACTCCTTCTTACAGTTATCGTCGGGTTGGTTATGGTTATCATAGTAAGTAGTTTTTTTTGTAGATTTAGGTTNAATTAAAACTANTAGTTTTCAAAACTAAAGATTTTGTTCTNTTAGANNNNNNNNNNNNNNNNNNNN
			NNNNNNNNNNNNNNNNNNNNNNNNNNNNNNNNNNNNNNNNNNNNNNNNNNNNNNNNNNNNNNNNNNNNNNNNNNNNNNNNGATTGGGANCCGTTGAANAGTTGTGTTATNATGTGNTTNGGTGTTATGTCTATAAGTTGTTATGTTTCTTTNGGTNTTCATGTATGGTATTCTTATTTTGTTGTTTTAATTTTTTTTAGTGGTATTTTTTCTTTGTTGACTTATTTTTGTAGTATGAGTAATTTTATTTTTTATTATAATTATTTTTTTTTTTTTTCTTTGTTTTTGGTTAGTTTTTTTTTTGTATTTGTTGTAGATTTTGATTTTTCTTTGTTTTTTTCTGATTTTAATTTTCTTTATGTTTGTTATGATTTTAGTTATTATTATGTTTTTTGAGTAGTTTTTATTTTGTTTTTATTTTTGATTTTGATTAGATTTAGACTTAATGGTTTCGGTTNNATGCGTAGTTTGTAGTAGGATGAAATATAAAATAGATTTTACTATATCTGATTACGGCTCAGCTAGAATTATATTTTTTTGGATTTAGTTTNATTAAAATTTTTGTTTTTGGATCAAGAGATGTTTCCAAGGTTATTGCTATTTTTAATTCTTTAGTTTTTTTGCCTGYTAGTTTTACTTTNNGTTNNATGTGGAATTTTGGTAGTATGTTAGGCATTNTGTTGATGTCTCAGATTTTAACTGGTTTTTTTTTGACTTTTTATTATACGGCGGGGGAAGCTTTTAGGTCTGTTCAGTATATTATGTTTGAGGTTAATTTGGGCTGGTTGCTGCGTATTATGCATTCTAATGGGGCTTCTATGTTTTTTTTATTTATTTATTTACATATTTTTAAGGGTTTAATTTATGGTAGATATCGTYTTATTGGTGTGTGATTGAGTGGTATTTTTATTTATTTTTTATTAATAGGTATTGCCTTTACTGGTTATGTTTTGATTTGAGGCCAAATAAGTTATTGGGCGGCAGTAGTTATTACTAGTCTGATGACTTCTGTTCCTTATTTGGGCAAGTATTTGGTTTGATGGATTTGGGGGAGTTTTAGTGTTTGTGAGAACACTTTGAAGTTTTTTTATTCTGTTCATTTTATTTTACCTTGGTCTTTGATAGTTTTAGTTGTTTTTCATTTGTTTTTTTTGCATTTTACTGGTTCTAGTTCTAGTTTGTATTGTCATGGAGATTATGATAAGATTCATTTTTTTCCTAGTTTTTGATTGAAGGATGGTTTTGATATTTTTTTTTATTTTTTTTTGATTTTGTTTAGACTTTATTTTTCTTTTGATTTAAGTGATCCTATGATTTTTGTGGAGTCTGATTCTATGGCTAGTCCTGCGCATGTTGTACCTGAGTGGTATTTTTTATTCGCTTTTACTATTTTACGTTCTGTTCCTAGTAAGTTATTGGGGGTTATTTTAATATTTAGTTCTGTTTTTGTGTTAACTATTCTTATTTGACCTGGTAGTTATCGTTCTATTTTAGATAATTTTTTATATTTTTTTGTTATGTGTTTTGTTTGGGTTTTTTTTTGGTTAACTTGAGCTGGTCATTATCCTACTGATTATCCTTTTAACTATTTTAATTTGTTTTGTACTTTTTTTTATTTTTGTTGTATTTTTTTTGTTTGTTTGATTAATTTTTTTAGTGATAAGTTGTTTAGTTANTTNNNNNNNNNNNNNNNNNNNNNNNNNNNNNNNNNNNNNNNNNGGNTNNTAATATAATTTTGTTGAAGTTTCGTAAATATCATAAAATGGAGTATAGTTATTATCCTTTGATAGTTGGGGTGGGTATTTTAGGTTTTGATGTTAGTTTGGTTTTATTTATAGGTATAGGTATGTTTTATTCTATTTTTATTTGTTTTTTGTATTTGGTTTATGTTTTTTTTTTGTGGATTAAGGATGTTATTTTAGAGGATATTAGTGGTCAATATTCTTTCTATGATTATCGTATGTTTAACCAAGGTTTTCGTTTGTTTMTTTTTAGTGAATT
			AACTTTGTTTGTTTCTATTTTTTGAACTTTTTTGGATACGGCTTTGTGTCCTTTAACTTGGTTAAGTGGGGTTTGGTCTCCATTGGGGATTTTATCACCTGATTATTTGGGTTTGAATGGTATGGCTAGTTTATTTTTAATAATGAATAGGCAAGTTTTGAAGTATTCTCGTCGTTATTTGTGTTTGAATAGTTCTAAGTGTGAAGAGTTTTTGTTAGTTTGTATTTTTATTGGAGTTGGTTTTTTGTGTTTTCAGTTTTATGAATATAATAACAATTCGTTTGTTATGAGTGATAGTGCTTATGGTAGTATTTTTTATATAGGTACTGGTTTGCATGGTTTGCATGTTTTTGTTGGTGTTTGTTTTCTTATTGTTAATTTTTTTCGTGTTAAGTTGTTCAACTTTAATTGATATCATATCCAGGCTTATGATATATCTATTGATTATTGGCGTTTTTTAGAGTGAATGTGAGGTGTTATGTTTTGTTTATTATATGTTTGAGGTTCTTAATTTCTTTGTTGTGGAGGGATATTTTACTTTTTACTTTTTTTTTACTTTTTTTTTATGATAATATTTTTTATTTATGTGTTTTGTTTTTTGATTTTAAGTTTTTAACATTTTTTCAATACACTATATTCTATAGTGTTAGTAATTATTAGTATAATAATTACTAAAATAAATTCAATTCCCAGAGTATTATATTACTTAATAATATAATACTCTATTGGGAATTGAATTTARTATAACGTAAAYATCTCTCTCAAATAAAAAAAAGAAAAATTTATATATAAGTAATATAATAATAAATAAATTNTNGTTATTGTGTATATATTATAAANAAANNNNNNNNNNNNNNNNNNNNNNNNNNNNNNNNNNNNNNNNNNNNNNNNNNNNNNNNNNNNNNNNNNNNNNNNNNNNNNNNNNNNNNNNNNNNNNNNNNNNNNNNNNNNNNNNNNNNNNNNNNNNNNNNNNNNNNNNNNNNNNNNNNNNNNNNNNNNNNNNNNNNNNNNNNNNNNNNNNNNNNNNNNNNNNNNNNNNNNNNNNNNNNNNNNNNNNNNNNNNNNNNNNNATTTAAAGGANTATTTTAAGTTTAGAATTTTTGACTCTTAATCAAAAGGTTTGTTTCNTTNTTGTTTTTATTTTTTTTTTCTTTTTTATTTCTTTTTTTTAAATATGAGCGTTTAGTATTTATTTTGTTGGGTATTGAATTTTTGTTTTTTTCTCTGTTAGTTTATTATGTTTTTTTGTTTGAGTCTGTTATGTTTTTTTATTTTTTGTGTTTTGGTTTNATGTCTGGTGTGTTAGGTTTGGTGATTTTTTTTTTTTGTGTTAAGGGTTTTGGTGTNGATAAGGTTATGTTTTATTTTTTATAAYTTTRWGTTTGATTTTGGTTTAGGTTGTATTAAGATAGTATTACTTATTTTTAGTTTACTTAGTGTGTTAATTTTTGTACACTGGTAGTTTTTTGATTGTTTTATTAACGTTCCAGAATAATCGGCTATGCGTTTTAATTTTTGACTCTATTTGTTGTGGTGCTATGAGTTTTTAGTTTGTTTTTATATTGTTTTTTGTAAAATATTTTAATTTTTTTTTTAGTTTCTTATGGTATCAAAAATTTGTTTTTTGAACTGGATTAGTACCCAGGTAATCAAAATTTAATAATTCGGGAGTAAAGTTTTATTTAAACCGAAAAAATATTGACTGACTTTAGATTTTTCTTTGGAATATGTGATTTGCTGGAGAGCCCTCTTTTTTGGTGAATTTTGTTGGCACATGTATGATTGTTTAGTTTTTATTTTATTTTGTAATGCTTTATTGTTTTGGCATTAAAAACAGATATATATTTGGCTTATGAATTTATGTTTCATGTGTTACTATTATGAATTTTTTTTGGATTRGTTTTTTATTTTTTTTTGAAATTGGAAAAGAAAGTAATTTTTTCTTAATGTTTTAATGAATTTAATAAATAAGGTGGTACAAACCATCCGTCAATGGCCTA
			AAGGGGCGTAAGTTGTAGTATGGTAGAAGTAAGGAAACTTGTTTCTATTTTTTGAAGTTTTAGTTTATTTTTTTTTAGAATAAAGAATTGTAANNNNTTAGNNNNNNGCTTTGGTTATTTTTTATTATTTGGGGTTGTTGGTTATGATTGTTTTTATTTTGCAGGCTATTGCCTTTTTAGTTTTGTTNGAGCGTCATTTTTTGGGTGGTTCCCAGTGTCGTGTTGGTCCTAATAAGGTGGGTTATTGTGGTGTTTTGCAGGCTTTATTTGATGGYTTAAAGTTGTTAAAGAAGGAGCAGTTGTTGTTGTGTTTTTCTTCTTGGTTATCTTTTTTGTTTATGCCTATTTGTGGTTTTGTTTTGATGGTTTTTTTTTGATTTACTTTACCTTATTTTTTTTCTTTTTTGTCTTTTGAATATTCTGGTGTTTTTTTGTTTTGTCTTATAGGAGTTTCTGTTTATTTTATTATGCTTTCTGGTGTTTTTAGTGGTAGTAAGTATTCTCTTATTGGTGGGTTGCGTGCTTGTGTTCAGAGTTATTCTTATGAGATTGCTTTTTCTATTTATTTGTTAGTTTTTTTGTTGTTTAATAAGGGTTTATGTTTGTCTTTTAGTTTTTGTTTATTTTTTTTTTTGTTTTTTTTTCCTTTTTTTTGTTTGGTTCTTGTTGATTTGCATCGGGCCCCTTTTGATCTTTCTGAGTGTGAAAGTGAGCTGGTAAGGGGGTTTAATGTTGAGTACTCTGGAGTTGGTTTTGCTGCTTTGTTTTTAGGGGAGTATGGTAATTTACTTTATTTTGGTTGTTTGACTTCTAGTTTGTTTTTTGGTATAAGTTTTTTTTTTTTTTNTTTTATTGTGTGCATGATTGTTTTTTCTCGTAGAGCTTATCCTCGTTTTCGTTTTGATAAGTTGATGGGTGTTTGTTGGTTTTTGTTTTTGCCTATTGGTTTTTATTTTTTTGGTTTGTCTTTTGTTGTTTTTATGTTGTGCTTATTTAGTTTAATTTTTTAGAATTATATTTTGAAAAGATATGGGTATTTTTAGGCAATTTTGTTATTTTTTTTTATTTGATTTTGATTGGTTTTTTATTTGTTTTATATGGAGTTGAGTAAGTTTAGTAGTTTGGGAATTTTAGGTGTTTTTGTTAATGTTTTAGTTTCTAGATTTTCTCATCAGGGTTTTCAGTCTAACGTTTTTTTTAAGTTTGTTGTTTTTTTTCTCTTGGTTTTTTGAATGAGAGGGTTATTGTTTCCTTTGTTTAGTCCTTGAGCTTGTGTGGGTTTTTTGTTTTTTATTACTAATTTTTCTTGATTGGGTGTTCGTACTTTTACTTTAGCTGTTGATAGTTTTTTAATTTTTTTTGAAAGGGATCATTCTTGGGAGTGGTTTTCTAGGTTAGTTATGTTTTTTTCTCATTGGTTAAGATTTTTGATGAGGGGGGTAGCTTTAACTTTGCGTATTAGTATTATTTTTTTAATTGGTCATTTTTTAATGTTTACTGTTTTGGATATGAGTGTATTTTATTCTTTGTTTTTTTTGTTGTTAGTTGTTCCGGTGGAGTTGTTTTTTGCTTTTTTACAGAGTTATATTTTTTTGACTTTGGTTTGTATGTTTTTACTTAATATGATTTAGTTTAAGGGTGGTTNNGTTATAGTAGTTTAATTTTAGAATTTTGTTTTGATGGGACAGAGGTTATTATAATTTTTTTGTGGCTTTTTAGTATTATTTTGGTATTTTTGTTTTCCAAACAAAGGGTTCTTAAGCTAATAATTTATTTGCAGAATTATGTGTTTCCTATTCCCGGAAATTCTTATGTATTTTGTTGTTATTATATTCATAATTACTATTCTCACATTATTTTTTTTGGTTTTTTTGTAATGTTTTTGGTTAGTGGNGGGATTTATTTTTTTGGTAATTCTTTTAAGTTTAATTTGAAGCGTAGAGATAGTCGTATAATTGAGTTAATTTTACAGGTGTTAATTGTTAATTTTTTAATTATGA
			TGGCTGGTCCTGGTTTTTGGTTGATTCAATATCAGGGACGTATATTTCGTCAATCTGAGTTGACTTTGAAGGTTATTGGTCACCAATGGTATTGAAGTTATGAATATGGAGATAGTGGAAAATTATGTTTTGATTCATTTATGAAGTCTTTAGATGATTTGTCTTTAGGGGATTTTCGGTTATTTGATGTTGATAATCGGTGTGTTTTGCCTGTAGGTGTAAATGTTGGTGTGTATTGTACTTCTAGTGATGTTATTCATTCTTTTGCGATTCCTAAGTGTTTTATTAAGATGGATGCTTTAAATGGTTTGTTAACTAAGGTTACTTGTAGTTTTTCTTGTTCTGGTTTGTTTTTTGGGCAGTGTTCTGAAATTTGTGGTGCTAATCATAGGTTTATGCCTATTGTGTTGGAGTTGACTTCTTTGGAGTGTTGGAAGGGTTGATCAGTAAATTATTTATTGGGTTAAANNNNNNNNNNNNNNNNNNNNNNNNNNNNNNNNNNNNNNNNNNNNNNNNNNNNNNNTTTTTGTTTTTTAAGTTTTATTATTTGGTATTGCATATCAGTAGAAGTTTTTATCATAGCTATGAGTAATAGAATTAAAATGGTTAAATTGAATTTGTTTTTTTTTTACGAAATTAATAATATTTTTATTTAGTATTGATATAACGTATTTTTATTTCTGTTTATTTGTTATTTATAGGTTAAGTTATATTATTTTTTGTTTGTAAATTTTTTAAATTTTTGTTGTTGTTTTATAAATGTTGTGTGTTTTACATAGATTTTTATTTTTTTTTTTTTTTTTTTTTTTTGATTAATTTTTTAATTGATTTATGATTTTTACTTTAGTAATTTTTATTGTTTTGATAGGTTTGTTTTTGAATTTATGTTTTTGAACTGGTTTTGTTGCTAAATGTTTATTAAAAACTTAGGTTTTTATGTAAAATTGTCTTCTGCTCTATGAGTTTTTAAATGGCAGCCTTAGCGTGATGGCATAAAAGTAGCGTAAGTGATTTGTTTTTTTAATGGTTTCAAGTATGAATGAAGTTTTTAGCAGCTTTTTTATTTACTTTTTGTTTGAATTATTTTTTTAATTAAAAATTATTAGTTNAGGTATTACAAAGATAAGTCTTCGGAAATTTTGTTTTGAATTTTGAAATTTTTATTTTTAATTTTTTCTTGGGGATGGATTTTAAGAAAGTTTTATACTATTGTTATTATTAAAAATTACTCCGGAGTTAACAGGGTTGTAGACATATAAATAGGTTTTTATATTAGTGTGCTGCGCTACATCGATGTTGTATATTTTTTTTGATAATGGAGAGGTTTTTTTTGTTTTGAGACTGTTCTTCTTGTATAAAAAATTGACTTGATATTAGTTTAGTTCGTCGTGAGACAGAGCGGTTTATCTTGTGTATTTTTGGTGCTTGGCGGTGTTAGTACGAAAGGAATGCAATGTGGGTTTATATTTATGACTTTTTTATTTTGATGGATTTTTTCTTTTTTTAAATTTTATTGTTATTTTTTTTTTTTCTTTTTTGGTTCCTTTTGGTATGTATTTGTTGTCTTTTTTTGTGTCTTTTAAGGATTTTTATGGTGCTAAATTAAGTTCTTATGAGTGTGGTTTTGATGTTGTGAAGAAGGTTCATGTTGGTTTTAATTTGGTTTTTTTTTCTATTGTTTTGTTATTTGTTGTTTTTGAGTTGGAAGTTTTGATTTTTATTATTTTGATTCAGGGTGATTTTTATAGTTTGTTGTCTTTTTTTGTTTTTTTTTTTTATGTTGTTTTTAGTTTTTATATGGAGTGGTNTTNNNGTAAGTTGATTTGGTTTTGTTAGGGGTTTTTAGTATAATTTTTAATACTTTTGATTGCAGATCATTTAATTTATNGCCTTGAGTTAATTTTTTAAGTTTTGAAAACTTTTNTTAGATTTNTGGTCTTTAACTTGNNNNNNNNNNNNNNNNNNNNNNNNNNNNNNNNNNNNNNNNNGTNNNNNGCGTT
			TGGATTTTNNNAGNNNNNNNAANGNTTTAGTATATNTTTTTTTGNGTNNNNNTNNTTGTCTGCAANNNGGATTTGNTCTTTTTGGTCTTTTAGTTTATTTTGGAATTTTTTATTTACTATANAAAGGTTTTGTAGACTTTTGTNNTTGTTTGTTTGATNTGTTCTTATTTTTTATTTTTTTTTGGTTGTTATTTTTTTGTTTGTTCCTTATGGTAAGTGGAGTTATAGTTTTGGTTTTAGTGATTATTTTAATTTTACTTTTATTTATAATTTTGAGGTTTGTTTGTTTTTTTTAGTTTTGTTGTTGGTTTCTTTTATGGTTTTTGTTTATGGTTCTTTTTATATGGTTGGGGTTTCTCGTTTGTTTTATTTTTTTTTTTTTTTATTTTTGTTTGTGTTGAGGATGGGTGGTTTGATTGTTTTTAGGGGTAGTATTGTTTTAACTTTGGTTTTTTGAGATTTTTTGGGGGTTAGTAGTTTTTTTTTGGTTTTGTTTTATGGTAATGTTAGTGCTCGGAGGGGTGCTATGAGTACTGTGTTTACTAATCGTATTGGTGATTTTTGTATTTTTTTGTTTTTTAATGGTTTTGTTTTGTTTTCTATGAGTTTTTTGTCTTATCAGTTTTTTGGTTCTTTGTTAGTTTTTATGTTGTTTGTTTCTTCTATTATTAAGGGTGGTCAGTATCCTTTTGGTAGCTGGTTGCCTAAGGCTATGGCGGCTCCTACTCCTGTTAGTTGTTTGGTTCATAGTAGTACTTTAGTTACTGCTGGTGTTATGTTGATGGATTGTTATGTTTATGTTTYTTTGAATTCTGATGTTTTGTCTTTTGTTTTTTATGTTGGTTTTTTTACTATGGTTTTTTCTGGTTTTTGTGCTTTGGTAGAGGAGGATGCTAAGAAGATTGTTGCTTTGAGTACTATGTCTCAAATTGGTTTTTGTTTTTTGGCTATTGGTAGGGGTTTGCATTATTTGTCTTATGTTCATATGATTAGACATTCTTTTTTTAAGAGGTTATTGTTTATGCAGATGGGTTATTTGATTTTTATTAATTTTGGTCAACAGGATTATCGTGGTTATTCTTTTTTTGGTTTTTGTGCTCCGGTTTTGGTTCAGTTGCAGATTTTTTTATCTGTGTTTTGTTTGTGTGGTTTGTTGTTTACTAGGGGTAGTTGTAGTAAGGAATATTTTATGTCTCGTTTTTATTATGATTCTTATGGTTTTTTTTTAGTTTTTTTTTATTTTTTTGGTGTATTTTTGACTTTTTGTTATTGTTATCGGATGTTTTTTTTGTTTCGTGTGGGAGCTTTTGGTTTTGATTATGTGGGTTTTTCTAGTAAGTTGTTTTATTTTTCTTGTTTTTTTTTGGTTTTTTTTTCTGTTGTTTTTACTTTTTGGTGGGTTTTTAGTTTGTTGTCTTTTTCTGTGGCTTTTAATCGTTTTGAGTTTTTGGTTGTTTATTTTTATTTGTTTTTTGTTTATTGTTTTTGTGGTTATTTTTTTCGTTATTTTGTGGTTGAGTTTAAGGGTAAATTTTTTATAGACCATTATGCTTGTTTTATTTATAAGATTTTTCCTAGTTTTTTTTATTTTGATGTTTTTATTATGGGTTTTAATTATTTTTTTTTTGGTTTATTTCGTTTATTTTCTTTTTTTTTTTTTTCTTTGTTTCGGGGGTTTT
		</sequence>
		<sequence>
			<taxon idref="Onchocerca_vulvulus_SRR2924211"/>
			NTANTATTAGTATAATTTTATTATTTTTAATTTTCGATTAAAAGATTTTTTATTATTAGTAGGTTTTTTGTTAGTTTTCTAAACTGATTTTGAGTTTTTTGCTCGTCTATTTTGTTATTTTTTGTTTTTTTTTTATTATTGTTTTTGAGTTTTATTAATTTTTGTGTTGTTGATTATATTGTTTGGTGGAGGATTTTTGTTATTTGTACTTTTGTTTTTGTTTTTTTTGTTGGTGGTGAGTTGGGATTTAGAAGTTGTTTGGTTAATTATTATGTTATTCAAGAAGTTTGTGGTTATTATTTTTTGGTTTTTGATGGTTGGAAGTTGCAATTTTTATTGCTTATGTTGAAGTCAGGTTCTTCTCCTTTTCATTTTTGACTTTTTAGTGTTTTGGGTGGTTTGAATAAGTGGTTTGTTTTGTGGTTTTTAACTTTGCAAAAATTGCCTTATTTTGTTGTTTTGGTTAATTTTTGTGGTGATTTTTTTTTTTTGTTTTTGTTTTTTGGTATGATTTTTTGTTATTTTCAATTTTTTTTGTTGCGTAGTTATCGTGATTTGCTGGTTGTGGGCTCTGCTGAATCTTTTAATTGGTTGTTATTATTGGGTATTTTTTCTTTTAATGAAGTGTTTGTTTTGTTTTTTTTTTATTATTTTGTTATATTTTTTGTTATTTCTTATGTGTATGGGGGATTTTTGGATTTTTTGAGTTTAGAGATATTGATGTTTTTTTTTAATGTTCCTTTGAGGATTACTTTTTTTNTGAAGGTTATTGTGTTGTTTGGTTCTTCTTTTTTTGTNGGTTTTTATTATTTATTTTTGTTGTTGTTTATGCCTTTGATGTCTTTGGGTGTGGGTTATTTGTTTTTTTTGGTTTCTATGATGAGTTTTAATTGTGGTTTTAAGTATTATGATTATTTTGTTTATGTTTTGTTTTGTATTGGGCTGTTGTCTTGTTTTTAGGTTTTTTGCTGTTTTAGTTTAATTTTTTAAAATTCCTAATTTGTAATTAGGGGATTAATCTCAGTTTGTTGTATTTGTTTTTTTTTGTTGTTTTGTTGTTTTTTTTTAGTCCTTTTTTATTTTTTGTTTTTTTTATGTTTTTTGTTTTATATGGGTTTTTTGATTATTCCTGGTTTGGTTGTTTGTTTTTTTTTGATTCTTTTAATTTTGTTTTTTTGTCTTTTATGAGTGTTTTTGTTATGGGGTTTATTTGTGTATCTGAATTGTTGAGTGGTTTAGTTTTTTATAGTTGCCTTGTAGTGTTTTTTAGTGTTTGTTTTTTTTATTCTGGTAGTTTTTTGATATTGTATGTTTTTTATGAGTTGACTATAGTACCTATTTTGTTTTGTTTGTTAGGGTATGGTCGTCAGGTGGAGAAGATTAGGGCTTGTTATTATTTAATTTTTTATACTTTATTTTTTGGGATGCCTTATTTGTTTTTGTATAGTCATGTTTTTTTTTTTTTGAATTTTGTTTATTATGATTTTTTTGTTTCTTATGAATTTATTTTTTTGTTAAGTTTGTGTTTTTTGGTAAAGTTCCCTGTTTATTTTTTTCATGTTTGATTGCCTAAGGTTCATGTTGAGGCCCCCACTAGTGCTAGAATGATTTTGGCTGGTGTTATGTTGAAGTTGGGGGGRGCAGGTGTTTATCGTATTAGTAAGTCTTTAAATTTTTTTGGTTTTGAAATGTTGATTTTTTTTTCTTTAATTAGGATGGTTTTTTGTTCTTTTATTTGTGTTGTTCAGAGGGATTGTAAGTCTTTGGCTGCCTATTCTTCTGTTTGTCATATGGGTTTTGTGTTGCTTTCTGAGATTAGTATGGTTTATTATGGTAAGTCTATAGCTTTGGTGATGATGTTGGCTCATGGTTATACTTCTGTTTTGATGTTTTATTTTRTTGGTGAGTTTTATCATATTGCTARTAGGCGTTTAATTTATTATTTGCGTGGATATTTTAATGTTAGTATGTTGTTTTGTTTGATGTTTTGTTTGACTATG
			GTTTCTAATTTTAGTTTTCCTGTGTCTGTTTCTTTTTTTTCTGAGTATTTGATGTTGAATTTTTTTAGATCTGTTTTTTATGTTGGTTTTTTGTTTTTGTTTTTTTATTATTTGGTTTCTTTTTATTATTCTGTTTATATTTTGGTTTGTTTTTTGGTCGGCGGTAAGGTGAGTTATGTTTGTGATGGTCGTAGTGTAGTTTGTTTACCTTTGGTTTTTATGATATATAATTTTTTTTGGTTTATTTTTGTTATTTAATATGAATATTTTTTGTGGAATGACTTTTGGCAATAGTATGAAGCAGAGTATTATTAATACTGTGAATCATAAGACTATTGGTACTTATTATATTGTTTTAGGCTATTGGGCTGGTTTAGGTGGTTCTGTTTTATCTATGTTGATTCGTTTTGAGTTGTCTAGTCCTGGTGGTCATTTGTTTTTTGGAANTGGTCAGGTTTATAATTCTGTTCTTACTATGCATGGTGTTTTGATGATTTTTTTTTTAGTTATGCCTATTTTGATTGGTGGTTTTGGTAATTGGATGTTGCCTTTGATGTTGGGGGCTCCTGAGATGGCGTTTCCTCGGGTAAATGCTTTATCTTTTTGGTTTACTTTTGTGGCTTTATTGATAGTTTATCAGTCTTTTTTTATTGGGGGTGGTCCTGGTAGGAGTTGGACTTTTTATCCTCCTCTTAGGGTTGAAGGTCAACCAGAATTGTCTTTAGATACTATGATTTTAGGTTTACATACTGTAGGAATTGGTTCTTTGTTGGGTGCTATTAATTTTATGGTAACTACTCAGAATATACGGTCTACTGCTGTGACTTTGGATCAAATTAGTATGTTTGTTTGGACTTCTTATTTGACTTCTTTTTTATTAGTTTTATCTGTGCCTGTTTTGGCTGGTTCTTTATTGTTTTTGTTGTTGGATCGTAATTTTAATACTTCTTTTTATGATACTAAGAAGGGGGGTAATCCTTTGTTGTATCAGCATTTGTTTTGATTTTTTGGTCATCCTGAGGTGTATGTTATTATTTTACCTGTTTTTGGTATTATTAGGGAGGCGGTTTTATTTTTGACTGATAAGGATCGTTTGTTTGGTCAGACTAGGATGACTTTTGCTTCTATTTGGATTGCTGTTTTAGGTACTTCTGTATGGGGCCATCATATGTATACGGCTGGTTTGGATATTGATACTCGTACTTATTTTAGTGCTGCTACTATGATTATTGCTATTCCTAGGGCTGTTAAGATTTTTAATTGATTGGGTACTTTTTTTGGTTCTAATCAAAAGATGCAGCCATTATGATGTTGAACTTATAGTTTTATTTTTCTTTTTACTRTGGGTGGATTAAGTGGAATTATTTTGAGGGCTGCTAGTTTGGATATTATTTTGCATGATACTTATTATGTTGTGGCTCATTTTCATTATACTTTGAGTTTGGGTGCTATTTATGGTRTTTTTTGTGGTTTTTGTTTGTGACTTCCTTATATGTACGGTATTTCTTTTGATANGGTTATGATAATAGCTGTTTTTGTTTGTTTTTTTGTTGGTACTAATATAACGTTTTTTCCTATGCATTTTGCTGGTTTACAGGGTATGCCTCGTAAGATTTTGGATTATCCTGATTGTTATTCTACTTTTCAGATCATTTCTTCTTTAGGTTCTGTTATTACTTTTGTTGGTTTTGTTTTGTTTAATTATTTGTTGATTGATTCTATTTTTTTTTCTCGTTTTTTGGGAGTTTCTTTTTATAATTATCATAGTCCGGCTTATGCTTTAAATGTTCCTCCTTTGCCGGATTCTTTTACTGAAGAGGCTTTTATTATAGGTCTTCATTGGAAGATTATTAGTAAGGATACTCCTTCTTACAGTTATCGTCGGGTTGGTTATGGTTATCATAGTAAGTAGTTTTTTTTGTAGATTTAGGTTAAATTAAAACTATTAGTTTTCAAAACTAAAGATTTTGTTCTATTAGAGCTTTTAAAAATAATGATTT
			TTGGGTTTTTGGGTTTTTTGTTTATTTTTTTTTATGTTAGGGTATTTTTTGCTTTTGTTTTTTTTTGTTTGAGTTTTTTGGATTGGGATCCGTTGAAAAGTTGTGTTATAATGTGTTTAGGTGTTATGTCTATAAGTTGTTATGTTTCTTTAGGTGTTCATGTATGGTATTCTTATTTTGTTGTTTTAATTTTTTTTAGTGGTATTTTTTCTTTGTTGACTTATTTTTGTAGTATGAGTAATTTTATTTTTTATTATAATTATTTTTTTTTTTTTTCTTTGTTTTTGGTTAGTTTTTTTTTTGTATTTGTTGTAGATTTTGATTTTTCTTTGTTTTTTTCTGATTTTAATTTTNTTTATGTTTGTTATGATTTTAGTTATTATTATGTTTTTTGAGTAGTTTTTATTTTGTTTTTATTTTTGATTTTGATTAGATTTAGACTTAATGGTTTCGGTTATATGCGTAGTTTGTAGTAGGATGAAATATAAAATAGATTTTACTATATCTGATTACGGCTCAGCTAGAATTATATTTTTTTGGATTTAGTTTAATTAAAATTTTTGTTTTTGGATCAAGAGATGTTTCCAAGGTTATTGCTATTTTTAATTCTTTAGTTTTTTTGCCTGCTAGTTTTACTTTAAGTTATATGTGGAATTTTGGTAGTATGTTAGGCATTATGTTGATGTCTCAGATTTTAACTGGTTTTTTTTTRACTTTTTATTATACGGCGGGGGAAGCTTTTAGGTCTGTTCAGTATATTATGTTTGAGGTTAATTTGGGCTGGTTGCTGCGTATTATGCATTCTAATGGGGCTTCTATGTTTTTTTTATTTATTTATTTACATATTTTTAAGGGTTTAATTTATGGTAGATATCGTCTTATTGGTGTGTGATTGAGTGGTATTTTTATTTATTTTTTATTAATAGGTATTGCCTTTACTGGTTATGTTTTGATTTGAGGCCAAATAAGTTATTGGGCGGCAGTAGTTATTACTAGTCTGATGACTTCTGTTCCTTATTTGGGCAAGTATTTGGTTTGATGGATTTGGGGGAGTTTTAGTGTTTGTGAGAACACTTTGAAGTTTTTTTATTCTGTTCATTTTATTTTACNTTGGTCTTTGATAGTTTTAGTTGTTTTTCATTTGTTTTTTTTGCATTTTACTGGTTCTAGTTCTAGTTTGTATTGTCATGGAGATTATGATAAGATTCATTTTTTTCCTAGTTTTTGATTGAAGGATGGTTTTGATATTTTTTTTTATTTTTTTTTGATTTTGTTTAGACTTTATTTTTCTTTTNATTTAAGTGATCCTATGATTTTTGTGGAGTCTGATTCTATGGCTAGTCCTGCGCATGTTGTACCTGAGTGGTATTTTTTATTCGCTTTTACTATTTTACGTTCTGTYCCTAGTAAGTTATTGGGGGTTATTTTAATATTTAGTTCTGTTTTTGTGTTAACTATTCTTATTTGACCTGGTAGTTATCGTTCTATTTTAGATAATTTTTTATATTTTTTTGTTATGTGTTTTGTTTGGGTTTTTTTTTGGTTAACTTGAGCTGGTCATTATCCTACTGATTATCCTTTTAACTATTTTAATTTGTTTTGTACTTTTTTTTATTTTTGTTGTATTTTTTTTGTTTGTTTGATTAATTTTTTTAGTGATAAGTTGTTTAGTTAATTGTATTTTTAGTATAATAAGTATGGCAAATTTAGGTTTTGTTGGTTATTAATATAATTTTGTTGAAGTTTCGTAAATATCATAAAATGGAGTATAGTTATTATCCTTTGATAGTYGGGGTGGGTATTTTAGGTTTTGATGTTAGTTTGGTTTTATTTATAGGTATAGGTATGTTTTATTCTATTTTTATTTGTTTTTTGTATTTGGTTTATGTTTTTTTTTTGTGGATTAAGGATGTTATTTTAGAGGATATTAGTGGTCAATATTCTTTCTATGATTATCGTATGTTTAACCAAGGTTTTCGTTTGTTTCTTTTTAGTGAATT
			AACTTTGTTTGTTTCTATTTTTTGAACTTTTTTGGATACGGCTTTGTGTCCTTTAACTTGGTTAAGTGGGGTTTGGTCTCCATTGGGGATTTTATCACCTGATTATTTGGGTTTGAATGGTATGGCTAGTTTATTTTTAATAATGAATAGGCAAGTTTTGAAGTATTCTCGTCGTTNNNNNNGTTTGAATAGTTCTAAGTGTGAAGAGTTTTTGTTAGTTTGTATTTTTATTGGAGTTGGTTTTTTGTGTTTTCAGTTTTATGAATATAATAACAATTCGTTTGTTATGAGTGATAGTGCTTATGGTAGTATTTTTTATATAGGTACTGGTTTGCATGGTTTGCATGTTTTTGTTGGTGTTTGTTTTCTTATTGTTAATTTTTTTCGTGTTAAGTTGTTCAACTTTAATTGATATCATATCCAGGCTTATGATATATCTATTGATTATTGGCGTTTTTTAGAGTGAATGTGAGGTGTTATGTTTTGTTTATTATATGTTTGAGGTTCTTAATTTCTTTGTTGTGGAGGGATATTTTACTTTTTACTTTTTTTTTACTTTTTTTTTATGATAATATTTTTTATTTATGTGTTTTGTTTTTTGATTTTAAGTTTTTAACATTTTTTCAATACACTATATTCTATAGTGTTAGTAATTATTAGTNTAATAATTACTAAAATAAATTCAATTCCCAGAGTATTATATTACTTAATAATATAATACTCTATTGGGAATTGAATTTAATATAACGTAAATATCTCTCTCAAATAAAAAAAAGAAAAATTTATATATAAGTAATATAATAATAAATAAATTGTTGTTATTGTGTATATATTATAAATAAAATTATATTTGATTTGCATTCATAAGATATTTATACACGAGATTTGTTAAACTTTATAGTATAATAAGTATAGTCGTTTTAAGCACGGTTGGTTTTTAAGTTAGAATTTTTAGTATAATTTTTGGTACGGTTAATTGTTGATTAGCAGGTTTTGAAGTTCTTTTTTTTTTGAAATATGGTAGGATAAAGNAAAAAGTCTGTGAGATTCATATTTTCGAGGTARTCCATATTTAAAGGATTATTTTAAGTTTAGAATTTTTGACTCTTAATCAAAAGGTTTGTTTCTTTATTGTTTTTATTTTTTTTTTCTTTTTTATTTCTTTTTTTTAAATATGAGCGTTTAGTATTTATTTTGTTGGGTATTGAATTTTTGTTTTTTTCTCTGTTAGTTTATTATGTTTTTTTGTTNNNNNNNNNNNNNNTTNTTTATTNNTTGNGTTTTGGTTTAATGTCTGGTGTGTTAGGTTTGGTGATTTTTTTTTTTTGTGTTAAGGGTTTTGGTGTAGATAAGGTTATGTTTTATTTTTTATAATTTTAAGTTTGATTTTGGTTTAGGTTGTATTAAGATAGTATTACTTATTTTTAGTTTACTTAGTGTGTTAATTTTTGTACACTGGTAGTTTTTTGATTGTTTTATTAACGTTCCAGAATAATCGGCTATGCGTTTTAATTTTTGACTCTATTTGTTGTGGTGCTATGAGTTTTTAGTTTGTTTTTATATTGTTTTTTGTAAAATATTTTAATTTTTTTTTTAGTTTCTTATGGTATCAAAAATTTGTTTTTTGAACTGGATTAGTACCCAGGTAATCAAAATTTAATAATTCGGGAGTAAAGTTTTATTTAAACCGAAAAAATATTGACTGACTTTAGATTTTTCTTTGGAATATGTGATTTGCTGGAGAGCCCTCTTTTTTGGTGAATTTTGTTGGCACATGTATGATTGTTTAGTTTTTATTTTATTTTGTAATGCTTTRTTGTTTTGGCATTAAAAACAGATATATATTTGGCTTATGAATTTATGTTTCATGTGTTACTATTATGAATTTTTTTTGGATTAGTTTTTTATTTTTTTTTGAAATTGGAAAAGAAAGTAATTTTTTCTTAATGTTTTAATGAATTTAATAAATAAGGTGGTACAAACCATCCGTCAATGGCCTA
			AAGGGGCGTAAGTTGTAGTATGGTAGAAGTAAGGAAACTTGTTTCTATTTTTTGAAGTTTTAGTTTATTTTTTTTTAGAATAAAGAATTGTAAATTCTTAGGATTTTGCTTTGGTTATTTTTTATTATTTGGGGTTGTTGGTTATGATTGTTTTTATTTTGCAGGCTATTGCCTTTTTAGTTTTGTTAGAGCGTCATTTTTTGGGTGGYTCCCAGTGTCGTGTTGGTCCTAATAAGGTGGGTTATTGTGGTGTTTTGCAGGCYTTATTTGATGGCTTAAAGTTGTTAAAGAAGGAGCAGTTGTTGTTGTGTTTTTCTTCTTGGTTATCTTTTTTGTTTATGCCTATTTGTGGTTTTGTTTTGATGGTTTTTTTTTGATTTACTTTACCTTATTTTTTTTCTTTTTTGTCTTTTGAATATTCTGGTGTTTTTTTGTTTTGTCTTATAGGAGTTTCTGTTTATTTTATTATGCTTTCTGGTGTTTTTAGYGGTAGTAAGTATTCTCTTATTGGTGGGTTGCGTGCTTGTGTTCAGAGTTATTCTTATGAGATTGCTTTTTCTATTTATTTGTTAGTTTTTTTGTTGTTTAATAAGGGTTTATGTTTGTCTTTTAGTTTTTGTTTATTTTTTTTTTTGTTTTTTTTTCCTTTTTTTTGTTTGGTTCTTGTTGATTTGCATCGGGCCCCTTTTGATNTTTCTGAGTGTGAAAGTGAGCTGGTAAGGGGGTTTAATGTTGAGTACTCTGGAGTTGGTTTTGCTGYTTTGTTTTTAGGGGAGTATGGTAATTTACTTTATTTTGGTTGTTTGACTTCTAGTTTGTTTTTTGGTATAAGTTTTTTTTTTTTTTATTTTATTGTGTGCATGATTGTTTTTTCTCGTAGAGCTTATCCTCGTTTTCGTTTTGATAAGTTGATGGGTGTTTGTTGGTTTTTGTTTTTGCCTATTGGTTTTTATTTTTTTGGTTTGTCTTTTGTTGTTTTTATGTTGTGCTTATTTAGTTTAATTTTTTAGAATTATATTTTGAAAAGATATGGGTATTTTTAGGCAATTTTGTTATTTTTTTTTATTTNATTTTGATTGGTTTTTTATTTGTTTTATATGGAGTTGAGTAAGTTTAGTAGTTTGGGAATTTTAGGTGTTTTTGTTAATGTTTTAGTTTCTAGATTTTCTCATCAGGGTTTTCAGTCTAACGTTTTTTTTAAGTTTGTTGTTTTTTTTCTCTTGGTTTTTTGAATGAGAGGGTTATTGTTTCCTTTGTTTAGTCCTTGAGCTTGTGTGGGTTTTTTGTTTTTTATTACTAATTTTTCTTGATTGGGTGTTCGTACTTTTACTTTAGCTGTTGATAGTTTTTTAATTTTTTTTGAAAGGGATCATTCTTGGGAGTGGTTTTCTAGGTTAGTTATGTTTTTTTCTCATTGGTTAAGATTTTTGATGAGGGGGGTAGCTTTAACTTTGCGTATTAGTATTATTTTTTTAATTGGYCATTTTTTAATGTTTACTGTTTTGGATATGAGTGTATTTTATTCTTTGTTTTTTTTGTTGTTAGTTGTTCCGGTGGAGTTGTTTTTTGCTTTTTTACAGAGTTATATTTTTTTGACTTTGGTTTGTATGTTTTTACTTAATATGATTTAGTTTAAGGGWGGTTTTGTTATAGTAGTTTAATTTTAGAATTTTGTTTTGATGGGACAGAGGTTATTATAATTTTTTTGTGGCTTTTTAGTATTATTTTGGTATTTTTGTTTTCCAAACAAAGGGTTCTTAAGCTAATAATTTATTTGCAGAATTATGTGTTTCCTATTCCCGGAAATTCTTATGTATTTTGTTGTTATTATATTCATAATTACTATTCTCACATTATTTTTTTTGGTTTTTTTGTAATGTTTTTGGTTAGTGGCGGGATTTATTTTTTTGGTAATTCTTTTAAGTTTAATTTGAAGCGTAGAGATAGTCGTATAATTGAGTTAATTTTACAGGTGTTAATTGTTAATTTTTTAATTATGA
			TGGCTGGTCCTGGTTTTTGGTTGATTCAATATCAGGGACGTATATTTCGTCAATCTGAGTTGACTTTGAAGGTTATTGGTCACCAATGGTATTGAAGTTATGAATATGGAGATAGTGGAAAATTATGTTTTGATTCATTTATGAAGTCTTTAGATGATTTGTCTTTAGGGGATTTTCGGTTATTTGATGTTGATAATCGGTGTGTTTTGCCTGTAGGTGTAAATGTTGGTGTGTATTGTACTTCTAGTGATGTTATTCATTCTTTTGCGATTCCTAAGTGTTTTATTAAGATGGATGCTTTAAATGGTTTGTTAACTAAGGTTACTTGTAGTTTTTCTTGTTCTGGTTTGTTTTTTGGGCAGTGNTCTGAAATTTGTGGTGCTAATCATAGGTTTATGCCTATTGTGTTGGAGTTGACTTCTTTGGAGTGTTGGAAGGGTTGATCAGTAAATTATTTATTGGGTTAAATTTTCTAGTTTAATTATATTTAAAATATTTAGTTGTGGTCTAAAAGATTTGAAAATTTTTGTTTTTTAAGTTTTATTATTTGGTATTGCATATCAGTAGAAGTTTTTATCATAGCTATGAGTAATAGAATTAAAATGGTTAAATTGAATTTGTTTTTTTTTTACGAAATTAATAATATTTTTATTTAGTATTGATATAACGTATTTTTATTTCTGTTTATTTGTTATTTATAGGTTAAGTTATATTATTTTTTGTTTGTAAANNNNNNAAATTTTTGTTGTTGTTTTATAAATGTTGTGTGTTTTACATAGATTTTTATTTTTTTTTTTTTTTTTTTTTTTTGATTAATTTTTTAATTGATTTATGATTTTTACTTTAGTAATTTTTATTGTTTTGATAGNNNNNNNNNNNNATTTATGTTTTTGAACTGGTTTTGTTGCTAAATGTTTATTAAAAACTTAGGTTTTTATSTAAAATTGTCTTCTGCTCTATGAGTTTTTAAATGGCAGCCTTAGCGTGATGGCATAAAAGTAGCGTAAGTGATTTGTTTTTTTAATGGTTTCAAGTATGAATGAAGTTTTTAGCAGCTTTTTTATTTACTTTTTGTTTGAATTATTTTTTTAATTAAAAATTATTAGTTAAGGTATTACAAAGATAAGTCTTCGGAAATTTTGTTTTGAATTTTGAAATTTTTATTTTTAATTTTTTCTTGGGGATGGATTTTAAGAAAGTTTTATACTATTGTTATTATTAAAAATTACTCCGGAGTTAACAGGGTTGTAGACATATAAATAGGTTTTTATATTAGTGTGCTGCGCTACATCGATGTTGTATATTTTTTTTGATAATGGAGAGGTTTTTTTTGTTTTGAGACTGTTCTTCTTGTATAAAAAATTGACTTGATATTAGTTTAGTTCGTCGTGAGACAGAGCGGTTTATCTTGTGTATTTTTGGTGCTTGGCGGTGTTAGTACGAAAGGAATGCAATGTGGGTTTATATTTATGACTTTTTTATTTTGATGGATTTTTTCTTTTTTTAAATTTTATTGTTATTTTTTTTTTTTCTTTTTTGGTTCCYTTTGGTATGTATTTGTTGTCTTTTTTTGTGTCTTTTAAGGATTTTTATGGTGCTAAATTAAGTTCTTATGAGTGTGGTTTTGATGTTGTGAAGAAGGTTCATGTTGGTTTTAATTTGGTTTTTTTTTCTATTGTTTTGTTATTTGTTGTTTTTGANTTGGAAGTTTTGATTTTTATTATTTTGATTCAGGGTGATTTTTATAGTTTGTTGTCTTTTTTTGTTTTTTTTTTTTATGTTGTTTTTAGTTTTTATATGGAGTGGTGTTTTGGTAAGTTGATTTGGTTTTGTTAGGGGTTTTTAGTATAATTTTTAATACTTTTGATTGCAGATCATTTAATTTATAGCCTTGAGTTAATTTTTTAAGTTTTGAAAACTTTTATTAGATTTTTGGTCTTTAACTTGTTTTTTTTTTTGCTGAAATAGTTTAAGTTTTAAAATGAGATGTTAGGGGCGTT
			TGGATTTTTTCAGTTTTTTTAAAGATTTAGTATATGTTTTTTTGAGTATTATTTGTTGTCTGCAAATAGGATTTGRTCTTTTTGGTCTTTTAGTTTATTTTGGAATTTTTTATTTACTATAAAAAGGTTTTGTAGACTTTTGTTATTGTTTGTTTGATATGTTCTTATTTTTTATTTTTTTTTGGTTGTTATTNTTTTGTTTGTTCCTTATGGTAAGTGGAGTTATAGTTTTGGTTTTAGTGATTATTTTAATTTTACTTTTATTTATAATTTTGAGGTTTGTTTGTTTTTTTTAGTTTTGTTGTTGGTTTCTTTTATGGTTTTTGTTTATGGTTCTTTTTATATGGYTGGGGTTTCTCGTTTGTTTTATTTTTTTTTTTTTTTNTTTTTGTTTGTGTTGAGGATGGGTGGTTTGATTGTTTTTAGGGGTAGTATTGTTTTAACTTTGGTTTTTTGAGATTTTTTGGGGGTTAGTAGTTTTTTTTTGGTTTTGTTTTATGGTAATGTTAGTGCTCGGAGGGGTGCTATGAGTACTGTGTTTACTAATCGTATTGGTGATTTTTGTATTTTTTTGTTTTTTAATGGTTTTGTTTTGTTTTCTATGAGTTTTTTGTCTTATCAGTTTTTTGGTTCTTTGTTAGTTTTTATGTTGTTTGTTTCTTCTATTATTAAGGGTGGTCAGTATCCTTTTGGTAGCTGGTTGCCTAAGGCTATGGCGGCYCCTACTCCTGTTAGTTGTTTGGTTCATAGTAGTACTTTAGTTACTGCTGGTGTTATGTTGATGGATTGTTATGTTTATGTTTCTTTGAATTCTGATGTTTTGTCTTTTGTTTTTTATGTTGGTTTTTTTACTATGGTTTTTTCTGGTTTTTGTGCTTTGGTAGAGGAGGATGCTAAGAAGATTGTTGCTTTGAGTACTATGTCTCAAATTGGTTTTTGTTTTTTGGCTATTGGTAGGGGTTTGCATTATTTGTCTTATGTTCATATGATTAGACATTCTTTTTTTAAGAGGTTATTGTTTATGCAGATGGGTTATTTGATTTTTATTAATTTTGGTCAACAGGATTATCGTGGTTATTCTTTTTTTGGTTTTTGTGCTCCGGTTTTGGTTCAGTTGCAGATTTTTTTATCTGTGTTTTGTTTGTGTGGTTTGTTGTTTACTAGGGGTAGTTGTAGTAAGGAATATTTTATGTCTCGTTTTTATTATGATTCTTATGGTTTTTTTTTAGTTTTTTTTTATTTTTTTGGTGTATTTTTGACTTTTTGTTATTGTTATCGGATGTTTTTTTTGTTTCGTGTGGGAGCTTNTGGTTTTGATTATGTGGGTTTTTCTAGTAAGTTGTTTTATTTTTCTTGTTTTTTTTTGGTTTTTTTTTCTGTTGTTTTTACTTTTTGGTGGGTTTTTAGTTTGTTGTCTTTTTCTGTGGCTTTTAATCGTTTTGAGTTTTTGGTTGTTTATTTTTATTTGTTTTTTGTTTATTGTTTTTGTGGTTATTTTTTTCGTTATTTTGTGGTTGAGTTTAAGGGTAAATTTTTTATAGACCATTATGCTTGTTTTATTTATAAGATTTTTCCTAGTTTTTTTTATTTTGATGTTTTTATTATGGGTTTTAATTATTTTTTTTTTGGTTTATTTCGTTTATTTTCTTTTTTTTTTTTTTNTTTNTTTCGGGGGNTTT
		</sequence>
		<sequence>
			<taxon idref="Onchocerca_vulvulus_SRR2924326"/>
			NNAATATTAGTATAATTTTATTATTTTTAATTTTCGATTAAAAGATTTTTTATTATTAGTAGGTTTTTTGTTAGTTTTCTAAACTGATTTTGAGTTTTTTGCTCGTCTATTTTGTTATTTTTTGTTTTTTTTTTATTATTGTTNTNNNGTTTTATTAATTTTTGTGTTGTTGATTATATTGTTTGGTGGAGGATTTTTGTTATTTGTACTTTTGTTTTTGTTTTTTTTGTTGGTGGTGAGTTGGGATTTAGAAGTTGTTTGGTTAATTATTATGTTATTCAAGAAGTTTGTGGTTATTATTTTTTGGTTTTTGATGGTTGGAAGTTGCAATTTTTATTGCTTATGTTGAAGTCAGGTTCTTCTCCTTTTCATTTTTGACTTTTTAGTGTTTTGGGTGGTTTGAATAAGTGGTTTGTTTTGTGGTTTTTAACTTTGCAAAAATTGCCTTATTTTGTTGTTTTGGTTAATTTTTGTGGTGATTTTTTTTTTTTGTTTTTGTTTTTTGGTATGATTTTTTGTTATTTTCAATTTTTTTTGTTGCGTAGTTATCGTGATTTGTTGGTTGTGGGCTCTGCTGAATCTTTTAATTGGTTGTTATTATTGGGTATTTTTTCTTTTAATGAAGTGTTTGTTTTGTTTTTTTTTTATTATTTTGTTATATTTTTTGTTATTTCTTATGTGTATGGGGGATTTTTGGATTTTTTGAGTTTAGAGATATTGATGTTTTTTTTTAATGTTCCTTTGAGGATTACTTTTTTTTTGAAGGTTATTGTGTTGTTTGGTTCTTCTTTTTTTGTTGGTTTTTATTATTTATTTTTGTTGTTGTTTATGCCTTTGATGTCTTTGGGTGTGGGTTATTTGTTTTTTTTGGTTTCTATGATGAGTTTTAATTGTGGTTTTAAGTATTATGATTATTTTGTTTATGTTTTGTTTTGTATTGGGCTGTTGTCTTGTTTTTAGGTTTTTTGCTGTTTTAGTTTAATTTTTTAAAATTCCTAATTTGTAATTAGGGGATTAATCTCAGTTTGTTGTATTTGTTTTTTTTTGTTGTTTTGTTGTTTTTTTTTAGTCCTTTTTTATTTTTTATTTTTTTTATGTTTTTTGTTTTATATGGGTTTTTTGATTATTCCTGGTTTGGTTGTTTGTTTTTTTTTGATTCTTTTAATTTTGTTTTTTTGTCTTTTATGAGTGTTTTTGTTATGGGGTTTATTTGTGTATCTGAATTGTTGAGTGGTTTAGTTTTTTATAGTTGCCTTGTAGTGTTTTTTAGTGTTTGTTTTTTTTATTCTGGTAGTTTTTTGATATTGTATGTTTTTTATGAGTTGACTATAGTACCTATTTTGTTTTGTTTGTTAGGGTATGGTCGTCAGGTGGAGAAGATTAGGGCTTGTTATTATTTAATTTTTTATACTTTATTTTTTGGGATGCCTTATTTGTTTTTGTATAGTCATGTTTTTTTTTTTTTGAATTTTGTTTATTATGATTTTTTTGTTTCTTATGAATTTATTTTTTTGTTAAGTTTGTGTTTTTTGGTAAAGTTCCCTGTTTATTTTTTTCATGTTTGATTGCCTAAGGTTCATGTTGAGGCCCCCACTAGTGCTAGAATGATTTTGGCTGGTGTTATGTTGAAGTTGGGGGGAGCAGGTGTTTATCGTATTAGTAAGTCTTTAAATTTTTTTGGTTTTGAAATGTTGATTTTTTTTTCTTTAATTAGGATGGTTTTTTGTTCTTTTATTTGTGTTGTTCAGAGGGATTGTAAGTCTTTGGCTGCCTATTCTTCTGTTTGTCATATGGGTTTTGTGTTGCTTTCTGAGATTAGTATGGTTTATTATGGTAAGTCTATAGCTTTGGTGATGATGTTGGCTCATGGTTATACTTCTGTTTTGATGTTTTATTTTATTGGTGAGTTTTATCATATTGCTAATAGGCGTTTAATTTATTATTTGCGTGGATATTTTAATGTTAGTATGTTGTTTTGTTTGATGTTTTGTTTGACTATG
			GTTTCTAATTTTAGTTTTCCTGTGTCTGTTTCTTTTTTTTCTGAGTATTTGATGYTGAATTTTTTTAGATCTGTTTTTTATGTTGGTTTTTTGTTTTTGTTTTTTTATTATTTGGTTTCTTTTTATTATTCTGTTTATATTTTGGTTTGTTTTTTGGTCGGCGGTAAGGTGAGTTATGTTTGTGATGGTCGTAGTGTAGTTTGTTTACCTTTGGTTTTTATGATATATAATTTTTTTTGGTTTATTTTTGTTATTTAATATGAATATTTTTTGTGGAATGACTTTTGGCAATAGTATGAAGCAGAGTATTATTAATACTGTGAATCATAAGACTATTGGTACTTATTATATTGTTTTAGGCTATTGGGCTGGTTTAGGTGGTTCTGTTTTATCTATGTTGATTCGTTTTGAGTTGTCTAGTCCTGGTGGTCATTTGTTTTTTGGAAGTGGTCAGGTTTATAATTCTGTTCTTACTATGCATGGTGTTTTGATGATTTTTTTTTTAGTTATGCCTATTTTGATTGGTGGTTTTGGTAATTGGATGTTGCCTTTGATGTTGGGGGCTCCTGAGATGGCGTTTCCTCGGGTAAATGCTTTATCTTTTTGGTTTACTTTTGTGGCTTTATTGATAGTTTATCAGTCTTTTTTTATTGGGGGTGGTCCTGGTAGGAGTTGGACTTTTTATCCTCCTCTTAGGGTTGAAGGTCAACCAGAATTGTCTTTAGATACTATGATTTTAGGTTTACATACTGTAGGAATTGGTTCTTTGTTGGGTGCTATTAATTTTATGGTAACTACTCAGAATATACGGTCTACTGCTGTGACTTTGGATCAAATTAGTATGTTTGTTTGGACTTCTTATTTGACTTCTTTTTTATTAGTTTTATCTGTGCCTGTTTTGGCTGGTTCTTTATTGTTTTTGTTGTTGGATCGTAATTTTAATACTTCTTTTTATGATACTAAGAAGGGGGGTAATCCTTTGTTGTATCAGCATTTGTTTTGATTTTTTGGTCATCCTGAGGTGTATGTTATTATTTTACCTGTTTTTGGTATTATTAGGGAGGCGGTTTTATTTTTGACTGATAAGGATCGTTTGTTTGGTCAGACTAGGATGACTTTTGCTTCTATTTGGATTGCTGTTTTAGGTACTTCTGTATGGGGCCATCATATGTATACGGCTGGTTTGGATATTGATACTCGTACTTATTTTAGTGCTGCTACTATGATTATTGCTATTCCTAGGGCTGTTAAGATTTTTAATTGATTGGGTACTTTTTTTGGTTCTAATCAAAAGATGCAGCCATTATGATGTTGAACTTATAGTTTTATTTTTCTTTTTACTGTGGGTGGATTAAGTGGAATTATTTTGAGGGCTGCTAGTTTGGATATTATTTTGCATGATACTTATTATGTTGTGGCTCATTTTCATTATACTTTGAGTTTGNGTGCTATTTATGGTATTTTTTGTGGTTTTTGTTTGTGACTTCCTTATATGTACGGTATTTCTTTTGATAGGGTTATGATAATAGCTGTTTTTGTTTGTTTTTTTGTTGGTACTAATATAACGTTTTTTCCTATGCATTTTGCTGGTTTACAGGGTATGCCTCGTAAGATTTTGGATTATCCTGATTGTTATTCTACTTTTCAGATCATTTCTTCTTTAGGTTCTGTTATTACTTTTGTTGGTTTTGTTTTGTTTAATTATTTGTTGATTGATTCTATTTTTTTTTCTCGTTTTTTGGGAGTTTCTTTTTATAATTATCATAGTCCGGCTTATGCTTTAAATGTTCCTCCTTTGCCGGATTCTTTTACTGAAGAGGCTTTTATTATAGGTCTTCATTGGAAGATTATTAGTAAGGATACTCCTTCTTACAGTTATCGTCGGGTTGGTTATGGTTATCATAGTAAGTAGTTTTTTTTGTAGATTTAGGTTAAATTAAAACTATTAGTTTTCAAAACTAAAGATTTTGTTCTATTAGAGCTTTTAAAAATAATGATTT
			TTGGGTTTTTGGGTTTTTTGTTTATTTTTTTTTATGTTAGGGTATTTTTTGCTTTTGTTTTTTTTTGTTTGAGTTTTTTGGATTGGGATCCGTTGAAAAGTTGTGTTATAATGTGTTTAGGTGTTATGTCTATAAGTTGTTATGTTTCTTTAGGTGTTCATGTATGGTATTCTTATTTTGTTGTTTTAATTTTTTTTAGTGGTATTTTTTCTTTGTTGACTTATTTTTGTAGTATGAGTAATTTTATTTTTTATTATAATTATTTTTTTTTTTTTTCTTTGTTTTTGGTTAGTTTTTTTTTTGTATTTGTTGTAGATTTTGATTTTTCTTTGTTTTTTTCTGATTTTAATTTTCTTTATGTTTGTTATGATTTTAGTTATTATTATGTTTTTTGAGTAGTTTTTATTTTGTTTTTATTTTTGATTTTGATTAGATTTAGACTTAATGGTTTCGGTTATATGCGTAGTTTGTAGTAGGATGAAATATAAAATAGATTTTACTATATCTGATTACGGCTCAGCTAGAATTATATTTTTTTGGATTTAGTTTAATTAAAATTTTTGTTTTTGGATCAAGAGATGTTTCCAAGGTTATTGCTATTTTTAATTCTTTAGTTTTTTTGCCTGCTAGTTTTACTTTAAGTTATATGTGGAATTTTGGTAGTATGTTAGGCATTATGTTGATGTCTCAGATTTTAACTGGTTTTTTTTTGACTTTTTATTATACGGCGGGGGAAGCTTTTAGGTCTGTTCAGTANNTTATGTTTGAGGTTAATTTGGGCTGGTTGCTGCGTATTATGCATTCTAATGGGGCTTCTATGTTTTTTTTATTTATTTATTTACATATTTTTAAGGGTTTAATTTATGGTAGATATCGTCTTATTGGTGTGTGATTGAGTGGTATTTTTATTTATTTTTTATTAATAGGTATTGCCTTTACTGGTTATGTTTTGATTTGAGGCCAAATAAGTTATTGGGCGGCAGTAGTTATTACTAGTCTGATGACTTCTGTTCCTTATTTGGGCAAGTATTTGGTTTGATGGATTTGGGGGAGTTTTAGTGTTTGTGAGAACACTTTGAAGTTTTTTTATTCTGTTCATTTTATTTTACNNNNGTCTTTGATAGTTTTAGTTGTTTTTCATTTGTTTTTTTTGCATTTTACTGGTTCTAGTTCTAGTTTGTATTGTCATGGAGATTATGATAAGATTCATTTTTTTCCTAGTTTTTGATTGAAGGATGGTTTTGATATTTTTTTTTATTTTTTTTTGATTTTGTTTAGACTTTATTTTTCTTTTGATTTAAGTGATCCTATGATTTTTGTGGAGTCTGATTCTATGGCTAGTCCTGCGCATGTTGTACCTGAGTGGTATTTTTTATTCGCTTTTACTATTTTACGTTCTGTTCCTAGTAAGTTATTGGGGGTTATTTTAATATTTAGTTCTGTTTTTGTGTTAACTATTCTTATTTGACCTGGTAGTTATCGTTCTATTTTAGATAATTTTTTATATTTTTTTGTTATGTGTTTTGTTTGGGTTTTTTTTTGGTTAACTTGAGCTGGTCATTATCCTACTGATTATCCTTTTAACTATTTTAATTTGTTTTGTACTTTTTTTTATTTTTGTTGTATTTTTTTTGTTTGTTTGATTAATTTTTTTAGTGATAAGTTGTTTAGTTAATTGTATTTTTAGTATAATAAGTATGGCAAATTTAGGTTTTGTTGGTTATTAATATAATTTTGTTGAAGTTTCGTAAATATCATAAAATGGAGTATAGTTATTATCCTTTGATAGTTGGGGTGGGTATTTTAGGTTTTGATGTTAGTTTGGTTTTATTTATAGGTATAGGTATGTTTTATTCTATTTTTATTTGTTTTTTGTATTTGGTTTATGTTTTTTTTTTGTGGATTAAGGATGTTATTTTAGAGGATATTAGTGGTCAATATTCTTTCTATGATTATCGTATGTTTAACCAAGGTTTTCGTTTGTTTCTTTTTAGTGAATT
			AACTTTGTTTGTTTCTATTTTTTGAACTTTTTTGGATACGGCTTTGTGTCCTTTAACTTGGTTAAGTGGGGTTTGGTCTCCATTGGGGATTTTATCACCTGATTATTTGGGTTTGAATGGTATGGCTAGTTTATTTTTAATAATGAATAGGCAAGTTTTGAAGTATTCTCGTCGTTNNNNNNGTTTGAATAGTTCTAAGTGTGAAGAGTTTTTGTTAGTTTGTATTTTTATTGGAGTTGGTTTTTTGTGTTTTCAGTTTTATGAATATAATAACAATTCGTTTGTTATGAGTGANAGTGCTTATGGTAGTATTTTTTATATAGGTACTGGTTTGCATGGTTTGCATGTTTTTGTTGGTGTTTGTTTTCTTATTGTTAATTTTTTTCGTGTTAAGTTGTTCAACTTTAATTGATATCATATCCAGGCTTATGATATATCTATTGATTATTGGCGTTTTTTAGAGTGAATGTGAGGTGTTATGTTTTGTTTATTATATGTTTGAGGTTCTTAATTTCTTTGTTGTGGAGGGATATTTTACTTTTTACTTTTTTTTTACTTTTTTTTTATGATAATATTTTTTATTTATGTGTTTTGTTTTTTGATTTTAAGTTTTTAACATTTTTTCAATACACTATATTCTATAGTGTTAGTAATTATTAGTATAATAATTACTAAAATAAATTCAATTCCCAGAGTATTATATTACTTAATAATATAATACTCTATTGGGAATTGAATTTAATATAACGTAAATATCTCTCTCAAATAAAAAAAAGAAAAATTTATATATAAGTAATATAATAATAAATAAATTGTTGTTATTGTGTATATATTATAAATAAAATTATATTTGATTTGCATTCATAAGATATTTATACACGAGATTTGTTAAACTTTATAGTATAATAAGTATAGTCGTTTTAAGCACGGTTGGTTTTTAAGTTAGAATTTTTAGTATAATTTTTGGTACGGTTAATTGTTGATTAGCAGGTTTTGAAGTTCTTTTTTTTTTGAAATATGGTAGGATAAAGNAAAAAGTCTGTGAGATTCATATTTTCGAGGTAATCCATATTTAAAGGATTATTTTAAGTTTAGAATTTTTGACTCTTAATCAAAAGGTTTGTTTCTTTATTGTTTTTATTTTTTTTTTCTTTTTTATTTCTTTTTTTTAAATATGAGCGTTTAGTATTTATTTTGTTGGGTATTGAATTTTTGTTTTTTTCTCTGTTAGTTTATTATGTTTTTTTGTTTNNGTCTGTTATGTTTTTTTATTTTTTGTGTTTTGGTTTAATGTCTGGTGTGTTAGGTTTGGTGATTTTTTTTTTTTGTGTTAAGGGTTTTGGTGTAGATAAGGTTATGTTTTATTTTTTATAATTTTAAGTTTGATTTTGGTTTAGGTTGTATTAAGATAGTATTACTTATTTTTAGTTTACTTAGTGTGTTAATTTTTGTACACTGGTAGTTTTTTGATTGTTTTATTAACGTTCCAGAATAATCGGCTATGCGTTTTAATTTTTGACTCTATTTGTTGTGGTGCTATGAGTTTTTAGTTTGTTTTTATATTGTTTTTTGTAAAATATTTTAATTTTTTTTTTAGTTTCTTATGGTATCAAAAATTTGTTTTTTGAACTGGATTAGTACCCAGGTAATCAAAATTTAATAATTCGGGAGTAAAGTTTTATTTAAACCGAAAAAATATTGACTGACTTTAGATTTTTCTTTGGAATATGTGATTTGCTGGAGAGCCCTCTTTTTTGGTGAATTTTGTTGGCACATGTATGATTGTTTAGTTTTTATTTTATTTTGTAATGCTTTATTGTTTTGGCATTAAAAACAGATATATATTTGGCTTATGAATTTATGTTTCATGTGTTACTATTATGAATTTTTTTTGGATTNGTTTTTTATTTTTTTTTGAAATTGGAAAAGAAAGTAATTTTTTCTTAATGTTTTAATGAATTTAATAAATAAGGTGGTACAAACCATCCGTCAATGGCCTA
			AAGGGGCGTAAGTTGTAGTATGGTAGAAGTAAGGAAACTTGTTTCTATTTTTTGAAGTTTTAGTTTATTTTTTTTTAGAATAAAGAATTGTAAATTCTTAGGATTTTGCTTTGGTTATTTTTTATTATTTGGGGTTGTTGGTTATGATTGTTTTTATTTTGCAGGCTATTGCCTTTTTAGTTTTGTTAGAGCGTCATTTTTTGGGTGGTTCCCAGTGTCGTGTTGGTCCTAATAAGGTGGGTTATTGTGGTGTTTTGCAGGCTTTATTTGATGGCTTAAAGTTGTTAAAGAAGGAGCAGTTGTTGTTGTGTTTTTCTTCTTGGTTATCTTTTTTGTTTATGCCTATTTGTGGTTTTGTTTTGATGGTTTTTTTTTGATTTACTTTACCTTATTTTTTTTCTTTTTTGTCTTTTGAATATTCTGGTGTTTTTTTGTTTTGTCTTATAGGAGTTTCTGTTTATTTTATTATGCTTTCTGGTGTTTTTAGTGGTAGTAAGTATTCTCTTATTGGTGGGTTGCGTGCTTGTGTTCAGAGTTATTCTTATGAGATTGCTTTTTCTATTTATTTGTTAGTTTTTTTGTTGTTTAATAAGGGTTTATGTTTGTCTTTTAGTTTTTGTTTATTTTTTTTTTTGTTTTTTTTTCCTTTTTTTTGTTTGGTTCTTGTTGATTTGCATCGGGCCCCTTTTGATCTTTCTGAGTGTGAAAGTGAGCTGGTAAGGGGGTTTAATGTTGAGTACTCTGGAGTTGGTTTTGCTGTTTTGTTTTTAGGGGAGTATGGTAATTTACTTTATTTTGGTTGTTTGACTTCTAGTTTGTTTTTTGGTATAAGTTTTTTTTTTTTTTATTTTATTGTGTGCATGATTGTTTTTTCTCGTAGAGCTTATCCTCGTTTTCGTTTTGATAAGTTGATGGGTGTTTGTTGGTTTTTGTTTTTGCCTATTGGTTTTTATTTTTTTGGTTTGTCTTTTGTTGTTTTTATGTTGTGCTTATTTAGTTTAATTTTTTAGAATTATATTTTGAAAAGATATGGGTATTTTTAGGCAATTTTGTTATTTTTTTTTANNTGATTTTGATTGGTTTTTTATTTGTTTTATATGGAGTTGAGTAAGTTTAGTAGTTTGGGAATTTTAGGTGTTTTTGTTAATGTTTTAGTTTCTAGATTTTCTCATCAGGGTTTTCAGTCTAACGTTTTTTTTAAGTTTGTTGTTTTTTTTCTCTTGGTTTTTTGAATGAGAGGGTTATTGTTTCCTTTGTTTAGTCCTTGAGCTTGTGTGGGTTTTTTGTTTTTTATTACTAATTTTTCTTGATTGAGTGTTCGTACTTTTACTTTAGCTGTTGATAGTTTTTTAATTTTTTTTGAAAGGGATCATTCTTGGGAGTGGTTTTCTAGGTTAGTTATGTTTTTTTCTCATTGGTTAAGATTTTTGATGAGGGGGGTAGCTTTAACTTTGCGTATTAGTATTATTTTTTTAATTGGTCATTTTTTAATGTTTACTGTTTTGGATATGAGTGTATTTTATTCTTTGTTTTTTTTGTTGTTAGTTGTTCCGGTGGAGTTGTTTTTTGCTTTTTTACAGAGTTATATTTTTTTGACTTTGGTTTGTATGTTTTTACTTAATATGATTTAGTTTAAGGGTGGTTTTGTTATAGTAGTTTAATTTTAGAATTTTGTTTTGATGGGACAGAGGTTATTATAATTTTTTTGTGGCTTTTTAGTATTATTTTGGTATTTTTGTTTTCCAAACAAAGGGTTCTTAAGCTAATAATTTATTTGCAGAATTATGTGTTTCCTATTCCCGGAAATTCTTATGTATTTTGTTGTTATTATATTCATAATTACTATTCTCACATTATTTTTTTTGGTTTTTTTGTAATGTTTTTGGTTAGTGGCGGGATTTATTTTTTTGGTAATTCTTTTAAGTTTAATTTGAAGCGTAGAGATAGTCGTATAATTGAGTTAATTTTACAGGTGTTAATTGTTAATTTTTTAATTATGA
			TGGCTGGTCCTGGTTTTTGGTTGATTCAATATCAGGGACGTATATTTCGTCAATCTGAGTTGACTTTGAAGGTTATTGGTCACCAATGGTATTGAAGTTATGAATATGGAGATAGTGGAAAATTATGTTTTGATTCATTTATGAAGTCTTTAGATGATTTGTCTTTAGGGGATTTTCGGTTATTTGATGTTGATAATCGGTGTGTTTTGCCTGTAGGTGTAAATGTTGGTGTGTATTGTACTTCTAGTGATGTTATTCATTCTTTTGCGATTCCTAAGTGTTTTATTAAGATGGATGCTTTAAATGGTTTGTTAACTAAGGTTACTTGTAGTTTTTCTTGTTCTGGTTTGTTTTTTGGGCAGTGTTCTGAAATTTGTGGTGCTAATCATAGGTTTATGCCTATTGTRTTGGAGTTGACTTCTTTGGAGTGTTGGAAGGGTTGATCAGTAAATTATTTATTGGGTTAAATTTTCTAGTTTAATTATATTTAAAATATTTAGTTGTGGTCTAAAAGATTTGAAAATTTTTGTTTTTTAAGTTTTATTATTTGGTATTGCATATCAGTAGAAGTTTTTATCATAGCTATGAGTAATAGAATTAAAATGGTTAAATTGAATTTGTTTTTTTTTTACGAAATTAATAATATTTTTATTTAGTATTGATATAACGTATTTTTATTTCTGTTTATTTGTTATTTATAGGTTAAGTTATATTATTTTTTGTTTGTAAANNNNNNAAATTTTTGTTGTTGTTTTATAAATGTTGTGTGTTTTACATAGATTTTTATTTTTTTTTTTTTTTTTTTTTTTTGATTAATTTTTTAATTGATTTATGATTTTTACTTTAGTAATTTTTATTGTTTTGATAGNNNNNNNNNNNNATTTATGTTTTTGAACTGGTTTTGTTGCTAAATGTTTATTAAAAACTTAGGTTTTTATGTAAAATTGTCTTCTGCTCTATGAGTTTTTAAATGGCAGCCTTAGCGTGATGGCATAAAAGTAGCGTAAGTGATTTGTTTTTTTAATGGTTTCAAGTATGAATGAAGTTTTTAGCAGCTTTTTTATTTACTTTTTGTTTGAATTATTTTTTTAATTAAAAATTATTAGTTAAGGTATTACAAAGATAAGTCTTCGGAAATTTTGTTTTGAATTTTGAAATTTTTATTTTTAATTTTTTCTTGGGGATGGATTTTAAGAAAGTTTTATACTATTGTTATTATTAAAAATTACTCCGGAGTTAACAGGGTTGTAGACATATAAATAGATTTTTATATTAGTGTGCTGCGCTACATCGATGTTGTATATTTTTTTTGATAATGGAGAGGTTTTTTTTGTTTTGAGACTGTTCTTCTTGTATAAAAAATTGACTTGATATTAGTTTAGTTCGTCGTGAGACAGAGCGGTTTATCTTGTGTATTTTTGGTGCTTGGCGGTGTTAGTACGAAAGGAATGCAATGTGGGTTTATATTTATGACTTTTTTATTTTGATGGATTTTTTCTTTTTTTAAATTTTATTGTTATTTTTTTTTTTTCTTTTTTGGTTCCTTTTGGTATGTATTTGTTGTCTTTTTTTGTGTCTTTTAAGGATTTTTATGGTGCTAAATTAAGTTCTTATGAGTGTGGTTTTGATGTTGTGAAGAAGGTTCATGTTGGTTTTAATTTGGTTTTTTTTTCTATTGTTTTGTTATTTGTTGTTTTTGAGTTGGAAGTTTTGATTTTTATTATTTTGATTCAGGGTGATTTTTATAGTTTGTTGTCTTTTTTTGTTTTTTTTTTTTATGTTGTTTTTAGTTTTTATATGGAGTGGTGTTTTGGTAAGTTGATTTGGTTTTGTTAGGGGTTTTTAGTATAATTTTTAATACTTTTGATTGCAGATCATTTAATTTATAGCCTTGAGTTAATTTTTTAAGTTTTGAAAACTTTTATTAGATTTTTGGTCTTTAACTTGTTTTTTTTTTTGCTGAAATAGTTTAAGTTTTAAAATGAGATGTTAGGGGCGTT
			TGGATTTTTTCAGTTTTTTTAAAGATTTAGTATATGTTTTTTTTAGTATTATTTGTTGTCTGCAAATAGGATTTGATCTTTTTGGTCTTTTAGTTTATTTTGGAATTTTTTATTTACTATAAAAAGGTTTTGTAGACTTTTGTTATTGTTTGTTTGATATGTTCTTATTTTTTATTTTTTTTTGGTTGTTATTNTTTTGTTTGTTCCTTATGGTAAGTGGAGTTATAGTTTTGGTTTTAGTGATTATTTTAATTTTACTTTTATTTATAATTTTGAGGTTTGTTTGTTTTTTTTAGTTTTGTTGTTGGTTTCTTTTATGGTTTTTGTTTATGGTTCTTTTTATATGGTTGGGGTTTCTCGTTTGTTTTATTTTTTTTTTTTTTTNTTTTTGTTTGTGTTGAGGATGGGTGGTTTGATTGTTTTTAGGGGTAGTATTGTTTTAACTTTGGTTTTTTGAGATTTTTTGGGGGTTAGTAGTTTTTTTTTGGTTTTGTTTTATGGTAATGTTAGTGCTCGGAGGGGTGCTATGAGTACTGTGTTTACTAATCGTATTGGTGATTTTTGTATTTTTTTGTTTTTTAATGGTTTTGTTTTGTTTTCTATGAGTTTTTTGTCTTATCAGTTTTTTGGTTCTTTGTTAGTTTTTATGTTGTTTGTTTCTTCTATTATTAAGGGTGGTCAGTATCCTTTTGGTAGCTGGTTGCCTAAGGCTATGGCGGCTCCTACTCCTGTTAGTTGTTTGGTTCATAGTAGTACTTTAGTTACTGCTGGTGTTATGTTGATGGATTGTTATGTTTATGTTTCTTTGAATTCTGATGTTTTGTCTTTTGTTTTTTNTGTTGGTTTTTTTACTATGGTTTTTTCTGGTTTTTGTGCTTTGGTAGAGGAGGATGCTAAGAAGATTGTTGCTTTGAGTACTATGTCTCAAATTGGTTTTTGTTTTTTGGCTATTGGTAGGGGTTTGCATTATTTGTCTTATGTTCATATGATTAGACATTCTTTTTTTAAGAGGTTATTGTTTATGCAGATGGGTTATTTGATTTTTATTAATTTTGGTCAACAGGATTATCGTGGTTATTCTTTTTTTGGTTTTTGTGCTCCGGTTTTGGTTCAGTTGCAGATTTTTTTATCTGTGTTTTGTTTGTGTGGTTTGTTGTTTACTAGGGGTAGTTGTAGTAAGGAATATTTTATGTCTCGTTTTTATTATGATTCTTATGGTTTTTTTTTAGTTTTTTTTTATTTTTTTGGTGTATTTTTGACTTTTTGTTATTGTTATCGGATGTTTTTTTTGTTTCGTGTGGGAGCTTNTGGTTTTGATTATGTGGGTTTTTCTAGTAAGTTGTTTTATTTTTCTTGTTTTTTTTTGGTTTTTTTTTCTGTTGTTTTTACTTTTTGGTGGGTTTTTAGTTTGTTGTCTTTTTCTGTGGCTTTTAATCGTTTTGAGTTTTTGGTTGTTTATTTTTATTTGTTTTTTGTTTATTGTTTTTGTGGTTATTTTTTTCGTTATTTTGTGGTTGAGTTTAAGGGTAAATTTTTTATAGACCATTATGCTTGTTTTATTTATAAGATTTTTCCTAGTTTTTTTTATTTTGATGTTTTTATTATGGGTTTTAATTATTTTTTTTTTGGTTTATTTCGTTTATTTTCTTTTTTTTTTTTTTNTTTGTTTCGGGGGTTTT
		</sequence>
		<sequence>
			<taxon idref="Onchocerca_vulvulus_SRR2924383"/>
			NTANTATTAGTATAATTTTATTATTTTTAATTTTCGATTAAAAGATTTTTTATTATTAGTAGGTTTTTTGTTAGTTTTCTAAACTGATTTTGAGTTTTTTGCTCGTCTATTTTGTTATTTTTTGTTTTTTTTTTATTATTGTTTTTGAGTTTTATTAATTTTTGTGTTGTTGATTATATTGTTTGGTGGAGGATTTTTGTTATTTGTACTTTTGTTTTTGTTTTTTTTGTTGGTGGTGAGTTGGGATTTAGAAGTTGTTTGGTTAATTATTATGTTATTCAAGAAGTTTGTGGTTATTATTTTTTGGTTTTTGATGGTTGGAAGTTGCAATTTTTATTGCTTATGTTGAAGTCAGGTTCTTCTCCTTTTCATTTTTGACTTTTTAGTGTTTTGGGTGGTTTGAATAAGTGGTTTGTTTTGTGGTTTTTAACTTTGCAAAAATTGCCTTATTTTGTTGTTTTGGTTAATTTTTGTGGTGATTTTTTTTTTTTGTTTTTGTTTTTTGGTATGATTTTTTGTTATTTTCAATTTTTTTTGTTGCGTAGTTATCGTGATTTGCTGGTTGTGGGCTCTGCTGAATCTTTTAATTGGTTGTTATTATTGGGTATTTTTTCTTTTAATGAAGTGTTTGTTTTGTTTTTTTTTTATTATTTTGTTATATTTTTTGTTATTTCTTATGTGTATGGGGGATTTTTGGATTTTTTGAGTTTAGAGATATTGATGTTTTTTTTTAATGTTCCTTTGAGGATTACTTTTTTTTTGAAGGTTATTGTGTTGTTTGGTTCTTCTTTTTTTGTTGGTTTTTATTATTTATTTTTGTTGTTGTTTATGCCTTTGATGTCTTTGGGTGTGGGTTATTTGTTTTTTTTGGTTTCTATGATGAGTTTTAATTGTGGTTTTAAGTATTATGATTATTTTGTTTATGTTTTGTTTTGTATTGGGCTGTTGTCTTGTTTTTAGGTTTTTTGCTGTTTTAGTTTAATTTTTTAAAATTCCTAATTTGTAATTAGGGGATTAATCTCAGTTTGTTGTATTTGTTTTTTTTTGTTGTTTTGTTGTTTTTTTTTAGTCCTTTTTTATTTTTTGTTTTTTTTATGTTTTTTGTTTTATATGGGTTTTTTGATTATTCCTGGTTTGGTTGTTTGTTTTTTTTTGATTCTTTTAATTTTGTTTTTTTGTCTTTTATGAGTGTTTTTGTTATGGGGTTTATTTGTGTATCTGAATTGTTGAGTGGTTTAGTTTTTTATAGTTGCCTTGTAGTGTTTTTTAGTGTTTGTTTTTTTTATTCTGGTAGTTTTTTGATATTGTATGTTTTTTATGAGTTGACTATAGTACCTATTTTGTTTTGTTTGTTAGGGTACGGTCGTCAGGTGGAGAAGATTAGGGCTTGTTATTATTTAATTTTTTATACTTTATTTTTTGGGATGCCTTATTTGTTTTTGTATAGTCATGTTTTTTTTTTTTTGAATTTTGTTTATTATGATTTTTTTGTTTCTTATGAATTTATTTTTTTGTTAAGTTTGTGTTTTTTGGTAAAGTTCCCTGTTTATTTTTTTCATGTTTGATTGCCTAAGGTTCATGTTGAGGCCCCCACTAGTGCTAGAATGATTTTGGCTGGTGTTATGTTGAAGTTGGGGGGAGCAGGTGTTTATCGTATTAGTAAGTCTTTAAATTTTTTTGGTTTTGAAATGTTGATTTTTTTTTCTTTAATTAGGATGGTTTTTTGTTCTTTTATTTGTGTTGTTCAGAGGGATTGTAAGTCTTTGGCTGCCTATTCTTCTGTTTGTCATATGGGTTTTGTGTTGCTTTCTGAGATTAGTATGGTTTATTATGGTAAGTCTATAGCTTTGGTGATGATGTTGGCTCATGGTTATACTTCTGTTTTGATGTTTTATTTTATTGGTGAGTTTTATCATATTGCTAATAGGCGTTTAATTTATTATTTGCGTGGATATTTTAATGTTAGTATGTTGTTTTGTTTGATGTTTTGTTTGACTATG
			GTTTCTAATTTTAGTTTTCCTGTGTCTGTTTCTTTTTTTTCTGAGTATTTGATGTTGAATTTTTTTAGATCTGTTTTTTATGTTGGTTTTTTGTTTTTGTTTTTTTATTATTTGGTTTCTTTTTATTATTCTGTTTATATTTTGGTTTGTTTTTTGGTCGGCGGTAAGGTGAGTTATGTTTGTGATGGTCGTAGTGTAGTTTGTTTACCTTTGGTTTTTATGATATATAATTTTTTTTGGTTTATTTTTGTTATTTAATATGAATATTTTTTGTGGAATGACTTTTGGCAATAGTATGAAGCAGAGTATTATTAATACTGTGAATCATAAGACTATTGGTACTTATTATATTGTTTTAGGCTATTGGGCTGGTTTAGGTGGTTCTGTTTTATCTATGTTGATTCGTTTTGAGTTGTCTAGTCCTGGTGGTCATTTGTTTTTTGGAAGTGGTCAGGTTTATAATTCTGTTCTTACTATGCATGGTGTTTTGATGATTTTTTTTTTAGTTATGCCTATTTTGATTGGTGGTTTTGGTAATTGGATGTTGCCTTTGATGTTGGGGGCTCCTGAGATGGCGTTTCCTCGGGTAAATGCTTTATCTTTTTGGTTTACTTTTGTGGCTTTATTGATAGTTTATCAGTCTTTTTTTATTGGGGGTGGTCCTGGTAGGAGTTGGACTTTTTATCCTCCTCTTAGGGTTGAAGGTCAACCAGAATTGTCTTTAGATACTATGATTTTAGGTTTACATACTGTAGGAATTGGTTCTTTGTTGGGTGCTATTAATTTTATGGTAACTACTCAGAATATACGGTCTACTGCTGTGACTTTGGATCAAATTAGTATGTTTGTTTGGACTTCTTATTTAACTTCTTTTTTATTAGTTTTATCTGTGCCTGTTTTGGCTGGTTCTTTATTGTTTTTGTTGTTGGATCGTAATTTTAATACTTCTTTTTATGATACTAAGAAGGGGGGTAATCCTTTGTTGTATCAGCATTTGTTTTGATTTTTTGGTCATCCTGAGGTGTATGTTATTATTTTACCTGTTTTTGGTATTATTAGGGAGGCGGTTTTATTTTTGACTGATAAGGATCGTTTGTTTGGTCAGACTAGGATGACTTTTGCTTCTATTTGGATTGCTGTTTTAGGTACTTCTGTATGGGGCCATCATATGTATACGGCTGGTTTGGATATTGATACTCGTACTTATTTTAGTGCTGCTACTATGATTATTGCTATTCCTAGGGCTGTTAAGATTTTTAATTGATTGGGTACTTTTTTTGGTTCTAATCAAAAGATGCAGCCATTATGATGTTGAACTTATAGTTTTATTTTTCTTTTTACTGTGGGTGGATTAAGTGGAATTATTTTGAGGGCTGCTAGTTTGGATATTATTTTGCATGATACTTATTATGTTGTGGCTCATTTTCATTATACTTTGAGTTTGGGTGCTATTTATGGTATTTTTTGTGGTTTTTGTTTGTGACTTCCTTATATGTACGGTATTTCTTTTGATAGGGTTATGATAATAGCTGTTTTTGTTTGTTTTTTTGTTGGTACTAATATAACGTTTTTTCCTATGCATTTTGCTGGTTTACAGGGTATGCCTCGTAAGATTTTGGATTATCCTGATTGTTATTCTACTTTTCAGATCATTTCTTCTTTAGGTTCTGTTATTACTTTTGTTGGTTTTGTTTTGTTTAATTATTTGTTGATTGATTCTATTTTTTTTTCTCGTTTTTTGGGAGTTTCTTTTTATAATTATCATAGTCCGGCTTATGCTTTAAATGTTCCTCCTTTGCCGGATTCTTTTACTGAAGAGGCTTTTATTATAGGTCTTCATTGGAAGATTATTAGTAAGGATACTCCTTCTTACAGTTATCGTCGGGTTGGTTATGGTTATCATAGTAAGTAGTTTTTTTTGTAGATTTAGGTTAAATTAAAACTATTAGTTTTCAAAACTAAAGATTTTGTTCTATTAGAGCTTTTAAAAATAATGATTT
			TTGGGTTTTTGGGTTTTTTGTTTATTTTTTTTTATGTTAGGGTATTTTTTGCTTTTGTTTTTTTTTGTTTGAGTTTTTTGGATTGGGATCCGTTGAAAAGTTGTGTTATAATGTGTTTAGGTGTTATGTCTATAAGTTGTTATGTTTCTTTAGGTGTTCATGTATGGTATTCTTATTTTATTGTTTTAATTTTTTTTAGTGGTATTTTTTCTTTGTTGACTTATTTTTGTAGTATGAGTAATTTTATTTTTTATTATAATTATTTTTTTTTTTTTTCTTTGTTTTTGGTTAGTTTTTTTTTTGTATTTGTTGTAGATTTTGATTTTTCTTTGTTTTTTTCTGATTTTAATTTTCTTTATGTTTGTTATGATTTTAGTTATTATTATGTTTTTTGAGTAGTTTTTATTTTGTTTTTATTTTTGATTTTGATTAGATTTAGACTTAATGGTTTCGGTTATATGCGTAGTTTGTAGTAGGATGAAATATAAAATAGATTTTACTATATCTGATTACGGCTCAGCTAGAATTATATTTTTTTGGATTTAGTTTAATTAAAATTTTTGTTTTTGGATCAAGAGATGTTTCCAAGGTTATTGCTATTTTTAATTCTTTAGTTTTTTTGCCTGCTAGTTTTACTTTAAGTTATATGTGGAATTTTGGTAGTATGTTAGGCATTATGTTGATGTCTCAGATTTTAACTGGTTTTTTTTTGACTTTTTATTATACGGCGGGGGAAGCTTTTAGGTCTGTTCAGTATATTATGTTTGAGGTTAATTTGGGCTGGTTGTTGCGTATTATGCATTCTAATGGGGCTTCTATGTTTTTTTTATTTATTTATTTACATATTTTTAAGGGTTTAATTTATGGTAGATATCGTCTTATTGGTGTGTGATTGAGTGGTATTTTTATTTATTTTTTATTAATAGGTATCGCCTTTACTGGTTATGTTTTGATTTGAGGCCAAATAAGTTATTGGGCGGCAGTAGTTATTACTAGTCTGATGACTTCTGTTCCTTATTTGGGCAAGTATTTGGTTTGATGGATTTGGGGGAGTTTTAGTGTTTGTGAGAACACTTTGAAGTTTTTTTATTCTGTTCATTTTATTTTACNTTGGTCTTTGATAGTTTTAGTTGTTTTTCATTTGTTTTTTTTGCATTTTACTGGTTCTAGTTCTAGTTTGTATTGTCATGGAGATTATGATAAGATTCATTTTTTTCCTAGTTTTTGATTGAAGGATGGTTTTGATATTTTTTTTTATTTTTTTTTGATTTTGTTTAGACTTTATTTTTCTTTTGATTTAAGTGATCCTATGATTTTTGTGGAGTCTGATTCTATGGCTAGTCCTGCGCATGTTGTACCTGAGTGGTATTTTTTATTCGCTTTTACTATTTTACGTTCTGTTCCTAGTAAGTTATTGGGGGTTATTTTAATATTTAGTTCTGTTTTTGTGTTAACTATTCTTATTTGACCTGGTAGTTATCGTTCTATTTTAGATAATTTTTTATATTTTTTTGTTATGTGTTTTGTTTGGGTTTTTTTTTGGTTAACTTGAGCTGGTCATTATCCTACTGATTATCCTTTTAACTATTTTAATTTGTTTTGTACTTTTTTTTATTTTTGTTGTATTTTTTTTGTTTGTTTGATTAATTTTTTTAGTGATAAGTTGTTTAGTTAATTGTATTTTTAGTATAATAAGTATGGCAAATTTAGGTTTTGTTGGTTATTAATATAATTTTGTTGAAGTTTCGTAAATATCATAAAATGGAGTATAGTTATTATCCTTTGATAGTTGGGGTGGGTATTTTAGGTTTTGATGTTAGTTTAGTTTTATTTATAGGTATAGGTATGTTTTATTCTATTTTTATTTGTTTTTTGTATTTGGTTTATGTTTTTTTTTTGTGGATTAAGGATGTTATTTTAGAGGATATTAGTGGTCAATATTCTTTCTATGATTATCGTATGTTTAACCAAGGTTTTCGTTTGTTTCTTTTTAGTGAATT
			AACTTTGTTTGTTTCTATTTTTTGAACTTTTTTGGATACGGCTTTGTGTCCTTTAACTTGGTTAAGTGGGGTTTGGTCTCCATTGGGGATTTTATCACCTGATTATTTGGGTTTGAATGGTATGGCTAGTTTATTTTTAATAATGAATAGGCAAGTTTTGAAGTATTCTCGTCGTTNNNNNNGTTTGAATAGTTCTAAGTGTGAAGAGTTTTTGTTAGTTTGTATTTTTATTGGAGTTGGTTTTTTGTGTTTTCAGTTTTATGAATATAATAACAATTCGTTTGTTATGAGTGATAGTGCTTATGGTAGTATTTTTTATATAGGTACTGGTTTGCATGGTTTGCATGTTTTTGTTGGTGTTTGTTTTCTTATTGTTAATTTTTTTCGTGTTAAGTTGTTCAACTTTAATTGATATCATATCCAGGCTTATGATATATCTATTGATTATTGGCGTTTTTTAGAGTGAATGTGAGGTGTTATGTTTTGTTTATTATATGTTTGAGGTTCTTAATTTCTTTGTTGTGGAGGGATATTTTATTTTTTACTTTTTTTTTACTTTTTTTTTATGATAATATTTTTTATTTATGTGTTTTGTTTTTTGATTTTAAGTTTTTAACATTTTTTCAATACACTATATTCTATAGTGTTAGTAATTATTAGTATAATAATTACTAAAATAAATTCAATTCCCAGAGTATTATATTACTTAATAATATAATACTCTATTGGGAATTGAATTTAATATAACGTAAATATCTCTCTCAAATAAAAAAAAGAAAAATTTATATATAAGTAATATAATAATAAATAAATTGTTGTTATTGTGTATATATTATAAATAAAATTATATTTGATTTGCATTCATAAGATATTTATACACGAGATTTGTTAAACTTTATAGTATAATAAGTATAGTCGTTTTAAGCACGGTTGGTTTTTAAGTTAGAATTTTTAGTATAATTTTTGGTACGGTTAATTGTTGATTAGCAGGTTTTGAAGTTCTTTTTTTTTTGAAATATGGTAGGATAAAGNAAAAAGTCTGTGAGATTCATATTTTCGAGGTAATCCATATTTAAAGGATTATTTTAAGTTTAGAATTTTTGACTCTTAATCAAAAGGTTTGTTTCTTTATTGTTTTTATTTTTTTTTTCTTTTTTATTTCTTTTTTTTAAATATGAGCGTTTAGTATTTATTTTGTTGGGTATTGAATTTTTGTTTTTTTCTCTGTTAGTTTATTATGTTTTTTTGTNNNNGTCTGTTATGTTTTTTTATTTTTTGTGTTTTGGTTTAATGTCTGGTGTGTTAGGTTTGGTGATTTTTTTTTTTTGTGTTAAGGGTTTTGGTGTAGATAAGGTTATGTTTTATTTTTTATAATTTTAAGTTTGATTTTGGTTTAGGTTGTATTAAGATAGTATTACTTATTTTTAGTTTACTTAGTGTGTTAATTTTTGTACACTGGTAGTTTTTTGATTGTTTTATTAACGTTCCAGAATAATCGGCTATGCGTTTTAATTTTTGACTCTATTTGTTGTGGTGCTATGAGTTTTTAGTTTGTTTTTATATTGTTTTTTGTAAAATATTTTAANTTTTTTTTTAGTTTCTTATGGTATCAAAAATTTGTTTTTTGAACTGGATTAGTACCCAGGTAATCAAAATTTAATAATTCGGGAGTAAAGTTTTATTTAAACCGAAAAAATATTGACTGACTTTAGATTTTTCTTTGGAATATGTGATTTGCTGGAGAGCCCTCTTTTTTGGTGAATTTTGTTGGCACATGTATGATTGTTTAGTTTTTATTTTATTTTGTAATGCTTTGTTGTTTTGGCATTAAAAACAGATATATATTTGGCTTATGAATTTATGTTTCATGTGTTACTATTATGAATTTTTTTTGGATTAGTTTTTTATTTTTTTTTGAAATTGGAAAAGAAAGTAATTTTTTCTTAATGTTTTAATGAATTTAATAAATAAGGTGGTACAAACCATCCGTCAATGGCCTA
			AAGGGGCGTAAGTTGTAGTATGGTAGAAGTAAGGAAACTTGTTTCTATTTTTTGAAGTTTTAGTTTATTTTTTTTTAGAATAAAGAATTGTAAATTCTTAGGATTTTGCTTTGGTTATTTTTTATTATTTGGGGTTGTTGGTTATGATTGTTTTTATTTTGCAGGCTATTGCCTTTTTAGTTTTGTTAGAGCGTCATTTTTTGGGTGGTTCCCAGTGTCGTGTTGGTCCTAATAAGGTGGGTTATTGTGGTGTTTTGCAGGCTTTATTTGATGGCTTAAAGTTGTTAAAGAAGGAGCAGTTGTTGTTGTGTTTTTCTTCTTGGTTATCTTTTTTGTTTATGCCTATTTGTGGTTTTGTTTTGATGGTTTTTTTTTGATTTACTTTACCTTATTTTTTTTCTTTTTTGTCTTTTGAATATTCTGGTGTTTTTTTGTTTTGTCTTATAGGAGTTTCTGTTTATTTTATTATGCTTTCTGGTGTTTTTAGTGGTAGTAAGTATTCTCTTATTGGTGGGTTGCGTGCTTGTGTTCAGAGTTATTCTTATGAGATTGCTTTTTCTATTTATTTGTTAGTTTTTTTGTTGTTTAATAAGGGTTTATGTTTGTCTTTTAGTTTTTGTTTATTTTTTTTTTTGTTTTTTTTTCCTTTTTTTTGTTTGGTTCTTGTTGATTTGCATCGGGCCCCTTTTGATCTTTCTGAGTGTGAAAGTGAGCTGGTAAGGGGGTTTAATGTTGAGTACTCTGGAGTTGGTTTTGCTGCTTTGTTTTTAGGGGAGTATGGTAATTTACTTTATTTTGGTTGTTTGACTTCTAGTTTGTTTTTTGGTATAAGTTTTTTTTTTTTTTATTTTATTGTGTGCATGATTGTTTTTTCTCGTAGAGCTTATCCTCGTTTTCGTTTTGATAAGTTGATGGGTGTTTGTTGGTTTTTGTTTTTGCCTATTGGTTTTTATTTTTTTGGTTTGTCTTTTGTTGTTTTTATGTTGTGCTTATTTAGTTTAATTTTTTAGAATTATATTTTGAAAAGATATGGGTATTTTTAGGCAATTTTGTTATTTTTTTTTATTTGATTTTGATTGGTTTTTTATTTGTTTTATATGGAGTTGAGTAAGTTTAGTAGTTTGGGAATTTTAGGTGTTTTTGTTAATGTTTTAGTTTCTAGATTTTCTCATCAGGGTTTTCAGTCTAACGTTTTTTTTAAGTTTGTTGTTTTTTTTCTCTTGGTTTTTTGAATGAGAGGGTTATTGTTTCCTTTGTTTAGTCCTTGAGCTTGTGTGGGTTTTTTGTTTTTTATTACTAATTTTTCTTGATTGGGTGTTCGTACTTTTACTTTAGCTGTTGATAGTTTTTTAATTTTTTTTGAAAGGGATCATTCTTGGGAGTGGTTTTCTAGGTTAGTTATGTTTTTTTCTCATTGGTTAAGATTTTTGATGAGGGGGGTAGCTTTAACTTTGCGTATTAGTATTATTTTTTTAATTGGTCATTTTTTAATGTTTACTGTTTTGGATATGAGTGTATTTTATTCTTTGTTTTTTTTGTTGTTAGTTGTTCCGGTGGAGTTGTTTTTTGCTTTTTTACAGAGTTATATTTTTTTGACTTTGGTTTGTATGTTTTTACTTAATATGATTTAGTTTAAGGGTGGTTTTGTTATAGTAGTTTAATTTTAGAATTTTGTTTTGATGGGACAGAGGTTATTATAATTTTTTTGTGGCTTTTTAGTATTATTTTGGTATTTTTGTTTTCCAAACAAAGGGTTCTTAAGCTAATAATTTATTTGCAGAATTATGTGTTTCCTATTCCCGGAAATTCTTATGTATTTTGTTGTTATTATATTCATAATTACTATTCTCACATTATTTTTTTTGGTTTTTTTGTAATGTTTTTGGTTAGTGGCGGGATTTATTTTTTTGGTAATTCTTTTAAGTTTAATTTGAAGCGTAGAGATAGTCGTATAATTGAGTTAATTTTACAGGTGTTAATTGTTAATTTTTTAATTATGA
			TGGCTGGTCCTGGTTTTTGGTTGATTCAATATCAGGGACGTATATTTCGTCAATCTGAGTTGACTTTGAAGGTTATTGGTCACCAATGGTATTGAAGTTATGAATATGGAGATAGTGGAAAATTATGTTTTGATTCATTTATGAAGTCTTTAGATGATTTGTCTTTAGGGGATTTTCGGTTATTTGATGTTGATAATCGGTGTGTTTTGCCTGTAGGTGTAAATGTTGGTGTGTATTGTACTTCTAGTGATGTTATTCATTCTTTTGCGATTCCTAAGTGTTTTATTAAGATGGATGCTTTAAATGGTTTGTTAACTAAGGTTACTTGTAGTTTTTCTTGTTCTGGTTTGTTTTTTGGGCAGTGTTCTGAAATTTGTGGTGCTAATCATAGGTTTATGCCTATTGTGTTGGAGTTGACTTCTTTGGAGTGTTGGAAGGGTTGATCAGTAAATTATTTATTGGGTTAAATTTTCTAGTTTAATTATATTTAAAATATTTAGTTGTGGTCTAAAAGATTTGAAAATTTTTGTTTTTTAAGTTTTATTATTTGGTATTGCATATCAGTAGAAGTTTTTATCATAGCTATGAGTAATAGAATTAAAATGGTTAAATTGAATTTGTTTTTTTTTTACGAAATTAATAATATTTTTATTTAGTATTGATATAACGTATTTTTATTTYTGTTTATTTGTTATTTATAGGTTAAGTTATATTATTTTTTGTTTGTAAANNNNNNAAATTTTTGTTGTTGTTTTATAAATGTTGTGTGTTTTACATAGATTTTTATTTTTTTTTTTTTTTTTTTTTTTTGATTAATTTTTTAATTGATTTATRATTTTTACTTTAGTAATTTTTATTGTTTTGATAGNNNNNNNNNNNNATTTATGTTTTTGAACTGGTTTTGTTGCTAAATGTTTATTAAAAACTTAGGTTTTTATGTAAAATTGTCTTCTGCTCTATGAGTTTTTAAATGGCAGCCTTAGCGTGATGGCATAAAAGTAGCGTAAGTGATTTGTTTTTTTAATGGTTTCAAGTATGAATGAAGTTTTTAGCAGCTTTTTTATTTACTTTTTGTTTGAATTATTTTTTTAATTAAAAATTATTAGTTAAGGTATTACAAAGATAAGTCTTCGGAAATTTTGTTTTGAATTTTGAAATTTTTATTTTTAATTTTTTCTTGGGGATGGATTTTAAGAAAGTTTTATACTATTGTTATTATTAAAAATTACTCCGGAGTTAACAGGGTTGTAGACATATAAATAGGTTTTTATATTAGTGTGCTGCGCTACATCGATGTTGTATATTTTTTTTGATAATGGAGAGGTTTTTTTTGTTTTGAGACTGTTCTTCTTGTATAAAAAATTGACTTGATATTAGTTTAGTTCGTCGTGAGACAGAGCGGTTTATCTTGTGTATTTTTGGTGCTTGGTGGTGTTAGTACGAAAGGAATGCAATGTGGGTTTATATTTATGACTTTTTTATTTTGATGGATTTTTTCTTTTTTTAAATTTTATTGTTATTTTTTTTTTTTCTTTTTTGGTTCCTTTTGGTATGTATTTGTTGTCTTTTTTTGTGTCTTTTAAGGATTTTTATGGTGCTAAATTAAGTTCTTATGAGTGTGGTTTTGATGTTGTGAAGAAGGTTCATGTTGGTTTTAATTTGGTTTTTTTTTCTATTGTTTTGTTATTTGTTGTTTTTGANTTNNAAGTTTTGATTTTTATTATTTTGATTCAGGGTGATTTTTATAGTTTGTTGTCTTTTTTTGTTTTTTTTTTTTATGTTGTTTTTAGTTTTTATATGGAGTGGTGTTTTGGTAAGTTGATTTGGTTTTGTTAGGGGTTTTTAGTATAATTTTTAATACTTTTGATTGCAGATCATTTAATTTATAGCCTTGAGTTAATTTTTTAAGTTTTGAAAACTTTTATTAGATTTTTGGTCTTTAACTTGTTTTTTTTTTTGCTGAAATAGTTTAAGTTTTAAAATGAGATGTTAGGGGCGTT
			TGGATTTTTTCAGTTTTTTTAAAGATTTAGTATATGTTTTTTTGAGTATTATTTGTTGTCTGCAAATAGGATTTGATCTTTTTGGTCTTTTAGTTTATTTTGGAATTTTTTATTTACTATAAAAAGGTTTTGTAGACTTTTGTTATTGTTTGTTTGATATGTTCTTATTTTTTATTTTTTTTTGGTTGTTATTWTTTTGTTTGTTCCTTATGGTAAGTGGAGTTATAGTTTTGGTTTTAGTGATTATTTTAATTTTACTTTTATTTATAATTTTGAGGTTTGTTTGTTTTTTTTAGTTTTGTTGTTGGTTTCTTTTATGGTTTTTGTTTATGGTTCTTTTTATATGGTTGGGGTTTCTCGTTTGTTTTATTTTTTTTTTTTTTTNTTTTTGTTTGTGTTGAGGATGGGTGGTTTGATTGTTTTTAGGGGTAGTATTGTTTTAACTTTGGTTTTTTGAGATTTTTTGGGGGTTAGTAGTTTTTTTTTGGTTTTGTTTTATGGTAATGTTAGTGCTCGGAGGGGTGCTATGAGTACTGTGTTTACTAATCGTATTGGTGATTTTTGTATTTTTTTGTTTTTTAATGGTTTTGTTTTGTTTTCTATGAGTTTTTTGTCTTATCAGTTTTTTGGTTCTTTGTTAGTTTTTATGTTGTTTGTTTCTTCTATTATTAAGGGTGGTCAGTATCCTTTTGGTAGCTGGTTGCCTAAGGCTATGGCGGCTCCTACTCCTGTTAGTTGTTTGGTTCATAGTAGTACTTTAGTTACTGCTGGTGTTATGTTGATGGATTGTTATGTTTATGTTTCTTTGAATTCTGATGTTTTGTCTTTTGTTTTTTNTGTTGGTTTTTTTACTATGGTTTTTTCTGGTTTTTGTGCTTTGGTAGAGGAGGATGCTAAGAAGATTGTTGCTTTGAGTACTATGTCTCAAATTGGTTTTTGTTTTTTGGCTATTGGTAGGGGTTTGCATTATTTGTCTTATGTTCATATGATTAGACATTCTTTTTTTAAGAGGTTATTGTTTATGCAGATGGGTTATTTGATTTTTATTAATTTTGGTCAACAGGATTATCGTGGTTATTCTTTTTTTGGTTTTTGTGCTCCGGTTTTGGTTCAGTTGCAGATTTTTTTATCTGTGTTTTGTTTGTGTGGTTTGTTGTTTACTAGGGGTAGTTGTAGTAAGGAATATTTTATGTCTCGTTTTTATTATGATTCTTATGGTTTTTTTTTAGTTTTTTTTTATTTTTTTGGTGTATTTTTGACTTTTTGTTATTGTTATCGGATGTTTTTTTTGTTTCGTGTGGGAGCTTYTGGTTTTGATTATGTRGGTTTNTCTAGTAAGTTGTTTTATTTTTCTTGTTTTTTTTTGGTTTTTTTTTCTGTTGTTTTTACTTTTTGGTGGGTTTTTAGTTTGTTGTCTTTTTCTGTGGCTTTTAATCGTTTTGAGTTTTTGGTTGTTTATTTTTATTTGTTTTTTGTTTATTGTTTTTGTGGTTATTTTTTTCGTTATTTTGTGGTTGAGTTTAAGGGTAAATTTTTTATAGACCATTATGCTTGTTTTATTTATAAGATTTTTCCTAGTTTTTTTTATTTTGATGTTTTTATTATGGGTTTTAATTATTTTTTTTTTGGTTTATTTCGTTTATTTTCTTTTTTTTTTTTTTNTTTNTTTCGGGGGNNNN
		</sequence>
		<sequence>
			<taxon idref="Onchocerca_vulvulus_SRR2924434"/>
			NNAATATTAGTATAATTTTATTATTTTTAATTTTCGATTAAAAGATTTTTTATTATTAGTAGGTTTTTTGTTAGTTTTCTAAACTGATTTTGRGTTTTTTGCTCGTCTATTTTGTTATTTTTTGTTTTTTTTTTATTATTGTTTTTGAGTTTTATTAATTTTTGTGTTGTTGATTATATTGTTTGGTGGAGGATTTTTGTTATTTGTACTTTTGTTTTTGTTTTTTTTGTTGGTGGTGAGTTGGGATTTAGAAGTTGTTTGGTTAATTATTATGTTATTCAAGAAGTTTGTGGTTATTATTTTTTGGTTTTTGATGGTTGGAAGTTGCAATTTTTATTGCTTATGTTGAAGTCAGGTTCTTCTCCTTTTCATTTTTGACTTTTTAGTGTTTTGGGTGGTTTGAATAAGTGGTTTGTTTTGTGGTTTTTAACTTTGCAAAAATTGCCTTATTTTGTTGTTTTGGTTAATTTTTGTGGTGATTTTTTTTTTTTGTTTTTGTTTTTTGGTATGATTTTTTGTTATTTTCAATTTTTTTTGTTGCGTAGTTATCGTGATTTGCTGGTTGTGGGCTCTGCTGAATCTTTTAATTGGTTGTTATTATTGGGTATTTTTTCTTTTAATGAAGTGTTTGTTTTGTTTTTTTTTTATTATTTTGTTATATTTTTTGTTATTTCTTATGTGTATGGGGGATTTTTGGATTTTTTGRGTTTAGAGATATTGATGTTTTTTTTTAATGTTCCTTTGAGGATTACTTTTTTTTTGAAGGTTATTGTGTTGTTTGGTTCTTCTTTTTTTGTTGGTTTTTATTATTTATTTTTGTTGTTGTTTATGCCTTTGATGTCTTTGGGTGTGGGTTATTTGTTTTTTTTGGTTTCTATGATGAGTTTTAATTGTGGTTTTAAGTATTATGATTATTTTGTTTATGTTTTGTTTTGTATTGGKCTGTTGTCTTGTTTTTAGGTTTTTTGCTGTTTTAGTTTAATTTTTTAAAATTCCTAATTTGTAATTAGGGGATTAATCTCAGTTTGTTGTATTTGTTTTTTTTTGTTGTTTTGTTGTTTTTTTTTAGTCCTTTTTTATTTTTTGTTTTTTTTATGTTTTTTGTTTTATATGGGTTTTTTGATTATTCCTGGTTTGGTTGTTTGTTTTTTTTTGATTCTTTTAATTTTGTTTTTTTGTCTTTTATGAGTGTTTTTGTTATGGGGTTTATTTGTGTATCTGAATTGTTGAGTGGTTTAGTTTTTTATAGTTGCCTTGTAGTGTTTTTTAGTGTTTGTTTTTTTTATTCTGGTAGTTTTTTGATATTGTATGTTTTTTATGAGTTGACTATAGTACCTATTTTGTTTTGTTTGTTAGGGTATGGTCGTCAGGTGGAGAAGATTAGGGCTTGTTATTATTTAATTTTTTATACTTTATTTTTTGGGATGCCTTATTTGTTTTTGTATAGTCATGTTTTTTTTTTTTTGAATTTTGTTTATTATGATTTTTTTGTTTCTTATGAATTTATTTTTTTGTTAAGTTTGTGTTTTTTGGTAAAGTTCCCTGTTTATTTTTTTCATGTTTGATTGCCTAAGGTTCATGTTGAGGCCCCCACTAGTGCTAGAATGATTTTGGCTGGTGTTATGTTGAAGTTGGGGGGAGCAGGTGTTTATCGTATTAGTAAGTCTTTAAATTTTTTTGGTTTTGAAATGTTGATTTTTTTTTCTTTAATTAGGATGGTTTTTTGTTCTTTTATTTGTGTTGTTCAGAGGGATTGTAAGTCTTTGGCTGCCTATTCTTCTGTTTGTCATATGGGTTTTGTGTTGCTTTCTGAGATTAGTATGGTTTATTATGGTAAGTCTATAGCTTTGGTGATGATGTTGGCTCATGGTTATACTTCTGTTTTGATGTTTTATTTTRTTGGTGAGTTTTATCATATTGCTAATAGGCGTTTAATTTATTATTTGCGTGGATATTTTAATGTTAGTATGTTGTTTTGTTTGATGTTTTGTTTGACTATG
			GTTTCTAATTTTAGTTTTCCTGTGTCTGTTTCTTTTTTTTCTGAGTATTTGATGTTGAATTTTTTTAGATCTGTTTTTTATGTTGGTTTTTTGTTTTTGTTTTTTTATTATTTGGTTTCTTTTTATTATTCTGTTTATATTTTGGTTTGTTTTTTGGTCGGCGGTAAGGTGAGTTATGTTTGTGATGGTCGTAGTGTAGTTTGTTTACCTTTGGTTTTTATGATATATAATTTTTTTTGGTTTATTTTTGTTATTTAATATGAATATTTTTTGTGGAATGACTTTTGGCAATAGTATGAAGCAGAGTATTATTAATACTGTGAATCATAAGACTATTGGTACTTATTATATTGTTTTAGGCTATTGGGCTGGTTTAGGTGGTTCTGTTTTATCTATGTTGATTCGTTTTGAGTTGTCTAGTCCTGGTGGTCATTTGTTTTTTGGAAGTGGTCAGGTTTATAATTCTGTTCTTACTATGCATGGTGTTTTGATGATTTTTTTTTTAGTTATGCCTATTTTGATTGGTGGTTTTGGTAATTGGATGTTGCCTTTGATGTTGGGGGCTCCTGAGATGGCGTTTCCTCGGGTAAATGCTTTATCTTTTTGGTTTACTTTTGTGGCTTTATTGATAGTTTATCAGTCTTTTTTTATTGGGGGTGGTCCTGGTAGGAGTTGGACTTTTTATCCTCCTCTTAGGGTTGAAGGTCAACCAGAATTGTCTTTAGATACTATGATTTTAGGTTTACATACTGTAGGAATTGGTTCTTTGTTGGGTGCTATTAATTTTATGGTAACTACTCAGAATATACGGTCTACTGCTGTGACTTTGGATCAAATTAGTATGTTTGTTTGGACTTCTTATTTGACTTCTTTTTTATTAGTTTTATCTGTGCCTGTTTTGGCTGGTTCTTTATTGTTTTTGTTGTTGGATCGTAATTTTAATACTTCTTTTTATGATACTAAGAAGGGGGGTAATCCTTTGTTGTATCAGCATTTGTTTTGATTTTTTGGTCATCCTGAGGTGTATGTTATTATTTTACCTGTTTTTGGTATTATTAGGGAGGCGGTTTTATTTTTGACTGATAAGGATCGTTTGTTTGGTCAGACTAGGATGACTTTTGCTTCTATTTGGATTGCTGTTTTAGGTACTTCTGTATGGGGCCATCATATGTATACGGCTGGTTTGGATATTGATACTCGTACTTATTTTAGTGCTGCTACTATGATTATTGCTATTCCTAGGGCTGTTAAGATTTTTAATTGATTGGGTACTTTTTTTGGTTCTAATCAAAAGATGCAGCCATTATGATGTTGAACTTATAGTTTTATTTTTCTTTTTACTRTGGGTGGATTAAGTGGAATTATTTTGAGGGCTGCTAGTTTGGATATTATTTTGCATGATACTTATTATGTTGTGGCTCATTTTCATTATACTTTGAGTTTGGGTGCTATTTATGGTRTTTTTTGTGGTTTTTGTTTGTGACTTCCTTATATGTACGGTATTTCTTTTGATAGGGTTATGATAATAGCTGTTTTTGTTTGTTTTTTTGTTGGTACTAATATAACGTTTTTTCCTATGCATTTTGCTGGTTTACAGGGTATGCCTCGTAAGATTTTGGATTATCCTGATTGTTATTCTACTTTTCAGATCATTTCTTCTTTAGGTTCTGTTATTACTTTTGTTGGTTTTGTTTTGTTTAANTATTTGTTGATTGATTCTATTTTTTTTTCTCGTTTTTTGGGAGTTTCTTTTTATAATTATCATAGTCCGGCTTATGCTTTAAATGTTCCTCCTTTGCCGGATTCTTTTACTGAAGAGGCTTTTATTATAGGTCTTCATTGGAAGATTATTAGTAAGGATACTCCTTCTTACAGTTATCGTCGGGTTGGTTATGGTTATCATAGTAAGTAGTTTTTTTTGTAGATTTAGGTTAAATTAAAACTATTAGTTTTCAAAACTAAAGATTTTGTTCTATTAGAGCTTTTAAAAATAATGATTT
			TTGGGTTTTTGGGTTTTTTGTTTATTTTTTTTTATGTTAGGGTATTTTTTGCTTTTGTTTTTTTTTGTTTGAGTTTTTTGGATTGGGATCCGTTGAAAAGTTGTGTTATAATGTGTTTAGGTGTTATGTCTATAAGTTGTTATGTTTCTTTAGGTGTTCATGTATGGTATTCTTATTTTGTTGTTTTAATTTTTTTTAGTGGTATTTTTTCTTTGTTGACTTATTTTTGTAGTATGAGTAATTTTATTTTTTATTATAATTATTTTTTTTTTTTTTCTTTGTTTTTGGTTAGTTTTTTTTTTGTATTTGTTGTAGATTTTGATTTTTCTTTGTTTTTTTCTGATTTTAATTTTCTTTATGTTTGTTATGATTTTAGTTATTATTATGTTTTTTGAGTAGTTTTTATTTTGTTTTTATTTTTGATTTTGATTAGATTTAGACTTAATGGTTTCGGTTATATGCGTAGTTTGTAGTAGGATGAAATATAAAATAGATTTTACTATATCTGATTACGGCTCAGCTAGAATTATATTTTTTTGGATTTAGTTTAATTAAAATTTTTGTTTTTGGATCAAGAGATGTTTCCAAGGTTATTGCTATTTTTAATTCTTTAGTTTTTTTGCCTGCTAGTTTTACTTTAAGTTATATGTGGAATTTTGGTAGTATGTTAGGCATTATGTTGATGTCTCAGATTTTAACTGGTTTTTTTTTGACTTTTTATTATACGGTGGGGGAAGCTTTTAGGTCTGTTCAGTATATTATGTTTGAGGTTAATTTGGGCTGGTTGCTGCGTATTATGCATTCTAATGGGGCTTCTATGTTTTTTTTATTTATTTATTTACATATTTTTAAGGGTTTAATTTATGGTAGATATCGTCTTATTGGTGTGTGATTGAGTGGTATTTTTATTTATTTTTTATTAATAGGTATTGCCTTTACTGGTTATGTTTTGATTTGAGGCCAAATAAGTTATTGGGCGGCAGTAGTTATTACTAGTCTGATGACTTCTGTTCCTTATTTGGGCAAGTATTTGGTTTGATGGATTTGGGGGAGTTTTAGTGTTTGTGAGAACACTTTGAAGTTTTTTTATTCTGTTCATTTTATTTTACNNTGGTCTTTGATAGTTTTAGTTGTTTTTCATTTGTTTTTTTTGCATTTTACTGGTTCTAGTTCTAGTTTGTATTGTCATGGAGATTATGATAAGATTCATTTTTTTCCTAGTTTTTGATTGAAGGATGGTTTTGATATTTTTTTTTATTTTTTTTTGATTTTGTTTAGACTTTATTTTTCTTTTGATTTAAGTGATCCTATGATTTTTGTGGAGTCTGATTCTATGGCTAGTCCTGCGCATGTTGTACCTGAGTGGTATTTTTTATTCGCTTTTACTATTTTACGTTCTGTTCCTAGTAAGTTATTGGGGGTTATTTTAATATTTAGTTCTGTTTTTGTGTTAACTATTCTTATTTGACCTGGTAGTTATCGTTCTATTTTAGATAATTTTTTATATTTTTTTGTTATGTGTTTTGTTTGGGTTTTTTTTTGGTTAACTTGAGCTGGTCATTATCCTACTGATTATCCTTTTAACTATTTTAATTTGTTTTGTACTTTTTTTTATTTTTGTTGTATTTTTTTTGTTTGTTTGATTAATTTTTTTAGTGATAAGTTGTTTAGTTAATTGTATTTTTAGTATAATAAGTATGGCAAATTTAGGTTTTGTTGGTTATTAATATAATTTTGTTGAAGTTTCGTAAATATCATAAAATGGAGTATAGTTATTATCCTTTGATAGTTGGGGTGGGTATTTTAGGTTTTGATGTTAGTTTGGTTTTATTTATAGGTATAGGTATGTTTTATTCTATTTTTATTTGTTTTTTGTATTTGGTTTATGTTTTTTTTTTGTGGATTAAGGATGTTATTTTAGAGGATATTAGTGGTCAATATTCTTTCTATGATTATCGTATGTTTAACCAAGGTTTTCGTTTGTTTCTTTTTAGTGAATT
			AACTTTGTTTGTTTCTATTTTTTGAACTTTTTTGGATACGGCTTTGTGTCCTTTAACTTGGTTAAGTGGGGTTTGGTCTCCATTGGGGATTTTATCACCTGATTATTTGGGTTTGAATGGTATGGCTAGTTTATTTTTAATAATGAATAGGCAAGTTTTGAAGTATTCTCGTCGTTNNNNNNGTTTGAATAGTTCTAAGTGTGAAGAGTTTTTGTTAGTTTGTATTTTTATTGGAGTTGGTTTTTTGTGTTTTCAGTTTTATGAATATAATAACAATTCGTTTGTTATGAGTGATAGTGCTTATGGTAGTATTTTTTATATAGGTACTGGTTTGCATGGTTTGCATGTTTTTGTTGGTGTTTGTTTTCTTATTGTTAATTTTTTTCGTGTTAAGTTGTTCAACTTTAATTGATATCATATCCAGGCTTATGATATATCTATTGATTATTGGCGTTTTTTAGAGTGAATGTGAGGTGTTATGTTTTGTTTATTATATGTTTGAGGTTCTTAATTTCTTTGTTGTGGAGGGATATTTTACTTTTTACTTTTTTTTTACTTTTTTTTTATGATAATATTTTTTATTTATGTGTTTTGTTTTTTGATTTTAAGTTTTTAACATTTTTTCAATACACTATATTCTATAGTGTTAGTAATTATTAGTATAATAATTACTAAAATAAATTCAATTCCCAGAGTATTATATTACTTAATAATATAATACTCTATTGGGAATTGAATTTAATATAACGTAAATATCTCTCTCAAATAAAAAAAAGAAAAATTTATATATAAGTAATATAATAATAAATAAATTGTTGTTATTGTGTATATATTATAAATAAAATTATATTTGATTTGCATTCATAAGATATTTATACACGAGATTTGTTAAACTTTATAGTATAATAAGTATAGTCGTTTTAAGCACGGTTGGTTTTTAAGTTAGAATTTTTAGTATAATTTTTGGTACGGTTAATTGTTGATTAGCAGGTTTTGAAGTTCTTTTTTTTTTGAAATATGGTAGGATAAAGNAAAAAGTCTGTGAGATTCATATTTTCGAGGTAATCCATATTTAAAGGATTATTTTAAGTTTAGAATTTTTGACTCTTAATCAAAAGGTTTGTTTCTTTATTGTTTTTATTTTTTTTTTCTTTTTTATTTCTTTTTTTTAAATATGAGCGTTTAGTATTTATTTTGTTGGGTATTGAATTTTTGTTTTTTTCTCTGTTAGTTTATTATGTTTTTTTGTTTGNGTCTGTTATGTTTTTTTATTTTTTGTGTTTTGGTTTAATGTCTGGTGTGTTAGGTTTGGTGATTTTTTTTTTTTGTGTTAAGGGTTTTGGTGTAGATAAGGTTATGTTTTATTTTTTATAATTTTAAGTTTGATTTTGGTTTAGGTTGTATTAAGATAGTATTACTTATTTTTAGTTTACTTAGTGTGTTAATTTTTGTACACTGGTAGTTTTTTGATTGTTTTATTAACGTNCCAGAATAATCGGCTATGCGTTTTAATTTTTGACTCTATTTGTTGTGGTGCTATGAGTTTTTAGTTTGTTTTTATATTGTTTTTTGTAAAATATTTTAATTTTTTTTTTAGTTTCTTATGGTATCAAAAATTTGTTTTTTGAACTGGATTAGTACCCAGGTAATCAAAATTTAATAATTCGGGAGTAAAGTTTTATTTAAACCGAAAAAATATTGACTGACTTTAGATTTTTCTTTGGAATATGTGATTTGCTGGAGAGCCCTCTTTTTTGGTGAATTTTGTTGGCACATGTATGATTGTTTAGTTTTTATTTTATTTTGTAATGCTTTNTTGTTTTGGCATTAAAAACAGATATATATTTGGCTTATGAATTTATGTTTCATGTGTTACTATTATGAATTTTTTTTGGATTAGTTTTTTATTTTTTTTTGAAATTGGAAAAGAAAGTAATTTTTTCTTAATGTTTTAATGAATTTAATAAATAAGGTGGTACAAACCATCCGTCAATGGCCTA
			AAGGGGCGTAAGTTGTAGTATGGTAGAAGTAAGGAAACTTGTTTCTATTTTTTGAAGTTTTAGTTTATTTTTTTTTAGAATAAAGAATTGTAAATTCTTAGGATTTTGCTTTGGTTATTTTTTATTATTTGGGGTTGTTGGTTATGATTGTTTTTATTTTGCAGGCTATTGCCTTTTTAGTTTTGTTAGAGCGTCATTTTTTGGGTGGYTCCCAGTGTCGTGTTGGTCCTAATAAGGTGGGTTATTGTGGTGTTTTGCAGGCTTTATTTGATGGCTTAAAGTTGTTAAAGAAGGAGCAGTTGTTGTTGTGTTTTTCTTCTTGGTTATCTTTTTTGTTTATGCCTATTTGTGGTTTTGTTTTGATGGTTTTTTTTTGATTTACTTTACCTTATTTTTTTTCTTTTTTGTCTTTTGAATATTCTGGTGTTTTTTTGTTTTGTCTTATAGGAGTTTCTGTTTATTTTATTATGCTTTCTGGTGTTTTTAGTGGTAGTAAGTATTCTCTTATTGGTGGGTTGCGTGCTTGTGTTCAGAGTTATTCTTATGAGATTGCTTTTTCTATTTATTTGTTAGTTTTTTTGTTGTTTAATAAGGGTTTATGTTTGTCTTTTAGTTTTTGTTTATTTTTTTTTTTGTTTTTTTTTCCTTTTTTTTGTTTGGTTCTTGTTGATTTGCATCGGGCCCCTTTTGATCTTTCTGAGTGTGAAAGTGAGYTGGTAAGGGGGTTTAATGTTGAGTACTCTGGAGTTGGTTTTGCTGYTTTGTTTTTAGGGGAGTATGGTAATTTACTTTATTTTGGTTGTNTGACTTCTAGTTTGTTTTTTGGTATAAGTTTTTTTTTTTTTTATTTTATTGTGTGCATGATTGTTTTTTCTCGTAGAGCTTATCCTCGTTTTCGTTTTGATAAGTTGATGGGTGTTTGTTGGTTTTTGTTTTTGCCTATTGGTTTTTATTTTTTTGGTTTGTCTTTTGTTGTTTTTATGTTGTGCTTATTTAGTTTAATTTTTTAGAATTATATTTTGAAAAGATATGGGTATTTTTAGGCAATTTTGTTATTTTTTTTTATNNGATTTTGATTGGTTTTTTATTTGTTTTATATGGAGTTGAGTAAGTTTAGTAGTTTGGGAATTTTAGGTGTTTTTGTTAATGTTTTAGTTTCTAGATTTTCTCATCAGGGTTTTCAGTCTAACGTTTTTTTTAAGTTTGTTGTTTTTTTTCTCTTGGTTTTTTGARTGAGAGGGTTATTGTTTCCTTTGTTTAGTCCTTGAGCTTGTGTGGGTTTTTTGTTTTTTATTACTAATTTTTCTTGATTGGGTGTTCGTACTTTTACTTTAGCTGTTGATAGTTTTTTAATTTTTTTTGAAAGGGATCATTCTTGGGAGTGGTTTTCTAGGTTAGTTATGTTTTTTTCTCATTGGTTAAGATTTTTGATGAGGGGGGTAGCTTTAACTTTGCGTATTAGTATTATTTTTTTAATTGGYCATTTTTTAATGTTTACTGTTTTGGATATGAGTGTATTTTATTCTTTGTTTTTTTTGTTGTTAGTTGTTCCGGTGGAGTTGTTTTTTGCTTTTTTACAGAGTTATATTTTTTTGACTTTGGTTTGTATGTTTTTACTTAATATGATTTAGTTTAAGGGWGGTTTTGTTATAGTAGTTTAATTTTAGAATTTTGTTTTGATGGGACAGAGGTTATTATAATTTTTTTGTGGCTTTTTAGTATTATTTTGGTATTTTTGTTTTCCAAACAAAGGGTTCTTAAGCTAATAATTTATTTGCAGAATTATGTGTTTCCTATTCCCGGAAATTCTTATGTATTTTGTTGTTATTATATTCATAATTACTATTCTCACATTATTTTTTTTGGTTTTTTTGTAATGTTTTTGGTTAGTGGCGGGATTTATTTTTTTGGTAATTCTTTTAAGTTTAATTTGAAGCGTAGAGATAGTCGTATAATTGAGTTAATTTTACAGGTGTTAATTGTTAATTTTTTAATTATGA
			TGGCTGGTCCTGGTTTTTGGTTGATTCAATATCAGGGACGTATATTTCGTCAATCTGAGTTGACTTTGAAGGTTATTGGTCACCAATGGTATTGAAGTTATGAATATGGAGATAGTGGAAAATTATGTTTTGATTCATTTATGAAGTCTTTAGATGATTTGTCTTTAGGGGATTTTCGGTTATTTGATGTTGATAATCGGTGTGTTTTGCCTGTAGGTGTAAATGTTGGTGTGTATTGTACTTCTAGTGATGTTATTCATTCTTTTGCGATTCCTAAGTGTTTTATTAAGATGGATGCTTTAAATGGTTTGTTAACTAAGGTTACTTGTAGTTTTTCTTGTTCTGGTTTGTTTTTTGGGCAGTGTTCTGAAATTTGTGGTGCTAATCATAGGTTTATGCCTATTGTGTTGGAGTTGACTTCTTTGGAGTGTTGGAAGGGTTGATCAGTAAATTATTTATTGGGTTAAATTTTCTAGTTTAATTATATTTAAAATATTTAGTTGTGGTCTAAAAGATTTGAAAATTTTTGTTTTTTAAGTTTTATTATTTGGTATTGCATATCAGTAGAAGTTTTTATCATAGCTATGAGTAATAGAATTAAAATGGTTAAATTGAATTTGTTTTTTTTTTACGAAATTAATAATATTTTTATTTAGTATTGATATAACGTATTTTTATTTCTGTTTATTTGTTATTTATAGGTTAAGTTATATTATTTTTTGTTTGTAAANNNNNNAAATTTTTGTTGTTGTTTTATAAATGTTGTGTGTTTTACATAGATTTTTATTTTTTTTTTTTTTTTTTTTTTTTGATTAATTTTTTAATTGATTTATGATTTTTACTTTAGTAATTTTTATTGTTTTGATAGNNNNNNNNNNNNATTTATGTTTTTGAACTGGTTTTGTTGCTAAATGTTTATTAAAAACTTAGGTTTTTATGTAAAATTGTCTTCTGCTCTATGAGTTTTTAAATGGCAGCCTTAGCGTGATGGCATAAAAGTAGCGTAAGTGATTTGTTTTTTTAATGGTTTCAAGTATGAATGAAGTTTTTAGCAGCTTTTTTATTTACTTTTTGTTTGAATTATTTTTTTAATTAAAAATTATTAGTTAAGGTATTACAAAGATAAGTCTTCGGAAATTTTGTTTTGAATTTTGAAATTTTTATTTTTAATTTTTTCTTGGGGATGGATTTTAAGAAAGTTTTATACTATTGTTATTATTAAAAATTACTCCGGAGTTAACAGGGTTGTAGACATATAAATAGGTTTTTATATTAGTGTGCTGCGCTACATCGATGTTGTATATTTTTTTTGATAATGGAGAGGTTTTTTTTGTTTTGAGACTGTTCTTCTTGTATAAAAAATTGACTTGATATTAGTTTAGTTCGTCGTGAGACAGAGCGGTTTATCTTGTGTATTTTTGGTGCTTGGCGGTGTTAGTACGAAAGGAATGCAATGTGGGTTTATATTTATGACTTTTTTATTTTGATGGATTTTTTCTTTTTTTAAATTTTATTGTTATTTTTTTTTTTTCTTTTTTGGTTCCYTTTGGTATGTATTTGTTGTCTTTTTTTGTGTCTTTTAAGGATTTTTATGGTGCTAAATTAAGTTCTTATGAGTGTGGTTTTGATGTTGTGAAGAAGGTTCATGTTGGTTTTAATTTGGTTTTTTTTTCTATTGTTTTGTTATTTGTTGTTTTTGAGTTGGAAGTTTTGATTTTTATTATTTTGATTCAGGGTGATTTTTATAGTTTGTTGTCTTTTTTTGTTTTTTTTTTTTATGTTGTTTTTAGTTTTTATATGGAGTGGTGTTTTGGTAAGTTGATTTGGTTTTGTTAGGGGTTTTTAGTATAATTTTTAATACTTTTGATTGCAGATCATTTAATTTATAGCCTTGAGTTAATTTTTTAAGTTTTGAAAACTTTTATTAGATTTTTGGTCTTTAACTTGTTTTTTTTTTTGCTGAAATAGTTTAAGTTTTAAAATGAGATGTTAGGGGCGTT
			TGGATTTTTTCAGTTTTTTTAAAGATTTAGTATATGTTTTTTTGAGTATTATTTGTTGTCTGCAAATAGGATTTGATCTTTTTGGTCTTTTAGTTTATTTTGGAATTTTTTATTTACTATAAAAAGGTTTTGTAGACTTTTGTTATTGTTTGTTTGATATGTTCTTATTTTTTATTTTTTTTTGGTTGTTATTTTTTTGTTTGTTCCTTATGGTAAGTGGAGTTATAGTTTTGGTTTTAGTGATTATTTTAATTTTACTTTTATTTATAATTTTGAGGTTTGTTTGTTTTTTTTAGTTTTGTTGTTGGTTTCTTTTATGGTTTTTGTTTATGGTTCTTTTTATATGGYTGGGGTTTCTCGTTTGTTTTATTTTTTTTTTTTTTTATTTTTGTTTGTGTTGAGGATGGGTGGTTTGATTGTTTTTAGGGGTAGTATTGTTTTAACTTTGGTTTTTTGAGATTTTTTGGGGGTTAGTAGTTTTTTTTTGGTTTTGTTTTATGGTAATGTTAGTGCTCGGAGGGGTGCTATGAGTACTGTGTTTACTAATCGTATTGGTGATTTTTGTATTTTTTTGTTTTTTAATGGTTTTGTTTTGTTTTCTATGAGTTTTTTGTCTTATCAGTTTTTTGGTTCTTTGTTAGTTTTTATGTTGTTTGTTTCTTCTATTATTAAGGGTGGTCAGTATCCTTTTGGTAGCTGGTTGCCTAAGGCTATGGCGGCYCCTACTCCTGTTAGTTGTTTGGTTCATAGTAGTACTTTAGTTACTGCTGGTGTTATGTTGATGGATTGTTATGTTTATGTTTCTTTGAATTCTGATGTTTTGTCTTTTGTTTTTTATGTTGGTTTTTTTACTATGGTTTTTTCTGGTTTTTGTGCTTTGGTAGAGGAGGATGCTAAGAAGATTGTTGCTTTGAGTACTATGTCTCAAATTGGTTTTTGTTTTTTGGCTATTGGTAGGGGTTTGCANTATTTGTCTTATGTTCATATGATTAGACATTCTTTTTTTAAGAGGTTATTGTTTATGCAGATGGGTTATTTGATTTTTATTAATTTTGGTCAACAGGATTATCGTGGTTATTCTTTTTTTGGTTTTTGTGCTCCGGTTTTGGTTCAGTTGCAGATTTTTTTATCTGTGTTTTGTTTGTGTGGTTTGTTGTTTACTAGGGGTAGTTGTAGTAAGGAATATTTTATGTCTCGTTTTTATTATGATTCTTATGGTTTTTTTTTAGTTTTTTTTTATTTTTTTGGTGTATTTTTGACTTTTTGTTATTGTTATCGGATGTTTTTTTTGTTTCGTGTGGGAGCTTTTGGTTTTGATTATGTGGGTTTTTCTAGTAAGTTGTTTTATTTTTCTTGTTTTTTTTTGGTTTTTTTTTCTGTTGTTTTTACTTTTTGGTGGGTTTTTAGTTTGTTGTCTTTTTCTGTGGCTTTTAATCGTTTTGAGTTTTTGGTTGTTTATTTTTATTTGTTTTTTGTTTATTGTTTTTGTGGTTATTTTTTTCGTTATTTTGTGGTTGAGTTTAAGGGTAAATTTTTTATAGACCATTATGCTTGTTTTATTTATAAGATTTTTCCTAGTTTTTTTTATTTTGATGTTTTTATTATGGGTTTTAATTATTTTTTTTTTGGTTTATTTCGTTTATTTTCTTTTTTTTTTTTTTCTTTGTTTCGGGGGTTTT
		</sequence>
		<sequence>
			<taxon idref="Onchocerca_vulvulus_SRR2924439"/>
			NTAATATTAGTATAATTTTATTATTTTTAATTTTCGATTAAAAGATTTTTTATTATTAGTAGGTTTTTTGTTAGTTTTCTAAACTGATTTTGAGTTTTTTGCTCGTCTATTTTGTTATTTTTTGTTTTTTTTTTATTATTGTTTTTGNGTTTTATTAATTTTTGTGTTGTTGATTATATTGTTTGGTGGAGGATTTTTGTTATTTGTACTTTTGTTTTTGTTTTTTTTGTTGGTGGTGAGTTGGGATTTAGAAGTTGTTTGGTTAATTATTATGTTATTCAAGAAGTTTGTGGTTATTATTTTTTGGTTTTTGATGGTTGGAAGTTGCAATTTTTATTGCTTATGTTGAAGTCAGGTTCTTCTCCTTTTCATTTTTGACTTTTTAGTGTTTTGGGTGGTTTGAATAAGTGGTTTGTTTTGTGGTTTTTAACTTTGCAAAAATTGCCTTATTTTGTTGTTTTGGTTAATTTTTGTGGTGATTTTTTTTTTTTGTTTTTGTTTTTTGGTATGATTTTTTGTTATTTTCAATTTTTTTTGTTGCGTAGTTATCGTGATTTGCTGGTTGTGGGYTCTGCTGAATCTTTTAATTGGTTGTTATTATTGGGTATTTTTTCTTTTAATGAAGTGTTTGTTTTGTTTTTTTTTTATTATTTTGTTATATTTTTTGTTATTTCTTATGTGTATGGGGGATTTTTGGATTTTTTGAGTTTAGAGATATTGATGTTTTTTTTTAATGTTCCTTTGAGGATTACTTTTTTTTTGAAGGTTATTGTGTTGTTTGGTTCTTCTTTTTTTGTTGGTTTTTATTATTTATTTTTGTTGTTGTTTATGCCTTTGATGTCTTTGGGTGTGGGTTATTTGTTTTTTTTGGTTTCTATGATGAGTTTTAATTGTGGTTTTAAGTATTATGATTATTTTGTTTATGTTTTGTTTTGTATTGGGCTGTTGTCTTGTTTTTAGGTTTTTTGCTGTTTTAGTTTAATTTTTTAAAATTCCTAATTTGTAATTAGGGGATTAATCTCAGTTTGTTGTATTTGTTTTTTTTTGTTGTTTTGTTGTTTTTTTTTAGTCCTTTTTTATTTTTTGTTTTTTTTATGTTTTTTGTTTTATATGGGTTTTTTGATTATTCCTGGTTTGGTTGTTTGTTTTTTTTTGATTCTTTTAATTTTGTTTTTTTGTCTTTTATGAGTGTTTTTGTTATGGGGTTTATTTGTGTATCTGAATTGTTGAGTGGTTTAGTTTTTTATAGTTGCCTTGTAGTGTTTTTTAGTGTTTGTTTTTTTTATTCTGGTAGTTTTTTGATATTGTATGTTTTTTATGAGTTGACTATAGTACCTATTTTGTTTTGTTTGTTAGGGTATGGTCGTCAGGTGGAGAAGATTAGGGCTTGTTATTATTTAATTTTTTATACTTTATTTTTTGGGATGCCTTATTTGTTTTTGTATAGTCATGTTTTTTTTTTTTTGAATTTTGTTTATTATGATTTTTTTGTTTCTTATGAATTTATTTTTTTGTTAAGTTTGTGTTTTTTGGTAAAGTTCCCTGTTTATTTTTTTCATGTTTGATTGCCTAAGGTTCATGTTGAGGCNCCCACTAGTGCTAGAATGATTTTGGCTGGTGTTATGTTGAAGTTGGGGGGAGCAGGTGTTTATCGTATTAGTAAGTCTTTAAATTTTTTTGGTTTTGAAATGTTGATTTTTTTTTCTTTAATTAGGATGGTTTTTTGTTCTTTTATTTGTGTTGTTCAGAGGGATTGTAAGTCTTTGGCTGCCTATTCTTCTGTTTGTCATATGGGTTTTGTGTTGCTTTCTGAGATTAGTATGGTTTATTATGGTAAGTCTATAGCTTTGGTGATGATGTTGGCTCATGGTTATACTTCTGTTTTGATGTTTTATTTTATTGGTGAGTTTTATCATATTGCTAATAGGCGTTTAATTTATTATTTGCGTGGATATTTTAATGTTAGTATGTTGTTTTGTTTGATGTTTTGTTTGACTATG
			GTTTCTAATTTTAGTTTTCCTGTGTCTGTTTCTTTTTTTTCTGAGTATTTGATGTTGAATTTTTTTAGATCTGTTTTTTATGTTGGTTTTTTGTTTTTGTTTTTTTATTATTTGGTTTCTTTTTATTATTCTGTTTATATTTTGGTTTGTTTTTTGGTCGGCGGTAAGGTGAGTTATGTTTGTGATGGTCGTAGTGTAGTTTGTTTACCTTTGGTTTTTATGATATATAATTTTTTTTGGTTTATTTTTGTTATTTAATATGAATATTTTTTGTGGAATGACTTTTGGCAATAGTATGAAGCAGAGTATTATTAATACTGTGAATCATAAGACTATTGGTACTTATTATATTGTTTTAGGCTATTGGGCTGGTTTAGGTGGTTCTGTTTTATCTATGTTGATTCGTTTTGAGTTGTCTAGTCCTGGTGGTCATTTGTTTTTTGGAAGTGGTCAGGTTTATAATTCTGTTCTTACTATGCATGGTGTTTTGATGATTTTTTTTTTAGTTATGCCTATTTTGATTGGTGGTTTTGGTAATTGGATGTTGCCTTTGATGTTGGGGGCTCCTGAGATGGCGTTTCCTCGGGTAAATGCTTTATCTTTTTGGTTTACTTTTGTGGCTTTATTGATAGTTTATCAGTCTTTTTTTATTGGGGGTGGTCCTGGTAGGAGTTGGACTTTTTATCCTCCTCTTAGGGTTGAAGGTCAACCAGAATTGTCTTTAGATACTATGATTTTAGGTTTACATACTGTAGGAATTGGTTCTTTGTTGGGTGCTATTAATTTTATGGTAACTACTCAGAATATACGGTCTACTGCTGTGACTTTGGATCAAATTAGTATGTTTGTTTGGACTTCTTATTTGACTTCTTTTTTATTAGTTTTATCTGTGCCTGTTTTGGCTGGTTCTTTATTGTTTTTGTTGTTGGATCGTAATTTTAATACTTCTTTTTATGATACTAAGAAGGGGGGTAATCCTTTGTTGTATCAGCATTTGTTTTGATTTTTTGGTCATCCTGAGGTGTATGTTATTATTTTACCTGTTTTTGGTATTATTAGGGAGGCGGTTTTATTTTTGACTGATAAGGATCGTTTGTTTGGTCAGACTAGGATGACTTTTGCTTCTATTTGGATTGCTGTTTTAGGTACTTCTGTATGGGGCCATCATATGTATACGGCTGGTTTGGATATTGATACTCGTACTTATTTTAGTGCTGCTACTATGATTATTGCTATTCCTAGGGCTGTTAAGATTTTTAATTGATTGGGTACTTTTTTTGGTTCTAATCAAAAGATGCAGCCATTATGATGTTGAACTTATAGTTTTATTTTTCTTTTTACTGTGGGTGGATTAAGTGGAATTATTTTGAGGGCTGCTAGTTTGGATATTATTTTGCATGATACTTATTATGTTGTGGCTCATTTTCATTATACTTTGAGTTTGGGTGCTATTTATGGTATTTTTTGTGGTTTTTGTTTGTGACTTCCTTATATGTAYGGTATTTCTTTTGATAGGGTTATGATAATAGCTGTTTTTGTTTGTTTTTTTGTTGGTACTAATATAACGTTTTTTCCTATGCATTTTGCTGGTTTACAGGGTATGCCTCGTAAGATTTTGGATTATCCTGATTGTTATTCTACTTTTCAGATCATTTCTTCTTTAGGTTCTGTTATTACTTTTGTTGGTTTTGTTTTRTTTAATTATTTGTTGATTGATTCTATTTTTTTTTCTCGTTTTTTGGGAGTTTCTTTTTATAATTATCATAGTCCGGCTTATGCTTTAAATGTTCCTCCTTTGCCGGATTCTTTTACTGAAGAGGCTTTTATTATAGGTCTTCATTGGAAGATTATTAGTAAGGATACTCCTTCYTACAGTTATCGTCGGGTTGGTTATGGTTATCATAGTAAGTAGTTTTTTTTGTAGATTTAGGTTAAATTAAAACTATTAGTTTTCAAAACTAAAGATTTTGTTCTATTAGAGCTTTTAAAAATRATGATTT
			TTGGGTTTTTGGGTTTTTTGTTTATTTTTTTTTATGTTAGGGTATTTTTTGCTTTTGTTTTTTTTTGTTTGAGTTTTTTGGATTGGGATCCGTTGAAAAGTTGTGTTATAATGTGTTTAGGTGTTATGTCTATAAGTTGTTATGTTTCTTTAGGTGTTCATGTATGGTATTCTTATTTTGTTGTTTTAATTTTTTTTAGTGGTATTTTTTCTTTGTTGACTTATTTTTGTAGTATGAGTAATTTTATTTTTTATTATAATTATTTTTTTTTTTTTTCTTTGTTTTTGGTTAGTTTTTTTTTTGTATTTGTTGTAGATTTTGATTTTTCTTTGTTTTTTTCTGATTTTAATTTTCTTTATGTTTGTTATGATTTTAGTTATTATTATGTTTTTTGAGTAGTTTTTATTTTGTTTTTATTTTTGATTTTGATTAGATTTAGACTTAATGGTTTCGGTTATATGCGTAGTTTGTAGTAGGATGAAATATAAAATAGATTTTACTATATCTGATTACGGCTCAGCTAGAATTATATTTTTTTGGATTTAGTTTAATTAAAATTTTTGTTTTTGGATCAAGAGATGTTTCCAAGGTTATTGCTATTTTTAATTCTTTAGTTTTTTTGCCTGCTAGTTTTACTTTAAGTTATATGTGGAATTTTGGTAGTATGTTAGGCATTATGTTGATGTCTCAGATTTTAACTGGTTTTTTTTTGACTTTTTATTATACGGCGGGGGAAGCTTTTAGGTCTGTTCAGTATATTATGTTTGAGGTTAATTTGGGCTGGTTGCTGCGTATTATGCATTCTAATGGGGCTTCTATGTTTTTTTTATTTATTTATTTACATATTTTTAAGGGTTTAATTTATGGTAGATATCGTCTTATTGGTGTGTGATTGAGTGGTATTTTTATTTATTTTTTATTAATAGGTATTGCCTTTACTGGTTATGTTTTGATTTGAGGCCAAATAAGTTATTGGGCGGCAGTAGTTATTACTAGTCTGATGACTTCTGTTCCTTATTTGGGCAAGTATTTGGTTTGATGGATTTGGGGGAGTTTTAGTGTTTGTGAGAACACTTTGAAGTTTTTTTATTCTGTTCATTTTATTTTACNTTGGTCTTTGATAGTTTTAGTTGTTTTTCATTTGTTTTTTTTGCATTTTACTGGTTCTAGTTCTAGTTTGTATTGTCATGGAGATTATGATAAGATTCATTTTTTTCCTAGTTTTTGATTGAAGGATGGTTTTGATATTTTTTTTTATTTTTTTTTGATTTTGTTTAGACTTTATTTTTCTTTTGATTTAAGTGATCCTATGATTTTTGTGGAGTCTGATTCTATGGCTAGTCCTGCGCATGTTGTACCTGAGTGGTATTTTTTATTYGCTTTTACTATTTTACGTTCTGTTCCTAGTAAGTTATTGGGGGTTATTTTAATATTTAGTTCTGTTTTTGTGTTAACTATTCTTATTTGACCTGGTAGTTATCGTTCTATTTTAGATAATTTTTTATATTTTTTTGTTATGTGTTTTGTTTGGGTTTTTTTTTGGTTAACTTGAGCTGGTCATTATCCTACTGATTATCCTTTTAACTATTTTAATTTGTTTTGTACTTTTTTTTATTTTTGTTGTATTTTTTTTGTTTGTTTGATTAATTTTTTTAGTGATAAGTTGTTTAGTTAATTGTATTTTTAGTATAATAAGTATGGCAAATTTAGGTTTTGTTGGTTATTAATATAATTTTGTTGAAGTTTCGTAAATATCATAAAATGGAGTATAGTTATTATCCTTTGATAGTTGGGGTGGGTATTTTAGGTTTTGATGTTAGTTTGGTTTTATTTATAGGTATAGGTATGTTTTATTCTATTTTTATTTGTTTTTTGTATTTGGTTTATGTTTTTTTTTTGTGGATTAAGGATGTTATTTTAGAGGATATTAGTGGTCAATATTCTTTCTATGATTATCGTATGTTTAACCAAGGTTTTCGTTTGTTTCTTTTTAGTGAATT
			AACTTTGTTTGTTTCTATTTTTTGAACTTTTTTGGATACGGCTTTGTGTCCTTTAACTTGGTTAAGTGGGGTTTGGTCTCCATTGGGGATTTTATCACCTGATTATTTGGGTTTGAATGGTATGGCTAGTTTATTTTTAATAATGAATAGGCAAGTTTTGAAGTATTCTCGTCGTTNNNNNNGTTTGAATAGTTCTAAGTGTGAAGAGTTTTTGTTAGTTTGTATTTTTATTGGAGTTGGTTTTTTGTGTTTTCAGTTTTATGAATATAATAACAATTCGTTTGTTATRAGTGATAGTGCTTATGGTAGTATTTTTTATATAGGYACTGGTTTGCATGGTTTGCATGTTTTTGTTGGTGTTTGTTTTCTTATTGTTAATTTTTTTCGTGTTAAGTTGTTCAAYTTTAATTGATATCATATCCAGGCTTATGATATATCTATTGANTATTGGCGTTTTTTAGAGTGAATGTGAGGTGTTATGTTTTGTTTATTATATGTTTGAGGTTCTTAATTTCTTTGTTGTGGAGGGATATTTTACTTTTTACTTTTTTTTTACTTTTTTTTTATGATAATATTTTTTATTTATGTGTTTTGTTTTTTGATTTTAAGTTTTTAACATTTTTTCAATACACTATATTCTATAGTGTTAGTAATTATTAGTATAATAATTACTAAAATAAATTCAATTCCCAGAGTATTATATTACTTAATAATATAATACTCTATTGGGAATTGAATTTAATATAANGTAAATATCTCTCTCAAATAAAAAAAAGAAAAATTTATATATAAGTAATATAATAATAAATAAATTGTTGTTATTGTGTATATATTATAAATAAAATTATATTTGATTTGCATTCATAAGATATTTATACACGAGATTTGTTAAACTTTATAGTATAATAAGTATAGTCGTTTTAAGCACGGTTGGTTTTTAAGTTAGAATTTTTAGTATAATTTTTGGTACGGYTAATTGTTGATTAGCAGGTTTTGRAGTTCTTTTTTTTTTGAAATATGGTAGGATAAAGNAAAAAGTCTGTGAGATTCATATTTTCGAGGTAATCCATATTTAAAGGATTATTTTAAGTTTAGAATTTTTGACTCTTAATCAAAAGGTTTGTTTCTTTATTGTTTTTATTTTTTTTTTCTTTTTTATTTCTTTTTTTTAAATATGAGCGTTTAGTATTTATTTTGTTGGGTATTGAATTTTTGTTTTTTTCTCTGTTAGTTTATTATGTTTTTTTGTTTNNGTCTGTTATGTTTTTTTATTTTTTGTGTTTTGGTTTAATGTCTGGTGTGTTAGGTTTGGTGATTTTTTTTTTTTGTGTTAAGGGTTTTGGTGTAGATAAGGTTATGTTTTATTTTTTATAATTTTAAGTTTGATTTTGGTTTAGGTTGTATTAAGATAGTATTACTTATTTTTAGTTTACTTAGTGTGTTAATTTTTGTACACTGGTAGTTTTTTGATTGTTTTATTAACGTTCCAGAATAATCGGCTATGCGTTTTAATTTTTGACTCTATTTGTTGTGGTGCTATGAGTTTTTAGTTTGTTTTTATATTGTTTTTTGTAAAATATTTTAATTTTTTTTTTAGTTTCTTATGGTATCAAAAATTTGTTTTTTGAACTGGATTAGTACCCAGGTAATCAAAATTTAATAATTCGGGAGTAAAGTTTTATTTAAACCGAAAAAATATTGACTGACTTTAGATTTTTCTTTGGAATATGTGATTTGCTGGAGAGCCCTCTTTTTTGGTGAATTTTGTTGGCACATGTATGATTGTTTAGTTTTTATTTTATTTTGTAATGCTTTATTGTTTTGGCATTAAAAACAGATATATATTTGGCTTATGAATTTATGTTTCATGTGTTACTATTATGAATTTTTTTTGGATTAGTTTTTTATTTTTTTTTGAAATTGGAAAAGAAAGTAATTTTTTCTTAATGTTTTAATGAATTTAATAAATAAGGTGGTACAAACCATCCGTCAATGGCCTA
			AAGGGGCGTAAGTTGTAGTATGGTAGAAGTAAGGAAACTTGTTTCTATTTTTTGAAGTTTTAGTTTATTTTTTTTTAGAATAAAGAATTGTAAATTCTTAGGATTTTGCTTTGGTTATTTTTTATTATTTGGGGTTGTTGGTTATGATTGTTTTTATTTTGCAGGCTATTGCCTTTTTAGTTTTGTTAGAGCGTCATTTTTTGGGTGGTTCCCAGTGTCGTGTTGGTCCTAATAAGGTGGGTTATTGTGGTGTTTTGCAGGCTTTATTTGAYGGCTTAAAGTTGTTAAAGAAGGAGCAGTTGTTGTTGTGTTTTTCTTCTTGGTTATCTTTTTTGTTTATGCCTATTTGTGGTTTTGTTTTGATGGTTTTTTTTTGATTTACTTTACCTTATTTTTTTTCTTTTTTGTCTTTTGAATATTCTGGTGTTTTTTTGTTTTGTCTTATAGGAGTTTCTGTTTATTTTATTATGCTTTCTGGTGTTTTTAGTGGTAGTAAGTATTCTCTTATTGGTGGGTTGCGTGCTTGTGTTCAGAGTTATTCTTATGAGATTGCTTTTTCTATTTATTTGTTAGTTTTTTTGTTGTTTAATAAGGGTTTATGTTTGTCTTTTAGTTTTTGTTTATTTTTTTTTTTGTTTTTTTTTCCTTTTTTTTGTTTGGTTCTTGTTGATTTGCATCGGGCCCCTTTTGATCTTTCTGAGTGTGAAAGTGAGCTGGTAAGGGGGTTTAATGTTGAGTACTCTGGAGTTGGTTTTGCTGCTTTGTTTTTAGGGGAGTATGGTAATTTACTTTATTTTGGTTGTTTGACTTCTAGTTTGTTTTTTGGTATAAGTTTTTTTTTTTTTTATTTTATTGTGTGCATGATTGTTTTTTCTCGTAGAGCTTATCCTCGTTTTCGTTTTGATAAGTTGATGGGTGTTTGTTGGTTTTTGTTTTTGCCTATTGGTTTTTATTTTTTTGGTTTGTCTTTTGTTGTTTTTATGTTGTGCTTATTTAGTTTAATTTTTTAGAATTATATTTTGAAAAGATATGGGTATTTTTAGGCAATTTTGTTATTTTTTTTTATTTGATTTTGATTGGTTTTTTATTTGTTTTATATGGAGTTGAGTAAGTTTAGTAGTTTGGGAATTTTAGGTGTTTTTGTTAATGTTTTAGTTTCTAGATTTTCTCATCAGGGTTTTCAGTCTAACGTTTTTTTTAAGTTTGTTGTTTTTTTTCTCTTGGTTTTTTGAATRAGAGGGTTATTGTTTCCTTTGTTTAGTCCTTGAGCTTGTGTGGGTTTTTTGTTTTTTATTACTAATTTTTCTTGATTGGGTGTTCGTACTTTTACTTTAGCTGTTGATAGTTTTTTAATTTTTTTTGAAAGGGATCATTCTTGGGAGTGGTTTTCTAGGTTAGTTATGTTTTTTTCTCATTGGTTAAGATTTTTGATGAGGGGGGTAGCTTTAACTTTGCGTATTAGTATTATTTTTTTAATTGGTCATTTTTTAATGTTTACTGTTTTGGATATGAGTGTATTTTATTCTTTGTTTTTTTTGTTGTTAGTTGTTCCGGTGGAGTTGTTTTTTGCTTTTTTACAGAGTTATATTTTTTTGACTTTGGTTTGTATGTTTTTACTTAATATGATTTAGTTTAAGGGTGGTTTTGTTATARTAGTTTAATTTTAGAATTTTGTTTTGATGGGACAGAGGTTATTATAATTTTTTTGTGGCTTTTTAGTATTATTTTGGTATTTTTGTTTTCCAAACAAAGGGTTCTTAAGCTAATAATTTATTTGCAGAATTATGTGTTTCCTATTCCCGGAAATTCTTATGTATTTTGTTGTTATTATATTCATAATTACTATTCTCACATTATTTTTTTTGGTTTTTTTGTAATGTTTTTGGTTAGTGGCGGGATTTATTTTTTTGGTAATTCTTTTAAGTTTAATTTGAAGCGTAGAGATAGTCGTATAATTGAGTTAATTTTACAGGTGTTAATTGTTAATTTTTTAATTATGA
			TGGCTGGTCCTGGTTTTTGGTTGATTCAATATCAGGGACGTATATTTCGTCAATCTGAGTTGACTTTGAAGGTTATTGGTCACCAATGGTATTGAAGTTATGAATATGGAGATAGTGGAAAATTATGTTTTGATTCATTTATGAAGTCTTTAGATGATTTGTCTTTAGGGGATTTTCGGTTATTTGATGTTGATAATCGGTGTGTTTTGCCTGTAGGTGTAAATGTTGGTGTGTATTGTACTTCTAGTGATGTTATTCATTCTTTTGCGATTCCTAAGTGTTTTATTAAGATGGATGCTTTAAATGGTTTGTTAACTAAGGTTACTTGTAGTTTTTCTTGTTCTGGTTTGTTTTTTGGGCAGTGTTCTGAAATTTGTGGTGCTAATCATAGGTTTATGCCTATTGTGTTGGAGTTGACTTCTTTGGAGTGTTGGAAGGGTTGATCAGTAAATTATTTATTGGGTTAAATTTTCTAGTTTAATTATATTTAAAATATTTAGTTGTGGTCTAAAAGATTTGAAAATTTTTGTTTTTTAAGTTTTATTATTTGGTATTGCATATCAGTAGAAGTTTTTATCATAGCTATGAGTAATAGAATTAAAATGGTTAAATTGAATTTGTTTTTTTTTTACGAAATTAATAATATTTTTATTTAGTATTGATATAACGTATTTTTATTTCTGTTTATTTGTTATTTATAGGTTAAGTTATATTATTTTTTGTTTGTAAANNNNNNAAATTTTTGTTGTTGTTTTATAAATGTTGTGTGTTTTACATAGATTTTTATTTTTTTTTTTTTTTTTTTTTTTTGATTAATTTTTTAATTGATTTATGATTTTTACTTTAGTAATTTTTATTGTTTTGATAGNNNNNNNNNNNNATTTATGTTTTTGAACTGGTTTTGTTGCTAAATGTTTATTAAAAACTTAGGTTTTTATGTAAAATTGTCTTCTGCTCTATGAGTTTTTAAATGGCAGCCTTAGCGTGATGGCATAAAAGTAGCGTAAGTGATTTGTTTTTTTAATGGTTTCAAGTATGAATGAAGTTTTTAGCAGCTTTTTTATTTACTTTTTGTTTGAATTATTTTTTTAATTAAAAATTATTAGTTAAGGTATTACAAAGATAAGTCTTCGGAAATTTTGTTTTGAATTTTGAAATTTTTATTTTTAATTTTTTCTTGGGGATGGATTTTAAGAAAGTTTTATACTATTGTTATTATTAAAAATTACTCCGGAGTTAACAGGGTTGTAGACATATAAATAGGTTTTTATATTAGTGTGCTGCGCTACATCGATGTTGTATATTTTTTTTGATAATGGAGAGGTTTTTTTTGTTTTGAGACTGTTCTTCTTGTATAAAAAATTGACTTGATATTAGTTTAGTTCGTCGTGAGACAGAGCGGTTTATCTTGTGTATTTTTGKTGCTTGGCGGTGTTAGTACGAAAGGAATGCAATGTGGGTTTATATTTATGACTTTTTTATTTTGATGGATTTTTTCTTTTTTTAAATTTTATTGTTATTTTTTTTTTTTCTTTTTTGGTTCCTTTTGGTATGTATTTGTTGTCTTTTTTTGTGTCTTTTAAGGATTTTTATGGTGCTAAATTAAGTTCTTATGAGTGTGGTTTTGATGTTGTGAAGAAGGTTCATGTTGGTTTTAATTTGGTTTTTTTTTCTATTGTTTTGTTATTTGTTGTTTTTGAGTTGGAAGTTTTGATTTTTATTATTTTGATTCAGGGTGATTTTTATAGTTTGTTGTCTTTTTTTGTTTTTTTTTTTTATGTTGTTTTTAGTTTTTATATGGAGTGGTGTTTTGGTAAGTTGATTTGGTTTTGTTAGGGGTTTTTAGTATAATTTTTAATACTTTTGATTGCAGATCATTTAATTTATAGCCTTGAGTTAATTTTTTRAGTTTTGAAAACTTTTATTAGATTTTTGGTCTTTAACTTGTTTTTTTTTTTGCTGAAATAGTTTAAGTTTTAAAATGAGATGTTAGGGGCGTT
			TGGATTTTTTCAGTTTTTTTAAAGATTTAGTATATGTTTTTTTGAGTATTATTTGTTGTCTGCAAATAGGATTTGATCTTTTTGGTCTTTTAGTTTATTTTGGAATTTTTTATTTACTATAAAAAGGTTTTGTAGACTTTTGTTATTGTTTGTTTGATATGTTCTTATTTTTTATTTTTTTTTGGTTGTTATTNTTTTGTTTGTTCCTTATGGTAAGTGGAGTTATAGTTTTGGTTTTAGTGATTATTTTAATTTTACTTTTATTTATAATTTTGAGGTTTGTTTGTTTTTTTTAGTTTTGTTGTTGGTTTCTTTTATGGTTTTTGTTTATGGTTCTTTTTATATGGTTGGGGTTTCTCGTTTGTTTTATTTTTTTTTTTTTTTNTTTTTGTTTGTGTTGAGGATGGGTGGTTTGATTGTTTTTAGGGGTAGTATTGTTTTAACTTTGGTTTTTTGAGATTTTTTGGGGGTTAGTAGTTTTTTTTTGGTTTTGTTTTATGGTAATGTTAGTGCTCGGAGGGGTGCTATGAGTACTGTGTTTACTAATCGTATTGGTGATTTTTGTATTTTTTTGTTTTTTAATGGTTTTGTTTTGTTTTCTATGAGTTTTTTGTCTTATCAGTTTTTTGGTTCTTTGTTAGTTTTTATGTTGTTTGTTTCTTCTATTATTAAGGGTGGTCAGTATCCTTTTGGTAGCTGGTTGCCTAAGGCTATGGCGGCTCCTACTCCTGTTAGTTGTTTGGTTCATAGTAGTACTTTAGTTACTGCTGGTGTTATGTTGATGGATTGTTATGTTTATGTTTCTTTGAATTCTGATGTTTTGTCTTTTGTTTTTTATGTTGGTTTTTTTACTATGGTTTTTTCTGGTTTTTGTGCTTTGGTAGAGGAGGATGCTAAGAAGATTGTTGCTTTGAGTACTATGTCTCAAATTGGTTTTTGTTTTTTGGCTATTGGTAGGGGTTTGCATTATTTGTCTTATGTTCATATGATTAGACATTCTTTTTTTAAGAGGTTATTGTTTATGCAGATGGGTTATTTGATTTTTATTAATTTTGGTCAACAGGATTATCGTGGTTATTCTTTTTTTGGTTTTTGTGCTCCGRTTTTGGTTCAGTTGCAGATTTTTTTATCTGTGTTTTGTTTGTGTGGTTTGTTGTTTACTAGGGGTAGTTGTAGTAAGGAATATTTTATGTCTCGTTTTTATTATGATTCTTATGGTTTTTTTTTAGTTTTTTTTTATTTTTTTGGTGTATTTTTGACTTTTTGTTATTGTTATCGGATGTTTTTTTTGTTTCGTGTGGGAGCTTNTGGTTTTGATTATGTGGGTTTTTCTAGTAAGTTGTTTTATTTTTCTTGTTTTTTTTTGGTTTTTTTTTCTGTTGTTTTTACTTTTTGGTGGGTTTTTAGTTTGTTGTCTTTTTCTGTGGCTTTTAATCGTTTTGAGTTTTTGGTTGTTTATTTTTATTTGTTTTTTGTTTATTGTTTTTGTGGTTATTTTTTTCGTTATTTTGTGGTTGAGTTTAAGGGTAAATTTTTTATAGACCATTATGCTTGTTTTATTTATAAGATTTTTCCTAGTTTTTTTTATTTTGATGTTTTTATTATGGGTTTTAATTATTTTTTTTTTGGTTTATTTCGTTTATTTTCTTTTTTTTTTTTTTNTTTNTTTCGGGGGTTTT
		</sequence>
		<sequence>
			<taxon idref="Onchocerca_vulvulus_SRR2924442"/>
			NTANTATTAGTATAATTTTATTATTTTTAATTTTCGATTAAAAGATTTTTTATTATTAGTAGGTTTTTTGTTAGTTTTCTAAACTGATTTTGAGTTTTTTGCTCGTCTATTTTGTTATTTTTTGTTTTTTTTTTATTATTGTTTTTGAGTTTTATTAATTTTTGTGTTGTTGATTATATTGTTTGGTGGAGGATTTTTGTTATTTGTACTTTTGTTTTTGTTTTTTTTGTTGGTGGTGAGTTGGGATTTAGAAGTTGTTTGGTTAATTATTATGTTATTCAAGAAGTTTGTGGTTATTATTTTTTGGTTTTTGATGGTTGGAAGTTGCAATTTTTATTGCTTATGTTGAAGTCAGGTTCTTCTCCTTTTCATTTTTGACTTTTTAGTGTTTTGGGTGGTTTGAATAAGTGGTTTGTTTTGTGGTTTTTAACTTTGCAAAAATTGCCTTATTTTGTTGTTTTGGTTAATTTTTGTGGTGATTTTTTTTTTTTGTTTTTGTTTTTTGGTATGATTTTTTGTTATTTTCAATTTTTTTTGTTGCGTAGTTATCGTGATTTGCTGGTTGTGGGCTCTGCTGAATCTTTTAATTGGTTGTTATTATTGGGTATTTTTTCTTTTAATGAAGTGTTTGTTTTGTTTTTTTTTTATTATTTTGTTATATTTTTTGTTATTTCTTATGTGTATGGGGGATTTTTGGATTTTTTGAGTTTAGAGATATTGATGTTTTTTTTTAATGTTCCTTTGAGGATTACTTTTTTTTTGAAGGTTATTGTGTTGTTTGGTTCTTCTTTTTTTGTTGGTTTTTATTATTTATTTTTGTTGTTGTTTATGCCTTTGATGTCTTTGGGTGTGGGTTATTTGTTTTTTTTGGTTTCTATGATGAGTTTTAATTGTGGTTTTAAGTATTATGATTATTTTGTTTATGTTTTGTTTTGTATTGGGCTGTTGTCTTGTTTTTAGGTTTTTTGCTGTTTTAGTTTAATTTTTTAAAATTCCTAATTTGTAATTAGGGGATTAATCTCAGTTTGTTGTATTTGTTTTTTTTTGTTGTTTTGTTGTTTTTTTTTAGTCCTTTTTTATTTTTTGTTTTTTTTATGTTTTTTGTTTTATATGGGTTTTTTGATTATTCCTGGTTTGGTTGTTTGTTTTTTTTTGATTCTTTTAATTTTGTTTTTTTGTCTTTTATGAGTGTTTTTGTTATGGGGTTTATTTGTGTATCTGAATTGTTGAGTGGTTTAGTTTTTTATAGTTGCCTTGTAGTGTTTTTTAGTGTTTGTTTTTTTTATTCTGGTAGTTTTTTGATATTGTATGTTTTTTATGAGTTGACTATAGTACCTATTTTGTTTTGTTTGTTAGGGTATGGTCGTCAGGTGGAGAAGATTAGGGCTTGTTATTATTTAATTTTTTATACTTTATTTTTTGGGATGCCTTATTTGTTTTTGTATAGTCATGTTTTTTTTTTTTTGAATTTTGTTTATTATGATTTTTTTGTTTCTTATGAATTTATTTTTTTGTTAAGTTTGTGTTTTTTGGTAAAGTTCCCTGTTTATTTTTTTCATGTTTGATTGCCTAAGGTTCATGTTGAGGCCCCCACTAGTGCTAGAATGATTTTGGCTGGTGTTATGTTGAAGTTGGGGGGAGCAGGTGTTTATCGTATTAGTAAGTCTTTAAATTTTTTTGGTTTTGAAATGTTGATTTTTTTTTCTTTAATTAGGATGGTTTTTTGTTCTTTTATTTGTGTTGTTCAGAGGGATTGTAAGTCTTTGGCTGCCTATTCTTCTGTTTGTCATATGGGTTTTGTGTTGCTTTCTGAGATTAGTATGGTTTATTATGGTAAGTCTATAGCTTTGGTGATGATGTTGGCTCATGGTTATACTTCTGTTTTGATGTTTTATTTTATTGGTGAGTTTTATCATATTGCTAATAGGCGTTTAATTTATTATTTGCGTGGATATTTTAATGTTAGTATGTTGTTTTGTTTGATGTTTTGTTTGACTATG
			GTTTCTAATTTTAGTTTTCCTGTGTCTGTTTCTTTTTTTTCTGAGTATTTGATGTTGAATTTTTTTAGATCTGTTTTTTATGTTGGTTTTTTGTTTTTGTTTTTTTATTATTTGGTTTCTTTTTATTATTCTGTTTATATTTTGGTTTGTTTTTTGGTCGGCGGTAAGGTGAGTTATGTTTGTGATGGTCGTAGTGTAGTTTGTTTACCTTTGGTTTTTATGATATATAATTTTTTTTGGTTTATTTTTGTTATTTAATATGAATATTTTTTGTGGAATGACTTTTGGCAATAGTATGAAGCAGAGTATTATTAATACTGTGAATCATAAGACTATTGGTACTTATTATATTGTTTTAGGCTATTGGGCTGGTTTAGGTGGTTCTGTTTTATCTATGTTGATTCGTTTTGAGTTGTCTAGTCCTGGTGGTTATTTGTTTTTTGGAAGTGGTCAGGTTTATAATTCTGTTCTTACTATGCATGGTGTTTTGATGATTTTTTTTTTAGTTATGCCTATTTTGATTGGTGGTTTTGGTAATTGGATGTTGCCTTTGATGTTGGGGGCTCCTGAGATGGCGTTTCCTCGGGTAAATGCTTTATCTTTTTGGTTTACTTTTGTGGCTTTATTGATAGTTTATCAGTCTTTTTTTATTGGGGGTGGTCCTGGTAGGAGTTGGACTTTTTATCCTCCTCTTAGGGTTGAAGGTCAACCAGAATTGTCTTTAGATACTATGATTTTAGGTTTACATACTGTAGGAATTGGTTCTTTGTTGGGTGCTATTAATTTTATGGTAACTACTCAGAATATACGGTCTACTGCTGTGACTTTGGATCAAATTAGTATGTTTGTTTGGACTTCTTATTTGACTTCTTTTTTATTAGTTTTATCTGTGCCTGTTTTGGCTGGTTCTTTATTGTTTTTGTTGTTGGATCGTAATTTTAATACTTCTTTTTATGACACTAAGAAGGGGGGTAATCCTTTGTTGTATCAGCATTTGTTTTGATTTTTTGGTCATCCTGAGGTGTATGTTATTATTTTACCTGTTTTTGGTATTATTAGGGAGGCGGTTTTATTTTTGACTGATAAGGATCGTTTGTTTGGTCAGACTAGGATGACTTTTGCTTCTATTTGGATTGCTGTTTTAGGTACTTCTGTATGGGGCCATCATATGTATACGGCTGGTTTGGATATTGATACTCGTACTTATTTTAGTGCTGCTACTATGATTATTGCTATTCCTAGGGCTGTTAAGATTTTTAATTGATTGGGTACTTTTTTTGGTTCTAATCAAAAGATGCAGCCATTATGATGTTGAACTTATAGTTTTATTTTTCTTTTTACTGCGGGTGGATTAAGTGGAATTATTTTGAGGGCTGCTAGTTTGGATATTATTTTGCATGATACTTATTATGTTGTGGCTCATTTTCATTATACTTTGAGTTTGGGTGCTATTTATGGTATTTTTTGTGGTTTTTGTTTGTGACTTCCTTATATGTACGGTATTTCTTTTGATAGGGTTATGATAATAGCTGTTTTTGTTTGTTTTTTTGTTGGTACTAATATAACGTTTTTTCCTATGCATTTTGCTGGTTTACAGGGTATGCCTCGTAAGATTTTGGATTATCCTGATTGTTATTCTACTTTTCAGATCATTTCTTCTTTAGGTTCTGTTATTACTTTTGTTGGTTTTGTTTTGTTTAATTATTTGTTGATTGATTCTATTTTTTTTTCTCGTTTTTTGGGAGTTTCTTTTTATAATTATCATAGTCCGGCTTATGCTTTAAATGTTCCTCCTTTGCCGGATTCTTTTACTGAAGAGGCTTTTATTATAGGTCTTCATTGGAAGATTATTAGTAAGGATACTCCTTCTTACAGTTATCGTCGGGTTGGTTATGGTTATCATAGTAAGTAGTTTTTTTTGTAGATTTAGGTTAAATTAAAACTATTAGTTTTCAAAACTAAAGATTTTGTTCTATTAGAGCTTTTAAAAATAATGATTT
			TTGGGTTTTTGGGTTTTTTGTTTATTTTTTTTTATGTTAGGTTATTTTTTGCTTTTGTTTTTTTTTGTTTGAGTTTTTTGGATTGGGATCCGTTGAAAAGTTGTGTTATAATGTGTTTAGGTGTTATGTCTATAAGTTGTTATGTTTCTTTAGGTGTTCATGTATGGTATTCTTATTTTGTTGTTTTAATTTTTTTTAGTGGTATTTTTTCTTTGTTGACTTATTTTTGTAGTATGAGTAATTTTATTTTTTATTATAATTATTTTTTTTTTTTTTCTTTGTTTTTGGTTAGTTTTTTTTTTGTATTTGTTGTAGATTTTGATTTTTCTTTGTTTTTTTCTGATTTTAATTTTCTTTATGTTTGTTATGATTTTAGTTATTATTATGTTTTTTGAGTAGTTTTTATTTTGTTTTTATTTTTGATTTTGATTAGATTTAGACTTAATGGTTTCGGTTATATGCGTAGTTTGTAGTAGGATGAAATATAAAATAGATTTTACTATATCTGATTACGGCTCAGCTAGAATTATATTTTTTTGGATTTAGTTTAATTAAAATTTTTGTTTTTGGATCAAGAGATGTTTCCAAGGTTATTGCTATTTTTAATTCTTTAGTTTTTTTGCCTGCTAGTTTTACTTTAAGTTATATGTGGAATTTTGGTAGTATGTTAGGCATTATGTTGATGTCTCAGATTTTAACTGGTTTTTTTTTGACTTTTTATTATACGGCGGGGGAAGCTTTTAGGTCTGTTCAGTATATTATGTTTGAGGTTAATTTGGGCTGGTTGCTGCGTATTATGCATTCTAATGGGGCTTCTATGTTTTTTTTATTTATTTATTTACATATTTTTAAGGGTTTAATTTATGGTAGATATCGTCTTATTGGTGTGTGATTGAGTGGTATTTTTATTTATTTTTTATTAATAGGTATTGCCTTTACTGGTTATGTTTTGATTTGAGGCCAAATAAGTTATTGGGCGGCAGTAGTTATTACTAGTCTGATGACTTCTGTTCCTTATTTGGGCAAGTATTTGGTTTGATGGATTTGGGGGAGTTTTAGTGTTTGTGAGAACACTTTGAAGTTTTTTTATTCTGTTCATTTTATTTTACCTTGGTCTTTGATAGTTTTAGTTGTTTTTCATTTGTTTTTTTTGCATTTTACTGGTTCTAGTTCTAGTTTGTATTGTCATGGAGATTATGATAAGATTCATTTTTTTCCTAGTTTTTGATTGAAGGATGGTTTTGATATTTTTTTTTATTTTTTTTTGATTTTGTTTAGACTTTATTTTTCTTTTGATTTAAGTGATCCTATGATTTTTGTGGAGTCTGATTCTATGGCTAGTCCTGCGCATGTTGTACCTGAGTGGTATTTTTTATTCGCTTTTACTATTTTACGTTCTGTTCCTAGTAAGTTATTGGGGGTTATTTTAATATTTAGTTCTGTTTTTGTGTTAACTATTCTTATTTGACCTGGTAGTTATCGTTCTATTTTAGATAATTTTTTATATTTTTTTGTTATGTGTTTTGTTTGGGTTTTTTTTTGGTTAACTTGAGCTGGTCATTATCCTACTGATTATCCTTTTAACTATTTTAATTTGTTTTGTACTTTTTTTTATTTTTGTTGTATTTTTTTTGTTTGTTTGATTAATTTTTTTAGTGATAAGTTGTTTAGTTAATTGTATTTTTAGTATAATAAGTATGGCAAATTTAGGTTTTGTTGGTTATTAATATAATTTTGTTGAAGTTTCGTAAATATCATAAAATGGAGTATAGTTATTATCCTTTGATAGTTGGGGCGGGTATTTTAGGTTTTGATGTTAGTTTGGTTTTATTTATAAGTATAGGTATGTTTTATTCTATTTTTATTTGTTTTTTGTATTTGGTTTATGTTTTTTTTTTGTGGATTAAGGATGTTATTTTAGAGGATATTAGTGGTCAATATTCTTTCTATGATTATCGTATGTTTAACCAAGGTTTTCGTTTGTTTCTTTTTAGTGAATT
			AACTTTGTTTGTTTCTATTTTTTGAACTTTTTTGGATACGGCTTTGTGTCCTTTAACTTGGTTAAGTGGGGTTTGGTCTCCATTGGGGATTTTATCACCTGATTATTTGGGTTTGAATGGTATGGCTAGTTTATTTTTAATAATGAATAGGCAAGTTTTGAAGTATTCTCGTCGTTNNNNNNGTTTGAATAGTTCTAAGTGTGAAGAGTTTTTGTTAGTTTGTATTTTTATTGGAGTTGGTTTTTTGTGTTTTCAGTTTTATGAATATAATAACAATTCGTTTGTTATGAGTGATAGTGCTTATGGTAGTATTTTTTATATAGGTACTGGTTTGCATGGTTTGCATGTTTTTGTTGGTGTTTGTTTTCTTATTGTTAATTTTTTTCGTGTTAAGTTGTTCAACTTTAATTGATATCATATCCAGGCTTATGATATATCTATTGATTATTGGCGTTTTTTAGAGTGAATGTGAGGTGTTATGTTTTGTTTATTATATATTTGAGGTTCTTAATTTCTTTGTTGTGGAGGGATATTTTACTTTTTACTTTTTTTTTACTTTTTTTTTATGATAATATTTTTTATTTATGTGTTTTGTTTTTTGATTTTAAGTTTTTAACATTTTTTCAATACACTATATTCCATAGTGTTAGTAATTATTAGTATAATAATTACTAAAATAAATTCAATTCCCAGAGTATTATATTACTTAATAATATAATACTCTATTGGGAATTGAATTTAATATAACGTAAATATCTCTCTCAAATAAAAAAAAGAAAAATTTATATATAAGTAATATAATAATAAATAAATTGTTGTTATTGTGTATATATTATAAATAAAATTATATTTGATTTGCATTCATAAGATATTTATACACGAGATTTGTTAAACTTTATAGTATAATAAGTATAGTCGTTTTAAGCACGGTTGGTTTTTAAGTTAGAATTTTTAGTATAATTTTTGGTACGGTTAATTGTTGATTAGCAGGTTTTGAAGTTCTTTTTTTTTTGAAATATGGTAGGATAAAGNNAAAAGTCTGTGAGATTCATATTTTCGAGGTAATCCATATTTAAAGGATTATTTTAAGTTTAGAATTTTTGACTCTTAATCAAAAGGTTTGTTTCTTTATTGTTTTTATTTTTTTTTTCTTTTTTATTTCTTTTTTTTAAATATGAGCGTTTAGTATTTATTTTGTTGGGTATTGAATTTTTGTTTTTTTCTCTGTTAGTTTATTATGTTTTTTTGTTTGAGTCTGTTATGTTTTTTTATTTTTTGTGTTTTGGTTTAATGTCTGGTGTGTTAGGTTTGGTGATTTTTTTTTTTTGTGTTAAGGGTTTTGGTGTAGATAAGGTTATGTTTTATTTTTTATAATTTTAAGTTTGATTTTGGTTTAGGTTGTATTAAGATAGTATTACTTATTTTTAGTTTACTTAGTGTGTTAATTTTTGTACACTGGTAGTTTTTTGATTGTTTTATTAACGTTCCAGAATAATCGGCTATGCGTTTTAATTTTTGACTCTATTTGTTGTGGTGCTATGAGTTTTTAGTTTGTTTTTATATTGTTTTTTGTAAAATATTTTAANTTTTTTTTTAGTTTCTTATGGTATCAAAAATTTGTTTTTTGAACTGGATTAGTACCCAGGTAATCAAAATTTAATAATTCGGGAGTAAAGTTTTATTTAAACCGAAAAAATATTGACTGACTTTAGATTTTTCTTTGGAATATGTGATTTGCTGGAGAGCCCTCTTTTTTGGTGAATTTTGTTGGCACATGTATGATTGTTTAGTTTTTATTTTATTTTGTAATGCTTTATTGTTTTGGCATTAAAAACAGATATATATTTGGCTTATGAATTTATGTTTCATGTGTTACTATTATGAATTTTTTTTGGATTAGTTTTTTATTTTTTTTTGAAATTGGAAAAGAAAGTAATTTTTTCTTAATGTTTTAATGAATTTAATAAATAAGGTGGTACAAACCATCCGTCAATGGCCTA
			AAGGGGCGTAAGTTGTAGTATGGTAGAAGTAAGGAAACTTGTTTCTATTTTTTGAAGTTTTAGTTTATTTTTTTTTAGAATAAAGAATTGTAAATTCTTAGGATTTTGCTTTGGTTATTTTTTATTATTTGGGGTTGTTGGTTATGATTGTTTTTATTTTGCAGGCTATTGCCTTTTTAGTTTTGTTAGAGCGTCATTTTTTGGGTGGTTCCCAGTGTCGTGTTGGTCCTAATAAGGTGGGTTATTGTGGTGTTTTGCAGGCTTTATTTGATGGCTTAAAGTTGTTAAAGAAGGAGCAGTTGTTGTTGTGTTTTTCTTCTTGGTTATCTTTTTTGTTTATGCCTATTTGTGGTTTTGTTTTGATGGTTTTTTTTTGATTTACTTTACCTTATTTTTTTTCTTTTTTGTCTTTTGAATATTCTGGTGTTTTTTTGTTTTGTCTTATAGGAGTTTCTGTTTATTTTATTATGCTTTCTGGTGTTTTTAGTGGTAGTAAGTATTCTCTTATTGGTGGGTTGCGTGCTTGTGTTCAGAGTTATTCTTATGAGATTGCTTTTTCTATTTATTTGTTAGTTTTTTTGTTGTTTAATAAGGGTTTATGTTTGTCTTTTAGTTTTTGTTTATTTTTTTTTTTGTTTTTTTTTCCTTTTTTTTGTTTGGTTCTTGTTGATTTGCATCGGGCCCCTTTTGATCTTTCTGAGTGTGAAAGTGAGCTGGTAAGGGGGTTTAATGTTGAGTACTCTGGAGTTGGTTTTGCTGCTTTGTTTTTAGGGGAGTATGGTAATTTACTTTATTTTGGTTGTTTGACTTCTAGTTTGTTTTTTGGTATAAGTTTTTTTTTTTTTTATTTTATTGTGTGCATGATTGTTTTTTCTCGTAGAGCTTATCCTCGTTTTCGTTTTGATAAGTTGATGGGTGTTTGTTGGTTTTTGTTTTTGCCTATTGGTTTTTATTTTTTTGGTTTGTCTTTTGTTGTTTTTATGTTGTGCTTATTTAGTTTAATTTTTTAGAATTATATTTTGAAAAGATATGGGTATTTTTAGGCAATTTTGTTATTTTTTTTTNTTTGATTTTGATTGGTTTTTTATTTGTTTTATATGGAGTTGAGTAAGTTTAGTAGTTTGGGAATTTTAGGTGTTTTTGTTAATGTTTTAGTTTCTAGATTTTCTCATCAGGGTTTTCAGTCTAACGTTTTTTTTAAGTTTGTTGTTTTTTTTCTCTTGGTTTTTTGAATGAGAGGGTTATTGTTTCCTTTGTTTAGTCCTTGAGCTTGTGTGGGTTTTTTGTTTTTTATTACTAATTTTTCTTGATTGGGTGTTCGTACTTTTACTTTAGCTGTTGATAGTTTTTTAATTTTTTTTGAAAGGGATCATTCTTGGGAGTGGTTTTCTAGGTTAGTTATGTTTTTTTCTCATTGGTTAAGATTTTTGATGAGGGGGGTAGCTTTAACTTTGCGTATTAGTATTATTTTTTTAATTGGTCATTTTTTAATGTTTACTGTTTTGGATATGAGTGTATTTTATTCTTTGTTTTTTTTGTTGTTAGTTGTTCCGGTGGAGTTGTTTTTTGCTTTTTTACAGAGTTATATTTTTTTGACTTTGGTTTGTATGTTTTTACTTAATATGATTTAGTTTAAGGGTGGTTTTGTTATAGTAGTTTAATTTTAGAATTTTGTTTTGATGGGACAGAGGTTATTATAATTTTTTTGTGGCTTTTTAGTATTATTTTGGTATTTTTGTTTTCCAAACAAAGGGTTCTTAAGCTAATAATTTATTTGCAGAATTATGTGTTTCCTATTCCCGGAAATTCTTATGTATTTTGTTGTTATTATATTCATAATTACTATTCTCACATTATTTTTTTTGGTTTTTTTTTAATGTTTTTGGTTAGTGGCGGGATTTATTTTTTTGGTAATTCTTTTAAGTTTAATTTGAAGCGTAGAGATAGTCGTATAATTGAGTTAATTTTACAGGTGTTAATTGTTAATTTTTTAATTATGA
			TGGCTGGTCCTGGTTTTTGGTTGATTCAATATCAGGGACGTATATTTCGTCAATCTGAGTTGACTTTGAAGGTTATTGGTCACCAATGGTATTGAAGTTATGAATATGGAGATAGTGGAAAATTATGTTTTGATTCATTTATGAAGTCTTTAGATGATTTGTCTTTAGGGGATTTTCGGTTATTTGATGTTGATAATCGGTGTGTTTTGCCTGTAGGTGTAAATGTTGGTGTGTATTGTACTTCTAGTGATGTTATTCATTCTTTTGCGATTCCTAAGTGTTTTATTAAGATGGATGCTTTAAATGGTTTGTTAACTAAGGTTACTTGTAGTTTTTCTTGTTCTGGTTTGTTTTTTGGGCAGTGTTCTGAAATTTGTGGTGCTAATCATAGGTTTATGCCTATTGTGTTGGAGTTGACTTCTTTGGAGTGTTGGAAGGGTTGATCAGTAAATTATTTATTGGGTTAAATTTTCTAGTTTAATTATATTTAAAATATTTAGTTGTGGTCTAAAAGATTTGAAAATTTTTGTTTTTTAAGTTTTATTATTTGGTATTGCATATCAGTAGAAGTTTTTATCATAGCTATGAGTAATAGAATTAAAATGGTTAAATTGAATTTGTTTTTTTTTTACGAAATTAATAATATTTTTATTTAGTATTGATATAACGTATTTTTATTTCTGTTTATTTGTTATTTATAGGTTAAGTTATATTATTTTTTGTTTGTAAANNNNNNAAATTTTTGTTGTTGTTTTATAAATGTTGTGTGTTTTACATAGATTTTTATTTTTTTTTTTTTTTTTTTTTTTTGATTAATTTTTTAATTGATTTATGATTTTTACTTTAGTAATTTTTATTGTTTTGATAGNNNNNNNNNNNNATTTATGTTTTTGAACTGGTTTTGTTGCTAAATGTTTATTAAAAACTTAGGTTTTTATGTAAAATTGTCTTCTGCTCTATGAGTTTTTAAATGGCAGCCTTAGCGTGATGGCATAAAAGTAGCGTAAGTGATTTGTTTTTTTAATGGTTTCAAGTATGAATGAAGTTTTTAGCAGCTTTTTTATTTACTTTTTGTTTGAATTATTTTTTTAATTAAAAATTATTAGTTAAGGTATTACAAAGATAAGTCTTCGGAAATTTTGTTTTGAATTTTGAAATTTTTATTTTTAATTTTTTCTTGGGGATGGATTTTAAGAAAGTTTTATACTATTGTTATTATTAAAAATTACTCCGGAGTTAACAGGGTTGTAGACATATAAATAGGTTTTTATATTAGTGTGCTGCGCTACATCGATGTTGTATATTTTTTTTGATAATGGAGAGGTTTTTTTTGTTTTGAGACTGTTCTTCTTGTATAAAAAATTGACTTGATATTAGTTTAGTTCGTCGTGAGACAGAGCGGTTTATCTTGTGTATTTTTGGTGYTTGGCGGTGTTAGTACGAAAGGAATGCAATGTGGGTTTATATTTATGACTTTTTTATTTTGATGGATTTTTTCTTTTTTTAAATTTTATTGTTATTTTTTTTTTTTCTTTTTTGGTTCCTTTTGGTATGTATTTGTTGTCTTTTTTTGTGTCTTTTAAGGATTTTTATGGTGCTAAATTAAGTTCTTATGAGTGTGGTTTTGATGTTGTGAAGAAGGTTCATGTTGGTTTTAATTTGGTTTTTTTTTCTATTGTTTTGTTATTTGTTGTTTTTGANTTGGAAGTTTTGATTTTTATTATTTTGATTCAGGGTGATTTTTATAGTTTGTTGTCTTTTTTTGTTTTTTTTTTTTATGTTGTTTTTAGTTTTTATATGGAGTGGTGTTTTGGTAAGTTGATTTGGTTTTGTTAGGGGTTTTTAGTATAATTTTTAATACTTTTGATTGCAGATCATTTAATTTATAGCCTTGAGTTAATTTTTTAAGTTTTGAAAACTTTTATTAGATTTTTGGTCTTTAACTTGTTTTTTTTTTTGCTGAAATAGTTTAAGTTTTAAAATGAGATGTTAGGGGCGTT
			TGGATTTTTTCAGTTTTTTTAAAGATTTAGTATATGTTTTTTTGAGTATTATTTGTTGTCTGCAAATAGGATTTGATCTTTTTGGTCTTTTAGTTTATTTTGGAATTTTTTATTTACTATAAAAAGGTTTTGTAGACTTTTGTTATTGTTTGTTTGATATGTTCTTATTTTTTATTTTTTTTTGGTTGTTATTWTTTTGTTTGTTCCTTATGGTAAGTGGAGTTATAGTTTTGGTTTTAGTGATTATTTTAATTTTACTTTTATTTATAATTTTGAGGTTTGTTTGTTTTTTTTAGTTTTGTTGTTGGTTTCTTTTATGGTTTTTGTTTATGGTTCTTTTTATATGGTTGGGGTTTCTCGTTTGTTTTATTTTTTTTTTTTTTTNTTTTTGTTTGTGTTGAGGATGGGTGGTTTGATTGTTTTTAGGGGTAGTATTGTTTTAACTTTGGTTTTTTGAGATTTTTTGGGGGTTAGTAGTTTTTTTTTGGTTTTGTTTTATGGTAATGTTAGTGCTCGGAGGGGTGCTATGAGTACTGTGTTTACTAATCGTATTGGTGATTTTTGTATTTTTTTGTTTTTTAATGGTTTTGTTTTGTTTTCTATGAGTTTTTTGTCTTATCAGTTTTTTGGTTCTTTGTTAGTTTTTATGTTGTTTGTTTCTTCTATTATTAAGGGTGGTCAGTATCCTTTTGGTAGCTGGTTGCCTAAGGCTATGGCGGCTCCTACTCCTGTTAGTTGTTTGGTTCATAGTAGTACTTTAGTTACTGCTGGTGTTATGTTGATGGATTGTTATGTTTATGTTTCTTTGAATTCTGATGTTTTGTCTTTTGTTTTTTNTGTTGGTTTTTTTACTATGGTTTTTTCTGGTTTTTGTGCTTTGGTAGAGGAGGATGCTAAGAAGATTGTTGCTTTGAGTACTATGTCTCAAATTGGTTTTTGTTTTTTGGCTATTGGTAGGGGTTTGCATTATTTGTCTTATGTTCATATGATTAGACATTCTTTTTTTAAGAGGTTATTGTTTATGCAGATGGGTTATTTGATTTTTATTAATTTTGGTCAACAGGATTATCGTGGTTATTCTTTTTTTGGTTTTTGTGCTCCGGTTTTGGTTCAGTTGCAGATTTTTTTATCTGTGTTTTGTTTGTGTGGTTTGTTGTTTACTAGGGGTAGTTGTAGTAAGGAATATTTTATGTCTCGTTTTTATTATGATTCTTATGGTTTTTTTTTAGTTTTTTTTTATTTTTTTGGTGTATTTTTGACTTTTTGTTATTGTTATCGGATGTTTTTTTTGTTTCGTGTGGGAGCTTYTGGTTTTGATTATGTNGGTTTTTCTAGTAAGTTGTTTTATTTTTCTTGTTTTTTTTTGGTTTTTTTTTCTGTTGTTTTTACTTTTTGGTGGGTTTTTAGTTTGTTGTCTTTTTCTGTGGCTTTTAATCGTTTTGAGTTTTTGGTTGTTTATTTTTATTTGTTTTTTGTTTATTGTTTTTGTGGTTATTTTTTTCGTTATTTTGTGGTTGAGTTTAAGGGTAAATTTTTTATAGATCATTATGCTTGTTTTATTTATAAGATTTTTCCTAGTTTTTTTTATTTTGATGTTTTTATTATGGGTTTTAATTATTTTTTTTTTGGTTTATTTCGTTTATTTTCTTTTTTTTTTTTTTNTTTNTTTCGGGGGTTTT
		</sequence>
		<sequence>
			<taxon idref="Onchocerca_vulvulus_SRR2924532"/>
			NNANTATTAGTATAATTTTATTATTTTTAATTTTCGATTAAAAGATTTTTTATTATTAGTAGGTTTTTTGTTAGTTTTCTAAACTGATTTTGAGTTTTTTGCTCGTCTATTTTGTTATTTTTTGTTTTTTTTTTATTATTGTTTTTGAGTTTTATTAATTTTTGTGTTGTTGATTATATTGTTTGGTGGAGGATTTTTGTTATTTGTACTTTTGTTTTTGTTTTTTTTGTTGGTGGTGAGTTGGGATTTAGAAGTTGTTTGGTTAATTATTATGTTATTCAAGAAGTTTGTGGTTATTATTTTTTGGTTTTTGATGGTTGGAAGTTGCAATTTTTATTGCTTATGTTGAAGTCAGGTTCTTCTCCTTTTCATTTTTGACTTTTTAGTGTTTTGGGTGGTTTGAATAAGTGGTTTGTTTTGTGGTTTTTAACTTTGCAAAAATTGCCTTATTTTGTTGTTTTGGTTAATTTTTGTGGTGATTTTTTTTTTTTGTTTTTGTTTTTTGGTATGATTTTTTGTTATTTTCAATTTTTTTTGTTGCGTAGTTATCGTGATTTGCTGGTTGTGGGCTCTGCTGAATCTTTTAATTGGTTGTTATTATTGGGTATTTTTTCTTTTAATGAAGTGTTTGTTTTGTTTTTTTTTTATTATTTTGTTATATTTTTTGTTATTTCTTATGTGTATGGGGGATTTTTGGATTTTTTGAGTTTAGAGATATTGATGTTTTTTTTTAATGTTCCTTTGAGGATTACTTTTTTTTTGAAGGTTATTGTGTTGTTTGGTTCTTCTTTTTTTGTTGGTTTTTATTATTTATTTTTGTTGTTGTTTATGCCTTTGATGTCTTTGGGTGTGGGTTATTTGTTTTTTTTGGTTTCTATGATGAGTTTTAATTGTGGTTTTAAGTATTATGATTATTTTGTTTATGTTTTGTTTTGTATTGGGCTGTTGTCTTGTTTTTAGGTTTTTTGCTGTTTTAGTTTAATTTTTTAAAATTCCTAATTTGTAATTAGGGGATTAATCTCAGTTTGTTGTATTTGTTTTTTTTTGTTGTTTTGTTGTTTTTTTTTAGTCCTTTTTTATTTTTTGTTTTTTTTATGTTTTTTGTTTTATATGGGTTTTTTGATTATTCCTGGTTTGGTTGTTTGTTTTTTTTTGATTCTTTTAATTTTGTTTTTTTGTCTTTTATGAGTGTTTTTGTTATGGGGTTTATTTGTGTATCTGAATTGTTGAGTGGTTTAGTTTTTTATAGTTGCCTTGTAGTGTTTTTTAGTGTTTGTTTTTTTTATTCTGGTAGTTTTTTGATATTGTATGTTTTTTATGAGTTGACTATAGTACCTATTTTGTTTTGTTTGTTAGGGTATGGTCGTCAGGTGGAGAAGATTAGGGCTTGTTATTATTTAATTTTTTATACTTTATTTTTTGGGATGCCTTATTTGTTTTTGTATAGTCATGTTTTTTTTTTTTTGAATTTTGTTTATTATGATTTTTTTGTTTCTTATGAATTTATTTTTTTGTTAAGTTTGTGTTTTTTGGTAAAGTTCCCTGTTTATTTTTTTCATGTTTGATTGCCTAAGGTTCATGTTGAGGCCCCCACTAGTGCTAGAATGATTTTGGCTGGTGTTATGTTGAAGTTGGGGGGAGCAGGTGTTTATCGTATTAGTAAGTCTTTAAATTTTTTTGGTTTTGAAATGTTGATTTTTTTTTCTTTAATTAGGATGGTTTTTTGTTCTTTTATTTGTGTTGTTCAGAGGGATTGTAAGTCTTTGGCTGCCTATTCTTCTGTTTGTCATATGGGTTTTGTGTTGCTTTCTGAGATTAGTATGGTTTATTATGGTAAGTCTATAGCTTTGGTGATGATGTTGGCTCATGGTTATACTTCTGTTTTGATGTTTTATTTTATTGGTGAGTTTTATCATATTGCTAATAGGCGTTTAATTTATTATTTGCGTGGATATTTTAATGTTAGTATGTTGTTTTGTTTGATGTTTTGTTTGACTATG
			GTTTCTAATTTTAGTTTTCCTGTGTCTGTTTCTTTTTTTTCTGAGTATTTGATGTTGAATTTTTTTAGATCTGTTTTTTATGTTGGTTTTTTGTTTTTGTTTTTTTATTATTTGGTTTCTTTTTATTATTCTGTTTATATTTTGGTTTGTTTTTTGGTCGGCGGTAAGGTGAGTTATGTTTGTGATGGTCGTAGTGTAGTTTGTTTACCTTTGGTTTTTATGATATATAATTTTTTTTGGTTTATTTTTGTTATTTAATATGAATATTTTTTGTGGAATGACTTTTGGCAATAGTATGAAGCAGAGTATTATTAATACTGTGAATCATAAGACTATTGGTACTTATTATATTGTTTTAGGCTATTGGGCTGGTTTAGGTGGTTCTGTTTTATCTATGTTGATTCGTTTTGAGTTGTCTAGTCCTGGTGGTCATTTGTTTTTTGGAAGTGGTCAGGTTTATAATTCTGTTCTTACTATGCATGGTGTTTTGATGATTTTTTTTTTAGTTATGCCTATTTTGATTGGTGGTTTTGGTAATTGGATGTTGCCTTTGATGTTGGGGGCTCCTGAGATGGCGTTTCCTCGGGTAAATGCTTTATCTTTTTGGTTTACTTTTGTGGCTTTATTGATAGTTTATCAGTCTTTTTTTATTGGGGGTGGTCCTGGTAGGAGTTGGACTTTTTATCCTCCTCTTAGGGTTGAAGGTCAACCAGAATTGTCTTTAGATACTATGATTTTAGGTTTACATACTGTAGGAATTGGTTCTTTGTTGGGTGCTATTAATTTTATGGTAACTACTCAGAATATACGGTCTACTGCTGTGACTTTGGATCAAATTAGTATGTTTGTTTGGACTTCTTATTTGACTTCTTTTTTATTAGTTTTATCTGTGCCTGTTTTGGCTGGTTCTTTATTGTTTTTGTTGTTGGATCGTAATTTTAATACTTCTTTTTATGATACTAAGAAGGGGGGTAATCCTTTGTTGTATCAGCATTTGTTTTGATTTTTTGGTCATCCTGAGGTGTATGTTATTATTTTACCTGTTTTTGGTATTATTAGGGAGGCGGTTTTATTTTTGACTGATAAGGATCGTTTGTTTGGTCAGACTAGGATGACTTTTGCTTCTATTTGGATTGCTGTTTTAGGTACTTCTGTATGGGGCCATCATATGTATACGGCTGGTTTGGATATTGATACTCGTACTTATTTTAGTGCTGCTACTATGATTATTGCTATTCCTAGGGCTGTTAAGATTTTTAATTGATTGGGTACTTTTTTTGGTTCTAATCAAAAGATGCAGCCATTATGATGTTGAACTTATAGTTTTATTTTTCTTTTTACTGCGGGTGGATTAAGTGGAATTATTTTGAGGGCTGCTAGTTTGGATATTATTTTGCATGATACTTATTATGTTGTGGCTCATTTTCATTATACTTTGAGTTTGGGTGCTATTTATGGTATTTTTTGTGGTTTTTGTTTGTGACTTCCTTATATGTACGGTATTTCTTTTGATAGGGTTATGATAATAGCTGTTTTTGTTTGTTTTTTTGTTGGTACTAATATAACGTTTTTTCCTATGCATTTTGCTGGTTTACAGGGTATGCCTCGTAAGATTTTGGATTATCCTGATTGTTATTCTACTTTTCAGATCATTTCTTCTTTAGGTTCTGTTATTACTTTTGTTGGTTTTGTTTTGTTTAATTATTTGTTGATTGATTCTATTTTTTTTTCTCGTTTTTTGGGAGTTTCTTTTTATAATTATCATAGTCCGGCTTATGCTTTAAATGTTCCTCCTTTGCCGGATTCTTTTACTGAAGAGGCTTTTATTATAGGTCTTCATTGGAAGATTATTAGTAAGGATACTCCTTCTTACAGTTATCGTCGGGTTGGTTATGGTTATCATAGTAAGTAGTTTTTTTTGTAGATTTAGGTTAAATTAAAACTATTAGTTTTCAAAACTAAAGATTTTGTTCTATTAGAGCTTTTAAAAATAATGATTT
			TTGGGTTTTTGGGTTTTTTGTTTATTTTTTTTTATGTTAGGGTATTTTTTGCTTTTGTTTTTTTTTGTTTGAGTTTTTTGGATTGGGATCCGTTGAAAAGTTGTGTTATAATGTGTTTAGGTGTTATGTCTATAAGTTGTTATGTTTCTTTAGGTGTTCATGTATGGTATTCTTATTTTGTTGTTTTAATTTTTTTTAGTGGTATTTTTTCTTTGTTGACTTATTTTTGTAGTATGAGTAATTTTATTTTTTATTATAATTATTTTTTTTTTTTTTCTTTGTTTTTGGTTAGTTTTTTTTTTGTATTTGTTGTAGATTTTGATTTTTCTTTGTTTTTTTCTGATTTTAATTTTCTTTATGTTTGTTATGATTTTAGTTATTATTATGTTTTTTGAGTAGTTTTTATTTTGTTTTTATTTTTGATTTTGATTAGATTTAGACTTAATGGTTTCGGTTATATGCGTAGTTTGTAGTAGGATGAAATATAAAATAGATTTTACTATATCTGATTACGGCTCAGCTAGAATTATATTTTTTTGGATTTAGTTTAATTAAAATTTTTGTTTTTGGATCAAGAGATGTTTCCAAGGTTATTGCTATTTTTAATTCTTTAGTTTTTTTGCCTGCTAGTTTTACTTTAAGTTATATGTGGAATTTTGGTAGTATGTTAGGCATTATGTTGATGTCTCAGATTTTAACTGGTTTTTTTTTGACTTTTTATTATACGGCGGGGGAAGCTTTTAGGTCTGTTCAGTATATTATGTTTGAGGTTAATTTGGGCTGGTTGCTGCGTATTATGCATTCTAATGGGGCTTCTATGTTTTTTTTATTTATTTATTTACATATTTTTAAGGGTTTAATTTATGGTAGATATCGTCTTATTGGTGTGTGATTGAGTGGTATTTTTATTTATTTTTTATTAATAGGTATTGCCTTTACTGGTTATGTTTTGATTTGAGGCCAAATAAGTTATTGGGCGGCAGTAGTTATTACTAGTTTGATGACTTCTGTTCCTTATTTGGGCAAGTATTTGGTTTGATGGATTTGGGGGAGTTTTAGTGTTTGTGATAACACTTTGAAGTTTTTTTATTCTGTTCATTTTATTTTACNTTGGTCTTTGATAGTTTTAGTTGTTTTTCATTTGTTTTTTTTGCATTTTACTGGTTCTAGTTCTAGTTTGTATTGTCATGGAGATTATGATAAGATTCATTTTTTTCCTAGTTTTTGATTGAAGGATGGTTTTGATATTTTTTTTTATTTTTTTTTGATTTTGTTTAGACTTTATTTTTCTTTTGATTTAAGTGATCCTATGATTTTTGTGGAGTCTGATTCTATGGCTAGTCCTGCGCATGTTGTACCTGAGTGGTATTTTTTATTCGCTTTTACTATTTTACGTTCTGTTCCTAGTAAGTTATTGGGGGTTATTTTAATATTTAGTTCTGTTTTTGTGTTAACTATTCTTATTTGACCTGGTAGTTATCGTTCTATTTTAGATAATTTTTTATATTTTTTTGTTATGTGTTTTGTTTGGGTTTTTTTTTGGTTAACTTGAGCTGGTCATTATCCTACTGATTATCCTTTTAACTATTTTAATTTGTTTTGTACTTTTTTTTATTTTTGTTGTATTTTTTTTGTTTGTTTGATTAATTTTTTTAGTGATAAGTTGTTTAGTTAATTGTATTTTTAGTATAATAAGTATGGCAAATTTAGGTTTTGTTGGTTATTAATATAATTTTGTTGAAGTTTCGTAAATATCATAAAATGGAGTATAGTTATTATCCTTTGATAGTTGGGGTGGGTATTTTAGGTTTTGATGTTAGTTTGGTTTTATTTATAGGTATAGGTATGTTTTATTCTATTTTTATTTGTTTTTTGTATTTGGTTTATGTTTTTTTTTTGTGGATTAAGGATGTTATTTTAGAGGATATTAGTGGTCAATATTCTTTCTATGATTATCGTATGTTTAACCAAGGTTTTCGTTTGTTTCTTTTTAGTGAATT
			AACTTTGTTTGTTTCTATTTTTTGAACTTTTTTGGATACGGCTTTGTGTCCTTTAACTTGGTTAAGTGGGGTTTGGTCTCCATTGGGGATTTTATCACCTGATTATTTGGGTTTGAATGGTATGGCTAGTTTATTTTTAATAATGAATAGGCAAGTTTTGAAGTATTCTCGTCGTTNNNNNNGTTTGAATAGTTCTAAGTGTGAAGAGTTTTTGTTAGTTTGTATTTTTATTGGAGTTGGTTTTTTGTGTTTTCAGTTTTATGAATATAATAACAATTCGTTTGTTATGAGTGATAGTGCTTATGGTAGTATTTTTTATATAGGTACTGGTTTGCATGGTTTGCATGTTTTTGTTGGTGTTTGTTTTCTTATTGTTAATTTTTTTCGTGTTAAGTTGTTCAACTTTAATTGATATCATATCCAGGCTTATGATATATCTATTGATTATTGGCGTTTTTTAGAGTGAATGTGAGGTGTTATGTTTTGTTTATTATATGTTTGAGGTTCTTAATTTCTTTGTTGTGGAGGGATATTTTACTTTTTACTTTTTTTTTACTTTTTTTTTATGATAATATTTTTTATTTATGTGTTTTGTTTTTTGATTTTAAGTTTTTAACATTTTTTCAATACACTATATTCTATAGTGTTAGTAATTATTAGTATAATAATTACTAAAATAAATTCAATTCCCAGAGTATTATATTACTTAATAATATAATACTCTATTGGGAATTGAATTTAATATAACGTAAATATCTCTCTCAAATAAAAAAAAGAAAAATTTATATATAAGTAATATAATAATAAATAAATTGTTGTTATTGTGTATATATTATAAATAAAATTATATTTGATTTGCATTCATAAGATATTTATACACGAGATTTGTTAAACTTTATAGTATAATAAGTATAGTCGTTTTAAGCACGGTTGGTTTTTAAGTTAGAATTTTTAGTATAATTTTTGGTACGGTTAATTGTTGATTAGCAGGTTTTGAAGTTCTTTTTTTTTTGAAATATGGTAGGATAAAGNAAAAAGTCTGTGAGATTCATATTTTCGAGGTAATCCATATTTAAAGGATTATTTTAAGTTTAGAATTTTTGACTCTTAATCAAAAGGTTTGTTTCTTTATTGTTTTTATTTTTTTTTTCTTTTTTATTTCTTTTTTTTAAATATGAGCGTTTAGTATTTATTTTGTTGGGTATTGAATTTTTGTTTTTTTCTCTGTTAGTTTATTATGTTTTTTTGTTTGAGTCTGTTATGTTTTTTTATTTTTTGTGTTTTGGTTTAATGTCTGGTGTGTTAGGTTTGGTGATTTTTTTTTTTTGTGTTAAGGGTTTTGGTGTAGATAAGGTTATGTTTTATTTTTTATAATTTTAAGTTTGATTTTGGTTTAGGTTGTATTAAGATAGTATTACTTATTTTTAGTTTACTTAGTGTGTTAATTTTTGTACACTGGTAGTTTTTTGATTGTTTTATTAACGTTCCAGAATAATCGGCTATGCGTTTTAATTTTTGACTCTATTTGTTGTGGTGCTATGAGTTTTTAGTTTGTTTTTATATTGTTTTTTGTAAAATATTTTAATTTTTTTTTTAGTTTCTTATGGTATCAAAAATTTGTTTTTTGAACTGGATTAGTACCCAGGTAATCAAAATTTAATAATTCGGGAGTAAAGTTTTATTTAAACCGAAAAAATATTGACTGACTTTAGATTTTTCTTTGGAATATGTGATTTGCTGGAGAGCCCTCTTTTTTGGTGAATTTTGTTGGCACATGTATGATTGTTTAGTTTTTATTTTATTTTGTAATGCTTTATTGTTTTGGCATTAAAAACAGATATATATTTGGCTTATGAATTTATGTTTCATGTGTTACTATTATGAATTTTTTTTGGATTAGTTTTTTATTTTTTTTTGAAATTGGAAAAGAAAGTAATTTTTTCTTAATGTTTTAATGAATTTAATAAATAAGGTGGTACAAACCATCCGTCAATGGCCTA
			AAGGGGCGTAAGTTGTAGTATGGTAGAAGTAAGGAAACTTGTTTCTATTTTTTGAAGTTTTAGTTTATTTTTTTTTAGAATAAAGAATTGTAAATTCTTAGGATTTTGCTTTGGTTATTTTTTATTATTTGGGGTTGTTGGTTATGATTGTTTTTATTTTGCAGGCTATTGCCTTTTTAGTTTTGTTAGAGCGTCATTTTTTGGGTGGTTCCCAGTGTCGTGTTGGTCCTAATAAGGTGGGTTATTGTGGTGTTTTGCAGGCTTTATTTGATGGCTTAAAGTTGTTAAAGAAGGAGCAGTTGTTGTTGTGTTTTTCTTCTTGGTTATCTTTTTTGTTTATGCCTATTTGTGGTTTTGTTTTGATGGTTTTTTTTTGATTTACTTTACCTTATTTTTTTTCTTTTTTGTCTTTTGAATATTCTGGTGTTTTTTTGTTTTGTCTTATAGGAGTTTCTGTTTATTTTATTATGCTTTCTGGTGTTTTTAGTGGTAGTAAGTATTCTCTTATTGGTGGGTTGCGTGCTTGTGTTCAGAGTTATTCTTATGAGATTGCTTTTTCTATTTATTTGTTAGTTTTTTTGTTGTTTAATAAGGGTTTATGTTTGTCTTTTAGTTTTTGTTTATTTTTTTTTTTGTTTTTTTTTCCTTTTTTTTGTTTGGTTCTTGTTGATTTGCATCGGGCCCCTTTTGATCTTTCTGAGTGTGAAAGTGAGCTGGTAAGGGGGTTTAATGTTGAGTACTCTGGAGTTGGTTTTGCTGCTTTGTTTTTAGGGGAGTATGGTAATTTACTTTATTTTGGTTGTTTGACTTCTAGTTTGTTTTTTGGTATAAGTTTTTTTTTTTTTTATTTTATTGTGTGCATGATTGTTTTTTCTCGTAGAGCTTATCCTCGTTTTCGTTTTGATAAGTTGATGGGTGTTTGTTGGTTTTTGTTTTTGCCTATTGGTTTTTATTTTTTTGGTTTGTCTTTTGTTGTTTTTATGTTGTGCTTATTTAGTTTAATTTTTTAGAATTATATTTTGAAAAGATATGGGTATTTTTAGGCAATTTTGTTATTTTTTTTTATTTGATTTTGATTGGTTTTTTATTTGTTTTATATGGAGTTGAGTAAGTTTAGTAGTTTAGGAATTTTAGGTGTTTTTGTTAATGTTTTAGTTTCTAGATTTTCTCATCAGGGTTTTCAGTCTAACGTTTTTTTTAAGTTTGTTGTTTTTTTTTTCTTGGTTTTTTGAATGAGAGGGTTATTGTTTCCTTTGTTTAGTCCTTGAGCTTGTGTGGGTTTTTTGTTTTTTATTACTAATTTTTCTTGATTGGGTGTTCGTACTTTTACTTTAGCTGTTGATAGTTTTTTAATTTTTTTTGAAAGGGATCATTCTTGGGAGTGGTTTTCTAGGTTAGTTATGTTTTTTTCTCATTGGTTAAGATTTTTGATGAGGGGGGTAGCTTTAACTTTGCGTATTAGTATTATTTTTTTAATTGGTCATTTTTTAATGTTTACTGTTTTGGATATGAGTGTATTTTATTCTTTGTTTTTTTTGTTGTTAGTTGTTCCGGTGGAGTTGTTTTTTGCTTTTTTACAGAGTTATATTTTTTTGACTTTGGTTTGTATGTTTTTACTTAATATGATTTAGTTTAAGGGTGGTTTTGTTATAGTAGTTTAATTTTAGAATTTTGTTTTGATGGGACAGAGGTTATTATAATTTTTTTGTGGCTTTTTAGTATTATTTTGGTATTTTTGTTTTCCAAACAAAGGGTTCTTAAGCTAATAATTTATTTGCAGAATTATGTGTTTCCTATTCCCGGAAATTCTTATGTATTTTGTTGTTATTATATTCATAATTACTATTCTCACATTATTTTTTTTGGTTTTTTTGTAATGTTTTTGGTTAGTGGCGGGATTTATTTTTTTGGTAATTCTTTTAAGTTTAATTTGAAGCGTAGAGATAGTCGTATAATTGAGTTAATTTTACAGGTGTTAATTGTTAATTTTTTAATTATGA
			TGGCTGGTCCTGGTTTTTGGTTGATTCAATATCAGGGACGTATATTTCGTCAATCTGAGTTGACTTTGAAGGTTATTGGTCACCAATGGTATTGAAGTTATGAATATGGAGATAGTGGAAAATTATGTTTTGATTCATTTATGAAGTCTTTAGATGATTTGTCTTTAGGGGATTTTCGGTTATTTGATGTTGATAATCGGTGTGTTTTGCCTGTAGGTGTAAATGTTGGTGTGTATTGTACTTCTAGTGATGTTATTCATTCTTTTGCAATTCCTAAGTGTTTTATTAAGATGGATGCTTTAAATGGTTTGTTAACTAAGGTTACTTGTAGTTTTTCTTGTTCTGGTTTGTTTTTTGGGCAGTGTTCTGAAATTTGTGGTGCTAATCATAGGTTTATGCCTATTGTGTTGGAGTTGACTTCTTTGGAGTGTTGGAAGGGTTGATCAGTAAATTATTTATTGGGTTAAATTTTCTAGTTTAATTATATTTAAAATATTTAGTTGTGGTCTAAAAGATTTGAAAATTTTTGTTTTTTAAGTTTTATTATTTGGTATTGCATATCAGTAGAAGTTTTTATCATAGCTATGAGTAATAGAATTAAAATGGTTAAATTGAATTTGTTTTTTTTTTACGAAATTAATAATATTTTTATTTAGTATTGATATAACGTATTTTTATTTCTGTTTATTTGTTATTTATAGGTTAAGTTATATTATTTTTTGTTTGTAAANNNNNNAAATTTTTGTTGTTGTTTTATAAATGTTGTGTGTTTTACATAGATTTTTATTTTTTTTTTTTTTTTTTTTTTTTGATTAATTTTTTAATTGATTTATGATTTTTACTTTAGTAATTTTTATTGTTTTGATAGNNNNNNNNNNNNATTTATGTTTTTGAACTGGTTTTGTTGCTAAATGTTTATTAAAAACTTAGGTTTTTATGTAAAATTGTCTTCTGCTCTATGAGTTTTTAAATGGCAGCCTTAGCGTGATGGCATAAAAGTAGCGTAAGTGATTTGTTTTTTTAATGGTTTCAAGTATGAATGAAGTTTTTAGCAGCTTTTTTATTTACTTTTTGTTTGAATTATTTTTTTAATTAAAAATTATTAGTTAAGGTATTACAAAGATAAGTCTTCGGAAATTTTGTTTTGAATTTTGAAATTTTTATTTTTAATTTTTTCTTGGGGATGGATTTTAAGAAAGTTTTATACTATTGTTATTATTAAAAATTACTCCGGAGTTAACAGGGTTGTAGACATATAAATAGGTTTTTATATTAGTGTGCTGCGCTACATCGATGTTGTATATTTTTTTTGATAATGGAGAGGTTTTTTTTGTTTTGAGACTGTTCTTCTTGTATAAAAAATTGACTTGATATTAGTTTAGTTCGTCGTGAGACAGAGCGGTTTATCTTGTGTATTTTTGGTGCTTGGCGGTGTTAGTACGAAAGGAATGCAATGTGGGTTTATATTTATGACTTTTTTATTTTGATGGATTTTTTCTTTTTTTAAATTTTATTGTTATTTTTTTTTTTTCTTTTTTGGTTCCTTTTGGTATGTATTTGTTGTCTTTTTTTGTGTCTTTTAAGGATTTTTATGGTGCTAAATTAAGTTCTTATGAGTGTGGTTTTGATGTTGTGAAGAAGGTTCATGTTGGTTTTAATTTGGTTTTTTTTTCTATTGTTTTGTTATTTGTTGTTTTTGANTTGGAAGTTTTAATTTTTATTATTTTGATTCAGGGTGATTTTTATAGTTTGTTGTCTTTTTTTGTTTTTTTTTTTTATGTTGTTTTTAGTTTTTATATGGAGTGGTGTTTTGGTAAGTTGATTTGGTTTTGTTAGGGGTTTTTAGTATAATTTTTAATACTTTTGATTGCAGATCATTTAATTTATAGCCTTGAGTTAATTTTTTAAGTTTTGAAAACTTTTATTAGATTTTTGGTCTTTAACTTGTTTTTTTTTTTGCTGAAATAGTTTAAGTTTTAAAATGAGATGTTAGGGGCGTT
			TGGATTTTTTCAGTTTTTTTAAAGATTTAGTATATGTTTTTTTGAGTATTATTTGTTGTCTGCAAATAGGATTTGATCTTTTTGGTCTTTTAGTTTATTTTGGAATTTTTTATTTACTATAAAAAGGTTTTGTAGACTTTTGTTATTGTTTGTTTGNTATGTTCTTATTTTTTATTTTTTTTTGGTTGTTATTNTTTTGTTTGTTCCTTATGGTAAGTGGAGTTATAGTTTTGGTTTTAGTGATTATTTTAATTTTACTTTTATTTATAATTTTGAGGTTTGTTTGTTTTTTTTAGTTTTGTTGATGGTTTCTTTTATGGTTTTTGTTTATGGTTCTTTTTATATGGTTGGGGTTTCTCGTTTGTTTTATTTTTTTTTTTTTTTNTTTTTGTTTGTGTTGAGGATGGGTGGTTTGATTGTTTTTAGGGGTAGTATTGTTTTAACTTTGGTTTTTTGAGATTTTTTGGGGGTTAGTAGTTTTTTTTTGGTTTTGTTTTATGGTAATGTTAGTGCTCGGAGGGGTGCTATGAGTACTGTGTTTACTAATCGTATTGGTGATTTTTGTATTTTTTTGTTTTTTAATGGTTTTGTTTTGTTTTCTATGAGTTTTTTGTCTTATCAGTTTTTTGGTTCTTTGTTAGTTTTTATGTTGTTTGTTTCTTCTATTATTAAGGGTGGTCAGTATCCTTTTGGTAGCTGGTTGCCTAAGGCTATGGCGGCTCCTACTCCTGTTAGTTGTTTGGTTCATAGTAGTACTTTAGTTACTGCTGGTGTTATGTTGATGGATTGTTATGTTTATGTTTCTTTGAATTCTGATGTTTTGTCTTTTGTTTTTTATGTTGGTTTTTTTACTATGGTTTTTTCTGGTTTTTGTGCTTTGGTAGAGGAGGATGCTAAGAAGATTGTTGCTTTGAGTACTATGTCTCAAATTGGTTTTTGTTTTTTGGCTATTGGTAGGGGTTTGCATTATTTGTCTTATGTTCATATGATTAGACATTCTTTTTTTAAGAGGTTATTGTTTATGCAGATGGGTTATTTGATTTTTATTAATTTTGGTCAACAGGATTATCGTGGTTATTCTTTTTTTGGTTTTTGTGCTCCGGTTTTGGTTCAGTTGCAGATTTTTTTATCTGTGTTTTGTTTGTGTGGTTTGTTGTTTACTAGGGGTAGTTGTAGTAAGGAATATTTTATGTCTCGTTTTTATTATGATTCTTATGGTTTTTTTTTAGTTTTTTTTTATTTTTTTGGTGTATTTTTGACTTTTTGTTATTGTTATCGGATGTTTTTTTTGTTTCGTGTGGGNGCTTYTGGTTTTGATTATGTGGGTTTTTCTAGTAAGTTGTTTTATTTTTCTTGTTTTTTTTTGGTTTTTTTTTCTGTTGTTTTTACTTTTTGGTGGGTTTTTAGTTTGTTGTCTTTTTCTGTGGCTTTTAATCGTTTTGAGTTTTTGGTTGTTTATTTTTATTTGTTTTTTGTTTATTGTTTTTGTGGTTATTTTTTTCGTTATTTTGTGGTTGAGTTTAAGGGTAAATTTTTTATAGACCATTATGCTTGTTTTATTTATAAGATTTTTCCTAGTTTTTTTTATTTTGATGTTTTTATTATGGGTTTTAATTATTTTTTTTTTGGTTTATTTCGTTTATTTTCTTTTTTTTTTTTTTCTTTGTTTCGGGGGTTTT
		</sequence>
		<sequence>
			<taxon idref="Onchocerca_vulvulus_SRR2924719"/>
			NTAATATTAGTATAATTTTATTATTTTTAATTTTCGATTAAAAGATTTTTTATTATTAGTAGGTTTTTTGTTAGTTTTCTAAACTGATTTTGAGTTTTTTGCTCGTCTATTTTGTTATTTTTTGTTTTTTTTTTATTATTGTTTTTGAGTTTTATTAATTTTTGTGTTGTTGATTATATTGTTTGGTGGAGGATTTTTGTTATTTGTACTTTTGTTTTTGTTTTTTTTGTTGGTGGTGAGTTGGGATTTAGAAGTTGTTTGGTTAATTATTATGTTATTCAAGAAGTTTGTGGTTATTATTTTTTGGTTTTTGATGGTTGGAAGTTGCAATTTTTATTGCTTATGTTGAAGTCAGGTTCTTCTCCTTTTCATTTTTGACTTTTTAGTGTTTTGGGTGGTTTGAATAAGTGGTTTGTTTTGTGGTTTTTAACTTTGCAAAAATTGCCTTATTTTGTTGTTTTGGTTAATTTTTGTGGTGATTTTTTTTTTTTGTTTTTGTTTTTTGGTATGATTTTTTGTTATTTTCAATTTTTTTTGTTGCGTAGTTATCGTGATTTGCTGGTTGTGGGNTCTGCTGAATCTTTTAATTGGTTGTTATTATTGGGTATTTTTTCTTTTAATGAAGTGTTTGTTTTGTTTTTTTTTTATTATTTTGTTATATTTTTTGTTATTTCTTATGTGTATGGGGGATTTTTGGATTTTTTGAGTTTAGAGATATTGATGTTTTTTTTTAATGTTCCTTTGAGGATTACTTTTTTTTTGAAGGTTATTGTGTTGTTTGGTTCTTCTTTTTTTGTTGGTTTTTATTATTTATTTTTGTTGTTGTTTATGCCTTTGATGTCTTTGGGTGTGGGTTATTTGTTTTTTTTGGTTTCTATGRTGAGTTTTAATTGTGGTTTTAAGTATTATGATTATTTTGTTTATGTTTTGTTTTGTATTGGGCTGTTGTCTTGTTTTTAGGTTTTTTGCTGTTTTAGTTTAATTTTTTAAAATTCCTAATTTGTAATTAGGGGATTAATCTCAGTTTGTTGTATTTGTTTTTTTTTGTTGTTTTGTTGTTTTTTTTTAGTCCTTTTTTATTTTTTGTTTTTTTTATGTTTTTTGTTTTATATGGGTTTTTTGATTATTCCTGGTTTGGTTGTTTGTTTTTTTTTGATTCTTTTAATTTTGTTTTTTTGTCTTTTATGAGTGTTTTTGTTATGGGGTTTATTTGTGTATCTGAATTGTTGAGTGGTTTAGTTTTTTATAGTTGCCTTGTAGTGTTTTTTAGTGTTTGTTTTTTTTATTCTGGTAGTTTTTTGATATTGTATGTTTTTTATGAGTTGACTATAGTACCTATTTTGTTTTGTTTGTTAGGGTATGGTCGTCAGGTGGAGAAGATTAGGGCTTGTTATTATTTAATTTTTTATACTTTATTTTTTGGGATGCCTTATTTGTTTTTGTATAGTCATGTTTTTTTTTTTTTGAATTTTGTTTATTATGATTTTTTTGTTTCTTATGAATTTATTTTTTTGTTAAGTTTGTGTTTTTTGGTAAAGTTCCCTGTTTATTTTTTTCATGTTTGATTGCCTAAGGTTCATGTTGAGGCCCCCACTAGTGCTAGAATGATTTTGGCTGGTGTTATGTTGAAGTTGGGGGGRGCRGGTGTTTATCGTATTAGTAAGTCTTTAAATTTTTTTGGTTTTGAAATGTTGATTTTTTTTTCTTTAATTAGGATGGTTTTTTGTTCTTTTATTTGTGTTGTTCAGAGGGATTGTAAGTCTTTGGCTGCYTATTCTTCTGTTTGTCATATGGGTTTTGTGTTGCTTTCTGAGATTAGTATGGTTTATTATGGTAAGTCTATAGCTTTGGTGATGATGTTGGCTCATGGTTATACTTCTGTTTTGATGTTTTATTTTRTTGGTGAGTTTTATCATATTGCTAATAGGCGTTTAATTTATTATTTGCGTGGATATTTTAATGTTAGTATGTTGTTTTGTTTGATGTTTTGTTTGACTATG
			GTTTCTAATTTTAGTTTTCCTGTGTCTGTTTCTTTTTTTTCTGAGTATTTGATGTTGAATTTTTTTAGATCTGTTTTTTATGTTGGTTTTTTGTTTTTGTTTTTTTATTATTTGGTTTCTTTTTATTATTCTGTTTATATTTTGGTTTGTTTTTTGGTCGGCGGTAAGGTGAGTTATGTTTGTGATGGTCGTAGTGYAGTTTGTTTACCTTTGGTTTTTATGATATATAATTTTTTTTGGTTTATTTTTGTTATTTAATATGAATATTTTTTGTGGAATGACTTTTGGCAATAGTATGAAGCAGAGTATTATTAATACTGTGAATCATAAGACTATTGGTACTTATTATATTGTTTTAGGCTATTGGGCTGGTTTAGGTGGTTCTGTTTTATCTATGTTGATTCGTTTTGAGTTGTCTAGTCCTGGTGGTCATTTGTTTTTTGGAAGTGGTCAGGTTTATAATTCTGTTCTTACTATGCATGGTGTTTTGATGATTTTTTTTTTAGTTATGCCTATTTTGATTGGTGGTTTTGGTAATTGGATGTTGCCTTTGATGTTGGGGGCTCCTGAGATGGCGTTTCCTCGGGTAAATGCTTTATCTTTTTGGTTTACTTTTGTGGCTTTATTGATAGTTTATCAGTCTTTTTTTATTGGGGGTGGTCCTGGTAGGAGTTGGACTTTTTATCCTCCTCTTAGGGTTGAAGGTCAACCAGAATTGTCTTTAGATACTATGATTTTAGGTTTACATACTGTAGGAATTGGTTCTTTGTTGGGTGCTATTAATTTTATGGTAACTACTCAGAATATACGGTCTACTGCTGTGACTTTGGATCAAATTAGTATGTTTGTTTGGACTTCTTATTTGACTTCTTTTTTATTAGTTTTATCTGTGCCTGTTTTGGCTGGTTCTTTATTGTTTTTGTTGTTGGATCGTAATTTTAATACTTCTTTTTATGATACTAAGAAGGGGGGTAATCCTTTGTTGTATCAGCATTTGTTTTGATTTTTTGGTCATCCTGAGGTGTATGTTATTATTTTACCTGTTTTTGGTATTATTAGGGAGGCGGTTTTATTTTTGACTGATAAGGATCGTTTGTTTGGTCAGACTAGGATGACTTTTGCTTCTATTTGGATTGCTGTTTTAGGNACTTCTGTATGGGGCCATCATATGTATACGGCTGGTTTGGATATTGATACTCGTACTTATTTTAGTGCTGCTACTATGATTATTGCTATTCCTAGGGCTGTTAAGATTTTTAATTGATTGGGTACTTTTTTTGGTTCTAATCAAAAGATGCAGCCATTATGATGTTGAACTTATAGTTTTATTTTTCTTTTTACTRTGGGTGGATTAAGTGGAATTATTTTGAGGGCTGCTAGTTTGGATATTATTTTGCATGATACTTATTATGTTGTGGCTCATTTTCATTATACTTTGAGTTTGGGTGCTATTTATGGTRTTTTTTGTGGTTTTTGTTTGTGAYTTCCTTATATGTACGGTATTTCTTTTGAYAGGGTTATGATAATAGCTGTTTTTGTTTGTTTTTTTGTTGGTACTAATATAACGTTTTTTCCTATGCATTTTGCTGGTTTACAGGGTATGCCTCGTAAGATTTTGGATTATCCTGATTGTTATTCTACTTTTCAGATCATTTCTTCTTTAGGTTCTGTTATTACTTTTGTTGGTTTTGTTTTGTTTAATTATTTGTTGATTGATTCTATTTTTTTTTCTCGTTTTTTGGGAGTTTCTTTTTATAATTATCATAGTCCGGCTTATGCTTTAAATGTTCCTCCTTTGCCGGATTCTTTTACTGAAGAGGCTTTTATTATAGGTCTTCATTGGAAGATTATTAGTAAGGAYACTCCTTCTTACAGTTATCGTCGGGTTGGTTATGGTTATCATAGTAAGTAGTTTTTTTTGTAGATTTAGGTTAAATTAAAACTATTAGTTTTCAAAACTAAAGATTTTGTTCTATTAGAGCTTTTAAAAATAATGATTT
			TTGGGTTTTTGGGTTTTTTGTTTATTTTTTTTTATGTTAGGGTATTTTTTGCTTTTGTTTTTTTTTGTTTGAGTTTTTTGGATTGGGATCCGTTGAAAAGTTGTGTTATAATGTGTTTAGGTGTTATGTCTATAAGTTGTTATGTTTCTTTAGGTGTTCATGTATGGTATTCTTATTTTGTTGTTTTAATTTTTTTTAGTGGTATTTTTTCTTTGTTGACTTATTTTTGTAGTATGAGTAATTTTATTTTTTATTATAATTATTTTTTTTTTTTTTCTTTGTTTTTNGTTAGTTTTTTTTTTGTATTTGTTGTAGATTTTGATTTTTCTTTGTTTTTTTCTGATTTTAATTTTCTTTATGTTTGTTATGATTTTAGTTATTATTATGTTTTTTGAGTAGTTTTTATTTTGTTTTTATTTTTGATTTTGATTAGATTTAGACTTAATGGTTTCGGTTATATGCGTAGTTTGTAGTAGGATGAAATATAAAATAGATTTTACTATATCTGATTACGGCTCAGCTAGAATTATATTTTTTTGGATTTAGTTTAATTAAAATTTTTGTTTTTGGATCAAGAGATGTTTCCAAGGTTATTGCTATTTTTAATTCTTTAGTTTTTTTGCCTGCTAGTTTTACTTTAAGTTATATGTGGAATTTTGGTAGTATGTTAGGCATTATGTTGATGTCTCAGATTTTAACTGGTTTTTTTTTGACTTTTTATTATACGGCGGGGGAAGCTTTTAGGTCTGTTCAGTATATTATGTTTGAGGTTAATTTGGGCTGGTTGCTGCGTATTATGCATTCTAATGGGGCTTCTATGTTTTTTTTATTTATTTATTTACATATTTTTAAGGGTTTAATTTATGGTAGATATCGTCTTATTGGTGTGTGATTGAGTGGTATTTTTATTTATTTTTTATTAATAGGTATTGCCTTTACTGGTTATGTTTTGATTTGAGGCCAAATAAGTTATTGGGCGGCAGTAGTTATTACTAGTCTGATGACTTCTGTTCCTTATTTGGGCAAGTATTTGGTTTGATGGATTTGGGGGAGTTTTAGTGTTTGTGAGAACACTTTGAAGTTTTTTTATTCTGTTCATTTTATTTTACNTTGGTCTTTGATAGTTTTAGTTGTTTTTCATTTGTTTTTTTTGCATTTTACTGGTTCTAGTTCTAGTTTGTATTGTCATGGAGATTATGATAAGATTCATTTTTTTCCTAGTTTTTGATTGAAGGATGGTTTTGATATTTTTTTTTATTTTTTTTTGATTTTGTTTAGACTTTATTTTTCTTTTGATTTAAGTGATCCTATGATTTTTGTGGAGTCTGATTCTATGGCTAGTCCTGCGCATGTTGTACCTGAGTGGTATTTTTTATTCGCTTTTACTATTTTACGTTCTGTTCCTAGTAAGTTATTGGGGGTTATTTTAATATTTAGTTCTGTTTTTGTGTTAACTATTCTTATTTGACCTGGTAGTTATCGTTCTATTTTAGATAATTTTTTATATTTTTTTGTTATGTGTTTTGTTTGGGTTTTTTTTTGGTTAACTTGAGCTGGTCATTATCCTACTGATTATCCTTTTAACTATTTTAATTTGTTTTGTACTTTTTTTTATTTTTGTTGTATTTTTTTTGTTTGTTTGATTAATTTTTTTAGTGATAAGTTGTTTAGTTAATTGTATTTTTAGTATAATAAGTATGGCAAATTTAGGTTTTGTTGGTTATTAATATAATTTTGTTGAAGTTTCGTAAATATCATAAAATRGAGTATAGTTATTATCCTTTGATAGTTGGGGTGGGTATTTTAGGTTTTGATGTTAGTTTGGTTTTATTTATAGGTATAGGTATGTTTTATTCTATTTTTATTTGTTTTTTGTATTTGGTTTATGTTTTTTTTTTGTGGATTAAGGATGTTATTTTAGAGGATATTAGTGGTCAATATTCTTTCTATGATTATCGTATGTTTAACCAAGGTTTTCGTTTGTTTCTTTTTAGTGAATT
			AACTTTGTTTGTTTCTATTTTTTGAACTTTTTTGGATACGGCTTTGTGTCCTTTAACTTGGTTAAGTGGGGTTTGGTCTCCATTGGGGATTTTATCACCTGATTATTTGGGTTTGAATGGTATGGCTAGTTTATTTTTAATAATGAATAGGCAAGTTTTGAAGTATTCTCGTCGTTNNNNNNGTTTGAATAGTTCTAAGTGTGAAGAGTTTTTGTTAGTTTGTATTTTTATTGGAGTTGGTTTTTTGTGTTTTCAGTTTTATGAATATAATAACAATTCGTTTGTTATGAGTGATAGTGCTTATGGTAGTATTTTTTATATAGGTACTGGTTTGCATGGTTTGCATGTTTTTGTTGGTGTTTGTTTTCTTATTGTTAATTTTTTTCGTGTTAAGTTGTTCAACTTTAATTGATATCATATCCAGGCTTATGATATATCTATTGATTATTGGCGTTTTTTAGAGTGAATGTGAGGTGTTATGTTTTGTTTATTATATGTTTGAGGTTCTTAATTTCTTTGTTGTGGAGGGATATTTTACTTTTTACTTTTTTTTTACTTTTTTTTTATGATAATATTTTTTATTTATGTGTTTTGTTTTTTGATTTTAAGTTTTTAACATTTTTTCAATACACTATATTCTATAGTGTTAGTAATTATTAGTATAATAATTACTAAAATAAATTCAATTCCCAGAGTATTATATTACTTAATAATATAATACTCTATTGGGAATTGAATTTAATATAAYGTAAATATCTCTCTYAAATAAAAAAAAGAAAAATTTATATATAAGTAATATAATAATAAATAAATTGTTGTTATTGTGTATATATTATAAATAAAATTATATTTGATTTGCATTCATAAGATATTTATACACGAGATTTGTTAAACTTTATAGTATAATAAGTATAGTCGTTTTAAGCACGGTTGGTTTTTAAGTTAGAATTTTTAGTATAATTTTTGGTACGGTTAATTGTTGATTAGCAGGTTTTGAAGTTCTTTTTTTTTTGAAATATGGTAGGATAAAGAAAAAAGTCTGTGAGATTCATATTTTCGAGGTAATCCATATTTAAAGGATTATTTTAAGTTTAGAATTTTTGACTCTTAATCAAAAGGTTTGTTTCTTTATTGTTTTTATTTTTTTTTTCTTTTTTATTTCTTTTTTTTAAATATGAGCGTTTAGTATTTATTTTGTTGGGTATTGAATTTTTGTTTTTTTCTCTGTTAGTTTATTATGTTTTTTTGNNNNNNNCNGNNNNNNNNNNNNNNNNTTTGTGTTTTGGTTTAATGTCTGGTGTGTTAGGTTTGGTGATTTTTTTTTTTTGTGTTAAGGGTTTTGGTGTAGATAAGGTTATGTTTTATTTTTTATAATTTTAAGTTTGATTTTGGTTTAGGTTGTATTAAGATAGTATTACTTATTTTTAGTTTACTTAGTGTGTTAATTTTTGTACACTGGTAGTTTTTTGATTGTTTTATTAACGTTCCAGAATAATCGGCTATGCGTTTTAATTTTTGACTCTATTTGTTGTGGTGCTATGAGTTTTTAGTTTGTTTTTATATTGTTTTTTGTAAAATATTTTAATTTTTTTTTTAGTTTCTTATGGTATCAAAAATTTGTTTTTTGAACTGGATTAGTACCCAGGTAATCAAAATTTAATAATTCGGGAGTAAAGTTTTATTTAAACCGAAAAAATATTGACTGACTTTAGATTTTTCTTTGGAATATGTGATTTGCTGGAGAGCCCTCTTTTTTRGTGAATTTTGTTGGCACATGTATGATTGTTTAGTTTTTATTTTATTTTGTAATGCTTTGTTGTTTTGGCATTAAAAACAGATATATATTTGGCTTATGAATTTATGTTTCATGTGTTACTATTATGAATTTTTTTTGGATTAGTTTTTTATTTTTTTTTGAAATTGGAAAAGAAAGTAATTTTTTCTTAATGTTTTAATGAATTTAATAAATAAGGTGGTACAAACCATCCGTCAATGGCCTA
			AAGGGGCGTAAGTTGTAGTATGGTAGAAGTAAGGAAACTTGTTTCTATTTTTTGAAGTTTTAGTTTATTTTTTTTTAGAATAAAGAATTGTAAATTCTTAGGATTTTGCTTTGGTTATTTTTTATTATTTGGGGTTGTTGGTTATGATTGTTTTTATTTTGCAGGCTATTGCCTTTTTAGTTTTGTTAGAGCGTCATTTTTTGGGTGGYTCCCAGTGTCGTGTTGGTCCTAATAAGGTGGGTTATTGTGGTGTTTTGCAGGCTTTATTTGATGGCTTAAAGTTGTTAAAGAAGGAGCAGTTGTTGTTGTGTTTTTCTTCTTGGTTATCTTTTTTGTTTATGCCTATTTGTGGTTTTGTTTTGATGGTTTTTTTTTGATTTACTTTACCTTATTTTTTTTCTTTTTTGTCTTTTGAATATTCTGGTGTTTTTTTGTTTTGTCTTATAGGAGTTTCTGTTTATTTTATTATGCTTTCTGGTGTTTTTAGTGGTAGTAAGTATTCTCTTATTGGNGGGTTGCGTGCTTGTGTTCAGAGTTATTCTTATGAGATTGCTTTTTCTATTTATTTGTTAGTTTTTTTGTTGTTTAATAAGGGTTTATGTTTGTCTTTTAGTTTTTGTTTATTTTTTTTTTTGTTTTTTTTTCCTTTTTTTTGTTTGGTTCTTGTTGATTTGCATCGGGCCCCTTTTGATCTTTCTGAGTGTGAAAGTGAGCTGGTAAGGGGGTTTAATGTTGAGTACTCTGGAGTTGGTTTTGCTGCTTTGTTTTTAGGGGAGTATGGTAATTTACTTTATTTTGGTTGTTTGACTTCTAGTTTGTTTTTTGGTATAAGTTTTTTTTTTTTTTATTTTATTGTGTGCATGATTGTTTTTTCTCGTAGAGCTTATCCTCGTTTTCGTTTTGATAAGTTGATGGGTGTTTGTTGGTTTTTGTTTTTGCCTATTGGTTTTTATTTTTTTGGTTTGTCTTTTGTTGTTTTTATGTTGTGCTTATTTAGTTTAATTTTWTAGAATTATATTTTGAAAAGATATGGGTATTTTTAGGCAATTTTGTTATTTTTTTTTATTTNATTTTGATTGGTTTTTTATTTGTTTTATATGGAGTTGAGTAAGTTTAGTAGTTTGGGAATTTTAGGTGTTTTTGTTAATGTTTTAGTTTCTAGATTTTCTCATCAGGGTTTTCAGTCTAACGTTTTTTTTAAGTTTGTTGTTTTTTTTCTCTTGGTTTTTTGAATGAGAGGGTTATTGTTTCCTTTGTTTAGTCCTTGAGCTTGTGTGGGTTTTTTGTTTTTTATTACTAATTTTTCTTGATTGGGTGTTCGTACTTTTACTTTAGCTGTTGATAGTTTTTTAATTTTTTTTGAAAGGGATCATTCTTGGGAGTGGTTTTCTAGGTTAGTTATGTTTTTTTCTCATTGGTTAAGATTTTTGATGAGGGGGGTAGCTTTAACTTTGCGTATTAGTATTATTTTTTTAATTGGTCATTTTTTAATGTTTACTGTTTTGGATATGAGTGTATTTTATTCTTTGTTTTTTTTGTTGTTAGTTGTTCCGGTGGAGTTGTTTTTTGCTTTTTTACAGAGTTATATTTTTTTGACTTTGGTTTGTATGTTTTTACTTAATATGATTTAGTTTAAGGGTGGTTTTGTTATAGTAGTTTAATTTTAGAATTTTGTTTTGATGGGACAGAGGTTATTATAATTTTTTTGTGGCTTTTTAGTATTATTTTGGTATTTTTGTTTTCCAAACAAAGGGTTCTTAAGCTAATAATTTATTTGCAGAATTATGTGTTTCCTATTCCCGGAAATTCTTATGTATTTTGTTGTTATTATATTCATAATTACTATTCTCACATTATTTTTTTTGGTTTTTTTGTAATGTTTTTGGTTAGTGGCGGGATTTATTTTTTTGGTAATTCTTTTAAGTTTAATTTGAAGCGTAGAGATAGTCGTATAATTGAGTTAATTTTACAGGTGTTAATTGTTAATTTTTTAATTATGA
			TGGCTGGTCCTGGTTTTTGGTTGATTCAATATCAGGGACGTATATTTCGTCAATCTGAGTTGACTTTGAAGGTTATTGGTCACCAATGGTATTGAAGTTATGAATATGGAGATAGTGGAAAATTATGTTTTGATTCATTTATGAAGTCTTTAGATGATTTGTCTTTAGGGGATTTTCGGTTATTTGATGTTGATAATCGGTGTGTTTTGCCNGTAGGTGTAAATGTTGGTGTGTATTGTACTTCTAGTGATGTTATTCATTCTTTTGCGATTCCTAAGTGTTTTATTAAGATGGATGCTTTAAATGGTTTGTTAACTAAGGTTACTTGTAGTTTTTCTTGTTCTGGTTTGTTTTTTGGGCAGTGTTCTGAAATTTGTGGTGCTAATCATAGGTTTATGCCTATTGTGTTGGAGTTGACTTCTTTGGAGTGTTGGAAGGGTTGATCAGTAAATTATTTATTGGGTTAAATTTTCTAGTTTAATTATATTTAAAATATTTAGTTGTGGTCTAAAAGATTTGAAAATTTTTGTTTTTTAAGTTTTATTATTTGGTATTGCATATCAGTAGAAGTTTTTATCATAGCTATGAGTAATAGAATTAAAATGGTTAAATTGAATTTGTTTTTTTTTTACGAAATTAATAATATTTTTATTTAGTATTGATATAACGTATTTTTATTTCTGTTTATTTGTTATTTATAGGTTAAGTTATATTATTTTTTGTTTGTAAANNNNNNAAATTTTTGTTGTTGTTTTATAAATGTTGTGTGTTTTACATAGATTTTTATTTTTTTTTTTTTTTTTTTTTTTTGATTAATTTTTTAATTGATTTATGATTTTTACTTTAGTAATTTTTATTGTTTTGATAGNNNNNNNNNNNNATTTATGTTTTTGAACTGGTTTTGTTGNTAAATGTTTATTAAAAACTTAGGTTTTTATGTAAAATTGTCTTCTGCTCTATGAGTTTTTAAATGGCAGCCTTAGCGTGATGGCATAAAAGTAGCGTAAGTGATTTGTTTTTTTAATGGTTTCAAGTATGAATGAAGTTTTTAGCAGCTTTTTTATTTACTTTTTGTTTGAATTATTTTTTTAATTAAAAATTATTAGTTAAGGTATTACAAAGATAAGTCTTCGGAAATTTTGTTTTGAATTTTGAAATTTTTATTTTTAATTTTTTCTTGGGGATGGATTTTAAGAAAGTTTTATACTATTGTTATTATTAAAAATTACTCCGGAGTTAACAGGGTTGTAGACATATAAATAGGTTTTTATATTAGTGTGCTGCGCTACATCGATGTTGTATATTTTTTTTGATAATGGAGAGGTTTTTTTTGTTTTGAGACTGTTCTTCTTGTATAAAAAATTGACTTGATATTAGTTTAGTTCGTCGTGAGACAGAGCGGTTTATCTTGTGTATTTTTGGTGCTTGGCGGTGTTAGTACGAAAGGAATGCAATGTGGGTTTATATTTATGACTTTTTTATTTTGATGGATTTTTTCTTTTTTTAAATTTTATTGTTATTTTTTTTTTTTCTTTTTTGGTTCCTTTTGGTATGTATTTGTTGTCTTTTTTTGTGTCTTTTAAGGATTTTTATGGTGCTAAATTAAGTTCTTATGAGTGTGGTTTTGATGTTGTGAAGAAGGTTCATGTTGGTTTTAATTTGGTTTTTTTTTCTATTGTTTTGTTATTTGTTGTTTTTGAGTTGGAAGTTTTGATTTTTATTATTTTGATTCAGGGTGATTTTTATAGTTTGTTGTCTTTTTTTGTTTTTTTTTTTTATGTTGTTTTTAGTTTTTATATGGAGTGGTGTTTTGGTAAGTTGATTTGGTTTTGTTAGGGGTTTTTAGTATAATTTTTAATACTTTTGATTGCAGATCATTTAATTTATAGCCTTGAGTTAATTTTTTAAGTTTTGAAAACTTTTATTAGATTTTTGGTCTTTAACTTGTTTTTTTTTTTGCTGAAATAGTTTAAGTTTTAAAATGAGATGTTAGGGGCGTT
			TGGATTTTTTCAGTTTTTTTAAAGATTTAGTATATGTTTTTTTGAGTATTATTTGTTGTCTGCAAATAGGATTTGATCTTTTTGGTCTTTTAGTTTATTTTGGAATTTTTTATTTACTATAAAAAGGTTTTGTAGACTTTTGTTATTGTTTGTTTGATATGTTCTTATTTTTTATTTTTTTTTGGTTGTTATTNTTTTGTTTGTTCCTTATGGTAAGTGGAGTTATAGTTTTGGTTTTAGTGATTATTTTAATTTTACTTTTATTTATAATTTTGAGGTTTGTTTGTTTTTTTTAGTTTTGTTGTTGGTTTCTTTTATGGTTTTTGTTTATGGTTCTTTTTATATGGTTGGGGTTTCTCGTTTGTTTTATTTTTTTTTTTTTTTNTTTTTGTTTGTGTTGAGGATGGGTGGTTTGATTGTTTTTAGGGGTAGTATTGTTTTAACTTTGGTTTTTTGAGATTTTTTGGGGGTTAGTAGTTTTTTTTTGGTTTTGTTTTATGGTAATGTTAGTGCTCGGAGGGGTGCTATGAGTACTGTGTTTACTAATCGTATTGGTGATTTTTGTATTTTTTTGTTTTTTAATGGTTTTGTTTTGTTTTCTATGAGTTTTTTGTCTTATCAGTTTTTTGGTTCTTTGTTAGTTTTTATGTTGTTTGTTTCTTCTATTATTAAGGGTGGTCAGTATCCTTTTGGTAGCTGGTTGCCTAAGGCTATGGCGGCTCCTACTCCTGTTAGTTGTTTGGTTCATAGTAGTACTTTAGTTACTGCTGGTGTTATGTTGATGGATTGTTATGTTTATGTTTCTTTGAATTCTGATGTTTTGTCTTTTGTTTTTTATGTTGGTTTTTTTACTATGGTTTTTTCTGGTTTTTGTGCTTTGGTAGAGGAGGATGCTAAGAAGATTGTTGCTTTGAGTACTATGTCTCAAATTGGTTTTTGTTTTTTGGCTATTGGTAGGGGTTTGCATTATTTGTCTTATGTTCATATGATTAGACATTCTTTTTTTAAGAGGTTATTGTTTATGCAGATGGGTTATTTGATTTTTATTAATTTTGGTCAACAGGATTATCGTGGTTATTCTTTTTTTGGTTTTTGTGCTCCGGTTTTGGTTCAGTTGCAGATTTTTTTATCTGTGTTTTGTTTGTGTGGTTTGTTGTTTACTAGGGGTAGTTGTAGTAAGGAATATTTTATGTCTCGTTTTTATTATGATTCTTATGGTTTTTTTTTAGTTTTTTTTTATTTTTTTGGTGTATTTTTGACTTTTTGTTATTGTTATCGGATGTTTTTTTTGTTTCGTGTGGGAGCTTNTGGTTTTGATTATGTGGGTTTTTCTAGTAAGTTGTTTTATTTTTCTTGTTTTTTTTTGGTTTTTTTTTCTGTTGTTTTTACTTTTTGGTGGGTTTTTAGTTTGTTGTCTTTTTCTGTGGCTTTTAATCGTTTTGAGTTTTTGGTTGTTTATTTTTATTTGTTTTTTGTTTATTGTTTTTGTGGTTATTTTTTTCGTTATTTTGTGGTTGAGTTTAAGGGTAAATTTTTTATAGACCATTATGCTTGTTTTATTTATAAGATTTTTCCTAGTTTTTTTTATTTTGATGTTTTTATTATGGGTTTTAATTATTTTTTTTTTGGTTTATTTCGTTTATTTTCTTTTTTTTTTTTTTNTTTGTTTCGGGGGTTTT
		</sequence>
		<sequence>
			<taxon idref="Onchocerca_vulvulus_SRR2924720"/>
			NNANTATTAGTATAATTTTATTATTTTTAATTTTCGATTAAAAGATTTTTTATTATTAGTAGGTTTTTTGTTAGTTTTCTAAACTGATTTTGAGTTTTTTGCTCGTCTATTTTGTTATTTTTTGTTTTTTTTTTATTATTGTTTTTGNGTTTTATTAATTTTTGTGTTGTTGATTATATTGTTTGGTGGAGGATTTTTGTTATTTGTACTTTTGTTTTTGTTTTTTTTGTTGGTGGTGAGTTGGGATTTAGAAGTTGTTTGGTTAATTATTATGTTATTCAAGAAGTTTGTGGTTATTATTTTTTGGTTTTTGATGGTTGGAAGTTGCAATTTTTATTGCTTATGTTGAAGTCAGGTTCTTCTCCTTTTCATTTTTGACTTTTTAGTGTTTTGGGTGGTTTGAATAAGTGGTTTGTTTTGTGGTTTTTAACTTTGCAAAAATTGCCTTATTTTGTTGTTTTGGTTAATTTTTGTGGTGATTTTTTTTTTTTNTTTTTGTTTTTTGGTATGATTTTTTGTTATTTTCAATTTTTTTTGTTGCGTAGTTATCGTGATTTGCTGGTTGTGGGCTCTGCTGAATCTTTTAATTGGTTGTTATTATTGGGTATTTTTTCTTTTAATGAAGTGTTTGTTTTGTTTTTTTTTTATTATTTTGTTATATTTTTTGTTATTTCTTATGTGTATGGGGGRTTTTTGGATTTTTTGAGTTTAGAGATATTGATGTTTTTTTTTAATGTTCCTTTGAGGATTACTTTTTTNNNNNNNNNNNNNGTGTTGTTTGGNNCNTCTTTTTTTGTTGGTTTTTATTATTTNTTTTTGTTGTTGTTTATGCCTTTGATGTCTTTGGGTGTGGGTTATTTGTTTTTTTTGGTTTCTATGATGAGTTTTAATTGTGGTTTTAAGTATTATGATTATTTTGTTTATGTTTTGTTTTGTATTGGGYTGTTGTCTTGTTTTTAGGTTTTTTGCTGTTTTAGTTTAATTTTTTAAAATTCCTAATTTGTAATTAGGGGATTAATCTCAGTTTGTTGTATTTGTTTTTTTTTGTTGTTTTGTTGTTTTTTTTTAGTCCTTTTTTATTTTTTGTTTTTTTTATGTTTTTTGTTTTATATGGGTTTTTTGATTATTCCTGGTTTGGTTGTTTGTTTTTTTTTGATTCTTTTAATTTTGTTTTTTTGTCTTTTATGAGTGTTTTTGTTATGGGGTTTATTTGTGTATCTGAATTGTTGAGTGGTTTAGTTTTTTATAGTTGCCTTGTAGTGTTTTTTAGNGTTTGTTTTTTTTATTCTGGTAGTTTTTTGATATTGTATGTTTTTTATGAGTTGACTATAGTACCTATTTTGTTTTGTTTGTTAGGGTATGGTCGTCAGGTGGAGAAGATTAGGGCTTGTTATTATTTAATTTTTTATACTTTATTTTTTGGGATGCCTTATTTGTTTTTGTATAGTCATGTTTTTTTTTTTTTGAATTTTGTTTATTATGATTTTTTTGTTTCTTATGAATTTATTTTTTTGTTAAGTTTGTGTTTTTTGGTAAAGTTCCCTGTTTATTTTTTTCATGTTTGATTGCCTAAGGTTCATGTTGAGGCCCCCACTAGTGCTAGAATGATTTTGGCTGGTGTTATGTTGAAGTTGGGGGGAGCAGGTGTTTATCGTATTAGTAAGTCTTTAAATTTTTTTNGTTTTGAAATGTTGATTTTTTTTTCTTTAATTAGGATGGTTTTTTGTTCTTTTATTTGTGTTGTTCAGAGGGATTGTAAGTCTTTGGCTGCCTATTCTTCTGTTTGTCATATGGGTTTTGTGTTGCTTTCTGAGATTAGTATGGTTTATTATGGTAAGTCTATAGCTTTGGTGATGATGTTGGCTCATGGTTATACTTCTGTTTTGATGTTTTATTTTATTGGTGAGTTTTATCATATTGCTAATAGGCGTTTAATTTATTATTTGCGTGGATATTTTAATGTTAGTATGTTGTTTTGTTTGATGTTTTGTTTGACTATG
			GTTTCTAATTTTAGTTTTCCTGTGTCTGTTTCTTTTTTTTCTGAGTATTTGATGTTGAATTTTTTTAGATCTGTTTTTTATGTTGGTTTTTTGTTNTTGTTTTTTTATTATTTGGTTTCTTTTTATTATTCTGTTTATATTTTGGTTTGTTTTTTGGTYGGCGGTAAGGTGAGTTATGTTTGTGATGGTCGTAGTGTAGTTTGTTTACCTTTNGTTTTTATGATATATAATTTTTTTTGGTTTATTTTTGTTATTTAATATGAATATTTTTTGTGGAATGACTTTTGGCAATAGTATGAAGCAGAGTATTATTAATACTGTGAATCATAAGACTATTGGTACTTATTATATTGTTTTAGGCTATTGGGCTGGTTTAGGTGGTTCTGTTTTATCTATGTTGATTCGTTTTGAGTTGTCTAGTCCTGGTGGTCATTTGTTTTTTGGAAGTGGTCAGGTTTATAATTCTGTTCTTACTATGCATGGTGTTTTGATGATTTTTTTTTTAGTTATGCCTATTTTGATTGGTGGTTTTGGTAATTGGATGTTGCCTTTGATGTTGGGGGCTCCTGAGATGGCGTTTCCTCGGGTAAATGCTTTATCTTTTTGGTTTACTTTTGTGGCTTTATTGATAGTTTATCAGTCTTTTTTTATTGGGGGTGGTCCTGGTAGGAGTTGGACTTTTTATCCTCCTCTTAGGGTTGAAGGTCAACCAGAATTGTCTTTAGATACTATGATTTTAGGTTTACATACTGTAGGAATTGGTTCTTTGTTGGGTGCTATTAATTTTATGGTAACTACTCAGAATATACGGTCTACTGCTGTGACTTTGGATCAAATTAGTATGTTTGTTTGGACTTCTTATTTGACTTCTTTTTTATTAGTTTTATCTGTGCCTGTTTTGGCTGGTTCTTTATTGTTTTTGTTGTTGGATCGTAATTTTAATACTTCTTTTTATGATACTAAGAAGGGGGGTAATCCTTTGTTGTATCAGCATTTGTTTTGATTTTTTGGTCATCCTGAGGTGTATGTTATTATTTTACCTGTTTTTGGTATTATTAGGGAGGCGGTTTTATTTTTGACTGATAAGGATCGTTTGTTTGGTCAGACTAGGATGACTTTTGCTTCTATTTGGATTGCTGTTTTAGGTACTTCTGTATGGGGCCATCATATGTATACGGCTGGTTTGGATATTGATACTCGTACTTATTTTAGTGCTGCTACTATGATTATTGCTATTCCTAGGGCTGTTAAGATTTTTAATTGATTGGGTACTTTTTTTGGTTCTAATCAAAAGATGCAGCCATTATGATGTTGAACTTATAGTTTTATTTTTCTTTTTACTGYGGGTGGATTAAGTGGAATTATTTTGAGGGCTGCTAGTTTGGATATTATTTTGCATGAYACTTATTATGTTGTGGCTCATTTTCATTATACTTTGAGTTTGNGTGCTATTTATGGTATTTTTTGTGGTTTTTGTTTGTGACTTCCTTATATGTACGGTATTTCTTTTGATAGGGTTATGATAATAGCTGTTTTTGTTTGTTTTTTTGTTGGTACTAATATAACGTTTTTTCCTATGCATTTTGCTGGTTTACAGGGTATGCCTCGTAAGATTTTGGATTATCCTGATTGTTATTCTACTTTTCAGATYATTTCTTCTTTAGGTTCTGTTATTACTTTTGTTGGTTTTGTTTTGTTTAATTATTTGTTGATTGATTCTATTTTTTTTTCTCGTTTTTTGGGAGTTTCTTTTTATAATTATCATAGTCCGGCTTATGCTTTAAATGTTCCTCCTTTGCCGGATTCTTTTACTGAAGAGGCTTTTATTATAGGTCTTCATTGGAAGATTATTAGTAAGGATACTCCTTCTTACAGTTATCGTCGGGTTGGTTATGGTTATCATAGTAAGTAGTTTTTTTTGTAGATTTAGGTTAAATTAAAACTATTAGTTTTCAAAACTAAAGATTTTGTTCTATTAGAGCTTTTAAAAATAATGATTT
			TTGGGTTTTTGGGTTTTTTGTTTATTTTTTTTTATGTTAGGGTATTTTTTGCTTTTGTTTTTTTTTGTTTGAGTTTTTTGGATTGGGATCCGTTGAAAAGTTGTGTTATAATGTGTTTAGGTGTTATGTCTATAAGTTGTTATGTTTCTTTAGGTGTTCATGTATGGTATTCTTATTTTGTTGTTTTAATTTTTTTTAGTGGTATTTTTTCTTTGTTGACTTATTTTTGTAGTATGAGTAATTTTATTTTTTATTATAATTATTTTTTTTTTTTTTCTTTNTTTTTNNTTAGTTTTTTTTTTGTATTTGTTGTAGATTTTGATTTTTYTTTGTTTTTTTCTGATTTTAATTTTNNNNNNNNNNNNTATGATTTTAGTTATTATTATGTTTTTTGAGTAGTTTTTATTTTGTTTTTATTTTTGATTTTGATTAGATTTAGACTTAATGGTTTCGGTTATATGCGTAGTTTGTAGTAGGATGAAATATAAAATAGATTTTACTATATCTGATTACGGCTCAGCTAGAATTATATTTTTTTGGATTTAGTTTAATTAAAATTTTTGTTTTTGGATCAAGAGATGTTTCCAAGGTTATTGCTATTTTTAATTCTTTAGTTTTTTTGCCTGCTAGTTTTACTTTAAGTTATATGTGGAATTTTGGTAGTATGTTAGGCATTATGTTGATGTCTCAGATTTTAACTGGTTTTTTTTTGACTTTTTATTATACGGCGGGGGAAGCTTTTAGGTCTGTTCAGTANNTNATGTTTGAGGTTAATTTGGGCTGGTTGCTGCGTATTATGCATTCTAATGGGGCTTCTATGTTTTTTTTATTTATTTATTTACATATTTTTAAGGGTTTAATTTATGGTAGATATCGTCTTATTGGTGTGTGATTGAGTGGTATTTTTATTTATTTTTTATTAATAGGTATTGCCTTTACTGGTTATGTTTTGATTTGAGGCCAAATAAGTTATTGGGCGGCAGTAGTTATTACTAGTCTGATGACTTCTGTTCCTTATTTGGGCAAGTATTTGGTTTGATGGATTTGGGGGAGTTTTAGTGTTTGTGAGAACACTTTGAAGTTTTTTTATTCTGTTCATTTTATTTTACNTTGGTCTTTGATAGTTTTAGTTGTTTTTCATTTGTTTTTTTTGCATTTTACTGGTTCTAGTTCTAGTTTGTATTGTCATGGAGATTATGATAAGATTCATTTTTTTCCTAGTTTTTGATTGAAGGATGGTTTTGATATTTTTTTTTATTTTTTTTTGATTTTGTTTAGACTTTATTTTTCTTTTGATTTAAGTGATCCTATGATTTTTGTGGAGTCTGATTCTATGGCTAGTCCTGCGCATGTTGTACCTGAGTGGTATTTTTTATTCGCTTTTACTATTTTACGTTCTGTTCCTAGTAAGTTATTGGGGGTTATTTTAATATTTAGTTCTGTTTTTGTGTTAACTATTCTTATTTGACCTGGTAGTTATCGTTCTATTTTAGATAATTTTTTATATTTTTTTGTTATGTGTTTTGTTTGGGTTTTTTTTTGGTTAACTTGAGCTGGTCATTATCCTACTGATTATCCTTTTAACTATTTTAATTTGTTTTGTACTTTTTTTTATTTTTGTTGTATTTTTTTTGTTNGTTTGATTAATTTTTTTAGTGATAAGTTGTTTAGTTAATTGTATTTTTAGTATAATAAGTATGGCAAATTTAGGTTTTGTTGGTTATTAATATAATTTTGTTGAAGTTTCGTAAATATCATAAAATGGAGTATAGTTATTATCCTTTGATAGTTGGGGTGGGTATTTTAGGTTTTGATGTTAGTTTGGTTTTATTTATAGGTATAGGTATGTTTTATTCTATTTTTATTTGTTTTTTGTATTTGGTTTATGTTTTTTTTTTGTGGATTAAGGATGTTATTTTAGAGGATATTAGTGGTCAATATTCTTTCTATGATTATCGTATGTTTAACCAAGGTTTTCGTTTGTTTCTTTTTAGTGAATT
			AACTTTGTTTGTTTCTATTTTTTGAACTTTTTTGGATACGGCTTTGTGTCCTTTAACTTGGTTAAGTGGGGTTTGGTCTCCATTGGGGATTTTATCACCTGATTATTTGGGTTTGAATGGTATGGCTAGTTTATTTTTAATAATGAATAGGCAAGTTTTGAAGTATTCTCGTCGTTNNNNNNNNNNNNATAGTTCTAAGTGTGAAGAGTTTTTGTTAGTTTGTATTTTTATTGGAGTTGGTTTTTTGTGTTTTCAGTTTTATGAATATAATAACAATTCGTTTGTTATGAGTGATAGTGCTTATGGTAGTATTTTTTATATAGGTACTGGTTTGCATGGTTTGCATGTTTTTGTTGGTGTTTGTTTTCTTATTGTTAATTTTTTTCGTGTTAAGTTGTTCAACTTTAATTGATATCATATCCAGGCTTATGATATATCTATTGATTATTGGCGTTTTTTAGAGTGAATGTGAGGTGTTATGTTTTGTTTATTATATGTTTGAGGTTCTTAATTTCTTTGTTGTGGAGGGATATTTTACTTTTTACTTTTTTTTTACTTTTTTTTTATGATAATATTTTTTATTTATGTGTTTTGTTTTTTGATTTTAAGTTTTTAACATTTTTTCAATACACTATATTCTATAGTGTTAGTAATTATTAGTATAATAATTACTAAAATAAATTCAATTCCCAGAGTATTATATTACTTAATAATATAATACTCTATTGGGAATTGAATTTAATATAACGTAAATATCTCTCTCAAATAAAAAAAAGAAAAATTTATATATAAGTAATATAATAATAAATAAATTGTTGTTATTGTGTATATATTATAAATAAAATTATATTTGATTTGCATTCATAAGATATTTATACACGAGATTTGTTAAACTTTATAGTATAATAAGTATAGTCGTTTTAAGCACGGTTGGTTTTTAAGTTAGAATTTTTAGTATAATTTTTGGTACGGTTAATTGTTGATTAGCAGGTTTTGAAGTTCTTTTTTTTTTGAAATATGGTAGGATAAAGNAAAAAGTCTGTGAGATTCATATTTTCGAGGTAATCCATATTTAAAGGATTATTTTAAGTTTAGAATTTTTGACTCTTAATCAAAAGGTTTGTTTCTTTATTGTTTTTATTTTTTTTTTCTTTTTTATTTCTTTTTTTTAAATATGAGCGTTTAGTATTTATTTTGTTGGGTATTGAATTTTTGTTTTTTTCTCTGTTAGTTTATTATGTNNNNNNNNNNNNNNNNNNNNNNNNNNNNNNNNNNNNNNNNNNNNNTTTAATGTCTGGTGTGTTAGGTTTGGTGANTTTTTTTTTTTGTGTTAAGGGTTTTGGTGTAGATAAGGTTATGTTTTATTTTTTATAATTTTAAGTTTGATTTTGGTTTAGGTTGTATTAAGATAGTATTACTTATTTTTAGTTTACTTAGTGTGTTAATTTTTGTACACTGGTAGTTTTTTGATTGTTTTATTAACGTTCCAGAATAATCGGCTATGCGTTTTAATTTTTGACTCTATTTGTTGTGGTGCTATGAGTTTTTAGTTTGTTTTTATATTGTTTTTTGTAAAATATTTTAANTTTTTTTTTAGTTTCTTATGGTATCAAAAATTTGTTTTTTGAACTGGATTAGTACCCAGGTAATCAAAATTTAATAATTCGGGAGTAAAGTTTTATTTAAACCGAAAAAATATTGACTGACTTTAGATTTTTCTTTGGAATATGTGATTTGCTGGAGAGCCCTCTTTTTTGGTGAATTTTGTTGGCACATGTATGATTGTTTAGTTTTTATTTTATTTTGTAATGCTTTRTTGTTTTGGCATTAAAAACAGATATATATTTGGCTTATGAATTTATGTTTCATGTGTTACTATTATGAATTTTTTTTGGATTAGTTTTTTATTTTTTTTTGAAATTGGAAAAGAAAGTAATTTTTTCTTAATGTTTTAATGAATTTAATAAATAAGGTGGTACAAACCATCCGTCAATGGCCTA
			AAGGGGCGTAAGTTGTAGTATGGTAGAAGTAAGGAAACTTGTTTCTATTTTTTGAAGTTTTAGTTTATTTTTTTTTAGAATAAAGAATTGTAAATTCTTAGGATTTTGCTTTGGTTATTTTTTATTATTTKGGGTTGTTGGTTATGATTGTTTTTATTTTGCAGGCTATTGCCTTTTTAGTTTTGTTAGAGCGTCATTTTTTGGGTGGTTCCCAGTGTCGTGTTGGTCCTAATAAGGTGGGTTATTGTGGTGTTTTGCAGGCTTTATTTGATGGCTTAAAGTTGTTAAAGAAGGAGCAGTTGTTGTTGTGTTTTTCTTCTTGGTTATCTTTTTTGTTTATGCCTATTTGTGGTTTTGTTTTGATGGTTTTTTTTTGATTTACTTTACCTTATTTTTTTTCTTTTTTGTCTTTTGAATATTCTGGTGTTTTTTTGTTTTGTCTTATAGGAGTTTCTGTTTATTTTATTATGCTTTCTGGTGTTTTTAGTGGTAGTAAGTATTCTCTTATTGGTGGGTTGCGTGCTTGTGTTCAGAGTTATTCTTATGAGATTGCTTTTTCTATTTATTTGTTAGTTTTTTTGTTGTTTAATAAGGGTTTATGTTTGTCTTTTAGTTTTTGTTTATTTTTTTTTTTGTTTTTTTTTCCTTTTTTTTGTTTGGTTCTTGTTGATTTGCATCGGGCCCCTTTTGATCTTTCTGAGTGTGAAAGTGAGCTGGTAAGGGGGTTTAATGTTGAGTACTCTGGAGTTGGTTTTGCTGCTTTGTTTTTAGGGGAGTATGGTAATTTACTTTATTTTGGTTGTTTGACTTCTAGTTTGTTTTTTGGTATAAGTTTTTTTTTTTTTTATTTTATTGTGTGCATGATTGTTTTTTCTCGTAGAGCTTATCCTCGTTTTCGTTTTGATAAGTTGATGGGTGTTTGTTGGTTTTTGTTTTTGCCTATTGGTTTTTATTTTTTTGGTTTGTCTTTTGTTGTTTTTATGTTGTGCTTATTTAGTTTAATTTTTTAGAATTATATTTTGAAAAGATATGGGTATTTTTAGGCAATTTTGTTATTTTTTTTTATNNGATTTTGATTGGTTTTTTATTTGTTTTATATGGAGTTGAGTAAGTTTAGTAGTTTGGGAATTTTAGGTGTTTTTGTTAATGTTTTAGTTTCTAGATTTTCTCATCAGGGTTTTCAGTCTAACGTTTTTTTTAAGTTTGTTGTTTTTTTTCTCTTGGTTTTTTGAATGAGAGGGTTATTGTTTCCTTTGTTTAGTCCTTGAGCTTGTGTGGGTTTTTTGTTTTTTATTACTAATTTTTCTTGATTGGGTGTTCGTACTTTTACTTTAGCTGTTGATAGTTTTTTAATTTTTTTTGAAAGGGATCATTCTTGGGAGTGGTTTTCTAGGTTAGTTATGTTTTTTTCTCATTGGTTAAGATTTTTGATGAGGGGGGTAGCTTTAACTTTGCGTATTAGTATTATTTTTTTAATTGGTCATTTTTTAATGTTTACTGTTTTGGATATGAGTGTATTTTATTCTTTGTTTTTTTTGTTGTTAGTTGTTCCGGTGGAGTTGTTTTTTGCTTTTTTACAGAGTTATATTTTTTTGACTTTGGTTTGTATGTTTTTACTTAATATGATTTAGTTTAAGGGTGGTTTTGTTATAGTAGTTTAATTTTAGAATTTTGTTTTGATGGGACAGAGGTTATTATAATTTTTTTGTGGCTTTTTAGTATTATTTTGGTATTTTTGTTTTCCAAACAAAGGGTTCTTAAGCTAATAATTTATTTGCAGAATTATGTGTTTCCTATTCCCGGAAATTCTTATGTATTTTGTTGTTATTATATTCATAATTACTATTCTCACATTATTTTTTTTGGTTTTTTTGTAATGTTTTTGGTTAGTGGCGGGATTTATTTTTTTGGTAATTCTTTTAAGTTTAATTTGAAGCGTAGAGATAGTCGTATAATTGAGTTAATTTTACAGGTGTTAATTGTTAATTTTTTAATTATGA
			TGGCTGGTCCTGGTTTTTGGTTGATTCAATATCAGGGACGTATATTTCGTCAATCTGAGTTGACTTTGAAGGTTATTGGTCACCAATGGTATTGAAGTTATGAATATGGAGATAGTGGAAAATTATGTTTTGATTCATTTATGAAGTCTTTAGATGATTTGTCTTTAGGGGATTTTCGGTTATTTGATGTTGATAATCGGTGTGTTTTGCCTGTAGGTGTAAATGTTGGTGTGTATTGTACTTCTAGTGATGTTATTCATTCTTTTGCGATTCCTAAGTGTTTTATTAAGATGGATGCTTTAAATGGTTTGTTAACTAAGGTTACTTGTAGTTTTTCTTGTTCTGGTTTGTTTTTTGGGCAGTGTTCTGAAATTTGTGGTGCTAATCATAGGTTTATGCCTATTGTGTTGGAGTTGACTTCTTTGGAGTGTTGGAAGGGTTGATCAGTAAATTATTTATTGGGTTAAATTTTCTAGTTTAATTATATTTAAAATATTTAGTTGTGGTCTAAAAGATTTGAAAATTTTTGTTTTTTAAGTTTTATTATTTGGTATTGCATATCAGTAGAAGTTTTTATCATAGCTATGARTAATAGAATTAAAATGGTTAAATTGAATTTGTTTTTTTTTTACGAAATTAATAATATTTTTATTTAGTATTGATATAACGTATTTTTATTTCTGTTTATTTGTTATTTATAGGTTAAGTTATATTATTTTTTGTTTGTAAANNNNNNAAATTTTTGTTGTTGTTTTATAAATGTTGTGTGTTTTACATAGNTTTTTATTTTTTTTTTTTTTTTTTTTTTTNNNNNNNNNNNNNNNNNNNNNNNNNNNNNNNNNNNNNNNNNNNNNNNNNNNNNNNNNNNNNNNNNNNNNNNATTTATGTTTTTGAACTGGTTTTGTTGCTAAATGTTTATTAAAAACTTAGGTTTTTATGTAAAATTGTCTTCTGCTCTATGAGTTTTTAAATGGCAGCCTTAGCGTGATGGCATAAAAGTAGCGTAAGTGATTTGTTTTTTTAATGGTTTCAAGTATGAATGAAGTTTTTAGCAGCTTTTTTATTTACTTTTTGTTTGAATTATTTTTTTAATTAAAAATTATTAGTTAAGGTATTACAAAGATAAGTCTTCGGAAATTTTGTTTTGAATTTTGAAATTTTTATTTTTAATTTTTTCTTGGGGATGGATTTTAAGAAAGTTTTATACTATTGTTATTATTAAAAATTACTCCGGAGTTAACAGGGTTGTAGACATATAAATAGGTTTTTATATTAGTGTGCTGCGCTACATCGATGTTGTATATTTTTTTTGATAATGGAGAGRTTTTTTTTGTTTTGAGACTGTTCTTCTTGTATAAAAAATTGACTTGATATTAGTTTAGTTCGTCGTGAGACAGAGCGGTTTATCTTGTGTATTTTTGGTGCTTGGCGGTGTTAGTACGAAAGGAATGCAATGTGGGTTTATATTTATGACTTTTTTATTTTGATGGATTTTTTCYTTTTTTRAATTTTATTGTTATTTTTTTTTTTTCTTTTTTGGTTCCTTTTGGTATGTATTTGTTGTCTTTTTTTGTGTCTTTTAAGGATTTTTATGGTGCTAAATTAAGTTCTTATGAGTGTGGTTTTGATGTTGTGAAGAAGGTTCATGTTGGTTTTAATTTGGTTTTTTTTTCTATTGTTTTGTTRTTTGTTGTTTTTGANTTNNANGTTTTGATTTTTATTATTTTGATYCAGGGTGATTTTTATAGTTTGTTGTCTTTTTTTGTTTTTTTTTTTTATGTTGTTTTTAGTTTTTATATGGAGTGGTGTTTTGGTAAGTTGATTTGGTTTTGTTAGGGGTTTTTAGTATAATTTTTAATACTTTTGATTGCAGATCATTTAATTTATAGCCTTGAGTTAATTTTTTAAGTTTTGAAAACTTTTATTAGATTTTTGGTCTTTAACTTGTTTTTTTTTTTGCTGAAATAGTTTAAGTTTTAAAATGAGATGTTAGGGGCGTT
			TGGATTTTTTCAGTTTTTTTAAAGATTTAGTATATGTTTTTTTGAGTATTATTTGTTGTCTGCAAATAGGATTTGATCTTTTTGGTCTTTTAGTTTATTTTGGAATTTTTTATTTACTATAAAAAGGTTTTGTAGACTTTTGTTATTGTTTGTTTGATATGTTCTTATTTTTTATTTTTTTTTGGTTGTTATTNTTTTGTTTGYTCCTTATGGTAAGTGGAGTTATAGTTTTGGTTTTAGTGATTATTTTAATTTTACTTTTATTTATAATTTTGAGGTTTGTTTGTTTTTTTTAGTTTTGTTGTTGGTTTCTTTTATGGTTTTTGTTTATGGTTCTTTTTATATGGTTGGGGTTTCTCGTTTGTTTTATTTTTTTTTTTTTTTNTTTTTGTTTGTGTTGAGGATGGGTGGTTTGATTGTTTTTAGGGGTAGTATTGTTTTAACTTTGGTTTTTTGAGATTTTTTGGGGGTTAGTAGTTTTTTTTTGGTTTTGTTTTATGGTAATGTTAGTGCTCGGAGGGGTGCTATGAGTACTGTGTTTACTAATCGTATTGGTGATTTTTGTATTTTTTTGTTTTTYAATGGTTTTGTTTTGTTTTCTATGAGTTTTTTGTCTTATCAGTTTTTTGGTTCTTTGTTAGTTTTTATGTTGTTTGTTTCTTCTATYATTAAGGGTGGTCAGTATCCTTTTGGTAGCTGGTTGCCTAAGGCTATGGCGGCTCCTACTCCTGTTAGTTGTTTGGTTCATAGTAGTACTTTAGTTRCTGCTGGTGTTATGTTGATGGATTGTTATGTTTATGTTTCTTTGAATTCTGATGTTTTGTCTTTTGTTTTTTNTGTTGGTTTTTTTACTATGGTTTTTTCTGGTTTTTGTGCTTTGGTAGAGGAGGATGCTAAGAAGATTGTTGCTTTGAGTACTATGTCTCAAATTGGTTTTTGTTTTTTGGCTATTGGTAGGGGTTTGCATTATTTGTCTTATGTTCATATGATTAGACATTCTTTTTTTAAGAGGTTATTGTTTATGCAGATGGGTTATTTGATTTTTATTAATTTTGGTCAACAGGATTATCGTGGTTATTCTTTTTTTGGTTTTTGTGCTCCGGTTTTGGTTCAGTTGCAGATTTTTTTATCTGTGTTTTGTTTGTGTGGTTTGTTGTTTACTAGGGGTAGTTGTAGTAAGGAATATTTTATGTCTCGTTTTTATTATGATTCTTATGGTTTTTTTTTAGTTTTTTTTTATTTTTTTGGTGTATTTTTGACTTTTTGTTATTGTTATCGGATGTTTTTTTTGTTTCGTGTGGGAGCTTNTGGTTTTGATTATGTNGGTTTNTCTAGTAAGTTGTTTTATTTTTCTTGTTTTTTTTTGGTTTTTTTTTCTGTTGTTTTTACTTTTTGGTGGGTTTTTAGTTTGTTGTCTTTTTCTGTGGCTTTTAATCGTTTTGAGTTTTTGGTTGTTTATTTTTATTTGTTTTTTGTTTATTGTTTTTGTGGTTATTTTTTTCGTTANNTTGTGGTTGAGTTTAAGGGTAAATTTTTTATAGACCATTATGCTTGTTTTATTTATAAGATTTTTCCTAGTTTTTTTTATTTTGATGTTTTTATTATGGGTTTTAATTATTTTTTTTTTGGTTTATTTCGTTTATTTTCTTTTTTTTTTTTTTNTTNNNNNNNNNNNNNNN
		</sequence>
		<sequence>
			<taxon idref="Onchocerca_vulvulus_SRR2924721"/>
			NNANTATTAGTATAATTTTATTATTTTTAATTTTCGATTAAAAGATTTTTTATTATTAGTAGGTTTTTTGTTAGTTTTCTAAACTGATTTTGAGTTTTTTGCTCGTCTATTTTGTTATTTTTTGTTTTTTTTTTATTATTGTTTTTGNGTTTTATTAATTTTTGTGTTGTTGATTATATTGTTTGGTGGAGGATTTTTGTTATTTGTACTTTTGTTTTTGTTTTTTTTGTTGGTGGTGAGTTGGGATTTAGAAGTTGTTTGGTTAATTATTATGTTATTCAAGAAGTTTGTGGTTATTATTTTTTGGTTTTTGATGGTTGGAAGTTGCAATTTTTATTGCTTATGTTGAAGTCAGGTTCTTCTCCTTTTCATTTTTGACTTTTTAGTGTTTTGGGTGGTTTGAATAAGTGGTTTGTTTTGTGGTTTTTAACTTTGCAAAAATTGCCTTATTTTGTTGTTTTGGTTAATTTTTGTGGTGATTTTTTTTTTTTGTTTTTGTTTTTTGGTATGATTTTTTGTTATTTTCAATTTTTTTTGTTGCGTAGTTATCGTGATTTGCTGGTTGTGGGCTCTGCTGAATCTTTTAATTGGTTGTTATTATTGGGTATTTTTTCTTTTAATGAAGTGTTTGTTTTGTTTTTTTTTTATTATTTTGTTATATTTTTTGTTATTTCTTATGTGTATGGGGGATTTTTGGRTTTTTTGAGTTTAGAGATATTGATGTTTTTTTTTAATGTTCCTTTGAGGATTACTTTTTTTTTGAAGGTTATTGTGTTGTTTGGTTCTTCTTTTTTTGTTGGTTTTTATTATTTATTTTTGTTGTTGTTTATGCCTTTGATGTCTTTGGGTGTGGGTTATTTGTTTTTTTTGGTTTCTATGATGAGTTTTAATTGTGGTTTTAAGTATTATGATTATTTTGTTTATGTTTTGTTTTGTATTGGGCTGTTGTCTTGTTTTTAGGTTTTTTGCTGTTTTAGTTTAATTTTTTAAAATTCCTAATTTGTAATTAGGGGATTAATCTCAGTTTGTTGTATTTGTTTTTTTTTGTTGTTTTGTTGTTTTTTTTTAGTCCTTTTTTATTTTTTGTTTTTTTTATGTTTTTTGTTTTATATGGGTTTTTTGATTATTCCTGGTTTGGTTGTTTGTTTTTTTTTGATTCTTTTAATTTTGTTTTTTTGTCTTTTATGAGTGTTTTTGTTATGGGGTTTATTTGTGTATCTGAATTGTTGAGTGGTTTAGTTTTTTATAGTTGCCTTGTAGTGTTTTTTAGTGTTTGTTTTTTTTATTCTGGTAGTTTTTTGATATTGTATGTTTTTTATGAGTTGACTATAGTACCTATTTTGTTTTGTTTGTTAGGGTATGGTCGTCAGGTGGAGAAGATTAGGGCTTGTTATTATTTAATTTTTTATACTTTATTTTTTGGGATGCCTTATTTGTTTTTGTATAGTCATGTTTTTTTTTTTTTGAATTTTGTTTATTATGATTTTTTTGTTTCTTATGAATTTATTTTTTTGTTAAGTTTGTGTTTTTTGGTAAAGTTCCCTGTTTATTTTTTTCATGTTTGATTGCCTAAGGTTCATGTTGAGGCCCCCACTAGTGCTAGAATGATTTTGGCTGGTGTTATGTTGAAGTTGGGGGGAGCAGGTGTTTATCGTATTAGTAAGTCTTTAAATTTTTTTGGTTTTGAAATGTTGATTTTTTTTTCTTTAATTAGGATGGTTTTTTGTTCTTTTATTTGTGTTGTTCAGAGGGATTGTAAGTCTTTGGCTGCCTATTCTTCTGTTTGTCATATGGGTTTTGTGTTGCTTTCTGAGATTAGTATGGTTTATTATGGTAAGTCTATAGCTTTGGTGATGATGTTGGCTCATGGTTATACTTCTGTTTTGATGTTTTATTTTATTGGTGAGTTTTATCATATTGCTAATAGGCGTTTAATTTATTATTTGCGTGGATATTTTAATGTTAGTATGTTGTTTTGTTTGATGTTTTGTTTGACTATG
			GTTTCTAATTTTAGTTTTCCTGTGTCTGTTTCTTTTTTTTCTGAGTATTTGATGTTGAATTTTTTTAGATCTGTTTTTTATGTTGGTTTTTTGTTTTTGTTTTTTTATTATTTGGTTTCTTTTTATTATTCTNTTTATATTTTGGTTTGTTTTTTGGTCGGCGGTAAGGTGAGTTATGTTTGTGATGGTCGTAGTGTAGTTTGTTTACCTTTGGTTTTTATGATATATAATTTTTTTTGGTTTATTTTTGTTATTTAATATGAATATTTTTTGTGGAATGACTTTTGGCAATAGTATGAAGCAGAGTATTATTAATACTGTGAATCATAAGACTATTGGTACTTATTATATTGTTTTAGGCTATTGGGCTGGTTTAGGTGGTTCTGTTTTATCTATGTTGATTCGTTTTGAGTTGTCTAGTCCTGGTGGTCATTTGTTTTTTGGAAGTGGTCAGGTTTATAATTCTGTTCTTACTATGCATGGTGTTTTGATGATTTTTTTTTTAGTTATGCCTATTTTGATTGGTGGTTTTGGTAATTGGATGTTGCCTTTGATGTTGGGGGCTCCTGAGATGGCGTTTCCTCGGGTAAATGCTTTATCTTTTTGGTTTACTTTTGTGGCTTTATTGATAGTTTATCAGTCTTTTTTTATTGGGGGTGGTCCTGGTAGGAGTTGGACTTTTTATCCTCCTCTTAGGGTTGAAGGTCAACCAGAATTGTCTTTAGATACTATGATTTTAGGTTTACATACTGTAGGAATTGGTTCTTTGTTGGGTGCTATTAATTTTATGGTAACTACTCAGAATATACGGTCTACTGCTGTGACTTTGGATCAAATTAGTATGTTTGTTTGGACTTCTTATTTGACTTCTTTTTTATTAGTTTTATCTGTGCCTGTTTTGGCTGGTTCTTTATTGTTTTTGTTGTTGGATCGTAATTTTAATACTTCTTTTTATGATACTAAGAAGGGGGGTAATCCTTTGTTGTATCAGCATTTGTTTTGATTTTTTGGTCATCCTGAGGTGTATGTTATTATTTTACCTGTTTTTGGTATTATTAGGGAGGCGGTTTTATTTTTGACTGATAAGGATCGTTTGTTTGGTCAGACTAGGATGACTTTTGCTTCTATTTGGATTGCTGTTTTAGGTACTTCTGTATGGGGYCATCATATGTATACGGCTGGTTTGGATATTGATACTCGTACTTATTTTAGTGCTGCTACTATGATTATTGCTATTCCTAGGGCTGTTAAGATTTTTAATTGATTGGGTACTTTTTTTGGTTCTAATCAAAARATGCAGCCATTATGATGTTGAACTTATAGTTTTATTTTTCTTTTTACTGTGGGTGGATTAAGTGGAATTATTTTGAGGGCTGCTAGTTTGGATATTATTTTGCATGATACTTATTATGTTGTGGCTCATTTTCATTATACTTTGAGTTTGGGTGCTATTTATGGTATTTTTTGTGGTTTTTGTTTGTGACTTCCTTATATGTACGGTATTTCTTTTGATAGGGTTATGATAATAGCTGTTTTTGTTTGTTTTTTTGTTGGTACTAATATAACGTTTTTTCCTATGCATTTTGCTGGTTTACAGGGTATGCCTCGTAAGATTTTGGATTATCCTGATTGTTATTCTACTTTTCAGATCATTTCTTCTTTAGGTTCTGTTATTACTTTTGTTGGTTTTGTTTTGTTTAATTATTTGTTGATTGATTCTATTTTTTTTTCTCGTTTTTTGGGAGTTTCTTTTTATAATTATCATAGTCCGGCTTATGCTTTAAATGTTCCTCCTTTGCCGGATTCTTTTACTGAAGAGGCTTTTATTATAGGTCTTCATTGGAAGATTATTAGTAAGGAYACTCCTTCTTACAGTTATCGTCGGGTTGGTTATGGTTATCATAGTAAGTAGTTTTTTTTGTAGATTTAGGTTAAATTAAAACTATTAGTTTTCAAAACTAAAGATTTTGTTCTATTAGAGCTTTTAAAAATAATGATTT
			TTGGGTTTTTGGGTTTTTTGTTTATTTTTTTTTATGTTAGGGTATTTTTTGCTTTTGTTTTTTTTTGTTTGAGTTTTTTGGATTGGGATCCGTTGAAAAGTTGTGTTATAATGTGTTTAGGTGTTATGTCTATAAGTTGTTATGTTTCTNTAGGTGTTCATGTATGGTATTCTTATTTTGTTGTTTTAATTTTTTTTAGTGGTATTTTTTCTTTGTTGACTTATTTTTGTAGTATGAGTAATTTTATTTTTTATTATAATTATTTTTTTTTTTTTTCTTTGTTTTTGGTTAGTTTTTTTTTTGTATTTGTTGTAGATTTTGATTTTTCTTTGTTTTTTTCTGATTTTAATTTTCTTTATGTTTGTTATGATTTTAGTTATTATTATGTTTTTTGAGTAGTTTTTATTTTGTTTTTATTTTTGATTTTGATTAGATTTAGACTTAATGGTTTCGGTTATATGCGTAGTTTGTAGTAGGATGAAATATAAAATAGATTTTACTATATCTGATTACGGCTCAGCTAGAATTATATTTTTTTGGATTTAGTTTAATTAAAATTTTTGTTTTTGGATCAAGAGATGTTTCCAAGGTTATTGCTATTTTTAATTCTTTAGTTTTTTTGCCTGCTAGTTTTACTTTAAGTTATATGTGGAATTTTGGTAGTATGTTAGGCATTATGTTGATGTCTCAGATTTTAACTGGTTTTTTTTTGACTTTTTATTATACGGCGGGGGAAGCTTTTAGGTCTGTTCAGTATATTATGTTTGAGGTTAATTTGGGCTGGTTGCTGCGTATTATGCATTCTAATGGGGCTTCTATGTTTTTTTTATTTATTTATTTACATATTTTTAAGGGTTTAATTTATGGTAGATATCGTCTTATTGGTGTGTGATTGAGTGGTATTTTTATTTATTTTTTATTAATAGGTATTGCCTTTACTGGTTATGTTTTGATTTGRGGCCAAATAAGTTATTGGGCGGCAGTAGTTATTACTAGTCTGATGACTTCTGTTCCTTATTTGGGCAAGTATTTGGTTTGATGGATTTGGGGGAGTTTTAGTGTTTGTGAGAACACTTTGAAGTTTTTTTATTCTGTTCATTTTATTTTACNTTGGTCTTTGATAGTTTTAGTTGTTTTTCATTTGTTTTTTTTGCATTTTACTGGTTCTAGTTCTAGTTTGTATTGTCATGGAGATTATGATAAGATTCATTTTTTTCCTAGTTTTTGATTGAAGGATGGTTTTGATATTTTTTTTTATTTTTTTTTGATTTTGTTTAGACTTTATTTTTCTTTTGATTTAAGTGATCCTATGATTTTTGTGGAGTCTGATTCTATGGCTAGTCCTGCGCATGTTGTACCTGAGTGGTATTTTTTATTCGCTTTTACTATTTTACGTTCTGTTCCTAGTAAGTTATTGGGGGTTATTTTAATATTTAGTTCTGTTTTTGTGTTAACTATTCTTATTTGACCTGGTAGTTATCGTTCTATTTTAGATAATTTTTTATATTTTTTTGTTATGTGTTTTGTTTGGGTTTTTTTTTGGTTAACTTGAGCTGGTCATTATCCTACTGATTATCCTTTTAACTATTTTAATTTGTTTTGTACTTTTTTTTATTTTTGTTGTATTTTTTTTGTTTGTTTGAYTAATTTTTTTAGTGATAAGTTGTTTAGTTAATTGTATTTTTAGTATAATAAGTATGGCAAATTTAGGTTTTGTTGGTTATTAATATAATTTTGTTGAAGTTTCGTAAATATCATAAAATGGAGTATAGTTATTATCCTTTGATAGTTGGGGTGGGTATTTTAGGTTTTGATGTTAGTTTGGTTTTATTTATAGGTATAGGTATGTTTTATTCTATTTTTATTTGTTTTTTGTATTTGGTTTATGTTTTTTTTTTGTGGATTAAGGATGTTATTTTAGAGGATATTAGTGGTCAATATTCTTTCTATGATTATCGTATGTTTAACCAAGGTTTTCGTTTGTTTCTTTTTAGTGAATT
			AACTTTGTTTGTTTCTATTTTTTGAACTTTTTTGGATACGGCTTTGTGTCCTTTAACTTGGTTAAGTGGGGTTTGGTCTCCATTGGGGATTTTATCACCTGNTTATTTGGGTTTGAATGGTATGGCTAGTTTATTTTTAATAATGAATAGGCAAGTTTTGAAGTATTCTCGTCGTTNNNNNNGTTTGAATAGYTCTAAGTGTGAAGAGTTTTTGTTAGTTTGTATTTTTATTGGAGTTGGTTTTTTGTGTTTTCAGTTTTATGAATATAATAACAATTCGTTTGTTATGAGTGATAGTGCTTATGGTAGTATTTTTTATATAGGTACTGGTTTGCATGGTTTGCATGTTTTTGTTGGTGTTTGTTTTCTTATTGTTAATTTTTTTCGTGTTAAGTTGTTCAACTTTAATTGATATCATATCCAGGCTTATGATATATCTATTGATTATTGGCGTTTTTTAGAGTGAATGTGAGGTGTTATGTTTTGTTTATTATATGTTTGAGGTTCTTAATTTCTTTGTTGTGGAGGGATATTTTACTTTTTACTTTTTTTTTACTTTTTTTTTATGATAATATTTTTTATTTATGTGTTTTGTTTTTTGATTTTAAGTTTTTAACATTTTTTCAATACACTRTATTCTATAGTGTTAGTAATTATTAGTATAATAATTACTAAAATAAATTCAATTCCCAGAGTATTATATTACTTAATAATATAATACTCTATTGGGAATTGAATTTAATATAAYGTAAATATCTCTCTCAAATAAAAAAAAGAAAAATTTATATATAAGTAATATAATAATAAATAAATTGTTGTTATTGTGTATATATTATAAATAAAATTATATTTGATTTGCATTCATAAGATATTTATACACGAGATTTGTTAAACTTTATAGTATAATAAGTATAGTCGTTTTAAGCACGGTTGGTTTTTAAGTTAGAATTTTTAGTATAATTTTTGGTACGGTTAATTGTTGATTAGCAGGTTTTGAAGTTCTTTTTTTTTTGAAATATGGTAGGATAAAGAAAAAAGTCTGTGAGATTCATATTTTCGAGGTAATCCATATTTAAAGGATTATTTTAAGTTTAGAATTTTTGACTCTTAATCAAAAGGTTTGTTTCTTTATTGTTTTTATTTTTTTTTTCTTTTTTATTTCTTTTTTTTAAATATGAGCGTTTAGTATTTATTTTGTTGGGTATTGAATTTTTGTTTTTTTCTCTGTTAGTTTATTATGTTTTTTTGTTTGAGTCTGTTATGTTTTTTTATTTTTTGTGTTTTGGTTTAATGTCTGGTGTGTTAGGTTTGGTGATTTTTTTTTTTTGTGTTAAGGGTTTTGGTGTAGATAAGGTTATGTTTTATTTTTTATAATTTTAAGTTTGATTTTGGTTTAGGTTGTATTAAGATAGTATTACTTATTTTTAGTTTACTTAGTGTGTTAATTTTTGTACACTGGTAGTTTTTTGATTGTTTTATTAACGTTCCAGAATAATCGGCTATGCGTTTTAATTTTTGACTCTATTTGTTGTGGTGCTATGAGTTTTTAGTTTGTTTTTATATTGTTTTTTGTAAAATATTTTAATTTTTTTTTTAGTTTCTTATGGTATCAAAAATTTGTTTTTTGAACTGGATTAGTACCCAGGTAATCAAAATTTAATAATTCGGGAGTAAAGTTTTATTTAAACCGAAAAAATATTGACTGACTTTAGATTTTTCTTTGGAATATGTGATTTGCTGGAGAGCCCTCTTTTTTGGTGAATTTTGTTGGCACATGTATGATTGTTTAGTTTTTATTTTATTTTGTAATGCTTTRTTGTTTTGGCATTAAAAACAGATATATATTTGGCTTATGAATTTATGTTTCATGTGTTACTATTATGAATTTTTTTTGGATTAGTTTTTTATTTTTTTTTGAAATTGGAAAAGAAAGTAATTTTTTCTTAATGTTTTAATGAATTTAATAAATAAGGTGGTACAAACCATCCGTCAATGGCCTA
			AAGGGGCGTAAGTTGTAGTATGGTAGAAGTAAGGAAACTTGTTTCTATTTTTTGAAGTTTTAGTTTATTTTTTTTTAGAATAAAGAATTGTAAATTCTTAGGATTTTGCTTTGGTTATTTTTTATTATTTGGGGTTGTTGGTTATGATTGTTTTTATTTTGCAGGCTATTGCCTTTTTAGTTTTGTTAGAGCGTCATTTTTTGGGTGGTTCCCAGTGTCGTGTTGGTCCTAATAAGGTGGGTTATTGTGGTGTTTTGCAGGCTTTATTTGATGGCTTAAAGTTGTTAAAGAAGGAGCAGTTGTTGTTGTGTTTTTCTTCTTGGTTATCTTTTTTGTTTATGCCTATTTGTGGTTTTGTTTTGATGGTTTTTTTTTGATTTACTTTACCTTATTTTTTTTCTTTTTTGTCTTTTGAATATTCTGGTGTTTTTTTGTTTTGTCTTATAGGAGTTTCTGTTTATTTTATTATGCTTTCTGGTGTTTTTAGTGGTAGTAAGTATTCTCTTATTGGTGGGTTGCGTGCTTGTGTTCAGAGTTATTCTTATGAGATTGCTTTTTCTATTTATTTGTTAGTTTTTTTGTTGTTTAATAAGGGTTTATGTTTGTCTTTTAGTTTTTGTTTATTTTTTTTTTTGTTTTTTTTTCCTTTTTTTTGTTTGGTTCTTGTTGATTTGCATCGGGCCCCTTTTGATCTTTCTGAGTGTGAAAGTGAGCTGGTAAGGGGGTTTAATGTTGAGTACTCTGGAGTTGGTTTTGCTGCTTTGTTTTTAGGGGAGTATGGTAATTTACTTTATTTTGGTTGTTTGACTTCTAGTTTGTTTTTTGGTATAAGTTTTTTTTTTTTTTATTTTATTGTGTGCATGATTGTTTTTTCTCGTAGAGCTTATCCTCGTTTTCGTTTTGATAAGTTGATGGGTGTTTGTTGGTTTTTGTTTTTGCCTATTGGTTTTTATTTTTTTGGTTTGTCTTTTGTTGTTTTTATGTTGTGCTTATTTAGTTTAATTTTTTAGAATTATATTTTGAAAAGATATGGGTATTTTTAGGCARTTTTGTTATTTTTTTTTATTTGATTTTGATTGGTTTTTTATTTGTTTTATATGGAGTTGAGTAAGTTTAGTAGTTTGGGAATTTTAGGTGTTTTTGTTAATGTTTTAGTTTCTAGATTTTCTCATCAGGGTTTTCAGTCTAAYGTTTTTTTTAAGTTTGTTGTTTTTTTTCTCTTGGTTTTTTGAATGAGAGGGTTATTGTTTCCTTTGTTTAGTCCTTGAGCTTGTGTGGGTTTTTTGTTTTTTATTACTAATTTTTCTTGATTGGGTGTTCGTACTTTTACTTTAGCTGTTGATAGTTTTTTAATTTTTTTTGAAAGGGATCATTCTTGGGAGTGGTTTTCTAGGTTAGTTATGTTTTTTTCTCATTGGTTAAGATTTTTGATGAGGGGGGTAGCTTTAACTTTGCGTATTAGTATTATTTTTTTAATTGGTCATTTTTTAATGTTTACTGTTTTGGATATGAGTGTATTTTATTCTTTGTTTTTTTTGTTGTTAGTTGTTCCGGTGGAGTTGTTTTTTGCTTTTTTACAGAGTTATATTTTTTTGACTTTGGTTTGTATGTTTTTACTTAATATGATTTAGTTTAAGGGTGGTTTTGTTATAGTAGTTTAATTTTAGAATTTTGTTTTGATRGGACAGAGGTTATTATAATTTTTTTGTGGCTTTTTAGTATTATTTTGGTATTTTTGTTTTCCAAACAAAGGGTTCTTAAGCTAATAATTTATTTGCAGAATTATGTGTTTCCTATTCCCGGAAATTCTTATGTATTTTGTTGTTATTATATTCATAATTACTATTCTCACATTATTTTTTTTGGTTTTTTTGTAATGTTTTTGGTTAGTGGCGGGATTTATTTTTTTGGTAATTCTTTTAAGTTTAATTTGAAGCGTAGAGATAGTCGTATAATTGAGTTAATTTTACAGGTGTTAATTGTTAATTTTTTAATTAYGA
			TGGCTGGTCCTGGTTTTTGGTTGATTCAATATCAGGGACGTATATTTCGTCAATCTGAGTTGACTTTGAAGGTTATTGGTCACCAATGGTATTGAAGTTATGAATATGGAGATAGTGGNAAATTNTGTTTTGATTCATTTATGAAGTCTTTAGATGATTTGTCTTTAGGGGATTTTCGGTTATTTGATGTTGATAATCGGTGTGTTTTGCCTGTAGGTGTAAATGTTGGTGTGTATTGTACTTCTAGTGATGTTATTCATTCTTTTGCGATTCCTAAGTGTTTTATTAAGATGGATGCTTTAAATGGTTTGTTAACTAAGGTTACTTGTAGTTTTTCTTGTTCTGGTTTGTTTTTTGGGCAGTGTTCTGAAATTTGTGGTGCTAATCATAGGTTTATGCCTATTGTGTTGGAGTTGACTTCTTTGGAGTGTTGGAAGGGTTGATCAGTAAATTATTTATTGGGTTAAATTTTCTAGTTTAATTATATTTAAAATATTTAGTTGTGGTCTAAAAGATTTGAAAATTTTTGTTTTTTAAGTTTTATTATTTGGTATTGCATATCAGTAGAAGTTTTTATCATAGNTATGAGTAATAGAATTAAAATGGTTAAATTGAATTTGTTTTTTTTTTACGAAATTAATAATATTTTTATTTAGTATTGATATAACGTATTTTTATTTCTGTTTATTTGTTATTTATAGGTTAAGTTATATTATTTTTTGTTTGTAAANNNNNNAAATTTTTGTTGTTGTTTTATAAATGTTGTGTGTTTTACATAGATTTTTATTTTTTTTTTTTTTTTTTTTTTTTGATTAATTTTTTAATTGATTTATGATTTTTACTTTAGTAATTTTTATTGTTTTGATAGNNNNNNNNNNNNATTTATGTTTTTGAACTGGTTTTGTTGCTAAATGTTTATTAAAAACTTAGGTTTTTATGTAAAATTGTCTTCTGCTCTATGAGTTTTTAAATGGCAGCCTTAGCGTGATGGYATAAAAGTAGCGTAAGTGATTTGTTTTTTTAATGGTTTCAAGTATGAATGAAGTTTTTAGCAGCTTTTTTNTTTACTTTTTGTTTGAATTATTTTTTTAATTAAAAATTATTAGTTAAGGTATTACAAAGATAAGTCTTCGGAAATTTTGTTTTGAATTTTGAAATTTTTATTTTTAATTTTTTCTTGGGGATGGATTTTAAGAAAGTTTTATACTATTGTTATTATTAAAAATTACTCCGGAGTTAACAGGGTTGTAGACATATAAATAGGTTTTTATATTAGTGTGCTGCGCTACATCGATGTTGTATATTTTTTTTGATAATGGAGAGGTTTTTTTTGTTTTGAGACTGTTCTTCTTGTATAAAAAATTGACTTGATATTAGTTTAGTTCGTCGTGAGACAGAGCGGTTTATCTTGTGTATTTTTGGTGCTTGGCGGTGTTAGTACGAAAGGAATGCAATGTGGGTTTATATTTATGACTTTTTTATTTTGATGGATTTTTTCTTTTTTTAAATTTTATTGTTATTTTTTTTTTTTCTTTTTTGGTTCCTTTTGGTATGTATTTGTTGTCTTTTTTTGTGTCTTTTAAGGATTTTTATGGTGCTAAATTAAGTTCTTATGAGTGTGGTTTTGATGTTGTGAAGAAGGTTCATGTTGGTTTTAATTTGGTTTTTTTTTCTATTGTTTTGTTATTTGTTGTTTTTGAGTTGGAAGTTTTGATTTTTATTATTTTGATTCAGGGTGATTTTTATAGTTTGTTGTCTTTTTTTGTTTTTTTTTTTTATGTTGTTTTTAGTTTTTATATGGAGTGGTGTTTTGGTAAGTTGATTTGGTTTTGTTAGGGGTTTTTAGTATAATTTTTAATACTTTTGATTGCAGATCATTTAATTTATAGCCTTGAGTTAATTTTTTAAGTTTTGAAAACTTTTATTAGATTTTTGGTCTTTAACTTGTTTTTTTTTTTGCTGAAATAGTTTAAGTTTTAAAATGAGATGTTAGGGGCGTT
			TGGATTTTTTCAGTTTTTTTAAAGATTTAGTATATGTTTTTTTGAGTATTATTTGTTGTCTGCAAATAGGATTTGATCTTTTTGGTCTTTTAGTTTATTTTGGAATTTTTTATTTACTATAAAAAGGTTTTGTAGACTTTTGTTATTGTTTGTTTGATATGTTCTTATTTTTTATTTTTTTTTGGTTGTTATTWTTTTGTTTGTTCCTTATGGTAAGTGGAGTTATAGTTTTGGTTTTAGTGATTATTTTAATTTTACTTTTATTTATAATTTTGAGGTTTGTTTGTTTTTTTTAGTTTTGTTGTTGGTTTCTTTTATGGTTTTTGTTTATGGTTCTTTTTATATGGTTGGGGTTTCTCGTTTGTTTTATTTTTTTTTTTTTTTNTTTTTGTTTGTGTTGAGGATGGGTGGTTTGATTGTTTTTAGGGGTAGTATTGTTTTAACTTTGGTTTTTTGAGATTTTTTGGGGGTTAGTAGTTTTTTTTTGGTTTTGTTTTATGGTAATGTTAGTGCTCGGAGGGGTGCTATGAGTACTGTGTTTACTAATCGTATTGGTGATTTTTGTATTTTTTTGTTTTTTAATGGTTTTGTTTTGTTTTCTATGAGTTTTTTGTCTTATCAGTTTTTTGGTTCTTTGTTAGTTTTTATGTTGTTTGTTTCTTCTATTATTAAGGGTGGTCAGTATCCTTTTGGTAGCTGGTTGCCTAAGGCTATGGCGGCTCCTACTCCTGTTAGTTGTTTGGTTCATAGTAGTACTTTAGTTACTGCTGGTGTTATGTTGATGGATTGTTATGTTTATGTTTCTTTGAATTCTGATGTTTTGTCTTTTGTTTTTTATGTTGGTTTTTTTACTATGGTTTTTTCTGGTTTTTGTGCTTTGGTAGAGGAGGATGCTAAGAAGATTGTTGCTTTGAGTACTATGTCTCAAATTGGTTTTTGTTTTTTGGCTATTGGTAGGGGTTTGCATTATTTGTCTTATGTTCATATGATTAGACATTCTTTTTTTAAGAGGTTATTGTTTATGCAGATGGGTTATTTGATTTTTATTAATTTTGGTCAACAGGATTATCGTGGTTATTCTTTTTTTGGTTTTTGTGCTCCGGTTTTGGTTCAGTTGCAGATTTTTTTATCTGTGTTTTGTTTGTGTGGTTTGTTGTTTACTAGGGGTAGTTGTAGTAAGGAATATTTTATGTCTCGTTTTTATTATGATTCTTATGGTTTTTTTTTAGTTTTTTTTTATTTTTTTGGTGTATTTTTGACTTTTTGTTATTGTTATCGGATGTTTTTTTTGTTTCGTGTGGGAGCTTNTGGTTTTGATTATGTGGGTTTTTCTAGTAAGTTGTTTTATTTTTCTTGTTTTTTTTTGGTTTTTTTTTCTGTTGTTTTTACTTTTTGGTGGGTTTTTAGTTTGTTGTCTTTTTCTGTGGCTTTTAATCGTTTTGAGTTTTTGGTTGTTTATTTTTATTTGTTTTTTGTTTATTGTTTTTGTGGTTATTTTTTTCGTTATTTTGTGGTTGAGTTTAAGGGTAAATTTTTTATAGACCATTATGCTTGTTTTATTTATAAGATTTTTCCTAGYTTTTTTTATTTTGATGTTTTTATTATGGGTTTTAATTATTTTTTTTTTGGTTTATTTCGTTTATTTTCTTTTTTTTTTTTTTCTTTGTTTCGGGGGTTTT
		</sequence>
		<sequence>
			<taxon idref="Onchocerca_vulvulus_SRR2924722"/>
			NNAATATTAGTATAATTTTATTATTTTTAATTTTCGATTAAAAGATTTTTTATTATTAGTAGGTTTTTTGTTAGTTTTCTAAACTGATTTTGAGTTTTTTGCTCGTCTATTTTGTTATTTTTTGTTTTTTTTTTATTATTGTTTTTNNGTTTTATTAATTTTTGTGTTGTTGATTATATTGTTTGGTGGAGGATTTTTGTTATTTGTACTTTTGTTTTTGTTTTTTTTGTTGGTGGTGAGTTGGGATTTAGAAGTTGTTTGGTTAATTATTATGTTATTCAAGAAGTTTGTGGTTATTATTTTTTGGTTTTTGATGGTTGGAAGTTGCAATTTTTATTGCTTATGTTGAAGTCAGGTTCTTCTCCTTTTCATTTTTGACTTTTTAGTGTTTTGGGTGGTTTGAATAAGTGGTTTGTTTTGTGGTTTTTAACTTTGCAAAAATTGCCTTATTTTGTTGTTTTGGTTAATTTTTGTGGTGATTTTTTTTTTTTGTTTTTGTTTTTTGGTATGATTTTTTGTTATTTTCAATTTTTTTTGTTGCGTAGTTATCGTGATTTGCTGGTTGTGGGCTCTGCTGAATCTTTTAATTGGTTGTTATTATTGGGTATTTTTTCTTTTAATGAAGTGTTTGTTTTGTTTTTTTTTTATTATTTTGTTATATTTTTTGTTATTTCTTATGTGTATGGGGGATTTTTGGRTTTTTTGAGTTTAGAGATATTGATGTTTTTTTTTAATGTTCCTTTGAGGATTACTTTTTTTTTGAAGGTTATTGTGTTGTTTGGTTCTTCTTTTTTTGTTGGTTTTTATTATTTATTTTTGTTGTTGTTTATGCCTTTGATGTCTTTGGGTGTGGGTTATTTGTTTTTTTTGGTTTCTATGATGAGTTTTAATTGTGGTTTTAAGTATTATGATTATTTTGTTTATGTTTTGTTTTGTATTGGGCTGTTGTCTTGTTTTTAGGTTTTTTGCTGTTTTAGTTTAATTTTTTAAAATTCCTAATTTGTAATTAGGGGATTAATCTCAGTTTGTTGTATTTGTTTTTTTTTGTTGTTTTGTTGTTTTTTTTTAGTCCTTTTTTATTTTTTGTTTTTTTTATGTTTTTTGTTTTATATGGGTTTTTTGATTATTCCTGGTTTGGTTGTTTGTTTTTTTTTGATTCTTTTAATTTTGTTTTTTTGTCTTTTATGAGTGTTTTTGTTATGGGGTTTATTTGTGTATCTGAATTGTTGAGTGGTTTAGTTTTTTATAGTTGYCTTGTAGTGTTTTTTAGTGTTTGTTTTTTTTATTCTGGTAGTTTTTTGATATTGTATGTTTTTTATGAGTTGACTATAGTACCTATTTTGTTTTGTTTGTTAGGGTATGGTCGTCAGGTGGAGAAGATTAGGGCTTGTTATTATTTAATTTTTTATACTTTATTTTTTGGGATGCCTTATTTGTTTTTGTATAGTCATGTTTNNNNNNNNNNGAATTTTGTTTATTATGATTTTTTTGTTTCTTATGAATTTATTTTTTTGTTAAGTTTGTGTTTTTTGGTAAAGTTCCCTGTTTATTTTTTTCATGTTTGATTGCCTAAGGTTCATGTTGAGGCCCCYACTAGTGCTAGAATGATTTTGGCTGGTGTTATGTTGAAGTTGGGGGGAGCRGGTGTTTATCGTATTAGTAAGTCTTTAAATTTTTTTGGTTTTGAAATGTTGATTTTTTTTTCTTTAATTAGGATGGTTTTTTGTTCTTTTATTTGTGTTGTTCAGAGGGATTGTAAGTCTTTGGCTGCCTATTCTTCTGTTTGTCATATGGGTTTTGTGTTGCTTTCTGAGATTAGTATGGTTTATTATGGTAAGTCTATAGCTTTGGTGATGATGTTGGCTCATGGTTATACTTCTGTTTTGATGTTTTATTTTATTGGTGAGTTTTATCATATTGCTAATAGRCGTTTAATTTATTATTTGCGTGGATATTTTAATGTTAGTATGTTGTTTTGTTTGATGTTTTGTTTGACTATG
			GTTTCTAATTTTAGTTTTCCTGTGTCTGTTTCTTTTTTTTCTGAGTATTTGATGTTGAATTTTTTTAGATCTGTTTTTTATGTTGGTTTTTTGTTTTTGTTTTTTTATTATTTGGTTTCTTTTTATTATTCTGTTTATATTTTGGTTTGTTTTTTGGTCGGCGGTAAGGTGAGTTATGTTTGTGATGGTCGTAGTGTAGTTTGTTTACCTTTGGTTTTTATGATATATAATTTTTTTTGGTTTATTTTTGTTATTTAATATGAATATTTTTTGTGGAATGACTTTTGGCAATAGTATGAAGCAGAGTATTATTAATACTGTGAATCATAAGACTATTGGTACTTATTATATTGTTTTAGGCTATTGGGCTGGTTTAGGTGGTTCTGTTTTATCTATGTTGATTCGTTTTGAGTTGTCTAGTCCTGGTGGTYATTTGTTTTTTGGAAGTGGTCAGGTTTATAATTCTGTTCTTACTATGCATGGTGTTTTGATGATTTTTTTTTTAGTTATGCCTATTTTGATTGGTGGTTTTGGTAATTGGATGTTGCCTTTGATGTTGGGGGCTCCTGAGATGGCGTTTCCTCGGGTAAATGCTTTATCTTTTTGGTTTACTTTTGTGGCTTTATTGATAGTTTATCAGTCTTTTTTTATTGGGGGTGGTCCTGGTAGGAGTTGGACTTTTTATCCTCCTCTTAGGGTTGAAGGTCAACCAGAATTGTCTTTAGATACTATGATTTTAGGTTTACATACTGTAGGAATTGGTTCTTTGTTGGGTGCTATTAATTTTATGGTAACTACTCAGAATATACGGTCTACTGCTGTGACTTTGGATCAAATTAGTATGTTTGTTTGGACTTCTTATTTGACTTCTTTTTTATTAGTTTTATCTGTGCCTGTTTTGGCTGGTTCTTTATTGTTTTTGTTGTTGGATCGTAATTTTAATACTTCTTTTTATGATACTAAGAAGGGGGGTAATCCTTTGTTGTATCAGCATTTGTTTTGATTTTTTGGTCATCCTGAGGTGTATGTTATTATTTTACCTGTTTTTGGTATTATTAGGGAGGCGGTTTTATTTTTGACTGATAAGGATCGTTTGTTTGGTCAGACTAGGATGACTTTTGCTTCTATTTGGATTGCTGTTTTAGGTACTTCTGTATGRGGCCATCATATGTATACGGCTGGTTTGGATATTGATACTCGTACTTATTTTAGTGCTGCTACTATGATTATTGCTATTCCTAGGGCTGTTAAGATTTTTAATTGATTGGGTACTTTTTTTGGTTCTAATCAAAAGATGCAGCCATTATGATGTTGAACTTATAGTTTTATTTTTCTTTTTACTRTGGGTGGATTAAGTGGAATTATTTTGAGGGCTGCTAGTTTGGATATTATTTTGCATGATACTTATTATGTTGTGGCTCATTTTCATTATACTTTGAGTTTGGGTGCTATTTATGGTATTTTTTGTGGTTTTTGTTTGTGACTTCCTTATATGTACGGTATTTCTTTTGATAGGGTTATGATAATAGCTGTTTTTGTTTGTTTTTTTGTTGGTACTAATATAACGTTTTTTCCTATGCATTTTGCTGGTTTACAGGGTATGCCTCGTAAGATTTTGGATTATCCTGATTGTTATTCTACTTTTCAGATCATTTCTTCTTTAGGTTCTGTTATTACTTTTGTTGGTTTTGTTTTGTTTAATTATTTGTTGATTGATTCTATTTTTTTTTCTCGTTTTTTGGGAGTTTCTTTTTATAATTATCATAGTCCGGCTTATGCTTTAAATGTTCCTCCTTTGCCGGATTCTTTTACTGAAGAGGCTTTTATTATAGGTCTTCATTGGAAGATTATTAGTAAGGATACTCCTTCTTACAGTTATCGTCGGGTTGGTTATGGTTATCATAGTAAGTAGTTTTTTTTGTAGATTTAGGTTAAATTAAAACTATTAGTTTTCAAAACTAAAGATTTTGTTCTATTAGAGCTTTTAAAAATAATGATTT
			TTGGGTTTTTGGGTTTTTTGTTTATTTTTTTTTATGTTAGGGTATTTTTTGCTTTTGTTTTTTTTTGTTTGAGTTTTTTGGATTGGGATCCGTTGAAAAGTTGTGTTATAATGTGTTTAGGTGTTATGTCTATAAGTTGTTATGTTTCTTTAGGTGTTCATGTATGGTATTCTTATTTTGTTGTTTTAATTTTTTTTAGTGGTATTTTTTCTTTGTTGACTTATTTTTGTAGTATGAGTAATTTTATTTTTTATTATAATTATTTTTTTTTTTTTTCTTTGTTTTTGGTTAGTTTTTTTTTTGTATTTGTTGTAGATTTTGATTTTTCTTTGTTTTTTTCTGATTTTAATTTTNTTTATGTTTGTTATGATTTTAGTTATTANTATGTTTTTTGAGTAGTTTTTATTTTGTTTTTATTTTTGATTTTGATTAGATTTAGACTTAATGGTTTCGGTTATATGCGTAGTTTGTAGTAGGATGAAATATAAAATAGATTTTACTATATCTGATTACGGCTCAGCTAGAATTATATTTTTTTGGATTTAGTTTAATTAAAATTTTTGTTTTTGGATCAAGAGATGTTTCCAAGGTTATTGCTATTTTTAATTCTTTAGTTTTTTTGCCTGCTAGTTTTACTTTAAGTTATATGTGGAATTTTGGTAGTATGTTAGGCATTATGTTGATGTCTCAGATTTTAACTGGTTTTTTTTTGACTTTTTATTATACGGCGGGGGRAGCTTTTAGGTCTGTTCAGTANATTATGTTTGAGGTTAATTTGGGCTGGTTGCTGCGTATTATGCATTCTAATGGGGCTTCTATGTTTTTTTTATTTATTTATTTACATATTTTTAAGGGTTTAATTTATGGTAGATATCGTCTTATTGGNGTGTGATTGAGTGGTATTTTTATTTATTTTTTATTAATAGGTATTGCCTTTACTGGTTATGTTTTGATTTGAGGCCAAATAAGTTATTGGGCGGCAGTAGTTATTACTAGTCTGATGACTTCTGTTCCTTATTTGGGCAAGTATTTGGTTTGATGGATTTGGGGGAGTTTTAGTGTTTGTGAGAACACTTTGAAGTTTTTTTATTCTGTTCATTTTATTTTACNNNNNNNTTTGATAGTTTTAGTTGTTTTTCATTTGTTTTTTTTGCATTTTACTGGTTCTAGTTCTAGTTTGTATTGTCATGGAGATTATGATAAGATTCATTTTTTTCCTAGTTTTTGATTGAAGGATGGTTTTGATATTTTTTTTTATTTTTTTTTGATTTTGTTTAGACTTTATTTTTCTTTTGATTTAAGTGATCCTATGATTTTTGTGGAGTCTGATTCTATGGCTAGTCCTGCGCATGTTGTACCTGAGTGGTATTTTTTATTCGCTTTTACTATTTTACGTTCTGTTCCTAGTAAGTTATTGGGGGTTATTTTAATATTTAGTTCTGTTTTTGTGTTAACTATTCTTATTTGACCTGGTAGTTATCGTTCTATTTTAGATAATTTTTTATATTTTTTTGTTATGTGTTTTGTTTGGGTTTTTTTTTGGTTAACTTGAGCTGGTCATTATCCTACTGATTATCCTTTTAACTATTTTAATTTGTTTTGTACTTTTTTTTATTTTTGTTGTATTTTTTTTGTTTGTTTGATTAATTTTTTTAGTGATAAGTTGTTTAGTTAATTGTATTTTTAGTATAATAAGTATGGCAAATTTAGGTTTTGTTGGTTATTAATATAATTTTGTTGAAGTTTCGTAAATATCATAAAATRGAGTATAGTTATTATCCTTTGATAGTTGGGGTGGGTATTTTAGGTTTTGATGTTAGTTTGGTTTTATTTATAGGTATAGGTATRTTTTATTCTATTTTTATTTGTTTTTTGTATTTGGTTTATGTTTTTTTTTTGTGGATTAAGGATGTTATTTTAGAGGATATTAGTGGTCAATATTCTTTCTATGATTATCGTATGTTTAACCAAGGTTTTCGTTTGTTTCTTTTTAGTGAATT
			AACTTTGTTTGTTTCTATTTTTTGAACTTTTTTGGATACGGCTTTGTGTCCTTTAACTTGGTTAAGTGGGGTTTGGTCTCCATTGGGGATTTTATCACCTGATTATTTGGGTTTGAATGGTATGGCTAGTTTATTTTTAATAATGAATAGGCAAGTTTTGAAGTATTCTCGTCGTTATTTNTGTTTGAATAGYTCTAAGTGTGAAGAGTTTTTGTTAGTTTGTATTTTTATTGGAGTTGGTTTTTTGTGTTTTCAGTTTTATGAATATAATAACAATTCGTTTGTTATGAGTGATAGTGCTTATGGTAGTATTTTTTATATAGGTACTGGTTTGCATGGTTTGCATGTTTTTGTTGGTGTTTGTTTTCTTATTGTTAATTTTTTTCGTGTTAARTTGTTCAACTTTAATTGATATCATATCCAGGCTTATGATATATCTATTGATTATTGGCGTTTTTTAGAGTGAATGTGAGGTGTTATGTTTTGTTTATTATATGTTTGAGGTTCTTAATTTCTTTGTTGTGGAGGGATATTTTACTTTTTACTTTTTTTTTACTTTTTTTTTATGATAATATTTTTTATTTATGTGTTTTGTTTTTTGATTTTAAGTTTTTAACATTTTTTCAATACACTRTATTCTATAGTGTTAGTAATTATTAGYATAATAATTACTAAAATAAATTCAATTCCCAGAGTATTATATTACTTAATAATATAATACTCTATTGGGAATTGAATTTAATATAATGTAAATATCTCTCTCAAATAAAAAAAAGAAAAATTTATATATAAGTAATATAATAATAAATAAATTRTTGTTATTGTGTATATATTATAAATAAAATTATATTTGATTTGCATTCATAAGATATTTATACACGAGATTTGTTAAACTTTATAGTATAATAAGTATAGTCGTTTTAAGCACGGTTGGTTTTTAAGTTAGAATTTTTAGTATAATTTTTGGTACGGTTAATTGTTGATTAGCAGGTTTTGAAGTTCTTTTTTTTTTGAAATATGGTAGGATAAAGAAAAAAGTCTGTGAGATTCATATTTTCGAGGTAATCCATATTTAAAGGATTATTTTAAGTTTAGAATTTTTGACTCTTAATCAAAAGGTTTGTTTCTTTATTGTTTTTATTTTTTTTTTCTTTTTTATTTCTTTTTTTTAAATATGAGCGTTTAGTATTTATTTTGTTGGGTATTGAATTTTTGTTTTTTTCTCTGTTAGTTTATTATGTTTTTTTGNNNNNGTCTGTTATGTTTTTTTATTTTTTGTGTTTTGGTTTAATGTCTGGTGTGTTAGGTTTGGTGATTTTTTTTTTTTGTGTTAAGGGTTTTGGTGTAGATAAGGTTATGTTTTATTTTTTATAATTTTAAGTTTGATTTTGGTTTAGGTTGTATTAAGATAGTATTACTTATTTTTAGTTTAYTTAGTGTGTTAATTTTTGTACACTGGTAGTTTTTTGATTGTTTTATTAACGTTCCAGAATAATCGGCTATGCGTTTTAATTTTTGACTCTATTTGTTGTGGTGCTATGAGTTTTTAGTTTGTTTTTATATTGTTTTTTGTAAAATATTTTAATTTTTTTTTTAGTTTCTTATGGTATCAAAAATTTGTTTTTTGAACTGGATTAGTACCCAGGTAATCAAAATTTAATAATTCGGGAGTAAAGTTTTATTTAAACCGAAAAAATATTGACTGACTTTAGATTTTTCTTTGGAATATGTGATTTGCTGGAGAGYCCTCTTTTTTGGTGAATTTTGTTGGCACATGTATGATTGTTTAGTTTTTATTTTATTTTGTAATGCTTTRTTGTTTTGGCATTAAAAACAGATATATATTTGGCTTATGAATTTATGTTTCATGTGTTACTATTATGAATTTTTTTTGGATTAGTTTTTTATTTTTTTTTGAAATTGGAAAAGAAAGTAATTTTTTCTTAATGTTTTAATGAATTTAATAAATAAGGTGGTACAAACCATCCGTCAATGGCCTA
			AAGGGGCGTAAGTTGTAGTATGGTAGAAGTAAGGAAACTTGTTTCTATTTTTTGAAGTTTTAGTTTATTTTTTTTTAGAATAAAGAATTGTAAATTCTTAGGATTTTGCTTTGGTTATTTTTTATTATTTGGGGTTGTTGGTTATGATTGTTTTTATTTTGCAGGCTATYGCCTTTTTAGTTTTGTTAGAGCGTCATTTTTTGGGTGGTTCYCAGTGTCGTGTTGGTCCTAATAAGGTGGGTTATTGTGGTGTTTTGCAGGCTTTATTTGATGGCTTAAAGTTGTTAAAGAAGGAGCAGTTGTTGTTGTGTTTTTCTTCTTGGTTATCTTTTTTGTTTATGCCTATTTGTGGTTTTGTTTTGATGGTTTTTTTTTGATTTACTTTACCTTATTTTTTTTCTTTTTTGTCTTTTGAATATTCTGGTGTTTTTTTGTTTTGTCTTATAGGAGTTTCTGTTTATTTTATTATGCTTTCTGGTGTTTTTAGTGGTAGTAAGTATTCTCTTATTGGTGGGTTGCGTGCTTGTGTTCAGAGTTATTCTTATGAGATTGCTTTTTCTATTTATTTGTTAGTTTTTTTGTTGTTTAATAAGGGTTTATGTTTGTCTTTTAGTTTTTGTTTATTTTTTTTTTTGTTTTTTTTTCCTTNNNTTTGTTTGGTTCTTGTTGATTTGCATCGGGCCCCTTTTGATCTTTCTGAGTGTGAAAGTGAGCTGGTAAGGGGGTTTAATGTTGAGTACTCTGGAGTTGGTTTTGCTGCTTTGTTTTTAGGGGAGTATGGTAATTTACTTTATTTTGGTTGTTTGACTTCTAGTTTGTTTTTTGGTATAAGTTTTTTTTTTTTTTATTTTATTGTGTGCATGATTGTTTTTTCTCGTAGAGCTTATCCTCGTTTTCGTTTTGATAAGTTGATGGGTGTTTGTTGGTTTTTGTTTTTGCCTATTGGTTTTTATTTTTTTGGTTTGTCTTTTGTTGTTTTTATGTTGTGCTTATTTAGTTTAATTTTTTAGAATTATATTTTGAAAAGATATGGGTATTTTTAGGCAATTTTGTTATTTTTTTTTATTNNATTTTGATTGGTTTTTTATTTGTTTTATATGGAGTTGAGTAAGTTTAGTAGTTTGGGAATTTTAGGTGTTTTTGTTAATGTTTTAGTTTCTAGATTTTCTCATCAGGGTTTTCAGTCTAACGTTTTTTTTAAGTTTGTTGTTTTTTTTCTCTTGGTTTTTTGAATGAGAGGGTTATTGTTTCCTTTGTTTAGTCCTTGAGCTTGTGTGGGTTTTTTGTTTTTTATTACTAATTTTTCTTGATTGGGTGTTCGTACTTTTACTTTAGCTGTTGATAGTTTTTTAATTTTTTTTGAAAGGGATCATTCTTGGGAGTGGTTTTCTAGGTTAGTTATGTTTTTTTCTCATTGGTTAAGATTTTTGATGAGGGGGGTAGCTTTAACTTTGCGTATTAGTATTATTTTTTTAATTGGTCATTTTTTAATGTTTACTGTTTTGGATATGAGTGTATTTTATTCTTTGTTTTTTTTGTTGTTAGTTGTTCCGGTGGAGTTGTTTTTTGCTTTTTTACAGAGTTATATTTTTTTGACTTTGGTTTGTATGTTTTTACTTAATATGATTTAGTTTAAGGGTGGTTTTGTTATAGTAGTTTAATTTTAGAATTTTGTTTTGATGGGACAGAGGTTATTATAATTTTTTTGTGGCTTTTTAGTATTATTTTGGTATTTTTGTTTTCCAAACAAAGGGTTCTTAAGCTAATAATTTATTTGCAGAATTATGTGTTTCCTATTCCYGGAAATTCTTATGTATTTTGTTGTTATTATATTCATAATTAYTATTCTCACATTATTTTTTTTGGTTTTTTTGTAATGTTTTTGGTTAGTGGCGGGATTTATTTTTTTGGTAATTCTTTTAAGTTTAATTTGAAGCGTAGAGATAGTCGTATAATTGAGTTAATTTTACAGGTGTTAATTGTTAATTTTTTAATTATGA
			TGGCTGGTCCTGGTTTTTGGTTGATTCAATATCAGGGACGTATATTTCGTCAATCTGAGTTGACTTTGAAGGTTATTGGTCACCAATGGTATTGAAGTTATGAATATGGAGATAGTGGAAAATTATGTTTTGATTCATTTATGAAGTCTTTAGATGATTTGTCTTTAGGGGATTTTCGGTTATTTGATGTTGATAATCGGTGTGTTTTGCCTGTAGGTGTAAATGTTGGTGTGTATTGTACTTCTAGTGATGTTATTCATTCTTTTGCGATTCCTAAGTGTTTTATTAAGATGGATGCTTTAAATGGTTTGTTAACTAAGGTTACTTGTAGTTTTTCTTGTTCTGGTTTGTTTTTTGGGCAGTGTTCTGAAATTTGTGGTGCTAATCATAGGTTTATGCCTATTGTGTTGGAGTTGACTTCTTTGGAGTGTTGGAAGGGTTGATCAGTAAATTATTTATTGGGTTAAATTTTCTAGTTTAATTATATTTAAAATATTTAGTTGTGGTCTAAAAGATTTGAAAATTTTTGTTTTTTAAGTTTTATTATTTGGTATTGCATATCAGTAGAAGTTYTTATCATAGCTATGAGTAATAGAATTAAAATGGTTAAATTGAATTTGTTTTTTTTTTACGAAATTAATAATATTTTTATTTAGTATTGATATAACGTATTTTTATTTCTGTTTATTTGTTATTTATAGGTTAAGTTATATTRTTTTTTGTTTGTAAANNNNNNAAATTTTTGTTGTTGTTTTATAAATGNNNNNNNNNNNNNNNNNNNNNNNNNNNNNNNNNNNNNNNNNNNNNNNNNNNNNNNNNNNNNNNNNNNNNNNNNNNNNNNNNNNNNNNNNNNNNNNNNNNNNNNNNNNNNNNNNNNNNNATTTATGTTTTTGAACTGGTTTTGTTGCTAAATGTTTATTAAAAACTTAGGTTTTTATGTAAAATTGTCTTCTGCTCTATGAGTTTTTAAATGGCAGCCTTAGCGTGATGGCATAAAAGTAGCGTAAGTGATTTGTTTTTTTAATGGTTTCAAGTATGAATGAAGTTTTTAGCAGCTTTTTTATTTACTTTTTGTTTGAATTATTTTTTTAATTAAAAATTATTAGTTAAGGTATTACAAAGATAAGTCTTCGGAAATTTTGTTTTGAATTTTGAAATTTTTATTTTTAATTTTTTCTTGGGGATGGATTTTAAGAAAGTTTTATACTATTRTTATTATTAAAAATTACTCCGGAGTTAACAGGGTTGTAGACATATAAATAGGTTTTTATATTAGTGTGCTGCGCTACATCGATGTTGTATATTTTTTTTGATAATGGAGAGGTTTTTTTTGTTTTGAGACTGTTCTTCTTGTATAAAAAATTGACTTGATATTAGTTTAGTTCGTCGTGAGACAGAGCGGTTTATCTTGTGTATTTTTGGTGCTTGGCGGTGTTAGTACGAAAGGAATGCAATGTGGGTTTATATTTATGACTTTTTTATTTTGATGGATTTTTTCTTTTTTTAAATTTTATTGTTATTTTTTTTTTTTCTTTTTTGGTTCCTTTTGGTATGTATTTGTTGTCTTTTTTTGTGTCTTTTAAGGATTTTTATGGTGCTAAATTAAGTTCTTATGAGTGTGGTTTTGATGTTGTGAAGAAGGTTCATGTTGGTTTTAATTTGGTTTTTTTTTCTATTGTTTTGTTATTTGTTGTTTTTGAGTTGGAAGTTTTGATTTTTATTATTTTGATTCAGGGTGATTTTTATAGTTTGTTGTCTTTTTTTGTTTTTTTTTTTTATGTTGTTTTTAGTTTTTATATGGAGTGGTGTTTTGGTAAGTTGATTTGGTTTTGTTAGGGGTTTTTAGTATAATTTTTAATACTTTTGATTGCAGATCATTTAATTTATAGCCTTGAGTTAATTTTTTAAGTTTTGAAAACTTTTATTAGATTTTTGGTCTTTAACTTGTTTTTTTTTTTGCTGAAATAGTTTAAGTTTTAAAATGAGATGTTAGGGGCGTT
			TGGATTTTTTCAGTTTTTTTAAAGATTTAGTATATGTTTTTTTGAGTATTATTTGTTGTCTGCAAATAGGATTTGATCTTTTTGGTCTTTTAGTTTATTTTGGAATTTTTTATTTACTATAAAAAGGTTTTGTAGACTTTTGTTATTGTTTGTTTGNTATGTTCTTATTTTTTATTTTTTTTTGGTTGTTATTTTTTTGTTTGTTCCTTATGGTAAGTGGAGTTATAGTTTTGGTTTTAGTGATTATTTTAATTTTACTTTTATTTATAATTTTGAGGTTTGTTTGTTTTTTTTAGTTTTGTTGTTGGTTTCTTTTATGGTTTTTGTTTATGGTTCTTTTTATATGGTTGGGGTTTCTCGTTTGTTTTATTTTTTTTTTTTTTTATTTTTGTTTGTGTTGAGGATGGGTGGTTTGATTGTTTTTAGGGGTAGTATTGTTTTAACTTTGGTTTTTTGAGATTTTTTGGGGGTTAGTAGTTTTTTTTTGGTTTTGTTTTATGGTAATGTTAGTGCTCGGAGGGGTGCTATGAGTACTGTGTTTACTAATCGTATTGGTGATTTTTGTATTTTTTTGTTTTTTAATGGTTTTGTTTTGTTTTCTATGAGTTTTTTGTCTTATCAGTTTTTTGGTTCTTTGTTAGTTTTTATGTTGTTTGTTTCTTCTATTATTAAGGGTGGTCAGTATCCTTTTGGTAGCTGGTTGCCTAAGGCTATGGCGGCTCCTACTCCTGTTAGTTGTTTGGTTCATAGTAGTACTTTAGTTACTGCTGGTGTTATGTTGATGGATTGTTATGTTTATGTTTCTTTGAATTCTGATGTTTTGTCTTTTGTTTTTTATGTTGGTTTTTTTACTATGGTTTTTTCTGGTTTTTGTGCTTTGGTAGAGGAGGATGCTAAGAAGATTGTTGCTTTGAGTACTATGTCTCAAATTGGTTTTTGTTTTTTGGCTATTGGTAGGGGTTTGCATTATTTGTCTTATGTTCATATGATTAGACATTCTTTTTTTAAGAGGTTATTGTTTATGCAGATRGGTTATTTGATTTTTATTAATTTTGGTCAACAGGATTATCGTGGTTATTCTTTTTTTGGTTTTTGTGCTCCGGTTTTGGTTCAGTTGCAGATTTTTTTATCTGTGTTTTGTTTGTGTGGTTTGTTGTTTACTAGGGGTAGTTGTAGTAAGGAATATTTTATGTCTCGTTTTTATTATGATTCTTATGGTTTTTTTTTAGTTTTTTTTTATTTTTTTGGTGTATTTTTGACTTTTTGTTATTGTTATCGGATGTTTTTTTTGTTTCGTGTGGGAGCTTNTGGTTTTGATTATGTGGGTTTTTCTAGTAAGTTGTTTTATTTTTCTTGTTTTTTTTTGGTTTTTTTTTCTGTTGTTTTTACTTTTTGGTGGGTTTTTAGTTTGTTGTCTTTTTCTGTNGCTTTTAATCGTTTTGAGTTTTTGGTTGTTTATTTTTATTTGTTTTTTGTTTATTGTTTTTGTGGTTATTTTTTTCGTTATTTTGTGGTTGAGTTTAAGGGTAAATTTTTTATAGACCATTATGCTTGTTTTATTTATAAGATTTTTCCTAGTTTTTTTTATTTTGATGTTTTTATTATGGGTTTTAATTATTTTTTTTTTGGTTTATTTCGTTTATTTTCTTTTTTTTTTTTTTCTTTGTTTCGGGGGTTTT
		</sequence>
		<sequence>
			<taxon idref="Onchocerca_vulvulus_SRR2924733"/>
			NNANTATTAGTATAATTTTATTATTTTTAATTTTCGATTAAAAGATTTTTTATTATTAGTAGGTTTTTTGTTAGTTTTCTAAACTGATTTTGAGTTTTTTGCTCGTCTATTTTGTTATTTTTTGTTTTTTTTTTATTATTGTTTTTNNGTTTTATTAATTTTTGTGTTGTTGANTATATTGTTTGGTGGAGGATTTTTGTTATTTGTACTTTTGTTTTTGTTTTTTTTGTTGGTGGTGAGTTGGGATTTAGAAGTTGTTTGGTTAATTATTATGTTATTCAAGAAGTTTGTGGTTATTATTTTTTGGTTTTTGATGGTTGGAAGTTGCAATTTTTATTGCTTATGTTGAAGTCAGGTTCTTCTCCTTTTCATTTTTGACTTTTTAGTGTTTTGGGTGGTTTGAATAAGTGGTTTGTTTTGTGGTTTTTAACTTTGCAAAAATTGCCTTATTTTGTTGTTTTGGTTAATTTTTGTGGTGATTTTTTTTTTTTGTTTTTGTTTTTTGGTATGATTTTTTGTTATTTTCAATTTTTTTTGTTGCGTAGTTATCGTGATTTGCTGGTTGTGGGCTCTGCTGAATCTTTTAATTGGTTGTTATTATTGGGTATTTTTTCTTTTAATGAAGTGTTTGTTTTGTTTTTTTTTTATTATTTTGTTATATTTTTTGTTATTTCTTATGTGTATGGGGGATTTTTGGATTTTTTGAGTTTAGAGATATTGATGTTTTTTTTTAATGTTCCTTTGAGGATTACTTTTTTTNTGAAGGTTATTGTGTTGTTTGGTTCTTCTTTTTTTGTTGGTTTTTATTATTTATTTTTGTTGTTGTTTATGCCTTTGATGTCTYTGGGTGTGGGTTATTTGTTTTTTTTGGTTTCTATGATGAGTTTTAATTGTGGTTTTAAGTATTATGATTATTTTGTTTATGTTTTGTTTTGTATTGGGCTGTTGTCTTGTTTTTAGGTTTTTTGCTGTTTTAGTTTAATTTTTTAAAATTCCTAATTTGTAATTAGGGGATTAATCTCAGTTTGTTGTATTTGTTTTTTTTTGTTGTTTTGTTGTTTTTTTTTAGTCCTTTTTTATTTTTTGTTTTTTTTATGTTTTTTGTTTTATATGGGTTTTTTGATTATTCYTGGTTTGGTTGTTTGTTTTTTTTTGATTCTTTTAATTTTGTTTTTTTGTCTTTTATGAGTGTTTTTGTTATGGGGTTTATTTGTGTATCTGAATTGTTGAGTGGTTTAGTTTTTTATAGTTGCCTTGTAGTGTTTTTTAGTGTTTGTTTTTTTTATTCTGGTAGTTTTTTGATATTGTATGTTTTTTATGAGTTGACTATAGTACCTATTTTGTTTTGTTTGTTAGGGTATGGTCGTCAGGTGGAGAAGATTAGGGCTTGTTATTATTTAATTTTTTATACTTTATTTTTTGGGATGCCTTATTTGTTTTTGTATAGTCATGTTTTTTTTTTTTTGAATTTTGTTTATTATGATTTTTTTGTTTCTTATGAATTTATTTTTTTGTTAAGTTTGTGTTTTTTGGTAAAGTTCCCTRTTTATTTTTTTCATGTTTGATTGCCTAAGGTTCATGTTGAGGCCCCCACTAGTGCTAGAATGATTTTGGCTGGTGTTATGTTGAAGTTGGGGGGGGCAGGTGTTTATCGTATTAGTAAGTCTTTAAATTTTTTTGGTTTTGAAATGTTGATTTTTTTTTCTTTAATTAGGATGGTTTTTTGTTCTTTTATTTGTGTTGTTCAGAGGGATTGTAAGTCTTTGGCTGCCTATTCTTCTGTTTGTCATATGGGTTTTGTGTTGCTTTCTGAGATTAGTATGGTTTATTATGGTAAGTCTATAGCTTTGGTGATGATGTTGGCTCATGGTTATACTTCTGTTTTGATGTTTTATTTTRTTGGTGAGTTTTATCATATTGCTAATAGGCGTTTAATTTATTATTTGCGTGGATATTTTAATGTTAGTATGTTGTTTTGTTTGATGTTTTGTTTGACTATG
			GTTTCTAATTTTAGTTTTCCTGTGTCTGTTTCTTTTTTTTCTGAGTATTTGATGTTGAATTTTTTTAGATCTGTTTTTTATGTTGGTTTTTTGTTTTTGTTTTTTTATTATTTGGTTTCTTTTTATTATTCTGTTTATATTTTGGTTTGTTTTTTGGTCGGCGGTAAGGTGAGTTATGTTTGTGATGGTCGTAGTGTAGTTTGTTTACCTTTGGTTTTTATGATATATAATTTTTTTTGGTTTATTTTTGTTATTTAATATGAATATTTTTTGTGGAATGACTTTTGGCAATAGTATGAAGCAGAGTATTATTAATACTGTGAATCATAAGACTATTGGTACTTATTATATTGTTTTAGGCTATTGGGCTGGTTTAGGTGGTTCTGTTTTATCTATGTTGATTCGTTTTGAGTTGTCTAGTCCTGGTGGTCATTTGTTTTTTGGAAGTGGTCAGGTTTATAATTCTGTTCTTACTATGCATGGTGTTTTGATGATTTTTTTTTTAGTTATGCCTATTTTGATTGGTGGTTTTGGTAATTGGATGTTGCCTTTGATGTTGGGGGCTCCTGAGATGGCGTTTCCTCGGGTAAATGCTTTATCTTTTTGGTTTACTTTTGTGGCTTTATTGATAGTTTATCAGTCTTTTTTTATTGGGGGTGGTCCTGGTAGGAGTTGGACTTTTTATCCTCCTCTTAGGGTTGAAGGTCAACCAGAATTGTCTTTAGATACTATGATTTTAGGTTTACATACTGTAGGAATTGGTTCTTTGTTGGGTGCTATTAATTTTATGGTAACTACTCAGAATATACGGTCTACTGCTGTGACTTTGGATCAAATTAGTATGTTTGTTTGGACTTCTTATTTGACTTCTTTTTTATTAGTTTTATCTGTGCCTGTTTTGGCTGGTTCTTTATTGTTTTTGTTGTTGGATCGTAATTTTAATACTTCTTTTTATGATACTAAGAAGGGGGGTAATCCTTTGTTGTATCAGCATTTGTTTTGATTTTTTGGTCATCCTGAGGTGTATGTTATTATTTTACCTGTTTTTGGTATTATTAGGGAGGCGGTTTTATTTTTGACTGATAAGGATCGTTTGTTTGGTCAGACTAGGATGACTTTTGCTTCTATTTGGATTGCTGTTTTAGGTACTTCTGTATGGGGCCATCATATGTATACGGCTGGTTTGGATATTGATACTCGTACTTATTTTAGTGCTGCTACTATGATTATTGCTATTCCTAGGGCTGTTAAGATTTTTAATTGATTGGGTACTTTTTTTGGTTCTAATCAAAAGATGCAGCCATTATGATGTTGAACTTATAGTTTTATTTTTCTTTTTACTGTGGGTGGATTAAGTGGAATTATTTTGAGGGCTGCTAGTTTGGATATTATTTTGCATGATACTTATTATGTTGTGGCTCATTTTCATTATACTTTGAGTTTGGGTGCTATTTATGGTRTTTTTTGTGGTTTTTGTTTGTGACTTCCTTATATGTACGGTNTTTCTTTTGATAGGGTTATGATAATAGCTGTTTTTGTTTGTTTTTTTGTTGGTACTAATATAACGTTTTTTCCTATGCATTTTGCTGGTTTACAGGGTATGCCTCGTAAGATTTTGGATTATCCTGATTGTTATTCTACTTTTCAGATCATTTCTTCTTTAGGTTCTGTTATTACTTTTGTTGGTTTTGTTTTGTTTAATTATTTGTTGATTGATTCTATTTTTTTTTCTCGTTTTTTGGGAGTTTCTTTTTATAATTATCATAGTCCGGCTTATGCTTTAAATGTTCCTCCTTTGCCGGATTCTTTTACTGAAGAGGCTTTTATTATAGGTCTTCATTGGAAGATTATTAGTAAGGATACTCCTTCTTACAGTTATCGTCGGGTTGGTTATGGTTATCATAGTAAGTAGTTTTTTTTGTAGATTTAGGTTAAATTAAAACTATTAGTTTTCAAAACTAAAGATTTTGTTCTATTAGAGCTTTTAAAAATAATGATTT
			TTGGGTTTTTGGGTTTTTTGTTTATTTTTTTTTATGTTAGGGTATTTTTTGCTTTTGTTTTTTTTTGTTTGAGTTTTTTGGATTGGGATCCGTTGAAAAGTTGTGTTATAATGTGTTTAGGTGTTATGTCTATAAGTTGTTATGTTTCTTTAGGTGTTCATGTATGGTATTCTTATTTTGTTGTTTTAATTTTTTTTAGTGGTATTTTTTCTTTGTTGACTTATTTTTGTAGTATGAGTAATTTTATTTTTTATTATAATTATTTTTTTTTTTTTTCTTTGTTTTTGGTTAGTTTTTTTTTTGTATTTGTTGTAGATTTTGATTTTTCTTTGTTTTTTTCTGATTTTAATTTTCTTTATGTTTGTTATGATTTTAGTTATTATTATGTTTTTTGAGTAGTTTTTATTTTGTTTTTATTTTTGATTTTGATTAGATTTAGACTTAATGGTTTCGGTTATATGCGTAGTTTGTAGTAGGATGAAATATAAAATAGATTTTACTATATCTGATTACGGCTCAGCTAGAATTATATTTTTTTGGATTTAGTTTAATTAAAATTTTTGTTTTTGGATCAAGAGATGTTTCCAAGGTTATTGCTATTTTTAATTCTTTAGTTTTTTTGCCTGCTAGTTTTACTTTAAGTTATATGTGGAATTTTGGTAGTATGTTAGGCATTATGTTGATGTCTCAGATTTTAACTGGTTTTTTTTTGACTTTTTATTATACGGCGGGGGAAGCTTTTAGGTCTGTTCAGTATATTATGTTTGAGGTTAATTTGGGCTGGTTGCTGCGTATTATGCATTCTAATGGGGCTTCTATGTTTTTTTTATTTATTTATTTACATATTTTTAAGGGTTTAATTTATGGTAGATATCGTCTTATTGGTGTGTGATTGAGTGGTATTTTTATTTATTTTTTATTAATAGGTATTGCCTTTACTGGTTATGTTTTGATTTGAGGCCAAATAAGTTATTGGGCGGCAGTAGTTATTACTAGTCTGATGACTTCTGTTCCTTATTTGGGCAAGTATTTGGTTTGATGGATTTGGGGGAGTTTTAGTGTTTGTGAGAACACTTTGAAGTTTTTTTATTCTGTTCATTTTATTTTACNNNGGTCTTTGATAGTTTTAGTTGTTTTTCATTTGTTTTTTTTGCATTTTACTGGTTCTAGTTCTAGTTTGTATTGTCATGGAGATTATGATAAGATTCATTTTTTTCCTAGTTTTTGATTGAAGGATGGTTTTGATATTTTTTTTTATTTTTTTTTGATTTTGTTTAGACTTTATTTTTCTTTTGATTTAAGTGATCCTATGATTTTTGTGGAGTCTGATTCTATGGCTAGTCCTGCGCATGTTGTACCTGAGTGGTATTTTTTATTCGCTTTTACTATTTTACGTTCTGTTCCTAGTAAGTTATTGGGGGTTATTTTAATATTTAGTTCTGTTTTTGTGTTAACTATTCTTATTTGACCTGGTAGTTATCGTTCTATTTTAGATAATTTTTTATATTTTTTTGTTATGTGTTTTGTTTGGGTTTTTTTTTGGTTAACTTGAGCTGGTCATTATCCTACTGATTATCCTTTTAACTATTTTAATTTGTTTTGTACTTTTTTTTATTTTTGTTGTATTTTTTTTGTTTGTTTGATTAATTTTTTTAGTGATAAGTTGTTTAGTTAATTGTATTTTTAGTATAATAAGTATGGCAAATTTAGGTTTTGTTGGTTATTAATATAATTTTGTTGAAGTTTCGTAAATATCATAAAATGGAGTATAGTTATTATCCTTTGATAGTTGGGGTGGGTATTTTAGGTTTTGATGTTAGTTTGGTTTTATTTATAGGTATAGGTATGTTTTATTCTATTTTTATTTGTTTTTTGTATTTRGTTTATGTTTTTTTTTTGTGGATTAAGGATGTTATTTTAGAGGATATTAGTGGTCAATATTCTTTCTATGATTATCGTATGTTTAACCAAGGTTTTCGTTTGTTTCTTTTTAGTGAATT
			AACTTTGTTTGTTTCTATTTTTTGAACTTTTTTGGATACGGCTTTGTGTCCTTTAACTTGGTTAAGTGGGGTTTGGTCTCCATTGGGGATTTTATCACCTGATTATTTGGGTTTGAATGGTATGGNTAGTTTATTTTTAATAATGAATAGGCAAGTTTTGAAGTATTCTCGTCGTTNNNNNNNNNNNNATAGTTCTAAGTGTGAAGAGTTTTTGTTAGTTTGTATTTTTATTGGAGTTGGTTTTTTGTGTTTTCAGTTTTATGAATATAATAACAATTCGTTTGTTATGAGTGATAGTGCTTATGGTAGTATTTTTTATATAGGTACTGGTTTGCATGGTTTGCATGTTTTTGTTGGTGTTTGTTTTCTTATTGTTAATTTTTTTCGTGTTAAGTTGTTCAACTTTAATTGATATCATATCCAGGCTTATGATATATCTATTGATTATTGGCGTTTTTTAGAGTGAATGTGAGGTGTTATGTTTTGTTTATTATATGTTTGAGGTTCTTAATTTCTTTGTTGTGGAGGGATATTTTACTTTTTACTTTTTTTTTACTTTTTTTTTATGATAATATTTTTTATTTATGTGTTTTGTTTTTTGATTTTAAGTTTTTAACATTTTTTCAATACACTATATTCTATAGTGTTAGTAATTATTAGTATAATAATTACTAAAATAAATTCAATTCCCAGAGTATTATATTACTTAATAATATAATACTCTATTGGGAATTGAATTTAATATAAYGTAAATATCTCTCTCAAATAAAAAAAAGAAAAATTTATATATAAGTAATATAATAATAAATAAATTGTTGTTATTGTGTATATATTATAAATAAAATTATATTTGATTTGCATTCATAAGATATTTATACACGAGATTTGTTAAACTTTATAGTATAATAAGTATAGTCGTTTTAAGCACGGTTGGTTTTTAAGTTAGAATTTTTAGTATAATTTTTGGTACGGTTAATTGTTGATTAGCAGGTTTTGAAGTTCTTTTTTTTTTGAAATATGGTAGGATAAAGNAAAAAGTCTGTGAGATTCATATTTTCGAGGTAATCCATATTTAAAGGATTATTTTAAGTTTAGAATTTTTGACTCTTAATCAAAAGGTTTGTTTCTTTATTGTTTTTATTTTTTTTTTCTTTTTTATTTCTTTTTTTTAAATATGAGCGTTTAGTATTTATTTTGTTGGGTATTGAATTTTTGTTTTTTTCTCTGTTAGTTTATTATGTTTTTTTGTTTNNGTCTGTTATGTTTTTTTATTTTTTGTGTTTTGGTTTAATGTCTGGTGTGTTAGGTTTGGTGATTTTTTTTTTTTGTGTTAAGGGTTTTGGTGTAGATAAGGTTATGTTTTATTTTTTATAATTTNAAGTTTGATTTTGGTTTAGGTTGTATTAAGATAGTATTACTTATTTTTAGTTTACTTAGTGTGTTAATTTTTGTACACTGGTAGTTTTTTGATTGTTTTATTAACGTTCCAGAATAATCGGCTATGCGTTTTAATTTTTGACTCTATTTGTTGTGGTGCTATGAGTTTTTAGTTTGTTTTTATATTGTTTTTTGTAAAATATTTTAATTTTTTTTTTAGTTTCTTATGGTATCAAAAATTTGTTTTTTGAACTGGATTAGTACCCAGGTAATCAAAATTTAATAATTCGGGAGTAAAGTTTTATTTAAACCGAAAAAATATTGACTGACTTTAGATTTTTCTTTGGAATATGTGATTTGCTGGAGAGCCCTCTTTTTTGGTGAATTTTGTTGGCACATGTATGATTGTTTAGTTTTTATTTTATTTTGTAATGCTTTGTTGTTTTGGCATTAAAAACAGATATATATTTGGCTTATGAATTTATGTTTCATGTGTTACTATTATGAATTTTTTTTGGATTAGTTTTTTATTTTTTTTTGAAATTGGAAAAGAAAGTAATTTTTTCTTAATGTTTTAATGAATTTAATAAATAAGGTGGTACAAACCATCCGTCAATGGCCTA
			AAGGGGCGTAAGTTGTAGTATGGTAGAAGTAAGGAAACTTGTTTCTATTTTTTGAAGTTTTAGTTTATTTTTTTTTAGAATAAAGAATTGTAAATTCTTAGGATTTTGCTTTGGTTATTTTTTATTATTTGGGGTTGTTGGTTATGATTGTTTTTATTTTGCAGGCTATTGCCTTTTTAGTTTTGTTAGAGCGTCATTTTTTGGGTGGYTCCCAGTGTCGTGTTGGTCCTAATAAGGTGGGTTATTGTGGTGTTTTGCAGGCTTTATTTGATGGCTTAAAGTTGTTAAAGAAGGAGCAGTTGTTGTTGTGTTTTTCTTCTTGGTTATCTTTTTTGTTTATGCCTATTTGTGGTTTTGTTTTGATGGTTTTTTTTTGATTTACTTTACCTTATTTTTTTTCTTTTTTGTCTTTTGAATATTCTGGTGTTTTTTTGTTTTGTCTTATAGGAGTTTCTGTTTATTTTATTATGCTTTCTGGTGTTTTTAGTGGTAGTAAGTATTCTCTTATTGGTGGGTTGCGTGCTTGTGTTCAGAGTTATTCTTATGAGATTGCTTTTTCTATTTATTTGTTAGTTTTTTTGTTGTTTAATAAGGGTTTATGTTTGTCTTTTAGTTTTTGTTTATTTTTTTTTTTGTTTTTTTTTCCTTTTTTTTGTTTGGTTCTTGTTGATTTGCATCGGGCCCCTTTTGATCTTTCTGAGTGTGAAAGTGAGCTGGTAAGGGGGTTTAATGTTGAGTACTCTGGAGTTGGTTTTGCTGYTTTGTTTTTAGGGGAGTATGGTAATTTACTTTATTTTGGTTGTTTGACTTCTAGTTTGTTTTTTGGTATAAGTTTTTTTTTTTTTTATTTTATTGTGTGCATGATTGTTTTTTCTCGTAGAGCTTATCCTCGTTTTCGTTTTGATAAGTTGATGGGTGTTTGTTGGTTTTTGTTTTTGCCTATTGGTTTTTATTTTTTTGGTTTGTCTTTTGTTGTTTTTATGTTGTGCTTATTTAGTTTAATTTTTTAGAATTATATTTTGAAAAGATATGGGTATTTTTAGGCAATTTTGTTATTTTTTTTTATTTGATTTTGATTGGTTTYTTATTTGTTTTATATGGAGTTGAGTAAGTTTAGTAGTTTGGGAATTTTAGGTGTTTTTGTTAATGTTTTAGTTTCTAGATTTTCTCATCAGGGTTTTCAGTCTAACGTTTTTTTTAAGTTTGTTGTTTTTTTTCTCTTGNTTTTTTGAATGAGAGGGTTATTGTTTCCTTTGTTTAGTCCTTGAGCTTGTGTGGGTTTTTTGTTTTTTATTACTAATTTTTCTTGATTGGGTGTTCGTACTTTTACTTTAGCTGTTGATAGTTTTTTAATTTTTTTTGAAAGGGATCATTCTTGGGAGTGGTTTTCTAGGTTAGTTATGTTTTTTTCTCATTGGTTAAGATTTTTGATGAGGGGGGTAGCTTTAACTTTGCGTATTAGTATTATTTTTTTAATTGGTCATTTTTTAATGTTTACTGTTTTGGATATGAGTGTATTTTATTCTTTGTTTTTTTTGTTGTTAGTTGTTCCGGTGGAGTTGTTTTTTGCTTTTTTACAGAGTTATATTTTTTTGACTTTGGTTTGTATGTTTTTACTTAATATGATTTAGTTTAAGGGTGGTTTTGTTATAGTAGTTTAATTTTAGAATTTTGTTTTGATGGGACAGAGGTTATTATAATTTTTTTGTGGCTTTTTAGTATTATTTTGGTATTTTTGTTTTCCAAACAAAGGGTTCTTAAGCTAATAATTTATTTGCAGAATTATGTGTTTCCTATTCCCGGAAATTCTTATGTATTTTGTTGTTATTATATTCATAATTACTATTCTCACATTATTTTTTTTGGTTTTTTTGTAATGTTTTTGGTTAGTGGCGGGATTTATTTTTTTGGTAATTCTTTTAAGTTTAATTTGAAGCGTAGAGATAGTCGTATAATTGAGTTAATTTTACAGGTGTTAATTGTTAATTTTTTAATTATGA
			TGGCTGGTCCTGGTTTTTGGTTGATTCAATATCAGGGACGTATATTTCGTCAATCTGAGTTGACTTTGAAGGTTATTGGTCACCAATGGTATTGAAGTTATGAATATGGAGATAGTGGAAAATTATGTTTTGATTCATTTATGAAGTCTTTAGATGATTTGTCTTTAGGGGATTTTCGGTTATTTGATGTTGATAATCGGTGTGTTTTGCCTGTAGGTGTAAATGTTGGTGTGTATTGTACTTCTAGTGATGTTATTCATTCTTTTGCGATTCCTAAGTGTTTTATTAAGATGGATGCTTTAAATGGTTTGTTAACTAAGGTTACTTGTAGTTTTTCTTGTTCTGGTTTGTTTTTTGGGCAGTGTTCTGAAATTTGTGGTGCTAATCATAGGTTTATGCCTATTGTGTTGGAGTTGACTTCTTTGGAGTGTTGGAAGGGTTGATCAGTAAATTATTTATTGGGTTAAATTTTCTAGTTTAATTATATTTAAAATATTTAGTTGTGGTCTAAAAGATTTGAAAATTTTTGTTTTTTAAGTTTTATTATTTGGTATTGCATATCAGTAGAAGTTTTTATCATAGCTATGAGTAATAGAATTAAAATGGTTAAATTGAATTTGTTTTTTTTTTACGAAATTAATAATATTTTTATTTAGTATTGATATAACGTATTTTTATTTCTGTTTATTTGTTATTTATAGGTTAAGTTATATTATTTTTTGTTTGTAAANNNNNNAAATTTTTGTTGTTGTTTTATAAATGTTGTGTGTTTTACATAGNTTTTTANNNNNNNNNNNNNTTTTTTTTTTTGATTAATTTTTTAATTGATTTATGATTTTTNCTTTAGTAATTTTTATTGTTTTGATNGNNNNNNNNNNNNATTTATGTTTTTGAACTGGTTTTGTTGCTAAATGTTTATTAAAAACTTAGGTTTTTATGTAAAATTGTCTTCTGCTCTATGAGTTTTTAAATGGCAGCCTTAGCGTGATGGCATAAAAGTAGCGTAAGTGATTTGTTTTTTTAATGGTTTCAAGTATGAATGAAGTTTTTAGCAGCTTTTTTATTTACTTTTTGTTTGAATTATTTTTTTAATTAAAAATTATTAGTTAAGGTATTACAAAGATAAGTCTTCGGAAATTTTGTTTTGAATTTTGAAATTTTTATTTTTAATTTTTTCTTGGGGATGGATTTTAAGAAAGTTTTATACTATTGTTATTATTAAAAATTACTCCGGAGTTAACAGGGTTGTAGACATATAAATAGGTTTTTATATTAGTGTGCTGCGCTACATCGATGTTGTATATTTTTTTTGATAATGGAGAGGTTTTTTTTGTTTTGAGACTGTTCTTCTTGTATAAAAAATTGACTTGATATTAGTTTAGTTCGTCGTGAGACAGAGCGGTTTATCTTGTGTATTTTTGGTGCTTGGCGGTGTTAGTACGAAAGGAATGCAATGTGGGTTTATATTTATGACTTTTTTATTTTGATGGATTTTTTCTTTTTTTAAATTTTATTGTTATTTTTTTTTTTTCTTTTTTGGTTCCTTTTGGTATGTATTTGTTGTCTTTTTTTGTGTCTTTTAAGGATTTTTATGGTGCTAAATTAAGTTCTTATGAGTGTGGTTTTGATGTTGTGAAGAAGGTTCATGTTGGTTTTAATTTGGTTTTTTTTTCTATTGTTTTGTTRTTTGTTGTTTTTGANTTGGAAGTTTTGATTTTTATTATTTTGATTCAGGGTGATTTTTATAGTTTGTTGTCTTTTTTTGTTTTTTTTTTTTATGTTGTTTTTAGTTTTTATATGGAGTGGTGTTTTGGTAAGTTGATTTGGTTTTGTTAGGGGTTTTTAGTATAATTTTTAATACTTTTGATTGCAGATCATTTAATTTATAGCCTTGAGTTAATTTTTTAAGTTTTGAAAACTTTTATTAGATTTTTGGTCTTTAACTTGTTTTTTTTTTTGCTGAAATAGTTTAAGTTTTAAAATGAGATGTTAGGGGCGTT
			TGGATTTTTTCAGTTTTTTTAAAGATTTAGTATATGTTTTTTTGAGTATTATTTGTTGTCTGCAAATAGGATTTGATCTTTTTGGTCTTTTAGTTTATTTTGGAATTTTTTATTTACTATAAAAAGGTTTTGTAGACTTTTGTTATTGTTTGTTTGATATGTTCTTATTTTTTATTTTTTTTTGGTTGTTATTWTTTTGTTTGTTCCTTATGGTAAGTGGAGTTATAGTTTTGGTTTTAGTGATTATTTTAATTTTACTTTTATTTATAATTTTGAGGTTTGTTTGTTTTTTTTAGTTTTGTTGTTGGTTTCTTTTATGGTTTTTGTTTATGGTTCTTTTTATATGGTTGGGGTTTCTCGTTTGTTTTATTTTTTTTTTTTTTTNTTTTTGTTTGTGTTGAGGATGGGTGGTTTGATTGTTTTTAGGGGTAGTATTGTTTTAACTTTGGTTTTTTGAGATTTTTTGGGGGTTAGTAGTTTTTTTTTGGTTTTGTTTTATGGTAATGTTAGTGCTCGGAGGGGTGCTATGAGTACTGTGTTTACTAATCGTATTGGTGATTTTTGTATTTTTTTGTTTTTTAATGGTTTTGTTTTGTTTTCTATGAGTTTTTTGTCTTATCAGTTTTTTGGTTCTTTGTTAGTTTTTATGTTGTTTGTTTCTTCTATTATTAAGGGTGGTCAGTATCCTTTTGGTAGCTGGTTGCCTAAGGCTATGGYGGCTCCTACTCCTGTTAGTTGTTTGGTTCATAGTAGTACTTTAGTTACTGCTGGTGTTATGTTGATGGATTGTTATGTTTATGTYTCTTTGAATTCTGATGTTTTGTCTTTTGTTTTTTATGTTGGTTTTTTTACTATGGTTTTTTCTGGTTTTTGTGCTTTGGTAGAGGAGGATGCTAAGAAGATTGTTGCTTTGAGTACTATGTCTCAAATTGGTTTTTGTTTTTTGGCTATTGGTAGGGGTTTGCATTATTTGTCTTATGTTCATATGATTAGACATTCTTTTTTTAAGAGGTTATTGTTTATGCAGATGGGTTATTTGATTTTTATTAATTTTGGTCAACAGGATTATCGTGGTTATTCTTTTTTTGGTTTTTGTGCTCCGGTTTTGGTTCAGTTGCAGATTTTTTTATCTGTGTTTTGTTTGTGTGGTTTGTTGTTTACTAGGGGTAGTTGTAGTAAGGAATATTTTATGTCTCGTTTTTATTATGATTCTTATGGTTTTTTTTTAGTTTTTTTTTATTTTTTTGGTGTATTTTTGACTTTTTGTTATTGTTATCGGATGTTTTTTTTGTTTCGTGTGGGAGCTTNTNGTTTTGATTATGTGGGTTTTTCTAGTAAGTTGTTTTATTTTTCTTGTTTTTTTTTGGTTTTTTTTTCTGTTGTTTTTACTTTTTGGTGGGTTTTTAGTTTGTTGTCTTTTTCTGTGGCTTTTAATCGTTTTGAGTTTTTGGTTGTTTATTTTTATTTGTTTTTTGTTTATTGTTTTTGTGGTTATTTTTTTCGTTATTTTGTGGTTGAGTTTAAGGGTAAATTTTTTATAGACCATTATGCTTGTTTTATTTATAAGATTTTTCCTAGTTTTTTTTATTTTGATGTTTTTATTATGGGTTTTAATTATTTTTTTTTTGGTTTATTTCGTTTATTTTCNNNNNNNNNNNNNNNNNNNNNNNNNNNNNNNN
		</sequence>
		<sequence>
			<taxon idref="Onchocerca_vulvulus_SRR2924778"/>
			NTAATATTAGTATAATTTTATTATTTTTAATTTTCGATTAAAAGATTTTTTATTATTAGTAGGTTTTTTGTTAGTTTTCTAAACTGATTTTGAGTTTTTTGCTCGTCTATTTTGTTATTTTTTGTTTTTTTTTTATTATTGTTTTTGAGTTTTATTAATTTTTGTGTTGTTGATTATATTGTTTGGTGGAGGATTTTTGTTATTTGTACTTTTGTTTTTGTTTTTTTTGTTGGTGGTGAGTTGGGATTTAGAAGTTGTTTGGTTAATTATTATGTTATTCAAGAAGTTTGTGGTTATTATTTTTTGGTTTTTGATGGTTGGAAGTTGCAATTTTTATTGCTTATGTTGAAGTCAGGTTCTTCTCCTTTTCATTTTTGACTTTTTAGTGTTTTGGGTGGTTTGAATAAGTGGTTTGTTTTGTGGTTTTTAACTTTGCAAAAATTGCCTTATTTTGTTGTTTTGGTTAATTTTTGTGGTGATTTTTTTTTTTTGTTTTTGTTTTTTGGTATGATTTTTTGTTATTTTCAATTTTTTTTGTTGCGTAGTTATCGTGATTTGCTGGTTGTGGGCTCTGCTGAATCTTTTAATTGGTTGTTATTATTGGGTATTTTTTCTTTTAATGAAGTGTTTGTTTTGTTTTTTTTTTATTATTTTGTTATATTTTTTGTTATTTCTTATGTGTATGGGGGATTTTTGGATTTTTTGAGTTTAGAGATATTGATGTTTTTTTTTAATGTTCCTTTGAGGATTACTTTTTTTTTGAAGGTTATTGTGTTGTTTGGTTCTTCTTTTTTTGTTGGTTTTTATTATTTATTTTTGTTGTTGTTTATGCCTTTGATGTCTTTGGGTGTGGGTTATTTGTTTTTTTTGGTTTCTATGATGAGTTTTAATTGTGGTTTTAAGTATTATGATTATTTTGTTTATGTTTTGTTTTGTATTGGGCTGTTGTCTTGTTTTTAGGTTTTTTGCTGTTTTAGTTTAATTTTTTAAAATTCCTAATTTGTAATTAGGGGATTAATCTCAGTTTGTTGTATTTGTTTTTTTTTGTTGTTTTGTTGTTTTTTTTTAGTCCTTTTTTATTTTTTGTTTTTTTTATGTTTTTTGTTTTATATGGGTTTTTTGATTATTCCTGGTTTGGTTGTTTGTTTTTTTTTGATTCTTTTAATTTTGTTTTTTTGTCTTTTATGAGTGTTTTTGTTATGGGGTTTATTTGTGTATCTGAATTGTTGAGTGGTTTAGTTTTTTATAGTTGCCTTGTAGTGTTTTTTAGTGTTTGTTTTTTTTATTCTGGTAGTTTTTTGATATTGTATGTTTTTTATGAGTTGACTATAGTACCTATTTTGTTTTGTTTGTTAGGGTATGGTCGTCAGGTGGAGAAGATTAGGGCTTGTTATTATTTAATTTTTTATACTTTATTTTTTGGGATGCCTTACTTGTTTTTGTATAGTCATGTTTTTTTTTTTTTGAATTTTGTTTATTATGATTTTTTTGTTTCTTATGAATTTATTTTTTTGTTAAGTTTGTGTTTTTTGGTAAAGTTCCCTGTTTATTTTTTTCATGTTTGATTGCCTAAGGTTCATGTTGAGGCCCCCACTAGTGCTAGAATGATTTTGGCTGGTGTTATGTTGAAGTTGGGGGGGGCAGGTGTTTATCGTATTAGTAAGTCTTTAAATTTTTTTGGTTTTGAAATGTTGATTTTTTTTTCTTTAATTAGGATGGTTTTTTGTTCTTTTATTTGTGTTGTTCAGAGGGATTGTAAGTCTTTGGCTGCCTATTCTTCTGTTTGTCATATGGGTTTTGTGTTGCTTTCTGAGATTAGTATGGTTTATTATGGTAAGTCTATAGCTTTGGTGATGATGTTGGCTCATGGTTATACTTCTGTTTTGATGTTTTATTTTATTGGTGAGTTTTATCATATTGCTAATAGGCGTTTAATTTATTATTTGCGTGGATATTTTAATGTTAGTATGTTGTTTTGTTTGATGTTTTGTTTGACTATG
			GTTTCTAATTTTAGTTTTCCTGTGTCTGTTTCTTTTTTTTCTGAGTATTTGATGTTGAATTTTTTTAGATCTGTTTTTTATGTTGGTTTTTTGTTTTTGTTTTTTTATTATTTGGTTTCTTTTTATTATTCTGTTTATATTTTGGTTTGTTTTTTGGTCGGCGGTAAGGTGAGTTATGTTTGTGATGGTCGTAGTGTAGTTTGTTTACCTTTGGTTTTTATGATATATAATTTTTTTTGGTTTATTTTTGTTATTTAATATGAATATTTTTTGTGGAATGACTTTTGGCAATAGTATGAAGCAGAGTATTATTAATACTGTGAATCATAAGACTATTGGTACTTATTATATTGTTTTAGGCTATTGGGCTGGTTTAGGTGGTTCTGTTTTATCTATGTTGATTCGTTTTGAGTTGTCTAGTCCTGGTGGTCATTTGTTTTTTGGAAGTGGTCAGGTTTATAATTCTGTTCTTACTATGCATGGTGTTTTGATGATTTTTTTTTTAGTTATGCCTATTTTGATTGGTGGTTTTGGTAATTGGATGTTGCCTTTGATGTTGGGGGCTCCTGAGATGGCGTTTCCTCGGGTAAATGCTTTATCTTTTTGGTTTACTTTTGTGGCTTTATTGATAGTTTATCAGTCTTTTTTTATTGGGGGTGGTCCTGGTAGGAGTTGGACTTTTTATCCTCCTCTTAGGGTTGAAGGTCAACCAGAATTGTCTTTAGATACTATGATTTTAGGTTTACATACTGTAGGAATTGGTTCTTTGTTGGGTGCTATTAATTTTATGGTAACTACTCAGAATATACGGTCTACTGCTGTGACTTTGGATCAAATTAGTATGTTTGTTTGGACTTCTTATTTGACTTCTTTTTTATTAGTTTTATCTGTGCCTGTTTTGGCTGGTTCTTTATTGTTTTTGTTGTTGGATCGTAATTTTAATACTTCTTTTTATGATACTAAGAAGGGGGGTAATCCTTTGTTGTATCAGCATTTGTTTTGATTTTTTGGTCATCCTGAGGTGTATGTTATTATTTTACCTGTTTTTGGTATTATTAGGGAGGCGGTTTTATTTTTGACTGATAAGGATCGTTTGTTTGGTCAGACTAGGATGACTTTTGCTTCTATTTGGATTGCTGTTTTAGGTACTTCTGTATGGGGCCATCATATGTATACGGCTGGTTTGGATATTGATACTCGTACTTATTTTAGTGCTGCTACTATGATTATTGCTATTCCTAGGGCTGTTAAGATTTTTAATTGATTGGGTACTTTTTTTGGTTCTAATCAAAAGATGCAGCCATTATGATGTTGAACTTATAGTTTTATTTTTCTTTTTACTGTGGGTGGATTAAGTGGAATTATTTTGAGGGCTGCTAGTTTGGATATTATTTTGCATGATACTTATTATGTTGTGGCTCATTTTCATTATACTTTGAGTTTGGGTGCTATTTATGGTATTTTTTGTGGTTTTTGTTTGTGACTTCCTTATATGTACGGTATTTCTTTTGATAGGGTTATGATAATAGCTGTTTTTGTTTGTTTTTTTGTTGGTACTAATATAACGTTTTTTCCTATGCATTTTGCTGGTTTACAGGGTATGCCTCGTAAGATTTTGGATTATCCTGATTGTTATTCTACTTTTCAGATCATTTCTTCTTTAGGTTCTGTTATTACTTTTGTTGGTTTTGTTTTGTTTAATTATTTGTTGATTGATTCTATTTTTTTTTCTCGTTTTTTGGGAGTTTCTTTTTATAATTATCATAGTCCGGCTTATGCTTTAAATGTTCCTCCTTTGCCGGATTCTTTTACTGAAGAGGCTTTTATTATAGGTCTTCATTGGAAGATTATTAGTAAGGATACTCCTTCTTACAGTTATCGTCGGGTTGGTTATGGTTATCATAGTAAGTAGTTTTTTTTGTAGATTTAGGTTAAATTAAAACTATTAGTTTTCAAAACTAAAGATTTTGTTCTATTAGAGCTTTTAAAAATAATGATTT
			TTGGGTTTTTGGGTTTTTTGTTTATTTTTTTTTATGTTAGGGTATTTTTTGCTTTTGTTTTTTTTTGTTTGAGTTTTTTGGATTGGGATCCGTTGAAAAGTTGTGTTATAATGTGTTTAGGTGTTATGTCTATAAGTTGTTATGTTTCTTTAGGTGTTCATGTATGGTATTCTTATTTTGTTGTTTTAATTTTTTTTAGTGGTATTTTTTCTTTGTTGACTTATTTTTGTAGTATGAGTAATTTTATTTTTTATTATAATTATTTTTTTTTTTTTTCTTTGTTTTTGGTTAGTTTTTTTTTTGTATTTGTTGTAGATTTTGATTTTTCTTTGTTTTTTTCTGATTTTAATTTTCTTTATGTTTGTTATGATTTTAGTTATTATTATGTTTTTTGAGTAGTTTTTATTTTGTTTTTATTTTTGATTTTGATTAGATTTAGACTTAATGGTTTCGGTTATATGCGTAGTTTGTAGTAGGATGAAATATAAAATAGATTTTACTATATCTGATTACGGCTCAGCTAGAATTATATTTTTTTGGATTTAGTTTAATTAAAATTTTTGTTTTTGGATCAAGAGATGTTTCCAAGGTTATTGCTATTTTTAATTCTTTAGTTTTTTTGCCTGCTAGTTTTACTTTAAGTTATATGTGGAATTTTGGTAGTATGTTAGGCATTATGTTGATGTCTCAGATTTTAACTGGTTTTTTTTTGACTTTTTATTATACGGCGGGGGAAGCTTTTAGGTCTGTTCAGTATATTATGTTTGAGGTTAATTTGGGCTGGTTGCTGCGTATTATGCATTCTAATGGGGCTTCTATGTTTTTTTTATTTATTTATTTACATATTTTTAAGGGTTTAATTTATGGTAGATATCGTCTTATTGGTGTGTGATTGAGTGGTATTTTTATTTATTTTTTATTAATAGGTATTGCCTTTACTGGTTATGTTTTGATTTGAGGCCAAATAAGTTATTGGGCGGCAGTAGTTATTACTAGTCTGATGACTTCTGTTCCTTATTTGGGCAAGTATTTGGTTTGATGGATTTGGGGGAGTTTTAGTGTTTGTGAGAACACTTTGAAGTTTTTTTATTCTGTTCATTTTATTTTACCTTGGTCTTTGATAGTTTTAGTTGTTTTTCATTTGTTTTTTTTGCATTTTACTGGTTCTAGTTCTAGTTTGTATTGTCATGGAGATTATGATAAGATTCATTTTTTTCCTAGTTTTTGATTGAAGGATGGTTTTGATATTTTTTTTTATTTTTTTTTGATTTTGTTTAGACTTTATTTTTCTTTTGATTTAAGTGATCCTATGATTTTTGTGGAGTCTGATTCTATGGCTAGTCCTGTGCATGTTGTACCTGAGTGGTATTTTTTATTCGCTTTTACTATTTTACGTTCTGTTCCTAGTAAGTTATTGGGGGTTATTTTAATATTTAGTTCTGTTTTTGTGTTAACTATTCTTATTTGACCTGGTAGTTATCGTTCTATTTTAGATAATTTTTTATATTTTTTTGTTATGTGTTTTGTTTGGGTTTTTTTTTGGTTAACTTGAGCTGGTCATTATCCTACTGATTATCCTTTTAACTATTTTAATTTGTTTTGTACTTTTTTTTATTTTTGTTGTATTTTTTTTGTTTGTTTGATTAATTTTTTTAGTGATAAGTTGTTTAGTTAATTGTATTTTTAGTATAATAAGTATGGCAAATTTAGGTTTTGTTGGTTATTAATATAATTTTGTTGAAGTTTCGTAAATATCATAAAATGGAGTATAGTTATTATCCTTTGATAGTTGGGGTGGGTATTTTAGGTTTTGATGTTAGTTTGGTTTTATTTATAGGTATAGGTATGTTTTATTCTATTTTTATTTGTTTTTTGTATTTGGTTTATGTTTTTTTTTTGTGGATTAAGGATGTTATTTTAGAGGATATTAGTGGTCAATATTCTTTCTATGATTATCGTATGTTTAACCAAGGTTTTCGTTTGTTTCTTTTTAGTGAATT
			AACTTTGTTTGTTTCTATTTTTTGAACTTTTTTGGATACGGCTTTGTGTCCTTTAACTTGGTTAAGTGGGGTTTGGTCTCCATTGGGGATTTTATCACCTGATTATTTGGGTTTGAATGGTATGGCTAGTTTATTTTTAATAATGAATAGGCAAGTTTTGAAGTATTCTCGTCGTTNNNNNNGTTTGAATAGTTCTAAGTGTGAAGAGTTTTTGTTAGTTTGTATTTTTATTGGAGTTGGTTTTTTGTGTTTTCAGTTTTATGAATATAATAACAATTCGTTTGTTATGAGTGATAGTGCTTATGGTAGTATTTTTTATATAGGTACTGGTTTGCATGGTTTGCATGTTTTTGTTGGTGTTTGTTTTCTTATTGTTAATTTTTTTCGTGTTAAGTTGTTCAACTTTAATTGATATCATATCCAGGCTTATGATATATCTATTGATTATTGGCGTTTTTTAGAGTGAATGTGAGGTGTTATGTTTTGTTTATTATATGTTTGAGGTTCTTAATTTCTTTGTTGTGGAGGGATATTTTACTTTTTACTTTTTTTTTACTTTTTTTTTATGATAATATTTTTTATTTATGTGTTTTGTTTTTTGATTTTAAGTTTTTAACATTTTTTCAATACACTATATTCTATAGTGTTAGTAATTATTAGTATAATAATTACTAAAATAAATTCAATTCCCAGAGTATTATATTACTTAATAATATAATACTCTATTGGGAATTGAATTTAATATAACGTAAATATCTCTCTCAAATAAAAAAAAGAAAAATTTATATATAAGTAATATAATAATAAATAAATTGTTGTTATTGTGTATATATTATAAATAAAATTATATTTGATTTGCATTCATAAGATATTTATACACGAGATTTGTTAAACTTTATAGTATAATAAGTATAGTCGTTTTAAGCACGGTTGGTTTTTAAGTTAGAATTTTTAGTATAATTTTTGGTACGGTTAATTGTTGATTAGCAGGTTTTGAAGTTCTTTTTTTTTTGAAATATGGTAGGATAAAGNAAAAAGTCTGTGAGATTCATATTTTCGAGGTAATCCATATTTAAAGGATTATTTTAAGTTTAGAATTTTTGACTCTTAATCAAAAGGTTTGTTTCTTTATTGTTTTTATTTTTTTTTTCTTTTTTATTTCTTTTTTTTAAATATGAGCGTTTAGTATTTATTTTGTTGGGTATTGAATTTTTGTTTTTTTCTCTGTTAGTTTATTATGTTTTTTTGTTNNNGTCTGTTATGTTTTTTTATTTTTTGTGTTTTGGTTTAATGTCTGGTGTGTTAGGTTTGGTGATTTTTTTTTTTTGTGTTAAGGGTTTTGGTGTAGATAAGGTTATGTTTTATTTTTTATAATTTTAAGTTTGATTTTGGTTTAGGTTGTATTAAGATAGTATTACTTATTTTTAGTTTACTTAGTGTGTTAATTTTTGTACACTGGTAGTTTTTTGATTGTTTTATTAACGTTCCAGAATAATCGGCTATGCGTTTTAATTTTTGACTCTATTTGTTGTGGTGCTATGAGTTTTTAGTTTGTTTTTATATTGTTTTTTGTAAAATATTTTAATTTTTTTTTTAGTTTCTTATGGTATCAAAAATTTGTTTTTTGAACTGGATTAGTACCCAGGTAATCAAAATTTAATAATTCGGGAGTAAAGTTTTATTTAAACCGAAAAAATATTGACTGACTTTAGATTTTTCTTTGGAATATGTGATTTGCTGGAGAGCCCTCTTTTTTGGTGAATTTTGTTGGCACATGTATGATTGTTTAGTTTTTATTTTATTTTGTAATGCTTTATTGTTTTGGCATTAAAAACAGATATATATTTGGCTTATGAATTTATGTTTCATGTGTTACTATTATGAATTTTTTTTGGATTAGTTTTTTATTTTTTTTTGAAATTGGAAAAGAAAGTAATTTTTTCTTAATGTTTTAATGAATTTAATAAATAAGGTGGTACAAACCATCCGTCAATGGCCTA
			AAGGGGCGTAAGTTGTAGTATGGTAGAAGTAAGGAAACTTGTTTCTATTTTTTGAAGTTTTAGTTTATTTTTTTTTAGAATAAAGAATTGTAAATTCTTAGGATTTTGCTTTGGTTATTTTTTATTATTTGGGGTTGTTGGTTATGATTGTTTTTATTTTGCAGGCTATTGCCTTTTTAGTTTTGTTAGAGCGTCATTTTTTGGGTGGTTCCCAGTGTCGTGTTGGTCCTAATAAGGTGGGTTATTGTGGTGTTTTGCAGGCTTTATTTGATGGCTTAAAGTTGTTAAAGAAGGAGCAGTTGTTGTTGTGTTTTTCTTCTTGGTTATCTTTTTTGTTTATGCCTATTTGTGGTTTTGTTTTGATGGTTTTTTTTTGATTTACTTTACCTTATTTTTTTTCTTTTTTGTCTTTTGAATATTCTGGTGTTTTTTTGTTTTGTCTTATAGGAGTTTCTGTTTATTTTATTATGCTTTCTGGTGTTTTTAGTGGTAGTAAGTATTCTCTTATTGGTGGGTTGCGTGCTTGTGTTCAGAGTTATTCTTATGAGATTGCTTTTTCTATTTATTTGTTAGTTTTTTTGTTGTTTAATAAGGGTTTATGTTTGTCTTTTAGTTTTTGTTTATTTTTTTTTTTGTTTTTTTTTCCTTTTTTTTGTTTGGTTCTTGTTGATTTGCATCGGGCCCCTTTTGATCTTTCTGAGTGTGAAAGTGAGCTGGTAAGGGGGTTTAATGTTGAGTACTCTGGAGTTGGTTTTGCTGCTTTGTTTTTAGGGGAGTATGGTAATTTACTTTATTTTGGTTGTTTGACTTCTAGTTTGTTTTTTGGTATAAGTTTTTTTTTTTTTTATTTTATTGTGTGCATGATTGTTTTTTCTCGTAGAGCTTATCCTCGTTTTCGTTTTGATAAGTTGATGGGTGTTTGTTGGTTTTTGTTTTTGCCTATTGGTTTTTATTTTTTTGGTTTGTCTTTTGTTGTTTTTATGTTGTGCTTATTTAGTTTAATTTTTTAGAATTATATTTTGAAAAGATATGGGTATTTTTAGGCAATTTTGTTATTTTTTTTTATTTGATTTTGATTGGTTTTTTATTTGTTTTATATGGAGTTGAGTAAGTTTAGTAGTTTGGGAATTTTAGGTGTTTTTGTTAATGTTTTAGTTTCTAGATTTTCTCATCAGGGTTTTCAGTCTAACGTTTTTTTTAAGTTTGTTGTTTTTTTTCTCTTGGTTTTTTGAATGAGAGGGTTATTGTTTCCTTTGTTTAGTCCTTGAGCTTGTGTGGGTTTTTTGTTTTTTATTACTAATTTTTCTTGATTGGGTGTTCGTACTTTTACTTTAGCTGTTGATAGTTTTTTAATTTTTTTTGAAAGGGATCATTCTTGGGAGTGGTTTTCTAGGTTAGTTATGTTTTTTTCTCATTGGTTAAGATTTTTGATGAGGGGGGTAGCTTTAACTTTGCGTATTAGTATTATTTTTTTAATTGGTCATTTTTTAATGTTTACTGTTTTGGATATGAGTGTATTTTATTCTTTGTTTTTTTTGTTGTTAGTTGTTCCGGTGGAGTTGTTTTTTGCTTTTTTACAGAGTTATATTTTTTTGACTTTGGTTTGTATGTTTTTACTTAATATGATTTAGTTTAAGGGTGGTTTTGTTATAGTAGTTTAATTTTAGAATTTTGTTTTGATGGGACAGAGGTTATTATAATTTTTTTGTGGCTTTTTAGTATTATTTTGGTATTTTTGTTTTCCAAACAAAGGGTTCTTAAGCTAATAATTTATTTGCAGAATTATGTGTTTCCTATTCCCGGAAATTCTTATGTATTTTGTTGTTATTATATTCATAATTACTATTCTCACATTATTTTTTTTGGTTTTTTTGTAATGTTTTTGGTTAGTGGCGGGATTTATTTTTTTGGTAATTCTTTTAAGTTTAATTTGAAGCGTAGAGATAGTCGTATAATTGAGTTAATTTTACAGGTGTTAATTGTTAATTTTTTAATTATGA
			TGGCTGGTCCTGGTTTTTGGTTGATTCAATATCAGGGACGTATATTTCGTCAATCTGAGTTGACTTTGAAGGTTATTGGTCACCAATGGTATTGAAGTTATGAATATGGAGATAGTGGAAAATTATGTTTTGATTCATTTATGAAGTCTTTAGATGATTTGTCTTTAGGGGATTTTCGGTTATTTGATGTTGATAATCGGTGTGTTTTGCCTGTAGGTGTAAATGTTGGTGTGTATTGTACTTCTAGTGATGTTATTCATTCTTTTGCGATTCCTAAGTGTTTTATTAAGATGGATGCTTTAAATGGTTTGTTAACTAAGGTTACTTGTAGTTTTTCTTGTTCTGGTTTGTTTTTTGGGCAGTGTTCTGAAATTTGTGGTGCTAATCATAGGTTTATGCCTATTGTGTTGGAGTTGACTTCTTTGGAGTGTTGGAAGGGTTGATCAGTAAATTATTTATTGGGTTAAATTTTCTAGTTTAATTATATTTAAAATATTTAGTTGTGGTCTAAAAGATTTGAAAATTTTTGTTTTTTAAGTTTTATTATTTGGTATTGCATATCAGTAGAAGTTTTTATCATAGCTATGAGTAATAGAATTAAAATGGTTAAATTGAATTTGTTTTTTTTTTACGAAATTAATAATATTTTTATTTAGTATTGATATAACGTATTTTTATTTCTGTTTATTTGTTATTTATAGGTTAAGTTATATTATTTTTTGTTTGTAAANNNNNNAAATTTTTGTTGTTGTTTTATAAATGTTGTGTGTTTTACATAGATTTTTATTTTTTTTTTTTTTTTTTTTTTTTGATTAATTTTTTAATTGATTTATGATTTTTACTTTAGTAATTTTTATTATTTTGATAGNNNNNNNNNNNNATTTATGTTTTTGAACTGGTTTTGTTGCTAAATGTTTATTAAAAACTTAGGTTTTTATGTAAAATTGTCTTCTGCTCTATGAGTTTTTAAATGGCAGCCTTAGCGTGATGGCATAAAAGTAGCGTAAGTGATTTGTTTTTTTAATGGTTTCAAGTATGAATGAAGTTTTTAGCAGCTTTTTTGTTTACTTTTTGTTTGAATTATTTTTTTAATTAAAAATTATTAGTTAAGGTATTACAAAGATAAGTCTTCGGAAGTTTTGTTTTGAATTTTGAAATTTTTATTTTTAATTTTTTCTTGGGGATGGATTTTAAGAAAGTTTTATACTATTGTTATTATTAAAAATTACTCCGGAGTTAACAGGGTTGTAGACATATAAATAGGTTTTTATATTAGTGTGCTGCGCTACATCGATGTTGTATATTTTTTTTGATAATGGAGAGGTTTTTTTTGTTTTGAGACTGTTCTTCTTGTATAAAAAATTGACTTGATATTAGTTTAGTTCGTCGTGAGACAGAGCGGTTTATCTTGTGTATTTTTGGTGCTTGGCGGTGTTAGTACGAAAGGAATGCAATGTGGGTTTATATTTATGACTTTTTTATTTTGATGGATTTTTTCTTTTTTTAAATTTTATTGTTATTTTTTTTTTTTCTTTTTTGGTTCCTTTTGGTATGTATTTGTTGTCTTTTTTTGTGTCTTTTAAGGATTTTTATGGTGCTAAATTAAGTTCTTATGAGTGTGGTTTTGATGTTGTGAAGAAGGTTCATGTTGGTTTTAATTTGGTTTTTTTTTCTATTGTTTTGTTATTTGTTGTTTTTGAGTTGGAAGTTTTGATTTTTATTATTTTGATTCAGGGTGATTTTTATAGTTTGTTGTCTTTTTTTGTTTTTTTTTTTTATGTTGTTTTTAGTTTTTATATGGAGTGGTGTTTTGGTAAGTTGATTTGGTTTTGTTAGGGGTTTTTAGTATAATTTTTAATACTTTTGATTGCAGATCATTTAATTTATAGCCTTGAGTTAATTTTTTAAGTTTTGAAAACTTTTATTAGATTTTTGGTCTTTAACTTGTTTTTTTTTTTGCTGAAATAGTTTAAGTTTTAAAATGAGATGTTAGGGGCGTT
			TGGATTTTTTCAGTTTTTTTAAAGATTTAGTATATGTTTTTTTGAGTATTATTTGTTGTCTGCAAATAGGATTTGATCTTTTTGGTCTTTTAGTTTATTTTGGAATTTTTTATTTACTATAAAAAGGTTTTGTAGACTTTTGTTATTGTTTGTTTGATATGTTCTTATTTTTTATTTTTTTTTGGTTGTTATTTTTTTGTTTGTTCCTTATGGTAAGTGGAGTTATAGTTTTGGTTTTAGTGATTATTTTAATTTTACTTTTATTTATAATTTTGAGGTTTGTTTGTTTTTTTTAGTTTTGTTGTTGGTTTCTTTTATGGTTTTTGTTTATGGTTCTTTTTATATGGTTGGGGTTTCTCGTTTGTTTTATTTTTTTTTTTTTTTATTTTTGTTTGTGTTGAGGATGGGTGGTTTGATTGTTTTTAGGGGTAGTATTGTTTTAACTTTGGTTTTTTGAGATTTTTTGGGGGTTAGTAGTTTTTTTTTGGTTTTGTTTTATGGTAATGTTAGTGCTCGGAGGGGTGCTATGAGTACTGTGTTTACTAATCGTATTGGTGATTTTTGTATTTTTTTGTTTTTTAATGGTTTTGTTTTGTTTTCTATGAGTTTTTTGTCTTATCAGTTTTTTGGTTCTTTGTTAGTTTTTATGTTGTTTGTTTCTTCTATTATTAAGGGTGGTCAGTATCCTTTTGGTAGCTGGTTGCCTAAGGCTATGGCGGCTCCTACTCCTGTTAGTTGTTTGGTTCATAGTAGTACTTTAGTTACTGCTGGTGTTATGTTGATGGATTGTTATGTTTATGTTTCTTTGAATTCTGATGTTTTGTCTTTTGTTTTTTATGTTGGTTTTTTTACTATGGTTTTTTCTGGTTTTTGTGCTTTGGTAGAGGAGGATGCTAAGAAGATTGTTGCTTTAAGTACTATGTCTCAAATTGGTTTTTGTTTTTTGGCTATTGGTAGGGGTTTGCATTATTTGTCTTATGTTCATATGATTAGACATTCTTTTTTTAAGAGGTTATTGTTTATGCAGATGGGTTATTTGATTTTTATTAATTTTGGTCAACAGGATTATCGTGGTTATTCTTTTTTTGGTTTTTGTGCTCCGGTTTTGGTTCAGTTGCAGATTTTTTTATCTGTGTTTTGTTTGTGTGGTTTGTTGTTTACTAGGGGTAGTTGTAGTAAGGAATATTTTATGTCTCGTTTTTATTATGATTCTTATGGTTTTTTTTTAGTTTTTTTTTATTTTTTTGGTGTATTTTTGACTTTTTGTTATTGTTATCGGATGTTTTTTTTGTTTCGTGTGGGAGCTTTTGGTTTTGATTATGTGGGTTTTTCTAGTAAGTTGTTTTATTTTTCTTGTTTTTTTTTGGTTTTTTTTTCTGTTGTTTTTACTTTTTGGTGGGTTTTTAGTTTGTTGTCTTTTTCTGTGGCTTTTAATCGTTTTGAGTTTTTGGTTGTTTATTTTTATTTGTTTTTTGTTTATTGTTTTTGTGGTTATTTTTTTCGTTATTTTGTGGTTGAGTTTAAGGGTAAATTTTTTATAGACCATTATGCTTGTTTTATTTATAAGATTTTTCCTAGTTTTTTTTATTTTGATGTTTTTATTATGGGTTTTAATTATTTTTTTTTTGGTTTATTTCGTTTATTTTCTTTTTTTTTTTTTTNTTTGTTTCGGGGGTTTT
		</sequence>
		<sequence>
			<taxon idref="Onchocerca_vulvulus_SRR2924779"/>
			NNNNTATTAGTATAATTTTATTATTTTTAATTTTCGATTAAAAGATTTTTTATTATTAGTAGGTTTTTTGTTAGTTTTCTAAACTGATTTTGAGTTTTTTGCTCGTCTATTTTGTTATTTTTTNTTTNNNNNNNNNNNNNNNNNNNNNNNNNNNTTAATTTTTGTGTTGTTGATTATATTGTTTGGTGGAGGATTTNTGTTATTTGTACTTTTGTTTTTGTTTTTTTTGTTGGTGGTGAGTTGGGATTTAGAAGTTGTTTGGTTAATTATTATGTTATTCAAGAAGTTTGTGGTTATTATTTTTTGGTTTTTGATGGTTGGAAGTTGCAATTTTTATTGCTTATGTTGAAGTCAGGTTCTTCTCCTTTTCATTTTTGACTTTTTAGTGTTTTGGGTGGTTTGAATAAGTGGTTTGTTTTGTGGTTTTTAACTTTGCAAAAATTGCCTTATTTTGTTGTTTTGGTTAATTTTTGTGGTGATTTTTTTTTTTTGTTTTTGTTTTTTGGTATGATTTTTTGTTATTTTCAATTTTTTTTGTTGCGTAGTTATCGTGATTTGCTGGTTGTGGGCTCTGCTGAATCTTTTAATTGGTTGTTATTATTGGGTATTTTTTCTTTTAATGAAGTGTTTGTTTTGTTTTTTTTTTATTATTTTGTTATATTTTTTGTTATTTCTTATGTGTATGGGGGATTTTTGGATTTTTTGAGTTTAGAGATATTGATGTTTTTTTTTAATGTTCCTTTGAGGATTACTTTTTTNNNGAAGGTTATTGTGNTGTTTGGTTCTTCTTTTTTTGTTGGTTTTTATTATTTATTTTTGTTGTTGTTTATGCCTTTGATGTNNTTGGGTGTGGGTTATTTGTTTTTTTTGGTTTCTATGATGAGTTTTAATTGTGGTTTTAAGTATTATGATTATTTTGTTTATGTTTTGTTTTGTATTGGGCTGTTGTCTTGTTTTTAGGTTTTTTGCTGTTTTAGTTTAATTTTTTAAAATTCCTAATTTGTAATTAGGGGATTAATCTCAGTTTGTTGTATTTGTTTTTTTTTGTTGTTTTGTTGTTTTTTTTTAGTCCTTTTTTATTTTTTGTTTTTTTTATGTTTTTTGTTTTATATGGGTTTTTTGATTATTCCTGGTTTGGTTGTTTGTTTTTTTTTGATTCTTTTAATTTTGTTTTTTTGTCTTTTATGAGTGTTTTTGTTATGGGGTTTATTTGTGTATCTGAATTGTTGAGTGGTTTAGTTTTTTATAGTTGCCTTGTAGTGTTTTTTAGTGNTTGTTTTTTTTATTCTGGTAGTTTTTTGATATTGTATGTTTTTTATGAGTTGACTATAGTACCTATTTTGTTTTGTTTGTTAGGGTATGGTCGTCAGGTGGAGAAGATTAGGGCTTGTTATTATTTAATTTTTTATACTTTATTTTTTGGGATGCCTTATTTGTTTTTNNNNNNNNNNNNNNNNNNNNNNNNNNATTTTGTTTATTATGATTTTTTTGTTTCTTATGAATTTATTTTTTTGTTAAGTTTGTGTTTTTTGGTAAAGTTCCCTGTTTATTTTTTTCATGTTTGATTGCCTAAGGTTCATGTTGAGGCCCCCACTAGTGCTAGAATGATTTTGGCTGGTGTTATGTTGAAGTTGGGGGGAGCAGGTGTTTATCGTATTAGTAAGTCTTTAAATTTTTTTGGTTTTGAAATGTTGATTTTTTTTTCTTTAATTAGGATGGTTTTTTGTTCTTTTATTTGTGTTGTTCAGAGGGATTGTAAGTCTTTGGCTGCCTATTCTTCTGTTTGTCATATGGGTTTTGTGTTGCTTTCTGAGATTAGTATGGTTTATTATGGTAAGTCTATAGCTTTGGTGATGATGTTGGCTCATGGTTATACTTCTGTTTTGATGTTTTATTTTATTGGTGAGTTTTATCATATTGCTAATAGGCGTTTAATTTATTATTTGCGTGGATATTTTAATGTTAGTATGTTGTTTTGTTTGATGTTTTGTTTGACTATG
			GTTTCTAATTTTAGTTTTCCTGTGTCTGTTTCTTTTTTTTCTGAGTATTTGATGTTGAATTTTTTTAGATCTGTTTTTTATGTTGGTTNNTTGNTTTTGTTTTTTTATTATTTGGTTTCTTTTTATTATTCTGTTTATATTTTGGTTTGTTTTTTGGTCGGCGGTAAGGTGAGTTATGTTTGTGATGGTCGTAGTGTAGTTTGTTTACCTTTGGTTTTTATGATATATAATTTTTTTTGGTTTATTTTTGTTATTTAATATGAATATTTTTTGTGGAATGACTTTTGGCAATAGTATGAAGCAGAGTATTATTAATACTGTGAATCATAAGACTATTGGTACTTATTATATTGTTTTAGGCTATTGGGCTGGTTTAGGTGGTTCTGTTTTATCTATGTTGATTCGTTTTGAGTTGTCTAGTCCTGGTGGTCATTTGTTTTTTGGAAGTGGTCAGGTTTATAATTCTGTTCTTACTATGCATGGTGTTTTGATGATTTTTTTTTTAGTTATGCCTATTTTGATTGGTGGTTTTGGTAATTGGATGTTGCCTTTGATGTTGGGGGCTCCTGAGATGGCGTTTCCTCGGGTAAATGCTTTATNTTTTTGGTTTACTTTTGTGGCTTTATTGATAGTTTATCAGTCTTTTTTTATTGGGGGTGGTCCTGGTAGGAGTTGGACTTTTTATCCTCCTCTTAGGGTTGAAGGTCAACCAGAATTGTCTTTAGATACTATGATTTTAGGTTTACATACTGTAGGAATTGGTTCTTTGTTGGGTGCTATTAATTTTATGGTAACTACTCAGAATATACGGTCTACTGCTGTGACTTTGGATCAAATTAGTATGTTTGTTTGGACTTCTTATTTGACTTCTTTTTTATTAGTTTTATCTGTGCCTGTTTTGGCTGGTTCTTTATTGTTTTTGTTGTTGGATCGTAATTTTAATACTTCTTTTTATGATACTAAGAAGGGGGGTAATCCTTTGTTGTATCAGCATTTGTTTTGATTTTTTGGTCATCCTGAGGTGTATGTTATTATTTTACCTGTTTTTGGTATTATTAGGGAGGCGGTTTTNTTTTTNNCTGATAAGGATCGTTTGTTTGGTCAGACTAGGATGACTTTTGCTTCTATTTGGATTGCTGTTTTAGGTACTTCTGTATGGGGNCATCATATGTATACGGCTGGTTTGGATATTGATACTCGTACTTATTTTAGTGCTGCTACTATGATTATTGCTATTCCTAGRGCTGTTAAGATTTTTAATTGATTGGGTACTTTTTTTGGTTCTAATCAAAAGATGCAGCCATTATGATGTTGAACTTATAGTTTTATTTTTCTTTTTACTGTGGGTGGATTAAGTGGAATTATTTTGAGGGCTGCTAGTTTGGATATTATTTTGCATGATACTTATTATGTTGTGGCTCATTTTCATTATACTTTGAGTTNNNGTGCTATTTATGGTATTTTTTGTGGTTTTTGTTTGTGACTTCCTTATATGTACGGTATTTCTTTTGATAGGGTTATGATAATAGCTGTTTTTGTTTGTTTTTTTGTTGGTACTAATATAACGTTTTTTCCTATGCATTTTGCTGGTTTACAGGGTATGCCTCGTAAGATTTTGGATTATCCTGATTGTTATTCTACTTTTCAGATCATTTCTTCTTTAGGTTCTGTTATTACTTTTGTTGGTTTTGTTTTGTTTAATTATTTGTTGATTGATTCTATTTTTTTTTCTCGTTTTTTGGGAGTTTCTTTTTATAATTATCATAGTCCGGCTTATGCTTTAAATGTTCCTCCTTTGCCGGATTCTTTTACTGAAGAGGCTTTTATTATAGGTCTTCATTGGAAGATTATTAGTAAGGATACTCCTTCTTACAGTTATCGTCGGGTTGGTTATGGTTATCATAGTAAGTAGTTTTTTTTGTAGATTTAGGTTAAATTAAAACTATTAGTTTTCAAAACTAAAGATTTTGTTCTATTAGAGCTTTTAAAAATAATGATTT
			TTGGGTTTTTGGGTTTTTTGTTTATTTTTTTTTATGTTAGGGTATTTTTTGCTTTTGTTTNNTTTTGTTTGNGTTTTTTGGATTGGGATCCGTTGAAAAGTTGTGTTATAATGTGTTTAGGTGTTATGTCTATAAGTTGTTATGTTTCTTTAGGTGTTCATGTATGGTATTCTTATTTTGTTGTTTTAATTTTTTTTAGTGGTATTTTTTCTTTGTTGACTTATTTTTGTAGTATGAGTAATTTTATTTTTTATTATAATTATTTTTTTTNNNNNNNNNNNNNNNNNNNNNNNNNNNNNNNNNNNNNNNNNNNNNNNNNNNNNNNNNNNNNNNNNNNNNNNNNNNNNNNNNNNNNNNNNNNNNNNTATGATTTTANNNNNNNNNNNNNNNNNNNNNNNNNNNNNNNNNNNNNNNNNNNNNTGATTTTGATTAGATTTAGACTTAATGGTTTYGGTTATATGCGTAGTTTGTAGTAGGATGAAATATAAAATAGATTTTACTATATCTGATTACGGCTCAGCTAGAATTATATTTTTTTGGATTTAGTTTAATTAAAATTTNTGTTTTTGGATCAAGAGATGTTTCCAAGGTTATTGCTATTTTTAATTCTTTAGTTTTTTTGCCTGYTAGTTTTACTTTAAGTTATATGTGRAATTTTGGTAGTATGTTAGGCATTATGTTGATGTCTCAGATTYTAACTGGTTTTTTTTTGACTTTTTATTATNCGGCGGGGGAAGCTTTTAGGTCTGTTCAGTANNNTATGTTTGAGGTTAATTTGGGCTGGTTGCTGCGTATTATGCATTCTAATGGGGCTTCTATGTTTTTTTTATTTATTTATTTACATATTTTTAAGGGTTTAATTTATGGTAGATATCGTCTTATTGGTGTGTGATTGAGTGGTATTTTTATTTATTTTTTATTAATAGGTATTGCCTTTACTGGTTATGTTTTGATTTGAGGCCAAATAAGTTATTGGGCGGCAGTAGTTATTACTAGTCTGATGACTTCTGTTCCTTATTTGGGCAAGTATTTGGTTTGATGGATTTGGGGGAGTTTTAGTGTTTGTGAGAACACTNTGAAGTTTTTTTATTCTNTTCATTTTATTTTACNNNNGNCTTTGATAGTTTTAGTTGTTTTTCATTTGTTTTTTTTGCATTTTACTGGTTCTAGTTCTAGTTTGTATTGTCATGGAGATTATGATAAGATTCATTTTTTTCCTAGTTTTTGATTGAAGGATGGTTTTGATATTTTTTTTTATTTTTTTTTGATTTTGTTTAGACTTTATTTTTCTTTTGATTTAAGTGATCCTATGATTTTTGTGGAGTCTGATTCTATGGCTAGTCCTGCGCATGTTGTACCTGAGTGGTATTTTTTATTCGCTTTTACTATTTTACGTTCTGTTCCTAGTAAGTTATTGGGGGTTATTTTAATATTTAGTTCTGTTTTTGTGTTAACTATTCTTATTTGACCTGGTAGTTATCGTTCTATTTTAGATAATTTTTTATATTTTTTTGTTATGTGTTTTGTTTGGGTTTTTTTTTGGTTAACTTGAGCTGGTCATTATCCTACTGATTATCCTTTTAACTATTTTAATTTGTTTTGTACTTTTTTTTATTTTTGTTGTATTTTTTNNNNNNNTTTGATTAATTTTTTTAGTGATAAGTTGTTTAGTTAATTGTATTTTTAGTATAATAAGTATGGCAAATTTAGGTTTTGTTGGTTATTAATATAATTTTGTTGAAGTTTCGTAAATATCATAAAATGGAGTATAGTTATTATCCTTTGATAGTTGGGGTGGGTATTTTAGGTTTTGATGTTAGTTTGGTTTTATTTATAGGTATAGGTATGTTTTATTCTATTTTTATTTGTTTTTTGTATNTGGTTTATGTTTTTTTTTTGTGGATTAAGGATGTTATTTTAGAGGATATTAGTGGTCAATATTCTTTCTATGATTATCGTATGTTTAACCAAGGTTTTCGTTTGTTTCTTTTTAGTGAATT
			AACTTTGTTTGTTTCTATTTTTTGAACTTTTTTGGATACGGCTTTGTGTCCTTTAACTTGGTTAAGTGGGGTTTGGTCTCCATTGGGGATTTTATCACCTGATTATTTGGGTTTGAATGGTATGGCTAGTTTATTTTTAATAATGAATAGGCAAGTTTTGAAGTATTCTCGTCGTTNNNNNNNNNNNNATAGTTCTAAGTGTGAAGAGTTTTTGTTAGTTTGTANTTTTATTGGAGTTGGTTTTTTGTGTTTTCAGTTTTATGAATATAATAACAATTCGTTTGTTATGAGTGATAGTGCTTATGGTAGTATTTTTTATATAGGTACTGGTTTGCATGGTTTGCATGTTTTTGTTGGTGTTTGTTTTCTTATTGTTAATTTTTTTCGTGTTAAGTTGTTCAACTTTAATTGATATCATATCCAGGCTTATGATATATCTATTGATTATTGGCGTTTTTTAGAGTGAATGTGAGGTGTTATGTTTTGTTTATTATATGTTTGAGGTTCTTAATTTCTTTGTTGTGGAGGGATATTTTACTTTTTACTTTTTTTTTACTTTTTTTTTATGATAATATTTTTTATTTATGTGTTTTGTTTTTTGATTTTAAGTTTTTAACATTTTTTCAATACACTRTATTCTATAGTGTTAGTAATTATTAGTATAATAATTACTAAAATAAATTCAATTCCCAGAGTATTATATTACTTAATAATATAATACTCTATTGGGAATTGAATTTAATATAACGTAAATATYTCTCTCAAATAAAANAAAGAAAAATTTATATATAAGTAATATAATAATAAATAARTTGTTGTTATTGTGTATATATTATAAATAAAATTATATTTGATTTGCATTCATAAGATATTTATACACGAGATTTGTTAAACTTTATAGTATAATAAGTATAGTCGTTTTAAGCACGGTTGGTTTTTAAGTTAGAATTTTTAGTATAATTTTTGGTACGGTTAATTGTTGATTAGCAGGTTTTGAAGTTCTTTTTTNTTTGAAATATGGTAGGATAAAGNNNNNAGTCTGTGAGATTCATATTTTCGAGGTAATCCATATTTAAAGGATTATTTTAAGTTTAGAATTTTTGACTCTTAATCAAAAGGTTTGTTTCTTTATTGTTTTTATTTTTTTTTTCTTTTTTATTTCTTTTTTTTAAATATGAGCGTTTAGTATTTATTTTGTTGGGTATTGAATTTTTGTTTTTTTCTCTGTTAGTTTATTATGTNNNNNNNNNNNNNNNNNNNNNNNNNNNNNNNNNNNNNNNNNNNNGTTTAATGTCTGGTGTGTTAGGTTTGGTGANNNNNNNNNNNNGTGTTAAGGGTTTTGGTGTAGATAAGGTTATGTTTTATTTTTTATAATTTTAAGTTTGATTTTGGTTTAGGTTGTATTAAGATAGTATTACTTATTTTTAGTTTACTTAGTGTGTTAATTTTTGTACACTGGTAGTTTTTTGATTGTTTTATTAACGTTCCAGAATAATCGGCTATGCGTTTTAATTTTTGACTCTATTTGTTGTGGTGCTATGAGTTTTTAGTTTGTTTTTATATTGTTTTTTGTAAAATATTTTAANNTTTTTTTTAGTTTCTTATGGTATCAAAAATTTGTTTTTTGAACTGGATTAGTACCCAGGTAATCAAAATTTAATAATTCGGGAGTAAAGTTTTATTTAAACCGAAAAAATATTGACTGACTTTAGATTTTTCTTTGGAATATGTGATTTGCTGGAGAGCCCTCTTTTTTGGTGAATTTTGTTGGCACATGTATGATTGTTTAGTTTTTATTTTATTTTGTAATGCTTTRTTGTTTTGGCATTAAAAACAGATATATATTTGGCTTATGAATTTATGTTTCATGTGTTACTATTATGAATTTTTTTTGGATTAGTTTTTTATTTTTTTTTGNAATTGGAAAAGAAAGTAATTTTTTCTTAATGTTTTAATGAATTTAATAAATAAGGTGGTACAAACCATCCGTCAATGGCCTA
			AAGGGGCGTAAGTTGTAGTATGGTAGAAGTAAGGAAACTTGTTTCTATTTTTTGAAGTTTTAGTTTATTTTTTTTTAGAATAAAGAATTGTAAATTCTTAGGATTTTGCTTTGGTTATTTTTTATTATTTGGGGTTGTTGGTTATGATTGTTTTTATTTTGCAGGCTATTGCCTTTTTAGTTTTGTTAGAGCGTCATTTTTTGGGTGGTTCCCAGTGTCGTGTTGGTCCTAATAAGGTGGGTTATTGTGGTGTTTTGCAGGCTTTATTTGATGGCTTAAAGTTGTTAAAGAAGGAGCAGTTGTTGTTGTGTTTTTCTTCTTGGTTATCTTTTTTGTTTATGCCTATTTGTGGTTTTGTTTTGATGGTTTTTTTTTGATTTACTTTACCTTATTTTTTTTCTTTTTTGTCTTTTGAATATTCTGGTGTTTTTTTGTTTTGTCTTATAGGAGTTTCTGTTTATTTTATTATGCTTTCTGGTGTTTTTAGTGGTAGTAAGTATTCTCTTATTGGTGGGTTGCGTGCTTGTGTTCAGAGTTATTCTTATGAGATTGCTTTTTCTATTTATTTGTTAGTTTTTTTGTTGTTTAATAAGGGTTTATGTTTGTCTTTTAGTTTTTGTTTATTTTTTTTTTTGTTTTTTTTTCCTTNNNNNNNTTTGGTTCTTGTTGATTTGCATCGGGCCCCTTTTGATCTTTCTGAGTGTGAAAGTGAGCTGGTAAGGGGGTTTAATGTTGAGTAYTCTGGAGTTGGTTTTGCTGCTTTNTTTTNNNNNNNNTATGGTAATTTACTTTATTTTGGTTGTTTGACTTCTAGTTTGTTTTTTGGTATAAGTTTTTTTTTTTTTTATTTTATTGTGTGCATGATTGTTTTTTCTCGTAGAGCTTATCCTCGTTTTCGTTTTGATAAGTTGATGGGTGTTTGTTGGTTTTTNNTTTTNCCTATTGGTTTTTATTTTTTTGGTTTGTCTTTTGTTGTTTTTATGTTGTGCTTATTTAGTTTAATTTTTTAGAATTATATTTTGAAAAGATATGGGTATTTTTAGGCAATTTTGTTATTTTTNNNNNNNNNNTTTTGATTGGTTTTTTATTTGTTTTATATGGAGTTGAGTAAGTTTAGTAGTTTGGGAATTTTAGGTGTTTTTGTTAATGTTTTAGTTTCTAGATTTTCTCATCAGGGTTTTCAGTCTAACGTTTTTTTTAAGTTTGTTGTTTTTTTTCTCTTGGTTTTTTGAATGAGAGGGTTATTGTTTCCTTTGTTTAGTCCTTGAGCTTGTGTGGGTTTTTTGTTTTTTATTACTAATTTTTCTTGATTGGGTGTYCGTACTTTTACTTTAGCTGTTGATAGTTTTTTAATTTTTTTTGAAAGGGATCATTCTTGGGAGTGGTTTTCTAGGTTAGTTATGTTTTTTTCTCATTGGTTAAGATTTTTGATGAGGGGGGTAGCTTTAACTTTGCGTATTAGTATTATTTTTTTAATTGGTCATTTTTTAATGTTTACTGTTTTGGATATGAGTGTATTTTATTCTTTGTTTTTTTTGTTGTTAGTTGTTCCGGTGGAGTTGTTTTTTGCTTTTTTACAGAGTTATATTTTTTTGACTTTGGTTTGTATGTTTTTACTTAATATGATTTAGTTTAAGGGTGGNNNNGTTATAGTAGTTTAATTTTAGAATTTTGTTTTGATGGGACAGAGGTTATTATAATTTTTTTGTGGCTTTTTAGTATTATTTTGGTATTTTTGTTTTCCAAACAAAGGGTTCTTAAGCTAATAATTTATTTGCAGAATTATGTGTTTCCTATTCCCGGAAATTCTTATGTATTTTGTTGTTATTATATTCATAATTACTATTCTCACATTATTTTTTTTGGTTTTTTTGTAATGTTTTTGGTTAGTGGCGGGATTTATTTTTTTGGTAATTCTTTTAAGTTTAATTTGAAGCGTAGAGATAGTCGTATAATTGAGTTAATTTTACAGGTGTTAATTGTTAATTTTTTAATTATGA
			TGGCTGGTCCTGGTTTTTGGTTGATTCAATATCAGGGACGTATATTTCGTCAATCTGAGTTGACTTTGAAGGTTATTGGTCACCAATGGTATTGAAGTTATGAATATGGAGATAGTGGRAAATTRTGTTTTGATTCATTTATGAAGTCTTTAGATGATTTGTCTTTAGGGGATTTTCGGTTATTTGATGTTGATAATCGGTGTGTTTTGCCTGTAGGTGTAAATGTTGGTGTGTATTGTACTTCTAGTGATGTTATTCATTCTTTTGCGATTCCTAAGTGTTTTATTAAGATGGATGCTTTAAATGGTTTGTTAACTAAGGTTACTTGTAGTTTTTCTTGTTCTGGTTTGTTTTTTGGGCAGTGTTCTGAAATTTGTGGTGCTAATCATAGGTTTATGCCTATTGTGTTGGAGTTGACTTCTTTGGAGTGTTGGAAGGGTTGATCAGTAAATTATTTATTGGGTTAAATTTTCTAGTTTAATTATATTTAAAATATTTAGTTGTGGTCTAAAAGATTTGAAAATTTTTNNNNNNTAAGTTTTATTATTTGGTATTGCATATCAGTAGAAGTTTTTATCATAGCTATGAGTAATAGAATTAAAATGGTTAAATTGAATTTGTTTTTTTTTTACGAAATTAATAATATTTTTATTTAGTATTGATATAACGTATTTTTATTTCTGTTTATTTGTTATTTATAGGTTAAGTTATATTATTTTTTGTTTGTAAANNNNNNAAATTTTTGTTGTTGTTTTATAAATGNNNNNNNNNNNNNNNNNNNNNNNNNNNNNNNNNNNNNNNNNNNNNNNNNNNNNNNNNNNNNNNNNNNNNNNNNNNNNNNNNNNNNNNNNNNNNNNNNNNNNNNNNNNNNNNNNNNNNNATTTATGTTTTTGAACTGGTTTTGTTGCTAAATGTTTATTAAAAACTTAGGTTTTTATGTAAAATTGTCTTCTGCTCTATGAGTTTTTAAATGGCAGCCTTAGCGTGATGGCATAAAAGTAGCGTAAGTGATTTGTTTTTTTAATGGTTTCAAGTATGAATGAAGTTTTTAGCAGCTTTTTTATTTACTTTTTGTTTGAATTATTTTTTTAATTAAAAATTATTAGTTAAGGTATTACAAAGATAAGTCTTCGGAAATTTTGTTTTGAATTTTGAAATTTTTATTTTTAATTTTTTCTTGGGGATGGATTTTAAGAAAGTTTTATACTATTGTTATTATTAAAAATTACTCCGGAGTTAACAGGGTTGTAGACATATAAATAGGTTTTTATATTAGTGTGCTGCGCTACATCGATGTTGTATATTTTTTTTGATAATGGAGAGGTTTTTTTTGTTTTGAGACTGTTCTTCTTGTATAAAAAATTGACTTGATATTAGTTTAGTTCGTCGTGAGACAGAGCGGTTTATCTTGTGTATTTTTGGTGCTTGGCGGTGTTAGTACGAAAGGAATGCAATGTGGGTTTATATTTATGACTTTTTTATTTTGATGGATTTTTTCTTTTTTTAAATTTTATTGTTATTTTTTTTTTTTCTTTTTTGGTTCCTTTTGGTATGTATTTGTTGTCTTTTTTTGTGTCTTTTAAGGATTTTTATGGTGCTAAATTAAGTTCTTATGAGTGTGGNTTTGATGTTGTGAAGAAGGTTCATGTTGGTTTTAATTTGGTTTTTTTTTCTATTGTTTTGTTATTTGTTGTNNNNNNNTTGGAAGTTTTGATTTTTATTATTTTGATTCAGGGTGATTTTTATAGTTTGTTGTCTTTTTTTGTTTTTTTTTTTTATGTTGTTTTTAGTTTTTATATGGAGTGGTGTTTTGGTAAGTTGATTTGGTTTTGTTAGGGGTTTTTAGTATAATTTTTAATACTTTTGATTGCAGATCATTTAATTTATAGCCTTGAGTTAATTTTTTAAGTTTTGAAAACTTTTATTAGATTTTTGGTCTTTAACTTGTTTTTTTTTTTGCTGAAATAGTTTAAGTTTTAAAATGAGATGTTAGGGGCGTT
			TGGATTTTTTCAGTTTTTTTAAAGATTTAGTATATGTTTTTTTGAGTATTATTTGTTGTCTGCAAATAGGATTTGATCTTTTTGGTCTTTTAGTTTATTTTGGAATTTTTTATTTACTATAAAAAGGTTTTGTAGACTTTTGTTATTGTTTGTTTGGTATGTTCTTATTTTTTATTTTTTTTTGGTTGTTATNNNTTTGTTTGTTCCTTATGGTAAGTGGAGTTATAGTTTTGGTTTTAGTGATTATTTTAATTTTACTTTTATTTATAATTTTGAGGTTTGTTTGTTTTTTTTAGTTTTGTTGTTGGTTTCTTTTATGGTTTTTGTTTATGGTTCTTTTTATATGGTTGGGGTTTCTCGTTTGTTTTATTTTTTTTTTTNNNNNNNNNNNNNNNNGTTGAGGATGGGTGGTTTGATTGTTTTTAGGGGTAGTATTGTTTTAACTTTGGTTTTTTGAGATTTTTTGGGGGTTAGTAGTTTTTTTTTGGTTTTGTTTTATGGTAATGTTAGTGCTCGGAGGGGTGCTATGAGTACTGTGTTTACTAATCGTATTGGTGATTTTTGTATTTTTTTGTTTTTTAATGGTTTTGTTTTGTTTTCTATGAGTTTTTTGTCTTATCAGTTTTTTGGTTCTTTGTTAGTTTTTATGTTGTTTGTTTCTTCTATTATTAAGGGTGGTCAGTATCCTTTTGGTAGCTGGTTGCCTAAGGCTATGGCGGCTCCTACTCCTGTTAGTTGTTTGGTTCATAGTAGTACTTTAGTTACTGCTGGTGTTATGTTGATGGATTGTTATGTTTATGTTTCTTTGAATTCTGATGTTTTGTCTTTTGNTTTTTNTGTTGGTTTTTTTACTATGGTTTTTTCTGGTTTTTGTGCTTTGGTAGAGGAGGATGCTAAGAAGATTGTTGCTTTGAGTACTATGTCTCAAATTGGTTTTTGTTTTTTGGCTATTGGTAGGGGTTTGCATTATTTGTCTTATGTTCATATGATTAGACATTCTTTTTTTAAGAGGTTATTGTTTATGCAGATGGGTTATTTGATTTTTATTAATTTTGGTCAACAGGATTATCGTGGTTATTCTTTTTTTGGTTTTTGTGCTCCGGTTTTGGTTCAGTTGCAGATTTTTTTATCTGTGTTTTGTTTGTGTGGTTTGTTGTTTACTAGGGGTAGTTGTAGTAAGGAATATTTTATGTCTCGTTTTTATTATGATTCTTATGGTTTTTTTTTAGTTTTTTTTTATTTTTTTGGTGTATTTTTGACTTTTTGTTATTGTTATCGGATGTTTTTTTTGTTTMGTGTGGGAGCTTTTNNNNNNNNNTATGTGGGTTTTTCTAGTAAGTTGTTTTATTTTTCTTGTTTTTTTTTGGTTTTTTTTTCTGTTGTTTTTACTTTTTGGTGGGTTTTTAGTTTGTTGTCNTTTTCTGTGGCTTTTAATCGTTTTGAGTTTTTGGTTGTTTATTTTTATTTGTTTTTTGTTTNNNNNNNNNNNNNNNNNNNNNNNNNNNNNNNNNNGGTTGAGTTTAAGGGTAAATTTTTTATAGACCATTATGCTTGTTTTATTTATAAGATTTTTCCTAGTTTTNTTTATTTTGATGTTTTTATTATGGGTTTTAATTNNNNNNNNNNNNNNNNNNNNNNNNNNNNNNNNNNNNNNNNNNNNNNNNNNNNNNNNNNNNNNN
		</sequence>
		<sequence>
			<taxon idref="Onchocerca_vulvulus_SRR2924780"/>
			NNNNTATTAGTATAATTTTATTATTTTTAATTTTCGATTAAAAGATTTTTTATTATTAGTAGGTTTTTTGTTAGTTTTCTAAACTGATTTTGAGTTTTTTGCTCGTCTATTTTGTTATTTTTTGTTTTTTTTTTATTATTGTNNNNNNGTTTTATTAATTTTTGTGTTGTTGATTATATTGTTTGGTGGAGGATTTTTGTTATTTGTACTTTTGTTTTTGTTTTTTTTGTTGGTGGTGAGTTGGGATTTAGAAGTTGTTTGGTTAATTATTATGTTATTCAAGAAGTTTGTGGTTATTATTTTTTGGTTTTTGATGGTTGGAAGTTGCAATTTTTATTGCTTATGTTGAAGTCAGGTTCTTCTCCTTTTCATTTTTGACTTTTTAGTGTTTTGGGTGGTTTGAATAAGTGGTTTGTTTTGTGGTTTTTAACTTTGCAAAAATTGCCTTATTTTGTTGTTTTGGTTAATTTTTGTGGTGATTTTTTTTTTTTGTTTTTGTTTTTTGGTATGATTTTTTGTTATTTTCAATTTTTTTTGTTGCGTAGTTATCGTGATTTGCTGGTTGTGGGCTCTGCTGAATCTTTTAATTGGTTGTTATTATTGGGTATTTTTTCTTTTAATGAAGTGTTTGTTTTGTTTTTTTTTTATTATTTTGTTATATTTTTTGTTATTTCTTATGTGTATGGGGGATTTTTGGATTTTTTGAGTTTAGAGATATTGATGTTTTTTTTTAATGTTCCTTTGAGGATTACTTTTTTTTTGAAGGTTATTGTGTTGTTTGGTTCTTCTTTTTTTGTTGGTTTTTATTATTTATTTTTGTTGTTGTTTATGCCTTTGATGTCTTTGGGTGTGGGTTATTTGTTTTTTTTGGTTTCTATGATGAGTTTTAATTGTGGTTTTAAGTATTATGATTATTTTGTTTATGTTTTGTTTTGTATTGGGCTGTTGTCTTGTTTTTAGGTTTTTTGCTGTTTTAGTTTAATTTTTTAAAATTCCTAATTTGTAATTAGGGGATTAATCTCAGTTTGTTGTATTTGTTTTTTTTTGTTGTTTTGTTGTTTTTTTTTAGTCCTTTTTTATTTTTTGTTTTTTTTATGTTTTTTGTTTTATATGGGTTTTTTGATTATTCCTGGTTTGGTTGTTTGTTTTTTTTTGATTCTTTTAATTTTGTTTTTTTGTCTTTTATGAGTGTTTTTGTTATGGGGTTTATTTGTGTATCTGAATTGTTGAGTGGTTTAGTTTTTTATAGTTGCCTTGTAGTGTTTTTTAGTGTTTGTTTTTTTTATTCTGGTAGTTTTTTGATATTGTATGTTTTTTATGAGTTGACTATAGTACCTATTTTGTTTTGTTTGTTAGGGTATGGTCGTCAGGTGGAGAAGATTAGGGCTTGTTATTATTTAATTTTTTATACTTTATTTTTTGGGATGCCTTATTTGTTTTTGTATAGTCATGTTTTTTTTTTTTTGAATTTTGTTTATTATGATTTTTTTGTTTCTTATGAATTTATTTTTTTGTTAAGTTTGTGTTTTTTGGTAAAGTTCCCTGTTTATTTTTTTCATGTTTGATTGCCTAAGGTTCATGTTGAGGCCCCYACTAGTGCTAGAATGATTTTGGCTGGTGTTATGTTGAAGTTGGGGGGGGCAGGTGTTTATCGTATTAGTAAGTCTTTAAATTTTTTTGGTTTTGAAATGTTGATTTTTTTTTCTTTAATTAGGATGGTTTTTTGTTCTTTTATTTGTGTTGTTCAGAGGGATTGTAAGTCTTTGGCTGCYTATTCTTCTGTTTGTCATATGGGTTTTGTGTTGCTTTCTGAGATTAGTATGGTTTATTATGGTAAGTCTATAGCTTTGGTGATGATGTTGGCTCATGGTTATACTTCTGTTTTGATGTTTTATTTTGTTGGTGAGTTTTATCATATTGCTAATAGGCGTTTAATTTATTATTTGCGTGGATATTTTAATGTTAGTATGTTGTTTTGTTTGATGTTTTGTTTGACTATG
			GTTTCTAATTTTAGTTTTCCTGTGTCTGTTTCTTTTTTTTCTGAGTATTTGATGTTGAATTTTTTTAGATCTGTTTTTTATGTTGGTTTTTTGTTTTTGTTTTTTTATTATTTGGTTTCTTTTTATTATTCTGTTTATATTTTGGTTTGTTTTTTGGTYGGCGGTAAGGTGAGTTATGTTTGTGATGGTCGTAGTGTAGTTTGTTTACCTTTGGTTTTTATGATATATAATTTTTTTTGGTTTATTTTTGTTATTTAATATGAATATTTTTTGTGGAATGACTTTTGGCAATAGTATGAAGCAGAGTATTATTAATACTGTGAATCATAAGACTATTGGTACTTATTATATTGTTTTAGGCTATTGGGCTGGTTTAGGTGGTTCTGTTTTATCTATGTTGATTCGTTTTGAGTTGTCTAGTCCTGGTGGTCATTTGTTTTTTGGAAGTGGTCAGGTTTATAATTCTGTTCTTACTATGCATGGTGTTTTGATGATTTTTTTTTTAGTTATGCCTATTTTGATTGGTGGTTTTGGTAATTGGATGTTGCCTTTGATGTTGGGGGCTCCTGAGATGGCGTTTCCTCGGGTAAATGCTTTATCTTTTTGGTTTACTTTTGTGGCTTTATTGATAGTTTATCAGTCTTTTTTTATTGGGGGTGGTCCTGGTAGGAGTTGGACTTTTTATCCTCCTCTTAGGGTTGAAGGTCAACCAGAATTGTCTTTAGATACTATGATTTTAGGTTTACATACTGTAGGAATTGGTTCTTTGTTGGGTGCTATTAATTTTATGGTAACTACTCAGAATATACGGTCTACTGCTGTGACTTTGGATCAAATTAGTATGTTTGTTTGGACTTCTTATTTGACTTCTTTTTTATTAGTTTTATCTGTGCCTGTTTTGGCTGGTTCTTTATTGTTTTTGTTGTTGGATCGTAATTTTAATACTTCTTTTTATGATACTAAGAAGGGGGGTAATCCTTTGTTGTATCAGCATTTGTTTTGATTTTTTGGTCATCCTGAGGTGTATGTTATTATTTTACCTGTTTTTGGTATTATTAGGGAGGCGGTTTTATTTTTGACTGATAAGGATCGTTTGTTTGGTCAGACTAGGATGACTTTTGCTTCTATTTGGATTGCTGTTTTAGGTACTTCTGTATGGGGCCATCATATGTATACGGCTGGTTTGGATATTGATACTCGTACTTATTTTAGTGCTGCTACTATGATTATTGCTATTCCTAGGGCTGTTAAGATTTTTAATTGATTGGGTACTTTTTTTGGTTCTAATCAAAAGATGCAGCCATTATGATGTTGAACTTATAGTTTTATTTTTCTTTTTACTGTGGGTGGATTAAGTGGAATTATTTTGAGGGCTGCTAGTTTGGATATTATTTTGCATGATACTTATTATGTTGTGGCTCATTTTCATTATACTTTGAGTTTGGGTGCTATTTATGGTGTTTTTTGTGGTTTTTGTTTGTGACTTCCTTATATGTACGGTATTTCTTTTGATAGGGTTATGATAATAGCTGTTTTTGTTTGTTTTTTTGTTGGTACTAATATAACGTTTTTTCCTATGCATTTTGCTGGTTTACAGGGTATGCCTCGTAAGATTTTGGATTATCCTGATTGTTATTCTACTTTTCAGATCATTTCTTCTTTAGGTTCTGTTATTACTTTTGTTGGTTTTGTTTTGTTTAATTATTTGTTGATTGATTCTATTTTTTTTTCTCGTTTTTTGGGAGTTTCTTTTTATAATTATCATAGTCCGGCTTATGCTTTAAATGTTCCTCCTTTGCCGGATTCTTTTACTGAAGAGGCTTTTATTATAGGTCTTCATTGGAAGATTATTAGTAAGGATACTCCTTCTTACAGTTATCGTCGGGTTGGTTATGGTTATCATAGTAAGTAGTTTTTTTTGTAGAYTTAGGTTAAATTAAAACTATTAGTTTTCAAAACTAAAGATTTTGTTCTATTAGAGCTTTTAAAAATAATGATTT
			TTGGGTTTTTGGGTTTTTTGTTTATTTTTTTTTATGTTAGGGTATTTTTTGCTTTTGTTTTTTTTTGTTTGAGTTTTTTGGATTGGGATCCGTTGAAAAGTTGTGTTATAATGTGTTTAGGTGTTATGTCTATAAGTTGTTATGTTTCTTTAGGTGTTCATGTATGGTATTCTTATTTTGTTGTTTTAATTTTTTTTAGTGGTATTTTTTCTTTGTTGACTTATTTTTGTAGTATGAGTAATTTTATTTTTTATTATAATTATTTTTTTTTTTTTTCTTTGTTTTTNGTTAGTTTTTTTTTTGTATTTGTTGTAGATTTTGATTTTTCTTTGTTTTTTTCTGATTTTAATTTTCTTTATGTTTGTTATGATTTTAGTTATTATTATGTTTTTTGAGTAGTTTTTATTTTGTTTTTATTTTTGATTTTGATTAGATTTAGACTTAATGGTTTCGGTTATATGCGTAGTTTGTAGTAGGATGAAATATAAAATAGATTTTACTATATCTGATTACGGCTCAGCTAGAATTATATTTTTTTGGATTTAGTTTAATTAAAATTTTTGTTTTTGGATCAAGAGATGTTTCCAAGGTTATTGCTATTTTTAATTCTTTAGTTTTTTTGCCTGCTAGTTTTACTTTAAGTTATATGTGGAATTTTGGTAGTATGTTAGGCATTATGTTGATGTCTCAGATTTTAACTGGTTTTTTTTTGACTTTTTATTATACGGCGGGGGAAGCTTTTAGGTCTGTTCAGTATATTATGTTTGAGGTTAATTTGGGCTGGTTGCTGCGTATTATGCATTCTAATGGGGCTTCTATGTTTTTTTTATTTATTTATTTACATATTTTTAAGGGTTTAATTTATGGTAGATATCGTCTTATTGGTGTGTGATTGAGTGGTATTTTTATTTATTTTTTATTAATAGGTATTGCCTTTACTGGTTATGTTTTGATTTGAGGCCAAATAAGTTATTGGGCGGCAGTAGTTATTACTAGTCTGATGACTTCTGTTCCTTATTTGGGCAAGTATTTGGTTTGATGGATTTGGGGGAGTTTTAGTGTTTGTGAGAACACTTTGAAGTTTTTTTATTCTGTTCATTTTATTTTACNNTGGTCTTTGATAGTTTTAGTTGTTTTTCATTTGTTTTTTTTGCATTTTACTGGTTCTAGTTCTAGTTTGTATTGTCATGGAGATTATGATAAGATTCATTTTTTTCCTAGTTTTTGATTGAAGGATGGTTTTGATATTTTTTTTTATTTTTTTTTGATTTTGTTTAGACTTTATTTTTCTTTTGATTTAAGTGATCCTATGATTTTTGTGGAGTCTGATTCTATGGCTAGTCCTGCGCATGTTGTACCTGAGTGGTATTTTTTATTCGCTTTTACTATTTTACGTTCTGTTCCTAGTAAGTTATTGGGGGTTATTTTAATATTTAGTTCTGTTTTTGTGTTAACTATTCTTATTTGACCTGGTAGTTATCGTTCTATTTTAGATAATTTTTTATATTTTTTTGTTATGTGTTTTGTTTGGGTTTTTTTTTGGTTAACTTGAGCTGGTCATTATCCTACTGATTATCCTTTTAACTATTTTAATTTGTTTTGTACTTTTTTTTATTTTTGTTGTATTTTTTTTGTTTGTTTGATTAATTTTTTTAGTGATAAGTTGTTTAGTTAATTGTATTTTTAGTATAATAAGTATGGCAAATTTAGGTTTTGTTGGTTATTAATATAATTTTGTTGAAGTTTCGTAAATATCATAAAATGGAGTATAGTTATTATCCTTTGATAGTTGGGGTGGGTATTTTAGGTTTTGATGTTAGTTTGGTTTTATTTATAGGTATAGGTATGTTTTATTCTATTTTTATTTGTTTTTTGTATTTGGTTTATGTTTTTTTTTTGTGGATTAAGGATGTTATTTTAGAGGATATTAGTGGTCAATATTCTTTCTATGATTATCGTATGTTTAACCAAGGTTTTCGTTTGTTTCTTTTTAGTGAATT
			AACTTTGTTTGTTTCTATTTTTTGAACTTTTTTGGATACGGCTTTGTGTCCTTTAACTTGGTTAAGTGGGGTTTGGTCTCCATTGGGGATTTTATCACCTGATTATTTGGGTTTGAATGGTATGGCTAGTTTATTTTTAATAATGAATAGGCAAGTTTTGAAGTATTCTCGTCGTTNNNNNNNNNNNNATAGTTCTAAGTGTGAAGAGTTTTTGTTAGTTTGTATTTTTATTGGAGTTGGTTTTTTGTGTTTTCAGTTTTATGAATATAATAACAATTCGTTTGTTATGAGTGATAGTGCTTATGGTAGTATTTTTTATATAGGTACTGGTTTGCATGGTTTGCATGTTTTTGTTGGTGTTTGTTTTCTTATTGTTAATTTTTTTCGTGTTAAGTTGTTCAACTTTAATTGATATCATATCCAGGCTTATGATATATCTATTGATTATTGGCGTTTTTTAGAGTGAATGTGAGGTGTTATGTTTTGTTTATTATATGTTTGAGGTTCTTAATTTCTTTGTTGTGGAGGGATATTTTACTTTTTACTTTTTTTTTACTTTTTTTTTATRATAATATTTTTTATTTATGTGTTTTGTTTTTTGATTTTAAGTTTTTAACATTTTTTCAATACACTATATTCTATAGTGTTAGTAATTATTAGTATAATAATTACTAAAATAAATTCAATTCCCAGAGTATTATATTACTTAATAATATAATACTCTATTGGGAATTGAATTTAATATAACGTAAATATCTCTCTCAAATAAAAAAAAGAAAAATTTATATATAAGTAATATAATAATAAATAAATTGTTGTTATTGTGTATATATTATAAATAAAATTATATTTGATTTGCATTCATAAGATATTTATACACGAGATTTGTTAAACTTTATAGTATAATAAGTATAGTCGTTTTAAGCACGGTTGGTTTTTAAGTTAGAATTTTTAGTATAATTTTTGGTACGGTTAATTGTTGATTAGCAGGTTTTGAAGTTCTTTTTTTTTTGAAATATGGTAGGATAAAGAAAAAAGTCTGTGAGATTCATATTTTCGAGGTAATCCATATTTAAAGGATTATTTTAAGTTTAGAATTTTTGACTCTTAATCAAAAGGTTTGTTTCTTTATTGTTTTTATTTTTTTTTTCTTTTTTATTTCTTTTTTTTAAATATGAGCGTTTAGTATTTATTTTGTTGGGTATTGAATTTTTGTTTTTTTCTCTGTTAGTTTATTATGTTTTTTTGTNNNNGTCTGTTATGTTTTTTTATTTTTTGTGTTTTGGTTTAATGTCTGGTGTGTTAGGTTTGGTGATTTTTTTTTTTTGTGTTAAGGGTTTTGGTGTAGATAAGGTTATGTTTTATTTTTTATAATTTTAAGTTTGATTTTGGTTTAGGTTGTATTAAGATAGTATTACTTATTTTTAGTTTACTTAGTGTGTTAATTTTTGTACACTGGTAGTTTTTTGATTGTTTTATTAACGTTCCAGAATAATCGGCTATGCGTTTTAATTTTTGACTCTATTTGTTGTGGTGCTATGAGTTTTTAGTTTGTTTTTATATTGTTTTTTGTAAAATATTTTAATTTTTTTTTTAGTTTCTTATGGTATCAAAAATTTGTTTTTTGAACTGGATTAGTACCCAGGTAATCAAAATTTAATAATTCGGGAGTAAAGTTTTATTTAAACCGAAAAAATATTGACTGACTTTAGATTTTTCTTTGGAATATGTGATTTGCTGGAGAGCCCTCTTTTTTGGTGAATTTTGTTGGCACATGTATGATTGTTTAGTTTTTATTTTATTTTGTAATGCTTTGTTGTTTTGGCATTAAAAACAGATATATATTTGGCTTATGAATTTATGTTTCATGTGTTACTATTATGAATTTTTTTTGGATTAGTTTTTTATTTTTTTTTGAAATTGGAAAAGAAAGTAATTTTTTCTTAATGTTTTAATGAATTTAATAAATAAGGTGGTACAAACCATCCGTCAATGGCCTA
			AAGGGGCGTAAGTTGTAGTATGGTAGAAGTAAGGAAACTTGTTTCTATTTTTTGAAGTTTTAGTTTATTTTTTTTTAGAATAAAGAATTGTAAATTCTTAGGATTTTGCTTTGGTTATTTTTTATTATTTGGGGTTGTTGGTTATGATTGTTTTTATTTTGCAGGCTATTGCCTTTTTAGTTTTGTTAGAGCGTCATTTTTTGGGTGGCTCCCAGTGTCGTGTTGGTCCTAATAAGGTGGGTTATTGTGGTGTTTTGCAGGCTTTATTTGATGGCTTAAAGTTGTTAAAGAAGGAGCAGTTGTTGTTGTGTTTTTCTTCTTGGTTATCTTTTTTGTTTATGCCTATTTGTGGTTTTGTTTTGATGGTTTTTTTTTGATTTACTTTACCTTATTTTTTTTCTTTTTTGTCTTTTGAATATTCTGGTGTTTTTTTGTTTTGTCTTATAGGAGTTTCTGTTTATTTTATTATGCTTTCTGGTGTTTTTAGTGGTAGTAAGTATTCTCTTATTGGTGGGTTGCGTGCTTGTGTTCAGAGTTATTCTTATGAGATTGCTTTTTCTATTTATTTGTTAGTTTTTTTGTTGTTTAATAAGGGTTTATGTTTGTCTTTTAGTTTTTGTTTATTTTTTTTTTTGTTTTTTTTTCCTTTTTTTTGTTTGGTTCTTGTTGATTTGCATCGGGCCCCTTTTGATCTTTCTGAGTGTGAAAGTGAGCTGGTAAGGGGGTTTAATGTTGAGTACTCTGGAGTTGGTTTTGCTGCTTTGTTTTTAGGGGAGTATGGTAATTTACTTTATTTTGGTTGTTTGACTTCTAGTTTGTTTTTTGGTATAAGTTTTTTTTTTTTTTATTTTATTGTGTGCATGATTGTTTTTTCTCGTAGAGCTTATCCTCGTTTTCGTTTTGATAAGTTGATGGGTGTTTGTTGGTTTTTNTTTTTGCCTATTGGTTTTTATTTTTTTGGTTTGTCTTTTGTTGTTTTTATGTTGTGCTTATTTAGTTTAATTTTTTAGAATTATATTTTGAAAAGATATGGGTATTTTTAGGCAATTTTGTTATTTTTTTTTATTTGATTTTGATTGGTTTTTTATTTGTTTTATATGGAGTTGAGTAAGTTTAGTAGTTTGGGAATTTTAGGTGTTTTTGTTAATGTTTTAGTTTCTAGATTTTCTCATCAGGGTTTTCAGTCTAACGTTTTTTTTAAGTTTGTTGTTTTTTTTCTCTTGGTTTTTTGAATGAGAGGGTTATTGTTTCCTTTGTTTAGTCCTTGAGCTTGTGTGGGTTTTTTGTTTTTTATTACTAATTTTTCTTGATTGGGTGTTCGTACTTTTACTTTAGCTGTTGATAGTTTTTTAATTTTTTTTGAAAGGGATCATTCTTGGGAGTGGTTTTCTAGGTTAGTTATGTTTTTTTCTCATTGGTTAAGATTTTTGATGAGGGGGGTAGCTTTAACTTTGCGTATTAGTATTATTTTTTTAATTGGTCATTTTTTAATGTTTACTGTTTTGGATATGAGTGTATTTTATTCTTTGTTTTTTTTGTTGTTAGTTGTTCCGGTGGAGTTGTTTTTTGCTTTTTTACAGAGTTATATTTTTTTGACTTTGGTTTGTATGTTTTTACTTAATATGATTTAGTTTAAGGGTGGTTTTGTTATAGTAGTTTAATTTTAGAATTTTGTTTTGATGGGACAGAGGTTATTATAATTTTTTTGTGGCTTTTTAGTATTATTTTGGTATTTTTGTTTTCCAAACAAAGGGTTCTTAAGCTAATAATTTATTTGCAGAATTATGTGTTTCCTATTCCCGGAAATTCTTATGTATTTTGTTGTTATTATATTCATAATTACTATTCTCACATTATTTTTTTTGGTTTTTTTGTAATGTTTTTGGTTAGTGGCGGGATTTATTTTTTTGGTAATTCTTTTAAGTTTAATTTGAAGCGTAGAGATAGTCGTATAATTGAGTTAATTTTACAGGTGTTAATTGTTAATTTTTTAATTATGA
			TGGCTGGTCCTGGTTTTTGGTTGATTCAATATCAGGGACGTATATTTCGTCAATCTGAGTTGACTTTGAAGGTTATTGGTCACCAATGGTATTGAAGTTATGAATATGGAGATAGTGGAAAATTATGTTTTGATTCATTTATGAAGTCTTTAGATGATTTGTCTTTAGGGGATTTTCGGTTATTTGATGTTGATAATCGGTGTGTTTTGCCTGTAGGTGTAAATGTTGGTGTGTATTGTACTTCTAGTGATGTTATTCATTCTTTTGCGATTCCTAAGTGTTTTATTAAGATGGATGCTTTAAATGGTTTGTTAACTAAGGTTACTTGTAGTTTTTCTTGTTCTGGTTTGTTTTTTGGGCAGTGTTCTGAAATTTGTGGTGCTAATCATAGGTTTATGCCTATTGTGTTGGAGTTGACTTCTTTGGAGTGTTGGAAGGGTTGATCAGTAAATTATTTATTGGGTTAAATTTTCTAGTTTAATTATATTTAAAATATTTAGTTGTGGTCTAAAAGATTTGAAAATTTTTGTTTTTTAAGTTTTATTATTTGGTATTGCATATCAGTAGAAGTTTTTATCATAGCTATGAGTAATAGAATTAAAATGGTTAAATTGAATTTGTTTTTTTTTTACGAAATTAATAATATTTTTATTTAGTATTGATATAACGTATTTTTATTTCTGTTTATTTGTTATTTATAGGTTAAGTTATATTATTTTTTGTTTGTAAANNNNNNAAATTTTTGTTGTTGTTTTATAAATGNNNNNNNNNNNNNNNNNNNNNNNNNNNNNNNNTTTTTTTTTTTTTTTTGATTAATTTTTTAATTGATTTATGATTTTTACTTTAGTAATTTTTATTGTTTTGATAGNNNNNNNNNNNNATTTATGTTTTTGAACTGGTTTTGTTGCTAAATGTTTATTAAAAACTTAGGTTTTTATGTAAAATTGTCTTCTGCTCTATGAGTTTTTAAATGGCAGCCTTAGCGTGATGGCATAAAAGTAGCGTAAGTGATTTGTTTTTTTAATGGTTTCAAGTATGAATGAAGTTTTTAGCAGCTTTTTTATTTRCTTTTTGTTTGAATTATTTTTTTAATTAAAAATTATTAGTTAAGGTATTACAAAGATAAGTCTTCGGAAATTTTGTTTTGAATTTTGAAATTTTTATTTTTAATTTTTTCTTGGGGATGGATTTTAAGAAAGTTTTATACTATTGTTATTATTAAAAATTACTCCGGAGTTAACAGGGTTGTAGACATATAAATAGGTTTTTATATTAGTGTGCTGCGCTACATCGATGTTGTATATTTTTTTTGATAATGGAGAGGTTTTTTTTGTTTTGAGACTGTTCTTCTTGTATAAAAAATTGACTTGATATTAGTTTAGTTCGTCGTGAGACAGAGCGGTTTATCTTGTGTATTTTTGGTGCTTGGCGGTGTTAGTACGAAAGGAATGCAATGTGGGTTTATATTTATGACTTTTTTATTTTGATGGATTTTTTCTTTTTTTAAATTTTATTGTTATTTTTTTTTTTTCTTTTTTGGTTCCTTTTGGTATGTATTTGTTGTCTTTTTTTGTGTCTTTTAAGGATTTTTATGGTGCTAAATTAAGTTCTTATGAGTGTGGTTTTGATGTTGTGAAGAAGGTTCATGTTGGTTTTAATTTGGTTTTTTTTTCTATTGTTTTGTTATTTGTTGTTTTTGAGTTGGAAGTTTTGATTTTTATTATTTTGATTCAGGGTGATTTTTATAGTTTGTTGTCTTTTTTTGTTTTTTTTTTTTATGTTGTTTTTAGTTTTTATATGGAGTGGTGTTTTGGTAAGTTGATTTGGTTTTGTTAGGGGTTTTTAGTATAATTTTTAATACTTTTGATTGCAGATCATTTAATTTATAGCCTTGAGTTAATTTTTTAAGTTTTGAAAACTTTTATTAGATTTTTGGTCTTTAACTTGTTTTTTTTTTTGCTGAAATAGTTTAAGTTTTAAAATGAGATGTTAGGGGCGTT
			TGGATTTTTTCAGTTTTTTTAAAGATTTAGTATATGTTTTTTTGAGTATTATTTGTTGTCTGCAAATAGGATTTGATCTTTTTGGTCTTTTAGTTTATTTTGGAATTTTTTATTTACTATAAAAAGGTTTTGTAGACTTTTGTTATTGTTTGTTTGATATGTTCTTATTTTTTATTTTTTTTTGGTTGTTATTNTTTTGTTTGTTCCTTATGGTAAGTGGAGTTATRGTTTTGGTTTTAGTGATTATTTTAATTTTACTTTTATTTATAATTTTGAGGTTTGTTTGTTTTTTTTAGTTTTGTTGTTGGTTTCTTTTATGGTTTTTGTTTATGGTTCTTTTTATATGGTTGGGGTTTCTCGTTTGTTTTATTTTTTTTTTTTTTTATTTTTGTTTGTGTTGAGGATGGGTGGTTTGATTGTTTTTAGGGGTAGTATTGTTTTAACTTTGGTTTTTTGAGATTTTTTGGGGGTTAGTAGTTTTTTTTTGGTTTTGTTTTATGGTAATGTTAGTGCTCGGAGGGGTGCTATGAGTACTGTGTTTACTAATCGTATTGGTGATTTTTGTATTTTTTTGTTTTTTAATGGTTTTGTTTTGTTTTCTATGAGTTTTTTGTCTTATCAGTTTTTTGGTTCTTTGTTAGTTTTTATGTTGTTTGTTTCTTCTATTATTAAGGGTGGTCAGTATCCTTTTGGTAGCTGGTTGCCTAAGGCTATGGCGGCTCCTACTCCTGTTAGTTGTTTGGTTCATAGTAGTACTTTAGTTACTGCTGGTGTTATGTTGATGGATTGTTATGTTTATGTTTCTTTGAATTCTGATGTTTTGTCTTTTGTTTTTTATGTTGGTTTTTTTACTATGGTTTTTTCTGGTTTTTGTGCTTTGGTAGAGGAGGATGCTAAGAAGATTGTTGCTTTGAGTACTATGTCTCAAATTGGTTTTTGTTTTTTGGCTATTGGTAGGGGTTTGCATTATTTGTCTTATGTTCATATGATTAGACATTCTTTTTTTAAGAGGTTATTGTTTATGCAGATGGGTTATTTGATTTTTATTAATTTTGGTCAACAGGATTATCGTGGTTATTCTTTTTTTGGTTTTTGTGCTCCGGTTTTGGTTCAGTTGCAGATTTTTTTATCTGTGTTTTGTTTGTGTGGTTTGTTGTTTACTAGGGGTAGTTGTAGTAAGGAATATTTTATGTCTCGTTTTTATTATGATTCTTATGGTTTTTTTTTAGTTTTTTTTTATTTTTTTGGTGTATTTTTGACTTTTTGTTATTGTTATCGGATGTTTTTTTTGTTTCGTGTGGGAGCTTNTGGTTTTGATTATGTNGGTTTTTCTAGTAAGTTGTTTTATTTTTCTTGTTTTTTTTTGGTTTTTTTTTCTGTTGTTTTTACTTTTTGGTGGGTTTTTAGTTTGTTGTCTTTTTCTGTGGCTTTTAATCGTTTTGAGTTTTTGGTTGTTTATTTTTATTTGTTTTTTGTTTATTGTTTTTGTGGTTATTTTTTTCGTTATTTTGTGGTTGAGTTTAAGGGTAAATTTTTTATAGACCATTATGCTTGTTTTATTTATAAGATTTTTCCTAGTTTTTTTTATTTTGATGTTTTTATTATGGGTTTTAATTATTTTTTTTTTGGTTTATTTCGTTTATTTTCTTTNNNNNNNNNNNNNNNNNNNNNNNNNNNNN
		</sequence>
		<sequence>
			<taxon idref="Onchocerca_vulvulus_SRR2924781"/>
			NNANTATTAGTATAATTTTATTATTTTTAATTTTCGATTAAAAGATTTTTTATTATTAGTAGGTTTTTTGTTAGTTTTCTAAACTGATTTTGAGTTTTTTGCTCGTCTATTTTGTTATTTTTTGTTTTTTTTTTATTATTGTTTTTGAGTTTTATTAATTTTTGTGTTGTTGATTATATTGTTTGGTGGAGGATTTTTGTTATTTGTACTTTTGTTTTTGTTTTTTTTGTTGGTGGTGAGTTGGGATTTAGAAGTTGTTTGGTTAATTATTATGTTATTCAAGAAGTTTGTGGTTATTATTTTTTGGTTTTTGATGGTTGGAAGTTGCAATTTTTATTGCTTATGTTGAAGTCAGGTTCTTCTCCTTTTCATTTTTGACTTTTTAGTGTTTTGGGTGGTTTGAATAAGTGGTTTGTTTTGTGGTTTTTAACTTTGCAAAAATTGCCTTATTTTGTTGTTTTGGTTAATTTTTGTGGTGATTTTTTTTTTTTGTTTTTGTTTTTTGGTATGATTTTTTGTTATTTTCAATTTTTTTTGTTGCGTAGTTATCGTGATTTGCTGGTTGTGGGCTCTGCTGAATCTTTTAATTGGTTGTTATTATTGGGTATTTTTTCTTTTAATGAAGTGTTTGTTTTGTTTTTTTTTTATTATTTTGTTATATTTTTTGTTATTTCTTATGTGTATGGGGGATTTTTGGATTTTTTGAGTTTAGAGATATTGATGTTTTTTTTTAATGTTCCTTTGAGGATTACTTTTTTTTTGAAGGTTATTGTGTTGTTTGGTTCTTCTTTTTTTGTTGGTTTTTATTATTTATTTTTGTTGTTGTTTATGCCTTTGATGTCTTTGGGTGTGGGTTATTTGTTTTTTTTGGTTTCTATGATGAGTTTTAATTGTGGTTTTAAGTATTATGATTATTTTGTTTATGTTTTGTTTTGTATTGGGCTGTTGTCTTGTTTTTAGGTTTTTTGCTGTTTTAGTTTAATTTTTTAAAATTCCTAATTTGTAATTAGGGGATTAATCTCAGTTTGTTGTATTTGTTTTTTTTTGTTGTTTTGTTGTTTTTTTTTAGTCCTTTTTTATTTTTTGTTTTTTTTATGTTTTTTGTTTTATATGGGTTTTTTGATTATTCCTGGTTTGGTTGTTTGTTTTTTTTTGATTCTTTTAATTTTGTTTTTTTGTCTTTTATGAGTGTTTTTGTTATGGGGTTTATTTGTGTATCTGAATTGTTGAGTGGTTTAGTTTTTTATAGTTGCCTTGTAGTGTTTTTTAGTGTTTGTTTTTTTTATTCTGGTAGTTTTTTGATATTGTATGTTTTTTATGAGTTGACTATAGTACCTATTTTGTTTTGTTTGTTAGGGTATGGTCGTCAGGTGGAGAAGATTAGGGCTTGTTATTATTTAATTTTTTATACTTTATTTTTTGGGATGCCTTATTTGTTTTTGTATAGTCATGTTTTTTTTTTTTTGAATTTTGTTTATTATGATTTTTTTGTTTCTTATGAATTTATTTTTTTGTTAAGTTTGTGTTTTTTGGTAAAGTTCCCTGTTTATTTTTTTCATGTTTGATTGCCTAAGGTTCATGTTGAGGCCCCCACTAGTGCTAGAATGATTTTGGCTGGTGTTATGTTGAAGTTGGGGGGGGCAGGTGTTTATCGTATTAGTAAGTCTTTAAATTTTTTTGGTTTTGAAATGTTGATTTTTTTTTCTTTAATTAGGATGGTTTTTTGTTCTTTTATTTGTGTTGTTCAGAGGGATTGTAAGTCTTTGGCTGCCTATTCTTCTGTTTGTCATATGGGTTTTGTGTTGCTTTCTGAGATTAGTATGGTTTATTATGGTAAGTCTATAGCTTTGGTGATGATGTTGGCTCATGGTTATACTTCTGTTTTGATGTTTTATTTTATTGGTGAGTTTTATCATATTGCTAATAGGCGTTTAATTTATTATTTGCGTGGATATTTTAATGTTAGTATGTTGTTTTGTTTGATGTTTTGTTTGACTATG
			GTTTCTAATTTTAGTTTTCCTGTGTCTGTTTCTTTTTTTTCTGAGTATTTGATGTTGAATTTTTTTAGATCTGTTTTTTATGTTGGTTTTTTGTTTTTGTTTTTTTATTATTTGGTTTCTTTTTATTATTCTGTTTATATTTTGGTTTGTTTTTTGGTCGGCGGTAAGGTGAGTTATGTTTGTGATGGTCGTAGTGTAGTTTGTTTACCTTTGGTTTTTATGATATATAATTTTTTTTGGTTTATTTTTGTTATTTAATATGAATATTTTTTGTGGAATGACTTTTGGCAATAGTATGAAGCAGAGTATTATTAATACTGTGAATCATAAGACTATTGGTACTTATTATATTGTTTTAGGTTATTGGGCTGGTTTAGGTGGTTCTGTTTTATCTATGTTGATTCGTTTTGAGTTGTCTAGTCCTGGTGGTCATTTGTTTTTTGGAAGTGGTCAGGTTTATAATTCTGTTCTTACTATGCATGGTGTTTTGATGATTTTTTTTTTAGTTATGCCTATTTTGATTGGTGGTTTTGGTAATTGGATGTTGCCTTTGATGTTGGGGGCTCCTGAGATGGCGTTTCCTCGGGTAAATGCTTTATCTTTTTGGTTTACTTTTGTGGCTTTATTGATAGTTTATCAGTCTTTTTTTATTGGGGGTGGTCCTGGTAGGAGTTGGACTTTTTATCCTCCTCTTAGGGTTGAAGGTCAACCAGAATTGTCTTTAGATACTATGATTTTAGGTTTACATACTGTAGGAATTGGTTCTTTGTTGGGTGCTATTAATTTTATGGTAACTACTCAGAATATACGGTCTACTGCTGTGACTTTGGATCAAATTAGTATGTTTGTTTGGACTTCTTATTTGACTTCTTTTTTATTAGTTTTATCTGTGCCTGTTTTGGCTGGTTCTTTATTGTTTTTGTTGTTGGATCGTAATTTTAATACTTCTTTTTATGACACTAAGAAGGGGGGTAATCCTTTGTTGTATCAGCATTTGTTTTGATTTTTTGGTCATCCTGAGGTGTATGTTATTATTTTACCTGTTTTTGGTATTATTAGGGAGGCGGTTTTATTTTTGACTGATAAGGATCGTTTGTTTGGTCAGACTAGGATGACTTTTGCTTCTATTTGGATTGCTGTTTTAGGTACTTCTGTATGGGGCCATCATATGTATACGGCTGGTTTGGATATTGATACTCGTACTTATTTTAGTGCTGCTACTATGATTATTGCTATTCCTAGGGCTGTTAAGATTTTTAATTGATTGGGTACTTTTTTTGGTTCTAATCAAAAGATGCAGCCATTATGATGTTGAACTTATAGTTTTATTTTTCTTTTTACTGTGGGTGGATTAAGTGGAATTATTTTGAGGGCTGCTAGTTTGGATATTATTTTGCATGATACTTATTATGTTGTGGCTCATTTTCATTATACTTTGAGTTTGGGTGCTATTTATGGTATTTTTTGTGGTTTTTGTTTGTGACTTCCTTATATGTACGGTATTTCTTTTGATAGGGTTATGATAATAGCTGTTTTTGTTTGTTTTTTTGTTGGTACTAATATAACGTTTTTTCCTATGCATTTTGCTGGTTTACAGGGTATGCCTCGTAAGATTTTGGATTATCCTGATTGTTATTCTACTTTTCAGATCATTTCTTCTTTAGGTTCTGTTATTACTTTTGTTGGTTTTGTTTTGTTTAATTATTTGTTGATTGATTCTATTTTTTTTTCTCGTTTTTTGGGAGTTTCTTTTTATAATTATCATAGTCCGGCTTATGCTTTAAATGTTCCTCCTTTGCCGGATTCTTTTACTGAAGAGGCTTTTATTATAGGTCTTCATTGGAAGATTATTAGTAAGGATACTCCTTCTTACAGTTATCGTCGGGTTGGTTATGGTTATCATAGTAAGTAGTTTTTTTTGTAGATTTAGGTTAAATTAAAACTATTAGTTTTCAAAACTAAAGATTTTGTTCTATTAGAGCTTTTAAAAATAATGATTT
			TTGGGTTTTTGGGTTTTTTGTTTATTTTTTTTTATGTTAGGGTATTTTTTGCTTTTGTTTTTTTTTGTTTGAGTTTTTTGGATTGGGATCCGTTGAAAAGTTGTGTTATAATGTGTTTAGGTGTTATGTCTATAAGTTGTTATGTTTCTTTAGGTGTTCATGTATGGTATTCTTATTTTGTTGTTTTAATTTTTTTTAGTGGTATTTTTTCTTTGTTGACTTATTTTTGTAGTATGAGTAATTTTATTTTTTATTATAATTATTTTTTTTTTTTTTCTTTGTTTTTGGTTAGTTTTTTTTTTGTATTTGTTGTAGATTTTGATTTTTCTTTGTTTTTTTCTGATTTTAATTTTCTTTATGTTTGTTATGATTTTAGTTATTATTATGTTTTTTGAGTAGTTTTTATTTTGTTTTTATTTTTGATTTTGATTAGATTTAGACTTAATGGTTTCGGTTATATGCGTAGTTTGTAGTAGAATGAAATATAAAATAGATTTTACTATATCTGATTACGGCTCAGCTAGAATTATATTTTTTTGGATTTAGTTTAATTAAAATTTTTGTTTTTGGATCAAGAGATGTTTCCAAGGTTATTGCTATTTTTAATTCTTTAGTTTTTTTGCCTGCTAGTTTTACTTTAAGTTATATGTGGAATTTTGGTAGTATGTTAGGCATTATGTTGATGTCTCAGATTTTAACTGGTTTTTTTTTGACTTTTTATTATACGGCGGGGGAAGCTTTTAGGTCTGTTCAGTATATTATGTTTGAGGTTAATTTGGGCTGGTTGCTGCGTATTATGCATTCTAATGGGGCTTCTATGTTTTTTTTATTTATTTATTTACATATTTTTAAGGGTTTAATTTATGGTAGATATCGTCTTATTGGTGTGTGATTGAGTGGTATTTTTATTTATTTTTTATTAATAGGTATTGCCTTTACTGGTTATGTTTTGATTTGAGGCCAAATAAGTTATTGGGCGGCAGTAGTTATTACTAGTCTGATGACTTCTGTTCCTTATTTGGGCAAGTATTTGGTTTGATGGATTTGGGGGAGTTTTAGTGTTTGTGAGAACACTTTGAAGTTTTTTTATTCTGTTCATTTTATTTTACCTTGGTCTTTGATAGTTTTAGTTGTTTTTCATTTGTTTTTTTTGCATTTTACTGGTTCTAGTTCTAGTTTGTATTGTCATGGAGATTATGATAAGATTCATTTTTTTCCTAGTTTTTGATTGAAGGATGGTTTTGATATTTTTTTTTATTTTTTTTTGATTTTGTTTAGACTTTATTTTTCTTTTGATTTAAGTGATCCTATGATTTTTGTGGAGTCTGATTCTATGGCTAGTCCTGCGCATGTTGTACCTGAGTGGTATTTTTTATTCGCTTTTACTATTTTACGTTCTGTTCCTAGTAAGTTATTGGGGGTTATTTTAATATTTAGTTCTGTTTTTGTGTTAACTATTCTTATTTGACCTGGTAGTTATCGTTCTATTTTAGATAATTTTTTATATTTTTTTGTTATGTGTTTTGTTTGGGTTTTTTTTTGGTTAACTTGGGCTGGTCATTATCCTACTGATTATCCTTTTAACTATTTTAATTTGTTTTGTACTTTTTTTTATTTTTGTTGTATTTTTTTTGTTTGTTTGATTAATTTTTTTAGTGATAAGTTGTTTAGTTAATTGTATTTTTAGTATAATAAGTATGGCAAATTTAGGTTTTGTTGGTTATTAATATAATTTTGTTGAAGTTTCGTAAATATCATAAAATGGAGTATAGTTATTATCCTTTGATAGTTGGGGTGGGTATTTTAGGTTTTGATGTTAGTTTGGTTTTATTTATAGGTATAGGTATGTTTTATTCTATTTTTATTTGTTTTTTGTATTTGGTTTATGTTTTTTTTTTGTGGATTAAGGATGTTATTTTAGAGGATATTAGTGGTCAATATTCTTTCTATGATTATCGTATGTTTAACCAAGGTTTTCGTTTGTTTCTTTTTAGTGAATT
			AACTTTGTTTGTTTCTATTTTTTGAACTTTTTTGGATACGGCCTTGTGTCCTTTAACTTGGTTAAGTGGGGTTTGGTCTCCATTGGGGATTTTATCACCTGATTATTTGGGTTTGAATGGTATGGCTAGTTTATTTTTAATAATGAATAGGCAAGTTTTGAAGTATTCTCGTCGTTNNNNNNGTTTGAATAGTTCTAAGTGTGAAGAGTTTTTGTTAGTTTGTATTTTTATTGGAGTTGGTTTTTTGTGTTTTCAGTTTTATGAATATAATAACAATTCGTTTGTTATGAGTGATAGTGCTTATGGTAGTATTTTTTATATAGGTACTGGTTTGCATGGTTTGCATGTTTTTGTTGGTGTTTGTTTTCTTATTGTTAATTTTTTTCGTGTTAAGTTGTTCAACTTTAATTGATATCATATCCAGGCTTATGATATATCTATTGATTATTGGCGTTTTTTAGAGTGAATGTGAGGTGTTATGTTTTGTTTATTATATGTTTGAGGTTCTTAATTTCTTTGTTGTGGAGGGATATTTTACTTTTTACTTTTTTTTTACTTTTTTTTTATGATAATATTTTTTATTTATGTGTTTTGTTTTTTGATTTTAAGTTTTTAACATTTTTTCAATACACTATATTCTATAGTGTTAGTAATTATTAGTATAATAATTACTAAAATAAATTCAATTCCCAGAGTATTATATTACTTAATAATATAATACTCTATTGGGAATTGAATTTAATATAACGTAAATATCTCTCTCAAATAAAAAAAAGAAAAATTTATATATAAGTAATATAATAATAAATAAATTGTTGTTATTGTGTATATATTATAAATAAAATTATATTTGATTTGCATTCATAAGATATTTATACACGAGATTTGTTAGACTTTATAGTATAATAAGTATAGTCGTTTTAAGCACGGTTGGTTTTTAAGTTAGAATTTTTAGTATAATTTTTGGTACGGTTAATTGTTGATTAGCAGGTTTTGAAGTTCTTTTTTTTTTGAAATATGGTAGGATAAAGNAAAAAGTCTGTGAGATTCATATTTTCGAGGTAATCCATATTTAAAGGATTATTTTAAGTTTAGAATTTTTGACTCTTAATCAAAAGGTTTGTTTCTTTATTGTTTTTATTTTTTTTTTCTTTTTTATTTCTTTTTTTTAAATATGAGCGTTTAGTATTTATTTTGTTGGGTATTGAATTTTTGTTTTTTTCTCTGTTAGTTTATTATGTTTTTTTGTTTGAGTCTGTTATGTTTTTTTATTTTTTGTGTTTTGGTTTAATGTCTGGTGTGTTAGGTTTGGTGATTTTTTTTTTTTGTGTTAAGGGTTTTGGTGTAGATAAGGTTATGTTTTATTTTTTATAATTTTAAGTTTGATTTTGGTTTAGGTTGTATTAAGATAGTATTACTTATTTTTAGTTTACTTAGTGTGTTAATTTTTGTACACTGGTAGTTTTTTGATTGTTTTATTAACGTTCCAGAATAATCGGCTATGCGTTTTAATTTTTGACTCTATTTGTTGTGGTGCTATGAGTTTTTAGTTTGTTTTTATATTGTTTTTTGTAAAATATTTTAATTTTTTTTTTAGTTTCTTATGGTATCAAAAATTTGTTTTTTGAACTGGATTAGTACCCAGGTAATCAAAATTTAATAATTCGGGAGTAAAGTTTTATTTAAACCGAAAAAATATTGACTGACTTTAGATTTTTCTTTGGAATATGTGATTTGCTGGAGAGCCCTCTTTTTTGGTGAATTTTGTTGGCACATGTATGATTGTTTAGTTTTTATTTTATTTTGTAATGCTTTATTGTTTTGGCATTAAAAACAGATATATATTTGGCTTATGAATTTATGTTTCATGTGTTACTATTATGAATTTTTTTTGGATTAGTTTTTTATTTTTTTTTGAAATTGGAAAAGAAAGTAATTTTTTCTTAATGTTTTAATGAATTTAATAAATAAGGTGGTACAAACCATCCGTCAATGGCCTA
			AAGGGGCGTAAGTTGTAGTATGGTAGAAGTAAGGAAACTTGTTTCTATTTTTTGAAGTTTTAGTTTATTTTTTTTTAGAATAAAGAATTGTAAATTCTTAGGATTTTGCTTTGGTTATTTTTTATTATTTGGGGTTGTTGGTTATGATTGTTTTTATTTTGCAGGCTATTGCCTTTTTAGTTTTGTTAGAGCGTCATTTTTTGGGTGGTTCCCAGTGTCGTGTTGGTCCTAATAAGGTGGGTTATTGTGGTGTTTTGCAGGCTTTATTTGATGGCTTAAAGTTGTTAAAGAAGGAGCAGTTGTTGTTGTGTTTTTCTTCTTGGTTATCTTTTTTGTTTATGCCTATTTGTGGTTTTGTTTTGATGGTTTTTTTTTGATTTACTTTACCTTATTTTTTTTCTTTTTTGTCTTTTGAATATTCTGGTGTTTTTTTGTTTTGTCTTATAGGAGTTTCTGTTTATTTTATTATGCTTTCTGGTGTTTTTAGTGGTAGTAAGTATTCTCTTATTGGTGGGTTGCGTGCTTGTGTTCAGAGTTATTCTTATGAGATTGCTTTTTCTATTTATTTGTTAGTTTTTTTGTTGTTTAATAAGGGTTTATGTTTGTCTTTTAGTTTTTGTTTATTTTTTTTTTTGTTTTTTTTTCCTTTTTTTTGTTTGGTTCTTGTTGATTTGCATCGGGCCCCTTTTGATCTTTCTGAGTGTGAAAGTGAGCTGGTAAGGGGGTTTAATGTTGAGTACTCTGGAGTTGGTTTTGCTGCTTTGTTTTTAGGGGAGTATGGTAATTTACTTTATTTTGGTTGTTTGACTTCTAGTTTGTTTTTTGGTATAAGTTTTTTTTTTTTTTATTTTATTGTGTGCATGATTGTTTTTTCTCGTAGAGCTTATCCTCGTTTTCGTTTTGATAAGTTGATGGGTGTTTGTTGGTTTTTGTTTTTGCCTATTGGTTTTTATTTTTTTGGTTTGTCTTTTGTTGTTTTTATGTTGTGCTTATTTAGTTTAATTTTTTAGAATTATATTTTGAAAAGATATGGGTATTTTTAGGCAATTTTGTTATTTTTTTTTATTTGATTTTGATTGGTTTTTTATTTGTTTTATATGGAGTTGAGTAAGTTTAGTAGTTTGGGAATTTTAGGTGTTTTTGTTAATGTTTTAGTTTCTAGATTTTCTCATCAGGGTTTTCAGTCTAACGTTTTTTTTAAGTTTGTTGTTTTTTTTCTCTTGGTTTTTTGAATGAGAGGGTTATTGTTTCCTTTGTTTAGTCCTTGAGCTTGTGTGGGTTTTTTGTTTTTTATTACTAATTTTTCTTGATTGGGTGTTCGTACTTTTACTTTAGCTGTTGATAGTTTTTTAATTTTTTTTGAAAGGGATCATTCTTGGGAGTGGTTTTCTAGGTTAGTTATGTTTTTTTCTCATTGGTTAAGATTTTTGATGAGGGGGGTAGCTTTAACTTTGCGTATTAGTATTATTTTTTTAATTGGTCATTTTTTAATGTTTACTGTTTTGGATATGAGTGTATTTTATTCTTTGTTTTTTTTGTTGTTAGTTGTTCCGGTGGAGTTGTTTTTTGCTTTTTTACAGAGTTATATTTTTTTGACTTTGGTTTGTATGTTTTTACTTAATATGATTTAGTTTAAGGGTGGTTTTGTTATAGTAGTTTAATTTTAGAATTTTGTTTTGATGGGACAGAGGTTATTATAATTTTTTTGTGGCTTTTTAGTATTATTTTGGTATTTTTGTTTTCCAAACAAAGGGTTCTTAAGCTAATAATTTATTTGCAGAATTATGTGTTTCCTATTCCCGGAAATTCTTATGTATTTTGTTGTTATTATATTCATAATTACTATTCTCATATTATTTTTTTTGGTTTTTTTGTAATGTTTTTGGTTAGTGGCGGGATTTATTTTTTTGGTAATTCTTTTAAGTTTAATTTGAAGCGTAGAGATAGTCGTATAATTGAGTTAATTTTACAGGTGTTAATTGTTAATTTTTTAATTATGA
			TGGCTGGTCCTGGTTTTTGGTTGATTCAATATCAGGGACGTATATTTCGTCAATCTGAGTTGACTTTGAAGGTTATTGGTCACCAATGGTATTGAAGTTATGAATATGGAGATAGTGGAAAATTATGTTTTGATTCATTTATGAAGTCTTTAGATGATTTGTCTTTAGGGGATTTTCGGTTATTTGATGTTGATAATCGGTGTGTTTTGCCTGTAGGTGTAAATGTTGGTGTGTATTGTACTTCTAGTGATGTTATTCATTCTTTTGCGATTCCTAAGTGTTTTATTAAGATGGATGCTTTAAATGGTTTGTTAACTAAGGTTACTTGTAGTTTTTCTTGTTCTGGTTTGTTTTTTGGGCAGTGTTCTGAAATTTGTGGTGCTAATCATAGGTTTATGCCTATTGTGTTGGAGTTGACTTCTTTGGAGTGTTGGAAGGGTTGATCAGTAAATTATTTATTGGGTTAAATTTTCTAGTTTAATTATATTTAAAATATTTAGTTGTGGTCTAAAAGATTTGAAAATTTTTGTTTTTTAAGTTTTATTATTTGGTATTGCATATCAGTAGAAGTTTTTATCATAGCTATGAGTAATAGAATTAAAATGGTTAAATTGAATTTGTTTTTTTTTTACGAAATTAATAATATTTTTATTTAGTATTGATATAACGTATTTTTATTTCTGTTTATTTGTTATTTATAGGTTAAGTTATATTATTTTTTGTTTGTAAANNNNNNAAATTTTTGTTGTTGTTTTATAAATGTTGTGTGTTTTACATAGATTTTTATTTTTTTTTTTTTTTTTTTTTTTTGATTAATTTTTTAATTGATTTATGATTTTTACTTTAGTAANNNNNATTGTTTTGATAGNNNNNNNNNNNNATTTATGTTTTTGAACTGGTTTTGTTGCTAAATGTTTATTAAAAACTTAGGTTTTTATGTAAAATTGTCTTCTGCTCTATGAGTTTTTAAATGGCAGCCTTAGCGTGATGGCATAAAAGTAGCGTAAGTGATTTGTTTTTTTAATGGTTTCAAGTATGAATGAAGTTTTTAGCAGCTTTTTTATTTATTTTTTGTTTGAATTATTTTTTTAATTAAAAATTATTAGTTAAGGTATTACAAAGATAAGTCTTCGGAAATTTTGTTTTGAATTTTGAAATTTTTATTTTTAATTTTTTCTTGGGGATGGATTTTAAGAAAGTTTTATACTATTGTTATTATTAAAAATTACTCCGGAGTTAACAGGGTTGTAGACATATAAATAGGTTTTTATATTAGTGTGCTGCGCTACATCGATGTTGTATATTTTTTTTGATAATGGAGAGGTTTTTTTTGTTTTGAGACTGTTCTTCTTGTATAAAAAATTGACTTGATATTAGTTTAGTTCGTCGTGAGACAGAGCGGTTTATCTTGTGTATTTTTGGTGCTTGGCGGTGTTAGTACGAAAGGAATGCAATGTGGGTTTATATTTATGACTTTTTTATTTTGATGGATTTTTTCTTTTTTTAAATTTTATTGTTATTTTTTTTTTTTCTTTTTTGGTTCCTTTTGGTATGTATTTGTTGTCTTTTTTTGTGTCTTTTAAGGATTTTTATGGTGCTAAATTAAGTTCTTATGAGTGTGGTTTTGATGTTGTGAAGAAGGTTCATGTTGGTTTTAATTTGGTTTTTTTTTCTATTGTTTTGTTATTTGTTGTTTTTGAGTTGGAAGTTTTGATTTTTATTATTTTGATTCAGGGTGATTTTTATAGTTTGTTGTCTTTTTTTGTTTTTTTTTTTTATGTTGTTTTTAGTTTTTATATGGAGTGGTGTTTTGGTAAGTTGATTTGGTTTTGTTAGGGGTTTTTAGTATAATTTTTAATACTTTTGATTGCAGATCATTTAATTTATAGCCTTGAGTTAATTTTTTAAGTTTTGAAAACTTTTATTAGATTTTTGGTCTTTAACTTGTTTTTTTTTTTGCTGAAATAGTTTAAGTTTTAAAATGAGATGTTAGGGGCGTT
			TGGATTTTTTCAGTTTTTTTAAAGATTTAGTATATGTTTTTTTGAGTATTATTTGTTGTCTGCAAATAGGATTTGATCTTTTTGGTCTTTTAGTTTATTTTGGAATTTTTTATTTACTATAAAAAGGTTTTGTAGACTTTTGTTATTGTTTGTTTGATATGTTCTTATTTTTTATTTTTTTTTGGTTGTTATTWTTTTGTTTGTTCCTTATGGTAAGTGGAGTTATAGTTTTGGTTTTAGTGATTATTTTAATTTTACTTTTATTTATAATTTTGAGGTTTGTTTGTTTTTTTTAGTTTTGTTGTTGGTTTCTTTTATGGTTTTTGTTTATGGTTCTTTTTATATGGTTGGGGTTTCTCGTTTGTTTTATTTTTTTTTTTTTTTATTTTTGTTTGTGTTGAGGATGGGTGGTTTGATTGTTTTTAGGGGTAGTATTGTTTTAACTTTGGTTTTTTGAGATTTTTTGGGGGTTAGTAGTTTTTTTTTGGTTTTGTTTTATGGTAATGTTAGTGCTCGGAGGGGTGCTATGAGTACTGTGTTTACTAATCGTATTGGTGATTTTTGTATTTTTTTGTTTTTTAATGGTTTTGTTTTGTTTTCTATGAGTTTTTTGTCTTATCAGTTTTTTGGTTCTTTGTTAGTTTTTATGTTGTTTGTTTCTTCTATTATTAAGGGTGGTCAGTATCCTTTTGGTAGCTGGTTGCCTAAGGCTATGGCGGCTCCTACTCCTGTTAGTTGTTTGGTTCATAGTAGTACTTTAGTTACTGCTGGTGTTATGTTGATGGATTGTTATGTTTATGTTTCTTTGAATTCTGATGTTTTGTCTTTTGTTTTTTATGTTGGTTTTTTTACTATGGTTTTTTCTGGTTTTTGTGCTTTGGTAGAGGAGGATGCTAAGAAGATTGTTGCTTTGAGTACTATGTCTCAAATTGGTTTTTGTTTTTTGGCTATTGGTAGGGGTTTGCATTATTTGTCTTATGTTCATATGATTAGACATTCTTTTTTTAAGAGGTTATTGTTTATGCAGATGGGTTATTTGATTTTTATTAATTTTGGTCAACAGGATTATCGTGGTTATTCTTTTTTTGGTTTTTGTGCTCCGGTTTTGGTTCAGTTGCAGATTTTTTTATCTGTGTTTTGTTTGTGTGGTTTGTTGTTTACTAGGGGTAGTTGTAGTAAGGAATATTTTATGTCTCGTTTTTATTATGATTCTTATGGTTTTTTTTTAGTTTTTTTTTATTTTTTTGGTGTATTTTTGACTTTTTGTTATTGTTATCGGATGTTTTTTTTGTTTCGTGTGGGAGCTTYTGGTTTTGATTATGTGGGTTTTTCTAGTAAGTTGTTTTATTTTTCTTGTTTTTTTTTGGTTTTTTTTTCTGTTGTTTTTACTTTTTGGTGGGTTTTTAGTTTGTTGTCTTTTTCTGTGGCTTTTAATCGTTTTGAGTTTTTGGTTGTTTATTTTTATTTGTTTTTTGTTTATTGTTTTTGTGGTTATTTTTTTCGTTATTTTGTGGTTGAGTTTAAGGGTAAATTTTTTATAGATCATTATGCTTGTTTTATTTATAAGATTTTTCCTAGTTTTTTTTATTTTGATGTTTTTATTATGGGTTTTAATTATTTTTTTTTTGGTTTATTTCGTTTATTTTCTTTTTTTTTTTTTTCTTTGTTTCGGGGGTTTT
		</sequence>
		<sequence>
			<taxon idref="Onchocerca_vulvulus_SRR2924782"/>
			GTANTATTAGTATAATTTTATTATTTTTAATTTTCGATTAAAAGATTTTTTATTATTAGTAGGTTTTTTGTTAGTTTTCTAAACTGATTTTGAGTTTTTTGCTCGTCTATTTTGTTATTTTTTGTTTTTTTTTTATTATTGTTTTTGAGTTTTATTAATTTTTGTGTTGTTGATTATATTGTTTGGTGGAGGATTTTTGTTATTTGTACTTTTGTTTTTGTTTTTTTTGTTGGTGGTGAGTTGGGATTTAGAAGTTGTTTGGTTAATTATTATGTTATTCAAGAAGTTTGTGGTTATTATTTTTTGGTTTTTGATGGTTGGAAGTTGCAATTTTTATTGCTTATGTTGAAGTCAGGTTCTTCTCCTTTTCATTTTTGACTTTTTAGTGTTTTGGGTGGTTTGAATAAGTGGTTTGTTTTGTGGTTTTTAACTTTGCAAAAATTGCCTTATTTTGTTGTTTTGGTTAATTTTTGTGGTGATTTTTTTTTTTTGTTTTTGTTTTTTGGTATGATTTTTTGTTATTTTCAATTTTTTTTGTTGCGTAGTTATCGTGATTTGCTGGTTGTGGGCTCTGCTGAATCTTTTAATTGGTTGTTATTATTGGGTATTTTTTCTTTTAATGAAGTGTTTGTTTTGTTTTTTTTTTATTATTTTGTTATATTTTTTGTTATTTCTTATGTGTATGGGGGATTTTTGGATTTTTTGAGTTTAGAGATATTGATGTTTTTTTTTAATGTTCCTTTGAGGATTACTTTTTTTTTGAAGGTTATTGTGTTGTTTGGTTCTTCTTTTTTTGTTGGTTTTTATTATTTATTTTTGTTGTTGTTTATGCCTTTGATGTCTTTGGGTGTGGGTTATTTGTTTTTTTTGGTTTCTATGATGAGTTTTAATTGTGGTTTTAAGTATTATGATTATTTTGTTTATGTTTTGTTTTGTATTGGGCTGTTGTCTTGTTTTTAGGTTTTTTGCTGTTTTAGTTTAATTTTTTAAAATTCCTAATTTGTAATTAGGGGATTAATCTCAGTTTGTTGTATTTGTTTTTTTTTGTTGTTTTGTTGTTTTTTTTTAGTCCTTTTTTATTTTTTGTTTTTTTTATGTTTTTTGTTTTATATGGGTTTTTTGATTATTCCTGGTTTGGTTGTTTGTTTTTTTTTGATTCTTTTAATTTTGTTTTTTTGTCTTTTATGAGTGTTTTTGTTATGGGGTTTATTTGTGTATCTGAATTGTTGAGTGGTTTAGTTTTTTATAGTTGCCTTGTAGTGTTTTTTAGTGTTTGTTTTTTTTATTCTGGTAGTTTTTTGATATTGTATGTTTTTTATGAGTTGACTATAGTACCTATTTTGTTTTGTTTGTTAGGGTATGGTCGTCAGGTGGAGAAGATTAGGGCTTGTTATTATTTAATTTTTTATACTTTATTTTTTGGGATGCCTTATTTGTTTTTGTATAGTCATGTTTTTTTTTTTTTGAATTTTGTTTATTATGATTTTTTTGTTTCTTATGAATTTATTTTTTTGTTAAGTTTGTGTTTTTTGGTAAAGTTCCCTGTTTATTTTTTTCATGTTTGATTGCCTAAGGTTCATGTTGAGGCCCCCACTAGTGCTAGAATGATTTTGGCTGGTGTTATGTTGAAGTTGGGGGGGGCAGGTGTTTATCGTATTAGTAAGTCTTTAAATTTTTTTGGTTTTGAAATGTTGATTTTTTTTTCTTTAATTAGGATGGTTTTTTGTTCTTTTATTTGTGTTGTTCAGAGGGATTGTAAGTCTTTGGCTGCCTATTCTTCTGTTTGTCATATGGGTTTTGTGTTGCTTTCTGAGATTAGTATGGTTTATTATGGTAAGTCTATAGCTTTGGTGATGATGTTGGCTCATGGTTATACTTCTGTTTTGATGTTTTATTTTATTGGTGAGTTTTATCATATTGCTAATAGGCGTTTAATTTATTATTTGCGTGGATATTTTAATGTTAGTATGTTGTTTTGTTTGATGTTTTGTTTGACTATG
			GTTTCTAATTTTAGTTTTCCTGTGTCTGTTTCTTTTTTTTCTGAGTATTTGATGTTGAATTTTTTTAGATCTGTTTTTTATGTTGGTTTTTTGTTTTTGTTTTTTTATTATTTGGTTTCTTTTTATTATTCTGTTTATATTTTGGTTTGTTTTTTGGTCGGCGGTAAGGTGAGTTATGTTTGTGATGGTCGTAGTGTAGTTTGTTTACCTTTGGTTTTTATGATATATAATTTTTTTTGGTTTATTTTTGTTATTTAATATGAATATTTTTTGTGGAATGACTTTTGGCAATAGTATGAAGCAGAGTATTATTAATACTGTGAATCATAAGACTATTGGTACTTATTATATTGTTTTAGGTTATTGGGCTGGTTTAGGTGGTTCTGTTTTATCTATGTTGATTCGTTTTGAGTTGTCTAGTCCTGGTGGTCATTTGTTTTTTGGAAGTGGTCAGGTTTATAATTCTGTTCTTACTATGCATGGTGTTTTGATGATTTTTTTTTTAGTTATGCCTATTTTGATTGGTGGTTTTGGTAATTGGATGTTGCCTTTGATGTTGGGGGCTCCTGAGATGGCGTTTCCTCGGGTAAATGCTTTATCTTTTTGGTTTACTTTTGTGGCTTTATTGATAGTTTATCAGTCTTTTTTTATTGGGGGTGGTCCTGGTAGGAGTTGGACTTTTTATCCTCCTCTTAGGGTTGAAGGTCAACCAGAATTGTCTTTAGATACTATGATTTTAGGTTTACATACTGTAGGAATTGGTTCTTTGTTGGGTGCTATTAATTTTATGGTAACTACTCAGAATATACGGTCTACTGCTGTGACTTTGGATCAAATTAGTATGTTTGTTTGGACTTCTTATTTGACTTCTTTTTTATTRGTTTTATCTGTGCCTGTTTTGGCTGGTTCTTTATTGTTTTTGTTGTTGGATCGTAATTTTAATACTTCTTTTTATGACACTAAGAAGGGGGGTAATCCTTTGTTGTATCAGCATTTGTTTTGATTTTTTGGTCATCCTGAGGTGTATGTTATTATTTTACCTGTTTTTGGTATTATTAGGGAGGCGGTTTTATTTTTGACTGATAAGGATCGTTTGTTTGGTCAGACTAGGATGACTTTTGCTTCTATTTGGATTGCTGTTTTAGGTACTTCTGTATGGGGCCATCATATGTATACGGCTGGTTTGGATATTGATACTCGTACTTATTTTAGTGCTGCTACTATGATTATTGCTATTCCTAGGGCTGTTAAGATTTTTAATTGATTGGGTACTTTTTTTGGTTCTAATCAAAAGATGCAGCCATTATGATGTTGAACTTATAGTTTTATTTTTCTTTTTACTGTGGGTGGATTAAGTGGAATTATTTTGAGGGCTGCTAGTTTGGATATTATTTTGCATGATACTTATTATGTTGTGGCTCATTTTCATTATACTTTGANTTTGGGTGCTATTTATGGTATTTTTTGTGGTTTTTGTTTGTGACTTCCTTATATGTACGGTATTTCTTTTGATAGGGTTATGATAATAGCTGTTTTTGTTTGTTTTTTTGTTGGTACTAATATAACGTTTTTTCCTATGCATTTTGCTGGTTTACAGGGTATGCCTCGTAAGATTTTGGATTATCCTGATTGTTATTCTACTTTTCAGATCATTTCTTCTTTAGGTTCTGTTATTACTTTTGTTGGTTTTGTTTTGTTTAATTATTTGTTGATTGATTCTATTTTTTTTTCTCGTTTTTTGGGAGTTTCTTTTTATAATTATCATAGTCCGGCTTATGCTTTAAATGTTCCTCCTTTGCCGGATTCTTTTACTGAAGAGGCTTTTATTATAGGTCTTCATTGGAAGATTATTAGTAAGGATACTCCTTCTTACAGTTATCGTCGGGTTGGTTATGGTTATCATAGTAAGTAGTTTTTTTTGTAGATTTAGGTTAAATTAAAACTATTAGTTTTCAAAACTAAAGATTTTGTTCTATTAGAGCTTTTAAAAATAATGATTT
			TTGGGTTTTTGGGTTTTTTGTTTATTTTTTTTTATGTTAGGGTATTTTTTGCTTTTGTTTTTTTTTGTTTGAGTTTTTTGGATTGGGATCCGTTGAAAAGTTGTGTTATAATGTGTTTAGGTGTTATGTCTATAAGTTGTTATGTTTCTTTAGGTGTTCATGTATGGTATTCTTATTTTGTTGTTTTAATTTTTTTTAGTGGTATTTTTTCTTTGTTGACTTATTTTTGTAGTATGAGTAATTTTATTTTTTATTATAATTATTTTTTTTTTTTTTCTTTGTTTTTGGTTAGTTTTTTTTTTGTATTTGTTGTAGATTTTGATTTTTCTTTGTTTTTTTCTGATTTTAATTTTCTTTATGTTTGTTATGATTTTAGTTATTATTATGTTTTTTGAGTAGTTTTTATTTTGTTTTTATTTTTGATTTTGATTAGATTTAGACTTAATGGTTTCGGTTATATGCGTAGTTTGTAGTAGAATGAAATATAAAATAGATTTTACTATATCTGATTACGGCTCAGCTAGAATTATATTTTTTTGGATTTAGTTTAATTAAAATTTTTGTTTTTGGATCAAGAGATGTTTCCAAGGTTATTGCTATTTTTAATTCTTTAGTTTTTTTGCCTGCTAGTTTTACTTTAAGTTATATGTGGAATTTTGGTAGTATGTTAGGCATTATGTTGATGTCTCAGATTTTAACTGGTTTTTTTTTGACTTTTTATTATACGGCGGGGGAAGCTTTTAGGTCTGTTCAGTATATTATGTTTGAGGTTAATTTGGGCTGGTTGCTGCGTATTATGCATTCTAATGGGGCTTCTATGTTTTTTTTATTTATTTATTTACATATTTTTAAGGGTTTAATTTATGGTAGATATCGTCTTATTGGTGTGTGATTGAGTGGTATTTTTATTTATTTTTTATTAATAGGTATTGCCTTTACTGGTTATGTTTTGATTTGAGGCCAAATAAGTTATTGGGCGGCAGTAGTTATTACTAGTCTGATGACTTCTGTTCCTTATTTGGGCAAGTATTTGGTTTGATGGATTTGGGGGAGTTTTAGTGTTTGTGAGAACACTTTGAAGTTTTTTTATTCTGTTCATTTTATTTTACCTTGGTCTTTGATAGTTTTAGTTGTTTTTCATTTGTTTTTTTTGCATTTTACTGGTTCTAGTTCTAGTTTGTATTGTCATGGAGATTATGATAAGATTCATTTTTTTCCTAGTTTTTGATTGAAGGATGGTTTTGATATTTTTTTTTATTTTTTTTTGATTTTGTTTAGACTTTATTTTTCTTTTGATTTAAGTGATCCTATGATTTTTGTGGAGTCTGATTCTATGGCTAGTCCTGCGCATGTTGTACCTGAGTGGTATTTTTTATTCGCTTTTACTATTTTACGTTCTGTTCCTAGTAAGTTATTGGGGGTTATTTTAATATTTAGTTCTGTTTTTGTGTTAACTATTCTTATTTGACCTGGTAGTTATCGTTCTATTTTAGATAATTTTTTATATTTTTTTGTTATGTGTTTTGTTTGGGTTTTTTTTTGGTTAACTTGGGCTGGTCATTATCCTACTGATTATCCTTTTAACTATTTTAATTTGTTTTGTACTTTTTTTTATTTTTGTTGTATTTTTTTTGTTTGTTTGATTAATTTTTTTAGTGATAAGTTGTTTAGTTAATTGTATTTTTAGTATAATAAGTATGGCAAATTTAGGTTTTGTTGGTTATTAATATAATTTTGTTGAAGTTTCGTAAATATCATAAAATGGAGTATAGTTATTATCCTTTGATAGTTGGGGTGGGTATTTTAGGTTTTGATGTTAGTTTGGTTTTATTTATAGGTATAGGTATGTTTTATTCTATTTTTATTTGTTTTTTGTATTTGGTTTATGTTTTTTTTTTGTGGATTAAGGATGTTATTTTAGAGGATATTAGTGGTCAATATTCTTTCTATGATTATCGTATGTTTAACCAAGGTTTTCGTTTGTTTCTTTTTAGTGAATT
			AACTTTGTTTGTTTCTATTTTTTGAACTTTTTTGGATACGGCNTTGTGTCCTTTAACTTGGTTAAGTGGGGTTTGGTCTCCATTGGGGATTTTATCACCTGATTATTTGGGTTTGAATGGTATGGCTAGTTTATTTTTAATAATGAATAGGCAAGTTTTGAAGTATTCTCGTCGTTNNNNNNGTTTGAATAGTTCTAAGTGTGAAGAGTTTTTGTTAGTTTGTATTTTTATTGGAGTTGGTTTTTTGTGTTTTCAGTTTTATGAATATAATAACAATTCGTTTGTTATGAGTGATAGTGCTTATGGTAGTATTTTTTATATAGGTACTGGTTTGCATGGTTTGCATGTTTTTGTTGGTGTTTGTTTTCTTATTGTTAATTTTTTTCGTGTTAAGTTGTTCAACTTTAATTGATATCATATCCAGGCTTATGATATATCTATTGATTATTGGCGTTTTTTAGAGTGAATGTGAGGTGTTATGTTTTGTTTATTATATGTTTGAGGTTCTTAATTTCTTTGTTGTGGAGGGATATTTTACTTTTTACTTTTTTTTTACTTTTTTTTTATGATAATATTTTTTATTTATGTGTTTTGTTTTTTGATTTTAAGTTTTTAACATTTTTTCAATACACTATATTCTATAGTGTTAGTAATTATTAGTATAATAATTACTAAAATAAATTCAATTCCCAGAGTATTATATTACTTAATAATATAATACTCTATTGGGAATTGAATTTAATATAACGTAAANATCTCTCTCAAATAAAAAAAAGAAAAATTTATATATAAGTAATATAATAATAAATAAATTGTTGTTATTGTGTATATATTATAAATAAAATTATATTTGATTTGCATTCATAAGATATTTATACACGAGATTTGTTAGACTTTATAGTATAATAAGTATAGTCGTTTTAAGCACGGTTGGTTTTTAAGTTAGAATTTTTAGTATAATTTTTGGTACGGTTAATTGTTGATTAGCAGGTTTTGAAGTTCTTTTTTTTTTGAAATATGGTAGGATAAAGNAAAAAGTCTGTGAGATTCATATTTTCGAGGTAATCCATATTTAAAGGATTATTTTAAGTTTAGAATTTTTGACTCTTAATCAAAAGGTTTGTTTCTTTATTGTTTTTATTTTTTTTTTCTTTTTTATTTCTTTTTTTTAAATATGAGCGTTTAGTATTTATTTTGTTGGGTATTGAATTTTTGTTTTTTTCTCTGTTAGTTTATTATGTTTTTTTGTTTGAGTCTGTTATGTTTTTTTATTTTTTGTGTTTTGGTTTAATGTCTGGTGTGTTAGGTTTGGTGATTTTTTTTTTTTGTGTTAAGGGTTTTGGTGTAGATAAGGTTATGTTTTATTTTTTATAATTTTAAGTTTGATTTTGGTTTAGGTTGTATTAAGATAGTATTACTTATTTTTAGTTTACTTAGTGTGTTAATTTTTGTACACTGGTAGTTTTTTGATTGTTTTATTAACGTTCCAGAATAATCGGCTATGCGTTTTAATTTTTGACTCTATTTGTTGTGGTGCTATGAGTTTTTAGTTTGTTTTTATATTGTTTTTTGTAAAATATTTTAATTTTTTTTTTAGTTTCTTATGGTATCAAAAATTTGTTTTTTGAACTGGATTAGTACCCAGGTAATCAAAATTTAATAATTCGGGAGTAAAGTTTTATTTAAACCGAAAAAATATTGACTGACTTTAGATTTTTCTTTGGAATATGTGATTTGCTGGAGAGCCCTCTTTTTTGGTGAATTTTGTTGGCACATGTATGATTGTTTAGTTTTTATTTTATTTTGTAATGCTTTATTGTTTTGGCATTAAAAACAGATATATATTTGGCTTATGAATTTATGTTTCATGTGTTACTATTATGAATTTTTTTTGGATTAGTTTTTTATTTTTTTTTGAAATTGGAAAAGAAAGTAATTTTTTCTTAATGTTTTAATGAATTTAATAAATAAGGTGGTACAAACCATCCGTCAATGGCCTA
			AAGGGGCGTAAGTTGTAGTATGGTAGAAGTAAGGAAACTTGTTTCTATTTTTTGAAGTTTTAGTTTATTTTTTTTTAGAATAAAGAATTGTAAATTCTTAGGATTTTGCTTTGGTTATTTTTTATTATTTGGGGTTGTTGGTTATGATTGTTTTTATTTTGCAGGCTATTGCCTTTTTAGTTTTGTTAGAGCGTCATTTTTTGGGTGGTTCCCAGTGTCGTGTTGGTCCTAATAAGGTGGGTTATTGTGGTGTTTTGCAGGCTTTATTTGATGGCTTAAAGTTGTTAAAGAAGGAGCAGTTGTTGTTGTGTTTTTCTTCTTGGTTATCTTTTTTGTTTATGCCTATTTGTGGTTTTGTTTTGATGGTTTTTTTTTGATTTACTTTACCTTATTTTTTTTCTTTTTTGTCTTTTGAATATTCTGGTGTTTTTTTGTTTTGTCTTATAGGAGTTTCTGTTTATTTTATTATGCTTTCTGGTGTTTTTAGTGGTAGTAAGTATTCTCTTATTGGTGGGTTGCGTGCTTGTGTTCAGAGTTATTCTTATGAGATTGCTTTTTCTATTTATTTGTTAGTTTTTTTGTTGTTTAATAAGGGTTTATGTTTGTCTTTTAGTTTTTGTTTATTTTTTTTTTTGTTTTTTTTTCCTTTTTTTTGTTTGGTTCTTGTTGATTTGCATCGGGCCCCTTTTGATCTTTCTGAGTGTGAAAGTGAGCTGGTAAGGGGGTTTAATGTTGAGTACTCTGGAGTTGGTTTTGCTGCTTTGTTTTTAGGGGAGTATGGTAATTTACTTTATTTTGGTTGTTTGACTTCTAGTTTGTTTTTTGGTATAAGTTTTTTTTTTTTTTATTTTATTGTGTGCATGATTGTTTTTTCTCGTAGAGCTTATCCTCGTTTTCGTTTTGATAAGTTGATGGGTGTTTGTTGGTTTTTGTTTTTGCCTATTGGTTTTTATTTTTTTGGTTTGTCTTTTGTTGTTTTTATGTTGTGCTTATTTAGTTTAATTTTTTAGAATTATATTTTGAAAAGATATGGGTATTTTTAGGCAATTTTGTTATTTTTTTTTATTTGATTTTGATTGGTTTTTTATTTGTTTTATATGGAGTTGAGTAAGTTTAGTAGTTTGGGAATTTTAGGTGTTTTTGTTAATGTTTTAGTTTCTAGATTTTCTCATCAGGGTTTTCAGTCTAACGTTTTTTTTAAGTTTGTTGTTTTTTTTCTCTTGGTTTTTTGAATGAGAGGGTTATTGTTTCCTTTGTTTAGTCCTTGAGCTTGTGTGGGTTTTTTGTTTTTTATTACTAATTTTTCTTGATTGGGTGTTCGTACTTTTACTTTAGCTGTTGATAGTTTTTTAATTTTTTTTGAAAGGGATCATTCTTGGGAGTGGTTTTCTAGGTTAGTTATGTTTTTTTCTCATTGGTTAAGATTTTTGATGAGGGGGGTAGCTTTAACTTTGCGTATTAGTATTATTTTTTTAATTGGTCATTTTTTAATGTTTACTGTTTTGGATATGAGTGTATTTTATTCTTTGTTTTTTTTGTTGTTAGTTGTTCCGGTGGAGTTGTTTTTTGCTTTTTTACAGAGTTATATTTTTTTGACTTTGGTTTGTATGTTTTTACTTAATATGATTTAGTTTAAGGGTGGTTTTGTTATAGTAGTTTAATTTTAGAATTTTGTTTTGATGGGACAGAGGTTATTATAATTTTTTTGTGGCTTTTTAGTATTATTTTGGTATTTTTGTTTTCCAAACAAAGGGTTCTTAAGCTAATAATTTATTTGCAGAATTATGTGTTTCCTATTCCCGGAAATTCTTATGTATTTTGTTGTTATTATATTCATAATTACTATTCTCATATTATTTTTTTTGGTTTTTTTGTAATGTTTTTGGTTAGTGGCGGGATTTATTTTTTTGGTAATTCTTTTAAGTTTAATTTGAAGCGTAGAGATAGTCGTATAATTGAGTTAATTTTACAGGTGTTAATTGTTAATTTTTTAATTATGA
			TGGCTGGTCCTGGTTTTTGGTTGATTCAATATCAGGGACGTATATTTCGTCAATCTGAGTTGACTTTGAAGGTTATTGGTCACCAATGGTATTGAAGTTATGAATATGGAGATAGTGGAAAATTATGTTTTGATTCATTTATGAAGTCTTTAGATGATTTGTCTTTAGGGGATTTTCGGTTATTTGATGTTGATAATCGGTGTGTTTTGCCTGTAGGTGTAAATGTTGGTGTGTATTGTACTTCTAGTGATGTTATTCATTCTTTTGCGATTCCTAAGTGTTTTATTAAGATGGATGCTTTAAATGGTTTGTTAACTAAGGTTACTTGTAGTTTTTCTTGTTCTGGTTTGTTTTTTGGGCAGTGTTCTGAAATTTGTGGTGCTAATCATAGGTTTATGCCTATTGTGTTGGAGTTGACTTCTTTGGAGTGTTGGAAGGGTTGATCAGTAAATTATTTATTGGGTTAAATTTTCTAGTTTAATTATATTTAAAATATTTAGTTGTGGTCTAAAAGATTTGAAAATTTTTGTTTTTTAAGTTTTATTATTTGGTATTGCATATCAGTAGAAGTTTTTATCATAGCTATGAGTAATAGAATTAAAATGGTTAAATTGAATTTGTTTTTTTTTTACGAAATTAATAATATTTTTATTTAGTATTGATATAACGTATTTTTATTTCTGTTTATTTGTTATTTATAGGTTAAGTTATATTATTTTTTGTTTGTAAANNNNNNAAATTTTTGTTGTTGTTTTATAAATGTTGTGTGTTTTACATAGATTTTTATTTTTTTTTTTTTTTTTTTTTTTTGATTAATTTTTTAATTGATTTATGATTTTTACTTTAGTAATTTTTATTGTTTTGATAGNNNNNNNNNTGAATTTATGTTTTTGAACTGGTTTTGTTGCTAAATGTTTATTAAAAACTTAGGTTTTTATGTAAAATTGTCTTCTGCTCTATGAGTTTTTAAATGGCAGCCTTAGCGTGATGGCATAAAAGTAGCGTAAGTGATTTGTTTTTTTAATGGTTTCAAGTATGAATGAAGTTTTTAGCAGCTTTTTTATTTANTTTTTGTTTGAATTATTTTTTTAATTAAAAATTATTAGTTAAGGTATTACAAAGATAAGTCTTCGGAAATTTTGTTTTGAATTTTGAAATTTTTATTTTTAATTTTTTCTTGGGGATGGATTTTAAGAAAGTTTTATACTATTGTTATTATTAAAAATTACTCCGGAGTTAACAGGGTTGTAGACATATAAATAGGTTTTTATATTAGTGTGCTGCGCTACATCGATGTTGTATATTTTTTTTGATAATGGAGAGGTTTTTTTTGTTTTGAGACTGTTCTTCTTGTATAAAAAATTGACTTGATATTAGTTTAGTTCGTCGTGAGACAGAGCGGTTTATCTTGTGTATTTTTGGTGCTTGGCGGTGTTAGTACGAAAGGAATGCAATGTGGGTTTATATTTATGACTTTTTTATTTTGATGGATTTTTTCTTTTTTTAAATTTTATTGTTATTTTTTTTTTTTCTTTTTTGGTTCCTTTTGGTATGTATTTGTTGTCTTTTTTTGTGTCTTTTAAGGATTTTTATGGTGCTAAATTAAGTTCTTATGAGTGTGGTTTTGATGTTGTGAAGAAGGTTCATGTTGGTTTTAATTTGGTTTTTTTTTCTATTGTTTTGTTATTTGTTGTTTTTGAGTTGGAAGTTTTGATTTTTATTATTTTGATTCAGGGTGATTTTTATAGTTTGTTGTCTTTTTTTGTTTTTTTTTTTTATGTTGTTTTTAGTTTTTATATGGAGTGGTGTTTTGGTAAGTTGATTTGGTTTTGTTAGGGGTTTTTAGTATAATTTTTAATACTTTTGATTGCAGATCATTTAATTTATAGCCTTGAGTTAATTTTTTAAGTTTTGAAAACTTTTATTAGATTTTTGGTCTTTAACTTGTTTTTTTTTTTGCTGAAATAGTTTAAGTTTTAAAATGAGATGTTAGGGGCGTT
			TGGATTTTTTCAGTTTTTTTAAAGATTTAGTATATGTTTTTTTGAGTATTATTTGTTGTCTGCAAATAGGATTTGATCTTTTTGGTCTTTTAGTTTATTTTGGAATTTTTTATTTACTATAAAAAGGTTTTGTAGACTTTTGTTATTGTTTGTTTGNTATGTTCTTATTTTTTATTTTTTTTTGGTTGTTATTTTTTTGTTTGTTCCTTATGGTAAGTGGAGTTATAGTTTTGGTTTTAGTGATTATTTTAATTTTACTTTTATTTATAATTTTGAGGTTTGTTTGTTTTTTTTAGTTTTGTTGTTGGTTTCTTTTATGGTTTTTGTTTATGGTTCTTTTTATATGGTTGGGGTTTCTCGTTTGTTTTATTTTTTTTTTTTTTTATTTTTGTTTGTGTTGAGGATGGGTGGTTTGATTGTTTTTAGGGGTAGTATTGTTTTAACTTTGGTTTTTTGAGATTTTTTGGGGGTTAGTAGTTTTTTTTTGGTTTTGTTTTATGGTAATGTTAGTGCTCGGAGGGGTGCTATGAGTACTGTGTTTACTAATCGTATTGGTGATTTTTGTATTTTTTTGTTTTTTAATGGTTTTGTTTTGTTTTCTATGAGTTTTTTGTCTTATCAGTTTTTTGGTTCTTTGTTAGTTTTTATGTTGTTTGTTTCTTCTATTATTAAGGGTGGTCAGTATCCTTTTGGTAGCTGGTTGCCTAAGGCTATGGCGGCTCCTACTCCTGTTAGTTGTTTGGTTCATAGTAGTACTTTAGTTACTGCTGGTGTTATGTTGATGGATTGTTATGTTTATGTTTCTTTGAATTCTGATGTTTTGTCTTTTGTTTTTTATGTTGGTTTTTTTACTATGGTTTTTTCTGGTTTTTGTGCTTTGGTAGAGGAGGATGCTAAGAAGATTGTTGCTTTGAGTACTATGTCTCAAATTGGTTTTTGTTTTTTGGCTATTGGTAGGGGTTTGCATTATTTGTCTTATGTTCATATGATTAGACATTCTTTTTTTAAGAGGTTATTGTTTATGCAGATGGGTTATTTGATTTTTATTAATTTTGGTCAACAGGATTATCGTGGTTATTCTTTTTTTGGTTTTTGTGCTCCGGTTTTGGTTCAGTTGCAGATTTTTTTATCTGTGTTTTGTTTGTGTGGTTTGTTGTTTACTAGGGGTAGTTGTAGTAAGGAATATTTTATGTCTCGTTTTTATTATGATTCTTATGGTTTTTTTTTAGTTTTTTTTTATTTTTTTGGTGTATTTTTGACTTTTTGTTATTGTTATCGGATGTTTTTTTTGTTTCGTGTGGGAGCTTTTGGTTTTGATTATGTGGGTTTTTCTAGTAAGTTGTTTTATTTTTCTTGTTTTTTTTTGGTTTTTTTTTCTGTTGTTTTTACTTTTTGGTGGGTTTTTAGTTTGTTGTCTTTTTCTGTGGCTTTTAATCGTTTTGAGTTTTTGGTTGTTTATTTTTATTTGTTTTTTGTTTATTGTTTTTGTGGTTATTTTTTTCGTTATTTTGTGGTTGAGTTTAAGGGTAAATTTTTTATAGACCATTATGCTTGTTTTATTTATAAGATTTTTCCTAGTTTTTTTTATTTTGATGTTTTTATTATGGGTTTTAATTATTTTTTTTTTGGTTTATTTCGTTTATTTTCTTTTTTTTTTTTTTCTTTGTTTCGGGGGTTTT
		</sequence>
		<sequence>
			<taxon idref="Onchocerca_vulvulus_SRR2924783"/>
			NTANTATTAGTATAATTTTATTATTTTTAATTTTCGATTAAAAGATTTTTTATTATTAGTAGGTTTTTTGTTAGTTTTCTAAACTGATTTTGAGTTTTTTGCTCGTCTATTTTGTTATTTTTTGTTTTTTTTTTATTATTGTTTTTGAGTTTTATTAATTTTTGTGTTGTTGATTATATTGTTTGGTGGAGGATTTTTGTTATTTGTACTTTTGTTTTTGTTTTTTTTGTTGGTGGTGAGTTGGGATTTAGAAGTTGTTTGGTTAATTATTATGTTATTCAAGAAGTTTGTGGTTATTATTTTTTGGTTTTTGATGGTTGGAAGTTGCAATTTTTATTGCTTATGTTGAAGTCAGGTTCTTCTCCTTTTCATTTTTGACTTTTTAGTGTTTTGGGTGGTTTGAATAAGTGGTTTGTTTTGTGGTTTTTAACTTTGCAAAAATTGCCTTATTTTGTTGTTTTGGTTAATTTTTGTGGTGATTTTTTTTTTTTGTTTTTGTTTTTTGGTATGATTTTTTGTTATTTTCAATTTTTTTTGTTGCGTAGTTATCGTGATTTGCTGGTTGTGGGCTCTGCTGAATCTTTTAATTGGTTGTTATTATTGGGTATTTTTTCTTTTAATGAAGTGTTTGTTYTGTTTTTTTTTTATTATTTTGTTATATTTTTTGTTATTTCTTATGTGTATGGGGGATTTTTGGATTTTTTGAGTTTAGAGATATTGATGTTTTTTTTTAATGTTCCTTTGAGGATTACTTTTTTTTTGAAGGTTATTGTGTTGTTTGGTTCTTCTTTTTTTGTTGGTTTTTATTATTTATTTTTGTTGTTGTTTATGCCTTTGATGTCTTTGGGTGTGGGTTATTTGTTTTTTTTGGTTTCTATGATGAGTTTTAATTGTGGTTTTAAGTATTATGATTATTTTGTTTATGTTTTGTTTTGTATTGGGCTGTTGTCTTGTTTTTAGGTTTTTTGCTGTTTTAGTTTAATTTTTTAAAATTCCTAATTTGTAATTAGGGGATTAATCTCAGTTTGTTGTATTTGTTTTTTTTTGTTGTTTTGTTGTTTTTTTTTAGTCCTTTTTTATTTTTTGTTTTTTTTATGTTTTTTGTTTTATATGGGTTTTTTGATTATTCCTGGTTTGGTTGTTTGTTTTTTTTTGATTCTTTTAATTTTGTTTTTTTGTCTTTTATGAGTGTTTTTGTTATGGGGTTTATTTGTGTATCTGAATTGTTGAGTGGTTTAGTTTTTTATAGTTGCCTTGTAGTGTTTTTTAGTGTTTGTTTTTTTTATTCTGGTAGTTTTTTGATATTGTATGTTTTTTATGAGTTGACTATAGTACCTATTTTGTTTTGTTTGTTAGGGTATGGTCGTCAGGTGGAGAAGATTAGGGCTTGTTATTATTTAATTTTTTATACTTTATTTTTTGGGATGCCTTATTTGTTTTTGTATAGTCATGTTTTTTTTTTTTTGAATTTTGTTTATTATGATTTTTTTGTTTCTTATGAATTTATTTTTTTGTTAAGTTTGTGTTTTTTGGTAAAGTTCCCTGTTTATTTTTTTCATGTTTGATTGCCTAAGGTTCATGTTGAGGCCCCCACTAGTGCTAGAATGATTTTGGCTGGTGTTATGTTGAAGTTGGGGGGGGCAGGTGTTTATCGTATTAGTAAGTCTTTAAATTTTTTTGGTTTTGAAATGTTGATTTTTTTTTCTTTAATTAGGATGGTTTTTTGTTCTTTTATTTGTGTTGTTCAGAGGGATTGTAAGTCTTTGGCTGCCTATTCTTCTGTTTGTCATATGGGTTTTGTGTTGCTTTCTGAGATTAGTATGGTTTATTATGGTAAGTCTATAGCTTTGGTGATGATGTTGGCTCATGGTTATACTTCTGTTTTGATGTTTTATTTTRTTGGTGAGTTTTATCATATTGCTAATAGGCGTTTAATTTATTATTTGCGTGGATATTTTAATGTTAGTATGTTGTTTTGTTTGATGTTTTGTTTGACTATG
			GTTTCTAATTTTAGTTTTCCTGTGTCTGTTTCTTTTTTTTCTGAGTATTTGATGTTGAATTTTTTTAGATCTGTTTTTTATGTTGGTTTTTTGTTTTTGTTTTTTTATTATTTGGTTTCTTTTTATTATTCTGTTTATATTTTGGTTTGTTTTTTGGTCGGCGGTAAGGTGAGTTATGTTTGTGATGGTCGTAGTGTAGTTTGTTTACCTTTGGTTTTTATGATATATAATTTTTTTTGGTTTATTTTTGTTATTTAATATGAATATTTTTTGTGGAATGACTTTTGGCAATAGTATGAAGCAGAGTATTATTAATACTGTGAATCATAAGACTATTGGTACTTATTATATTGTTTTAGGYTATTGGGCTGGTTTAGGTGGTTCTGTTTTATCTATGTTGATTCGTTTTGAGTTGTCTAGTCCTGGTGGTCATTTGTTTTTTGGAAGTGGTCAGGTTTATAATTCTGTTCTTACTATGCATGGTGTTTTGATGATTTTTTTTTTAGTTATGCCTATTTTGATTGGTGGTTTTGGTAATTGGATGTTGCCTTTGATGTTGGGGGCTCCTGAGATGGCGTTTCCTCGGGTAAATGCTTTATCTTTTTGGTTTACTTTTGTGGCTTTATTGATAGTTTATCAGTCTTTTTTTATTGGGGGTGGTCCTGGTAGGAGTTGGACTTTTTATCCTCCTCTTAGGGTTGAAGGTCAACCAGAATTGTCTTTAGATACTATGATTTTAGGTTTACATACTGTAGGAATTGGTTCTTTGTTGGGTGCTATTAATTTTATGGTAACTACTCAGAATATACGGTCTACTGCTGTGACTTTGGATCAAATTAGTATGTTTGTTTGGACTTCTTATTTGACTTCTTTTTTATTAGTTTTATCTGTGCCTGTTTTGGCTGGTTCTTTATTGTTTTTGTTGTTGGATCGTAATTTTAATACTTCTTTTTATGAYACTAAGAAGGGGGGTAATCCTTTGTTGTATCAGCATTTGTTTTGATTTTTTGGTCATCCTGAGGTGTATGTTATTATTTTACCTGTTTTTGGTATTATTAGGGAGGCGGTTTTATTTTTGACTGATAAGGATCGTTTGTTTGGTCAGACTAGGATGACTTTTGCTTCTATTTGGATTGCTGTTTTAGGTACTTCTGTATGGGGCCATCATATGTATACGGCTGGTTTGGATATTGATACTCGTACTTATTTTAGTGCTGCTACTATGATTATTGCTATTCCTAGGGCTGTTAAGATTTTTAATTGATTGGGTACTTTTTTTGGTTCTAATCAAAAGATGCAGCCATTATGATGTTGAACTTATAGTTTTATTTTTCTTTTTACTGTGGGTGGATTAAGTGGAATTATTTTGAGGGCTGCTAGTTTGGATATTATTTTGCATGATACTTATTATGTTGTGGCTCATTTTCATTATACTTTGAGTTTGGGTGCTATTTATGGTRTTTTTTGTGGTTTTTGTTTGTGACTTCCTTATATGTACGGTATTTCTTTTGATAGGGTTATGATAATAGCTGTTTTTGTTTGTTTTTTTGTTGGTACTAATATAACGTTTTTTCCTATGCATTTTGCTGGTTTACAGGGTATGCCTCGTAAGATTTTGGATTATCCTGATTGTTATTCTACTTTTCAGATCATTTCTTCTTTAGGTTCTGTTATTACTTTTGTTGGTTTTGTTTTGTTTAATTATTTGTTGATTGATTCTATTTTTTTTTCTCGTTTTTTGGGAGTTTCTTTTTATAATTATCATAGTCCGGCTTATGCTTTAAATGTTCCTCCTTTGCCGGATTCTTTTACTGAAGAGGCTTTTATTATAGGTCTTCATTGGAAGATTATTAGTAAGGATACTCCTTCTTACAGTTATCGTCGGGTTGGTTATGGTTATCATAGTAAGTAGTTTTTTTTGTAGATTTAGGTTAAATTAAAACTATTAGTTTTCAAAACTAAAGATTTTGTTCTATTAGAGCTTTTAAAAATAATGATTT
			TTGGGTTTTTGGGTTTTTTGTTTATTTTTTTTTATGTTAGGGTATTTTTTGCTTTTGTTTTTTTTTGTTTGAGTTTTTTGGATTGGGATCCGTTGAAAAGTTGTGTTATAATGTGTTTAGGTGTTATGTCTATAAGTTGTTATGTTTCTTTAGGTGTTCATGTATGGTATTCTTATTTTGTTGTTTTAATTTTTTTTAGTGGTATTTTTTCTTTGTTGACTTATTTTTGTAGTATGAGTAATTTTATTTTTTATTATAATTATTTTTTTTTTTTTTCTTTGTTTTTGGTTAGTTTTTTTTTTGTATTTGTTGTAGATTTTGATTTTTCTTTGTTTTTTTCTGATTTTAATTTTCTTTATGTTTGTTATGATTTTAGTTATTATTATGTTTTTTGAGTAGTTTTTATTTTGTTTTTATTTTTGATTTTGATTAGATTTAGACTTAATGGTTTCGGTTATATGCGTAGTTTGTAGTAGRATGAAATATAAAATAGATTTTACTATATCTGATTACGGCTCAGCTAGAATTATATTTTTTTGGATTTAGTTTAATTAAAATTTTTGTTTTTGGATCAAGAGATGTTTCCAAGGTTATTGCTATTTTTAATTCTTTAGTTTTTTTGCCTGCTAGTTTTACTTTAAGTTATATGTGGAATTTTGGTAGTATGTTAGGCATTATGTTGATGTCTCAGATTTTAACTGGTTTTTTTTTGACTTTTTATTATACGGCGGGGGAAGCTTTTAGGTCTGTYCAGTATATTATGTTTGAGGTTAATTTGGGCTGGTTGYTGCGTATTATGCATTCTAATGGGGCTTCTATGTTTTTTTTATTTATTTATTTACATATTTTTAAGGGTTTAATTTATGGTAGATATCGTCTTATTGGTGTGTGATTGAGTGGTATTTTTATTTATTTTTTATTAATAGGTATTGCCTTTACTGGTTATGTTTTGATTTGAGGCCAAATAAGTTATTGGGCGGCAGTAGTTATTACTAGTCTGATGACTTCTGTTCCTTATTTGGGCAAGTATTTGGTTTGATGGATTTGGGGGAGTTTTAGTGTTTGTGAGAACACTTTGAAGTTTTTTTATTCTGTTCATTTTATTTTACCTTGGTCTTTGATAGTTTTAGTTGTTTTTCATTTGTTTTTTTTGCATTTTACTGGTTCTAGTTCTAGTTTGTATTGTCATGGAGATTATGATAAGATTCATTTTTTTCCTAGTTTTTGATTGAAGGATGGTTTTGATATTTTTTTTTATTTTTTTTTGATTTTGTTTAGACTTTATTTTTCTTTTGATTTAAGTGATCCTATGATTTTTGTGGAGTCTGATTCTATGGCTAGTCCTGCGCATGTTGTACCTGAGTGGTATTTTTTATTCGCTTTTACTATTTTACGTTCTGTTCCTAGTAAGTTATTGGGGGTTATTTTAATATTTAGTTCTGTTTTTGTGTTAACTATTCTTATTTGACCTGGTAGTTATCGTTCTATTTTAGATAATTTTTTATATTTTTTTGTTATGTGTTTTGTTTGGGTTTTTTTTTGGTTAACTTGRGCTGGTCATTATCCTACTGATTATCCTTTTAACTATTTTAATTTGTTTTGTACTTTTTTTTATTTTTGTTGTATTTTTTTTGTTTGTTTGATTAATTTTTTTAGTGATAAGTTGTTTAGTTAATTGTATTTTTAGTATAATAAGTATGGCAAATTTAGGTTTTGTTGGTTATTAATATAATTTTGTTGAAGTTTCGTAAATATCATAAAATGGAGTATAGTTATTATCCTTTGATAGTTGGGGTGGGTATTTTAGGTTTTGATGTTAGTTTGGTTTTATTTATAGGTATAGGTATGTTTTATTCTATTTTTATTTGTTTTTTGTATTTGGTTTATGTTTTTTTTTTGTGGATTAAGGATGTTATTTTAGAGGATATTAGTGGTCAATATTCTTTCTATGATTATCGTATGTTTAACCAAGGTTTTCGTTTGTTTCTTTTTAGTGAATT
			AACTTTGTTTGTTTCTATTTTTTGAACTTTTTTGGATACGGCYTTGTGTCCTTTAACTTGGTTAAGTGGGGTTTGGTCTCCATTGGGGATTTTATCACCTGATTATTTGGGTTTGAATGGTATGGCTAGTTTATTTTTAATAATGAATAGGCAAGTTTTGAAGTATTCTCGTCGTTNNNNNNGTTTGAATAGTTYTAAGTGTGAAGAGTTTTTGTTAGTTTGTATTTTTATTGGAGTTGGTTTTTTGTGTTTTCAGTTTTATGAATATAATAACAATTCGTTTGTTATGAGTGATAGTGCTTATGGTAGTATTTTTTATATAGGTACTGGTTTGCATGGTTTGCATGTTTTTGTTGGTGTTTGTTTTCTTATTGTTAATTTTTTTCGTGTTAAGTTGTTCAACTTTAATTGATATCATATCCAGGCTTATGATATATCTATTGATTATTGGCGTTTTTTAGAGTGAATGTGAGGTGTTATGTTTTGTTTATTATATGTTTGAGGTTCTTAATTTCTTTGTTGTGGAGGGATATTTTACTTTTTACTTTTTTTTTACTTTTTTTTTATGATAATATTTTTTATTTATGTGTTTTGTTTTTTGATTTTAAGTTTTTAACATTTTTTCAATACACTATATTCTATAGTGTTAGTAATTATTAGTATAATAATTACTAAAATAAATTCAATTCCCAGAGTATTATATTACTTAATAATATAATACTCTATTGGGAATTGAATTTAATATAACGTAAATATCTCTCTCAAATAAAAAAAAGAAAAATTTATATATAAGTAATATAATAATAAATAAATTGTTGTTATTGTGTATATATTATAAATAAAATTATATTTGATTTGCATTCATAAGATATTTATACACGAGATTTGTTARACTTTATAGTATAATAAGTATAGTCGTTTTAAGCACGGTTGGTTTTTAAGTTAGAATTTTTAGTATAATTTTTGGTACGGTTAATTGTTGATTAGCAGGTTTTGAAGTTCTTTTTTTTTTGAAATATGGTAGGATAAAGNAAAAAGTCTGTGAGATTCATATTTTCGAGGTAATCCATATTTAAAGGATTATTTTAAGTTTAGAATTTTTGACTCTTAATCAAAAGGTTTGTTTCTTTATTGTTTTTATTTTTTTTTTCTTTTTTATTTCTTTTTTTTAAATATGAGCGTTTAGTATTTATTTTGTTGGGTATTGAATTTTTGTTTTTTTCTCTGTTAGTTTATTATGTTTTTTTGTTTGAGTCTGTTATGTTTTTTTATTTTTTGTGTTTTGGTTTAATGTCTGGTGTGTTAGGTTTGGTGATTTTTTTTTTTTGTGTTAAGGGTTTTGGTGTAGATAAGGTTATGTTTTATTTTTTATAATTTTAAGTTTGATTTTGGTTTAGGTTGTATTAAGATAGTATTACTTATTTTTAGTTTACTTAGTGTGTTAATTTTTGTACACTGGTAGTTTTTTGATTGTTTTATTAACGTTCCAGAATAATCGGCTATGCGTTTTAATTTTTGACTCTATTTGTTGTGGTGCTATGAGTTTTTAGTTTGTTTTTATATTGTTTTTTGTAAAATATTTTAATTTTTTTTTTAGTTTCTTATGGTATCAAAAATTTGTTTTTTGAACTGGATTAGTACCCAGGTAATCAAAATTTAATAATTCGGGAGTAAAGTTTTATTTAAACCGAAAAAATATTGACTGACTTTAGATTTTTCTTTGGAATATGTGATTTGCTGGAGAGCCCTCTTTTTTGGTGAATTTTGTTGGCACATGTATGATTGTTTAGTTTTTATTTTATTTTGTAATGCTTTRTTGTTTTGGCATTAAAAACAGATATATATTTGGCTTATGAATTTATGTTTCATGTGTTACTATTATGAATTTTTTTTGGATTAGTTTTTTATTTTTTTTTGAAATTGGAAAAGAAAGTAATTTTTTCTTAATGTTTTAATGAATTTAATAAATAAGGTGGTACAAACCATCCGTCAATGGCCTA
			AAGGGGCGTAAGTTGTAGTATGGTAGAAGTAAGGAAACTTGTTTCTATTTTTTGAAGTTTTAGTTTATTTTTTTTTAGAATAAAGAATTGTAAATTCTTAGGATTTTGCTTTGGTTATTTTTTATTATTTGGGGTTGTTGGTTATGATTGTTTTTATTTTGCAGGCTATTGCCTTTTTAGTTTTGTTAGAGCGTCATTTTTTGGGTGGYTCCCAGTGTCGTGTTGGTCCTAATAAGGTGGGTTATTGTGGTGTTTTGCAGGCTTTATTTGATGGCTTAAAGTTGTTAAAGAAGGAGCAGTTGTTGTTGTGTTTTTCTTCTTGGTTATCTTTTTTGTTTATGCCTATTTGTGGTTTTGTTTTGATGGTTTTTTTTTGATTTACTTTACCTTATTTTTTTTCTTTTTTGTCTTTTGAATATTCTGGTGTTTTTTTGTTTTGTCTTATAGGAGTTTCTGTTTATTTTATTATGCTTTCTGGTGTTTTTAGTGGTAGTAAGTATTCTCTTATTGGTGGGTTGCGTGCTTGTGTTCAGAGTTATTCTTATGAGATTGCTTTTTCTATTTATTTGTTAGTTTTTTTGTTGTTTAATAAGGGTTTATGTTTGTCTTTTAGTTTTTGTTTATTTTTTTTTTTGTTTTTTTTTCCTTTTTTTTGTTTGGTTCTTGTTGATTTGCATCGGGCCCCTTTTGATCTTTCTGAGTGTGAAAGTGAGCTGGTAAGGGGGTTTAATGTTGAGTACTCTGGAGTTGGTTTTGCTGCTTTGTTTTTAGGGGAGTATGGTAATTTACTTTATTTTGGTTGTTTGACTTCTAGTTTGTTTTTTGGTATAAGTTTTTTTTTTTTTTATTTTATTGTGTGCATGATTGTTTTTTCTCGTAGAGCTTATCCTCGTTTTCGTTTTGATAAGTTGATGGGTGTTTGTTGGTTTTTGTTTTTGCCTATTGGTTTTTATTTTTTTGGTTTGTCTTTTGTTGTTTTTATGTTGTGCTTATTTAGTTTAATTTTTTAGAATTATATTTTGAAAAGATATGGGTATTTTTAGGCAATTTTGTTATTTTTTTTTATTTGATTTTGATTGGTTTTTTATTTGTTTTATATGGAGTTGAGTAAGTTTAGTAGTTTGGGAATTTTAGGTGTTTTTGTTAATGTTTTAGTTTCTAGATTTTCTCATCAGGGTTTTCAGTCTAACGTTTTTTTTAAGTTTGTTGTTTTTTTTCTCTTGGTTTTTTGAATGAGRGGGTTATTGTTTCCTTTGTTTAGTCCTTGAGCTTGTGTGGGTTTTTTGTTTTTTATTACTAATTTTTCTTGATTGGGTGTTCGTACTTTTACTTTAGCTGTTGATAGTTTTTTAATTTTTTTTGAAAGGGATCATTCTTGGGAGTGGTTTTCTAGGTTAGTTATGTTTTTTTCTCATTGGTTAAGATTTTTGATGAGGGGGGTAGCTTTAACTTTGCGTATTAGTATTATTTTTTTAATTGGTCATTTTTTAATGTTTACTGTTTTGGATATGAGTGTATTTTATTCTTTGTTTTTTTTGTTGTTAGTTGTTCCGGTGGAGTTGTTTTTTGCTTTTTTACAGAGTTATATTTTTTTGACTTTGGTTTGTATGTTTTTACTTAATATGATTTAGTTTAAGGGTGGTTTTGTTATAGTAGTTTAATTTTAGAATTTTGTTTTGATGGGACAGAGGTTATTATAATTTTTTTGTGGCTTTTTAGTATTATTTTGGTATTTTTGTTTTCCAAACAAAGGGTTCTTAAGCTAATAATTTATTTGCAGAATTATGTGTTTCCTATTCCCGGAAATTCTTATGTATTTTGTTGTTATTATATTCATAATTACTATTCTCAYATTATTTTTTTTGGTTTTTTTGTAATGTTTTTGGTTAGTGGCGGGATTTATTTTTTTGGTAATTCTTTTAAGTTTAATTTGAAGCGTAGAGATAGTCGTATAATTGAGTTAATTTTACAGGTGTTAATTGTTAATTTTTTAATTATGA
			TGGCTGGTCCTGGTTTTTGGTTGATTCAATATCAGGGACGTATATTTCGTCAATCTGAGTTGACTTTGAAGGTTATTGGTCACCAATGGTATTGAAGTTATGAATATGGAGATAGTGGAAAATTATGTTTTGATTCATTTATGAAGTCTTTAGATGATTTGTCTTTAGGGGATTTTCGGTTATTTGATGTTGATAATCGGTGTGTTTTGCCTGTAGGTGTAAATGTTGGTGTGTATTGTACTTCTAGTGATGTTATTCATTCTTTTGCGATTCCTAAGTGTTTTATTAAGATGGATGCTTTAAATGGTTTGTTAACTAAGGTTACTTGTAGTTTTTCTTGTTCTGGTTTGTTTTTTGGGCAGTGTTCTGAAATTTGTGGTGCTAATCATAGGTTTATGCCTATTGTGTTGGAGTTGACTTCTTTGGAGTGTTGGAAGGGTTGATCAGTAAATTATTTATTGGGTTAAATTTTCTAGTTTAATTATATTTAAAATATTTAGTTGTGGTCTAAAAGATTTGAAAATTTTTGTTTTTTAAGTTTTATTATTTGGTATTGCATATCAGTAGAAGTTTTTATCATAGCTATGAGTAATAGAATTAAAATGGTTAAATTGAATTTGTTTTTTTTTTACGAAATTAATAATATTTTTATTTAGTATTGATATAACGTATTTTTATTTCTGTTTATTTGTTATTTATAGGTTAAGTTATATTATTTTTTGTTTGTAAANNNNNNAAATTTTTGTTGTTGTTTTATAAATGTTGTGTGTTTTACATAGATTTTTATTTTTTTTTTTTTTTTTTTTTTTTGATTAATTTTTTAATTGATTTATGATTTTTACTTTAGTAATTTTTATTGTTTTGATAGGNNNNNNNNNNNATTTATGTTTTTGAACTGGTTTTGTTGCTAAATGTTTATTAAAAACTTAGGTTTTTATGTAAAATTGTCTTCTGCTCTATGAGTTTTTAAATGGCAGCCTTAGCGTGATGGCATAAAAGTAGCGTAAGTGATTTGTTTTTTTAATGGTTTCAAGTATGAATGAAGTTTTTAGCAGCTTTTTTATTTAYTTTTTGTTTGAATTATTTTTTTAATTAAAAATTATTAGTTAAGGTATTACAAAGATAAGTCTTCGGAAATTTTGTTTTGAATTTTGAAATTTTTATTTTTAATTTTTTCTTGGGGATGGATTTTAAGAAAGTTTTATACTATTGTTATTATTAAAAATTACTCCGGAGTTAACAGGGTTGTAGACATATAAATAGGTTTTTATATTAGTGTGCTGCGCTACATCGATGTTGTATATTTTTTTTGATAATGGAGAGGTTTTTTTTGTTTTGAGACTGTTCTTCTTGTATAAAAAATTGACTTGATATTAGTTTAGTTCGTCGTGAGACAGAGCGGTTTATCTTGTGTATTTTTGGTGCTTGGCGGTGTTAGTACGAAAGGAATGCAATGTGGGTTTATATTTATGACTTTTTTATTTTGATGGATTTTTTCTTTTTTTAAATTTTATTGTTATTTTTTTTTTTTCTTTTTTGGTTCCTTTTGGTATGTATTTGTTGTCTTTTTTTGTGTCTTTTAAGGATTTTTATGGTGCTAAATTAAGTTCTTATGAGTGTGGTTTTGATGTTGTGAAGAAGGTTCATGTTGGTTTTAATTTGGTTTTTTTTTCTATTGTTTTGTTATTTGTTGTTTTTGANTTGGAAGTTTTGATTTTTATTATTTTGATTCAGGGTGATTTTTATAGTTTGTTGTCTTTTTTTGTTTTTTTTTTTTATGTTGTTTTTAGTTTTTATATGGAGTGGTGTTTTGGTAAGTTGATTTGGTTTTGTTAGGGGTTTTTAGTATAATTTTTAATACTTTTGATTGCAGATCATTTAATTTATAGCCTTGAGTTAATTTTTTAAGTTTTGAAAACTTTTATTAGATTTTTGGTCTTTAACTTGTTTTTTTTTTTGCTGAAATAGTTTAAGTTTTAAAATGAGATGTTAGGGGCGTT
			TGGATTTTTTCAGTTTTTTTAAAGATTTAGTATATGTTTTTTTGAGTATTATTTGTTGTCTGCAAATAGGATTTGATCTTTTTGGTCTTTTAGTTTATTTTGGAATTTTTTATTTACTATAAAAAGGTTTTGTAGACTTTTGTTATTGTTTGTTTGATATGTTCTTATTTTTTATTTTTTTTTGGTTGTTATTWTTTTGTTTGTTCCTTATGGTAAGTGGAGTTATAGTTTTGGTTTTAGTGATTATTTTAATTTTACTTTTATTTATAATTTTGAGGTTTGTTTGTTTTTTTTAGTTTTGTTGTTGGTTTCTTTTATGGTTTTTGTTTATGGTTCTTTTTATATGGTTGGGGTTTCTCGTTTGTTTTATTTTTTTTTTTTTTTATTTTTGTTTGTGTTGAGGATGGGTGGTTTGATTGTTTTTAGGGGTAGTATTGTTTTAACTTTGGTTTTTTGAGATTTTTTGGGGGTTAGTAGTTTTTTTTTGGTTTTGTTTTATGGTAATGTTAGTGCTCGGAGGGGTGCTATGAGTACTGTGTTTACTAATCGTATTGGTGATTTTTGTATTTTTTTGTTTTTTAATGGTTTTGTTTTGTTTTCTATGAGTTTTTTGTCTTATCAGTTTTTTGGTTCTTTGTTAGTTTTTATGTTGTTTGTTTCTTCTATTATTAAGGGTGGTCAGTATCCTTTTGGTAGCTGGTTGCCTAAGGCTATGGCGGCTCCTACTCCTGTTAGTTGTTTGGTTCATAGTAGTACTTTAGTTACTGCTGGTGTTATGTTGATGGATTGTTATGTTTATGTTTCTTTGAATTCTGATGTTTTGTCTTTTGTTTTTTATGTTGGTTTTTTTACTATGGTTTTTTCTGGTTTTTGTGCTTTGGTAGAGGAGGATGCTAAGAAGATTGTTGCTTTGAGTACTATGTCTCAAATTGGTTTTTGTTTTTTGGCTATTGGTAGGGGTTTGCATTATTTGTCTTATGTTCATATGATTAGACATTCTTTTTTTAAGAGGTTATTGTTTATGCAGATGGGTTATTTGATTTTTATTAATTTTGGTCAACAGGATTATCGTGGTTATTCTTTTTTTGGTTTTTGTGCTCCGGTTTTGGTTCAGTTGCAGATTTTTTTATCTGTGTTTTGTTTGTGTGGTTTGTTGTTTACTAGGGGTAGTTGTAGTAAGGAATATTTTATGTCTCGTTTTTATTATGATTCTTATGGTTTTTTTTTAGTTTTTTTTTATTTTTTTGGTGTATTTTTGACTTTTTGTTATTGTTATCGGATGTTTTTTTTGTTTCGTGTGGGAGCTTNTGGTTTTGATTATGTGGGTTTTTCTAGTAAGTTGTTTTATTTTTCTTGTTTTTTTTTGGTTTTTTTTTCTGTTGTTTTTACTTTTTGGTGGGTTTTTAGTTTGTTGTCTTTTTCTGTGGCTTTTAATCGTTTTGAGTTTTTGGTTGTTTATTTTTATTTGTTTTTTGTTTATTGTTTTTGTGGTTATTTTTTTCGTTATTTTGTGGTTGAGTTTAAGGGTAAATTTTTTATAGACCATTATGCTTGTTTTATTTATAAGATTTTTCCTAGTTTTTTTTATTTTGATGTTTTTATTATGGGTTTTAATTATTTTTTTTTTGGTTTATTTCGTTTATTTTCTTTTTTTTTTTTTTCTTTGTTTCGGGGGTTTT
		</sequence>
		<sequence>
			<taxon idref="Onchocerca_vulvulus_SRR2924784"/>
			NTAATATTAGTATAATTTTATTATTTTTAATTTTCGATTAAAAGATTTTTTATTATTAGTAGGTTTTTTGTTAGTTTTCTAAACTGATTTTGAGTTTTTTGCTCGTCTATTTTGTTATTTTTTGTTTTTTTTTTATTATTGTTTTTGAGTTTTATTAATTTTTGTGTTGTTGATTATATTGTTTGGTGGAGGATTTTTGTTATTTGTACTTTTGTTTTTGTTTTTTTTGTTGGTGGTGAGTTGGGATTTAGAAGTTGTTTGGTTAATTATTATGTTATTCAAGAAGTTTGTGGTTATTATTTTTTGGTTTTTGATGGTTGGAAGTTGCAATTTTTATTGCTTATGTTGAAGTCAGGTTCTTCTCCTTTTCATTTTTGACTTTTTAGTGTTTTGGGTGGTTTGAATAAGTGGTTTGTTTTGTGGTTTTTAACTTTGCAAAAATTGCCTTATTTTGTTGTTTTGGTTAATTTTTGTGGTGATTTTTTTTTTTTGTTTTTGTTTTTTGGTATGATTTTTTGTTATTTTCAATTTTTTTTGTTGCGTAGTTATCGTGATTTGCTGGTTGTGGGCTCTGCTGAATCTTTTAATTGGTTGTTATTATTGGGTATTTTTTCTTTTAATGAAGTGTTTGTTTTGTTTTTTTTTTATTATTTTGTTATATTTTTTGTTATTTCTTATGTGTATGGGGGATTTTTGGATTTTTTGAGTTTAGAGATATTGATGTTTTTTTTTAATGTTCCTTTGAGGATTACTTTTTTTTTGAAGGTTATTGTGTTGTTTGGTTCTTCTTTTTTTGTTGGTTTTTATTATTTATTTTTGTTGTTGTTTATGCCTTTGATGTCTTTGGGTGTGGGTTATTTGTTTTTTTTGGTTTCTATGATGAGTTTTAATTGTGGTTTTAAGTATTATGATTATTTTGTTTATGTTTTGTTTTGTATTGGGCTGTTGTCTTGTTTTTAGGTTTTTTGCTGTTTTAGTTTAATTTTTTAAAATTCCTAATTTGTAATTAGGGGATTAATCTCAGTTTGTTGTATTTGTTTTTTTTTGTTGTTTTGTTGTTTTTTTTTAGTCCTTTTTTATTTTTTGTTTTTTTTATGTTTTTTGTTTTATATGGGTTTTTTGATTATTCCTGGTTTGGTTGTTTGTTTTTTTTTGATTCTTTTAATTTTGTTTTTTTGTCTTTTATGAGTGTTTTTGTTATGGGGTTTATTTGTGTATCTGAATTGTTGAGTGGTTTAGTTTTTTATAGTTGCCTTGTAGTGTTTTTTAGTGTTTGTTTTTTTTATTCTGGTAGTTTTTTGATATTGTATGTTTTTTATGAGTTGACTATAGTACCTATTTTGTTTTGTTTGTTAGGGTATGGTCGTCAGGTGGAGAAGATTAGGGCTTGTTATTATTTAATTTTTTATACTTTATTTTTTGGGATGCCTTATTTGTTTTTGTATAGTCATGTTTTTTTTTTTTTGAATTTTGTTTATTATGATTTTTTTGTTTCTTATGAATTTATTTTTTTGTTAAGTTTGTGTTTTTTGGTAAAGTTCCCTGTTTATTTTTTTCATGTTTGATTGCCTAAGGTTCATGTTGAGGCCCCCACTAGTGCTAGAATGATTTTGGCTGGTGTTATGTTGAAGTTGGGGGGGGCAGGTGTTTATCGTATTAGTAAGTCTTTAAATTTTTTTGGTTTTGAAATGTTGATTTTTTTTTCTTTAATTAGGATGGTTTTTTGTTCTTTTATTTGTGTTGTTCAGAGGGATTGTAAGTCTTTGGCTGCCTATTCTTCTGTTTGTCATATGGGTTTTGTGTTGCTTTCTGAGATTAGTATGGTTTATTATGGTAAGTCTATAGCTTTGGTGATGATGTTGGCTCATGGTTATACTTCTGTTTTGATGTTTTATTTTATTGGTGAGTTTTATCATATTGCTAATAGGCGTTTAATTTATTATTTGCGTGGATATTTTAATGTTAGTATGTTGTTTTGTTTGATGTTTTGTTTGACTATG
			GTTTCTAATTTTAGTTTTCCTGTGTCTGTTTCTTTTTTTTCTGAGTATTTGATGTTGAATTTTTTTAGATCTGTTTTTTATGTTGGTTTTTTGTTTTTGTTTTTTTATTATTTGGTTTCTTTTTATTATTCTGTTTATATTTTGGTTTGTTTTTTGGTCGGCGGTAAGGTGAGTTATGTTTGTGATGGTCGTAGTGTAGTTTGTTTACCTTTGGTTTTTATGATATATAATTTTTTTTGGTTTATTTTTGTTATTTAATATGAATATTTTTTGTGGAATGACTTTTGGCAATAGTATGAAGCAGAGTATTATTAATACTGTGAATCATAAGACTATTGGTACTTATTATATTGTTTTAGGTTATTGGGCTGGTTTAGGTGGTTCTGTTTTATCTATGTTGATTCGTTTTGAGTTGTCTAGTCCTGGTGGTCATTTGTTTTTTGGAAGTGGTCAGGTTTATAATTCTGTTCTTACTATGCATGGTGTTTTGATGATTTTTTTTTTAGTTATGCCTATTTTGATTGGTGGTTTTGGTAATTGGATGTTGCCTTTGATGTTGGGGGCTCCTGAGATGGCGTTTCCTCGGGTAAATGCTTTATCTTTTTGGTTTACTTTTGTGGCTTTATTGATAGTTTATCAGTCTTTTTTTATTGGGGGTGGTCCTGGTAGGAGTTGGACTTTTTATCCTCCTCTTAGGGTTGAAGGTCAACCAGAATTGTCTTTAGATACTATGATTTTAGGTTTACATACTGTAGGAATTGGTTCTTTGTTGGGTGCTATTAATTTTATGGTAACTACTCAGAATATACGGTCTACTGCTGTGACTTTGGATCAAATTAGTATGTTTGTTTGGACTTCTTATTTGACTTCTTTTTTATTAGTTTTATCTGTGCCTGTTTTGGCTGGTTCTTTATTGTTTTTGTTGTTGGATCGTAATTTTAATACTTCTTTTTATGACACTAAGAAGGGGGGTAATCCTTTGTTGTATCAGCATTTGTTTTGATTTTTTGGTCATCCTGAGGTGTATGTTATTATTTTACCTGTTTTTGGTATTATTAGGGAGGCGGTTTTATTTTTGACTGATAAGGATCGTTTGTTTGGTCAGACTAGGATGACTTTTGCTTCTATTTGGATTGCTGTTTTAGGTACTTCTGTATGGGGCCATCATATGTATACGGCTGGTTTGGATATTGATACTCGTACTTATTTTAGTGCTGCTACTATGATTATTGCTATTCCTAGGGCTGTTAAGATTTTTAATTGATTGGGTACTTTTTTTGGTTCTAATCAAAAGATGCAGCCATTATGATGTTGAACTTATAGTTTTATTTTTCTTTTTACTGTGGGTGGATTAAGTGGAATTATTTTGAGGGCTGCTAGTTTGGATATTATTTTGCATGATACTTATTATGTTGTGGCTCATTTTCATTATACTTTGAGTTTGGGTGCTATTTATGGTATTTTTTGTGGTTTTTGTTTGTGACTTCCTTATATGTACGGTATTTCTTTTGATAGGGTTATGATAATAGCTGTTTTTGTTTGTTTTTTTGTTGGTACTAATATAACGTTTTTTCCTATGCATTTTGCTGGTTTACAGGGTATGCCTCGTAAGATTTTGGATTATCCTGATTGTTATTCTACTTTTCAGATCATTTCTTCTTTAGGTTCTGTTATTACTTTTGTTGGTTTTGTTTTGTTTAATTATTTGTTGATTGATTCTATTTTTTTTTCTCGTTTTTTGGGAGTTTCTTTTTATAATTATCATAGTCCGGCTTATGCTTTAAATGTTCCTCCTTTGCCGGATTCTTTTACTGAAGAGGCTTTTATTATAGGTCTTCATTGGAAGATTATTAGTAAGGATACTCCTTCTTACAGTTATCGTCGGGTTGGTTATGGTTATCATAGTAAGTAGTTTTTTTTGTAGATTTAGGTTAAATTAAAACTATTAGTTTTCAAAACTAAAGATTTTGTTCTATTAGAGCTTTTAAAAATAATGATTT
			TTGGGTTTTTGGGTTTTTTGTTTATTTTTTTTTATGTTAGGGTATTTTTTGCTTTTGTTTTTTTTTGTTTGAGTTTTTTGGATTGGGATCCGTTGAAAAGTTGTGTTATAATGTGTTTAGGTGTTATGTCTATAAGTTGTTATGTTTCTTTAGGTGTTCATGTATGGTATTCTTATTTTGTTGTTTTAATTTTTTTTAGTGGTATTTTTTCTTTGTTGACTTATTTTTGTAGTATGAGTAATTTTATTTTTTATTATAATTATTTTTTTTTTTTTTCTTTGTTTTTGGTTAGTTTTTTTTTTGTATTTGTTGTAGATTTTGATTTTTCTTTGTTTTTTTCTGATTTTAATTTTCTTTATGTTTGTTATGATTTTAGTTATTATTATGTTTTTTGAGTAGTTTTTATTTTGTTTTTATTTTTGATTTTGATTAGATTTAGACTTAATGGTTTCGGTTATATGCGTAGTTTGTAGTAGAATGAAATATAAAATAGATTTTACTATATCTGATTACGGCTCAGCTAGAATTATATTTTTTTGGATTTAGTTTAATTAAAATTTTTGTTTTTGGATCAAGAGATGTTTCCAAGGTTATTGCTATTTTTAATTCTTTAGTTTTTTTGCCTGCTAGTTTTACTTTAAGTTATATGTGGAATTTTGGTAGTATGTTAGGCATTATGTTGATGTCTCAGATTTTAACTGGTTTTTTTTTGACTTTTTATTATACGGCGGGGGAAGCTTTTAGGTCTGTTCAGTATATTATGTTTGAGGTTAATTTGGGCTGGTTGCTGCGTATTATGCATTCTAATGGGGCTTCTATGTTTTTTTTATTTATTTATTTACATATTTTTAAGGGTTTAATTTATGGTAGATATCGTCTTATTGGTGTGTGATTGAGTGGTATTTTTATTTATTTTTTATTAATAGGTATTGCCTTTACTGGTTATGTTTTGATTTGAGGCCAAATAAGTTATTGGGCGGCAGTAGTTATTACTAGTCTGATGACTTCTGTTCCTTATTTGGGCAAGTATTTGGTTTGATGGATTTGGGGGAGTTTTAGTGTTTGTGAGAACACTTTGAAGTTTTTTTATTCTGTTCATTTTATTTTACCTTGGTCTTTGATAGTTTTAGTTGTTTTTCATTTGTTTTTTTTGCATTTTACTGGTTCTAGTTCTAGTTTGTATTGTCATGGAGATTATGATAAGATTCATTTTTTTCCTAGTTTTTGATTGAAGGATGGTTTTGATATTTTTTTTTATTTTTTTTTGATTTTGTTTAGACTTTATTTTTCTTTTGATTTAAGTGATCCTATGATTTTTGTGGAGTCTGATTCTATGGCTAGTCCTGCGCATGTTGTACCTGAGTGGTATTTTTTATTCGCTTTTACTATTTTACGTTCTGTTCCTAGTAAGTTATTGGGGGTTATTTTAATATTTAGTTCTGTTTTTGTGTTAACTATTCTTATTTGACCTGGTAGTTATCGTTCTATTTTAGATAATTTTTTATATTTTTTTGTTATGTGTTTTGTTTGGGTTTTTTTTTGGTTAACTTGGGCTGGTCATTATCCTACTGATTATCCTTTTAACTATTTTAATTTGTTTTGTACTTTTTTTTATTTTTGTTGTATTTTTTTTGTTTGTTTGATTAATTTTTTTAGTGATAAGTTGTTTAGTTAATTGTATTTTTAGTATAATAAGTATGGCAAATTTAGGTTTTGTTGGTTATTAATATAATTTTGTTGAAGTTTCGTAAATATCATAAAATGGAGTATAGTTATTATCCTTTGATAGTTGGGGTGGGTATTTTAGGTTTTGATGTTAGTTTGGTTTTATTTATAGGTATAGGTATGTTTTATTCTATTTTTATTTGTTTTTTGTATTTGGTTTATGTTTTTTTTTTGTGGATTAAGGATGTTATTTTAGAGGATATTAGTGGTCAATATTCTTTCTATGATTATCGTATGTTTAACCAAGGTTTTCGTTTGTTTCTTTTTAGTGAATT
			AACTTTGTTTGTTTCTATTTTTTGAACTTTTTTGGATACGGCCTTGTGTCCTTTAACTTGGTTAAGTGGGGTTTGGTCTCCATTGGGGATTTTATCACCTGATTATTTGGGTTTGAATGGTATGGCTAGTTTATTTTTAATAATGAATAGGCAAGTTTTGAAGTATTCTCGTCGTTNNNNNNGTTTGAATAGTTCTAAGTGTGAAGAGTTTTTGTTAGTTTGTATTTTTATTGGAGTTGGTTTTTTGTGTTTTCAGTTTTATGAATATAATAACAATTCGTTTGTTATGAGTGATAGTGCTTATGGTAGTATTTTTTATATAGGTACTGGTTTGCATGGTTTGCATGTTTTTGTTGGTGTTTGTTTTCTTATTGTTAATTTTTTTCGTGTTAAGTTGTTCAACTTTAATTGATATCATATCCAGGCTTATGATATATCTATTGATTATTGGCGTTTTTTAGAGTGAATGTGAGGTGTTATGTTTTGTTTATTATATGTTTGAGGTTCTTAATTTCTTTGTTGTGGAGGGATATTTTACTTTTTACTTTTTTTTTACTTTTTTTTTATGATAATATTTTTTATTTATGTGTTTTGTTTTTTGATTTTAAGTTTTTAACATTTTTTCAATACACTATATTCTATAGTGTTAGTAATTATTAGTATAATAATTACTAAAATAAATTCAATTCCCAGAGTATTATATTACTTAATAATATAATACTCTATTGGGAATTGAATTTAATATAACGTAAATATCTCTCTCAAATAAAAAAAAGAAAAATTTATATATAAGTAATATAATAATAAATAAATTGTTGTTATTGTGTATATATTATAAATAAAATTATATTTGATTTGCATTCATAAGATATTTATACACGAGATTTGTTAGACTTTATAGTATAATAAGTATAGTCGTTTTAAGCACGGTTGGTTTTTAAGTTAGAATTTTTAGTATAATTTTTGGTACGGTTAATTGTTGATTAGCAGGTTTTGAAGTTCTTTTTTTTTTGAAATATGGTAGGATAAAGNAAAAAGTCTGTGAGATTCATATTTTCGAGGTAATCCATATTTAAAGGATTATTTTAAGTTTAGAATTTTTGACTCTTAATCAAAAGGTTTGTTTCTTTATTGTTTTTATTTTTTTTTTCTTTTTTATTTCTTTTTTTTAAATATGAGCGTTTAGTATTTATTTTGTTGGGTATTGAATTTTTGTTTTTTTCTCTGTTAGTTTATTATGTTTTTTTGTTTGAGTCTGTTATGTTTTTTTATTTTTTGTGTTTTGGTTTAATGTCTGGTGTGTTAGGTTTGGTGATTTTTTTTTTTTGTGTTAAGGGTTTTGGTGTAGATAAGGTTATGTTTTATTTTTTATAATTTTAAGTTTGATTTTGGTTTAGGTTGTATTAAGATAGTATTACTTATTTTTAGTTTACTTAGTGTGTTAATTTTTGTACACTGGTAGTTTTTTGATTGTTTTATTAACGTTCCAGAATAATCGGCTATGCGTTTTAATTTTTGACTCTATTTGTTGTGGTGCTATGAGTTTTTAGTTTGTTTTTATATTGTTTTTTGTAAAATATTTTAATTTTTTTTTTAGTTTCTTATGGTATCAAAAATTTGTTTTTTGAACTGGATTAGTACCCAGGTAATCAAAATTTAATAATTCGGGAGTAAAGTTTTATTTAAACCGAAAAAATATTGACTGACTTTAGATTTTTCTTTGGAATATGTGATTTGCTGGAGAGCCCTCTTTTTTGGTGAATTTTGTTGGCACATGTATGATTGTTTAGTTTTTATTTTATTTTGTAATGCTTTATTGTTTTGGCATTAAAAACAGATATATATTTGGCTTATGAATTTATGTTTCATGTGTTACTATTATGAATTTTTTTTGGATTAGTTTTTTATTTTTTTTTGAAATTGGAAAAGAAAGTAATTTTTTCTTAATGTTTTAATGAATTTAATAAATAAGGTGGTACAAACCATCCGTCAATGGCCTA
			AAGGGGCGTAAGTTGTAGTATGGTAGAAGTAAGGAAACTTGTTTCTATTTTTTGAAGTTTTAGTTTATTTTTTTTTAGAATAAAGAATTGTAAATTCTTAGGATTTTGCTTTGGTTATTTTTTATTATTTGGGGTTGTTGGTTATGATTGTTTTTATTTTGCAGGCTATTGCCTTTTTAGTTTTGTTAGAGCGTCATTTTTTGGGTGGTTCCCAGTGTCGTGTTGGTCCTAATAAGGTGGGTTATTGTGGTGTTTTGCAGGCTTTATTTGATGGCTTAAAGTTGTTAAAGAAGGAGCAGTTGTTGTTGTGTTTTTCTTCTTGGTTATCTTTTTTGTTTATGCCTATTTGTGGTTTTGTTTTGATGGTTTTTTTTTGATTTACTTTACCTTATTTTTTTTCTTTTTTGTCTTTTGAATATTCTGGTGTTTTTTTGTTTTGTCTTATAGGAGTTTCTGTTTATTTTATTATGCTTTCTGGTGTTTTTAGTGGTAGTAAGTATTCTCTTATTGGTGGGTTGCGTGCTTGTGTTCAGAGTTATTCTTATGAGATTGCTTTTTCTATTTATTTGTTAGTTTTTTTGTTGTTTAATAAGGGTTTATGTTTGTCTTTTAGTTTTTGTTTATTTTTTTTTTTGTTTTTTTTTCCTTTTTTTTGTTTGGTTCTTGTTGATTTGCATCGGGCCCCTTTTGATCTTTCTGAGTGTGAAAGTGAGCTGGTAAGGGGGTTTAATGTTGAGTACTCTGGAGTTGGTTTTGCTGCTTTGTTTTTAGGGGAGTATGGTAATTTACTTTATTTTGGTTGTTTGACTTCTAGTTTGTTTTTTGGTATAAGTTTTTTTTTTTTTTATTTTATTGTGTGCATGATTGTTTTTTCTCGTAGAGCTTATCCTCGTTTTCGTTTTGATAAGTTGATGGGTGTTTGTTGGTTTTTGTTTTTGCCTATTGGTTTTTATTTTTTTGGTTTGTCTTTTGTTGTTTTTATGTTGTGCTTATTTAGTTTAATTTTTTAGAATTATATTTTGAAAAGATATGGGTATTTTTAGGCAATTTTGTTATTTTTTTTTATTTGATTTTGATTGGTTTTTTATTTGTTTTATATGGAGTTGAGTAAGTTTAGTAGTTTGGGAATTTTAGGTGTTTTTGTTAATGTTTTAGTTTCTAGATTTTCTCATCAGGGTTTTCAGTCTAACGTTTTTTTTAAGTTTGTTGTTTTTTTTCTCTTGGTTTTTTGAATGAGAGGGTTATTGTTTCCTTTGTTTAGTCCTTGAGCTTGTGTGGGTTTTTTGTTTTTTATTACTAATTTTTCTTGATTGGGTGTTCGTACTTTTACTTTAGCTGTTGATAGTTTTTTAATTTTTTTTGAAAGGGATCATTCTTGGGAGTGGTTTTCTAGGTTAGTTATGTTTTTTTCTCATTGGTTAAGATTTTTGATGAGGGGGGTAGCTTTAACTTTGCGTATTAGTATTATTTTTTTAATTGGTCATTTTTTAATGTTTACTGTTTTGGATATGAGTGTATTTTATTCTTTGTTTTTTTTGTTGTTAGTTGTTCCGGTGGAGTTGTTTTTTGCTTTTTTACAGAGTTATATTTTTTTGACTTTGGTTTGTATGTTTTTACTTAATATGATTTAGTTTAAGGGTGGTTTTGTTATAGTAGTTTAATTTTAGAATTTTGTTTTGATGGGACAGAGGTTATTATAATTTTTTTGTGGCTTTTTAGTATTATTTTGGTATTTTTGTTTTCCAAACAAAGGGTTCTTAAGCTAATAATTTATTTGCAGAATTATGTGTTTCCTATTCCCGGAAATTCTTATGTATTTTGTTGTTATTATATTCATAATTACTATTCTCATATTATTTTTTTTGGTTTTTTTGTAATGTTTTTGGTTAGTGGCGGGATTTATTTTTTTGGTAATTCTTTTAAGTTTAATTTGAAGCGTAGAGATAGTCGTATAATTGAGTTAATTTTACAGGTGTTAATTGTTAATTTTTTAATTATGA
			TGGCTGGTCCTGGTTTTTGGTTGATTCAATATCAGGGACGTATATTTCGTCAATCTGAGTTGACTTTGAAGGTTATTGGTCACCAATGGTATTGAAGTTATGAATATGGAGATAGTGGAAAATTATGTTTTGATTCATTTATGAAGTCTTTAGATGATTTGTCTTTAGGGGATTTTCGGTTATTTGATGTTGATAATCGGTGTGTTTTGCCTGTAGGTGTAAATGTTGGTGTGTATTGTACTTCTAGTGATGTTATTCATTCTTTTGCGATTCCTAAGTGTTTTATTAAGATGGATGCTTTAAATGGTTTGTTAACTAAGGTTACTTGTAGTTTTTCTTGTTCTGGTTTGTTTTTTGGGCAGTGTTCTGAAATTTGTGGTGCTAATCATAGGTTTATGCCTATTGTGTTGGAGTTGACTTCTTTGGAGTGTTGGAAGGGTTGATCAGTAAATTATTTATTGGGTTAAATTTTCTAGTTTAATTATATTTAAAATATTTAGTTGTGGTCTAAAAGATTTGAAAATTTTTGTTTTTTAAGTTTTATTATTTGGTATTGCATATCAGTAGAAGTTTTTATCATAGCTATGAGTAATAGAATTAAAATGGTTAAATTGAATTTGTTTTTTTTTTACGAAATTAATAATATTTTTATTTAGTATTGATATAACGTATTTTTATTTCTGTTTATTTGTTATTTATAGGTTAAGTTATATTATTTTTTGTTTGTAAANNNNNNAAATTTTTGTTGTTGTTTTATAAATGTTGTGTGTTTTACATAGATTTTTATTTTTTTTTTTTTTTTTTTTTTTTGATTAATTTTTTAATTGATTTATGATTTTTACTTTAGTAANNNNNATTGTTTTGATAGNNNNNNNNNNNNATTTATGTTTTTGAACTGGTTTTGTTGCTAAATGTTTATTAAAAACTTAGGTTTTTATGTAAAATTGTCTTCTGCTCTATGAGTTTTTAAATGGCAGCCTTAGCGTGATGGCATAAAAGTAGCGTAAGTGATTTGTTTTTTTAATGGTTTCAAGTATGAATGAAGTTTTTAGCAGCTTTTTTATTTATTTTTTGTTTGAATTATTTTTTTAATTAAAAATTATTAGTTAAGGTATTACAAAGATAAGTCTTCGGAAATTTTGTTTTGAATTTTGAAATTTTTATTTTTAATTTTTTCTTGGGGATGGATTTTAAGAAAGTTTTATACTATTGTTATTATTAAAAATTACTCCGGAGTTAACAGGGTTGTAGACATATAAATAGGTTTTTATATTAGTGTGCTGCGCTACATCGATGTTGTATATTTTTTTTGATAATGGAGAGGTTTTTTTTGTTTTGAGACTGTTCTTCTTGTATAAAAAATTGACTTGATATTAGTTTAGTTCGTCGTGAGACAGAGCGGTTTATCTTGTGTATTTTTGGTGCTTGGCGGTGTTAGTACGAAAGGAATGCAATGTGGGTTTATATTTATGACTTTTTTATTTTGATGGATTTTTTCTTTTTTTAAATTTTATTGTTATTTTTTTTTTTTCTTTTTTGGTTCCTTTTGGTATGTATTTGTTGTCTTTTTTTGTGTCTTTTAAGGATTTTTATGGTGCTAAATTAAGTTCTTATGAGTGTGGTTTTGATGTTGTGAAGAAGGTTCATGTTGGTTTTAATTTGGTTTTTTTTTCTATTGTTTTGTTATTTGTTGTTTTTGANTTGNAAGTTTTGATTTTTATTATTTTGATTCAGGGTGATTTTTATAGTTTGTTGTCTTTTTTTGTTTTTTTTTTTTATGTTGTTTTTAGTTTTTATATGGAGTGGTGTTTTGGTAAGTTGATTTGGTTTTGTTAGGGGTTTTTAGTATAATTTTTAATACTTTTGATTGCAGATCATTTAATTTATAGCCTTGAGTTAATTTTTTAAGTTTTGAAAACTTTTATTAGATTTTTGGTCTTTAACTTGTTTTTTTTTTTGCTGAAATAGTTTAAGTTTTAAAATGAGATGTTAGGGGCGTT
			TGGATTTTTTCAGTTTTTTTAAAGATTTAGTATATGTTTTTTTGAGTATTATTTGTTGTCTGCAAATAGGATTTGATCTTTTTGGTCTTTTAGTTTATTTTGGAATTTTTTATTTACTATAAAAAGGTTTTGTAGACTTTTGTTATTGTTTGTTTGATATGTTCTTATTTTTTATTTTTTTTTGGTTGTTATTWTTTTGTTTGTTCCTTATGGTAAGTGGAGTTATAGTTTTGGTTTTAGTGATTATTTTAATTTTACTTTTATTTATAATTTTGAGGTTTGTTTGTTTTTTTTAGTTTTGTTGTTGGTTTCTTTTATGGTTTTTGTTTATGGTTCTTTTTATATGGTTGGGGTTTCTCGTTTGTTTTATTTTTTTTTTTTTTTATTTTTGTTTGTGTTGAGGATGGGTGGTTTGATTGTTTTTAGGGGTAGTATTGTTTTAACTTTGGTTTTTTGAGATTTTTTGGGGGTTAGTAGTTTTTTTTTGGTTTTGTTTTATGGTAATGTTAGTGCTCGGAGGGGTGCTATGAGTACTGTGTTTACTAATCGTATTGGTGATTTTTGTATTTTTTTGTTTTTTAATGGTTTTGTTTTGTTTTCTATGAGTTTTTTGTCTTATCAGTTTTTTGGTTCTTTGTTAGTTTTTATGTTGTTTGTTTCTTCTATTATTAAGGGTGGTCAGTATCCTTTTGGTAGCTGGTTGCCTAAGGCTATGGCGGCTCCTACTCCTGTTAGTTGTTTGGTTCATAGTAGCACTTTAGTTACTGCTGGTGTTATGTTGATGGATTGTTATGTTTATGTTTCTTTGAATTCTGATGTTTTGTCTTTTGTTTTTTATGTTGGTTTTTTTACTATGGTTTTTTCTGGTTTTTGTGCTTTGGTAGAGGAGGATGCTAAGAAGATTGTTGCTTTGAGTACTATGTCTCAAATTGGTTTTTGTTTTTTGGCTATTGGTAGGGGTTTGCATTATTTGTCTTATGTTCATATGATTAGACATTCTTTTTTTAAGAGGTTATTGTTTATGCAGATGGGTTATTTGATTTTTATTAATTTTGGTCAACAGGATTATCGTGGTTATTCTTTTTTTGGTTTTTGTGCTCCGGTTTTGGTTCAGTTGCAGATTTTTTTATCTGTGTTTTGTTTGTGTGGTTTGTTGTTTACTAGGGGTAGTTGTAGTAAGGAATATTTTATGTCTCGTTTTTATTATGATTCTTATGGTTTTTTTTTAGTTTTTTTTTATTTTTTTGGTGTATTTTTGACTTTTTGTTATTGTTATCGGATGTTTTTTTTGTTTCGTGTGGGAGCTTNTGGTTTTGATTATGTGGGTTTTTCTAGTAAGTTGTTTTATTTTTCTTGTTTTTTTTTGGTTTTTTTTTCTGTTGTTTTTACTTTTTGGTGGGTTTTTAGTTTGTTGTCTTTTTCTGTGGCTTTTAATCGTTTTGAGTTTTTGGTTGTTTATTTTTATTTGTTTTTTGTTTATTGTTTTTGTGGTTATTTTTTTCGTTATTTTGTGGTTGAGTTTAAGGGTAAATTTTTTATAGACCATTATGCTTGTTTTATTTATAAGATTTTTCCTAGTTTTTTTTATTTTGATGTTTTTATTATGGGTTTTAATTATTTTTTTTTTGGTTTATTTCGTTTATTTTCTTTTTTTTTTTTTTCTTTGTTTCGGGGGTTTT
		</sequence>
		<sequence>
			<taxon idref="Onchocerca_vulvulus_SRR2924811"/>
			NTAATATTAGTATAATTTTATTATTTTTAATTTTCGATTAAAAGATTTTTTATTATTAGTAGGTTTTTTGTTAGTTTTCTAAACTGATTTTGAGTTTTTTGCTCGTCTATTTTGTTATTTTTTGTTTTTTTTTTATTATTGTTTTTGAGTTTTATTAATTTTTGTGTTGTTGATTATATTGTTTGGTGGAGGATTTTTGTTATTTGTACTTTTGTTTTTGTTTTTTTTGTTGGTGGTGAGTTGGGATTTAGAAGTTGTTTGGTTAATTATTATGTTATTCAAGAAGTTTGTGGTTATTATTTTTTGGTTTTTGATGGTTGGAAGTTGCAATTTTTATTGCTTATGTTGAAGTCAGGTTCTTCTCCTTTTCATTTTTGACTTTTTAGTGTTTTGGGTGGTTTGAATAAGTGGTTTGTTTTGTGGTTTTTAACTTTGCAAAAATTGCCTTATTTTGTTGTTTTGGTTAATTTTTGTGGTGATTTTTTTTTTTTGTTTTTGTTTTTTGGTATGATTTTTTGTTATTTTCAATTTTTTTTGTTGCGTAGTTATCGTGATTTGCTGGTTGTGGGCTCTGCTGAATCTTTTAATTGGTTGTTATTATTGGGTATTTTTTCTTTTAATGAAGTGTTTGTTTTGTTTTTTTTTTATTATTTTGTTATATTTTTTGTTATTTCTTATGTGTATGGGGGATTTTTGGATTTTTTGAGTTTAGAGATATTGATGTTTTTTTTTAATGTTCCTTTGAGGATTACTTTTTTTTTGAAGGTTATTGTGTTGTTTGGTTCTTCTTTTTTTGTTGGTTTTTATTATTTATTTTTGTTGTTGTTTATGCCTTTGATGTCTTTGGGTGTGGGTTATTTGTTTTTTTTGGTTTCTATGATGAGTTTTAATTGTGGTTTTAAGTATTATGATTATTTTGTTTATGTTTTGTTTTGTATTGGGCTGTTGTCTTGTTTTTAGGTTTTTTGCTGTTTTAGTTTAATTTTTTAAAATTCCTAATTTGTAATTAGGGGATTAATCTCAGTTTGTTGTATTTGTTTTTTTTTGTTGTTTTGTTGTTTTTTTTTAGTCCTTTTTTATTTTTTGTTTTTTTTATGTTTTTTGTTTTATATGGGTTTTTTGATTATTCCTGGTTTGGTTGTTTGTTTTTTTTTGATTCTTTTAATTTTGTTTTTTTGTCTTTTATGAGTGTTTTTGTTATGGGGTTTATTTGTGTATCTGAATTGTTGAGTGGTTTAGTTTTTTATAGTTGCCTTGTAGTGTTTTTTAGTGTTTGTTTTTTTTATTCTGGTAGTTTTTTGATATTGTATGTTTTTTATGAGTTGACTATAGTACCTATTTTGTTTTGTTTGTTAGGGTATGGTCGTCAGGTGGAGAAGATTAGGGCTTGTTATTATTTAATTTTTTATACTTTATTTTTTGGGATGCCTTATTTGTTTTTGTATAGTCATGTTTTTTTTTTTTTGAATTTTGTTTATTATGATTTTTTTGTTTCTTATGAATTTATTTTTTTGTTAAGTTTGTGTTTTTTGGTAAAGTTCCCTGTTTATTTTTTTCATGTTTGATTGCCTAAGGTTCATGTTGAGGCCCCCACTAGTGCTAGAATGATTTTGGCTGGTGTTATGTTGAAGTTGGGGGGGGCAGGTGTTTATCGTATTAGTAAGTCTTTAAATTTTTTTGGTTTTGAAATGTTGATTTTTTTTTCTTTAATTAGGATGGTTTTTTGTTCTTTTATTTGTGTTGTTCAGAGGGATTGTAAGTCTTTGGCTGCCTATTCTTCTGTTTGTCATATGGGTTTTGTGTTGCTTTCTGAGATTAGTATGGTTTATTATGGTAAGTCTATAGCTTTGGTGATGATGTTGGCTCATGGTTATACTTCTGTTTTGATGTTTTATTTTATTGGTGAGTTTTATCATATTGCTAATAGGCGTTTAATTTATTATTTGCGTGGATATTTTAATGTTAGTATGTTGTTTTGTTTGATGTTTTGTTTGACTATG
			GTTTCTAATTTTAGTTTTCCTGTGTCTGTTTCTTTTTTTTCTGAGTATTTGATGTTGAATTTTTTTAGATCTGTTTTTTATGTTGGTTTTTTGTTTTTGTTTTTTTATTATTTGGTTTCTTTTTATTATTCTGTTTATATTTTGGTTTGTTTTTTGGTCGGCGGTAAGGTGAGTTATGTTTGTGATGGTCGTAGTGTAGTTTGTTTACCTTTGGTTTTTATGATATATAATTTTTTTTGGTTTATTTTTGTTATTTAATATGAATATTTTTTGTGGAATGACTTTTGGCAATAGTATGAAGCAGAGTATTATTAATACTGTGAATCATAAGACTATTGGTACTTATTATATTGTTTTAGGTTATTGGGCTGGTTTAGGTGGTTCTGTTTTATCTATGTTGATTCGTTTTGAGTTGTCTAGTCCTGGTGGTCATTTGTTTTTTGGAAGTGGTCAGGTTTATAATTCTGTTCTTACTATGCATGGTGTTTTGATGATTTTTTTTTTAGTTATGCCTATTTTGATTGGTGGTTTTGGTAATTGGATGTTGCCTTTGATGTTGGGGGCTCCTGAGATGGCGTTTCCTCGGGTAAATGCTTTATCTTTTTGGTTTACTTTTGTGGCTTTATTGATAGTTTATCAGTCTTTTTTTATTGGGGGTGGTCCTGGTAGGAGTTGGACTTTTTATCCTCCTCTTAGGGTTGAAGGTCAACCAGAATTGTCTTTAGATACTATGATTTTAGGTTTACATACTGTAGGAATTGGTTCTTTGTTGGGTGCTATTAATTTTATGGTAACTACTCAGAATATACGGTCTACTGCTGTGACTTTGGATCAAATTAGTATGTTTGTTTGGACTTCTTATTTGACTTCTTTTTTATTAGTTTTATCTGTGCCTGTTTTGGCTGGTTCTTTATTGTTTTTGTTGTTGGATCGTAATTTTAATACTTCTTTTTATGACACTAAGAAGGGGGGTAATCCTTTGTTGTATCAGCATTTGTTTTGATTTTTTGGTCATCCTGAGGTGTATGTTATTATTTTACCTGTTTTTGGTATTATTAGGGAGGCGGTTTTATTTTTGACTGATAAGGATCGTTTGTTTGGTCAGACTAGGATGACTTTTGCTTCTATTTGGATTGCTGTTTTAGGTACTTCTGTATGGGGCCATCATATGTATACGGCTGGTTTGGATATTGATACTCGTACTTATTTTAGTGCTGCTACTATGATTATTGCTATTCCTAGGGCTGTTAAGATTTTTAATTGATTGGGTACTTTTTTTGGTTCTAATCAAAAGATGCAGCCATTATGATGTTGAACTTATAGTTTTATTTTTCTTTTTACTGTGGGTGGATTAAGTGGAATTATTTTGAGGGCTGCTAGTTTGGATATTATTTTGCATGATACTTATTATGTTGTGGCTCATTTTCATTATACTTTGAGTTTGGGTGCTATTTATGGTATTTTTTGTGGTTTTTGTTTGTGACTTCCTTATATGTACGGTATTTCTTTTGATAGGGTTATGATAATAGCTGTTTTTGTTTGTTTTTTTGTTGGTACTAATATAACGTTTTTTCCTATGCATTTTGCTGGTTTACAGGGTATGCCTCGTAAGATTTTGGATTATCCTGATTGTTATTCTACTTTTCAGATCATTTCTTCTTTAGGTTCTGTTATTACTTTTGTTGGTTTTGTTTTGTTTAATTATTTGTTGATTGATTCTATTTTTTTTTCTCGTTTTTTGGGAGTTTCTTTTTATAATTATCATAGTCCGGCTTATGCTTTAAATGTTCCTCCTTTGCCGGATTCTTTTACTGAAGAGGCTTTTATTATAGGTCTTCATTGGAAGATTATTAGTAAGGATACTCCTTCTTACAGTTATCGTCGGGTTGGTTATGGTTATCATAGTAAGTAGTTTTTTTTGTAGATTTAGGTTAAATTAAAACTATTAGTTTTCAAAACTAAAGATTTTGTTCTATTAGAGCTTTTAAAAATAATGATTT
			TTGGGTTTTTGGGTTTTTTGTTTATTTTTTTTTATGTTAGGGTATTTTTTGCTTTTGTTTTTTTTTGTTTGAGTTTTTTGGATTGGGATCCGTTGAAAAGTTGTGTTATAATGTGTTTAGGTGTTATGTCTATAAGTTGTTATGTTTCTTTAGGTGTTCATGTATGGTATTCTTATTTTGTTGTTTTAATTTTTTTTAGTGGTATTTTTTCTTTGTTGACTTATTTTTGTAGTATGAGTAATTTTATTTTTTATTATAATTATTTTTTTTTTTTTTCTTTGTTTTTGGTTAGTTTTTTTTTTGTATTTGTTGTAGATTTTGATTTTTCTTTGTTTTTTTCTGATTTTAATTTTCTTTATGTTTGTTATGATTTTAGTTATTATTATGTTTTTTGAGTAGTTTTTATTTTGTTTTTATTTTTGATTTTGATTAGATTTAGACTTAATGGTTTCGGTTATATGCGTAGTTTGTAGTAGAATGAAATATAAAATAGATTTTACTATATCTGATTACGGCTCAGCTAGAATTATATTTTTTTGGATTTAGTTTAATTAAAATTTTTGTTTTTGGATCAAGAGATGTTTCCAAGGTTATTGCTATTTTTAATTCTTTAGTTTTTTTGCCTGCTAGTTTTACTTTAAGTTATATGTGGAATTTTGGTAGTATGTTAGGCATTATGTTGATGTCTCAGATTTTAACTGGTTTTTTTTTGACTTTTTATTATACGGCGGGGGAAGCTTTTAGGTCTGTTCAGTATATTATGTTTGAGGTTAATTTGGGCTGGTTGCTGCGTATTATGCATTCTAATGGGGCTTCTATGTTTTTTTTATTTATTTATTTACATATTTTTAAGGGTTTAATTTATGGTAGATATCGTCTTATTGGTGTGTGATTGAGTGGTATTTTTATTTATTTTTTATTAATAGGTATTGCCTTTACTGGTTATGTTTTGATTTGAGGCCAAATAAGTTATTGGGCGGCAGTAGTTATTACTAGTCTGATGACTTCTGTTCCTTATTTGGGCAAGTATTTGGTTTGATGGATTTGGGGGAGTTTTAGTGTTTGTGAGAACACTTTGAAGTTTTTTTATTCTGTTCATTTTATTTTACCTTGGTCTTTGATAGTTTTAGTTGTTTTTCATTTGTTTTTTTTGCATTTTACTGGTTCTAGTTCTAGTTTGTATTGTCATGGAGATTATGATAAGATTCATTTTTTTCCTAGTTTTTGATTGAAGGATGGTTTTGATATTTTTTTTTATTTTTTTTTGATTTTGTTTAGACTTTATTTTTCTTTTGATTTAAGTGATCCTATGATTTTTGTGGAGTCTGATTCTATGGCTAGTCCTGCGCATGTTGTACCTGAGTGGTATTTTTTATTCGCTTTTACTATTTTACGTTCTGTTCCTAGTAAGTTATTGGGGGTTATTTTAATATTTAGTTCTGTTTTTGTGTTAACTATTCTTATTTGACCTGGTAGTTATCGTTCTATTTTAGATAATTTTTTATATTTTTTTGTTATGTGTTTTGTTTGGGTTTTTTTTTGGTTAACTTGGGCTGGTCATTATCCTACTGATTATCCTTTTAACTATTTTAATTTGTTTTGTACTTTTTTTTATTTTTGTTGTATTTTTTTTGTTTGTTTGATTAATTTTTTTAGTGATAAGTTGTTTAGTTAATTGTATTTTTAGTATAATAAGTATGGCAAATTTAGGTTTTGTTGGTTATTAATATAATTTTGTTGAAGTTTCGTAAATATCATAAAATGGAGTATAGTTATTATCCTTTGATAGTTGGGGTGGGTATTTTAGGTTTTGATGTTAGTTTGGTTTTATTTATAGGTATAGGTATGTTTTATTCTATTTTTATTTGTTTTTTGTATTTGGTTTATGTTTTTTTTTTGTGGATTAAGGATGTTATTTTAGAGGATATTAGTGGTCAATATTCTTTCTATGATTATCGTATGTTTAACCAAGGTTTTCGTTTGTTTCTTTTTAGTGAATT
			AACTTTGTTTGTTTCTATTTTTTGAACTTTTTTGGATACGGCCTTGTGTCCTTTAACTTGGTTAAGTGGGGTTTGGTCTCCATTGGGGATTTTATCACCTGATTATTTGGGTTTGAATGGTATGGCTAGTTTATTTTTAATAATGAATAGGCAAGTTTTGAAGTATTCTCGTCGTTNNNNNNGTTTGAATAGTTCTAAGTGTGAAGAGTTTTTGTTAGTTTGTATTTTTATTGGAGTTGGTTTTTTGTGTTTTCAGTTTTATGAATATAATAACAATTCGTTTGTTATGAGTGATAGTGCTTATGGTAGTATTTTTTATATAGGTACTGGTTTGCATGGTTTGCATGTTTTTGTTGGTGTTTGTTTTCTTATTGTTAATTTTTTTCGTGTTAAGTTGTTCAACTTTAATTGATATCATATCCAGGCTTATGATATATCTATTGATTATTGGCGTTTTTTAGAGTGAATGTGAGGTGTTATGTTTTGTTTATTATATGTTTGAGGTTCTTAATTTCTTTGTTGTGGAGGGATATTTTACTTTTTACTTTTTTTTTACTTTTTTTTTATGATAATATTTTTTATTTATGTGTTTTGTTTTTTGATTTTAAGTTTTTAACATTTTTTCAATACACTATATTCTATAGTGTTAGTAATTATTAGTATAATAATTACTAAAATAAATTCAATTCCCAGAGTATTATATTACTTAATAATATAATACTCTATTGGGAATTGAATTTAATATAACGTAAATATCTCTCTCAAATAAAAAAAAGAAAAATTTATATATAAGTAATATAATAATAAATAAATTGTTGTTATTGTGTATATATTATAAATAAAATTATATTTGATTTGCATTCATAAGATATTTATACACGAGATTTGTTAGACTTTATAGTATAATAAGTATAGTCGTTTTAAGCACGGTTGGTTTTTAAGTTAGAATTTTTAGTATAATTTTTGGTACGGTTAATTGTTGATTAGCAGGTTTTGAAGTTCTTTTTTTTTTGAAATATGGTAGGATAAAGNAAAAAGTCTGTGAGATTCATATTTTCGAGGTAATCCATATTTAAAGGATTATTTTAAGTTTAGAATTTTTGACTCTTAATCAAAAGGTTTGTTTCTTTATTGTTTTTATTTTTTTTTTCTTTTTTATTTCTTTTTTTTAAATATGAGCGTTTAGTATTTATTTTGTTGGGTATTGAATTTTTGTTTTTTTCTCTGTTAGTTTATTATGTTTTTTTGTTTNNGTCTGTTATGTTTTTTTATTTTTTGTGTTTTGGTTTAATGTCTGGTGTGTTAGGTTTGGTGATTTTTTTTTTTTGTGTTAAGGGTTTTGGTGTAGATAAGGTTATGTTTTATTTTTTATAATTTTAAGTTTGATTTTGGTTTAGGTTGTATTAAGATAGTATTACTTATTTTTAGTTTACTTAGTGTGTTAATTTTTGTACACTGGTAGTTTTTTGATTGTTTTATTAACGTTCCAGAATAATCGGCTATGCGTTTTAATTTTTGACTCTATTTGTTGTGGTGCTATGAGTTTTTAGTTTGTTTTTATATTGTTTTTTGTAAAATATTTTAATTTTTTTTTTAGTTTCTTATGGTATCAAAAATTTGTTTTTTGAACTGGATTAGTACCCAGGTAATCAAAATTTAATAATTCGGGAGTAAAGTTTTATTTAAACCGAAAAAATATTGACTGACTTTAGATTTTTCTTTGGAATATGTGATTTGCTGGAGAGCCCTCTTTTTTGGTGAATTTTGTTGGCACATGTATGATTGTTTAGTTTTTATTTTATTTTGTAATGCTTTATTGTTTTGGCATTAAAAACAGATATATATTTGGCTTATGAATTTATGTTTCATGTGTTACTATTATGAATTTTTTTTGGATTAGTTTTTTATTTTTTTTTGAAATTGGAAAAGAAAGTAATTTTTTCTTAATGTTTTAATGAATTTAATAAATAAGGTGGTACAAACCATCCGTCAATGGCCTA
			AAGGGGCGTAAGTTGTAGTATGGTAGAAGTAAGGAAACTTGTTTCTATTTTTTGAAGTTTTAGTTTATTTTTTTTTAGAATAAAGAATTGTAAATTCTTAGGATTTTGCTTTGGTTATTTTTTATTATTTGGGGTTGTTGGTTATGATTGTTTTTATTTTGCAGGCTATTGCCTTTTTAGTTTTGTTAGAGCGTCATTTTTTGGGTGGTTCCCAGTGTCGTGTTGGTCCTAATAAGGTGGGTTATTGTGGTGTTTTGCAGGCTTTATTTGATGGCTTAAAGTTGTTAAAGAAGGAGCAGTTGTTGTTGTGTTTTTCTTCTTGGTTATCTTTTTTGTTTATGCCTATTTGTGGTTTTGTTTTGATGGTTTTTTTTTGATTTACTTTACCTTATTTTTTTTCTTTTTTGTCTTTTGAATATTCTGGTGTTTTTTTGTTTTGTCTTATAGGAGTTTCTGTTTATTTTATTATGCTTTCTGGTGTTTTTAGTGGTAGTAAGTATTCTCTTATTGGTGGGTTGCGTGCTTGTGTTCAGAGTTATTCTTATGAGATTGCTTTTTCTATTTATTTGTTAGTTTTTTTGTTGTTTAATAAGGGTTTATGTTTGTCTTTTAGTTTTTGTTTATTTTTTTTTTTGTTTTTTTTTCCTTTTTTTTGTTTGGTTCTTGTTGATTTGCATCGGGCCCCTTTTGATCTTTCTGAGTGTGAAAGTGAGCTGGTAAGGGGGTTTAATGTTGAGTACTCTGGAGTTGGTTTTGCTGCTTTGTTTTTAGGGGAGTATGGTAATTTACTTTATTTTGGTTGTTTGACTTCTAGTTTGTTTTTTGGTATAAGTTTTTTTTTTTTTTATTTTATTGTGTGCATGATTGTTTTTTCTCGTAGAGCTTATCCTCGTTTTCGTTTTGATAAGTTGATGGGTGTTTGTTGGTTTTTGTTTTTGCCTATTGGTTTTTATTTTTTTGGTTTGTCTTTTGTTGTTTTTATGTTGTGCTTATTTAGTTTAATTTTTTAGAATTATATTTTGAAAAGATATGGGTATTTTTAGGCAATTTTGTTATTTTTTTTTATTTGATTTTGATTGGTTTTTTATTTGTTTTATATGGAGTTGAGTAAGTTTAGTAGTTTGGGAATTTTAGGTGTTTTTGTTAATGTTTTAGTTTCTAGATTTTCTCATCAGGGTTTTCAGTCTAACGTTTTTTTTAAGTTTGTTGTTTTTTTTCTCTTGGTTTTTTGAATGAGAGGGTTATTGTTTCCTTTGTTTAGTCCTTGAGCTTGTGTGGGTTTTTTGTTTTTTATTACTAATTTTTCTTGATTGGGTGTTCGTACTTTTACTTTAGCTGTTGATAGTTTTTTAATTTTTTTTGAAAGGGATCATTCTTGGGAGTGGTTTTCTAGGTTAGTTATGTTTTTTTCTCATTGGTTAAGATTTTTGATGAGGGGGGTAGCTTTAACTTTGCGTATTAGTATTATTTTTTTAATTGGTCATTTTTTAATGTTTACTGTTTTGGATATGAGTGTATTTTATTCTTTGTTTTTTTTGTTGTTAGTTGTTCCGGTGGAGTTGTTTTTTGCTTTTTTACAGAGTTATATTTTTTTGACTTTGGTTTGTATGTTTTTACTTAATATGATTTAGTTTAAGGGTGGTTTTGTTATAGTAGTTTAATTTTAGAATTTTGTTTTGATGGGACAGAGGTTATTATAATTTTTTTGTGGCTTTTTAGTATTATTTTGGTATTTTTGTTTTCCAAACAAAGGGTTCTTAAGCTAATAATTTATTTGCAGAATTATGTGTTTCCTATTCCCGGAAATTCTTATGTATTTTGTTGTTATTATATTCATAATTACTATTCTCATATTATTTTTTTTGGTTTTTTTGTAATGTTTTTGGTTAGTGGCGGGATTTATTTTTTTGGTAATTCTTTTAAGTTTAATTTGAAGCGTAGAGATAGTCGTATAATTGAGTTAATTTTACAGGTGTTAATTGTTAATTTTTTAATTATGA
[truncated: 135,324 more chars]
