# Supplementary material for: Large scale genome reconstructions illuminate Wolbachia evolution
Source: Nat Commun. 2020 Oct 16;11:5235. doi: 10.1038/s41467-020-19016-0 (PMC7568565; doi:10.1038/s41467-020-19016-0)
Supplement: Supplementary file 6 — Supplementary Data 2 [file 41467_2020_19016_MOESM6_ESM.zip › Scholz2020_trees and xml/Onchocerca_ochengi.selected.gtrg.beast.noclock.cons.tre]

#NEXUS

Begin taxa;
	Dimensions ntax=8;
	Taxlabels
		'Onchocerca_ochengi_nematode_ERR065035.fna'
		'Onchocerca_ochengi_nematode_ERR068354.fna'
		'Onchocerca_ochengi_nematode_ERR070029.fna'
		'Onchocerca_ochengi_nematode_ERR229893.fna'
		'Onchocerca_ochengi_nematode_ERR229894.fna'
		'Onchocerca_ochengi_nematode_ERR229895.fna'
		'Onchocerca_ochengi_nematode_ERR229896.fna'
		'REF_wOo_C.fna'
		;
End;

Begin trees;
	Translate
		1 'Onchocerca_ochengi_nematode_ERR065035.fna',
		2 'Onchocerca_ochengi_nematode_ERR068354.fna',
		3 'Onchocerca_ochengi_nematode_ERR070029.fna',
		4 'Onchocerca_ochengi_nematode_ERR229893.fna',
		5 'Onchocerca_ochengi_nematode_ERR229894.fna',
		6 'Onchocerca_ochengi_nematode_ERR229895.fna',
		7 'Onchocerca_ochengi_nematode_ERR229896.fna',
		8 'REF_wOo_C.fna'
		;
tree TREE1 = [&R] ((((((5[&length_range={3.0120635771376805E-4,3.6524526349216753E-4},length_95%_HPD={3.162823974012669E-4,3.49978671404504E-4},rate=1.0,length=3.3377999671928786E-4,length_median=3.3375473223860906E-4,height=0.0]:3.3375473223860906E-4,6[&length_range={3.0120635771376805E-4,3.6524526349216753E-4},length_95%_HPD={3.162823974012669E-4,3.49978671404504E-4},rate=1.0,length=3.3377999671928786E-4,length_median=3.3375473223860906E-4,height=0.0]:3.3375473223860906E-4)[&length_range={5.6970676717014285E-5,1.048312340020372E-4},height_95%_HPD={3.162823974012669E-4,3.49978671404504E-4},length_95%_HPD={6.6223066922621E-5,9.080039327708238E-5},rate=1.0,length=7.852315406739048E-5,posterior=1.0,length_median=7.840699854989945E-5,height_median=3.3375473223860906E-4,height_range={3.0120635771376805E-4,3.6524526349216753E-4},height=3.3377999671928786E-4]:7.851207372961718E-5,(7[&length_range={2.9704957143029677E-4,3.7296133383006564E-4},length_95%_HPD={3.151010683497172E-4,3.5144384718747415E-4},rate=1.0,length=3.3410514074650176E-4,length_median=3.3410118070561714E-4,height=0.0]:3.3410118070561714E-4,4[&length_range={2.9704957143029677E-4,3.7296133383006564E-4},length_95%_HPD={3.151010683497172E-4,3.5144384718747415E-4},rate=1.0,length=3.3410514074650176E-4,length_median=3.3410118070561714E-4,height=0.0]:3.3410118070561714E-4)[&length_range={4.833976114907904E-5,1.1728827932133359E-4},height_95%_HPD={3.151010683497172E-4,3.5144384718747415E-4},length_95%_HPD={6.209214296893826E-5,9.380163892291058E-5},rate=1.0,length=7.846267748850241E-5,posterior=1.0,length_median=7.82674434682474E-5,height_median=3.3410118070561714E-4,height_range={2.9704957143029677E-4,3.7296133383006564E-4},height=3.3410514074650176E-4]:7.81656252626091E-5)[&length_range={3.3859057383739594E-6,3.121346624925664E-5},height_95%_HPD={3.95602899269622E-4,4.2935702164633555E-4},length_95%_HPD={6.393527974862822E-6,1.9946900118189906E-5},rate=1.0,length=1.3202828408996669E-5,posterior=0.9774469503388512,length_median=1.2930448523741287E-5,height_median=4.1226680596822624E-4,height_range={3.8019567242609734E-4,4.4521519573414336E-4},height=4.12321661837369E-4]:1.3238723593734462E-5,8[&length_range={3.870600827943947E-4,4.5817829123116446E-4},length_95%_HPD={4.070638389546504E-4,4.418555216458381E-4},rate=1.0,length=4.252082151508988E-4,length_median=4.253277596244039E-4,height=0.0]:4.255055295619607E-4)[&length_range={2.9203978478465242E-6,2.4549256369453564E-5},height_95%_HPD={4.076265801063944E-4,4.4159361672366953E-4},length_95%_HPD={5.178706057671473E-6,1.550159613683121E-5},rate=1.0,length=1.0167860689949664E-5,posterior=1.0,length_median=9.937636474248858E-6,height_median=4.255055295619607E-4,height_range={3.954765505091255E-4,4.5817829123116446E-4},height=4.25472882599223E-4]:1.0038648164828858E-5,3[&length_range={4.0381525840393954E-4,4.684189070799521E-4},length_95%_HPD={4.1757192405867717E-4,4.52479923120133E-4},rate=1.0,length=4.3569783259951865E-4,length_median=4.355908394108862E-4,height=0.0]:4.3554417772678956E-4)[&length_range={1.4696238710180335E-6,1.9530422957979537E-5},height_95%_HPD={4.176301988042388E-4,4.522822773083313E-4},length_95%_HPD={3.2013901224023584E-6,1.1562907844006522E-5},rate=1.0,length=7.275755388163837E-6,posterior=0.9946672591934229,length_median=7.095483190453454E-6,height_median=4.3554417772678956E-4,height_range={4.0381525840393954E-4,4.684189070799521E-4},height=4.3565721091145214E-4]:7.291953277650267E-6,2[&length_range={4.1006460227878985E-4,4.7491427887575935E-4},length_95%_HPD={4.2557491605765016E-4,4.615448101350302E-4},rate=1.0,length=4.428776989596815E-4,length_median=4.427868246644281E-4,height=0.0]:4.428361310044398E-4)[&length_range={1.8596349163116344E-4,3.088466074023942E-4},height_95%_HPD={4.255994471894565E-4,4.614258990359464E-4},length_95%_HPD={2.1136779247103293E-4,2.755239766587971E-4},rate=1.0,length=2.4218096838467422E-4,posterior=1.0,length_median=2.420442238791811E-4,height_median=4.428361310044398E-4,height_range={4.1006460227878985E-4,4.7491427887575935E-4},height=4.429347882700269E-4]:2.4201987083450753E-4,1[&length_range={6.334762091808768E-4,7.452297205547641E-4},length_95%_HPD={6.534464269800651E-4,7.172062671382473E-4},rate=1.0,length=6.851157566546982E-4,length_median=6.848560018389474E-4,height=0.0]:6.848560018389474E-4)[&height_95%_HPD={6.534464269800651E-4,7.172062671382473E-4},length=0.0,posterior=1.0,height_median=6.848560018389474E-4,height_range={6.334762091808768E-4,7.452297205547641E-4},height=6.851157566546982E-4];
End;
