# Supplementary material for: Large scale genome reconstructions illuminate Wolbachia evolution
Source: Nat Commun. 2020 Oct 16;11:5235. doi: 10.1038/s41467-020-19016-0 (PMC7568565; doi:10.1038/s41467-020-19016-0)
Supplement: Supplementary file 6 — Supplementary Data 2 [file 41467_2020_19016_MOESM6_ESM.zip › Scholz2020_trees and xml/Onchocerca_ochengi.selected.gtrg.beast.noclock.xml]

<?xml version="1.0" standalone="yes"?>

<!-- Generated by BEAUTi v1.8.2                                              -->
<!--       by Alexei J. Drummond, Andrew Rambaut and Marc A. Suchard         -->
<!--       Department of Computer Science, University of Auckland and        -->
<!--       Institute of Evolutionary Biology, University of Edinburgh        -->
<!--       David Geffen School of Medicine, University of California, Los Angeles-->
<!--       http://beast.bio.ed.ac.uk/                                        -->
<beast>

	<!-- The list of taxa to be analysed (can also include dates/ages).          -->
	<!-- ntax=8                                                                  -->
	<taxa id="taxa">
		<taxon id="Onchocerca_ochengi_nematode_ERR065035.fna"/>
		<taxon id="Onchocerca_ochengi_nematode_ERR068354.fna"/>
		<taxon id="Onchocerca_ochengi_nematode_ERR070029.fna"/>
		<taxon id="Onchocerca_ochengi_nematode_ERR229893.fna"/>
		<taxon id="Onchocerca_ochengi_nematode_ERR229894.fna"/>
		<taxon id="Onchocerca_ochengi_nematode_ERR229895.fna"/>
		<taxon id="Onchocerca_ochengi_nematode_ERR229896.fna"/>
		<taxon id="REF_wOo_C.fna"/>
	</taxa>

	<!-- The sequence alignment (each sequence refers to a taxon above).         -->
	<!-- ntax=8 nchar=957990                                                     -->
	<alignment id="alignment" dataType="nucleotide">
		<sequence>
			<taxon idref="Onchocerca_ochengi_nematode_ERR065035.fna"/>
			AAAAAGCACAAGCTATTCCGACCTCATTAGAAGAAAGAATAGAAAATAAAAAAAGAAGTATTGACTAAACTTTTAAAAACATAAAATCTAGATTATCAAATAAAATCAACGCCTACAATAGAGCAATAAAACATACGATTAAGATAAATTAGTTAAACTTGCTATTAAGAAACAATTAACTTCTTCTATAGTAAAGAGGTTTAAGTAATATGAAAAAATTGGTGAAAGATAGCTGTTTCATAAATTATGCAGTTATTGCTGTTATGTTGAGGAACATTCACGATCTGATTAAGCACTATTAAAAACGCTTAAGTAAAAAATTTCCTAGAAAGACAAATAATGAACAATTTGCATAGAACCTTTTAGGTGAATTTAAAGGAGAAAGATATTCAACTTACAAGGGAAAAAGTTAGAAATATATAAAAAAAGAAAAATTAAATCAGTAAACAATAATCAATTCCCCTGATCAGGGAAGTTCAACTCGTTAATGAAAAACACTCCACTTTAAGCTCAAAACCAAGATTAAAAAAAAACCAAGATCTTCAGAGATAGAGCTCCAGTGTAAGGTACTTCACTTCTACATTTTTTGTATTGTTTGAAGGTGTATATTTAATAATGAATAATTATACTAGAGATAAGCGATAAGCACTTTTCTTGTTGTATTTGCATTGGGCATTTTAGAAGCAGGATGCTTTTTTTGTATAAAAAAATGAACAAAGAAGTAGAACTTAATGGTACCACCGACTCTTTTAGAGTTACAAAGGTTTCTATTTCTTTTTAAAACTCCATTAAGTATCTTTATACATATTGAAAACATCTTAATAATTCAAATGAGTGTAGATTTAAGCAGTTTCAAGACCTTAAATGGCTAAGCAGGTCGCTGTATTAAGCTTATATCAATGTTTTTTTAAAGCAAATGAGTAACAAAACTATGACGTAATACATGCGTGGATAAGATTTCTGACAAATTTAACATTTTCTTTACTTTTTCTAGACGATTAACAACATAAGTTCTTTTCAATTTCCTCTTAGTTTCATAAATAGATATCGTACTTCATTATTAACGCTAAGGTAAAGAAAAGCTTTTACGTACTCTTGCATGCACTTTTTTACTACTGAGAAAAACAACACACCTGCCTTCGCTTTGTCCCCCCCTTACTATGACTGTTAAACTTCCATTATTAATTATTACTACCCTTAAATGCTTCTCACCGATCCTTAACCCTGTGCCATATAAGTAGAATAATAATCGCAATTCCTTTTTTTATCACCCAAGGTTCACCTAGGTCAGACAGTTTCATTCTTTCATTAAAGTTCTTACATCAGATATTGATTAATGCTCTTGGTAAAGTTCTTCTCTAAATTGGCCTAGATAAGGAAAATATAGTCTCATTGTTTATTTCACAATTGCTTTTTATATACTTGAAAAAATTTCTAATTACTGACAATGCACGAGGATTCGATCCCACATTTACACCTCTTGTATAACAAAAGGGAAACCAATTTCTAAGCTCGCGCACGCTCAATCTTTCCAAAGAGAAAATATCTACTTCTCATACAATGTGAGTACTAAGAAAACTTATCATGTCTTTTAGGTCTCTCATATATCATTTTACAAAGTGTTGAGCAAACAAGACTTGTACCTCACTATTCATATCAACTTTCAATAATTGAACCTAA--------------------------------------------------------------------------------------------------------------------------------------------------------------------------------------------------TACAAGTTAGTACTTTTACAAATCCTTCAGCATCATCAATAATTTTTGCCCTACCATTTGCAGCAAACTGACATTTACCAACTTTATACTTCCAACCAGCATTTCTGAGTTCCTCTTCAGTTTTGC
			CAATTGAAGAAACCGCAGGATGGGTATAAATAACAAATGGTATAATTTCATAATTAATATGAGGTGACTGCCCTGCTATTATTTCTGCAACTGCCACTCCTTCTTCTTCCGCCTTATGAGCAAGCATTGCCCCACCGATTGAATCACCAATAGCAAATATTCTTTTTATATTGGTCTCATACTTATTATCAACTTGAATAAAGCCACGGCTATCTCTTTCTATTTTACCATCAATGTCAAGACCATCAGTATATGGTTTACGACCTACTGCAATGAGCACTTTATCTGCCTCTATAGTATTTACTTGGCTGCCTTGAACAGAGCAAACTTTTACACTTAAAAAATCACTATTTTGTTTTATTTCCTCAACTTTAGTGCTAAGTAAAAGTTTTATTCCTTGTTTTTGCAAACTGGAAAATAAAGACTTACTCAATTCTACATCCATTGTTGTAGCGATTCTATCGAGAAACTCTACTACAGTAACTTCAGACCCTAACCTTTTCCATATAGAAGACATTTCAAGTCCTATTGCTCCAGCTCCAATTACAACAAGTCTTCTTGGTACTTCAGTTAGAGATAACGCGCCGGTGGATGAAATAATGTTTTTCTCATCAATATTAACTCTTGGTAAGGAGATGACATCAGAACCGGTTGCGATTACTATATTTTTTGTTTTCAGCGTCTTACCTTCAACCGAAACTTCAAGATTACCTTGATCAAAAGAAGTAATTTTCCCAAGTCCAGTAATCCTAGTAATCTTATGAAGGTCAAAGAGATCCTCTATTCCTTGTCCCAATTCTTTAACTTTGGCGTCCTTATATTCTAGCATTTCTTTTAGATTAAAACTTGCATCCTTAACTTTTATACCAAGTTTTGATAGATCGTTTTTCGTATGGATATATTCATAAGAAGAGTGAAGTAACGTTTTAGAAGGTATACACCCAACTCGCAAACATGTCCCACCAAGAATGCTATTCTTATCTATGCAAGTAACCTTCATCCCAAGCTTTGCAGCTAAAATAGCACATTTATAACCCCCTGAACCACCGCCTATAATAATCAGATCATGATCAGTCATAAAAAATAAACCTATTTTCTAAATAAAAAGCACCATTCCCTTCAGTCGTTATATATATCTTATCACGAATGAACACTGGAGTGTGAAACACATTACCTGATATTTTGATTGCTTTCCATGCATTTTCAGATTCAGAAAAAGCAAACATTAAACCTTTATTGCTTGTTATCCATAACGTATTGGCATGCATAATTAAAGTAAACAACTGCGTATTTTCTATTGAATCAGATGTCCAGATTGTTTTTCCATTTCGTACATCAATGCCAACTATTTTATTATCTCTAGTAATTAAAAAAATTCTACCACCGGCTCTTTGCTCTTTTGTAAGAATAGAAGAATTATAATATGGCACAATGTTTGATACACTTTTTGTTTGCAGTGGTTTTGACCATAGAATGTTCCCTGACTTTACATCAATACCATAAACATAAGAACTGTTTGTAACAACTAAAATATTATCGAGTACTCTTGGTGTAGTAGTTATATCTGTAATCTGTGTATCTAAAAGGTTTATAGCCAATTTTTGACTCCATAATTTTTCACCACCTTCATCAAAAGCTATTAGTTCACCATTTGAAAATGGCGCTATTATTTTATTATCAGAAACTGCAGGTGATATGGAATATAAACCTCGTACTTCACTAACTCCATTTTGGTGAGCCCAAATTGGGCTACCGTCTTTTATATTAAGGGCATATAGAAAATTATCAATAGTTAATACTACCAATTTATTATGTATTACTACTGCTTTTCCTCTTATTGGAGCTCTCAGTTCCTTTTCCCATTGAATCTCACCAGTTTTTACATCTATCGCATATAGAATATTATTTGCTATAAAAAAAACATTTCCTCCATGATGTGATAGACTCATATTACCAATTTTTTTTTTGTGCGAAAGGTGCAATTTCCAATTCATAACCTT
			TAAATTATCAACATCAACGGAATATAAGGTACCGTGCTTGTCTACTAAAATAACACTATTTTCTACAAGAACTGGAGCCACATATCCTTGAGATAATTTTTTATCCACTATGTTTATCCACTCACTTGCTATTGTGCAACTACTACACAACAACACTATCATAACAACCATTACTTTCATTGCTTGTTAAATACAAGACTTATTAATAATATACATATCAGAAATCTCAACCACAACGAAAATATTTTTATTGTATATTGTAGGCATTCATTTATAAAAGAAAATTATATTGTTATGTAAAAACACTTCTAACATGCCAGAATAACAATTGATTAAAAGTCATTGATAAATTCAGCCACTTTAATTTACGTTATTTTCAAAAAAGCTAAAAAATAAAAATAATGTTCCACTTTAGTGGTAAAAATATCCATTAGATCTCTTACAACTAACCTTTGATTCAAGTATCAAGAAGTTTACTAAGTGAAAAAAGATAAAAGTAAAAAACCTCCGCGGTAAATAATTATTTACCTTCTAACCCTAAACCACATCTTATACCATCTTTCATAGCGCGTTTCAGCTTAAAAAGCTTAGAAGCCTATAGATAAAATTAGTAAAGACATGAAGTAAACATAGTGCAAAAAACTATACATAAAACATTAACTATGTAATACTTGTATCACACAACCTACATATAGATTACTAAATAGTTTTATTATTTAATAAGAAAATTAACAAGACTTATTAAGTAATTTTCAGTATCATCTTTCGGTTACTTATTTATTGCACTGATTAGTCAGATAATAACTATGTAAAAAGACTAATACCATGTATAATCTATAAATGATTTTTGAGTGGTATGAAATTAGGTGTTAACATTGACCATATTGCAACTCTTCGCAATGCATGGAGAATTTCTTACCCAAATCTATTAAAAGCAGCAAAAATAGCTATTGAAGCTGGAGAAGATTTTATCACCGTTCACTTACGGGAAGACAGAAAACACATCAAGGATGGAGATGTGTTTAATCTAAAAAAAACATTGAAACTGAGCTCAATCTTGAAATTGCAGCCACAGAAGAAATGCTCAAAATAGCAAAAAAGGTAAAACCCTATTCGATTAGTATTGTGCCAGAAAAAAGAAAAGAATTAACAACAGAAAGTGGTTTAGACATAATTAACACGTACAATAAACTTTCTAGCATAATAGAAGAAATGCATAGCACTGGCATAAAGGTTTCACTGTTTATTAATCCAAGCATCAATCAACTAAAATATCTTGAGAAACTAGAAAAAAAGCCTGACATAATAGAAATTCACACGGGAGATTACTGCAATAGTCCATCAGAGAAAAAATTAAAACTAATTACTAATGCTATAGAGTGCATAAATAAGCTAAAAATAGAGTACTACGTAGGACATAGCATAACCTGTACACACGCTAAAAAAATAAAAGAGATATCTCATATCTTAGCTCTTAATGTAGGTCACTTTTAATCAGCGAAGCTATATTTTACAGCTTTGCACAACACAGTAAAAACAATGAAAATGATAATATCCTAACTAACTACTTCTTCCTCCTCTTTATTTAAAAGACCCAAAAGATTCTGGCTTGCTTTAAATCTTACTCTTATCTTTTCAGGAACAGTCATAATCTTACCATTTTGAGGATTACGACACTGTTTCTTCCGACTTACAGCAGTAGACAATGTACCTAATCTATGCAGACGTACTTTACCTATCCTCTTCAAATCACCTTTTATTCTTTTTATCCATGCATCATGGATTTTGCCCAAATTCAACATTGTTATGTCTATCCCCTGATTAGACAAATCTTCGTGCATTTGTTTTACTATACTTTCTTTACTCATAAATTACCTTAATATTGAAAAAAATTACACAAACAGCATATTCAGTTCACACCGATAGTCAACTAAATTTACCGTGAAAATTAGGATATACCATAACTATATACCCTTTAAACATTTGTATCACGCCTACAA
			AAAGCATCACTAAAAAATAACTATCTCTTAGAAAATTGACATTTTTTACGAGCTTTATGCTGACCATACTTCTTACGCTCAACAACACGTGAATCTCGCGTCAGGAATCCCTTATTGCGTAGCACAGAATGCAAGCCTTGACTTATCTTACTTAAAGCTCTACTTATCCCATGGGCTAAAGCACCAGCTTGACTAGATAACCCTCCACCTCTTACAGTTGCAAACACATCATATTTATCTAGCACAGACGTTATAATAAGTGGCATCCTTACCATTTGACATACTGATTCTCTTTTAAAGTAAGAGAATAACTTATCTTGCTGATTAATACTAAACTTTCCATTGCCTGGCTTTATCCATCCTCTTGCTACAGATTCCTTTCTCCGACCCGTAGCATATAAACGACCTAATAAATCAACTACTGGCTTAGTTACCATTTCTGATTGATTTATTATATGATTTTCCATCTTCACTCCATTATTTTTTGTTTTTTCGATTCAAAGAAGCAAAATCTATTTCCTTAGGTTGCTGTCCCTGATGCTTATGTTTTGAACCAGAGTAAACGTATAAATTTCCAAAACGTTTACGTGCCATAGGACCATCATCAAGCATCCTTTTTACTGCCATTTCTATTACACGCTCAGGAAATTTACTATTCAAGATATTATCTGGAGTAGTTTTTTTTAAACCACCGGGATAACCTGTATGTTTATAGTAAATTTTTTCTTTAAGTTTCTTTCCAGTAAAATGCACCTTTTCTGCGTTAATAATAATTACATTATCACCACAATCCATATGAGGTGTATACTCAGGTTTATGCTTTCCACGCAATAAAGTTGCCACAAATGCTGAAAGCCTTCCTACTGTTAACCCATCCGCATCTATGATAAACCATCTTTTATTGATTTGTTTTTCTTTCAAGAAAAAAGTCTTCATAATTTTAACTACACAATAGTAGGTCATGATACACCCAACCTCTAAACAAAGTCAACAATATTAGTTATTGATTATTAAAGCAATTTGTACTAATAATTTAGTTGCATATCCTGATACATATAGGAATAAAGTGTTTCAATTGATCATTACGTTCATGGTCGTGTTTAGTAGTATAAGTTGCTATGCAATCGATCTCGAACAAGCTATAAGTAAAGCCATAAAAAATAGTTTAAAGTTAAAATCTCAATTTTATCAGTATAAAAGCACAGAAAAACAACTGAAATCTTCAGGATTAAGTGGATTTTTGCCAGATATTAATTTACAATATAACTTCGATAGTAATTTTAATCTTTATAATGACAAACATAACTTACCTGGAAAATGCGTTACATTAAGTCAGAGAATAATAGATGGCGGCAGTGCTTTTGCTACATTCAACCGATCAAGTCATCTTCTCAAAGCAGAAAAGATGCACTTTCAACAATCAAAGCAAGAGGTTGCACTTGACGCTGTGAAAGTATACGTTGATGTTCTAAGAAGGACAGCAATATTAAAATTGAGAGAACACAAAGAACATGTTTCTTTGGAGAACTTGTCTGCAATGAAGAAGCGCCTTTCCCTTGGAGAGGTTACCAATGCTGAAGTTTCACTGGCGAAAGCAAAATTTTCATCTTCAAGGCTGGAAAGAGTCGATGCTGAAGGTAAACTAAAATTAGCAAACGTTGCTTACTTTCACTTAATTGGCGAAGATCCTGATGAGCTCTCCGAAGTTAATGATAAATTACCCTATATCCCAGATCTAAACGAATGCTTACAGCTAGCAAGAACCAACAACCTGTCCTTAAAAGCAGCAGTTTATAAAAAAAAGGCAGATGGAAGGGCAGTGATTGCTGAAACTTCTAAGTGGCTACCTTCTTTAAATCTCAGTGCGAGTAAAAGTTTAAATGAAAGCGTTAGTCTTGATACGCTTTTAGGCACTACTAATATTACTTTTACTCTTGATATTCCAATCTTTAAAAGAGGAATTAATACTTTTGATATAAATAGAGCTAGAATGTATGCAA
			AAAAATCCGCCTATGATTATTATGAGACAGTAAAAAACATAGAAAGAGAGGTTATGAACGCTTGGAATAACGTTATGACAGCAAAAGCTATTATTAAAGCAAGTCAAAAGGCTGAAAAAGCAGCAGCTCTAGCATTAGAAGGAGTCAAGCAAGAAGTTAACTCAAATTTAAAAATCACAACCGAACTTTTAAACACTGAAGATGCATTATTTAAAGCACGTTCAGATTTAGTTGAAGCAAAAAGCAACTATGCAATCAGTGCTTATAAGTTGCTTTTTACAATAAACAGCATAAATTTCTAAATTTAATGGTATTAGCAATTATGAGTGCTAAAAACAAAAATAATCAATCGTAAAAGATATTCTAGAAGATATAAAAGTAGTACTAAAAATGTAAGTAATGATAAAAAGTAGAAATAGAAAAGGAAAAAGAAGATAACAATGTTCTATACCTTCAAGAAGAATATTTAGAAAATTTAGAAGAAGCTAGTAAAGAGGAGAATAACAAGAAGAAAAATATTAACAATGATAATCAGAGCAAATAAATGTTTTCAAAAATAATACTATAAACTTAACGACTACAATCATGATTTAAAAAGGGAAAAAGATGTTTACCTACAAGTACAATACTCAAATTAGTAATAACAAAATAGATAATAGTAATTCACAAGCAAAAAATAATGATCAGTCGTTCTCAAAAGAAAAATATAGAGTAGATTAAAAGGTTCTTAAAAAGGTGAAAAACTAATTGCAACATAAGCAATAAAAAAAAAGCAAACCTTACTACTAGTATTGAAGAGTTAGTTACATCTTTTTTAAAACCCCAGCTATCAGAATGGCTAACAAATACTTATATACACTAGTAAAAGAAGTAGTCAAAAAAAAAGCTAAAAGATATAATCAATAGTATGATTACATACAGGTACCAACAATAAAAACTAGAGTAAAAACAGCTAAAGGCAGAAAATTATCTTCAACCAAGTGGTTGTACCGTCATCTAAATGACAAGTATGTACAAAAAACTAATAAAGATGGCTACAGATCGCGCTCGGCGTATAAGTTGATAGAGATAGATAATAAATTTAAATTACTCCAAAAAGGGCAAAAAATCATTGATCTTGGTGCTTTCCCTGGTGGATGGTCACAAGTTGCATCTCAAAAAGGAGCTAATATAGTTGCAATTGACATAAAGCCAGTAAACTCGATTAATGGAGTACAACATATGCAATGCGATATTATAAATGAACTTGAAACTTTAAAGGAAAGGTTTGAAGATCAAAAGTTTGACGTAATTTTATCTGATATGGCTCCAGAATCTTGTGGTATAAAGGCGTTAGACCATATCAGAATCATGTTTCTATGTAAAGCAGCACTAAATCTTGCAAAGCACTTCCTAAATTATAATGGAAAGGTTGTAGTAAAAATCTTTCAAGGAGAATTTGACAAAGATTTTTGCAACGAGCTAAAAAAAACGTTCAAAACAGCAAAATATTTTAAACCAAGATCAAGTAGACCTGAATCTACAGAAATATATTTAGTAAGTTTAGGCTTTACCGGCAGCAGATCTTATGTAGAGGAATGGTAAGCTTTCTAGTCCTGCTCTACAGCAAATTTCAATACTATGTGGGTAGCTATAGTACTATTAATCAGCAAAATAGCAAAAACTAAAACAGTAATAAGCAATATATGAATATTCAAAGATAAACTTTCAAACTGAATCAGTAATTTAAAATACACAAAGGTTGGCATTATGATTGGTAAAACAAGAATTTGTGGTATTCCTGATGCTAAGTTATTTCGACCAATCATTAATGCACTTCCAGTAGCTGAAATATTAGTTACTATCAGCATATTGAGTAACAAAGACAAGCCAGCTACTATTGAGTATTTAATATCACTGCCCAGAACTACAAAGCTGAATATGGAAGAAATTGCTGAAATTGGTAAACCGAATAATATCCAGTGAGCAAGAATTTTATAAGCAATTATAAATTTAGAGGA
			AAGGGGCTGTATGAAGATTTGCTCTAATATTCCGTCACGATAATCAGAAGAAAATAAATCACTTGTAGAAATTTGCAGAACAAAAGTAGCACATATCCATATTAATGCTAACATAATTTCTCGTTCACTGTTATTTCCAAGTGTAAACGAAGATAAGCTTAACATTACAATAAAGATACATATTATATAGGTAAAATCACTATTACTTATCACTAATTTTTTTATTGAGCTGATCATATTAGGCTTTTAAATATTTATTATAAATTATAGTGTTTACTTTGAGATAGTGTAATTTCTTATTCATAAATTACACAGGTTTTATTATTTAACAAGTAATGCAATTATGAAAGAGTTACCAAAAATAAAATTACCAGAAGATTATACTCCTTCAGAGGATGAAGAATACATGAACGTGAAGCAATTGGAATACTTTAGCTTAAAATTGCAATCAATGCTTGTTGAAATGGAGAAGCAAGAATTAGAAGACAGCGCATACTATTCTGATGAAGATAGTGGAAATGAAAAACTAATTAGGCGCAGAAAAGAAAGAAAAGAAAAAATCAAGGAGGCATTAAAAAAAATAAAATTAGGCACCTACGGCTATTGTGAAAGAACAGGAGAAGAAATAGGAACCGAAAGGCTTAAAGCCAATCCGCTTGCTACATATTGCATTGAAGAGCAAGAGAGATTAGAAAAAGGAAAAAATGCATATAACATCGAAGATTAACTTTAAAATATGTTTAATAAAACTGTTAACTTAATTTTTTTTAAATCTTTTAAGCTTTTCTTTTTTTAATATAGAGCTTATCTCTTCGACACTTTTATCAATATTATCATTGATAATTATATAATCATATTTATTTCGTTTACTTATCTCCTTTTGAGCTTCAGCCAACCTACATTCTATTTCGCTTGCACTATCAGTATTACGTTTTTGCAAACGCAGCCTAAGCTCTTCCATTGAAGGAGGAAGGATAAAAATGCTTACAACTTTTTTCCTCATGAGCTTAAATAAATGAAATGCTCCTTGCCAATCTATACTAAGCAAAACCCTTACTCCACTACTTAGATTCTGTTTTATAAAATCTTTTGGTATACCATAGAAATTTTCAAAAACCTTAGCGTACTCAAGCATCTGGTCAGTTCTGCATAACTCGTGAAATCTCTCTTCGGTAACGAAAAAATAGTCTTTTCCATTTATTTCACCAAAACGAGGTTTACGCGTAGTTACAGAAACAGATTTAACTAGGTCAGTTGATTGATCAAGTAGCCTCTCTAATATAGTAGTTTTTCCAGCTCCAGAAGGAGAAGATAAAACTAACAATACACCCTCACCTCTTGTGATCATAAAAAAAATAACTCAACAAGAGAACATTATATAGCATAGCGTAAATCACTTTTTTCAAAAGCTGCCTTATTTAAATTAACACTTACAAACTTTGTTCTACTCAACACTGAACCAGAAAAATCAGCATTTTCTAGATTCATGTCCTTAAATTCAAAGTAAGCATAATTTGCATCAAATCTTTTATTCTGCGATATTTCTTCTTGCAAACCTTTAATCGAGGTTATAGCATTATATATTCTTGAAGAATAGAAAGACGTATTATCAATTGCTGAATTACTGAAATTGCTGAGAAAAAAGCCTGTTTTCTTAAAGGTATTATCGTGAAGCAAAGAAGACTTGAAACTATTCTTAACAAAATTCGAATTAGTTACTTTTAGATTAGACCAGTTTGAGTTATCCGCTATCAAATTAAAAAACATTGAGTTTTCTATTTCACTAGAATCAATGCTATGACAAAGTAGTTTACTATTACAAATTTGAGAACCCTGTACTTTAACCTTGTACATTGAAACTGTAGAAAGGTCTGTATTTTTTATTTCTGCAGAAGTAAATAATGAGTAGTCAAAAAACGAGCCATTTATATTAGAATTTGCAACTTTAGTATTATCAAACTTCCCATGACGAATATCAGAATCAGAAACATTAACTTGAT
			GTAGTTCGCTAAAACTAAAATCAATGTTAGATAAGTCAGCATCCTGAAGAGTTATATCAGAAACATACGAGTGTTTTACTTTAGAACTATTCAGTATAGACTGAACAAAGCTTGAACTATCACTACTTACATAGGAAATTTGCGTATTACTTAAATTAGCCATATTAAAGTTACTACTAATTATAGCAGAAGAATTAAGACAAACATTAGAAAGATTACTACCCGTAAAATCTGATTCCTTTATTTCTGCACCATATATATTAGCATTCTCCAATGAGGAAAATTGTACTTTTAACTTATATGAATCCACTCCAAAAAAATTTGCATTATCAAGATTGCTTCTTTGCACAACAGTATTACTTATTTCACTATCGCTAAAGTTTACATAATCAACATTCGAGCTTAACAAACTAGAAAGATTCATTTTTACATTTGAGAAGTTAGTATATAACCCGGTCATGTTGTGCATCCTCACTTTCTTAAGATCAGAATTAATAAACTCAGCATGGCTAACATCAGACTGGCTAAGCATAATATCCATCAAATTTGCAGAAACAAATTTTGTAAAACTTAAATTTGTACTTTCTATTCTTATATCCCGTAAATTAGCATTAGAAAAATTAGCCCCACGTAAATCAGCATTAATAAAAGATACCCCTGACAAGTCAGTATAAGAAAAGTCAGCACCAATTAGACTGACTCCATCAAAAATGGATCCATTTAGGTACAATCGACTAAAATCAGCTCCATTCAAATTAGGGCCAAAACCTTTTCCAAAATCTTCTGGCACACCTTCTTTGTGGCATTTCATCAGAAACTTAGCAAAGTCTTCTTTGTCATAAAAGACATATTTTACTTTATGCAAAGTGTTCAAAAAATCACTGACCAGATCTTTTCTTTTATTTACTTCATCTCCATAACACAAATGACCAACTAAAATCAATATCAAAAACCTAATCATTTTCTTTATTACACCGCAATTCACTATCTTCTTTTGTCCTCAGACCCAATTATATATTTCTAGATCTTCTTTATTACCTATTATTTTTTATACTCCAAAAAATATGGCATCATTTCAGCAATTGCATTTATCATATCAACCCGCTCTCTTTCAATCGCTATATCAATGGGAGACTGAAGATTATAATTGACCACTTTAGGATCAGCACCTTGTAATAAGAAAAAGCGCACTATATCTATCCCACCTTGCTTAACTGCATAAATTAGAGGGGGATCTCCAAGTTTATTCCTAAACTTAAGCACCTCTTGAACTGTCAATCCAAGCTTTTCTAATTTATTTATTATCCCTCTCAAACAAATCAAGTTGTTCTTTTTAATACAATAAAAAAGACGTTTACTATAGTCATCAACAAATATAGTTGCCGGAAGATGCTGATTAAGATTACTATATTGCCGCTTATATATTAACTCATCTTGTGTATTTCTATGATGCCACTTTTTTACTGCCTCATTGTTTAACTTTGCCAACCTTTGTAAATTTTTCTCTTTCTCCTGTTTACTTTTTTCATCCTTTTTAATGATAGGTTTTTCTATATTATGGCTTTTAGATAATTTTTTCACCTTTTCTTTTCTAACTTGGCCCTCTAACTTTTTTCCTTCTAATAATTTATCTATATTATTTTCTGAAGGCTTATTCTTCTCTACATCAACCTTTTTATTAACTTGTAGATCTTTTTGCAGGTCAGTTACATTTTCGCTTAAACTAACACTTGGAGAAAAAATAAGGTTTCCATTAACTTCTTTATCAGTCACATTTGGTAAATCCGGAGGAACTTCATCTCCCTCACCTCTATTTTCCTTTAACAGATCATCACTAAGTTCTGACAAATCTTCACTATTCCTCCCTATTTCACTCATAGCCTTTTCTAATATAGAAGTTTTATTCTTATCATGTTGTAGCTCTTCTTTACTTTCTCCTTTTCCAGTTTTAATATTTTGTACTTTTTCAACATTTAACTTATCAACTTCGCTTTTGATAG
			ACTCTAGATTGTTCCTCTGCTGGATTATGCTTTGTGATAAACCTTGTTTTAGATCTTTCTTTATATCCATATCTTCACTCACAGAATCCATTGATCTATCTAAACTAAATTTCTCTTCTTCAAGTTGCTCCATAGCAAATAGACCAATTGAGCCAAACACAATAAATACCAACGTAAAGCATAAAATACTCTTCATAAATATCCCTAAGCAATAAGTTCAATTAAGATGATACTATAATCAAATAATTAATCCATAACAAAAAACAAGCATGATGGTAGTGAAACTTTCACAATGAACATAACCTCCTTAGTGTATTGAGGTATGTAGAATATATACTTTACATAAAAGACAGTAGCACAATCAGACGTTATATTATTTGACTTTTTATTCTTAGACTTTTGAGGTTTCGCTTTTTTAAGATCTTGTAAGTAGTTAGTTAAAGTCATCCACAATAACTACAATCTTTCCATTTCCGCACTTAGTATCAACACTATTCCCTTCTACTTCTAACAAAGATCTTACCAAATTTGTAGCGCTAACTATAGTAGTCACATACAATATAATATATAATTTCTTCACAATATATGTTAAAGCAGCTATTCTATTCGGTAAATAAGTAATTTTCGTCAAATTGACCTTCCTCTCGCTTTTAATATAGAACCAAATCCTTCGTTTAAATTTTTCCAATTACATACTACCATTTAAGTTACTTTTATCATTCGCTAAAGCTAATTATCTCCTCTACTCCCAACTTACTTGATCCTATAATTCTCTTCTATTAAAAAATAATATAGCCTAACTATCACATATTTTAGCAAAAAAGTAAAATATTCACATATTTTTCATATTTTATGTGAAAATACTAACATTCACTTTAATCTACTGTAACTTGATCAATAAAAATAGAGTAAACAACTCAATGGCAATATCACAAACTAGCACTACAAAAATTTCAATAAAGTTAAGTAAACTTATATATCTAAATAAGAGCAAAATAGTCTAAAATGACTAATTATGTATCATATCAACAGTACACGGAGAGAGAGGGATTCGAACCCTCGATATGACTTTTCAATCATATAACGGTTTAGCAAACCGTCGCCTTCAGCCGCTCGGCCATCTCTCCAAACCCTAAGTTTCAAGTTTACATATAATACCAAGACTTCACAACCTGTCTAACACTTTCAATAGCGATACTTTTACACTAAATAAAATAACAACAGGAAATCAGTTATATTAAAAACCTTACTTAATAGCACTCTTAATGATCTTTTTAGCTTCTTCTACACCAATCCACTCTCCAACTATTACTGTTTTTCCTTCCTCTAGGTCTTTATAATGTGAAAAGAAATGAGCAATTTTATCTAGCAGTTTCTTAGGTAGATCAGAATAATTTTTCACATTATCATAATAACTATCAACACTGGAAATAGGTACAGCTAACACCTTTTCATCTTCTCCTTTCTCATCCTTAGTAAGCAAAGCACCTATTGGACGCACCGATATTAAAACACCAGATACTAAGGAATATTGGGTTAACACCAAAACATCTATAGGATCACCATCACCTGCACAGGTATTTGGTACAAATCCATAATTACAAGGATAAACCATTGCAGTAGATAGAAACCTGTCAACTTGTAACAGTCCTAATTCCTTATCAAACTCATACTTTACAGGTTCAGCATTTGCACCTATTTCAATTATTACACTTATCATATCCGATGTTACAGTAATTTTACTCAAATTCATAAACTACCTCTTACTAAGAATAAATATTATACAATATATATTCCCAGTTATTATATTTATACCATTGCAAACAAAAAACTACTTAGAAAAAAACAATTAAATTAATTTAGATACGTAAATAGCAGCTTTGCAGCCTGTTTTTATGAATGAAGATAAAACATTATAACCGAATGCGCTTTCAGCGTTATGCCCAATTGCAATATCCCTGTGTTCCAGCTCTTCATCGCGAAATTTACTTATAGTTTCT
			CTTAATTCTCCATCTTCTAAACGTGAAATTTGCTCTTTATAGTGCTCTTCGATCACTTCTTCAACCGCAGCAGTACAAGCCATAGCAGCTTTTTTACCCATAATAGCCGTTGCAACACCAAGTGATACTCCTAACACACACCAAATTGGCAATAAAACGGTAGGACGAATTTTTTGTTTTTTGATTTTCTCACTAAAATAGCGAAAATGCTTCTTTTCTTGTTCTTCCATTTTAATTATTTTATTGATTATAGAAGATTCTTTAAGAATAAATTTTTGACCAGAATAAATACAAATAGCTCCATACTCGCCAGCATGGTTTACCCTAATTGCTTGTTCTAAAAATTTTTTTTTATTTTCTTAATATTAGAACTTTCTTTTTTCAACACTTACTCCATTTATCTCTGTATCAACACTATTATAAGTAAACGTGTTATAGAGTAAATAAAATTTCATGTGTGACAACTGCATGAATATTGTAACTTTCAGAAATTCAAGTCTGTCTATAAAACCACTCAACAATCTTTCTCAACCACTCTCATCATGAGATTAAAGGTGCTTACAGTTACCTTTAACCTGCACAGGTTGATGATGAGAATACTATACAGTTGATATCTTATATATAATTTTTTACATTATATTTACCTCATACCTTTATTAATTTTACCTAAAGATCTCTAAATTCTCAAACTAAAACGCACTTATAGTCATCGAAGACATTATAGAATACCAACTTATAAGATAATTGGAGTGAACAACCATTGATCATAGAATTTCTTTTACCTTTTTCTACTTTGTAGACTCCTTAATATTTATTATCAATTCAATTATAAAAAAACATTTGTTTTCGTAACAAATGGTGTCATTTTAGTGCATGATGTTGGAACACCTATATTTCTTTTTTTTTTCTGGATTTTAGTACCTGCTGCCTAAATAGTAGCTTTCTGTAAACTAAAACCAAAATGTTCTCTACAGCTCTAGGTTTAGGATAAGTCTACCCTATGTAATTTTTAGTCCTTGTTCTATTACATCATAATTATAAAACTACCCAGAAGAAACTCAGCTACTGTCAACAAAAAGAGCGTTTAGCTGGCAAAGAAAGAAGAAAGTAGTGACTCATAATTAAACTCAGATCTTTATTTCTATAGCTTTCTACCACTTCCTTAGCCTTCTCAATATCCTCAGACTCTTTATCGCGTTTTTTCTAAAAGCAAAGCTACCAGTTAAATATATAAAAGAGTTAACATCAAGAATGACTAAACTCCCCTTTAGTGAAACTGAATTAATAACGCAACCTATCTATCAGAGCTGGTAAAGGAATAATACCAACTACAATTTTTATATTCCTGAACACTTTTAAGTTCATTATCCAGATAATCTACCTTAATCTAGTTTTCTAGCTTTTTCTTTACTACTATGATAGAAAATAATACATATAAAACCATCGAAAGTAACACATTAACTACAACTTGCTATATATCTAAAGCTAATAATTTTCTACTGTCTTTTGAAACTTTTTTCTTGTCTTTTTTACTTTAATAGTTGTTATTATCATAGTTAAATTTGTCATATTAAAATGTGAGCATATCTACCAAACAAAGAATTAATATAATATATCATAATGACAAAAAACTCCAAAAATCTAAATCTTCATCACTAAATACATGTATAATTTAAAAATTTTCAAGTTACCTGTTATTCTTTGCATTATACTAATCATTTCTATTTCCTGGACTGTGTCCATTAGTTGAGTTTAGGCCCTGCATAGCAAATTCTTTTACACAAACCCTCTAAACTTTCTGCTCATCCCAATCTGGGATGTTTTTGCGTATCATGAAACCATAAAAACTTTGAACATCATCGCTACTATCTGACTTTTTCACATAAGCTGACGCATATCTTTAAAGTACTATTATCCACTAACGTAAACACTTTTTCTAAAATTAATAAATACTTACTTTAATAAAGTAATATTCTTTTATCAACTTGAATATAATTTAA
			TATCCAGTTAGCATTCTTTCCACCAATTCTCTTACTGTTGGTATGTAACCATTTTCATAAAATGGATCTTGCTTGAATTTGTATACATTATGCCCAGAAAACATGAGTTCATTTTCAATATCACCGTCATGCATAATGCTTTGCAGTGTCTTTTGTATACAGAAACTTCGTGGATCTGGCTTTCGACCTGTTGAATGATTACCATGATCTTTCCAATTACTAAACAAACAATGACTCAAACATCCCATACAATTAATTTGATCTTGTCTTATTTTCGCAAATTTATCTGGTGTTACAAAAATAACAGTTGTATCTGGAGTTTTCATTGCTTTTGTATATCCTGCTTCAGTCCATGCATTTACCAGTTTTTTATCTTTTGCAGTCAAATAGATTTTTCTACCCCTTGCACCAACTACAAATTCACTACTAAATTCTTCACTGGCATTTTCTGAAAATTTCACTTGACGTAAGTTCCGCTCCTGCAATTCACGTATGAAATTATTTTTCAGTGCAGATGAGTAAAATCCTGTTGGACTAAACTTATTTAAAAATACGTCACCTTCTTCTAAAGTTAACAACTTATTCTTCCACTTCAAAGAAATTGGGCTTTCCTTAGTCAAAAGTGAACGAGTACCAAACTGAAAAGCTATTGGTCCGATTTGCAAATTGTCAAGCCAGTGTTCCCAATCTTTAAAATGCCATACTCCTCCTGCCATAACAATCGGCGCTTTAGAAAGACCGACCTCACTCATAAAAGATCTAAGTTCTGCAACCCTTTCAAACGGAGCTTGTGGTAGCGTCGGGGCTTCACTACTACTAAGCCCATTATGTCCCCCAGCAAGCCATGGATCCTCATACACCACTCCACCAAGCAAAAAAGAAGATACTTTTTGGTAAGCACGCTTCCATAATGCTTTAAAAGCACGTACCGATGAAATAATAGGGTAATAATAGACCTGATATTTGGCTGCAATTTCTCCAAGCCTGTAAGGCATACCAGCACCACAGGTAATACCATGCACTAAACCTCTCGCTTTTTCTAATATGCCATGAAGTACACGTTCTGCTGCCCCCATTTCCCACAGCACATTCATATGTACCCTTCCACAGCCTTGTGATATTTCATTCGCTATTTTTGCCTGACTAATTCCAGCTTCAATGCTGTATTCAATCAATTCTTCATGTTTTTCATTTCTTGTTTTGCCTTTATAAATTAGCGGTACCAACTCACCATTGTCATCAATAAGCTTAGCATTTACACCAGAAAATGTCCCAACAGCCCCAGCCGCAGCAAACGCCCCGCTTGATCTTCCGTCACTAATTGCAATACCTTTACCACCCTCAATGATTGGCCATACTTCCTGTCCTGAAATCATTATTTTTTTTATCTTATTTTTCAAGTCTTCCTCATAATTTTTCGTTCTATTCTACTTAATTACTAAAAAAACAATAGCTGTTTATTTTCTCTTAACATAATTAAAGTCTACGCAAACAAATTTGAGTTTTAAATGGACATATAAAAAACAACTACTGTAGATATATAGCTTTACTAATATATTTTTAGCATATGGTTATAGGTTTAGCAGGTGAAATTGAAGTAAGAAAGAGTTTTGTAGCTAATTGCTTTAAAAAATTTTGTGCCGTTGTGTTTAACACTAATTTTATCGTATACCAGCTTTACAAAGTAAATAAGGGCATAATAAGTTACACAGAAGAAAATTTTCCTATAGTGGTAGTAAATGGTGAAATAGATAAAAAACAGTACTATCTAAATATCTTCTAGCTTATGATGAAAATTGAAAGCAATTTCAATCTTTAGTTCATCTACTGTGCAAAATGAACTGTGATTCTCTATTGCTCAGGAAAAGAAGACTGATAAGAAACTTTTAATTTTGGATATTCCTCTTTTGTTAGAAACAAAACTTTGTTTATATTGCGACTCTATTGTTCTTATCCATGCAGACAACATTATACAAGTTCAAAGGCTAATTCAACACAAC
			ATAGACAAAGAAAATCTGAATCTGATTTCTAATATTCAATTATCTATTAAGAAAAAAGAAGGATAAGTGACTTTGCTATTAATACCAGTACAAACAAAGAGTATGTTCTTTTTCAAAGAAAAAATATAATGGATTTGTTAAATTCCAGCAGTTGACTTCAACTTACAACCTGTATTTATCAAATTACTCCGAATTTCAGTTATATTATTCGTAAATTTCACTACCGAGATTTCAAACTTTGAGCTTGCATTCAAAAATGATTCAACTGACTTACCGAAAAAGTCATACCTCCACCCTTTAAATAGTTTATCCATTTGTCCAGATATCGAACCAACTAATTCATCCTTTGAAGAAACCAATTTTCTTGATATGTTATTTTCTTTACACTTGCTCTCTAGAATAACTGAAAGTATATCAAACACAGACCTATCATGACTGTTTAACGAAGTATAATTTTGTTGTATAAAATCTTTTTCATTCTCATTGAAAATATCTACAAATTCTAACAAATCTTTCTCCTTTACATTTTTTGCGTTCTTCTTGAGATTTTCTAAAATCTCATCAACACGCTCTACGTTTCTCTCAATAAACCCAGCTATTATAGAATTATTAATTATTTTATTACGATTCGTATTATAGCGCTGTGCTAAGGTCTCTTGCCATTCACTAACTGCTTTAACAGTCAACGTTAATCTCGGATTTACTCCATGATTAAACTTAATTCTCTTCCATGCATCTTTTGGACTTTGCAAATACTTATTTATATCAACCACTGATTCCATCTCTTCTCGAAACCAGCCCATTCTATTCTTTTCTTCAAGCTTATCGTGCAATATTTGATGTAGATCATATAGATGAACTACATCACTTACTGCATAGTTTAACTGATCTTCGGACAATGGACGCTTCAACCAGTCTGAATTTTTAGCTTTAACCTTATTCAGCACTATTCCCTGATATTGTTCCACTACTTTTGAGTAACCAATAAAATTATAGTAATAATGACAAAACATAGCAGCAACTTGGGTATCAAAAATGGGAGCAGGTATACACTTAAATACAGTAAATAAAGATTCTATGTCTTGCCGACAGCTGTGAAATACTTTAATTATTTCTCGATCAAGCATGACTTTCTTAACAAATGATAAATCAATCTCTGGCGCTAACACATCTATAACAAAACTCCTTTCCTTATAAGAAATTTGAATTAATGACAATTTAGGATAATAGGTTAAGTTATTTCTAACGAACTCTGTGTCAACAGCTATAAATTTTGGCTTTTTCGCTATTAGCTCCCTACATATATTATTCAGATCCGACATTGTGCTAATTAGCATATATTTTTCATTTAATAATGCGATTTTACCGCTTGAATTAAATTTTTGCAACCAGTGACTTCTGGTAGAACTTTCTATCGCTTATATTCCCCCATAAAAGTCTTAGTTAAAGCACATGAAAACTATTTACAATCAAAGCTTAACCTGATAAATTAAAAACAGTTTATTCCTCGGTAGCTCAGTGGTAGAGCAGTTGGCTGTTAACCAATTGGCCGCTGGTTCGAATCCGGCCCGGGGAGTCATGCTAAAACTTTAATAAAATATAAATTTGTTACGGTAGCTTATTTTCATCGCTTATACATACAGTCTTCTGCTTTTAATTACTAGCTAAAAATTCCATCTTCTTTCCACAATTTGTTAATTTTCTACTGTTTTTCTCAGAAAATTAGGTGCTTCTTTACAATTTTGAGGAAAGTAAATAAATGAATTTTTGCAACGCTAGGAGAACCGTTTTCTGCATAAATATAGTTAATCTAATTAAGATTTTTTAATATTTAATATGAAAAAAATAGACTTTAGCCACCATTATTTATCTAATTGTAGATTAGAAGAATTGTATAACTACAATCTGCCCTAGCTCTTTATAGCAACACTTGAATTACTTACTAAACGTATATCAAGGAAGAACACTTTTACTTTTTATATACCAAAAATTCTTTTTAA
			AAGGCTGATCACAACCTTAAATCAAAAAATTTAGAAGGAGCCATAACCACAAGAGCCTTAATCCTGTATATTATAATACAAGATTTATCAAAAAAAATTCAATGTCAAAATCAGTAATATATTTATAACTCTAAACTTGGTAAATTTTTAGTAAAGAGAAGTACTCCTGAAGTGAGTATTACCCAAAGTACCGATATTGGTAGAAACACTTTCCAACCAAGACGCATTAGTTGATCATACCGATAACGAGGTACAGTTGCCCTAACCCAAATAAATATGAATAATAGTAAAACTATCTTCAAAACGAACCAAACTAAACCTGGTATTTTATACAGCAAATTAAATTTCATAGGAGGATACCACCCTCCTAGAAAAAATATTGTCATCATAGCACTTGCTAAAATCATGTTAGCATATTCTCCAAGAAAGAAAAGAGCAAAAGGCATTGATGAATACTCAACGTTATATCCAGAAACAAGCTCTGCTTCAGCTTCCGGTAAATCAAAAGGGTGGCGATTAGTTTCTGCAAGAAGTGAAATAAAAAACACTATTGCTATAGGCATTAATAACATATCAACCCAAAATGGCATATTATGCTTTACCACTACCATTTCTCCGAGATTTAGTGTACCAGTTATAATAACAATTGTAGCAGCTATAAGGCCTATTGAAACTTCATATGAGATCATTTGAGCAGCTGACCTTATGCTACCTAAAAATGCATAATTAGAATTACTAGCCCAGCCTGCAATAATGATACCATATATTCCCAAGGAGGATATAGCTAGGACATAGAGCACTCCGACATTAATATTTGCCATTGCCTTAGGAATTACTACTTGCTGCCCATTTTCTATAATTACTTTAGCACCAAATGGTACCACTGCCCATGCAATTAATGCTAAAACAAAGGTAAGAATCGGAGCCATGATGAATAATATGGTATTTGCTCTAGACGGGATTATTGGCTCTTTGGTTAGGAACTTAATAGCATCTGCAAATGGTTGTAATAGTCCAAAAGGTCCAACAACACTTGGACCATGTCGTAGTTGAATTGCACCAATAACTTTGCGCTCAAAATACACTAAATACGCAACTGAAAGCAGTAGCTGCACCAAAATGAATAAGATGTTAACTAGCGTGCTCATAAAAGGCTTTAGTACAATCTGCCATTATTTTTGAAGCGCGACTTATTGGATCTGTCATATAAAAATTACACTCTTTTAAAGTAAAAGGTTTACTGCTTAAGATTATTTTTTTACTGCAATTAGTTAAAATTAACTTGTTTTTTACCACTTGATCAGCATTCCTAAACTGTGGACCGATAGTATCTAATTTTTTTCTCACATCAAATAAACTATCATATGGCAAGGGGAAACCCAAATATTGGGATAAATTCTTGATGATTAACCAATCTTCCTTTGCTTCGCCAGGGGGAAGTACAGCTAAATTCGTTCTTTGGGCTCGACCTTCAGTATTCACGTAAGTTGCATATTTCTCTGTGTACGCAGCCCCAGGTAAAATAATATCTGCTACATGTGCTCCTCTATCGCCATGATGACCTTGATAAATTACAAATGTATTCCCTAACTTTGATGTGTCGATTTCATCCGCACCAAGAAGATAAACAACTTCTATCTCACCACTCTCTGCTTGCTTTAATATTTGGTTGATGTCTTTTCCACCATTTTTAGGGACAAATCCAATATCTAATCCACCAACTCTTGCTGCGGCTTTATGCAAAACATTAAAACCATTCCAGTCATCTTTAACCATATTAAATTTTTCTGCAATTGAAATGGCTAAAGCTAAAATTGACTCGGAATCACTTCTTGTTAATGCGTCTTGACCTACAATAAGCATAGGGTTTTGGGCAGCACTCAATAGCTCGCAAAATTTATGATCTCCATTTACTATTTCATTCAAGATATTAGGATTATTACCTAACTTTTCAACACAATATAAATACTCAACATCAGGACCAACGCTTGCAATAGGGA
			AATTCCCTTGTAAGTATCTTTTTCTTATACGTGCATTAATAATTGGGGCCTCTACTTTAGGATTTGTATTTATAAGTAAACATAAGTCTGCATTTTCTATATCCTCAATGGTGGTGTTAAACACATATGATCCACGATTGTCTGATATAAGTTTTGCTCCATCCTGTCTACAATCTAAATTTGCTGATCCAAGCTTATGCATCATTTCCTTTAGTAAAAGCATAGATTCACAATCTGCTAAATCACCTGCAACTGCAGCTATTTTACTTGGTTCTGTACTCTTTAGCTTTTTTGCAGCAACTGTTAATGCTTCATTCCAATCAACTGAAACTAATTTACCATTTCTCTTTATATAAGGTTGATCGAGACGTTGCACTTTTAGTCCATCGTAAGCAAAACGAGTTTTATCTGATATCCATTCTTCATTGATTTCTTCATTAAGTCTCGGTAATATTCGCATAATTTCAAGACCGCGATAGTCAACCCTGATTGCACTTCCTACAGCATCAAGTACATCTATAGTTTCACAATGTGATAGCTCCCATGAACGGGCCTTAAACAAGTAAGGCTTCGAAGTTAAAGCCCCTACAGGACAGAGATCTATGATATTTCCAGATAATTCAGAGCTGATGTACCTTTTCACATAAGTACTAATCTCCATCTTTTCTCCTCTACCAATTCCTCCAAGTTCATTTGTACCTGCTACATCAGACAAAAACCTAATGCACCGAGTACAATGAATACATCTATTCATTGCAGTTTCAATCAGTGGCCCAAAATATTTTTTTTGTACGGCCCTTTTATATTCATCAAATCTACTTATTCCTTTTCCATAAACCATTGTTATATCTTGTAGGTCACATTCACCACCTTGATCACAAATTGGACAGTCAAGTGGATGGTTAATAAGCAAAAACTCAAGCACACCTTCACGTGCTTTTTTAACTTTCGGAGTATCAGTGTGGATAACCATACCTTCTACAACTGGGGTTGCGCAAGAAGCTATCGGTTTTGGAGGTCCTCCCTCAACTTCAACCAGACACATTCTACAGTTGCCAGCAATTATTAAACGCTCATGATAACAAAAGCGCTGAATTTCAACACCTACGGTTTCGCAAGCTTGAATTATAGTAAACCCAGGCTCTACTTTACATTCCTTAGAATTAATGGTAATCTTAACCACAAATTTAAACCCACTATATAGCTTCCCATTTTATAGGGCTACCACTTATTTCATCTTCAACCAAATTACCATCGTCATATTGAGCAGACATATAATTTACACGTGAATCACGATCTATATATCTGACTGGTTTTACTGGTTTATCTTTATACATTTTTTGTTCAGCTTTTTTACGCTGAGTAGGATTATTTTTACTAGCTGTTTTTTCTTTTCCGCCTATTACCATATAGACTCCTAAAAATTCTTTATTTTCATTTTAACACTTGAGTATATAACGTCAATATTAAATAACTTTAAAGTTTTAATTAATAAGCAACCACTAGTAACCAAAGAAAAATATCAGCTAGGCTTATAAGCTACGGCTAGCATTTTTATAATTTCACCATAAAAAGTCTGCTTACGCTGATTAAGTTTTATAAATACTATGGTTGAATTAGTACAATTATAAAGGCATCCAGAAACATAGTAAGAATATAGTATAAAACAGAAAATTATAAATAGCCCAAATACCATTTTTTAAAAAGATTTTATTGTTGTTTACATCAGAATGATGTTTATAAGAGTATATCCGCATTTTTTTATATATACCACGCAGTAACTTTCCTGAAGGGCCACTAAGCTTTGCTGCCATTAATATATTAAAATATTACACTAATAGTAGTATCACAAGCATGATCATACAGATAACCAGTTTTAAGTATCATTGTATTATTATATAACGCAGGTGAATAATGTAGAAAAAATAGAAAAAACTTGCACAAATACTATTCTTGCTATAGAACAATACCAATTACAAATACTAAAGATAGTGTCAAAA
			TTCCTGAATAACTCATATTTCAATATCCATAAACTTTATATATCTTACGATGTTTAAACTAGAATAAAGAAAGATATGTTATTAAATAATTGTAAGCACCCTTATCTTTATATAAAGTACTCAGATGACATTCTTGGTGATTAGCAACGTCGACGATCTACTGTATCATATTATCTTTTATTAGATGCATGAGCAAGAAACCTACTACTAAAACAAATGGTATTACAATAAGTAAAATACAATACTGCGTCAACATATAACGTAGAAGAACCTTGCTTGAGTTAACTATAGCTAAAATTTTGCAGAAAACTATATTGCAATTCAATTAATTGACGTATAAGCTTTAAATAAAGCCTATGAAAAAAATGGAAGTTTGTTATTCGTTTGACGATATACTTCTTTTACCAGCTCATTCTAATATATTGCCTTGTGATACGGATACAAAAACTTATTTAACAAACAATATAGAACTCAACATCCCTCTTATATCCTCTGCAATGGATACTGTTACCGAATCAGACTTTGCAATAACTATTGCTCAGCATGGTGGAATAGGCTGCATACATAAAAACCTATCAATAGATGAACAAGTTTCAGAGGTTAGAAGGGTAAAAAAATATGAAAGTTGGATTGTATACAATCCTATTACAATTTCCCCAGATAAAACAGTTGCGGAAGCAATTTTATTAATGAAAGAGTATAACTACTCCGGTATTCCTGTAGTTGACCAACATAGGTTAGTTGGCATCCTCACTAACCGAGATTTAAGGTTTATTGAAGACCGGAACATAAATATAAAAGTCTCTGAAGTAATGACAAAAGATAAGTTAATTACGGTGCGGGAGCAAGAAGTGAACAGTGCTTCAGCAATGAAATTGTTACATGAAAATAGAATAGAGAAACTTTTAGTCATAGATGAGAACTCTTGTTGTATAGGATTAATTACAATTAAGGACATTGAAAAATACAATAAGTACCCCAACTCATGCAAAGACAGCAAAGGACGACTAAGAGTTGCTGCTGCAATTGGCACTGGTAAAAAGGATGGCATTGAAAGGTGTGAAGCTTTAATTGGAAAAGAAATTGACGTAATTATTATAGATACTGCTCATGGTCATTCTGAAAATGTTATTAATACCATTAGGGAAATAAAAGCTATGTACCCAAACACACAGTTAGTAGGTGGAAACATTGCTACAAAAGAGGCTGCTGAAGCGTTAATTGATGTGGGCGTTGATGCAGTAAAGGTTGGCATAGGACCTGGATCAATCTGTACAACTAGAATAGTTACAGGTGTTGGTGTACCACAATTTTCCGCAATTCAAAATGTTGCAGAAGTATGTAAGGCAAGAAAAGTAAGATTAATTGCCGATGGTGGTATAAAGTACTCAGGAGACGTTGCAAAAGCTATTGCAGCTGGCGCTGACTCTGTAATGATTGGTTCACTTTTTGCAGGCACTGACGAAAGTCCAGGTGAAATTATCACATATAAGGGTAGAACATACAAATGCTACCGAGGAATGGGATCTATTAGCGCAATGAAAAGAGGCTCAGCTAGCCGTTATTTTCAAGACAAAGACTCAAAGCTAAAATTAGTCCCACAAGGAGTAGAGGGAAGAGTTCCATCTAAAGGTCCAGCTTCAGGAGTAATTCATCAATTAATTGGTGGACTCCAAGCTGCAATGGGATACACTGGTAATAGGAGTATAGAAGAAATGAGAAAAAACTGTAAATTCGTTACTATCACTTCATCAGGATTAAGAGAAAGTCATGCTCATGATATAATCATTACACAAGAGCCTCCAAACTACTCTCACCAAGCATCTAATTTATCAGCCAACTCAGAGTGAAGTTATATAGTTGTGTAGTTAATCATATTAAGCTAATGTCTTTAGCACCAGTGGTAAGTTCGATTTATCCAGTCCACACTAATTATAAATGTTAAGAAATTTACCAAAAAAAAGAGAAAATGTAAAAAACCATAGTGTTGGTTTTAGCTC
			TCTAATTATAATTAAAGCTAACATTCTTTCTTACACTTAACTTAAGTGAGGTTTGGCTAAATATAGAAAAACTTTTGAAAACATATAGCTACTATAATTTTATGTAACTTGCAAAAAAATCCCTTAAGTTTTTTACTGAATTTTATTACTGAATCTGCAGATCAAAAAGAAATTTTAGAATTAGAAACACTCTTAACTCTAAGAAAATAAGGTTGCTAGACTTCGTTAAGTAACTTCCATGGCAGTTAGCTACTTTCCACTAACAATCATTTTGCTAAATATTAGCATCAAGATACTCTCTGATCTTCTTTAAGTCTTCCCAAGCTAAACGTTTTTGCGATGGTTGACGAAGTAGGTAAGCTGGATGAAATATAGCAATTGTAGTAATTGAATGGAATAAATATTGGTTAGTATAAGTATGAAATCTACCACGTAAGGTTGATATAATTTTCGTGTTATCAAGAAGACTATAACACGCGATTCCCCCAACTAAAACCAGAATCTTCGGTGAAATCAGTACAATATGTTTTTCGACAAATGGCTTACATATATCAAGCTCTAAGTTAGTTGGTTTTCTATTACCTGGTGGACGCCAAAATACAACATTGCTTATATATACTTTAGTGCGGTCGAGGGTTATTGCATTTAACATTTTATCAAGCAGCATTCCACTTGCGCCACAAAATGGTATGCCTTGCAGGTCTTCACTTGCACCTGGAGCTTCACCAATAAGCATAATTTTTGCATTTGGATTACCATCGGAAAAAACAGTATTAGTTGCAGTTTTTTTTATCTCACAACCTTCAAACGATGTAACTACACTTCTTAGTTCACTTACACTATTACACTTGCTTGCAAGCTTTCTCGCCTCAATTACCCAATCACTTGGAAACATAAATTGTTGCCCTTTTCTTTGGGTTTCAGCCTGAATGGTAGTGGACTGTATAAACTTACTTTCTTTTTCTTCCTTTACTTCCTTTTCCTCTTCGCTCTCTGTTAACGTACAATCAATACCCTCTTCGTAGTAGAATCTCAATAATTCCAGATCTTCATTACTCATAGCGCCTCTTAACCTTTTGTGCTTTTTTCATAGCTATATCATACTTTAATTTAGATAAATGTCTAATATATAATATACCATTTAAATGATCTATCTCGTGTTGAATACATCTTGCAAGCCAACCACCAGCTTTTAGCATCTGCCCTTCATTATTTAAATCTTTATACTTTACAGTTAAATATTTTGGACGTCTGATTTCATAATTTTGCTCAGGAATTGAAAGACATCCTTCTTTAAGAATTATTTGCTCATCAGATAACTCTATAATTTCAGGATTAATCATACAAAATTCACCGGTTGATTCATGTCCTGCTAACCCACTTTCAACATCTTCTAACTGGACATCCATAACAAAAACCCTCTTCAACACTCCAACTTGCACTGCAGCAAGGCCAAAACCCTCTGCATCATACATAGTTTCAAACATGTCGTTTACTAATTCTCTAATTTCATCGTTTATATCTATTACTTCACTAGCACGTATAGTTAACTTTCCATCGGGGGCAATTATAATTGGCAGTTTAGGCATAAGGCTATAATTTTATATTTTATTTTTTCTCTTGTCCAGTATTTAAGGTATATTAAAATGTTGCTGTACTCCTACAATTACAATAGAAATATAAATTATTAAAGCAAGCTACAATTTAAATGAAATTCTATAATAAGATTAACTAATGTACTCTGCAGTAATAGTAAAACCAAAAAGAAACACTTTTGCTGCTTTAGATATAGGTACAACAAAGATTATTTGCCTAATTGTTGAGATCAGTGGAAACCTTAACTACAAAATAACAGGAACAGGTTATAAGATTGCAGAAGGTATAAATGGTGGATCAGTAACTGATATAAAACATGCAAATTGCTCTATCTCATCAACTATAGCTCTGGCTAAACAAATATCAGAGAAAACCATAGACCAAATATACGTTAATGTTGCTGG
			ATGCGGAATCTCATCTTTCAATACACATAACGAAATTATTACAGCTAATCATGAAATTTCTGCCCGAGACATAAAACGTGTAGTCTCTCAAACATTTGAGAAATACATTGAAGAAAACATTATCATTCACAATATACCACTGAAATATCAATTAGACGCCATGACTGATATAAAGGAGGTCAGTGGTTTATATGGGAAAAAACTATCTGCTGACATGAATGTTGTTACTGCTTCGCGTCCGGCACTTACCAACATTGAAAATTGTATAATCAATAATGACGGAATAAGTATGGCTGGTTGTGTTGCTTCTGCGTATTCTGCTGGTTTTGCTTGTCTAAGTGAAGATGAAAAAGAGCTCGGAACTGCTATTGTTGATATAGGGGGTGGATATACTGCAGTCGGAATTTTCAAGCGAGGCAAGCCCATATATGCAAGCAGTATTCCAATCGGCGGTGTTCATATCACTCGAGATATAGCTTATGGGCTATGCACAAGTATAGAATATGCAGAACGTATAAAAATATTGTATGGTAACACTATTATAACCTCAATAGATAAAAACGAATATATTACAGTGCAAAATAATGAAAATGATGAACCAATTCAAGTGCCCAAGTACAAACTTGTTGATATCGTAAGACCAAGAGTTGAAGAAATACTCGAACTAGTAAAAGAGCAATTTCAAGAACAGAAAAACCTAATTAATAAAGTAATCATCACAGGAGGAACAAGTCAGCTCACAAGCATGAAAGAGATTGCAAGCTACGTATTCAATAAACAAGTCCGTATTGGGTATCCTGAATCTTGTAATGGTCTCGAAGATGAATACAATAAAAATCCCATATTTTCTGCTGCTATAGGTTCCATAAAACTTATAATTGACACTTTTTACAAAAATAATGCTAGAATGCTCAATCACGATAGTAAAATAGGTAAATTATACCACTGGGTAAAATCAAAGATTACAGCTTAGTGACCTTATCAAGAGAAAGTGAAGAGAAAGATAACTCGCTTCATAGAAAGGCATATACCATTGCTACATGCAATGATATGATATAATAATTAGAACTTTAACCTAAAAGTAGTGACCACAATCAATGCACTAACTTCACCTAGAACGCCAAACGACTCACTTTATTTCTAACTTTTCCTTCAACAAAACTTTTGGCTTTATTAACAATCCTTTCTATACGTAGTGCTTTTTTAATGTTTCATAATGTTGTAAGAAAATTCCATAATTTTTATCATCTATTCAAAGATTAGTATAATCACCTCTCGCTTTCACATAATAAAATTAAGATAAAAAATTATTATTTTAAGGTATTGATATATCAATAAAGTCAATAGTAAACTGAAAAATTCTGATTATAATTTACCTTGAGGCTTTTAAATTTATGCTGAAAATCACTATAGTAGGACTGCCAAACACTGGCAAGTCAACCTTATTTAATAGGCTGGTGGGAAGAAAAGCAGCAGTAGTTAGCAACATTCCAGGAGTAACAAGAGACAGACGTGAAGAAGCTGGAAGAATTAGTGATTTGGAATTTAAAGTTATAGATACAGGAGGATGGAACGACCGAACTAACTTTTCATTACAAGTTATTGAACAAATCGAATTTTCCTTATCTGATTCGGACATAATTTTCTTTCTTGTTGACGCAAAAGTGCAAGATGAGCAAAATAAAAAGTTTGCAAAATGGCTGAAAAGAAAAACAAATAAACCTGTAATACTCATAGCAAATAAATGCGAGAGTCATAAATCTGAAAATGTTGATTATCTGCAATTTTTTGATTTCATAGGTCCAGTATATATTTCAGCCGAACACAATCTTGGCATGGTTGATCTTTATAATACTCTATCTAGTGCTATTAAAAATTTAGATCAAGGCACCAAACTATTGGTTGACAAGTTCAGTAAGTTTAGAATCGCAATAATTGGCCGCTCGAATGTCGGGAAGTCAACCTTTCTAAACAGTTTACTCTCAGAAAACAGACTAATA
			ACAAGTTCAGAACCAAGAACTACACGTGATTCTGTGGATATTATATATAATTATAACGGAAAATTAATCACTCTCATCGATACCGCAGGGATCGACAAAAAAATGAATATTGTAGACAACTTAGAATCAAGATTCATTAAGAAAAGCATAGAATCAATAAAACGTTCTCATGTAGTAATTTTAATGCTAGACTCCATTATGGGTATTGAACAACAGAATTTATCAATTGGTGAGAATGCAATCAAAGAAGGAAAAGGAATTATCATTGTTTTAAATAAATGGGATTTAATAAATAAAGATGATAGGAGTAAATTAATAAAATTTATAGAGCAACAGAAAGTAACAAGGTTATCTTTGGAAGTGTCAGTGATAACGATTTCTGCATTAAAAGGTATGTATTGTAGTAATGTGATAGATAAATGCCTTGAAGTAAACCAATTCTTAAACAAAAAAATTAGCACAGCGAAACTGAATAAGTGGCTAATTAGTGCTTTAGATAATCATCCTCACCCACTTGTAAAAGGTAGAGCAATTAAAATGAAGTATATCGCCCAAACTGGTACTAAACCTCCTGCTTTTTCTTTAATATGTAACATACCTAAAAGTGTTGATGAGAGTTATAAACGCTATTTAACTAACGATCTCAGAAAAAGTTTCTTTACTAAAGGCGTACCAGTCAGGTTACTTTTAAAAAAGAATAAAAATCCTTATGCAAAATAAGGATTTTGCTTTACTCTTTTAGAGCTCTTTATAATAATTCATTTTAAATTATGCATAATAACTCTAGAGTTTCTATAATTTTTTTGTTATCAAGTACTTTTGCTCTAATTTTTGCATATGTGCTAGAGTATTTTTTTAATATGCTGCCATGCAAACTATGTATATATGAGCGGATAGTTTACTATATTACAGGGTTACTCGTAGTGGTGCATATGCTCAAAAAAAACAAAATTCTAATTTATGCAATGTTTTGTAGCTATTTTATAGGCACAGTAATATCTTTTTACCATATAGGTCTTGAATTACATTTATTTTATGACATTTTAGGCTGTACAGAACAAGTAGTAGGTGATAATGTTAGCATAGAAGAGCTTAGAAATAAGCTATTAAATCCTAATTACTCTCCATCTTGTGACAGACCTAGTTATATTCTAGGTGTTTCCGTAGCAACATGGAATCTTATTTATCTTATAGCAGCTCTATTTCTATCAAGGAGAATGTATTATGGAGGAAAAAGAAATCTTAAAGTGCAACAGTAATGAGTTTACAGACTGATCTTACCCAGAAAGAGCAAAGAGAAAGAAGAGTAAAATGTTTTTTATAAAAGAGCATCTATTATAAAGTACATAGGAAGTATGTAGAGTTCTGAAGTAGCTGTGAGTTGCAAGAAGAATAAGCAGTAGTGGATCGATTCACAAGAACAAAAAATAAAATCAGCACTAACAAAAGTCTTATTACCTTTAAAAGTATGTTATTTAATATGGTTTGAATTACCTTAAATAAACTTATGTGGCGCATAACCTTGTTATTTATATTACAGGTAACACTAGTAAGTTGTGGTCTACAAAAACCTTCGCCTGTACTATTTAAAGGCGAAGAATTTTACGGGAAAAGAGACCTAGAATATACAAGAGAGGACCATCTCATCAAGAATGATACTGATTCAACAAGAAAAGAAAATAGAAAGACCACTATAAATAGAATATATAGAGATAAGAATGATGCACAAAACGTGAAAATCAATGAGTCAAACTATAAATTTACAATGCCAGTAAAAGGTACTACTGTCTTTTCTGATAAGACATGCAAAGATGGAGTAAAAATCGTTGCTCAAAGCGGGACAAATGTAGTTGCTTCTGCACCTGGTAAAATAATATATGTAGGCAAAGGACTTAGGTGGTATGGAAACTTAATTATAATGGAACACAAAAATAATTACATAACTGTATATTCCTATTTGAAAAATATACATGTTAAAATTGGGGATAAAGTAAAACAAG
			GACAAGTTATTGGGTCTGCAGGCAAATCAAGTACACAAGATAAAGATCCACAAATGTGCTTTACAATAAGGCGCAATGGTCAAGCGATTGATCCTTCGTTGCATATGAACTGTGATTAAATTTGGATTTATATGAAATATGATTTTAAAACCGTTGAAAAATTTTATCAAAATAAGTGGAATTTCTCTGTAAGCAAGAATAGCAAACGAGATAAATGTTATGTGTTGGAAATGTTTCCATATCCATCTGGCAAAATTCATATGGGACACTTGCGTAACTATACAATAGGAGATGTAATAGCACGTTATAAGAGAGCGCGTGGATTTGAGGTTTTGCACCCAATTGGCTGGGATGCATTTGGATTACCAGCTGAAAATGCAGCAAGGGAGAACAATATTAACCCCGCAATTTGGACAAAAGAGAATATAGATAATATGCGTATGCAACTGAAATCTATAGGTCTTTCCTATAATTGGGAGCGTGAACTCTCCACGTGTGAGCCTGATTATTGTAAACATGAGCAAAAACTTTTTTTAGATCTTTTAAGGCATGGGCTTGCTTACCGAAAAGAGTCATGGGGTAACTGGGATCCAGTAGACCAAACAGTACTTGCGAATGAACAGGTAATCGATGGAAAAGGCTGGCGTTCAGGTGCAATTGTTGAAAAACGTAAGTTAACCCAGTGGTTTTTAAAGATTACTGATTTTGCTGAAGATTTGCTCAAGTGCTTGCAAAATTTAAAGAATTGGCCAGAAAAAGTAAAAACAATGCAAGAAAGTTGGATAGGAAAATCTAAAGGCATCACTATAGAATTTGAAATAATCGGTTTAAACAAAAAATTGAAAATCTTTACAATTCACCCTCACACTTTATTTGGAGCTTCCTTTTGTGCAGTGGCAGCAGAGCACCCTATTATAAAGAATTTCAAAAACAAAAAAATACAAGATTTTGTCGATAATCTGAAAATAAAGGGGGAAAATGACGAAAAAATTGGAATTTACACTGGATTAAATGTCAAACATCCATTTCTTGATAGGGAGTTGCCACTCTATGTAGCGAATTTTATATTGACAGAATATGGAGAAGGTGCAATTTTTGGGTGTCCTGCACATGATCAGCGTGATCTTGAATTTGCACAAAAATATGATTTACCAATCATTCCTGTAATTTGTGAAGAAGGAACACAAAATATAGATTCTTTAAAAAAAACATGTATCAATGATGGAGTGATGTTTAATTCTGAATTTTTAAATGGATTGACGGCTAGTAAAGCAAAAGAAGTAGTCATCAAAAAGCTTGAAGAAAAAGGAATAGGTAAAAAAACTGTAAACTATCGCTTACATGACTGGGGAATCTCAAGGCAACGTTATTGGGGATGCCCTATACCTATTATATATTGTAAAGATTGTGGTACTATTCCAGTACCAGAAAAAGACCTTCCTGTAACTTTACCACCGGACGTAGAATTTACAAGCGGTGGCAATCCACTTGATAAACACCCAACATGGAAATTTGTTGACTGCCCAAAATGTGGAAAACAAGTGGAGCGTGAAACTGATACATTTGACACTTTTTTTGAATCTTCTTGGTATTTTGCTGCATTTTGTAGTGAAGATAAGTTTATCAATAAGGATGCTTGCAACCGTTTTATGCCTGTCGATTATTATATAGGTGGAATAGAACATGCAATCTTGCACCTGCTTTACTCACGATTTTTCTGCCGCGCTTTAACTAGATGTGGTTATTTTGACATTAAGGAACCTTTCTCTACCTTAATCACTCAAGGAATGGTTTGTCATACAACTTATAAAGATGAAAATGGTAAATGGCTATTTCCTGAAGAAGCAAAAGAATTAGTAGCACTAGGTTTAAAAATCCAAGTTGGTAAGGTCGAGAAGATGAGCAAATCGAAAAGGAATACAGTTGATCCAAATTTTATCATAAGAAAATACGGTGCAGATACTGCCCGTTTGTTTGTATTGTCTGACACTCCTCCAGAA
			AAAGACATAGAATGGTCAGACAACGGTATAGAAGGCTGCTTCCGCTATATAAATAAATTATGGCGTATGGTAATGCAATTCAAACCTATTGTTATCCAAAATCAATCCCCTACCATCCAAGTAGCCGACACCGAGATCAAAAAAGGAAATATGTTATCACATACTGAAATAACACCAGATAAAAATGTTACAAATAAACTTTTAGAGTATAGAAAGAAAATGCACAAACTCTTACACGGGCTTACAGATGACTTAGAAACCTGCAAATTAAATTGTGCAGTGGCAAAATTCCGTGAGATGACGAACTTAATAGCCGAAATAGATATAAAGAACGGAAAATCACTCATTGATGAAAGTATATGCACCCTAATCAGAGTAATCGAACCGTTTATACCACACTTAGCCGAAAGCCTATGGCAAGAAATAGGGGGTGAAGGCATGCTATATCTACAGCCTTGGCCAGAAGTTGCTAAGTCACTACTGATTGATAACGTAGTAACTGTAGCAGTGCAAATCAACGGGAAATTGAGTACAATAATTGAGGTAGCAATTAATCTGCCTAAAGAAGAATTGAAGAAAATAGCAATGAGTTCTGTATCCAATAAGATAGATCAAAACAAAGTTCGAACTATATATACTGTACCAAACAAAATAGTAAACATAGTTGTGTAAAAATCTGAGTAGTGCATCTTTAATTCTATAATTATATTTCTTAATATAAGAAAATATGTACTTGTGCATTGTATACATTTTCCCCCGTATAAGAACATATATGAAAATGAAGAGATTACGCACTTTAGCTATGTTGCTCACCTTATCTTTAGCAAATAGCTAACAACGTAGTAATTGATTTAGAAGGTCAATACCCTCTATACAGGTTTAAACTTTAGTGCTAAATAGAGTAATAATCTTATTACGAAATCCAACGTTATTTTTGGTCAGATTATAACAAAAATCCCAGCTCGAACTTAAATTTCTTAGTAAGGTTTAATCACTAAAGAATATATGGGCTAGATTATTAGCAAACTATCCTTACTATTTTAACCCAATACTAACCCGAGATTTCATGTTGGTACAGGTTCAATAAGTAAATCTCCAAATAAATATCCTTTTTTTAGTATCACTGAAGATATACCAGAGCCACAAAAAATGAGAAGCACTCTTAGTGACATGCTTGATCTTGTTAAAGACCTAATTACAGACTAAAAAAAAAGAAAAGAATATAAAAAGTCACCAATAAAAAAAGAACTGAAACCTATACGGCGAAAGGTAAAACAAAAAATCATCAGTAAAAGAAAAGTAAAACCACTAGCGGGAGAAAAAACAAAGCCTACAATAACGAAAAAATAACAAGCGTAACAATAGATGAGAAAGAAATGCTACCCTCTGGTGGACAAAATACTGAATTCTATTCTTAGAAACTGAAAGTTAATGTTGATTTTACAAAATTACTCAGCAGGTAGTTACACAATTGGTATTACTGCAAATAAGTGATTTAAAAGCGAAACATATACTATGGGGAACAATGCAACTTTTTGGATAATTAAAATATTTATTCAATATTTATGTGCAATCTAAAAAATGTTTGACTATGGACAAAGTTATGCACGAATTAAAATAATCTTACCAAAAAAAATAAAGGAAAAATTTAGAATAGTTTCTTATAAAAAGAATGACCAATCAAAATATTCAGAAATATATTAGCTAATAGTGGAATATCCATGCTTAATTTAGCAATAAAGGTTTCTATATATTTAAAATAACAGTTCCAATACTCTTTTTAGAGTATTTAGAACTAAACCATCGGGTTTTGAAAACAAAAGAGCAAGAATACTAACGGCCTATAATTTCAACATCCACAATAGAAAAACTAATGTTTACTGAATTTAAGCAAATAGCCTATCTGAAAATCTAATCCAGATTTACGTTATGAAAACATATAATAACGGCAC------------------------------------------------
			---------------------------------CTTAAGAATAAGTACCAATAAGATCCTGCTAGTAGATTATAGCTATATACCTTGAGAGCCTGAATAACTTTAATGCTCAACATCAACTTTAATCATAAGCTTTTCCTTGTTCTTTTGCTCCTTCTACAACTACATGTTGTTCCCTATGAAGATTATCCCGTTTTGAACTACTTTTATTTTCAGTACCTTAAGTTTCTTTTTAAAAATATCAAGGTTACTCCTGAGCTACAAAATTTTACTCTACTTAAGAAACTTTCCCTTTTTTAGCCTATTCACAGCTTCTTCCTACCTATAATGCAGAATGAGAAGAAATTTAGCAGCTTCTGCTTTTTTTATATTTTTAGGAACTTATTTGTTAATGGGTTCCTTCTTACTTATTTCATGTACCATATATTCTTATCCAGCACACATGCCGGCTGTCGGACTTGAACTGACAACCTACTGATTACAAGTCAGTTGCTCTACCTAATTGAGCTAAGCCGGCTTCAAGTATATATACAATTATCAACGAATTTTCGTCAACTAATTTTTAAAATTATCAAAATACTACATAATAAAATAATATGAGAAAACTTCCATTGAAACCAAAAAAGACTTTAGGATAAAATTTTATTTTTATTAAGCGAAACAACAAAAAATAGTCCTTTTTAGCTGGTAGTCCGGAAGATTTTAATATTATCAAAATTAGTTCTAAATATAATATCTTAACAAGAAAGATGCTAGCACATAAATCAAGAGTTCCTGATTGCTGTAGAAAGAAAGCTAATATAATACCTGATCAAAATTATTGCAACCTACCTTATAATTTTTCGGTAGCATTGTTTTAAAAGTGGTTAAATAATATAAAGTTCCCTACAAGTTTGACATTAATGTTTCAGAAGAAGGCGGTAAGTTACATTATAACAAAACCCAATTCTAAAAATTATGGCGTTTTTCTATTGATACCAAACCAAGTAGCAACAAACATTTGAAAAACTTAACTATAGAAAAATTTTGTTTACTAGCAAATGATACACAAAAAGAACTATTTAATAGTCAGATGGCATATCAAATTGAGATATTACAAATTAAATATAATTAATAAATTCTAAAACATAATTATTAATAATAGTTGACAACTTCAATAAACACTTCATTAATGAATCAACACTACAACAACGGAAAATGCCCTGTATCTTTGCCGAATTATAGTCGCTCTCACAAACTAAGTAGTATAGCTTAAGCTTACCATATTCTAGCTATGTTAAAATGACTCCCAAAAAGATTTATCTATCAATAAAATTGAATTTGATTGTGAAAGTGATAACCCTACTATAAATGTAACTTTAGATCCAGAATACAGAAAATATTCAAGTTATCAAAAAAAGTGAGTAAAAAAGACTGTACTACAGAGTATATATCAATCTTAAACCTTGACTTTACTTTATAGAATTCATACTTTACTTACTGATGTATTTTAAGTTTTTTTAATAAAAATGGCATTAAATCCGCTAGAACAATTTAAAATATATACAATAATAGAGTTACCTAGATTATTCGGGTAAGACATAAGTTTTACCAACTCATCTCTTTTTATGATGATTTCAATAATATCAGTTGCACTTTTCTTGCTCTTAGGAGTAAAGCAGAAGTCAGTAATACCAGGATATTTACAAGCTGCAGTTGAGTGTGTATATGATTTTGTCATTTCAATAATAGAAAATAACACTGGAAGCAAAGGATTGAAGCATATTCCGTTGATATTCACAGCATTTATTTTCACTTTATCGTGTAATTTAGTTGGTATCCTTCCCTACAGTTTTACAGTTACAAGCCATGTGATAGTTACTTTTGCCTTATCGACAATAGTTTTTATTTATACAACTGTTGTTGGATTCAAAGAAAGAGGAATAAAATTTCTACGTATTTTATTACCAGAAGGTACTCCATCATGGCTTGCTCTAATGATGGTTTTTATCAAGCTATTT
			GCTTACCTCTCAAGACCTATAAGTTTATCAATTAGGCTTGCTGCAAATATGATTGCAGGTCATACAATTATTAAGGTAATAGCAGGGTTTATTGTGAATATGCATTTAGCTCTAACTCCTATACCGTTTTTGTTTATAATTGCCCTAATAGGGTTTGAAGTGTTTGTTGCAATTTTACAAGCCTATATATTCACCTCTTTAACATGTGTATACTTGTCAGATACAGTAAAGTAATTGACTTTATCTTTAGAGCATTTTACAATTAATCCTACAAGGAAATGGTTGAAGGTAATATATGGATTTAGTAGCTTTAAAGTTTATAGCAATCGGGTTAAGTGTACTTGGCATGCTTGGAGCTGGTACTGGTGTAGCAAATATATTTTCTACCATGCTAAATGGACTCGCGAGAAACCCTGAATCAGAAGATAAGATGAAAAAATACGTCTATACAGGAGCAGCTTTAGTTGAAGCAATGGGGGTATTTGCATTTCTACTTGCATTGCTATTAATATTCGTTGTCTAATATGCCGCAACTCGACGCTTCAACTTTCTTTTCTCAAGTTTTTTGGTTTTTAATTTTTTTCTCTTCGCTTTTTTTTATAGTATGTCACTTATTTTTACCAAAGTTAGATGAAATAATAAACATCAGAAACAAGAAAGTATTGGATTCTTTTAATAGTTCTATTCGTCTTCTAGAACTTACAGAAAACCAGGTTACTAGGTACAACTTGGCTTTAAACAAAGCTAGAACACAGGCAAAAAAGGTTGTGAGCAATGCACTTGTTCAAGTAGAAGAAATGAGAGCAAGCGTAAAAAATATAATAGAAGAGGAAGATAAAAAAATAAATAAGCTTGTTGAAGAAAAAGTAGCAAAATTTAAATCTGAATATATCGATGAATTAAAGCAAACAGCTATCGGTATCGCTTTAATTTACTACAATAAGTTAACTAATTCTGAAATTGAAGAGGAATTTGTTGCTAACTTGATATTCAAAGAATTTTAGAGGTTTTTATGTCTACATCAATGATCATTGGCCTTGCTTTCTCAGTAGGTTTTATCTTTTCATATAGATTATTAAAGAAATTAATAAAAAATATCCTTAATAGAGAACGTGACAAGAGCAAGTTTACAAACGAAGAGGTTGAAAAATTCAAAAGAGATATGTTAGAATACTATAAAAAGTCTTCTGAAAAATACAAAAAATTAGATGCAGAGGTTAATAAAACAATAAATGAAGCACTCGATAAGGCTAACAGAATCATTAAGTATAATAGACAACAACTAGACCAGACGTTGAATGAGAACGCTCGCTTCCACTTGAAGAAAGTCACTGACCAAGTTGAAAAAGCTATTGGAGATTTACAAGCTAGTACAGCAAATATAGCAGCTGATGCCGTAAAAAAAATAATACAAGTACATCAGGATAACAAGCGCAGTAGTGAAATCATATCTTCACTTTCACGTGATCTAAACAAAAAATTACATTAGGTTTAGTCAGCAATTTTCTGCCAGTGATATAGAAAAATTTAAGCTCGATTTCAGTTTACATTAAAGAGCAAGAAAAGATTTTTTATTATAAAATAATACCTTTCCTTGGTAAGGATTAAATAATACTACTTTTTTCTATGATTAAAAATACAAATTAAGGTAATAACTATTGGATCAAAGGTTACTATGATGATAACTGCGTATTGATAAAGGTAGGTGTAAACAGGTTTTAGATTCTCTTAACCAAAACCTTTAATATTTCAGAATTTGCGAGTAACTATTTATAGTATAAGAACCCCTAATTTCTCATCCAAGAGCATCAAACTAAGTACGATATTTCTCGCTTTTTTTTATGACTTCAACTTTAATTCCAACAGCAAATTATATATACTTTGCTTTGATGCTTTCATTTGGATTAGGATGTTCTAACTATTTATTTTAATTTATAACTATATTTTTTAACCTATAGTGACTCTTAACCAAAAAATAAATTGTAATGAGGTAAATGAAG
			AAGGTTTTCCCATATGTATATATTATTTTGTTACCTATTTTCAAAGAATAGTGCAGTGTAGAACAATTCATTGAAAGTATTAAAAGTTTAAATTATTCAGAATCAAAATTAGATGTGAAGCTTTTTATAGAAAAGTACAATCAGGAAACACTTACAACTATAGCAAAAATATACTTTATCGCAATACTTTAAAGTAATAAAAGGGTTTCATTCTTTTCCTAAAACAAAAGCTAAGTCATACAATCATGACATGAACTTTGCTAAGAAAAAAGTGCGCGGCAATATATGATTCAAGTAACAAGATAGATCCGCTGCAGTTGAAAAACACTAATTGAACTTAATAAATGCGACAACAAGTCAGCCTGCGTGTAGGTGAGTTTAAACAACTACAATTATAGTTACAGTTTTCTTATAAAATCTTTTTCTCTAGAATATATGAACTAATTTCAATATTTATTGCCTAGATTTGAAAAAATGAACATATCACCACCTCTAGGTAGTAGCAGTAACCATTCCTTGTAGAATTTTGAGAAAAGCCCTTTTCTGCAATATTTATAATCTCACTAAAGATGCTGACTTAACAAATTCGGAGATATTGAAAAAATTACTAACTATTATACTTGTTTGGATTAAGAAAAGAACATGCTGGATCAAATATTATGTGCAAACTTACATTATCTATTAAAAAAACATAAAACCATTGAATAAATGCGCTGAATTTAAAGTAATTTTGCTATTGAACCCCTTCATTGGTTCTGCAACTTTATACTTCTCACTACTCCATCTTTATTACTTTCATTAATGTTAACTCGTATTTTAAATGAATTATTTTTGTATTATTCTATAATAGAGTACATGACTAATTTGACTCTTTTGATAAGAACGATCAATCAGCAAAATATGTCTTTATATTTTTATATAATATCAATATTTTTTCCTACCTACAGTCAGATACATAATAGTATTACATCCTTTCTCGCTTTGTGGGAACCAATTATTCATCCTCGGCAATGGAACAAAAGCAATCAAAATCTGTAGTCATCTGGCTCTTCCTCTGCTCTATCATGGTGATCATCATGGTGGGGATTGGAGGGTTTACAAGACTTTCAAAAGCAGGATTATCAATCACAGAGTGGAAACCATTTTCTGGAACATTACCACCATTGAGTGAACAAGATTGGCTGCAAGAAAAATCAAAGTACGAGGCTACACCTGAATATAAAATATTTAACTACGGTATCAGTATGAAGGAGTTTCGTACTTTATATCTAATAGAATATATACATAGATTGGTTGCAAGGCTAACAGGTTTAGCTTTTATTCTGCCATTTATATATTTTCTGCTGAAAAAGAGAATATCTAAAAAGGCAGCAATAAGGCTATCTACAGCACTATTGTTTGGAATATCACAAGCTCTTGCTGGTTGGTACATGGTCAAAAGTGGGCTAGTATCTGAACCTCATGTCAGTCATTACAGGCTTGCACTTCACTTATTGTTAGCATTAATTATTTTTGCATTACTATCATATCAATTTTTTGATTACCAAATACGGATCCCAATGTTACGTACACAACAACTATACAAACATTACAATGTAAGAGTAATTTTCACCAAAAAAGGCATCATCCCAGTGCCCAAACACTGGGATCCAGAAGACTTAACCTTAAACAAACATGTCAAGCGACCATATAGTAAAAGCTGGACTCCAATGCCGAGTACTGGAATAACACCATTTACTGTGCAATTTACTTTTAAAAGCAAGTACTTGTACAGTTATATGTTATTACATACTAGGATAATAGAATCCCAGTTTACTAGTCATAGTACATATCACACAATACTTATTCTGACTCTAGTTACTATACAAATAATCTTTGGTGTTTTTGTTGCAGGATTAAATGCTGGTTTAATTTACAATACTTTTCCATTAATGGATGGACAAATCGTTCCAGAAGATTTACTTTCCTTGCAGCCTATATGGCTCAATATCTTTGAAAAT
			AGAGCGACAGTGCAATTTATACACCGAGCATTAGCATTGCTAATATTAGTTCTGACAATAATACTTACAATAAAAAATACCAGTGTAAAATCGGTATATGTTATGCTATTCTCCGTTATTATTCAGATGATTTTAGGGATAGTTACTTTGTTGTTTCACATACCAATAGCCGTTGCTGTAACCCATCAAATATTTTCGTTTATCTTGTTTGGATCAGGTTTATATTTTTTCTGCTATTTAAGAAAGCAGACCACATCACCAACTTGTACATTTTTTCCTTCTTGAACGGGAATATTTTTTATCACCATTTCTGATTCAGCACATATAATATTTTCCATCTTCATTGCTTCCACAACAAATAAAGGTTGTCCTCCTCCTACCTGATCTCCAACATTTACGTGTAATTTAACTAATAAACCAGATATTGGAGATTTTACAGCATTTACTGCAACTCTTTCTGTTTCGTTATTTAGCATGAACTTACTTAATCTAGCTATATGAGGTTTAAACACACAACATTCAGCTTGCATCCCAGCATGTCTTATAAAATATCTACTACCTTGTTTCTCTACCTTTAGTATTATATTGGTATCATCATTAATTGTGATAGATAGTAACCTATAACTTAACTTCCACTTACCTATTATAGAGTATGTATTGTGATTATATACTGTTGTTAACACACTATTTTGATACTTTGCATTTATGGAGTACTCGTTGTTATTTATTCTCACTATGAATAAATCTCTTGCACGACTGCCTGTAGTTCCATCATTATTAGATATTCCCCCAATATTATTAAGTGTCATTCTAACACCGCAAGGTGTCATCTGAGCAAATGACACTGGAACTAATTCTTCTCCTTTTCTAGATTCTAGTATCACACGCTGGAATGACATTAAAGACGTTTCATTTACTGCTTTATAATAGCACTTTTCCTCATTTTCCAAATGAACATACAGTACAGCAAAAATAAACACCTTAACATATTCTTCTGTAACAAAATCACCGTGAAAACCATTTGGATAATGGTCTGAGATAAACCTCGTATGGAGTTTCGCTGCAACAAAATTTGGATGATGAAAGATGGATTCCAGAAATTCTATATTATTTGTTACTCCTTCTATATAACACTCAGACAACGCTTTTTGCATTCTGCCGATTGCCTCTATTCTATCTTTTCCGTACGTTATCACCTTCATGATCATTGAATCATAGAACATGCTAATTTCTGAACCTGCAGCAATTCCATCATCTATCCTTACACAGTTGTTAGATTCCTTACACAGCAATTGCTTTGATGAAAGGTTAACAACACTACCCAGTGTCACTCCAGCGCATGATACCGAAACCCAATCGTTTTTTTCCTTGATAGCAGTGTTTGATACTGGAATAATAGGGAGTTGTGTAGAAAAATTTTCATCCGGTTTATTGTAATCCCTTATCCTTCCACTAGAAGGAAAAAATTTTTTTGACGGGTCTTCGGCACAAATTCTGCTCTCTATTGCAGATCCAGTAAGTTTAATATCATCTTGACTAAACCTTAATTTTTCTCCACAAGAGGTTCTAATCATTTCTTCCACTATATCTATTCCTGTAACAAACTCTGTTACTGGGTGCTCGACTTGTAACCTAGTATTTACCTCAAGAAAATAGAAATTTTGATTCTTATCTACAACAAACTCAACAGTACCTGCTGAAAAATAACCAACTTCCTTTGCTAAAGAAACACATTGGATATACATTCCTTGTCTTACCCTCTCACTGATGAACGGGCTTGGAGTTTCCTCTATTATTTTCTGATTATTTCTTTGTACTGAGCACTCCCTTTCTCCAAGACACACCACATTTCCATATTTATCTGCTATAATCTGTATTTCAATGTGCCGCGATAACTCTATATACTTCTCTATAAAGATACTCCTATCTTTAAAACTTTTTTCTGCTTCGTTTGTTGCTGATATAAATGCTAATTCAATTTCCTTTTTGGAGCTTACAAC
			TCGCATGCCTTTACCGCCACCACCTAAAGCAGCTTTCAGTATAACGGGAAATCCAATCTCCTCAGCAACGCTAGCTGCATGGGCAGCATCATTGATCTTACCTATATATCCCGGTACCGCATTGACCCCAGCCCTCTTTGCTGCCTCCTTTGCTGTTATTTTATTAGCTATCACTTCTATTGTTTCTGCACTTGGACCAATAAAATCTATACTGTATCTTTGCAAAGCACGTGGAAAATCTGGGTTTTCTGCCAAAAAGCCATAACCGGGATGAACTGCCTGCACACCTGTTTCAACTGCTGCTTAACATATCTTTTCAATGTTTAAATAACTTAGATAAGAAGGCGAAGGACCAATGTACCTCGACTCATCTGCTTGTCTTACATGCACAGAATTTACATCTGCATCTGAATACACGCACACACAAGATATACCTACTCTATGGGCAGTTCTGATGATCCTACAAGCAATCTCTCCCCTGTTTGCTATTAAAATTTTACAGTACTTTCTTTCCATCACTGCATAAGTCTACTTTCTTAAATTGAGAAAGCAAATTTCTATGTCGCTGCTACAAATAAACTCTAACCTCATATCATAGACATACAGATCATTCAGAAGCTATTGTAGCTACTTAAGCTAGTACAAAATATTGAGAACCAAAAAATAAAAAGTATAAGAACAAATACAAGGCAGTAATGCATGCTATAACTCCTACTATATAAATATAAACATAGAAGCCACTCTTTATGCTTGTAGCCTACTTAATTTCCCTCCATTTTATAATACCTGAGAAATAAATAGTGCTACACCACTCTCCAATTATTCCTTAACATAACCTTTATTTCTTTGTATATATTCTCAATATACTCCATCTTTAATTTTTTCCACTTCCTCTTAATTTTTAGCTTCCTCTGCCTTTTAAACCTTACTCTTAGGCACCTTCTTCTAAGTCTTTCATAACCTCTTTGAGTAGGTGTAGGATTCTGTCATTTATTCACTATATTTAAAAATGGATTACTATTTTCATCAAGCCTACTTAGCTACATAAACAACATTCTCTTTATAAATTCTGACAAATTTACCTTTATCTCCTTTTCTTATAGCATTAAGTCAATAAGCCATTAGATTGAACCATAACATGCCCTTCTATATTTAATTAATATTAAGTTATATACTATAATTCATAAAAAATATGACTTTATCTTTTGAAATAAATAAATTATAAATTGTTATAAGCATAAATTTCAGCCATAATTATTTATATTACCGTAACAGCAAATATGCTAAGCATAATCACTAGATTTGCTCCATCTCCAACAGGTTTTTTGCACATTGGTGGAGCTCGCACTGCTTTATTCAATTGGCTCTACGCAAAGCATCATGGTGGTAAGTTTTTACTAAGGATTGAGGACACTGACAAGAAACGATCAACACAAAAGGCAATTAATGCAATAATAGACGGCCTGAAATGGCTTGATGTGAATTATGATGAAGAAATAATATACCAATCAAAAAGAACAGAGAGGTATGTTGAAGTTGCAAACCTTTTAGTCAAAAGAGGTAAGGCGTATTACTGCTATTGCCCTGAAAATAAAGTTGCAGAAAAGAAAGCAAAAGCAAGAGAAGAAGGAAAGATATACAAGCATAAATGCTTCAATGTAACACCAAATGTAAAGCCTGTTGTTCGATTTAAAGTCCCAGATTCACAAGATATCGTTGTTAACGATAAAATATACGGTCAAATTAAAGTAAATAGCAAACAAATTGATGACATAGTAATTTTACGTTCTGACAACACTCCAACATATATTTTTGCCGTGGTGATTGATGATCATGATACTAGAATAACTGATATAATACGTGGTTCTGACCATCTTACTAATACTTTTAAACAATTACTGATATATCAAGCCCTTGATTTTGATATCCCACGCTTTGCACATGTACCGCTGATTCACCAGGAGAATGGAAATAAGCTATCTAAAAGACATGGTGCAACA
			AGCATTTGCGATTATAAAAAAATGGGAATATTACCAGAGGCAATGCGCAACTACTTACTAAGACTTGGCTGGAGTCATGGAAACGATGAGATTATCAGTAGTGAGCAGGCAGTAGAGTGGTTCAATTTAGAAAACATTGGTCGTTCACCTGCACGCCTAGATTTTAAAAAGCTGAAATACTTAAATAATCACTATATTAATAACATGAGCAATAAAGACATTCTGACTCTAATACTTAGAGAAAATACTCTAAACGATAAAAAAAAGAACTATTTACTACACGGGCTAACGGAACTAAAAAAAAGAGCAAGCTACCTGAACGAATTATTGGATTTAGCACAGTTTTATATTCAAGATCCACCACTTGATTTAAACAAAGAAGCCGAGCAAATTGTCAAATCTAACCTCGATACAATCAAATTACTTGCGTCATTTCTCTTGAGAATTAGTCATGAAAACTGGAACAAGAACTCTCTACCTTCTCAAGTCAAGGAGTTTTCAAAGTTACATAATGTTAAAATAAGTGATGTGTACCACTCATTACGCGCCCCTATAACCGGAACAATGGATGCACCTGGGATCATCAATATAATGGTAACTCTTGGTAGAGACGAGTGTATAAGAAGACTACGGAACTATAGCTGAAGTTTGCCTTTTAAACGTATAGAATGTTAACTAACTACCGATTAACATTGCCTTAAAAAGAGTACCCATATTTTCAGTTAACCTTAAAAACTCACTAAAAATTCTATTCTTATGTTCATCATTTGCATTTTTGATTAAAGTTTGTACCCTTTCCTTTATACCAAAAAGATATAAAAATTCTCTTTGAGTTAAAATTTCACACTCTATGTGTTTTAATGCGTCCTTCAATGCTTGAAAATTCACAAGCGCAGTAATATCATTATCACCAACATCTTCAAGAAAATTGGCATACCTGTGTTGTCTGATAGACTGTAAAGTGCTTTTATATGTAGGATATACATAGCCATAATCTATACCTATAGCAGCCCCTCTGTTACTAACTATTTTTTCTTCAAGTTTTTTGAATATTTCAATTCCAGCTGAACATATTTCCACCACTGCACCATTAAAAAGCTCTTCATTCGGCATTTGAGTAGTTAATAGTGAAACATAGGATTTTTCCTTTCTGGATTCTAGTATTAGGCACTGAAACAATACCCCATCATCCCGCCTTGTTATCCTATTTTCATACCACTCACCATTATGATACACAAATTGATCTATAGGAAGAGCATCAAAGAATTCATTTGCTAAGAAAATAGTTGGCTGCTCCGGCAAATCATTAATATCTACGTGCCAATTAATATTTGATTCTTTTAATTTCCCCTTCTGTATCTTCTGTAAAGTAGGGCTGATCTCAATTAGGTGAATAGCCATTGATCTAAAAAAATTACTGTGTTTTTTAGTGACTCTTATTATATCGTGAATAAGTGTTCCTTCGCCTGGCCCAAGTTCAACTAGAGAAAATTTTAGCGGCTTTCCTAATTTTTCCCACATATACATTACCCAAACTGCAATTATTTCACCAAATAATTGACTGATTTCAGGAGCTGTGATAAAATCATTATTTTTACCAAGTGGTGACCTATTCATATAATAGCCATGTTTTTTATGGTATAGAACAGCATTCATAAAGTCACTGATAGGTATTGACCCTTGGTTTTGATCAATTAATTTATATATATAAGAGAGCATATATTAATAAATGTTTAATCATCGCGTGTCACAATACAAATTAGTAGAGTATTTATATCTATAGTATAAACTTTAAGAGCTTATTAACAATAGTGCTTCGATTATGAGCGATCAGGATATTAACAATTATACTATTTTTATAAACCCAGATGATAGTATTGAATGTAAACTTGATGAAACTGTCAATTTTATAGAAAATAAGGTTATAAGCACTGATGGGTTAACTCTAATAGAAGTATTTCAAGCACTAGTTCAAATGCTAAACGGCGATTCAGAAGTAG
			TAAAAAAAGTACTAGCATATGCCAATATTATGGCAAAACATGGAACAAAAATAGCGAAAGAATCACAACCAAGTAGAGCTGAAGTTCTTCGATTTCTTAGAGGTAAAGAAAATGTTGCCAGCAGACAAGAACCTGTAAAGAAGCCATCCCCTACACCTGCTGTAAAATCAATCAAAAAGAAAATTAGAGGTTTTTAGATGGCTAATTCTATAAAAAAATTTACTGTGCAATGTGACTTCAAAGGACAAACTTCACCTTTTACGATATACATAGGAAACCCAAAAAGTGACCCTCATCCGATTCACCATCAAGATTCCTGGCTCGTAAGAGAACGTGGAGGTAATATTCCTAGTAAAGTAAAAGAAAGCCTGCAAAAATTGCACAAATTATCTAAAGAAAATGGAATCTCTTTTTCAGAGTTATGTGCATATGCCATAACAGTGATTAACAATAGTGGTAAAACAAGCAATAGCAAAAAATAGCATATTATATTCCTAGTATCTATTTTTTGTTATCTAAATCTTACACCAAGATTCATACAAATCTCCAATTTATAAAACGTTACATTACTTGTATTTTATCAGCATAGCATAAAAGCAATTTAATACAGATATAATTAAATGCTGATGAAATTTATACTAAACTATTCAGTTGCCCTTAAAATTGTTATCTCCCTCATAGAGATAAAAATAAGATCAAAGGCATTGTATAGTTTTAACTCAAGTTGAACAATGAACAGTAAAGAAAGTATCTCTTGCTAAGAAAAGGCCATTCAAAAACTTCATACCCTGATAAGGCAAGTAGAAAATCTAAAGCAAAGCCAACATCATATTATGTGAACGAAATGTTATTCATGACATTTGTACACGAACAATTATTCATATTTCGTGGAAGCAGAGAATGTACCAATGCCAAGGCTTATGAGTGTTAGGTATGGTAATTAGATTCATGACAGCAAACAAGTGCCATGTTCAATCATCATAGATACCAAGCATTATTAATTTATAATAATTTATCCCCCTACCCAAAGGTGACAACTATTATACTATAAGACTGCTAATTATGTTAATTCTACATCTTAGCAAATACAACCAAGGAACTTTTACTTATTGGAAGAACATTACGCTAAAATCTAGCAGCTTATTATAAAGCGATGATTAATAGGGATGCCCATCATACAATACTCTATACAAGACAAACTGAAGCATGTTCTTAGTGGATTGATTATTTTATAAGGAAGGGGGTGTGTGATATCAATTGTATTTAAGACTGTTTCACAGTATATAAACAGGGAAAAATACCAGTTTGATTAGACTGTAACCTTATACGTAAATCAGATCATAAGCAACATAAAGCCACAGAGCTTATTCTGTAAAAATAGATAAAAATAGGATTGATAGAAATTACAGGTTTTTCTAATAGAGAAAGAAAATATAAACCTAGTAAGCAATATAAAAACTTGATCCTTAAACTATAAAAGACAAGATTCAATCTAATAAATTGAAATTAACTAACAGAGAATTATTACAGCTAATTGCTTACAGTTGTATGATACCATTTACTATATAATATAGCATCTATTATAAAGATATAACCTAACCCCTCAATATGTCATTTACAGAAGTTTTCGACCTTGTCTTTGCATCCCCTTTTTTTAC------------------------------------------------------------------------------------------------------------------------------------------------------------------------------------------------------------------------------------------------------------------------------------------------------------------------------------------------------
			----------------------------------------------------------------------------------------------------------TTTGATTGGCGAAATTTTTCCTCATTCCATCCATTAAACTTATTGTTAGTCTTGTCAAACCACCAATTGTTATTGCCTACTACTTTACTTTCCTCAGTAAGAAAGTATAATAATATTGCCTGCTTTACCCACATATGTACCACCCACTTTCCGTTTGATAGCTTCTCTGCTACTCTAA------------------------------------------------------------------------------------------------------------------------------------------------------------------------------------------------------------------------------------------------------------------------------------------------------------------------------------------------------------------------------------------------------------------------------------------------------------------------------------------------------------------------------------------------------------------------------------------------------------------------------------------------------------------------------------------------------------------------------------------------------------------------------------------------------------------------------------------------------------------------------------------------------------------------------------------------------------------------------------------------------------------------------------------------------------------------------------------------------------------------------------------------------------------------------------------------------------------------------------------------------------------------------------------------------------------------------------------------------------------------------------------------------------------------------------------------------------------------------------------------------------------------------------------------------------------------------------------------------------------------------------------------------------------------------------------------------------------------------------------------------------------------------------
			-------------------------------------------------------------------------------------------------------------------------------------------------------------------------------------------------------------------------------------------------------------------------------------------------------------------------------------------------------------------------------------------------------------------------------------------------------------------------------------------------CTGCTGCTATATAAAAAAAATAAGCATGCTTTAAATAAAAATTCAGCTCTATGAACGACATAGCTATAGCCAGTAAAAAAAAAGAAGAGAATACAACTAATTGATGAATTGCGAATGGCATCCACTTTCTTCCAGCAGAAGAATATTGAACAATAATGCCAATACAAAATAGAGCTATTACGTTAATGACCAGCAACCAATGAACCTTCTTCAACCTATCCATAGCAAAAGCTCCAGTACCTTATAGTATAGTAAAATATAAAGTAAAGGTAAAAATCAAAAAACCAATTTTTCAACTACTAAACCTACTAAACGAATTGGATTACTATATATCCCAATTACTATTGTTAAAATAGCCATGAAAAACAGGCAAAAAAGCATAGGTAATGGCACCTCATTAGCCTTACCAGGCATCATTCTAACGCGTGATGTGGCATCATTTCCAAAATACATTTTCTCTACCATCTGCCATACATATATTAGTGCAAGAAAAGAACTTACAGTAAAAACTATAAGAGAAACCCATGCATGAGACTCAATAATTGCTTTCATCATATACCACTTACTTATAAAGCCACTTGTTAAAGGCACACCAATTAACGCTAACCCAAGCAGAGTAGACGCAAACGTCATATAGGGCATTGATTTTTCAAGTCCTGACAAATTTTCTACTTTTGTTGAGTCAAATTTATAAGAAATACATCCAGCTGTCATGAATAAAGACGTCTTTATTATACTGTGATTTATTGTATGGAGAATTGCTGCAAACAAACCTGCTTTCGAGTTTAAACTCAGCATTAAAATTATATAGCCAATCTGGCTAATACTGGAATTAGCAAGCAACCTTTTCATGTCTTTCGCAGTTATTGCAAATATCGAACCAAATACAATAGCACAAAGCGCAAGTGTAACTATTACGTTGTCTAATGGCGGTTTAAATAAAAAAAAATTTTGATGAAAAACAGTATAAAAGATCCTGATAAAAACATATATCATAACTTTGGTTACTGTGCCTGAAAAAAATATACTAATGAAACTTGGCGCCTCACTGTATGAATTAACTAGCCACTTACCCAATGGAAATAGTGCCATCTTGATTGAAAGAGCAACAAAAACAAATAATGTGCCAAGCTTTACGATGTTATTATCATATAGCGGTACTATTCTCTCAGCCATGTCAGACATATTGAGCGTACCTGTCATAGAATATAAAAGCCCAATACCAAACAAATAAAACGTTGCACCTATCGTTCCACTAATCAGATATTCTAACGCTGCAACTAGAGCTTTCTTATCTCTTCCCATTGAAACTAGCACGTAAGAAGAAAGAGACGAAATTTCTAAAAAAACATAGAGATTGAATATGTCGTTTGTTACCAAAATCCCAAGCAATCCACTTAAGCATAACAGAAACAAAGAGTAGAAATCAGTTATCTTATTTTTGCTAATCTCTTTTTTGTTAACACAAAAACTATAAAGAACACTTATCAGAGCTACAAAATTTACTAAAGTTAAAACT
			AAGGAATTCAACATATCAATCCTTAATTCTATTCCGTAGGTAGGAGCCCAATCTCCAAGGTAATAAATTACAACTTCACCATTATAAGCTTTCATAAGTAGTATTAATGAAATAAAAAAAGTAGCTACTGTTGTAGTAAAAGAGATAAACCAGGATAACTTATGTTCTCTTGCTAGAGAACAAAACATCGATGCAATTATTGGTATAATAACTTGTAAGATTGGTAATTGCATTAAATTTTTGTTAAAGTATTAGTATATATAATACTCTTTATTTTAATAGCTTTATGTTATCTAAAATTTTTAATGCAATAAAATGTTTACTACAAAGAAAAGGTAAATTTGTAGGAAGAGATAAGAGTGAAAACTTTTACTATGAATCGGATACAGGAAAAAGGTGGGTTATATATAGTAGTGTTCCCGAACCTACAATAATACCTCAAGAGTGGCACACATGGATTCATTATACTGATAATGTAGTACCAGTTAATGACAAAAAAATAAAGGTGAAACATACATCTAATTTGACGAGCACAAAAGATGTACATCATTCTAACCAAAAAGCAAAAAATTATTACAAAAGCTGGAATCCTAATAATAACTAAAGACGCGAAGATCAAGTATACTTGAAATACCTGTCAGGTTGTTTGTACTAATTCTTACTATTTTTTTGATTTGCCTTGCTGTTGATAAACTATCTGATATAAAAAACTATAAGGATTACTATAGAATATATAGATTTTTTACTGATACTAATGGGTATAGGAGTGAACAGTAATATCAAGGTTTGTAGAGTAAATATTAAAAACATAACTAGCATATTTACTTGATAAAAGTACCTATGTAACATGGATTAATATGTGTGCATAAGTAAGACATAAAATTGTCAGTTTGATGGCTCAGAACCCTAACAACCAGCAGTAGAGTTGTGGTTAACAGCAAATTTGTCAACATATTACTTAGATTAGGTGCTAAATCAATTTTAAAAAGTGGTAAAACAGAGTATACTTCAATCTGAAGTGAACATGAGTGAAATAATAGATAAAATTCCTGATATATTTTCAAAACAGTTTGACTTGTAATAATAAAAACTACTTGACAAACTTTGCTAACCTTCTTGCTATGGCAGTGAAGCTACTTATTGATCTTAGCAAAATCTCTGTAGTGAACTAATGACAAAAAACTAATGTATTTGATGCATGTTATATTTAATTTTCTGTACTATGTGCACTATATGTCTTTCACATTACGACCTAACATCTACTAGCTATAAGCGCTATAAAATAGTACCTATTTAAGTGCTTAAAAGCTCTTAAAATACCAACATATAAGTGAGATAGATAGTGGTAATTAGCCAATTATAAATGGACATTTGCTTTTACAAAAAATAGCGTAATTCCAGAATGTAATGCTAGAATCTATTTTCTTAGATCTCAGCTCTGCCACTTGGATAATACCACTTATACTGCACCTATAAGTTGCAATCTTTATATAGCCATAGGTTTGACTATAATTTTCTCCAAAAACGTAAAATAGTATAATAAATCAATAGAGTACTATGGTGGGACTAGTGCGATTCGAACGCACGACCTTTGGATTAGGAATCCAATGCTCTATCCTACTGAGCTATAGTCCCATTCCCTATCACTTACAAATGGTCATAGTAAAAAACTCCTTATTTTCTAAATCCTTCTTACATAACTAATTTACAACAATAAAAACGCTCCTATACATTTCTTGAGTATAATGTTATCATATTTAATAATATAGTTTCAGTTGATGCTAATTAATAACATTAGTTACTCTTATGGTAATCAGGGTGATTTTGCTTTAAGCAATATAAATATTGAAGTAAAACGAGGAAATGTTGCATGTTTATTGGGACATTCAGGCTGTGGTAAGTCAACAATTTTAAAATTAATCGCAGGGATAGAAAATCCAAAATCTGGTACCATTTTTATAAATAACAGATTAGTAGCAAGTAATAATACATCAATTGCA
			ATAGAACATAGGAATGTAGGATTGATTTTCCAACATTCCGCATTATTTCCTCACAAAACAGTGATAGAGAATATAACTTTTGCTATTCGTAGTGCTTCTAAAAAGGAAAAGTATCTTACTGCATTGGAAATTTTGAAGCTATTAGACATAGCAAAATATGAAAACATGTACTCTAATGCTCTATCAGGAGGACAGCAACAATTAGTTGCGATAGCAAGAGTAATGGCACAAAATCCTGATGTTGTATTGCTTGATGAACCGTTTTCTAATTTAGATATACTGCTTAAGTGCCAAACAAGACACCATGTATTATCTCTTTTTAGAAGTAAAAATATTCCTGTGCTAATGGTAACTCATGACTTACAAGAAGCATTAAAAGTTGCAGATTCTATCTATGTAATGAAAAACGGCAAAATTATTCAATCAGGAGTTTCCAGCGATATATATCAAGGACTTGAGGATAGCACATTGCAACATATTTGTTACTACTTAGAAAAAACCTAATCTAAAATTATTATAAAATAGATCGAAAAATTTTGATCTATAGTTAAATAAAGGTGGTATAATCCATATGTCACTTGACTTTAGTCAAGTTTTTATACTTAATATTTAATATTTTAAATGGAGGTGCAAATGAGTTTAGGACCATGGCAATTGTTTTTAGTTTTAATAATAATCTTAGTTCTGTTTGGTGCAGGTAGGTTACCACAAGTTATGGGTGACTTAGGAAAAGGCATTAAAAACCTTAAACAAGGACTTAAGGAGTCAGAGAAACTGTCATCTAACGAACCAGATCATTAGCGTCCTTACATTTCATGACACGCACTAAAGTGCGTGTCATTCGTTCAAAAACCCAGCTAAGTTAAAAAATATAGATTGAAATACAAGATAGTTACATTAGTTTAAGATTAGTAGTTTTAATCAAAGTTAACTATACAAAGAGCTGAGAAGCTAACTGAAAATAAAAAATTAGCTTCTGATGTTCTAAGAGAAATTATGGTACTGATAATACCAACAGCAATGAAATAATGTTGTTCAGTTTAACATTATAAAGCAGCTTTGCATAAATGTGGCTTAATTGGTCATCTCTCCTTACCACCATCACTACCTACCTATACCTGTTCTATCTTACCTAGTTATACAACTATTTTTTCTATACCTCTAATATTATTTTCACTGCAGTTTTTATTTGGCTTGACTCTTCTTGGAAGCTTTTGTTAGCTGGATATGCAGTAATAATAGCTCTTCCACTGTCTTTCACTCACTTTCTTCCTGCATCGGCACAACTTTTATTTAGCCTGGTATTATAGGTAAAGATAGTCTTTTCTTTATACTAGGAGTTTTTTTAATACCATTGTGCACACTGTTATACTTATCCCTACTATGATAACCAGAGGGATTACAGCTTATAATAGGAATACTTTCTCATAAAAAGCTTTGTACGTGGTTAAGCTTTATAACACACCTTAGCACAAGATGAATCCCCTGATATAAATGAAGAATGAATGTTGAAATATAGCAATAATTATGCTAACTAAAAGGGATAATTTTGTCCAAGGATAAATGTGCAAAAAAATGAGAGACTAATTAAAAATAAAAAATTGGTTTCCGATATTTTAAAAGAGGTTGCAGATATCAACACTAATAACAGTAATAAAGTGACATTGTTTGATATTAAAATAGCTCTACAAGAACGCGGTTTTGGTATTTTAATAATTATTTTCTCTTTACCACTATCGATACCTATACCTGTTCCACCTGGTTATACAACTATACTTTCTATACCTTTAATCTTGTTCTCACTACAGCTTTTGTTCGGGTTTCACTCTCCCTGGATGCCGCATTGGTTAGAAAGAAAATCCTTTCAATCTTCAACACTAGCTTTTGTAGTAGAGAGGACTTCACCTGCATTAAAAAAAATAGAAAAGTTCATGAAACCAAGAATACCTTTCATTTTCTATGGACCTGGGGAGAAAATTCTAGCTTTTATAATGTTGATT
			TGTGCATTATCGATAGCCATTCCACTGCCCTTAACTAATTTTATTCCTGCAATCGGTACAACTTTCATTTCACTTGGCATTATGAGCAAAGATGGACTTCTCTCCATATTGGGAGTTCTAGTATCTTTGTGCGGTTTATTACTTACCCTTGTTGTAATAGTTGAAGGACCACAGCTCATAATTGGAGCGTTTTCTTTTCTGAAAAGCTTTGTATATGGTTAAGCTTTACAATACTTTAACAAAAAAAAAAGAGCTCTTTACACCGATCGACAAAGGTCATATAAAAATGTACGTTTGCGGACCAACCGTATATGATACAGCACATATAGGTAATGCACGTGCTGCTATTGTCTATGACGTATTATTTCAGTTGCTTAAATCTCATTATGGCAAAGTTACCTATGTACGCAACATAACTGATATTGATGATAAGATAATCAATGCAGCAAGTGAAAAAAATAGCAGTATAGAAAGTATAACTACACATTACACTAAGGCTTTTCGTGAAGACATGAAAAGTCTAAACTGTGTAGAACCAACACATGAGCCGAAAGCAACAGAAAATATAGATTGCATTATCAAATTAATTGAACATTTGCTAATATCTAATCATGCCTATGAATCCGATAAACATGTATATTTTAGTATTGAATCTTACCCTGAGTATGGTGCTTTATCAGGGAAAAAAATTAATGAATTAGATCATGGCAGCAGAGTTAAAGTTGGTAAAAACAAAAAGCATCCAGGAGATTTTGTACTATGGAAACCAGCAAACGACATTGACTACAAGCTTTCAAGTCACTGGAATAGTCCATGGGGAAAAGGAAGACCTGGATGGCATATCGAATGTTCGGCAATGGCATATGCATATCTTGGTAAAGATTTTGACATCCATGGTGGGGGTATAGATTTACAATTTCCTCATCATGAGAACGAAATTGCGCAAAGCAAATCTGCATTTAGTGGGTCAATGTTCGCAAAATATTGGGTACATAATGGTTTCCTGACGGTAAACGAAGAAAAAATGAGCAAGTCCTTATTTAACATAGTTAAAGTAAGAGATTTGCTCGATAGTGGAATAAAGGGAGAAGTAATACGTCATGCATTGTTCAAAACTCATTATAGAAAACCACTCGATTGGACAAGAGATATTATTTGGGAGTCGCAAGAAACTTTAAACAAGTTCTATCGGTTATTACGTAGTGTGGATATAGCAAGCATTGATGAAAGCAATACAGAAGTATATAAAGATTTTATAGAGGCTTTGAAAAATGACCTAAATATCCCTGAAGCTTTAGTTATATTGCATGAAATGGCCACAAAAATCAATAAAACAAACAATGAACATAAAAAACTCAAATTAACTGAAAGTTTTGTTAAGAGTGCACGATTTATTGGTCTTCTTAAATCAAGTTATCAAGAGTGGTTTACCGTAGGCGTAGACCACCGAGAAATAGAAAGATTAGTAAATTTAAGAAAGGCAGCAAAAAAAAATAAAGATTATGATGCTGCCGACAAAATAAGAGATCAGTTAAAAAGGATGAAGGTTACAATTTTTGATAACGAAGATGGTACAACAACCTGGTAAGTTCATATGGAAAACTATCTACTACTATTCATAGATAATCTATTATCTTCATTAATCTTGCCCATATACGAAGGTTTTGTATTTTATACTATGTTGTATTTTAGGTCATATTACAACCCACTACTTATGTTACTTTTTGGAGTATTGGGCTCAAGTATTGGTGGAATAGTCAATTGGCATTTGGGTAAAATAACAATTTTCGCTAGAAAAGCATATCACAAATTAGAAAATGAGTACACAACCCCAAAAATAATAAGAAATTTGCTAATTTGTGCAGTTACATTGCTTTCATGGATGTCAGCACTTGGAAGTGCAATTCAAGTTTTATCAGGTTATTTTAAACTAAACTTCAGTGCCTTTACTTTACTAACTATCGTATCCAATTTCCTTTATTTATTATACCTCACTACCA
			CCGTTCAATAAGCTGAGTTAATTACTATCTTCTCATAACCTTTTCTTTTATCTTTCAAAATACTTCACAATATAGCTTCATACAGAGCATTACAAGATATCTACTTTTTTATAATTAGATATAGATTCTTTCTTATCTTCAAGTATCCTGAAATTTTTGAAGCCATCATTTCTCAAAATTTTAGGCATTAAGTAAAACTTCTGACCTAAACTCATCAATCAGATCCAAAATTTCCATAGTCTTTTCAGGGCTTATAAACTTAAAGATGATATTTCATTCTAAGACGTCTAACTTTGCAAATGTATTAAGCTGAAATAGCATATAAAACAAAAATCGTATATTCCATTGAGATAAAAACCTTAATATAGTTTAGTCTTATATATCAATATAGCACAAACAACTATCAGGGAAAATGCTACTTTCTTATTTTGCAAAAAAAAAACAATAAGTACTTGTAATCTACTCCATCCAAAAATGGTGGTTGCAAACTTAATTTTTTAATCTTATCATTCAAAGATGTGAATCTACCAAAATATAATTATCATACTCGCTTAAAAGTTCAGGTAAAACATATCTCCCCCACTCTAACTTTAAGAAGTCATTCTCCCTTAGTTTCTCTAGTAAATGACACATTAAAAACTGATTGACGAACCTACATAAAATTTTCATCAAATTCACCTGAAAGTAATCAATATCACTATTAGGAATAGGTTATATTACTTCCTTTATCATTCTAAGATGATATTTTATGAAATAAGTTGTTTGATCTTTTTTTTAAAAACTTTAAAATACTTTTGTTTTTATCATCTATCTCATATAAAATACCATTATTTTTTTGTTCTGCGTCTTAAAAATTTATCCCTATCTTCTACATACAGCCTACGGAACCATTAGCAGGTTCATGTATTGCCCATAGCCTTCAATGACCGGTTATCACACTATTTTTCCTACTCTCAGCACGACAAAATACTATATATCTTTTCTAATTTTAAAGCCCTTTATAAAGTATAAAATCGTTCTTTAGCAAAAAAGATTTCCACATCTGCTCTTTTGAAAAGGTTTAATCCTTGTGTTTACAATTTACATGCCGATAGAATAATCATTCAGTTTCTGTAGCTCTTCAACCATATATTTATTGAATTTCCACATAATTTATATCAACATGCCATAATCATTTTTCTAATGTACTCATCAGAACAATGATACCATCTTTATTAACAATAACTTGTACTAATACCCTTATAGTATTAACATAACCTTGTACTTTTCAATGTTGAAATTTCAGCATGGTACATCCCCATCAACACTTTTTTGCCATCTCTATTATCATAATTTGAATTCGGTGCAGAACCTAAAATAATAAATTCCTTAAAGAAAGCAGATTCTTATTTTAAATCCTTAAAGTCATTTTTATAGAAACAAATAAAACTAATAAATATTGCTCACTATACTATAAGTTTAAAGTAGTTCTAACATTCAACAAGTTGCGAAAACTATTTATGTAATATAAATAAATTAATATATATAAAATAATGTTTATTTTAATCTTCTCAAAAACCAATATGCTTATCAAGATTTACTACAGTTATAATCATCACATGATGGTATAAAACTAAAGTAGAATGCAAGTATAACGCCACTTTTTTTTCACAAACACCGATTGATAATCGTCATCCTCTATTTCATATAGGTACATTCAATCTTTTTCCAGTTTCTTTAATACTCTCTAGTTGCAGAAACTAAAATATCACATCAGCATTAAAGTATTTCCTCATCATCACATAAATATTTTATTCCAAATGAATAAACTGGTTGACCAACTCTATCTTATTGCATAGAGACTTATTATTTCAAATCACACCGTCCATTATCTTCTGAGCTTCAACATACCTATCTACAAAACACATATACCTAATTCATTGTTTAGCTCGCCATAAAAAATATGACAAACCTTATATCTATATAGTCTCTTTTTCAATTCTGCTATTGGCAAAACAAAT
			CTTAGTTTGACTTACCCTTGAATAACTCTAGATCTGCATTCAGTAGTATAATCACTTGATTATTGAGCCTATTATATTGTATATCTTTTCCACTACTTCCCGATGCTCTGCAGACATCAAGCAAAATACTAAAATTTCTTAATTATGGTGTGCTATTCAATCTCCACAAACTCTTAACACGCCTTTATCAAAAGCAGCTAGACCTAGAAGGGAGAAAATGTAGCTTAGCTTGAAGAATTTACTTTGAAGAATGCCTCAAAGCCAACTTATCAATTCATGTCACTGAAATAATGATTTTTAATATAAAAAACAAATCCTATACTATACCGGTACCATTAATTAAAAAACTTTAATCTGACGCTAATCGTAGTGCAGCAACTCCTGGCATTTCATCATCACTTAGCCAGTTTAAAAATGCCCCTCCGCCGGTCGAAACATATGTAAAATCTTTATCGGTAAGACCTGCAGCATTTATTGCGGATATGCTATCCCCTCCCCCTACCACACTGATTAATTTCCCTTTACGGGTCAAACTACTTACCACCTTCATCACCCCCATTGTACCATTTGCAAAAGCCGAATACTCAAAAACACCGATAGGTCCATTCCACAGCAAAGTTTTACTGCTTGCTATTACACTGCTTATTATGCTTAAAGTTTGAGGTCCGATATCTAAAATTACATCATTATCTAAAATAGATTCAGTTTTTCTTAAAATGCCAGTGCTATAATCAGAGTTTATTGCAACTAAGACATCTTTAGGCATAATTATTTTGCAATTGTTTTTATTTGCCGTCTCAACAGCATCACGCAGAAGATCATTAACGTTATTTTGAAAAAAAGATTTGCCAATACTCATTCCATTAAATAATAAAAAATTATTAGTAATTGCACCACCAAGAATTAGATAATTAACCTTTTCTGCTAATTTTATAAGCATTTTTATTTTGGTTGATATTTTAGCTCCTCCAATTATCGCAGTAATGGGTTTAGCATCAAACAATATGACTTTTTCAAGATGCTTTAGCTCATTTTGCAAGCAAAATCCTGCGTAGGAAGGTAAAAACTTTGTAATACATGAAATAGAGGCATGAGCTCTATGAGAACAAGAAAATGCATCATTTACATATATATCCGCTAGAGATGCTAACTGTTTAGAAAAATTCAAGTCATTCTGCTCCTCCCCTTTATAAAATCTTAGATTTTCTAGTAACATTATATCTCCTCTACTCATTGCATTTATTGCTCTTTGTACTCTCTGGCCAATACAAGCATCAACAAATTTTACCTCTTTTTTCAACAACTGTGATAAGGTTTCAACTATGTTTCTTAGCGATAGACTACTATCTTTAGTTTTTGGATGTCCAAGATGTGATATAATAATAACTTTTGCACTTGCATTTATTAAGTGTTGAATAGTCGGCAGCGTTCTCAAAATACGAGTGGCATCATGAACTTTTCCGTTTTTTATAGGAACATTAAAATCAACCCTGAGCAAAACAGTCTTACCCTGAAAATCACAATTTTCTATGCTAGGTATGTTCATACAAAATTCAAGCTACAAAATACTATATAGCAGTTTTACTTAAAGTAAATTACTTGCTCTTTCTTGAATCCTCTTTGAAGTTGAATATTGAAAATTAACTGGAGAATTGTGAATCACTTTGTATATGTCATAACAAGCCATAGCACTCTCAGCAAAACCATTTAATATCAACTTTAGTTTACCCAAATAAGTAGCTATATCTCCGACTGCATATATCCTATCTCTATTAGTTCTAAGTGTAGTCTGGTCAACAACTATGCGACTATGTTGCAACTTTAAACCCCAATTGTTTATTGGACCTAAATTCATCGACAGGCCAAAAAATGGCAGTAAGAAATCAGCGTATATTCCTTTTTTTTCATTAGAAACAATATTCTTTATTATCACTGCATTCAATTGCCCATTATTTCCAACTAATTCGTGTAATTGATATGGCGTTATGAGTTTTATTTTT
			CCATCCCTTTTAAGTAATTCTAATTTATTTTTAGTTTCAGGAGTGCAACGAAATTCTTTTCTTCGATGTATCACATAGATTCTCTTTGCAACTCTAGAGAGTTCTATAGTCCAATCAGCTGCGGAATCTCCTCCTCCCGCAATAACTATAGTTTTATCCTGAAAATCAGAAATTTTATTTACGCTATAAAATACGGACTTATTCTCGTACTCTAATATACCACTAAGAGGTGGGCGGTTAGGTTCAAATATTCCATTACCTGCAGCAATGATAACAGCTTTACACTTCACTTCTGTACCTATACTTGTTACTACAGTAAAACTTTGATTCTCATTACTTGAGATTTTCTCCACCATTTGACTTAAATGGTAAACAGGGCCAAATGGAAAAGCTTGTTCCATTAATTGTTCAATCAATCTTTGCGCAGTAATAACAGGATAGCCAGGTATATCATATATTTATTTTTCTGGATAAAGAGCGGCACACTGTCCTCCTGCTTGATTTAAAATATCCATTATATGACATCTCATATCGAGCATTCCCGCTTGAAAAGCAGTAAATATTCCAACAGGTCCTGCACCTATTACTACTATGTCAGTTTCCATGATTCCTATTTAAGCAATAACTCATTTAGATATTAGTTAGCTTTGTTAATAAAGTCAATTTATGTAATGTAGGAGATGCAATTTGAAAAATGCATAAATCAACTCTTTATAACCTTAGCAAATCTTCCTTTCTCACACTAAAAAAGACAAATTAAAAAATAAATTTCTATGTAATTACAGTAATATATTTACTTAAATAGTAAAAAAAGCACCATGAATATCAAGAATAACCTAATAGTTAAAGCTGTAGTAAATAACAAGACAAAAAGAAGTTATAAAACAATTGCTTACTTTGCTTAAAAACTATCTAATCCATTCGATATAGAACAAATATGTACAAAAAGTCAGTACTTCATTAAATCATGCTGCAAAAAATTTCAATCATGAGCTGGCAAAATTACTCATTAATAAATATAGAATCAATATGAGTTTAAAAAAAAGCAACTAGGTGAATTCTATTAGAATTTACAATCGAAATTTTTTTCAGAGGTTGCAATTAGAGAAATCTACCTATAACTAAATATTTTAATAGAAAAGTTTCTTGTGAAAATGACTTAATGATTATTAATCTCTTGTCAAAATCGAAAGTAAAATTCAATAAGGCAGAGTGCGCTTATCTACTAAGTAGTATAGAAAATCAGAAAAATAAGAATGAATATGCAACTTTAATGAAAAGACAGAGAAGAGACTTTAAGTTTAATTTAACATTTAAAAGTATTTTAAAAAAAAATTGATGAAAATGCGAAGCGAGGAGAAAAATATGTAAAGTACAAAAACCATGATCATAATTAACAATTCAGAAAATACTCACAATATCTCGAAACACAATAACAGTAGCCAATATGATATCTTAGGATATAATATCAGTAATTGCTGCACTTCAAAGCATATTTACAAGAAGCAGACATTATATAATAATAAAGAAGAATAAAATGTAACATTATATAAATCATAGTAATGGTGTATTGATTATTTACAGTAACGAAACTTACCGTTGAAACTTCCAATCGTGGTAATAAAGAAAATAACACTTAACACCTTCAAATTTCCAACCAGCAAATAAAAACTCAAGCTCCTCTTGCAAAAACGATGCGTGAAGATAAAATGGTTAATCTTAGCTTTAATAAAGCATATGGTTCTAATTTTTCTCTAATTAAGAATCAGTAAATAGTATAAAGGAAAAGAAGAGACATTTAAGAACAAAACATTTTCTAACTTTAAGATATGATTCCAACCTCAAAGTCAGATAGTTTAAGTTCTTAAGTGTTTTTAAATTTTATAAAACAGCTCATAATAATTAGAATCTAGCCTTTTTAAAAGGCATAGAAAAGGAGCTCAATAAATCAATAAAAATTGCTTAACACATTTTTGCAGCTCCATTCTGTTAGCAGAATA
			GCACTCTAAGATCAAAAAATCTACTTTTGTTTGCAAGTTTTTCCACTAAACAACAAAATTCAGTAAAAAAGTATAGTGTATCTTCTTCAAGATATGCAGGGTATATATATATTTCTGTTGTATGTGTGCTACACTTTTGCTAACTCTCCTATATAAGAAGTTCATCATGTTTATACAACCTTGAATTACATATATCGTTAACTTAGCACGAAAATCAGACAGCACTAAGTTTTTTAACATCAGACCATAAAATAGCTAAGGCTAATATAAGTTTTTCGTCCTTTCTAACAAATTTTTACGATTACTTATTTTTTTGCACTCCAGTCTTTTTCAAATATTGCAAGCCCATAATCAGTAAGTGGATGGCTAAGTAACTGCCTAAGCACTTTTGCTGGCATAGTAATTGAATGAGCACCAAGTTTTGCAGCTTCTACCACGTGCGCTGAGCTTCTTACTGATGCAACAAGAACTTTAGTATCAAAACCGTAATTAGAATATATAGTACATATATCCTTTATTAAAAATAAACCACCATAGTTTATATCATCAAGACGACCAACAAAAGGAGAAACAAAACAAGCACTGGCCTTAGCGGC---------------------------------------------------------------------------------------------------AGGCAACTTTACTACGATATTACTAGCAATTTTCGCTAATTTAAGTCCTTCTTTAATCATTTCTTCATGATTATCTGCAACAACTTCAACACTAACAGGCCCTTTTATAACAGAGCATATTTCACTTATTAAACCTTCATATTCATCTTTACGCCCAGACTTTGCTATCAAAGAAGGATTAGTTGTTATACCATCAATGACCTCTTTTAGCTCTTCAATTTCACTTAAATCAACACTATCAAGAAAAATTTCCATAATATTCCAATATACAATAAAAACTCACTGACTAAAATAATTTAATTGCATGTTCATTCTTTTACTTTTAAACAATTCCTCATTATGAATTATACAATCGAAAACTTGAATTTGATTCGTCATAACGCTACAATTATTATTTATAATCTCCAATACACCATTATCAACCACAACCTTTTCTTCCTTCTGTTTACTTATTTTAACAGTGATTATACCTGGTAATAAATAAATTAAATAAGGAGAGTGGTGAGCTAAAATCATAAGTTTACCCTCAAGCCCATTCATTGAAAGAGAAACTACTTTATTGAATGAGATTTGATTATCAGGAGAAAAAAATTGCACTTTAAAGGTGTTCATGATCTCTAATCTCTAGCTCCAACGTTAACTTAAGTCTTTATTAATTCAGCCTTCTCTATTGCTTCATCTATATTTCCCACCATATAAAAAGCAGCCTCTGGTAAGTGATCATATTTACCCTCAATAATCCCTTTAAAACTGGAAACAGTGTCAGAAAGTGAAACAAATTTACCAGGCATACCAGTAAATATTTCTGCAACGTGAAAAGGTTGAGAGAGAAACTTCTGAATTTTACGAGCCCTATCAACAGTAATTTTATCCTCATCAGACAGCTCATCTATACCAAGTATTGAAATAATATCTCTCAGTGATTTATAAGTTTGCAGTATGCGTTTTATCTCAGAAGCTACTCTATAATGTTCTTCACCAATGATTTCACTAGATAAAGACTGAGAAGTTGAATCAAGTGGATCAACAGCAGGATATATTCCCATTTCAGCTATTTGCCTCGATAGTACTGTAGTTGCGTCAAGATGAGAAAATGTAGTTGCTGGAGCTGGATCGGTTAAATCATCCGCAGGAACATATATCGCCTGCACAGAAGTAATAGAACCGGAAGTAGTTGAGGTTATCCGCTCCTGCATCGCTCCCATATCAGTTGCAAGTGTCGGCTGATACCCAACAGCTGAAGGTATTCTCCCAAGTAAAGCAGAAATTTCAGAACCAGCTTGCGTAAAACGGAAGATATTATCA
			ACAAAAAACAGAACATCCTGATTCTCATGATCACGAAAGTATTCTGCCATAGTTAATGCTGTTAAAGCAACTCTAGCCCTTGCCCCAGGAGGTTCATTCATCTGACCATAAACTAAAACAGCTTGAGACTTTTCATGCTCATTCACATCTATCACATTTGAATTGATCATCTCGTGATAAAGGTCATTACCTTCACGTACTCTTTCCCCAACTCCAGCAAATACAGAAAATCCTTTGTAAGCTTTTGCTATATTATTAATCAATTCCATTATGAGAACTGTTTTACCAACACCGGCTCCACCAAATAAACCAATTTTTCCTCCTTTTAAATAAGGTGCAAGAAGGTCTACAACTTTTATCCCTGTAACTAAAACCTCTTCCTGTATCTTCTGTTCTGTAAAATTTGGAGGCTCCCTGTGTATAGGCTCTAGATCATACTTCCCTTTCAGGAGACCATATTCATCTATAAGCTCTCCAACAACATTAAAAACCCTCCCTAAAGTTGAGCGCCCAACTGGAACTGATATTGGTGCACCTGTATCAACAAACTCATCATTCCTTGATACACCATCTGTACTATCCATAGCAATACAACGGACTATATTATCACCTATATGTTGTGAAACTTCCAAAACTAACTCCTTGCCCTTATACTTTAGTTTACTTTTTAAAGCATTAAATATTTTAGGTAACTCGCCTTCAAATTTTAAATCAACAACTGCTTGAGTTACCTTAACCGTTCTACCTATATTCACCTTTTTATTTTTACCACCCAACACTATTATTTTATAACACTCCCCCAAATCAAGAAAATAAATCTTATGCTATTAATAGAAATTTTGCAACATTAAAGTGTTCGTTAATCGCGTTTTATTATAAACAATGCAAATGCATTTAATAGCCAAGTAATAATAAATAGTACTAAACTAAGCGCATAAGCAGCAAGTGTTTGCACACTACTGAAATACTGATCTCCAGTAAGTAGCGTAGCTACTTGCACAGTAATAGTAGTAACTGAATTAAGAGGATTGAAAGTTAAGTTTGAGTTGATTCCAACAGCCATTAGCACTATCATTGTTTCACCTATCACTCTCGAAATTGACAACAGAATTGCACTCAAAATCGTAGGCATTGCATAGGGTATTATTATGTGCCATACAGTTTCTGCTGGAGTAGCCCCTAACGCCATAAAGCCATAGCGTAAACTCTTTGGAACAGACCTAATTGCGTCTTCTAACAAAGAAATAATAAAAGGAAGGACCATTATCCCTATTGATAAACCAGCAACCAATGCACTCTCCGAGTGTATACTTAGACCAAAAAAACTTGCTATCTGTTTTGCAGAAGAAGATAAAAATACAACCGAGAAATATCCATATACAACTGTAGGAATAGCAGATAAAACTTGCAGAGTTGTATTAACAATATAACGCACTTTTCCACTCGCATACTCACTAATATATATTGCAGAAAATAAACCAAGAGGAACAGCAACTACCATTGCTACAATAGTTACAACTAATGTGCCAACCAAAAGTGTAGCTATACCGAAGCATCCTATTTTTTCTCCATTAATAGTCACTGCACTATGACTCCACTTTAAGCAAAATAAAAATTCTGAAATAGCTACTTCTCTAAAAAAATTAACAGATTGGGTAAGAATAGATAACATTATAAATAAAGTGATAAAAAACGATATAGCAAGAGCTATGGATAATAAAAGCTTGATTATCTTATTGCATTTAAAGACAAAAGCAAACATAAAAAAAAGTGACGCTATAGCGATAGAAGTTATAAGACAATTACTACAGAATATTAATGACCAGGTTAACAACCATATACAACTAAGATATAAATAAACTTTGACTTTATTTATTTGTTGAAATTTGCTAAAATAAAACAAAAGAACTAGTAGTGTAGGTATGAAAAGGATTGTTGTCACCGAATTCATCTACTCATATTCGAACCTTATTTTACGAAAATACAATTTTTAAGAGTAT
			TTAGTATATACAATGCAAATACCATTTGACAATAAAGTAAAACAAAATTAAAATAATTAAATACTTTTGTAAAAACAATGAAAAGAACTTTTCAACCGAAAAATCTGATAAGAAAACGCAGACATGGTTTCCGCTCACGTATAACAACAAAAGCTGGAAGAAAAATACTCAACAGACGTCGCTCATTAGGATGCAAAAAACTATGTGCATAGTCAAGTTATCAAGTATAAAAAAAAAGACTTCTCATTTGCTTTTAAAAATAAGCTAGTACCTAATAGTTTTTTTTACCATGGACTCTACATGTCACTATATGCGGTAAAAGAAAGAGAACCAGAAAGGTATATTGATACTATTAGAACAGGTTTAGTTATCAGCAAAAAAGGTGGGAAAGCAACAAAAAGAAACAAAATCAAAAGGCGATTACGAATGCTTGCTAAAATTAACATTTTAAATGCAAGTAATACTGGGTATTACTATATAATAGTAACTCACAGAAATATTATACAAGCAAGCTATAAAAACTTACAAAAAGATCTAACTGTTTGCTTAAAAAAAATAAAATAAAAAACCTCAATTGAGGTATTTACAACTATATTATTTACGATAACATGAGTAAAGTTTTTAAAGATAATTAATAGGTGCAATAAATGGTGGAGTACACAAAAGAGGTAAGTAATATAGGCTTTGGTAAGATGTACCAATCTTTATTTCTCCCTAAAGGAACAGGAACAGACTGGAGGTCAGCATTCCGTCAGCAAGAAGAATTATTAAAAAAGAAGGTAGCAGATAATATAACATCACCAGAAATCAGCAATTCTCCTTTAAAAGAAGGTAAATTAGAAGAAGTAGGAACAACACTAAATGATATAAAAAAAGATCAAGGATACATAAAAACAAGAAAGTTAAGATAAAAATACATCTATGCAACTCACAATTAATGAAGAAATTTTCATAAACTTGGCAGCGACTTACTCTCCCTTTTCAAGTACCATCAGCGCTAAAAAGTTTCACTTCCGAGTTCGAAATGAGATCGGGTGTTTCATTTTTGCTATAGCCACCAAGTTAATAAAAATTTCTAACTCAATTTAATATTTAACACTGCATACACGCATATAAAAAGCAAATAAACCAATCAGGCTATTAGTACTAGTTAGCTTCGCATGTTACCATACTTCCACACCTAGCCTATCAACGTGGTAGTCTTCCACGGCCTTAATTGGGAAATCTTTTTGAAGAGGGTTTCTTGCTTATATGCTTTCAGCAATTATCCCAACTATACATAGCTACCCAGCGATGCTATTGGCATACCAGCTGGTACACCAGAGGTATATCCATCTCGGTCCTCTCGTACTAGAGTTAGATCTTCTCAAATTTCCTTCACCCACGGCAGATAGAAACCGAACTGTCTCACGACGTTCTAAACCCAACTCACGTATCACTTTAATCGGCGAACAGCCGAACCCTTGGGACCTTCTTCAGCCCCAGGATGTGATGAGTCGACATCGAGGTGCCAAACGGTGTCGTCGATATGAACTCTTGAACACCATCAGCCTGTTATCCCCGGCGTACCTTTTATCCGTTGAGCGATGACCCTTCCATACAGAATCACCGGATCACTATGACCGACTTTCGTCTCTGCTTGGCTTGTCAGCCTCGCAGTCAGGCAAGCTTGTGCCATTATACTATTAAGCTGATTTCCGACCAGCTCTAGCTTACCTTCGCACGCCTCCGTTACCTTTTAGGAGGCGACCGCCCCAGTCAAACTACCCACCATACAATGTCCTAGTTCCAGATAATGAAACATAGTTAGATATCAAAAGTGTAAAGGGTGGTATCTCAAGGTCGACTCCATTACAGCTAGCGCCATAACTTCAAAGCCTCCCACCTATCCTGCACATTACATTTTTAATAGCAATATAAAGCTATAGTAAAGGTGCACGGGGTCTCTTCGTCTAACCGCGGGTCCCCCGCATCTGCACGGGGAATTCAATTTCGCTGAA
			TTGATGTTGGAGACAGTGGAGAAATCGTTACGCCATTCGTGCGGGTCGGAACTTACCCGACAAGGAATTTCGCTACCTTAGGACCGTCAGTGTTACGGCCGCCGTTTACTGGGGCTTCAATTCAGAGCTTGCACCCCTCTTATTAACCTTCCAGCACCGGGCAGGCGTCAGACCCTATACTTCCACTTACGTGTTTGCAGAGTCCTGTGTTTTTAATAAACAGTCGCTACTCCCTATTTTGTGCCACCTACTAATAGTTACCTAAAAGCAGGTTACCCTTCTTCCGAAGTTACAGGTATAATTTGCCGAGTTCCTTCAACATCATTCTTTCAACACCTTAGTATACTCTACTCACCTACCAGTGTCGGTTTACGGTACGGCCTCATGAATATAAGCGTTATTTCCTGGAGCTCCTTTTAAGCATAAGACAATCCAATAAGCCCTATACAAATACAAAACTCGTCACACTTAAGAGGTTCAGGAATATTAACCTGATTGCCATCGACTACTCCTATACGGACTTGCCTTAGGAACCGACTAACCCTACGCAGATTAACTTAACGTAGGAACCCTTAGGGTTTTGGTGAGAGTGTTTTTCACACTCTTTTACGCTACTTATGTCAGCATTCTCACTTCTGATATCTCCAGCAGTTCTTACAAACCCCCTTCACAGACTTACAGAACGCTCCGCTACCGCACCTATTAACTAAAATCAATAAGTACTCACATCTTCGGTATACAGCTTTAGCCCCGGTACATTTTCAGCGCAGAAAAACTTATTTAGACAAGTGAGCTGTTACGCTTTCTTTAAAGGATGGCTGCTTCCAAGCCAACCTCCTAGCTGTAATGGTTTTTCTACTTCCTTCCCCACTTAGCTGTAATTTTGGGACCTTAGATGGTGATCTGGGTTGTTTCCCTTTTCACTATGGATTTAGCACCCACAGTGTGTCTGCTATACAATTAATTATTGGTATTCGGAGTTTAGTTAGATTTGGTAAGACAGTGAACCCCCCTAGTCTATCCAGTGCTCTACCCCCAATAACATACATACAACGCTCTACCTAAATAGATTTCGCAGAGAACCAGCTATTTCCAAGTTTGATTGGCCTTTCACCCCTAATCACATCTCATCCAATAATGTTGCAACATTAACTAGTTCGATCCTCCAGTGTGTTTTACTACACCTTCAATCTGGTCATGACTAGATCACCTGGTTTCGGGTCTAATCCATAAAACTAAAACGCCCTATTTAGACTCGCTTTCGCTACGCCTACACCTAACGGCTTAAGCTTGCTTCATAGATTAACTCGCTGACCCATTATGCAAAAGGTACGCTGTCACCCTAATGCAAATCACTATAAGATCACTCTCATAGGAAAAACATAGAGCTCCAACTGTTTGTAAGCACCTGATTTCAGGTTCTATTTCACTCCCCTCCCGGGGGTCTTTTCACCTTTCCCTCACGGTACTTGTCCACTATCGGTCGTCAAGGAGTATTTAGGCTTGGAGGATGGGCCCCCCACGTTCAAACAGGATTCCACGTGTCCCGTTCTACTCAAGGATTTAAAAACTTTCTACTTATACAGGACTATCACCTTCTATGGTTACTACTTCCAGAGTATTCTAATTCTTATTCTTAAATCTCTAGCCTCTTCTGCTTTCGCTCGTCACTACTAACAGAATCTCTGTTGATTTCTTTTCCTTTGGTTACTTAGATATTTCAGTTCACCAAGTTCGCTTTACATATTATGTAATAACTAGCTTAGCTAGTTGGGTTTTCCCATTCGGAAATCTGCGGATCAAAACTTGCTGACAATTCCCCACAGCTTATCGCAGCCTACCACGTCCTTCATCGCCTCTTGACGCCAAGGCATCCATCAAGTGCTCTTAATAACTTACTTACTCGACTACATGCAGAATATGCAGAGTTAAATATTATTGAAATTAAACTGAGATTAAATTAATCCCTACCATAAAACTTGTCAAACATCTAAAAGCTA
			AATTAACTTTCTATATACTAGAAACTAACAAATAATATGTCAACGTTTTTTTACACAAAATATTTACTTATATTGGCAACAATATATACTTGTAATTCTAAGTAAGCAAAATTTATTATCTAAATAAGCGTTTAAGTAGGGTTATTATAATAAAAGTCAATGAAAAAAATATTTTGCAGTATAAAATACTTTAAAAATCAAGGTTGTTTAAAAGCGATAGTAAACATACAAGGTGTTTAAAGCATGAAAGGTAACCTATCCTTTATAAATGTTATTTCAAGTTTTATATGCAAGTTAATCAGTATGCTTAATATTAAGAAAGCTAAACAATTAGCTATAAATAAGTATAATACTTTTCATAAAGAAACAGCTGCACTCCTTAAAAAATCAAAAAATCTATTAAACACTAACATTGAAATTGGTTTACATCACTTCTATAATGGTAACATATCAGATGCAAAGCTGAGGTTTTGGCTAATCAGCGTATTTTGTTCTAATTTACCTGTAGTTTGGTATAACATTGGAAGATGTCATTTTGCAATGGGAAACACCAACAAGGCTTACACTTATTTAACAAAGACATTAAAACTAGATAATAACTACGAAGAAGCGTCCTACTACATAAAAAAAATGACAAATTTAGCACCTATTACAAAACTGCCTAAAAGGCTCATAAAACAATATTTTGATTACACTGGTAAGTACTTTGTTGAACATTGGTTGATTGCTAAACAATACAGAGGCCATGAGGTTATACACATGGTAATTGTAAAAACCTTTAACGATTTAACTTCCACACTTACCATACTTGATCTTGGTTGTGGAACTGGAATATGTGGTCATTTCTTTAAAATACACAATATTGGAAATTACATAATAGGAGTTGACATTTCAAACAGAATGCTAAATATTGCTAGAGGGTGCTTTATAAAGGGTAAACCTGTTTATAATGAGTTAATACACATGGAAATGACAGATTTCCTTAAACAAGAAAGGAATTGCTTGTATGATATCATCATCTTTGCCGAAGTATTACACTATCTACACGACTTTCAAGTAGAGCTGGAACTAGCAAAGAAATCTACGAGTAAAAAAGGAGTGATTATATGCTTAGTAAGAAGAAAGGAAGGTGAAGGTATTGACTTTGTAAATAAAGGAGATTACTTTCGCCACTCAGAAAGTTATATACAAAGTGTTGCAAAAGAAATAAATATGCAAATAAGCTATATGAGTTACTGTAAAATATATGGAAGTCAGGTTGATGGTATCTTATTTGCGCTACAGCATCTACAAAAAAAACCGGAAACCATAACTTAAAAATTACTATTGCTCAAAGCAGTTTCTATGTACAATAAAACAAAAGAGGAATCCATGAGTAATATTACTATTAATCACGAAAAAAATGTTAAACTGACCAGCTTTGGAAAAGCAGTTCTATTGGATAGGTATCTAATAGAAAATGAAAGTTACCAAGATCTCTTTATACGTATTGCTAGCTACTACTCAGATAATAAGGAGCATGCGCAACGTCTTTATGATTACATAAGCAATTTGTGGTTTATGCCTTCAACACCAATACTTAGTAATGGCGGCACTAACAGAGGATTACCTATCTCTTGTTTTCTTAATGAAACCGAAGACAGCCTACAGGGAATAGTTGATTTATGGAATGAAAATGTTTGGCTAGCTGCACGTGGAGGAGGGATAGGTAGTTATTGGGGAAATCTACGTTCAATTGGCGAAAGTGTAAAGGGCAGTGGTAAAACATCTGGGATTGTACCATTTATTGTAGTACAGAACGCTCTAACACTTGCAATCAGTCAAGGATCATTAAGAAGAGGAAGCTCAGCAGTTTACCTTCCTGTATCCCATCCAGAAATAGAAGAGTTTCTTGATATACGCAAGCCAACAGGAGGTGATCCAAATCGCAAAGCATTAAATATACATCACGCTGTAATAGTAAACGACGAATTCATGCAAGCTGTTGAAAGAGATTTAGA
			ATGGGATTTAATTAGCCCTCACAGTAACAAAGTCATTTCAACTGTTAAAGCACGTGATATATGGGTTAAAATATTAATAGCAAGAGTCGAAACTGGAGAACCTTATATTATTTTTCTCGACGCAATAAATAACAATAAGCCAGAATCTTACAAAAAACTCAATTTAGACATTAAGATGTCAAATCTATGCAGTGAAATTACTTTAACCACAGGTTATGACCATCTAAACAAACCACGCACTGCTGTATGCTGCCTATCATCAGTAAATCTTGAATACTATGAAGAATGGAAAGACAGTGAATTCTTCATAGAGGACATAATGCGCTTCCTTGATAATGTATTTGAGGATTTCATAAATAAGGCACCAAACGAAATACAGCGAGCAAAATATTCCGCAATGAGAGAGCGTAGTATTGGTCTTGGTGTGATGGGCTTTCATTCATTTTTACAGAGCAAAATGGTTCCTTTTGAGTCAGTAACAGCACAACAGGGGAACAAAAGGATATTTAAGCACTTGCGTGAGCAAGCAGACATAGTTTCTAAAAAATTAGCAGAAGAAAAGGGAGCATGCCTTGATGCTAAAGAAATCAATCTAATGGAAAGGTTTACACACAAGCTCGCTATCGCTCCAACTGCTTCGATTTCCATTATCGCAGGTAACACCTCCCCTGGGATAGAGCCATATGCAGCAAATGTATTCACACAAAAAACACTCACAGGTTCATTTGTAGTGCGAAACAAATTCTTACAAAAATTATTAGCAAAAAAAAATCAAGATAATGACAAAGTATGGTCCTCAATTTCAACAAACGAAGGTTCCGTACAGCATCTAGACTTTCTCAACGAGCACGAAAAATTAACATTTAAAACAGCATACGAACTTGATCAAAGATGGATTATAGAACATGCAAGCGATAGAACTCCATATATTTGTCAGTCTCAATCAGTAAATTTGTTTCTACCTCCTAATATACATAAACGCTATTTACACAAAATACACATGCTTGCTTGGAAAAAAAATCTAAAAAGTTTATATTACTGTAGATCACTGTCAATACAAAGAGCCGACAAGGTTTCACATGATATATCCGAAAAAAACGAAATATTACACCAAAAAACAGATATTGATTATGATGAGTGCTTATCATGTCAATAAATGCTGCATAAAAATCCCGCTGAATTTTTAAAATCCATTCCAAAAGACAAGCGCGTAATGTGCCTCGATATGGGGAAAAAACAAATAGGAATAGCATTTAGTGACAAAACGCAACTCATAGCTACTGCTCATAGCATATATAATAGAAAAAATATAAGCAAAGATTTAGGCTACCTAAATAGAGGATTCAAAGAAAATGAAGCTGGTTCAGTAGTAATAGGGCTACCACTAGAAACAAATAGAAAAAGAAGTGAATGGTATGAAACCATCATCCAGTTTGCAACCAAAATGATAAAAAAATATAAAGGAAATATATATTTGCAAGATGAAAGCTTATCAACATTTATTGCAATTCATACACTAAAGACTGCCGGAGGATCAATCACAAAATCAAAAAAAATAGACGATAAAATCTCCGCATGTATTATTTTACAACGAACGCTAGATAAGATAAATGCAATTAAATAGTTTTTCTATAGCTAAAAAATTCCTATATGTTATACTGTAATAGTATCTTAACTGTAACACGTAGTAATGGAACTCATCACTTCAAACCATTCCTTAGGTTATCACTCAAGCAGCATCAGTTAGTTTTATATACACAAGCGCTCATCACCTTTACTAGCATTCATAGTGTTCAAAGTTAACTTCCGTTAACACCTTGCTAATTCTAGCTACATCTTAAATTTCAGCTAGAGAAGCTTTGCTTATATTTTCTAAAAAAACAAAATAAGAACATAATGCTTTTTCTTTTTTCGTTACCAACGCTAAATACTTTCTCTTAATTATGAACTTATAAACTGTTTATCGCGTTTTTTTCTATGTGAAGCTATTGCAAAACGAT
			GAGCTTCATTACGAAGCAATTGTAAGTAAAGCATGACCTTGCTATCATTCTCCAGAGTAAACTCTTCCTTACCTAACATATAAAATCTCTCGTTTCCCGCATTGCGATAAGTACCCTTTGCCATACAAACAAAAGGAACATCTATTTTCAATATTTGCAACACATTCTGCACTGTGGAAACATGCCCAGGCCCGCCATCAATTAAGAGAAAATCAGGGATTATGTCCTTTATCTTACCGGAAAAACGCTTGGTTAACACTTCCCTCATCATTTTATAGTCATCACCTGAAATTTCCCCTTTTATAGTAAATTTTCTGTATTCACTTTTTAAAAAACCTTCCTGTCCTGCAACAACCATTACACCAATTTGGTGACTTCCAGATATATGGCTATTATCATAAACCTCTATACGTTTTGGAACATTTGGTAACGAAAAAACTTTACTCAGCTTTTCGAGTTTCTCTAGACTATCTCTACAATCAGTAAGCTCTCGCTCTAAGCTATATTGAGAATTATTAAAAACAAACTCTAATAAATCACGTTCTTTATTACTCTTTGTGTACAAAACCTTTATTGATTTGTGAGTAATTTTACATAGTGCTTGCTCTATAATTTTCCTATTTGTAATAAAATCTGGAATATAAATTTGTACCGGAGGCACATTAACTGAGTTATAGAAATTGATCAAAAAAGTAGACAAAATTTCATCATCTGGATGATCATTACAATTTTCAGCAAAGTAAGAAGTACTTCCGTAGTTTTCTTTATTTCTGAACGATAACAAATTAATACACGCTGAATCTTCTTTACGTGCAATGCTGAAAAAGTCTGCATCTTTTTCAAAAGAAAAATCCATTGGCTGCATTTGAACTTGCTTAAGCAGCTTTATCCGATCTCTATATACAGCAGCAAGCTCGTAGTTCTGCTCATTGCTATACTTTTTCATTATAGAAAGTAACTGCTCTTCCACTTTATTGTTTCTCCCAAGTAATGTATCCCGTGCTTGTTTTGCTGATTGGCAGTAATCATCTTTTGCAATTTTACCCACACATGGTGCTGAGCAGCGCCTAATATGATACTCAAAACATGGCCTTTTTGTTGAGGAGAACTTTTTATCTGAACATCCTCTCAAGAGAAAAGCTTTTTGCAATGACAATATAGTTTGCTTAACAGCAGTAGCAGATGTAAAGGGACCATAATAATGAAATTCACCCTTTTTAAGTTTGCCTCTATGTTGTGCTATACTAGGATAATCATGTTTGGAAATTGTTATATAAGGGTAAGATTTTCCATCTTTAAGCTTAATATTATAAGTAGGTTTTAGTGACTTTATTAACCGCGACTCAAGAAGCAATGCCTCGATTTCATTCTTAGTTAGAAAAGTCTCAATCTTAACAATCTGTGAAAGCATAACCTTAACTCGTTCAGAAAGGTTTCCAAATCGAAGGTAGTTAGATAATCTTAATTTTAAGTTTTTTGCTTTTCCAACATATAAAACCTTACCCTTCTCTCCAGTCATTTTATATACACCGCAAGACTGCGCAGATAAATCAATTTGCTTTTTTATTACCTGAACATTTACGATATAATTCATTGCTTAACTTGTATAAGTTTAAAACATGCCACTGAATGAAAAATGGAAATAACACTCGCAAGCAAAGAGAATCTATTTTCTCTTAGCTTATCATAAGCACAGTTAATCTTTACATTGTCCATAAACTGATTGATAAGTGGAAGAAATCGATTAAGCTCATCAAGTGCTGCACTGAAGTGATCATTTTTTATTGCTTGTTTAATTCTTTCATAAACAGCTACAGCACAATTTGATAGTGCTATCTCCTTATTGTCAATCAAAAACTCTTGATTATAAGACGCGATATAAGTAGTATTGTCATTTTTTTTTGCTTTGCTAACTATATTACTCACCCTTCTATAAGTATTCAGAATCTGCTCACCTTTAGGAGTACTGAGATAACAATCTAATATAATAGTTTGCTTTT
			CTGCTGTCAGTAGATCATCAATATCAGTTTTATATAATATTGAATCTATAACATCTTGCCTTACACCTTTATTTTTTAAAATAACCCTAAATCTCTTTAAACAAAATTTAAGCACAAGTTCTAGAATCTGCTCCCTATTTAGCTTATTAGGTTGACCAACTGATGCTGCATCCCCAGCAAATACAAATTCTAAATATAAAGATACCGACTTATCTATCAATAGTCTGATTGGAATATGCAAATTATTCTCAAGTATCGTTCTAATTATGCCAATTGCCATTCTTCGTAAACCAAATTGATCATATGAACCTGAGATCTTTTCACCTGCTGCAATCAAACCAACTAAACTATCTACTTTATCAGCAATAGCCACAACAATCGCAGTAGGGGATCTAGGACATTCTTGCTCTGGTCTAACTGGTTTATAATGTTCAGTTATAGCTTCCACTATTTCTTTATCTTCTTGAAAATAAGAGGCATAATATCCACCCATTATTCCTTGTAATTCTGGAAATTCTCTTACCATTGATGTTGCGAGATCTGCCTTTGCCAAATATGCAGCATGCTCAACCTTAGTTAACGAAGCATGCGGAACATACATGGCTATATACTTTGATAAAACCATAATCCGCCTTACTTTTTCTCCAACATTACCTAGATAAGCATGAGATAATATCGAGTCTAACTTTCTTACATAATAATCAAGATTTTCCTTTCTATCTTGAGACATCAAAAATTGCGCATCAGCAAGACGTGCTTCTAATATCCTTTCATGCCCTTTGATAACTTCATCACTGCTGACATTGACAACAGTAGCAAAGTGCGAAATTCTCTTTCCATTACTCAAAGCAAGACATTTTTGTTGTGTATTAATTATACTAAGAATTGCCTCTTTTGGCAATCCAAATGACTTTTCATGATTTACTTTACCAAACAGTACAACTGGCCACTCTATAAGCCCCGTTAATTCATCCAATAAATAATTATTTTCTTCAAGTTGTAAATTCTGCTCTTTTATGAATTTATTAATCTGATCCAGTATGAATTGCTTTCTTTTATCTTGCTGGAGAATGACATTATTTTTTTTTAGTAACCCAAAGTAGTCTTTAGGTACTTTAACAGTAAGCATCGCGCCACCTGAGAGAAATCTATGACCATAAGTTGTGTTACATGCCGTAATCCCTGCAAAAAATACAGGGATTATCTCGTCATTTAAAATGCATAAAATGTTTTTAATTGGTCTAACCCATCTTTCTTTTCCTTTGCTCCACCTCATGCTTTTCGGCCAAGAAAAGTCTTTTAGCATTTTTTCCAGTTGATTTTTAAGAAATTCTTTGATGTTAAATGAGCTGCTTTCTCTCTTAATGAAGTAAAACTCTCCATCATTTACTTTTCGAATAAGTAAATCTTTTCTATCTTTTTGATATTTTTTTAAAAAACCTTCGATGGCACTTTCCGGTGCACTGACATTTGGTCCACTAATTTTGTTATTAGAACCTTTCAGCTCTGAAATATTTATATCACTAACAAAAAGAGCAATGCGACGTGCTGTCACAAAAACCTCTATAGAGGCAAATTTCACATTATTTTTATTGAAAGCATTAGTAATATAACTCTTAACTTGAGCTACAGCTAAACTTTGCATTCTTGATGGTATCTCTTCTGAAAGGCATTCAAATAATAGTTGCGATAACATATGCTATTTACTTATGTATAACTCACAACATTTTTTTGTTAGCTCCCTTACTCTGCTAATATATACTGTACGCTCATTCACATCAAGCACACCTCTTGCATCAAGCAGATTAAGTAAATGACTAGTTTTAACACATTGGTCATAAGCTGCTACCGGCAATTTTTTTTCAATAAGGAATTGACACAACTTTTCCGCATCTTCAAATTGCTGCTGTGCTACTTCAGTAGTATAATAGTTTAATGACAGGCAAGAAAATTCATACTCTCTTTGCTTAAAAATATCTCCATAAGTTACACCATTGTCG
			TTCCAAGTTATATCAAAAACATTATCTATACCTTGTATACACATTGCTAAACGTTCCAGCCCATACGCTACTTCACCAGGAATTATTTTACAATCAATGCCTCCTACTTGCTGTATATAAGTAAGTTGTGTCACCTCCATTCCATTGCATATAACTTCCCACCCAAGTCCTGATGCACCAACACTTGGATTTTCCCAATCATCTTCAACAAATTGAATATCATATTTCCTTGTAGATATACTAAGAGCCTTTAGGCTACTCAAGTAGATATCCTGCAAGTTATTTCCAGAAGGCTTTATCACTACCTGGTACTGATGATGTTGATATAGGCGATTAGGGTTGTCACCATAGCGCCCATCTGCCGGTCTAACCACTGGTTGTAAATATGCAACCTTCATTGGTTTTGCATCAACCGCTGCCATAGCTGTTGCAGGATGCAATGTTCCAGCTCCAATTTCAGACGTATATGGATAAAGTATAGTACATCCTTCACTAGCCCAAAAATCTTGCAATTCTTTTATTATACTTTGTAGATCCACATAAACTGCACACTTTTTACACTAAATATATAAGCAAATATGTATACTATACAATATTTATTTTTCTGTAGTGTCACACAAATAGTAACCTAAAACTGCTGAGCTTTCTTTCGCATACTGAATTATGCTTTTATTTAGAACAATTGCATCATGCATAGTTAAATCACAGAATATAAATGCAGTCAAATACAGCAAAATTACTGCATAAAACGTATGAAAAACCCCCTCAAACGTGATTGATATTGCATTGTTATAATTAAGTTGTATCGAACTTATTGGCCAAGGTTTTATCACTTCCACAACATTAAAAAATGCATAAGGTATCATAAAGAAAAAGAACAAGTGCACAAAATTATTAAACCAAGACGAACATTGAAATATTTCTTTACATATACTTCCATACAATCTACTTACAGCATAATAAATTGACATTATTGCTGGCATCGAAACCGCAATAGTCAGTACCTGCCCTGACGCTATTTGTATCACTATATTCTCGCTACTATTTGCCGAAGGGTTTTGAATATGGAAAATAGATATCCCAACTAATTGTAGTACCGATATGCATATCGCTAACTTCGCAAAAATAGCAGCTATAATTATACCTGAATATGGCATCTTATATAGTATGAAATTGATTCCGTATACGAGAACTAATATAATATCGGTAATAAGTAATATTAAAAAAGAAGACCAATAGTTCTGCCAATTCGGTAAATACCCTACCCCTAAAAAAGAGCTTATTACTTTAGCAGGAAAAACTATACCCAATACCTTTTTTAAGACTGCCCAAAAAACTTCCATATCTTAAATGATACTTAGCTAATGGGTTATACTTTATTGCAACATACTTATCAATAGATCAAAACCATATTAGAAGAACTTAAATAGGTATACTATGATAGAAAAACTTACATTAGAAACTTAACAATAGCATAATCAATAAACTTCTCAGGCCTTTAGCTCCTTAAATACTGCACTTGCTCTGTCCAGCACAGAATCAGGAAAACCAGCAAGTCTTGCTACATATATTCCATATGACTCATCTGCAATACCCTCAACTACTTCATGTAAAAAGACGACTTTTCCGTTCCATTCTTTTACTTTTACACAGAAACATTTTATATTTTTTAAATATTTACCTACTTTAGTTAGTTCATGATAATGAGTTGCAAAAATAGCGCGGCACTTATTTACATCATGAATATGTTCAATCACCGCCTGAGCGATAGATAATCCATCATATACTCCTGTACCTCTGCCAATTTCATCAAGTATCACTAAGGAACGTTCTGTTGCCTGATTGACTATAGTTGCTGTTTCAAGCATCTCTACCATAAAGGTGGAATAGCCAGCCGTTACATTATCTGTCGCACCAACTCTGCTGAATATCTTGTCAACTACTCCAATGTGCGCACTATCTGCTGGTACAAATGAACCCATATGAGCTAGAATTGCAAT
			GAGAGCATTTTGCCTCAAGAAAGTACTTTTCCCAGCCATATTGGGACCAGTGATTAGATGCATACCAACTAAATTAATACTATTTGCAATAAATTTACCATCAATTTCAACTACTGGATGTCTTCCATTATAGATGTTGAATTCTTTACTATCGTCAATAATGGGTTTTACGTAATTATTTTGTACTGCGATCTCTGCAAATGAAGTCCTAACATCCAGTTTAGCTAAAGCATTTGCGGCAAGAGCAATCTTCTCAGATTCTTTAGCGATTTTACTGCATAGTTCACCAAAAATTTTTATTTCCAAGTTAATTATAGCGTCACGCGCTGCAAAAATTTTATTTTCCAATTCCTTCAATTCACTAGTAGTATAGCGTATGCTATTCGCTAAACTCTGCCTATGAATAAATATATTCGAAGTTAACTTATGACTCGTTGACACTTCGACATAATAACCAAGTATATTATTGTGCACTATTTTTAGTGAGGCAATACCAGTCAGATCGCAATAAGATTTACGAAGCTTAGTTATCAGTTTATTAACATTATTGAGCACATAGGATAACTCTGATAATTCTCGATTATACTGTGGATTAATAAACCCACCTTCTTTTATCGAATTTAAGTCATTATCAAGCACAGCATCGTTTAGAAGCTCAAATAATTCTTTATGATTGCCAAGGCTTTTATGTATTGCACTCAGTTCATCTTCACCTGGTTTTACTGTCATTCTAGAGTTTGATGCTGAAATCTGTGTCTTAATCTCAGCGTTTGACACTGGGATAATATATCGTCGCAAGAGAAATTCATTCTTGCCGGATTCAATTTTACATAAGAACTCAGACAACTCTAACGTTTTTCCAAGACCCACTTTCAATAAATTAATATCTTTTGGTGAACCACGCCCTATCACCAAACGCGACAACGACCTCTCAATATCTGGAATACTAGAAAGTATTTCTCGCACCTTTTTACGCAACTCGTGGTGATTTACAAAAAACTCAACAGTGCTAAGCCTTAAATTAACCGCTTTAGAGCAAGCAAGTGGTGATGCGAGCATTTGTTTAAGCAAACGTCCACCAGAAGCTGTAACTGTGTGATCAATAACTGAAATTAGTGAACCTTTTCTTTCACCAAACTGAGTTGAAAATAATTCAAGATTTCTCCTTGCTGAAGCATCGATGAGCATAAAACTTTGTTGCTTTTATGGTTTTGGCAGTTCAAGCCTTGGAATACAACCTTTTTGAGTTACTCTCACATATTCAAGCAGCACACCGCAGGCTATAACCTCCACTTTGCTAAAATTTCCTATGACCCCAAGTTCTCTAATCTTATAAAATTCGCACAACGTTCTATAGGATTTGTTATACTCAAAAAAACTCTGAGCATGTTGTGTAATTGATATTTTATAGCTTTTTAAAATTGACCTGATTTTCTTATCTTCAATGAGCTTTTCAGAAATTAATAATTCCTTTGGTGATACACGTAGCAAGTCATTATCTAAAGCTTTCAAATTCGTTATAGTGTAAAAAAACTTTCCTGTTGATAATTCAAGCCAACCAATAGCATACTCTTCATTTTCTTCAACTATAGACGCAAGGTAACTATTGCTTTTATCTTCCAATAATGAATCTTCGATAATTGTACCTGGAGTGACAATTCTGACTACGTCACGTTTTACTATAGATTTATGGCCCCTTCTTTTTGCTTCATTAGCAGTCTCTAACTGATCACAGATTGCTACTTTAAACCCTAAATCTATTAGTTTATGCAGGTAAGATTCACTATTATGTGCCGGGGCTCCACACATTGGTATATTCTGTCCACACAAATTACCTCTTTTAGTAAGTACTATATTTAGTAGCTTTGCAGCTTTGATAGCATCATCAAAAAACAATTCATAAAAATCTCCTAGCCTATAAAACAACAAATGATCTCTATATCGAGCCTTCAAGTTCAAATATTGTTCCATCACAGGAGGGTTTTTTTCTTTTATGAAAC
			TCATAGTATTTTTTAATACGCTATATTAGCAATAACTTCAGATTTATCGTTATATATAAATAACATAGAACTTAGATAGAAACCTTTACACATACAAAAATAAGCTTTTTAGAAATATATAACGGATTTCTTGTACCCTCCTTTTTTACAAACTACACTAAAATTATATGAAATTTAAACTCTTTGAAAAGCCTAAATTGCCATTTATTACTACATTAGGTTATGTTAACAACTAGGAAAAAATAGAAAGGCCTCTCTTATTATTATTTTTAACTTTTTTGAAAAATAATATACGCTATGAAAGTAATACGCTAAGTTGAATAAGTTGATATTAAAGGATCACTTCCAGGAATAGTTGTTAGAGCATTCGATGATCATCAAATATTCATACACAATTCCTTGTTACCAAAATTAAAATGGGGCAACAATTTAATTAATAGTCCTTCCAAAACAGATCACATTTTTGGTATGTTCTTCTCTAAAAAAGAAGTAAATTGTTTTAATCCTCATCCTCTGATGCGGCCTTTTATAGCTCGTGAAGAGCTTTTTAAAGCAAAACATCGAAAAACTTAAAGTTCTCTCTCTTAGTAAAATTTTGGCCCAAGGAGGAATGCTTAACATATAATTATATGTGTCAGCATTTAATTACGGCTAAAATATTTATAATCTCTCTCACTATTGTTTTAGTTAATTAAAAAAAATCCACGAGAAAAACTTATGCAGTGTAAGAGACTCTTAAAATAACTCCAGAAAAATTTTGCTGAGTACAAAGTTAGATTAGGAACCTAAGGTTGTACATAATCACAGCACAGTATATGCTACCAACACTAAACAAACTGATGAGTTCCAAAACTCCCTTAAAAAGTTTTTACATAAAAGAATATTACCACACTTATGCACACAGCCTTATGCTATTATTGATTTGAGATAATTTACATCCTCTCGAATGGCAACGACGTACAACGTCTACTTATAATATTACTCCTTATTATAAAGAAAGTTATTATTAACGCCATTATTATACCTAAGCGCATTCTTCTGATATCACAAAAAGCAAATACTATAAGCATCAGAAGTATACGTCATGATTAATTCCCTTATTCCTTAATAATATAAAACCACAATCATCCAATGCATCATCAAAAGTATGATAAATTAATAACTTAATTATAGATTGACAAAGCTCTAAAATTAAAGAAGTTATAAACATCACAACAGGATATCTATCTGTAAATCCTTACTTTATACTATTACTATAAAGAAAATAGTTGAAAACTTAGATATTTACACCAGCCCAAAGAGCAATCACAAACTTGAAGATTTAGATATTGCCTCCCAAACTTACTAGAGAAAGAGAAATCAAGTTCATTATGCAACCGACATTTTAAAATTGCAGGAAAGTTAACTAGAGAATTACAAGTATTTTGATACCTATCCCTGATACGTGCTTCAGTGATCATAATATCCAGTTTTTGATCGTGTTTTTCTACTGGCAAACTTTTATAATATTGTTTTTCATAAGCTACACCTATAAATATTTTTCCAAATGGTCGCAATTCTTTTATCACAGCATCATACCAACCACCACCAAAACCCAGCCTATTAAGATACTCATCAAAAGCAATAACAGGAGTAATTATTATGTCAGGAACTATGTTGCTTCTGTCTATTTTATTCCACTCCTTAAATCTTGGTGGCTTATTTCCATCAGGAATTGCTACTTTATAACCTAAATTAAGCAAACTATGCATCAAGGGCACAACATTTATTTCTTGATCAATTGGAATATAAGCCGCAATTGTTCTGCCTTTAACGTAACTTAAGTTTTGATCAAATAGATTAATAAGAAAATTTGCTACATTATTAGAATAACTCTCATCAGTGTTTTTTCTTATAGCCCTATATTGTTTCCTTCCCTCCTTTTTCCGCTGTTTAATATCTTTGAGCATAATCTATCCACTTTGCAGTGAGCTTTTCTTGCAAACTGTTTTGCTTCAAAC
			GCTCACTTAAAAAATCAAAGTCAACAAAATCCATATTCTGGTCTTGATTAATGCAACTATAAACAAAACTCTCTTCTCCTGTTTCCAGGTTTATATGCCGTTGCACACATTGAGCGCAAATTCCTTTCATCATACACTGCATAGGAGAATTAATTGACGATACTGCCACGTGGTCAGATTTCAGATATGTCTTTAAAACTGTTTTCCTAGCTTCATTTACAGCTTTCATCATTTTATCAGAGCCGATAGTAATAATTTTATCTATAGCACCTAAATCAATCGTAGTATCACCTAATATTCCCTGTTGATAAGAGATTATCGCATTAACTATATTACCATGAAAAGATTTGTCTTGACTTCTGCTTGTTTCTATCCACCCCTCTTCACATGCCCAAACCACCGTATTCGACGCATATTCTATCAGTGCTTGTTTAAATAGATCATTTAATTTTTTATAGCCAGCAAAGTACAGAACCTTATTATTATTTTTAAGGTATGCCTTTCCTATTGGGAATAACACTGCATTTCCGACCCCACCACCGATTAGCATTATGTTTTTCATGTTTTTCCTTCTATTTTCCTACATGTGATACGGAAAAGGGGGGATTCGAACCCCCGGACATATCTTTATATGTGCACGCTTTCCAAGCGTGTGCTTTAAACCACTCAGCCACCTTTCCACATACTATATAATATTAAAAGTAGTACCATTAAGCAAGTTCAGTTATAAAAACTAGGTATATAAGGTTCACAACAAAAATTTACAATATTGTTAAACTTACTTTCACGTATTGAAAACATTCTATCGCAATTTACGAGTATTAAATATTATTCATCTCTGGCAAAATCTGCTATGGATGTACGGTGAATAATGCAATTACTTTATCCTTATACCTTTCCATACAACTTCAAATTCTGCGTGTAGCACTGAATTAAAGAATTTAACCAACTTCAACAATAAGTCCCTCTGTTTAATACTACTTTGCCAGTTCCAAATACAAATTCATCTTTTTCTGGCCAAAATCCCTATTTATAACTTACAAGAAACACCTCAAACTTACAAAAAGTTGCACTTCTCTGATAAAATATCTTCTTCTTTCATATTACCACTATTTAATATTCCCTTAGTTTCTAGGCTATCAGCCTTTAAATCTACATTCAGTATTATGCTACTAGTTATAAATCAACTTAAAGATTTATAAAACATACTATTAATGCTCAAATTCTCATCATAATCAATGAATCTTATTATTTTTCTATTATAAGCATTGATCTTTCAGTAATAGCAATAGTAAACAATTCCCTAGCTAAATGGGTTTTCAATGTAATTTGCATAGGTTCCTTCTATCTAATCATCTAATCGATTAAACTTGAAAAACGGACGGCAAATAAGATATTGCCATAGTAACAAAAAATTATAGAACACTACTTGCAAAAATAGTATATCAAATATTACATAGTTCAATAAGGACAAGATCCACGTGAAAATATACAGTATAACACTGAATAACAATAAAAGTAAAAGAAAGTTAAATATCAATATCATGCACATTAAGTGCATTATTATTGATAAAATCACGGCGTGGGTCAACCATGTCACCCATTAGCACTGAGAATATGTTATCTGCCTCTTCACAATTTTTTATTTCAACTTTTAGTAAAGTCCTAGTTTCCGGATTGAGCGTAGTTTCCCAAAGCTGATCAGCAATCATCTCGCCAAGACCTTTAAATCTCTGCAGAGTTAAACCTTTTTTGCCGTAGTCCATCATCGTTTTTGCAAGTGCACTCGGAGATTTAACCTTTATTTCAGTTTCTTGTGATTTTAAAAATGAATCACCATTAAATAAGTCAATTATATCATCAAGATAACTGAGTATACTAAGGATTTCTTTACTTTCAAGTATGCTAAGTGGAAATACATACTTATCTGCTAATCCTTGAAATAATTTAGAGACATAAACTTCTTCACCTTTTACTTCTACTTCCCAAGTATATTTACT
			ATAGATCAACTTTAAGTATTTTAAAATCTCATTAGTAGATAATAAAGCATTTTTCTTACTTAAAATTAGTAGCGACTCTAACAGATTTTGTGGTATTTCTCTGTCATAATTTTTACTAATATTTGAAATACTAAGGCATTTATTCAAAACAAAGCGTAAATCCCTGTTTATACCATTTAATGTTAATTTTTTAACTGCTGAGTTTACTATATACTCTTCAAAGGTTTTATCATCTTTGATATAAGTATCTTTAGCATTTTTTGTAACTTTATAAAGAGGAGGCTGTGCTATATATAAATATCCTCTTTCAATTATTTCACGCATATATCGAAAGAAAAATGTCAAGAGCAGAGTTCTAATATGTGAACCATCAACATCCGCATCTGTCATAATGATAATTTTATGGTACCTAATCTTCTTAATATCAAAATGCTCATTTCCTATTCCTGCACCAATTGCCGTAACTAAAGAACCAATTTCTGCAGATGAAAAAACACGACCAAGTCCCACACGTTCTACATTTAAAATCTTTCCTTTTAAGGCAAGTACTGCTTGTGTTTTTCGGTTACGACCCTGCTTTGCAGAGCCACCTGCAGAATTACCTTCTACTATAAATAACTCTGATAATTCAGGAACTTTTTCCTGACAATCAGCAAGCTTTCCAGGCAGAGTTACAATATCAATATTGCTTTTATTTTTAACTAACTCTCGTGCTTTTCTTGCAGCTTCTCTTCCTTTGTCCGATCTGATAACTCTTTCTACTATACTTGTTGCTAATTTTGGATCAGTTTCAAGCATTGAACTTAATTTATCAAAAACTATGTTTTCTACAACTGTACGCGCTTCAGAACTAACCAATTTGTCTTATGTTTGTGAAGAAAATTTAGGTTCAGGCATTTTGAGAGATAAAACACAAGTTAATCCCTCTCTAATATCTTCCCCAGTCAAATTTACTTTCGCTTTTTTTAAAAAACCCTCATTAATTGCATAATTATTAATACCCCTAGTTAATGCAGACCTAAACCCTGCCAAATGTGTACCACCACCCCGTTGTTTTATATTGTTTGTAAAGCACAGCATATTCTCGTAGTAGGAGTCATTCCACTCCATCGAAACTTCTATACTGATACCAAGATCTTTTGCATCACCTCTTATACTAACAATCTTAGTAACATGTATCTTATTTTTATCTAAATATCGTATAAAATTTGCTGTGCCAAAATTACCTTCAGATTGCCTACTACCATTAAAGTAAGATTCCATACATGGTCTGCTGCGTAAGTCACGCAAAGTGATGTTGATATTCGAATTTAAAAACGCTAGTTCTCTGATACGACCTTCAAGAGTGAAGTAGCTAAAATTAATGTTACTAAAAATTTCTATTGATGGCATAAATGTTACTTTTGTTCCTCTTTTGTTTATGTTTTCATTCATCACCTTTAAGGGTTCAATGGACTTACCATTTTCAAAACGTATAAAATACTCTTTCTTGTTGCGCCAAATGGTTAATTCTATCCAGCTTGATAATGCATTTACAACCGAAATCCCAACACCATGTAATCCGCCGGAAACTTTATAACTATTGTTATCAAACTTACCACCTGCATGCAACTGGGTCATTATTACCTCCGCTGCTGACATTCCTTCTTCCTCATGAATACCAGTTGGAATGCCACGACCATTGTCAATCACAGATACTGAACCATCCTCATTTATGCTAATTTCAATTTCATTACAATACCCAGCTAAAGACTCGTCTATCGCATTGTCGACAACTTCATACACCATATGATGCAGACCAGATCCATCATCAGTGTCACCAATGTACATACCTGGACGCTTTCTTACAGCATCAAGACCTCTTAAGACTTTTATTGCATCAGCGTTGTAGTTATTTTCCATGGAATTGCTTTATTTATAAATATTAACTAATATTATATTTGCACGTACTAATTAGCAACATTTTTAAACTGGAAGAAAAACTTTCAGCCGTAATACAT
			AAATAAAGCATACTAAATTACCTGTACAAAGAGATTTACATACCATCTTACAAATCTTTTCTTAATCTTCTTTTAAAAAGTTACCGAGGTTTTTCTTAGCCATTAAAAAAAATCTCGCCCACCACTTCTTTACAATTCTCCTGGTCTTCCGTTGATCTAACTTAATAATTACTGATGAACATAAGCCAAACAAAGATTAAAACAGTTTATCTGATGCTCTACCTGTATGACATCGACTTTAGTTACCATAAGTTGTGGATATACCTATTATATAAGAACTTTGACAAGCATATCCTCTTCATTTTTTATATTTCCCATTCCTTAAAGGAACTGTTTAGTCTTCCATCCCTGTGCTTTCATTATTGCAAGGTTTCCAACATAAAATGAATGCTTTAGCGTTCTTCAAAATTACTCCCCCTATCCTATTGATAAACCCTCAAACACTTATGTGCTTGAGATTTTTAATCCTTTTTAAATTCATCAAGTGTCAGTCATATTTCTTCCAATTCACCTTACTGCGCATAAAATACCTCTTAACTTAGATGCCCTTTATATTATCTATGGGTTTATCAATACTTTAATTTATACTAAAACTATATTTAGATCGTGAATGGTTTGTACAATAAAAGAAAGAACATCTATTAAAATCTTGAACAGAAAGTGTATTTTTTCAATGAGCATCCAACCTTAGCAAGTTGTAAAAAGAATATAGACAGCGCTAAAAAATATATAAGAAATAATGATAAATAAGGTTAAAATAGCCTTTAATATTACCTTAATGATATTTCAGGCTAGAGGCTAATAATTTTATTTCATTTTTCTCTTGGCTTTTAAAAAAAGCTACTAAACTTTTCTAGGACAATCATCAACAGAAGGAAAAAGTACTGTACTATTACTATTTCTTTTTGTTACACCCGTTTTGAGTTCGTATATTAAATATTTGATAACCCTCTCCCTATTTTCCTATCATTTTCTACCTGAGCATACTATCTAACAGACAAAAAATAGAATTTATCCAACATTATCTATACCTTCCAGTATTCTCTCTATTATTAATCAAAGTCCGTATTACACTTTTATTTCTGTACAAAACAGCAAAAAGAAAAGAAGTATATTACTCAATGCTTTTTTCTCTTTACATTAATTTTGTTGCATCACATTTAGCTAGCAATTCTATAAATTCTGGCATATTTTAAAAATTATAAGGTGCACTGGTGTTAAATAATTTTTAACACTTTTTTTAAATTTTTGTATCAATACTTGCTCTGCTTTTTATCAACAACTCCCCTATTCCTAATAGTCTACATTCGACAGTAATGCATAGCAGTGTACGAATTATGTTTGTAATCATCATTAACATTCATATCATACTTTGTTAAAGTTTTATAACTTCAACATTATTCTTCTAAATTATCCATAAGAAGAACATATCAACCTTTACTATGTACATTAAGGTTTATTTTTAAAGCAGATAAATTCTTTTGACTAACTCCTCAATTATTATCTTTAACTAACTTTGCTCATTTTTCCTTCTACGATATCAAAAAGCAAATTCAACTATCATAAGGACTCTCAAGTTCCTCTGAACTTGGCTTTATCTCTTGTGCCCTCTACTTTACGAGCAATACCCTTCTTTCCATTTTCTTTACTATACGAGATTGCAAACATATTAATCCCATATATTACCAAAACTTATTATTAAGTTTTCATTAATACTATACTAATAAAATTAAAGCTCTAATTAAATAACCCCGGCAAATATGGACTACCTTAATCAGCTACACAGTAGGCAAAAATTCTTTAATGGTCTGAAATAAAATTTCTAATGAATGATCGTCAGACATATCATGTTTTGCTGATTTCGTCAAATGCACTTCAACATCAAGTGATTTGATTTTTTTAGCTAAATTTAATGAAGTCTGATAAGGAACATCTTTATCATTAATACTATGCAACAAACGCACAGGAGAATTTATGTCTATTCTTTCTTTATTTAAAAG
			AAGGTTCTTCCTACCATCTTCTATTAAATTCTTAGTTATTTTATATGTACAACTCCCAGAAGTAAAATCTACTACATTTTTAGAATCTAATTCTTCTTTTTGCTTGTCTGATAACTGCTTGAATATTAAATCTTCAGTAAAATCAGGGGCAGATGATATACCAATTAACGCTGCAATCCTTTCTGGAAATTGAAGAACAGTGAGCAACATCATCCACCCTCCCATACTTGAGCCTATAATTATCTGTTTTCCACTGGTTAATTCATTAATAACTCTAGCACAATTTTTTTGCCAATCGCTTATTGTATAATCAATAAAATTTCCACTTGAAGAACCATGACCAAAATAATCAAACAGTACAAGCTCTACATTGTTTTCTTGACAAAATTTATAAATAGCAGTTGCTTTAGTTCCATTCATACTGGATGCAAAACCACTAAAAAAGGCTATAGAAGCTTTTCTCCCTTTCAACTTTCGATATGCTATATACTTACCATCTTCATCAAATAATTTACAGTAACCCATATTATTTTGGTAAATCAATCGGGTTATCACTTAATCCCCGTAAATAGCTGACCAAGTCAGCTATTTCTTGTGGGTTAGAAATACCTGCAAATGCCATGCGCGTACCTTTTATATAGGCTTTCGGATTCTTTAAAAAAACAAACAGCTCCTCATACCCCCACCTTCCACCCTTTTCGAACATTGCTTTTGAGTAATTAAATGAATCACCAAGGTGTGCTTTTTTATTTCCAACTACATTCCACAAGTTTGGCCCTACCTTATTAAGTCCACCTTTTTCAAAACTATGACAAGCTACACACTTCTTTGCAGCTAACTTACCCTTCTCGAAGCTAGCATTCTGCATGAGCGCTTGAATATCAAGCGCTACTTGTTCAATCTTTTGCTGAGATTCACTGTCACCAGCAGCTACTATTGTTTGGTGTTCAATTTTATATTCTTCTGGACTGTAAAGCATATCAACTATATTACTGACTATCATAATCATTAGCCCAGAAAAAAGAATCGATGCTGCAACTTTATTAAGCTCCATAGTTAATTTTCATCAACTGGTATTACTCAAGTAATACAAATTTTTTTACAAAACAGCAAGCAATTAATTTTAAAATAAATTAATTCATCTTCATAGTAGAGCCAAATCAAAAATTCTGGTAAAGTAGTTTTATTTGCAAAAATATGCTATTTGATATCGAAAAGCGCAGCATAACAAACACACTATGGAAGTTGCAAAAAGCAGATCAAAGGGAAGTCTTAACCCTAATTCAGAAGTTTGAATTACCAGAAATATTAGCGAGAACACTTGTTACTCGCGGTGTCAATGTAGAAAACGCAGTCAACTTCTTATACCCACTAATCAGATTGCTACTACCAGATCCATTTCACCTTCTTGATATGGACAAGGCTGTTTACCGTATAATACAGGCAATAAATGATAATGAAAGCGTGGCAATATTCGGTGACTACGATGTCGATGGCGCAACATCATCAGCATTGATTAACAGGTATCTAAGGATGATTGGTATGCACTCTATAACTTACATTCCAGATCGTATTAATGAGGGCTACGGATTAAACTCAGATGCTTTATTACAATTTAAAAAGAAAGGTATTAACTTATGCATTTCCGTTGATTGTGGCACGCTTGGATATCAACCAATAAAAGATGCAAGAAACTTTGGCCTTGATATTATAGTTGTTGACCATCACCTTAGTACAGAAAAATTACCAAGCGCTGTGGCAGTTGTTAATCCAAACCGTCTTGATGAGAGATCTCCTTATAGTAACCTCGCAGCAGTGGGAGTATCATTTCTTCTGATTGTTGCTCTTAACAAGAGCTTACGTGAACAGGGGTTTTTTACTAACAGAAAAGAACCAAATTTATTTGATCTGCTAGATCTGGTTGCCCTTGGTACTGTTTGCGACGCTATGCAAATTACTGGCCTTAATAGAGCATTCGTCTCGCAAGGATTAAAAATTAT
			GTCGACAAGAAAAAACGTTGGCTTACGCGTTTTGTCTGATGCACTAGGAATTCTTGAAAAGCCAAGTGTTTCTCGGCTTAGTTTTAACATTGGGCCATGCATAAATGCTGGAGGAAGAATTGGAGAAGCATCTCTCGGTACAAGGTTGCTCTCTACAGACAATGAAGAAGAAGCACATTCCATTGCATCAAAACTAATAAATTTAAATAACGCGAGAAAGATAATGGAAAATAAGGCTTTTGCGGAAGCTATAACACAAGTGGAAAAATCTATCCATTTAGGTGAAAACTTTATAATAGCAAGTGGTAATTGGCATCAAGGAATAATTGGTATAATTGCATCGAAGCTAAAAGAGCAGTTTCACTTGCCGGCAATAGTGATATCTTTAAACAATGGAATAGGGAAAGCAAGCTGCAGGTCAATTCCTGAAGTCAATATCGGTGCTGCAATCCTTTCCGCAAAGTATATGAATTTAATTATTGAAGGCGGTGGTCACAGTATGGCAGCAGGATTTTTAATTAAAGAAGATAAAATAAATGACTTACATCACTTTTTTACTAAGAAGTTTACAAACTCCACAAATAATAGAGCTTTAAAAGCCGATGGTATAGTGACTGTTAAAGCAATAAACTTATCTCTGTGGAATCAATTACAGCGTTTAGAACCATTTGGTATTGGTAATCCTGAACCAAGATTCATTATTCAAGGAGCAAAGATCAGAAAACCTAAAGTTGTAGGAGTTGACCATATAAAATGTTTCATTGCTGATAATGATGCTATAGTCAGAGCTATCGCGTTTCGTTCTGTAAATACTCATCTTGGTTCTGCCATCACACAGGGCAATATTGAAGCTATTTTAGGTAAAATCTCCGTAAATTACTGGAATGGTAACGAATTTGTACAGTTTTTAATAGAAGATGCATTAACCAGTAACTAAGTAATCCCATAAAACTAAATCCAAGTCTTCTGGCTTTAAGTAATTAAGTAGCTACTTATAATCAATTTTTAGTAACTAGCTAGCTTTTGTAAATAGAATTCCTACAATGCTCAACAGCACATCGTACATGTTATAAACTAAGAAACTACTTAGTAAATTTTGTCAACCCCTTCCCCTAAAACAGATCAATCTGTGCAAATTAAACGACAAGAGTATTACAATATTTAATTTTTGCGTTATGTTGCACTCTATACCTTTACAATATTTTTACAAGGCAGCCCCCCTTTTATCTATATTATTATATAATGTGAAAAACACACTTACAAAGTGTTTAAGGTAACACATAACTTTAATTTAAAGAATTAAAGAATAAAACAAAACTATTTACTATAGTTTTTTTTGCCTTTTTTCTCTATTTAGTAAATCTTCTTAATATTTATGCTAAAGCAATTTAAATGCACGTAATGTACAAAAAAAATGCCATCACTTTTTCTCTGCTTAGTCTATAGGTTAAATTACACAAGACGCTATATTAAGCCTATCACAGACTTATTATAGTCCAAACTCTTCATTAATTTTATCAACTATTTCTTGTGGTGGATCTTCTCCCCATCCTGAATACAAAATCTCTCCATAATCTGCAACATCCATAGAACCAGTTCTGCTTTTTGCAAGAAACATCTCTCTCTTATCTTTACTAACTAATACATAGTGCCACGCTGACCTTCCACGATCTTTACCACGAACTAGATATATAAGATCTGATCTACTTCTTCTTTCCGCATCAACAAAGGATCTCTCATTGAGAATTCTGCTTCTGCTTTTTATGCTGCCACTTTTGGAAAAAGCTTCCTTAGGCTCAGTTTTTTTGCTTGCTAATTCAGAGATTCTCCCTCTTTCTCCTAACGCACGTTCCTTTGTATTCTGAGATGAATACTTGTTAGAAAAACTTCCCCCTGTATAACCATAAATCCTGCTTGAAAAACGCTTAGTAAATGAATTATTATCGTTATCTTCTGTCATAAAAGTCTCCGAACTTTAGATTGTAGAATCCAAATTTTTG
			CTACACTCTATTATATGTTAATCAAATTAATATAAATGAAAAATAGTATAATAATCATTACAGGAATTACAGCTTCAGGTAAATCAGAATTATGCAATAATCTAATGAAAAAATATTTGAATATTAGCATAATAAACTGTGACTCAAAGAAGATATACAAGGAAATTCCCATAATTACTGCTCAGCCATTGAAGCAAGAAAAACCTTATAAATTGTATGGATATGTTTCGGCAAGAGAAAACTACTCCGTGGGTCTATGGCTAGAAGATTTGAAGAAGGAAATCAATAATGTATTAGAAAACTCACAAGTACCAATCATTACTGGAGGAAGTGGGTTTTATATCAGCAGTTTGATCAAAGGCTTGTCATCAATTCCACAAATAAGTCAGGAAGTAAAAAAAAATGTAAGTGAGTTCAGAAAAAATTTAAGCAAAGAGGAGTTCTATAAATTAGTGTTAAACAAAGACCCAAAAATTCAAGGTAAAATATTCATGAATGACTCACATCGCCTTTCAAGAGCACTTGAAGTTATTACTGAAACTGGCAAGTCAATTTTTATATGGCAAGAAAATAGACAGCCTCCTTTAATCAATAATTTTAAGATATATACAATTTTACCTAAACGCGAGGACGTATATCGAAAAATAAATTCCCGCTTTATTACAATGATTAAAAATGGAGCAATTGATGAAGTAAAAAATCTACTTGGTATGAACTTAGCCTTATATTTGCCAGCCATGAAAGCACATGGAGTTCCAGAAATTATAAAATACTTAAAAGGTAAGATTACCCTAAACGAAGCAATACAAATTGCTCAAACAAATACAAGACATTACGCAAAGCGCCAGTATACTTGGTTTAAAAATCAACTCCCAAACTCTGAAGTAATCAACTGCATAGAAGATTTTCACTCTTCCTTTAATCTAATACAGCCTTTTTTACTACTTATTCTGTATAACAGTCTCGATGTATTGATTGGTAGTTTAACTTGTTTTAAGTACTTTTTACTTTCAATAATCTAGCAAAGCTACCTGTTTCATTGTAACTACACATCTTTCTCCTTTATTATTCTTTTATATAATATAGCCAAAAATGCTCTTAATCAATTCTAAAAACTCTTTAAATGACATCAAAACAAACTTTTACTTTTTGTTGCATTCCATCGACAACTGGCTAATACCCTACCCCTTCAAAAATAGTAAGAGATAACTTACTATCTTTTATATATTACGCATCTTTCCCATCCTAAGATTTAAGTGAACTTCAGTAAGCTACGCAACTACTTATATAATTTTTCATTTTAGCTTTGTAAAAGCGTTAGTAGAAACTAGCTCTTCAACTGTAACTGTGCATAGCCTGAATCACTGTAACCAATATGCATTGTTAATGATTAAACCTGAACAATAACTTGTATCCCATAGGTAAATAAAGAAGATATGTTCCTTTAACATACAAGGCACTTACATACCTTATTTGGTTACAATCAGTAACCTTCCCTCCAAGGGATAATCCCTCTTGGAACTTGAGTTTCAACATATTTAAACATTCTCTTAAAAACTTCTTTTACAAAAAAAAACGGTAGTCTTCATCTTACTCTCTTTGAGAGTAAACTATTATACTCTGTATATAATTTTTCGATCAAATTTCTACTTATATTTTTGTTGTCAATAACAAAATCTATCCTTTGAAAATTTTTACAAACTTGTTCATCAGAGCTTACTGATCTATTATCCTTATCGGCTCTTAACATGCTAAAATTAAACTTTTTTGTTCGAGTTCTCAGCGAATTACTGAACTTTCTTTTTTCTCCTATATAAAATCATTTATTATCAACATCTTAATATAGAATGCAGTAGTACAATACATGAAATATTTAATAAGCCAACAAAAATACTTAACACTGATACAAGCTCTACAACGACAAATAGTAACAGCTTCATCACCAAACTATAGAACCTTTAGAAGACCTCTTATTAAGGATAAAAAGGTTTTACACATAC
			ATAAATCCCAGCAAACAACCAAAAGTACTGATTTCTCTAAAATAGCAATTTAGAGAACATATCTAAATTTCATTTCACAATACTGCCTAAACTCTGTGGTGGAAATAAAGTAATGAACCTGCTGTTTTATAGGCCGTCCAGTCATATAGATAGAAAAAAGTCATTACTTGATGCTCAAATTGAAAAATTTCAACTTTCATGGCAAAAGTTTGTGAGCATTACCCGCCTCACTCTTAAAGAGAATCCCATATAAAATAGTCATTGAAAGTAAAAGTCAATACATACTTATAATCTTTTTTAATTATTCAATTAATTATTGATATAAATTATTTCCAAACGGAGCCAATATAATTATTAGTGAAAACTCGAAAAATTTCCCAAACATTGGCAAATCGCTCATCCAGATTATGTATTGCTTAACATTAGCCTATTTTAAAAAATAGCTAGCATAGAATCGGTTTACTAATTGTATCGCAACATCACCGATAGAAGTATCGGAAATATGATAAGCTCTAGTTAAAAAAAAACTGCCCAATTTGCCAGAATGGATAAACGCCATGTTAATTAAAAAACTGCTAAGTTGAAGAGAAAATATTATGAAGTTGCACAAGCCAAGCTCATTAACTGAAGCGGAATTTTCAAGGAAAAGGCTTACTTATAGTAATTTTTACATATCGACTAACACTAAAACTTCAAGAGAAAACTATGTAAAAAAAAAATGAACAGAGAATTTACAATATCCAATAAATATATAAAAAACAAGTCTTGAATAACTATCGTTTTAAATTAAAAAATAATCAAGTTAGTATAATAGGTGAAATTTCAGAAGATAAAAATCTTAAGCACCATATGATAAGTAAGTTTACTTCAAAGTGATATTGGTAGTGGAAAGACCGTGATTGCACTTTTTACAATGCTTAATCTAGTAGAAAACAATATGCAATCAGCTCTAAGCACCAACTACTATTATCTGCAGAAGCACAATACCATTATTAAATCAAAAAGGCTTTATTCTGTACTGATAATATAAAATTACTCTACTCTCTGGCGAGACTACACGCAAGAAAAATTATCATGAATGAACTTATAAGCGGTATTTTAAACATAGTGTTTAGCACTCACGCACTATCTCAAGCTAACATCACATTTAAAATTTTTGGGCTTGCAATTATAGGTGAACAATAATGATTTGTAGTGATGCAGAAAAATCTGCTTAGCAAAAAAAGGAGAAAATGCCGATATCCTTTTTGTTACCGCAACTCCAAGAACTTTACAGCAAGCCATGTATAATAGTATTGAATACTTAGTTTTAAGGAAAAAGAAATCAGAATCCAGATTATCAATAAAAACTGTCACTATAAATATCAAGAAAGTACTAAATTTTACTAAAAGGTTCAAGAATACTATATATATGAGCAAAAAAGCATATTGAATTTATTCATACATAGTAGGAAACGGGGGAGCTCAATATCACTGCAGCAGAGATGCGCTTCCAGGAAGCATAAAAAACACTTTTTAATAAAGTCGAGATAATATACAGGAAATTAACCAAGGAACAGAAAAATCAAGTTATGTTTTCTCTCAAAAAAGATAAATTTTCTCTGCTTGTTACAACCACTGTAATAAAAGTTGGCGTAGACATACTAGATGCAACAACCAATTCTAATTATAGAAAATACAGAGCAACTTGGATTATCGCAATTACACCAGCTAAGAGGCAGCGTAGAACGAGGAAACAAACCATATTATTAATACAATAACTTAAGTCAAAGCTCACCCTCAAAGTTAAAGATAATGCGTAAGTCGCAAGATGAATTTTACATTCTGGAAAGAACATGATATTAAGAGACAGAAGAGATATTTTAGATATAAAATAATCAGGATACGTGAAGTTTAAATTTTGCTAATTTATACAAGAACAGAAAGTTACTTAATCTCACATACAACAACACAAAAAACACAATAGTCAAGAATAAATCTTTTAAATTACTGCTTGATAT
			ATTTGAATACAGAAGTAGGCTTCATTTCTCAAAGGTTCAGTAGATTTATTGCATAGCTCTGTGTGTTATTGGTAACGTGAAAAACCGTACACATTCACCAAAGTTGTGATGATGTGAAAAGAAAATTCCTAGCTATAAGATATAAAACTTAATGAAAGAAGCTACGAATACCAGTAAAAAACATAGCGATTTTACTCTCATTTGCAGCTGCTATCACATCTTGATCTTTTAGCGAACCACCAGGCTGGATTATCGCTGTAATTCCATGTTTTGCACTTTCTATTATACTATCTGGAAATGGGAAAAATGCATCTGAAGCAAGCACAGCACCTTTACATCTTTCACCTGCTCTTTTTATTGCAATGTCCACACTGCCTATTCTACTTGTTTGCCCTGCACCGATGCCAATAGTACATCCACTTTTTGCTATAACTATCGCATTGGATTTCACATGCTTACATATTTTCCAAGCGAAAATCAAATCTTCCTTTTCTTTCTTTGTTACAGAATGCTTCGTCACTTGGCTAATTCTTCCTGCCTCTATCAAGTAGTTATTATTTTCTTGTATTAAAAAACCACTAACAACATTTTTGATCTGATATTTTGTACTTTTCTGAAAGGGGTTATAAATAATCACTCTTAAATTCTTCTTTCTTTGTAAAACTTCTAACGCTTCACTGTTTACTGATGGTATTATCACTACTTCTAAAAATATCTCACTTAATTTCTCTGCTAGCTTTAAATCTAGCTCACGATTTAAGGCTACTACACCACCGAAACTGCTTATTTCATCACACAATAAAGCCTTTTCATATGCTTCCAAAGCGTTATTACCAACAGCAGCACCACATGGGTTATTATGCTTGATTATCACTGCTGTAGGTTCTTTAAATTCAGAAACTATGTTAAGCGCAGACTCTACATCTAGTATATTATTATAACTCAACTCTTTACCATGTATTTTTTCTAGCGGACATTTTGTAAACTGATTGCTATAAAATGCAGCTTTTTGATGAGGATTCTCTCCATATCTTAGTTCTTGTGTTTTATATCCGTATAGAGCAAAAAACTCTGGTAATTCACTATTCTTACTCTGTGATAAAAACCAACTATAAATATTAGAATCATAGTATGCAGTGAGAGCAAACGCTTTAGTTGCTAGATATTTTCTATATTCCAATGTTGTTTTATTGTTGTTTTCAGTCATTTGAATTTTTAGTGTTTCATAGTCCTGAATGCTAGAAATAACTGAAGTAAAATAAAAATTTTTTGCTGCAGCTCTAATTAAAGCTACTCCACCAATATCAATTTGCTCTACAATTTGCTCCTCATCTGACCCGCTATTCACTGTCTCCCAGAATGGATATAGATTAATTATAAGAAGATCTATAGGCTCAATTCCCAAACCTTGCATCTCCTCTTTATGCTTTTCCCGATCACAGAGTATCCCTCCATGAATTTTAGGATGCAAAGTTTTCACTCTACCACCTAATACTTCTGGAAAGTGTGTATAATCTGAGACTTCTCGCGTTTTTATTCCAGCATCAGATAGCACTTTACAAGTATTCCCTGTTGAAAGAACTTCCATTTGTTGCTGTATTAAAAATGATGCAAGGTCAATTATATTTGACTTATCATAAACCGATATTAAAGCTCTTTTCACTTCAAATATAGAAAATTTCTTAAGATTATACACAAAAAAAAAGAGTTGTCTATAGCTCTAACCCAAGCTTCTCAGTAGAATTTCTTCTTACTAATTATATCAGTTCAGTATTGTTCGCGCAGCTTCACGAAATACAGCTAGTTCTACCCTCTAATAATCCCATTTTAATATTCTACTATGCTGATTAACTTCCTTAAAGACACACTATTTTGGTATTAATCCAATATAAGCATCAACCATTTAAATATTTTTCTATATTTCACCATAAATTGATACATATTACCTATATCATCATATATTATATTAAAGCTTTACGTACAATTATCCTTTTCATTGC
			TCATATTTTCTGCTTAAACAAGCAAACCTCTTATAAAATCTGTTTTATTTTCTATATACATTTCTCTATCTTAAAAGAAAATCTCACTTAGTTTATCTCTATAATTTAGAATATTTTCTCGCTCTTTTGTGATCTCCTTTCAAGCAGTTACGCAAAGCAAATAATAGCTTTTATGCTTTCTACTATCCTGAATAAAACACAAGCATAGAATAAATTTTGCTATGTGAACTTAGTAACTATACATATCACCTACTAAATATCATTTCTCTGTTCCGTAGATACTCATATTGTAATTTCCCCATAGCTTTGTGATATGATCGTCCCCCAATTTCAATGATTTAACGGTTATACACGTATTTATAACTGGCTTTTCAAGATATTTTACTATTAATATATCATCAACATGCTCAAGATCAATTATCCAATTTTTAACTTTAGATAATATTCTATTTCTTTCTTAAATTGAATAGAGCAAAGTTTATCATACTCTCGAATTTGCATCATATTAACATCTAGAAAATATCATCCCTATTACAAACTGGCATTAATTAATCTAATAAACTAGCAAGTAAAATAGAAAATTTACCCGTTTTTTCTCCTCTCGCTATTACAGACTTATACCACAATTAAGCTTAAATATTCAGCATGAAAAAGCTTCTTACAAAATTCCTCCTTTGTTGCCATCTAAATAGCTGACACTGGAATCTGTTTTCTTTCCTTTTTTAGATCTCAGCATCACTCACTAGAGTGACACTAAAAAGTAGACCATCATTTTTCATATAAACAATAGTTTTGCAAGAAAACCCAGATTACTTTCACTTAAACAATAAATATACAAGGATCCTGCTAACTTTATTGTTTGATTCTATCCCATTTTAACACTTCCTATGAGCATTGTGGGTGTAGAAAAAAAACTGCAAATTATGGAAATTACTCTTAAATTAGATCACAACTCCTCAAATAAACTGCATACTATAAAGCAATTACATATACAGTAAGAAACTAAAAATGTTAGCAGGTAAGAGAAAGAAAGGGATAAAGGAAATCACTTTAAGCGTTGATACTAAAACTAGTCGCTTATAGGTTCACCATTTCTTCCGGTTTCACTATTTTTTCAAATTCTTTCTCAGTAAGCAGGCCTAGCTTCATTGTCGCTTCTTTTAGAGTGATATTTTCTTTATAGGCAAGTTTCACTATTTTTGCTGCATTGTCATACCCTATGTAGGTATTTAATATAGTTACTAGCATTAGTGATTGATTCACCAAATCTTTTATTCTTTTTTCATTTGCTTTGATACCAAGCACACATTTTTGTGCAAAATTTAAACTTGCGTCAGCTAAAAGTCTTATAGACTGTAAAACATTGTAAATTATTACTGGCTTAAACACGTTCAATTCAAAATGACCATTTGAACCACTAATAGTTACAGCAACATGGTTCCCCATAACTTGAGCACATACCATAGTTATTGCTTCACATTGAGTTGGATTTACTTTACCTGGCATAATTGAAGAACCAGGCTCATTTTCTGGTAATGTTATTTCTCCAATCCCACATCTTGGACCAGAACTAAGTAGCCTTATATCATTTGCAATTTTCATTAAACTAACTGCTATCGTGTTGAGTGTTCCACTTAACTCAACTAAAGCATCATTTGCTGCCAATGCTTCAAATTTGTTTTTTGCTGAAGTAAACGGAAGACCGGTGATTTTTGCTATTTCTTTGGCAAAACTCTCGGCAAAGCCTTGATTAACATTCAATCCTGTACCAACTGCAGTACCACCTTGTGCAAGCTCATATACATTGCTCAAAGTTAATTTTATCCTCTCTATTCCCTTTTCAATTTGAGTCATATAGCCAGAAAACTCTTGTCCCAGTGTCAGAGGCGTTGCATCTTGCAAATGAGTACGGCCTATTTTTATTATATTTTTAAATTCCTGACCCTTATTATCTAACGCTTTATAAAGCCATTCAAGATTTGGAATGAGAAAATGATTTA
			TTTGCTTTGCCACTGCTATATGCATTGCTGTTGGAAAGGTGTCATTTGATGACTGACAACGATTCACATGATCATTTGGGTGTACAGGAAATTTACTACCTAAATTACCACCTAAAATCTCTATTGCACGGTTACTGATTACTTCATTCATATTCATGTTGGTCTGAGTCCCAGAACCAGTTTGCCATATAACAAGAGGAAATTCGTCGTTGAATTTACCATCTATTATCTCTTGTGCAGCTGTGCAGATTGTATTACCCACTTTTTCGTCTATAGTACCATACTTCATGTTCACACGTGCTGCTGCAAGTTTTACCACCGCTAACGCTTCAATTAGAGGTTCTGGTATTTTTTCTATGCCGATTTTGAAATTGTCCAAGGAACGTTGTGTTTGTGCTCCCCAGTAATGTTCATTTGGTACTTTTATCTCACCTAAGCTATCTGATTCTAGCCTACTTTTTTTACCCATATTCCCCCCTTTCATATCATACAAACTCGAATACGACTTCACTACATATTTCTCTCATGTGAATATTTCTACATCTTCATCATTAAACCATTACTAATCCACTAGTGTCAAGTACACTGGTATTATAATAGCTCGAAAGTAACTCCCTTTATAAGAAAGTATCAAGAACTAGCATAATATCTCTTTGAAATCTTAAATTATCTTAGCTATTAATAAATTTACTAAATAGAAAAAAGAACAAAGATTATTAAGAGTGCTATTCAAGTAGCCAACACCAAGATCAAAAAATACAGATTCCGATGTTACACCCTGAAATAACATTACTTATTATAAAAATAAATGTTTATTTATGAATTGCTTTAATATTTAAGAAATTTATCAAGTAAAAAAAGCAAAAAACCTAGGATAACTAGTACTCAAATATTGCTTACCAATTTTTGATATCCTCTTTGCTGTCTTAAACATTTTATAAGTGCGCTTCAGCACTTGTATAG------AACTATAGAAACTTTATCAAGATAACAACACACATAGTACGAAAAACTAACATGAGATGCCAAATACATTGAGTTTTACCATTAACCTAATACAGAGATTACAAAAGTGAATAAAACATCTTCAGTATCATGATAAGGAAATTGATCAAGGTTGTTGAATAATTTCTGCATTTAATTTTAAACTAAAAAGAGCTCGAAATGCAAAGAGGTCAAACTTTAAAGTGTACGTTTAATAGCAGTATCTATAAGAGAAATTGTATTACCTATCCCATAAAGCTTTATGAAAGATCCCATTCTTGGACCGGTTTTTTGGCCAAGTAACGTTCTATATAGCAACTGAAACCAATCGCGTAAATTACTATAATTATGCTTTTTTCCAATTGAAAAAACATGAGATTGAATTTCTTCAGCAGTAGTTATAATAGGTAGAGAATATAGGGCATTCTTTAAATCTATTAAAGCTTCTTTCTCTTTTTCATTTGGAACTTTATATGCTTTTGCTGGCTTGATAAAGTCGTGATAATACTTAACCGCAAAGTCTGAAAGCCTGTCGAGCATTTTATCACTTTCTGGTGTAATATTCGATACATAAGCATATATAAAACCCCAAAGAATCTCTTTATTTTCAGCATTACAAGCTGCTGCCAGGTTTAAAAGTAACGAGAAGTTTATACCTGAAATCCCTATGCTTGGAACATTGCCTTGGTGAATATGCCATACAGGACTATTCATATATTTTTCTTTATCCTCATTATATAACTTAACAAACTCCAGATATTTATCAGTTGACCTTGGTATAACATCGAAATGTAAACGTTTAGCCTTCTTTGGACTCTGAAAGATATACAACGCTAAACTCTCTGTTGGGGCATAAGTGAGCCACTCTTCAATTGAAATACCATTTCCTTTTGATTTTGATATTTTCTTTCCTTCTTTATCAAGAAAAAACTCGTAGGAAAACAGAAGTGGTGGCTTTTCTCGAAGAATTTCACATACTTGACTTGAAAGTACAGCAGATGAAACCAAATCTT
			TTCCATGAGCTTCATAATTGACTCCAAATGTAGCCCATCTCATTCCCCAATCTGGTTTCCATTGCAATTTACATCTGCCTTTTGTCACTGGAACCTCTATTTTTTCTCCATCTGTATCTTCATATGTGATTGTTCCTTTATTGGCATTCCTTTCAATTATTGGAACTTGTAAAACTCGAGAAGCTTTTGGACATATTGGTAAAAACGGACTATAGGTTTGTTGCCTTTCTTCTCGAAATGATGGAAGCATTACATCCATTACTTTGTCGTAATTCTTCAGCAAAAGTAAAAGTTTTTCATCGTAAACG-----------------------------------------AAAATTAAATAAATCAAGAAATTTACATAACAGTGAATTCATATGGTGGCCATAACTTTCGTGGGTGCCAAATGGGTCAGGTATCATCGTTAATGGCTTATTTAAATGCTCTTTTAGCATCCCTTGATTCGGCACATTATCTGGTATTTTTCGCAAACCATCCATATCATCAGAAACTACAATAATCTTAGTCTTTATATCAGGAGCTATTTTCTTTAGTGCATTCGCAACAACTGTAGTACGAAAAACCTCCCCAAAAGTACCAATATGTGGCAAACCTGAAGGTCCATAGCCAGTTTCAAATATTATCCCCTTTTTATTAGGAAATCTTTGTAATATTTTTTCTGCTTCCTGAAATGGCCAGCTTATCATCATTGAATTCAAATTACTTATCTTACCTAAAGAGGTACTCATTTCAATAGATTTTTAATTAATAATATAGTATTAGTGTTGAAGCTATTAGTCAGAGGGTCAAAAAATGTCTACAGGTAGCATACAAACAAATCAATTGTTTAAAGGTCTTACAAGACCTGCGATGCTTTTCGGTGTGAGTTATATGTTTGCAATATTAAATGTTCTAATTTGCATGTTAATTTTTATTAATATAAATGATCTTAGAACTTTCTTGATGTTATTCGGAATACACGGACTTGGTTATATAGCTTCCGCAAAAGAACCGCTGTTTATTGAATTATTTATGGTAAAATTAGGAAAGTGCTCAAGATGTTTAAACCGTCTTTATCATGGAGCTAATTCTTACGATATTACTTAATGTTATACAATGCTGAGGTTTAGAGCTATTCAATCAAAGAATAAATCTATTCTAAACAGAGAAGTTCATACTGCTGAATTTATACCTTACTCTTACTATTGGAATAGTACAACCTTAGTAACAAAACAGAATTGGTTAGTTAAGTTTATAAAACTAAATGGCTTTGCGTTTGAAACAGCCGATGATGAAGATCTGGTAATACAGAACAATATTAGGAATCAAATGCTGAGAAGCATTTCGTCTCCAGCATTCGGTCTATATTTTCATACTATCAGACGTAAGAAAAATATCTTCTCTGATGAATCTGTAAATCAAAAATTGCCAAATTTTTTTGCTAATTACGTAAATCTAAAATGGAGAGAAAAACACGCAACAAGGCAATCATTTATTAACGATCTATATATTACAGTTATTCGTAGAACGGATACAAAAGGAGTAGAATTTTTATCACACTTACTGAAAAAATTCGGACATGTAACCTCAAAATATGCCTGGAAAAGCGACATGCGTGCTATTTATGAAGACTTAGAAGAAACAACAAATCGTGTAGTAACAAGCCTTAGAAATTACTCGCCTAAGGTTCTTGGAGTAAAAGAAACCCCAAACGGTTTATTTTGTGAAATAATGGAATTTCTATCTAGAATTGTAAATTGTGGCTTCATTACAAATAAGCTTTTCCCTTTAAAAACCGAAATATCGAAATACTTACCAGTACATAGATTGTTTTTTGGCCATAAGACCATACAAGTTATAACTCACAACGAGAGCAAATATGCTGGAATAGTGAGTATCAAAGAATATGGTAATAATACCTCTGCAGGAATGCTTGATCACTTTTTACAACTTCCCTACGAGTTTATTATCACACAGTCTTTCCAA
			TTCACAAACAGACAAATAGCAATTGCAAAAATGCAGATACAACAAAATCGGATGATACAATCCGAAGATAAAGCTATTTCTCAAATAGCAGAAATCTCTCATGCACTTGATGATGCAATGAGTGGTAAGATTGCGTTTGGCGAACATCACTTAACTATCTTATGTATAGAAAAAAACCCTAAATCATTAGACAATGCTTTGTCGCTGGTAGAATCAGAGCTTTCTAACTGTGGTGTTTATCCTATCCGTGAAAGAGTTAACCTTGAACCAGCATTTTGGGCACAAATTCCTGGTAATTTCAATTATATAGTTAGAAAAGGTACAATAAGCAGTCTTAACTTAGCTGGCTTTGTATCTCAACATAATTATCCTACTGGTAATAAATTCAATAATCACTGGGGAGATGCTGTTACAGTTTTTGACACAACATCCGGTACACCATTTTTCTTTAATTTTCATATAAGAGATGTTGGGCATACTATGATAATTGGTCCAACTGGCTCTGGTAAAACTGTTTTAATGAATTTCTTATGTGCTCAAGCAATGAAATTTTCTCCAAGAATATTCTTCTTCGATAAAGATCGTGGCGCAGAGATCTTCTTAAGAGCGCTTGGCGGTGTCTATACACTAATAGAACCAAGAACTAAGACAAATTTTAATCCTCTACAACTTGATGATACTACTGACAATAGAACATTTTTAATGGAGGGGATAAAATCTTTAATTTCAGTATACAATGATAAATTTACTTCAGAAGATATTACTCGAATTAATGATGCAATTGAAGGAAATTTTAAGTTGAGGAAAGAAGACAGATTCTTGAGAAATCTCGTACCATTTTTAGGCCTTGCAGGCCCTGGTACCTTAGCTGGGGCAATATCTATGTGGCACGGTAATGGTTCTCACGCTGCAATATTTGATAATAAAGAAGATTTACTAGATTTTTCAAAAGCAAGGGTATTTGGCTTCGAAATGACTAGCTTACTCAAAGATTCTGTTGCTCTTGGACCGGTTTTGATTTATTTGTTTCATAGGATTAGTATATCTCTTGATGGCACTCCATCTATTATTGTTCTTGATGAAGCGTGGGCATTAATAGATAATCCAGTCTTTGCACCTAAGATAAAAGACTGGTTAAAAGTGCTAAGGAAATCAAATGCTTTTGTGATTTTTGCCACTCAAAGTGTTGAAGATGCAAGCAAAAGTACCATTAGTGATACACTTGTACAACAAACAGCAACACAAATTTTTTTACCAAACTTAAAAGCCACTAGTGTCTATCGAGATGTCTTTATGCTAACTGAACGTGAATATATACTAATCAAGCATACAGATCCAAGTACTAGATTCTTTTTGGTGAAACAAGGAGCTAATGCTGTTGTAGCTAGAATAGACTTAAAAGACTTAGATGATATAGTCAATGTGTTATCCGGACGTGCAGAAAGTATTCTATTGTTACATGATATATTAAAAGAAGTCGGGAACGACCCGAAAAGATGGTTACCCATATTCTACCAGAGAGTAAAAAATGTTTAAGACCAAGCTGTCACTGCTACTGATCTTGATATTTTTACTGAATGTAGATTTTTTACTCTCATATCCAGCTTTTGGAGATATAGCAAGTGGCATTGATAGAACAGAATTTGTTAGCAGATTTAATTCTACTGGCAGTTTCAGTCGTGCCTCTACCCCTGATTGTGGAGCGTTTAAAACAGCCCCAGCACTTGCTGGGATAGCAATCGCTGTTGGTGCGATATTTACTGGCGTTGTCTTGACTGTCTCTTCTGCTGGATTATCTACTAGTCTTGTTATTGTTGGAATGATAGCTGCAATCGTTGGAGTTTGGAAAGCAATAGGAGGACTCGTTGTCTGTGAGCATAGTTTTGTTAGACACCCAGTTGCACGTGATCATGATGGAAAGTATAAGGATTTTACATTAAGAGACACAAGTTATAGCACATTCATAAATAAAAATTTTCAAACAGAAGATGAATATCTTT
			CTGCATTAAAAGGAGAATCTGGAAAAAATGCAAAACAGATAGAAAAAGAAATTTTAGACTTTGCTAACTGGGATATTGTTAATATTGATAGAGAACATTATTACTGGCCAAAAAATGGTGTGCAGTATAGTGAATATATAGAAGTATGTTATCGCAATCCTTTAACATTCGGTAATCTTTTTAAGAAGAATGACTTTGATTTCAGAGAGAAGGCCGGATACATAGATTTTGATGTTAGGGAAAAAGACACTGGATACGTAAATGGGTCGTGGTCACCAAAAGTTGATGGAGGACTAAAATGTAAAGTTCTCAAAGCTGGACAGAGCAAAACCATATATGGATCAACGTTCAAAGCAGTAAGAAAAACAGGTAGGCTATGTGTAGAGTTAGCTGAGGTTAACACACTTGGTATTAGAATAATCCCCTGGCCGCAAGGAGTTGATATAGGGGGCACGGAATTACCACCTGACCTAATTGCTCCTATGTGTGAGAAGTCCAAGATAAAATTTAGTATTGGCAATCCAATCCCTATTGGTTCCGATGAAGATTATAAAACTATTATAAGGAACAACGAAAAAGAGGGAAAAATCTTTATAGGTTCCGATAACAAAGGTTGTTTTCAAGACTACGTTTCACAAGCTTGTTACAATCAGACGGGAAGTAAATCATTAGCTCCTATTCCTATAACTTCCATGGTAGTACAATGTATTAAGGAATCGTTAGATAACTTAGTTACAGGTAAAGGTATGCCAAATGGTGAGAACTTTATATCTTTGGCACAAAAAAGGCTAAAAAATACTGTAACTGCTGTTTTAGTTTTAGCTTTAATGCTGTTCTCTATAAAAGCCATATCCGGTGGAGTACGCAGTTCACAAGAAATATACATGTTGATTATTAAATTTGCTTTAGTGATCTACTTTACAACAGGTAGCACTATGTCTCATTATTATAAGGAGTTAACAAGGCTTTCAGATGGTTTGTCTGAGATAGTCTTAAAGGCATCATCTGAAAGTAAAAATATATGTAATTATAAAGCAGAAAAGTATGGAGAAGACATCTATCTTGCGTCCTGGGATAGACTTGATTGTAGAATTTTATTTTACTTAGGAGCACCTTTAGATGGAATTGCTGGGAAAATTGGTACTAGTGGTGCAGGAATATTGGCTATTTTACTTGGTTCTGCTCCTGTTTTATTAGTAGCAGGCTCAATAATCGGCATCATTTTTGCTGGCGGACAGATTTTAACAGCTCTTATCTGTATATTTATGGCCGTTATGATGATGATGGTTATTTTATGGATGTGCTATATATTTATTTTATCCCTTATTGCCTTAAGTGTAATCATCACTTTATCACCCTTGTTCATTCCTATGGTTCTATTCCAACACACTAAAGGATACTTTGATGGTTGGTTAAAGGAATTGATTACCTATAGCTTATACCCAGTTATGCTTTTCGCGTTTTTGTCCTTTATGTTCATAGTATGCGATAAAATCTATTTTAAAAATTTACATTTTGAAAGAGAAGAAATCACAGTGCTAAGCAATAAAAAACAGTGGTTTAAGTTAAAAGATGGAGAATGCAGTAAAAAAAACGAAACCACTCTTGCATGCATGATGCAAAACTACAGCTTTAAGAAGAGTAACATACTTGGTTTATTCGATTTTACATATATGGAGTTTAGCAGTTCTCTAATCGGAGAATTGTTTAAATTAGCTCTAATATTATTCCTATTTTATCACTTTTTAAATATTCTTCCTAATATGGCTGCAGAGCTCGCCGGCAATCCAAGGTCAGCACTTGGCTCTGGTACTACACCTGGAAAAATGATATCAAAAGCCTTCTCTGTAACTAAAGCTATTGTTGGAGCTATTAGCAAAGCTCAATCTGGAGGTACTGCTGAAGCTGCCAAGAAAGCTAAAAAAAGTATGGAGAGTATAAGGTTTTGTTCTGATGAACAAAACAGTAGTAGATCTACTCTCGCAAATACTGGTACTAGT
			ACTACCAAAAATGTTGAAAAAGATATCATTGACACTGTAAAAGATGCCGCTCCTAGCGGCAGTGGTCAAAGTGAGTAATGGATAAACGTTTAAGTGATCAAAGCTTAGGACGGGCTATGCGTAAGTTTTTACTAATAGTAATATTCTTTTTGCTGTCTGGTTGCGAGGATCATTGTATTAAGCCAGAGAATTTATTAAACTTACGCGAAAAATTGGATGTAGTGTCAACACAACAAAAGTGGGTTGACTCTAACGTTCACATTTCAAGTAAGATAAAAATAACAGAAATTAGCATAGTCCCTAATAAAATCAGTTTTTGCCCGCAGTATGAAGATTTTGCAATAAGACCTGGAGTAAAAGAGGTTACGTTATCAAAATTTGCACTTAAAGCCGGAGATTCAATAAACTTTAGTGTTATTGGAAGTAAAGTATGTAAAGACAAGGAAAATAAGACAATTAGATATGTAAGTATTGATAAAAAATGCAGCAACAAAGAAAAGGAGTATTTTGCACGCATTTTAAACCAAGATGAATGTCAAATATGGGAGGATGAAGAAGGTCAGTACACAATATGCCCCAACAAATACATAATAGGCAACAAGATAGAATGGTTAGATGGAAAAGAGTACTGGGATCCACCTTTTTCAAAAGTAGATCAAGATGAGAGGAAAGAAAAAATTAAAAGCATTATTAACTCTATAAAAGGAGAAAATATAAACTGTAGTAGTCTTTCAGATAGACAAATAAGCAAAGTAGATACGCACATTTTAAATTTACTCTGTGGACGCATATGTAAATTTCCTTCTGGCAACAGGAACACAGATTGTGCATATATTGAATTCAATAGTATAGAAGGGGAGATATCTCAGTCTCATATTGAAGTGATTAGTAATTTTCTAAAAGAAAAACAAGTAAAAACTGACATTACACTTCTAAAAGTTCACATGGATGGTGAAAATTTTGAACATATTCCAAGTGGTGGTTTATGTACTAATTGTGATTATAAAATTAATAAGGACCATCAAACACCGAGTTTAACTTTCAGTTTATGTAGTAGAAACAATGAGAGCTGCTACGATAGAAATGACAAAGGTGGTTTTAACATAAGAGTAACAAAAGTTGCTAATCTAAAAAAGAGTTTATATATAAGAGTTTCTGATGAGTTTCCTAATAATAATCCCGGTGAAAATCAGGAAGATATATCTGTAGATATTAGCAAAGTTCATGATACTCAAGAAATGGAAAAATTGAAGAAAAAGTTAAAAGGCAAAAATGGTACCATATACTACGGAATAAAAGATCATGGTTGCAATTACGAGAAAAATGAAGGTCAGCTCAGCATCAAGCTAACAACTAAAGAGCCCCCTACAAGAACTTTTAGTGCAATATATAATTTTTTTGATGAGAAGATAAAAACCGCATTTTTCGGCCCCAGCTACAATGACTCTGATATAATCTACTCTGATACTAGTCCTATAAAGGTTCTTTACGATAGTTTTACAAAATCAAGCAAAACAAATACTATTAGGTCTACAATAATATCAGTGCTAATATTATATATAGTCCTGTATACTCTTTATTACCTTCTTGGCTTAACTCATGTTTCTATATATGAGTTTTTAATTGCATGTGTAAAGATAGGAATTATCACCCAGCTATTGCGAGATAATAGCTGGAATTTTTTCTATAATAACGCGTTCTCTATTTTTATTAACACTCCAAAACAGTTAATAGAAGTAGCAAATTTCAGAGGGACAATATCAAATGTTTTTGAGTTTCTCGATTTATCACTGAATAGATTTCTTTTACCAAATTCCATACTATTAATAGTATCCCTTATATTTTCTGGCCCTTTAGGCATTATAGCTTTTTGCTTGTTGATTTGGGGTTTAATAAAAGTAGCATTGTCTATTTTTAATGCCTTATTTTCTTTTGTTACATCTATGGCAACAGTTGCATTATTACTTTCTTTAGCACCTATCTTTATTATTTGTCTTTTG
			TTTACGTACACTAGACAGATGTTCCACAATTGGATCAAAAATTTAGCGAGATTTACAATCCACCCAGCAGTACTTTTAATTTTTATATCGTTGATGAGTCAAGCTATGGATCACATCATATATTCAATGTTTGATTTTGAAGCTTGTTCTATATGCATACTCAATATCAATCTAAGAATCTTTAACCCTTGTATTTTCTACGGGTACGTCTCTAAGCATACACCTAATATTGCTGCTATGATAACTTTTGTTATTTTGGGTTATGCAATGGAAGCTTTGATTGAAGCTTCTTCAAAAATATCTGACTCATTGTTTGGTGTTTACATAATGAATGAACCTGGAAAACAATATCAACAAAGCTTAATAGAAACAGTCGGATTAGGTAAAGAAAGGGCTCAAATACGAGCAGGAAGGGCTGCTCAACAGTTAAGTGCACCAATCAAAAGACCTGAAATACCGCAAGGAACTCGAAACTCAATACCTCAGACACCACAGTCTCCAGGGAAACCATCATAATGAGTAAAAGATCACTATTATTGGCAGTTTATTTTGCAATCACTGGCTGTACTATAGATTGCGTTGAGCCTGGATTACAGAGTAGAAATACTAGTGTTAATGTGGACGTTCCAGTTCATAAATCTAACAAAGGAGTTAAGATTCATTGGGTTGATTCTGGTCAAACAATTCCTCAAGGCGAAAAAATCAAATTTACTCTTAGCGGATCAGTAAATTTTTGTCCTCTTAAAGAAGGTAAAAACCAAAAAAAAGTACTTGTACCTGCTGCATTTTGTGCTGACGATTCAATACCGAATTATAGTAGTGAATCAATTAATAATTCTGGCCTCGATGAACAAGAAGTATGTAAAAACGTAGGGTTTGGGAATAGTCAATTTTATAGCAAGAGGCGTTACGTTGATACTGGGATTAAAGTAAATCCCGGTGATAAGTTAAGCTTCAGCTTAGTTCCCAAAAAGATAACAATTAATTACATCAACAACCTAGAAGGAAAAGATATCAGTTTTGATGACAATTGCCACAAGACTCGAGAGGGAGATAAAAAAGCTATGATACAAGATCTCCTTAATGGAGGAACGTTCTTTTGTGGAAACGATGACAATAGGACTGAGATAAAATTTCCGCAGCTTAGCAAAGAAAGCTTTAAAAAAAGAACAGTGCTAGTCGGTAACGGTTACACTCCATACGATAACAAAGTACATTTTAATAGAGGCTATATCCAAGATGAAAGCCCATGGATAAATGGTGCATTGTTAGATTTAAGACGTGCTAAAATAGGACTGGACAAATTATGTAACGGGAAAGACTGTAACTTTAACAAAGTGAAAAACTACAGCTTTACTCAAATAGGGTTGAATCAACCGTGCACAGGGGAAAATTGTGATATTAATAAAATAAAAAAATACAACTCTTATAATCTCAACTGTTACTATCAGAATATATGCTATACTAAAGAAGGCATATTCAATTCTGATTTATACAAAAAAGGACATAAAAACTGTGTTTCCTCTATAAGATATCAAAAATATCACAAAAATAATCAATGGGATATATACTCTCATCTCAAAAGTGTCAAAGATAAGCTTAAGGAGGTTAAAAACAGGGAAAATTCTAAGCAGGTCGACATTATTGATTTTACACTAGATACTAAAGATATTTCCTGGGCTGAAGCTCTTGTTGTGAAAATAAATAACGCAGGTGATGTAAGTGCTCCTGAAAGCAAGCGTGATGATATGAAAGATACTGCTCAAGGTACTCAGTGTCTTCCAGAAAAAAAAGGAGCAAAAGGAGATAACGTATGTTCACAAATTAGTAATAATTTCGAGAATTTTTCTCTGAAATTAAATAATGACTATCTAGTAAATGATAATGTAGAACCTGGTAGTAATGTGATGCTCGCTATTGCAGATTATGGTCATTATTACCTTAATAGAGGAGGGTACCACGTTAAAACAACTAGGTCGTGTGAATATGCTGACGGTAAA
			AAACTGTATATTTATCTAGGTGATAACTTGCCAGAAAATATACCCACTACAAATAATGATAGCTTTAAGGAGGTGATAGGATTAACTTCAATAGAGGATAATATAAAATATTATGAAATAGATGGAAGTCACTTAAAAAATGACAAACCTAAAAAAATCTATTTTGGCATTGATGTAAGCAATGTAGAGAGAAGTGATATTATAGATAAAAATGGTAAATATTACGAAAATAACAAATACAGCGTGACCTTGTTTATCAAAAGAAAGATTAACGATTTTATTTCATCAAGTGTAAATAAAGTACTTAATTTTATAAAAAGAGAAGTGATTGGGGACAGTATTAAAGATTTATACAAAGGGTATGCAAAAGGTCTTTCTCAAGGAGTAAGAGTCTTACTTATTCTATATGTCATATTTACTGTTGTTGGTTATGTACTTGGAACAACACAGTTAAGTAAATTTGACTTCATTATAAGAATAATGAAGATAGCATTTATATCTTTTGCCTTTAGTGATAAGAGCTGGGAACTTTTTGGCACAACTTTATCCAAGTTTTTTGTGGACGGTAGCACTTATTTAGTTGACAGTTTTTCTGGCCACATAGGGGAAAGTGGTAAAAATTTTGCATTTTTAGATTTGACAACAGGAGTATTATTCACAAGGGAAACTTGGTTGAAGTTTTTATCGCTAATGCTTGCTGGTCCTTTTGGCTTCATTGCTTTTTTGATAATACTCTATGCTAGTTTTGTGTCCTTAAAATGCATTATTAGTACTACATTTAGATATGTAATATCTACTTCTCTAGTAGCGTTTTTGATATCATTAACACCTTTATTTATCGTATTTATTTTATTTCAACAGACTAAATCTCTATTTGAGAACTGGATAAAAACGTTGGCCCATGTTGCAATACAGCCAGTCATTTTATTTTCATTTTTATCTATTCTGAATCAACTCCTATATTCAGTTTTATATAACCTCACAAACTTTTCTGCGTGCTATCAATGTTTAATTAGCATAAATTTCTTGTCATACGATCTTTGCATAATGAAATCGATACTACCTCTTGGATATAGTCCCAGTACTAGCATTGATGTTGCACTTGGTACCGGAGAAAGAATAGGTGGATACTTTGCAGC------------------------------------------------------------------------------------AGCACAAGCAATATTTGGTGCTGGTTGGGGAATTATGGGAAGCATTAGCACGGTTACTAGTAGCGCATCACAATCTATACTGTCAATTGTTGGACTTGATGACAAGACTCAGAACATAATACAGGAAATCAAACATAAAGTGGGTAAATATCGACCAGAAATTGAGTTTAAATCCAAGCAGTACGAATTGCAGCCTGCAGGCGAGAATAAACAATCAGATGCAACAAATGAAAAAGGAAAAAATGTACTAAAAAAATGAAGGAAGGTACAGAAAAAGAAGACAGAAACAAAAGAAATGATACTCAATGATCTGACAGTAAAAAAGATTAAGAAGGAGAAGCATGGCTGCTACTATAGAGTAACTAATTGAAAAGATATCTTAAGTAAAGTTTATTTCTATATTCAGAAAAAATTTAGATATGCAGTTACGCTTAAGCAAATTTTGTTTTAGATTACTACTTCTTACAACTTATGCACTAATAACAAGTTGTGACAAGAACGATATGCCCTTTCCAAGGTGCATATCTGCTGACTATTTTGGTCCTGAACCTATTACAGTAAGCGCCCACTTTTTAGATGATCACGATGCTTTCATCCAAGAAAATGAAGAAGTTATTGACTATGATACTGGAGAATTCAATAATGGTCTTCACCCAAATCAAGTAGTAAAATGGAAAGATACAGGACTCGAGACCAACGGAGATGATTTAGTAGTGCGAGTTAATGGTGCATGGATATCTTGGAACAATAACAATAGAAAAGAATCTAAAGATAACT
			ATAGCTTGCAAAAATTAGAGCAGTTGAAATACACAACTAAATTCGAAGGTGAGCAAGGTGATAATAGTTTACCTAGCTTTTATTTAGTTTGTAATGATTATAAATCTAGTATACAGAAATTTTCAAGTAATCATAACACAAATTGCACTGTAAATTGTAAGTGTGTTAATGAGGCTGATAGCAGAAATAAAGCGTTACGTGGTGCTCCATGTTGGTTTACTAACGGTCATGGTGCTTACTTTTTGTTTAGGAGATCTAATACAAATGCTAGTGGCAAGAAAGAATTCATAGATCCAAATCCTAATGATAACCTAGAATTAATGCGCAATCCTCAATCTCCCACTATACATTTAGGTTACGACTCCATAGCAGAAGACGGAAACGGACTTTTTACTTTAAAAAAAGGGGATAGAACTAAATTAAAGGATAGAAACTGTAATATGCTAGAATTAAAAAAGGGATGGAAAATATATGTAAAAATACTAGATAGATATTATTTAAATAATGCAGGTGGCTACTCTTTTGAATTTTTGAGCGGAGTGCAAAAAACAGGTACCGTTGGATTATTTGATTACATTTATAATTATCTAAAATGTGCATTATTGATTAACGAAAATTGTGAAAAGCATTTTAACAGTAACGGTCCCACAGCTGCACAAGCTGTATTTCAGAATATAGCCGAAAAAAGCACTAGCTTTCACAATTTCGTTCTTTCCTTACTTGTGTTATTCATAATAATCTCGTCGCTTCTTTATCTTTTTGGCATGATACAGGAAACTAAGCATGATATTCTCATCAGAATAATGAAAATCACTTTAGTAATAGTGCTTGTATCTCCTGGAAGTTTTAGGTTTTTCTATGATCATTTTTTCGTTTTATTTGTTAAAAGCCTTGAACAGTTGATAAGTATAATCACTAATTTTGCTCCAAACATGAACACCGGAAATGTTACTCAGGAAGATGAAACTCATGTTAAATTGTTTAGTTTCATGGAGGACATGTTCAACAAGTTTTTTGCTTACTCTGTTTGGAAAAAGTTTGCAGAATTTTTCCATTATCAAATGTGGACAAGTATCATTATGATACCAGCCATTTTTATAGGAATCGTTTTATATTTCTTGCTATGTGTATATGCCTATATAATATTCCTTTTTGGTTTTGTAGGCATAGCTTTTTTTATAGCTATAATGCCACTGTTTCTGATTTCTATTTTCTTTTCACCGCTGAAAAGTCTATTTGAAGGTTGGGTAAAATTCTGTATCAGTTTCTGTTTACAATCAATCATGATATTTACCTTATTGTCATTACTAGCTTCAATTATAATGAATACCTTTTATAGACAACTAGGGTTCACTGTATGTTACAACAAGTGGTTCGAAGTAAAACTATGTGCTCCAAGATGGGTGCTCGGCGGTTTTTGTATCGTTGATAAGCAGTACTTTGGTTGGACTCCAGGGCAAATTTTTGTACCTTACTCTCTCGGAGAGACTGCTCCATTGAAAGTAGATAAAGATATAGAGGGCATAGAAAAATTAAGTAGAGCAGCTGGTACAATAAAATTTACTGGCGGTGCTGGGTATATTCTTCTTCCACCAAATTATATCAAAAAAGGTTTCCGTTATATAGATTATCCTTTCTTCAACCCAGTTCCAGGTAATAAAAACAATCTAGCAGACCATTATATTGCAGAAAATGATATAGTGGTTGACAAGAACTGTAGTGCAAAAGATTTAGTACGTTTAACAAACAGTTTATCTCACGCATTAGAAAAGAACGATATCTTATTGTTAATTAAAAATATAGAAAAAAAAATAGGTAATATCGATGATGAAATTACAGAGCGCTACTGTCAATCTCAACAATATAAAGAAAAATGCGAAGACTATAAAAAAATAATAGAAGATTATAGAAAGGGAATTATTAGACCAAATTTTAAAAGCGAAATAAGATCTTTACTACAGAGTGTAGTGGAAAATCGAGGTTGTAGAGTACTGAAATTT
			CATGAATTATATATGGATCCTAACAGTAAATTCTGTCAGAAATGTAAAGATTGCGAGAATTGCAAAAATTATCGGGTAAATAGTGATTACCAAAGGGTAAAGGACATACAAAAAGGCTATCTAATCGATGTAAAAGAAATCTTTATATTATTCTTGCTTTCATTCTTAATGTTCTCCTTACGCGAGTTTGTACAACAGATGGGCTCAAGTATTGCTGGTGGTGGGTTCAGTGTTTATAATATATCTAGCATATATTCAGCATCACCTTTAGTTGGTGCAATAAATGGATTCAAACAACAGTGGCAAAATTTTGTTGGCGGAAAACTAGAGTCTCTAGGAAGTTGGGCTATTCATCTACCGGACAGATTAGCTGGAGGTACAGCTGATCTACTAGATAGAATACCAAGAGTTGGGAGGGTGCTAAAACATGCTATTGATGTGCCACGTAAACTTACAAGCGCTACTATTGAAGCAACAAAATTTGCAACATCGTCTGAGAATAATATTGATAAGCTCGAAGAAAAAATTTACAAGGCATTTGGAGTTGATAAAGAAGATATTATACACAGAAGAATTGGTAGATATTTAGACTATTACAAAGGATATATGGGGTCACATTTGGGCTATACAATGGAAAGTGCCATGAAATTTAATTGGAAGCATAGTGTTGATTCTATAGGAAAACGTAGCTATAATCATAATCTACTCTATAGAACAAAATCGCACAGGCGAGAGTTCTTAGAAAAACTTCATGATTACACCATAGGACATAAAAGAAAGCCAGAAAAATATAAGGATGAAGGTGATAACAGTCAGTCCAGTATACCAGAAGATGAATCTATATAAAAAAAATGAGAACACCGATGAAAACTAGTAAAAAAAATTTCAAAGGTTTTGGTTATTACAAACTATACCAGGATAAAAATGGTAACATAAAGTTAAATGACTATGATGACATTCTAAATGTCCGTAGAGCAAAAGTAGATTTATTACTAGATAATATCAAACAGGATGATATTAATCTTTCAAAGCTCAATAAAGTTCTTAGTGAGGAACTCGTAGATAATAAAGAATTACTGTCTGAATTTGATAACGAGGATCAAGAAGTTGTACAAGAAGAACTTAAAGTGTTTGATGTTTTAGACAGTCTTGATGATCTTACAAACATTAAAAGCAAAGATTTACTTGAAGTCAGTTTACTACTGTCAGATCTTAGTTTCATAGAAAGAAATATTGTACTAAATCCTAGCCAGGAT---------------------------------------------------------------------------------------------------AAAATCAATACTATAATTAAACTAGAGTTAGAAAGTAGAATTGAAGAGCTAGCCCATGATAAAACAAATGACTACAATGGCTTACAGGATGAAATTGGTCATTCAATAGTAGATACAACAAATAAATCAAAAAAGTAATTAAGTCTTGAACTCATGTTTACAATTTTCTTCCTGATCAAATTGTCAAAGCTATATTGACATTAATTACATATCATTAAATAATTAGTTATTTTAGAATTCTTTTAGAATGCTGCGTATTATTGCAGGAAAGTATCGTGGAAGAAAAATAGCAACAGGCAAGCATTTAGCCGTACGGCCAACTATGAGCGTTGTCCGAGAGGCAATATTTAATATACTTTCTTCAAAAAAACCTATTTATAATCTAAATGTGCTTGATTTATTCTGTGGAAGTGGGTCTTTTTCATTTGAAGCACTTTCTCGAGGTGCCAAACATGCATTTATGGTAGACTCAGACTATTATAATTTGCAATTATCTAAAAAAACAGCCAAAGATTTTGGTATTACAGACAATATTACACTCATTTGTTGCAGTGCTAGCCAGTTACCAAAAATCATTTCACAATGCGACATAGTTTTTATAGACCCACCCTACAATAGTAATCTAGCTTACCCAACTTTAGATGG
			ATTAGTTAATTCAGTCTGGTTAAGTGATGATGCATTGATAATTCTCGAAATTAGGAAAAACGAAAATTTTGAATATAATAAAAACTTTAATATAATTTTAGAACGTACTTATGGAATAGCCAAAATAATTTTTCTTTCTTTATCAACTTAAGTTTGTATATATCCCTCTATTAATTAGGTTTCAGTTCTATTTTTATCAAATTTTTAGAGGATTTGCTTATTTTACAAGTATTTTATTTAAGTTTTTATTAAGTTTACGATTTATTAAATATTCATGTGTATCACTAATAAATTTATTTTCTTTTTCTTCGTATTTTTTTCACTCCCACAACAAACTAAATGTTCTTTATGAGCAACATGAATATTATCTTTATCATTACAAGGTATTTTAAACCCATATTTAAGCAACATATTTTCTCTGAATCTTTCTTGAGTAAACTAATCGCTAAGCTTAGCAACAAGTCGCATTTTCCACGAAATCACAGTGTCACCTTCTCTGCCAGTAATTAATACAGGACATTTTGTATTTTCCATAACCTTACGCAGATTAAATCCTAATTCACAATGCATGAACCAAAAATTCAAAAATTTTGTAAGAAGCCACTTTGTGAAAAAAATCTCCTATCCTATTGGGGATAGTTATTAGTTGTATCCTTAAATGAACTATAAGAATTGTTATAAATCAGTGTTAAATAAATTGCCTAATTTTCAAATCTCTTTAAAACTTCTGCTGCAACTTCCTCCTCTAAGAGAGTTAGTATTTAAAATCACATTTTTAAGTATACATCATTTACAAGCAGCACGTTTACCATTGCCATTCTGACCTAAATTAATTTCTTACCATTTATTAAAAATTTATATAGCGCTACAATCTTCTTGCTCTCCAAAAGTAACTCTACAATATCCTCCATATCTTTTTCAACTTTTGGTCTATATACTCGCCTACAAGCTCTTTTCTATAGAGCTTTACCAACTCAGGGTTAACCTCATTTTCCAATAAGCTTTTAATTTTGTATATAATAAACTTGTTCTTAATAAAATTAAAAAATATCCGTAAGCAAAGTACAACAAAGCATACTGTAGCTAAAATTAATAGTACCGTCGACGTAAAAGCTTAATCTCATGATCACTTTCTTTGATATACAAAAAACAGTAAAACATTAAAAACTCTGTAGTTTAGCTCAGCGTAGTTTGAAAAATGTATCTAAACAACTAATTCTATTGACTCTCTAATTTTATATCCACTAAATTAAAAAATTCCTCATAGTTCAATTTCCATCAAGCTATTTAAACTCCTTGCTATGCACTTCAAAGTGCTACATTATTCTGTTTCAAAATTTACAAAAGCAACTTAGCTAGATTAAGGTTTGTGCATACTTTTAACAAAGGTTTCATTGACTTACTCCTTCAAATAAAAGGATCTTAACTAACTTTCTACTATTAACTTTATCTTATCTTTTCCTACGTAACATTACACTAAACAGTATATGTAATTATTCCTAAAACTTTTAAACATTCTACAAAATGCTTCACCGCGTTCTTCAAAATTTTTCCACTGGTCAAAAGAAGCACATGCAGGAGAAAATAATACAGTTATTTCTTCTTTGCTGTTTATAGCCTCCTTGAAAGCCAGTTTGAATGCGTTTGCCAGACTGCAACATTTTACAAAATCTATTTTATTTTCCATAGTATTTGCAAAAGCTTCAGTTGACTCGCCAATAAGAAAGGCTTTTTTAATGTTTGCAAAATGCTTTCTTAGTGATTCTATACCACCATCTTTGCTTTTTCCACCAACAATCCAATATATGTTTTTATAAGATAAAATTGCCTTTTCGCTCGATTCAGCATTAGTTGCTTTGCTATCATTCACAAAAAGAACATTTGCTATTTTACCAAGTAACTCATTTCTATGTTTTAATCCTGAAAAGGATTTGATTCCATCGATAATAATATTGCTATCTACTCTAAGCAGCTTACATACAGTACACGCAGCTGCTACG
			TTTTCTGAGTTGGATATTAAGTTTATCTTTACATCACTTACATGATTCTCTAATTCTAAGTGGATTCCAGTATCTGGATACTGAAACGACATTGAAGCTGAGATGGGAACTTTGTTTCCAGTGAATTTGTTAAATATACCAGCAGTAATTTCACTATCACACCCTATAGCAGCAACCCTACTACCATTTATCAGCTTTGATTTAATCGCTATGTAATTTTCCATACTTCCATGTCTATCTATATGGTCTGGTGTAATGTTGAGCAACACTGCGATATCCAAATTAACTTCATTAATTAGCTCCAACTGAAAAGAGGAGAATTCAATGACACAAATTTCTGTATTCCTGTTCAGATCGAAAACAGGAACACCCAAATTTCCACCAACAGCTACTTTTTTTCCTGCAGATTTTAATATATGCCCTATTAAGGATGTAGTGGTTGATTTGCCATTTGTTCCTGTGACACCTATTACCTTCTGGTTTTTAGCTTTACCTTCAAGAAATAGTTCGATATCTGATTTTATTTTGCAGTCAAAGTTTCTTGCAAGTTTTATTATCCAATGCGGCGTTGGATACGAAATCGTTATTCCAGGACTTAATATTAGCGTTCTTATTTCATGCCAATTATACTCCTTAGGATGAATAAAACTACATTCTTTATATATTGCTTTTGCATTCACTATTTGTTCCTCATTATCATCCCATGCATATGTTCTTGTACCGCAGTTTACTAGAGCATTAATAACAGATAAACCAGTCTTACCAAGACCAAAAACCGCAACACTTTGATTTTTATACTTGCCCAGTTGCATTACTTGTTTTAGTTAAAAAGACATTATATAAGTTGTTAATAAGCTGAACGCAAAGAGTTTGCAAATATTAATTATTACCTGTAGAATACAGAAAAATTAGCAAGGATTTCAATAGGAAAGTAATATGCCATCTGTTACTTTTATTTTACCTGGTGGAAGTGAGAAAAGATATGAGGCTACAGAGGGAGAAACTTTGCTTAATTTAGCTCACAGAAGCGACCCAGATTTGCTTGAAGGCGCGTGTGAAGGCTCTCTCGCTTGCTCTACGTGCCACGTAATTGTTGATCCAAAATTTTATGATGCTGTAGAAACACATAATCCCATATCTGATGAAGAAAATGACATGTTAGACCTAGTTTTCGGCTTAACAGAGACGTCAAGGCTTGGATGCCAAATAAAAATTACAAAAGACATCGACGGTTTGTGTGTAGCCATACCAAGGAATACAAGAAATATATCACTAGACAAATAAACAATTAGCTATGCGTAAGGTCTTTATCTACATTATCATCTCTTTATTCCTGTTTATTCCTACAGCATATAGTAGTTTTTGGTATTTTTCTGCATGTAAAACAAAAAATCTTCTAGCTGGAACAATACTATACATTAATGATGAAAAATTTGATATTTCATATGACTTTAGTGGATTCCCTTCTAGCTTAATTTTCCACATAACAAATCCAAAATTCTCCAACGAACAATTAACCATATCGTCTGATACTTTGTTAATAAAAAACAGACTGTTTGATAAATCAGTATATATTTATATACCAAGCAATGAAGTCAGCATTGCTACTTCTAGTGATAAGAAAGAAAACATAAAATGTCACACAAATAATAACAATCATTTCACTGCCAAGCTAAACGATTTACCATCTTTGTTGCGGTTTAATAGAAGTAGTAATATAATAGACTATATAGATACACTTCGTTATGAAGACTATGGATTAAAATGTGATGTTTTACCTAACTCAAAAAATCAGCAAAGTGTTATAACTGAGGTGAATGGTAAAAGTAATTATATTCAATTTCATCTCGACAAAAAATTGAGTGGAAATAATAAGCTAGAATTTGATTTTTATACTTATCGATATAAGAATACTGCAAATCCTGAAAGGTATCTTAGTATTGATACTAAATTTAATTACGAGTTTATAAACAACATCTCAGCTGCAAGAATTAATTTCA
			ACATAGAAAAATTTTTAATTCAGAGCAATAATTTTGCTATTGCTGCAGATGGTAGAATAAACAATTATGATTTAGTTACATCCTCATTTAAAGACAAAATCAATGTATCCATATCAAACTATAAAGAATTGATTTCGTTTATGACTAACGACTCAAAAATTTTAGATAAGTTTGAAAAATTAATATTTTCTTTATCAGAAAAAACAACTGATGGCAATATTAATTTTTCAATAAAATATGACAATGATGTAGGATTAAGTTTCATTGGAAAATTATCCATCACTGATTTCATGAACCAATTAGATAAAATTACTTAGCTAGCTAAAAATGAGAACGGCAGTTAACTTACTTTTTACATTAACATTTTGCTTGAATATTAATGCTTTTGCTTTGGATGATGAGCTCAGAGACAAAGTCATGGAGAAACGAGCAACTAATTTGTTTAAAATAATAAAGTGTCCAATATGTTCTGGTGAGTCGCTATCTGAATCCGAATCTCAAATTGCATATGATATGCGCAAAGCAATTCGTAGAAAAATCAGCAATGGGTATACTGACAAACAAATAATTTTAGAGCTAAAAAATTCCTATGGAAATTCAATTATAACTATTCCACCTATAAAACCCAGCACCTATATTTTGTCGTTTATTCCACTCACTATTTTACTAATAGGGTGTTTTTTGATACGAAACCACATCCGGTAATAAACCTTAATTCCTATGATTTTATGGAGACATGTTTAATTTTTTGCTTGTTAGAAATTAACTACAAATCAAGTAATATAGGTAGTATATAGCAATAGAACAGTGAGTGAGAAATGAGGAAAAATATCCAATAGATAAATAGATTGAGGTAAAAGGGAATGAGTCAGAATGAAAGAATA---------------------------------------------------------------------------------------------------GTAGGAGGTACTAATTATGCAATTTTCCATTATGAAAAGCAGTGAATTGACAATTTAGGAAATAGAAGAAGTAGAGAATCCTTAAAAAATTAAATTATGAATTCTCGAATATAGTTAAGAGAAAAATAGAAAGAAATAAATAGCCAAGCCTCTATAAGTGAAAGTAAATCTGTCAAAACAGCAGAAAAAGTAGAGCTAAAGGCTACGATGAGAATAGAAAAATAAAAAGGCAGGAAAAAAGGCATAGTAGACTTTAGATACACACAGAGATATAACCACCTAAAAGGTGCTATTAATAAGAATAATAAAGATTTTAAAATACATCTAAGATGAGGTTGCAGAAAGGTCTTCTACTTAGATCAACAGAAACAAAAGGTTATGAAAGAAATAAAATTTGTTTACAACATCTACTAAAAATTTTATATCTTGCTGTAACTAAGGTCATGGTAAAAAGGAATTTTCTTCAACTTTACCATTTTGTGAACAACTTCTTATATAAGAATGATATGAAATACTAGAAAACTTAGATATTCTATTAGAAAATTTAGCATATATAGCATTAGAAGTCTTAACGATAACAAGATTTGGTTGAGTTTCAGAAAAATTGCTGTTCATGTATACATAAAAAGCAAGCATACTTAAAAACGTTGTTCTCTATATATAGACAGTGATGAGAAGTACTCTTAAGGCGCTTTTATGGTTAATAACTTATATTTCTGACTTGTTTCTTTATCCTGCCAATATTGATTCTAATACCTGCAGCATTTGATCAATGCAAGCAGTTCTTTCACTACAAAATTGCAAAAATAGAGTAACTGATTATAACCCTACAGTAGAGACATTATTTGAGTTCAAACTATGCAAGGAATAACTAGATATATTACAGCATATGTTATTAGCAGTCTTACTATTATATTTTTTTTAGTCTGCTTGATTCTTATAGGAACGATTCCCACATCGTTAAATCTAAATTATTCATTGCACGTGTTTGCTTATTCTTTCTGCTGTTAATAATAG
			CTGAAGTCTTCACGACAAAAAAACTTAGTGATATTTGAGGGCAATTATTATACAGGATTCACACAAAAGAGATGAGTACACTTGAAAATATTACCCTAACATAAGCAATAGCAAAATTCTCAGCACATTTGCATTAAATTATATACTTATTTTAGAGCTTTTATAATAAGCATATCTTCAAATCTGAAGCTTTGTTAACCTTAACGTTTATGATTATGATACTAATTTTTCTGTCTGCAACATTGAATAAACACAAGCAGTTTTTTATGGTGAGCTTGAAGAAGTAGTAGCAATAAACTACAAACCTCGAGACAATCTTTTTTCTATTTACAAGTTCATATATGCAATTATAATTAATAAAATCCTTCTAAGAGTGCTTATGCCTCTGACTATAGCAATTTTGATTGGTGGGCCTTCTTGCGAGAGAGAAGTATCATTAATGAGTGGAAAAGCAGTGAAAAGAGCGCTTGATAGCCTTTCGTATAAGGCAATAGAAATAAACGTTGACAACAATATTACTGAAAAGCTAAAAAAAATTAACCCGTGCCTTGCTTTTATCGCCCTACATGGACCTTACGGTGAAGACGGCTGCATTCAAGGCCTATTAGAAATCTTAGGTATAAAATACACCCACTCTGGAGTTATGGCTTCGTCTATTGCCATGAATAAAGAAATGTCTAAACACATATTTCACTACCTCGGTATCGATACCCCAAAAGGGGACATAATTAATCGAGAAGATATACAGAAAAACAACATCAGAATTGATTATCCGTATGTCCTAAAACCAATCAACGAAGGCTCAAGCATAGGCGTGCACATAATTTCCTCGCATGAAGATTACCTAAATCTAAAAGATAATAGTTCTACTATCATGGAAAGGATGATCATAGAAGAATATGTTCCAGGTATAGAATTACAAACTGCTGTGTTACTAGATGAAGCAATCGGCACTATGGAAGTACGACCAAAAAATAAATTCTATAATTACGAAGCAAAATATACAAGCGGACTTGCAGAATACATATTTCCTGCTGAAATTCCTGATAATATATATAAAATGACCTTGGAACATGCATTGAAAATCCATCGATTTCTAGAATGCAGAACTATATCTCGTTCGGATTTTCGCTATAATCCTAAAAATGAAGCTTTAAAAATGCTTGAGATTAATACACATCCTGGCCTTACTGAGCTATCATTAGTACCAAAAATTGCAAAATTAACAAAAGGAATTGGTTTTAATGAATTAGTTCAAATTATCGTTGAAACAACACAAAAATATTAAAGGTTAAGTAAATGCTGAACAATATTACCAGAAGCCAAAAGAATTTTTTACGTAAATGTGCTTTATTTATCATAATAATGCTCTTTTTTATATCAGTACTCCATAGAGTACTTAACAAAACCACAAGTCAACTTAATTATTATTTTACTTGGTATAACGATCGCTTATCCAATTTATTGCTAAGTAACGGATTTTCAATTGATGAAGTAGTCATCACTGGTAACAAATTCACAAATGAAAAGGACATTTTAAATTTGATAAATAAAACACAACCAATCATATATGTATCACTTTCAAAGCTTGCTGATAGCATACAGTCCATAAGCAAATGGATAAAATACGTAAGAATTTATAGAATTTTACCCAATACCCTATATATTAATGTAGGCGAACATAAACCCTTTGCCCTATGGAGTAACGATAATAAAACTTCAGTAATTAATTCTGAAGGTAAAGTGATTGCAGATAACTATCCAATAGATAACCTCGTTGTAATCACAGGACAAAATTCGTTATCAAATCTAGAATTCATTAAAAATATACTAGAAAGAAAAACTCAATTGAGCAGCCATATTTCTTCTTGTGTTTATATAGAAAATAAAAGATGGAACGTCATACTTGATAACGTCTCTACAGTAAAACTACCCAAAGATAACCCTTACAGAGCATGGAATTATTTAAACCATTTGCAAAGTACGACTGATTTCACCTT
			TAGCAACTGGAGCATAATTGATATGCGTATTACAGATAAAATCTTTATGAGTAGGTGATCTGCTGTCATTCAAACATAACACTAGTTTCTTTATGATCATTGTTGCCAAGCGTACAATGCTAAGATTTAGTTTTTTATGCTACTTTATAATGATAACTCCAAATAGTCTTAATGTTGTACCACCAATACCTTCTTTTTTTGTCGTTCTAACATCTCTTCCCTGTTACTTAAGTAGGTGATACTAAGATCCAAAAAAAAAAAGAAACATAGATTCCAACTCTATACGCTGGATAACGCCGTTTTGAAAAACAGATGTTCACTTACAATTAAAAGTAATTATAAATATCTTGTAAAAAAATTACTAAACAAAAAAACAGAAAATCTCCTATAGTAAATAGTTGCTCCCCCTCTCTAATCTGTAAAATTATCATCTTATACTACCTTGAACAACTTATAAGCGCATTTCAGCTCTGAAACCTAAGAAAGTTAGGTAAAATTAATAAAGATATAAAGGAAATATAGTCCACAAAACTAAGCACAAGACACCAACTACATAATACTTACGCTGTTCAATCCGCACAGAAGATTAAAGAATAACTGAACACCTTTATTATCGCAATAGGAAGACAAGCTTTACCAAGCAGTTTCCATTTGAATCAAACATACTGCCAAAAATTACGCAAGAGCTCTATTAGAGCAAAAGCATAAGGTCTCTCGACTCTGGAAATCTCATGTTTAGCTGTAAAAACAGATATTTATTAAAAATAATACCCTGTGATTTTTAGCCCTGATTGAAATTCTTGATATATGAGTAACTATCTTATAGATTATTATTATATACTTCATACAATATTTGCGGGAAAAGTAGAGGTTTATCTTCTAGTAAGCTCCTACTTTTTTTTAACACTCCCTTAACAGTTTTTTGAGAAATAAACTGTAAGTCTTCCTTAGTACTTGTCACAACGCACTTCGATAGATCTAGCTTAAACCCAAATTATGTATAGCAAAAGCTTCAAATTAAGATAACAACCTTACCAAGGTTTACTGTTGTGCTTGATTACATAATAAAATATCAAAGGTTATCATATAGCATAAAACAAGATTATTTCTCTACTTTTCAACCCATCCTGAAGGATAGTAATAGAATAGAGTGAAGATTCAATTAATCCACATTAAAAAAATTAGGTTTTCAGTAATTTAGTACTCCATTCCGCATGTAATAGATTTAATAGATTACCTGTTTAAAACTTATGATTGCTGTTATGTGTTTTGCCCTGTTTAATTCCCTGCACTCTCCGTGACTTTTTGTAAACAGAGAAAGAATCAAGTCTTTATCACCATACTTTTTAAAAGTAATAATAATACCTCCATCTTTACATCTCATTTTGAACAACTAATCTATTGACCGTATAACATTATACGGTAGTAAAGCTGGTGCAGCAAAAAACTATATTTCCAAGCTCAGGAAAATATTATCAAGAAGTGCTCTTAGATTGTGAAACTAAAAGATTATCATCTTCTTGTGATCCTATCAAGCAAATCCCATTTAGGTTTTAAAAGATTTCACAAAATTTAAGTCTTTTATTGGACAGCAACCGTATAAGTTAAGATAAAATTATTAGAATAATAATGTTTATTTTTATATTGACTATTGGGGTTTATTATTTTATAATTAGAACTTAAATTGTTTTAATGAGCCTAAGTTTTTAATGTATGCCTACGATAAATCAGTTAGTACGCAAAGGTAGATTAAAGTTACTCTGTAAGAAAAAGGTTCCTGCCTTAGGAAGAAATAATCCTCAGAGAAAAGGCGTTTGTACTAAAGTGTATACTACAACTCCTAGAAAACCTAATTCAGCACTACGTAAAGTCGCTAGAGTAAGGATTAGTGGATATGGTGAAGTAACAGCTTATATACCTGGTGAAGGCCATAACTTACAGGAGCACTCAGTCGTTTTGATACGAGGTGGACGAGTTAAAGATCTACCTGGTGTACGCTA
			TCACATAATAAGAGGTACTCTTGATCTGCGTGGTGTACAAAATCGGAAAAAGGCTCGTTCAAAATATGGTGTAAAAAAATCTAGTTAAAATTTATGGCTCGTCGGAATAAAGCAAAAAAGAGAAAAATAAGTCCTGATTCACATTACGGTAGTGTTTTATTAACGCGTTTTATCAATATAATTATGAAATGTGGTAAAAAGTCCATTGCAGAAAAAATTGTCTATGATGCTCTATCTTCAGCTGAAAAAAAAATGAAGGAAAGCGGAATACTAATTTTTGAAACGGCAGTGGAAAATGTTACCCCCTCTATAGAAGTACGTCCTCGTCGTATTGGCGGTGCAACTTATCAAGTACCTGTTGAGGTCAGAAAGGATAGAGCAGTTTCTTTAGCACTAAGGTGGATTGCAGAAGCTGCTTCTGCAGCTCGAAAAAAAAGTAGAAAAAATTCTACTGATTGTCTACAAACTGAAATCATAGATGCTTACAATAAACGCGGTGGTGCATTTAAGATGTATGAAGAAAAATATAAAATGGCCGAGGCTAATAAAGCCTTTTCCCATCTTAGCTTTTAATGTTAATTAATTAATAGTAATATGGAAATTAACATATCTGAATATAGAAATATAGGTATAATGGCTCATATAGATGCTGGCAAGACTACCACAACAGAGCGTATTTTATTTTATACTGGTAAACAAAATAGAATTGGCGAAGTGCATGATGGTGCAGCTTCTATGGATTGGATGGAGCAGGAAAAAGAGCGTGGTATTACAATCACATCCGCTGCTACAACTTGTTTCTGGAATGGTCACAAAATCAATATAATAGATACTCCTGGGCACGTTGACTTTACTGTCGAAGTTGAAAGATCCTTAAGAGTTTTGGATGGTGCAGTTGCCGTATTTGACGGAGTTGCAGGAGTCGAACCTCAATCTGAAACTGTCTGGCGTCAAGCTGATAAGTATAATGTTCCCCGCATCTGTTTTATCAATAAAATGGATAGAATAGGAGCAAATTTTCATCGATGTGTTGATATGGTTAAAAATAAGCTAGGAGCAGTGCCTTTAATCATTCAGCTGCCAATAGGGAATGAAAAGGATTTTAAAGGCGTAATAGATCTTGTCTCTATGAAAGCTATTATATGGGAAAAAGAAGCATTAGGTGCTAAATTTTTCTATGAAGATATTCCTTTTAGTTTGCTTGACAAGGCACAAGAGAACCGAAGTCTTTTATTAGATACTGCAGCTGGAATGGATGATGAAGCAATGAACGTTTACTTTGAATTCAATGATTTACCGGTAGAGTTGTTGAAGAAATGTGTGAGAAGCGGGACTATTAAAGGAACATTTGTTCCGGTGTTATGCGGGTCAGCTTTTAAAAATAAAGGAGTACAGCCACTCTTAAACAGTATAGTTGATTTTCTACCCTCTCCTATTGACGTTAACGAAATTGTTGGGACTGATCCTAAAAACAAAGAGAAAAAAATTGTAATTAAGCCTTCAGAGCAGGAAAAATTTGTTGCTCTTGCATTTAAAGTGATGACAGATAAGTTCGTGGGCAGCTTAACGTTCATTCGTATTTATTCCGGTAAATTAAAATCTAAGTCTACTGTATTGAATGCGGGAAAAAATGAAAATGAATGGATTGGCAGAATGCTGCTCATGCATGCAAACAACAGGGAAGATATAAGTGAAGCTAAGGTCGGAGATATAGTTGCTTTAGTCGGACTGAAAAAAACAATTACTGGTGACACTTTATGTTCACAAAATTTTCCTATATTATTAGAGCGTATGGAATTTCCTGAACCTGTTATTGAAATTGCTATAGAGCCTAAAACCACTTCAGACCAGGAAAAATTAGGTATTGCTTTAAGCAGATTAGTTGCAGAAGATCCTTCATTAAGAATGTCAATAAATACAGAAAGTGGTCAGACTATATTAAAAGGCATGGGCGAGTTGCATCTTGAAATTATTACAGATAGGGTAAAGCGTGAATTTAA
			TATTGATGTTAATATTGGTGCACCTCAAGTTGCATACCGTGAAACTATTACTAAATCTGTTGAGATTGATTACACTCACAAAAAACAATCTGGTGGTGCTGGTCAATTTGCTAGGGTAAAGCTCTTATTTGAACCTCTCCAAGCCGGTTCTGGATTTCAATTTGAAAGCAAAATTGTAGGTGGTGTAATTCCAAAAGAATATATCCCTAGCGTGCAAAATGGTTTAGAATTGATAAAAGAAAGCGGCATAATCTCTGGTTTTCCAGTTATTGATTTTAAGGCTCCTCTTATTGATGGTGCTTTTCATGAAGTTGATTCAAGTCCTTTAGCCTTTGAGTTAGCTGCTAAAGGCGCCTTTAAGGAAATGGCAAATAAGGCTAGTCCAAAGATATTAGAGCCTATAATGAAAGTTGAAATTATTACACCTGAAGAGTATATGGGTGATATTATGGGTAACGTAAACAGTAGAAGAGGGCAAGTTTCAAGCATGGAAACACATAATAATAGTGCTATAATCCTTGCTTTAGTACCT----------------------------------------------------------------------------------------------------------------------------------------------------------------------------------------------------------CGATCATGGGAAAACAA-------------------------------------------------------------------------------------------------------------------------------------------------------------------------------------------------------------------------------------------------------------------------------------------------------------------------------------------------------------------------------------------------------------------------------------------------------------------------------------------------------------------------------------------------------------------------------------------------------------------------------------------------------------------------------------------------------------------------------------------------------------------------------------------------------------------------------------------------------------------------------------------------------------------------------------------------------------------------------------------------------------------------------------------------------------------------------------------------------------------------------GGAGTAGAAAGTTTTAGCTATAGGAGTGTAGCTTAATTGGTAGAGCGCTGGTCTCCAAAACCAGAGGTTGTAGGTTCAATCCCTACCGCTCCTGCATTATAATGTTGCATTAGAGATGTTAAAGAGTTTAAGTAGTTTTTTTTATGATATAAAACAAGAAAT
			AAGAAAAGTTGCCTGGGCAAAAAAACAAGAGGTACTATCATCTTTATTTGTTGTAGCAGGTGTTATATTATGCTTTTCAGTTTTCTTTTGTTTAGTAGATTTTATATCCCTCTACATAATTAAAGCCTTATTTGGAATTGTTTATGGAATATAAATGGCACATCATTAAAATTAATTATGGGCATGAAAAACATATACGTGAGTTGGTAAGTAATACTCCTTATTTCAAAGAGGGGTTTATTCCTTATCAAACAACGCGCAGTTTAAAATCTGACATACAAGAATTATGTAAAATATATATATATATGCATCCGTGTGATGAGAGTAAGAATATATTAAATCAAACATTAAAATGCTGCAGCAGCATAACTGATAATCTTGAAGCAGTTTCAGACGATGAAGTAAGTCTGAAGCATAGAGAATTCAATAAATACAAATGGTACATCTTAAGGGTTGTTTCTAATTATGAAGAGAAAGTATGCCAACACATATTAGAAAACTCTATGAGATTAGGGGTTAGTAATTATTTTAAGGAAGTTTTTATTCCATATGAAGAACCAAATGAAGCAGAGTTAAGATCTAAAAAAACTGCTACACGAAAGAGGTGTTTTCCTGGTTATGTTTTTTTATATGTAAATTTGTGTGACGAAGTATTAAATTTTATCAATAATATACCAAAATCTCTTAAAGTTTATGGATTCTTAAAAAATGGTAACGTTCCCAAAGTAATTTCTGATGATGAGATTTACTTAATGTGTAATGCACTCTATAACGCTCAAGAGAAGAAAAAATCAAGTCATGGTTATGAAAAAGGAGAAAAGGTAAAGATTAATGATGGCCTTTTTCAAAATTTTATTGGTAAAGTAGATATGATTAACAATGAGAAAAAAATTATCAATGTAGAAGTGTCAATTTTAGGTAAACCAACAATAATAGAGTTGGATTTAGCGCAAGTAGAGAAAGTAGAGAATTAGCTATGAGTATTATAATTGCTAAGATTAACTTATTAATGGAAGCAGGAAAAGCAGTTCCAGGTCCAAGAATTGCTTCAGTACTTGGTCCACGTGGCATACCACTTCCTAAGTTTTGCGAGGCTTTTAATAAAGCCACCAGTACAGCTGGTGCCAATTATAAGGTGGGTGATTTAGTAACAGTGCGAATTTCCGTAAAGGATGATCGCTCCCATGATTTTACCATCAGTGGCCCACCTGTGACTTATCTGCTAAAACAAGAAGCTAAATTAAATAAAGGTTCTCGTCAACCAGGTAAAGAATTGGTGGTCAAGTTGACTATATCTACTATAATCAAAATAGCAAGATATAAAATGGTTGACATGAAAGTGGACAATGAAAACTCAGCAGTGAAAATGGTTATAGGCACTGCTAAATCTATGGGCATAGAAGTTATAGAAGGGGAAAAGTATGGATACGCATTACAATAATCCTAAACAATGCTTAGAAAAGGTTATTGAATCTGCTTCGGCAAAGTTTAATGAATCAATTGATATTACAGTCAATTTAGGTGTAGATTCACACAAATCTGAAGAACAGGTGCGTGGTACAGTAGTTTTGCCTAGAGGTACTGGAAAAAATATTAAAGTAGCTGTTTTTGTTCAAGGTAATCATTTATTAGAAGCTGAAAAAGTCAATGCTGATATTATAGGAGGAGAGGATTTAGTTGAAGAAATAAAAAAGGGTAGAAAGTTGGACGTTGATTGGTGTATTACCACTCCTGATTTTATAGCAAAGATTACTCCTATTGCAAAAATATTAAGTGCTAAAGGACTAATGCCTAATCCTAAATTTGGTACCGTAACTTCTAACATTGCAGAGACTATTAAAACTATTAAGTCTGGTCAAATAAAGTTTAGGACAGATAAAAATGGTATCATTCATGGTAAATTAGGAAACACTAAGTTTAGCGTTGATGATTTACTAGAAAATTTGAAAGCTTTTCTTAAAGCAGTTAAAAATAATAAACCTGTGTCTGCGAAAGGGATA
			TATTTTAAGAACGTCTTTTTAAGTTCGACTATGGGTAAAGCTTATGAAATAAGCAAAGTGGAAGATATAGTTAGGGAGTAATACAGTGAAGCGTGAAAGTAAGGATGAGTTTATACAGAATATAGTAAACGTGTTTACAAACAATAATTTTTTAATACTAGTAAATTTTAAATCTATAAATGCTAACGATTTATTAACTTTGAGAAATAAGCTAAAGTCTATGGCAGGTGGGATGTTAGTAGTTAAAAATACTCTGGCCCGTTTAGCCTTGGAAAGAGCTGGTAAATTTCCTTATCTATCAGATAGGTTTTCTGGCCCAGTTGCTGTTATATATTCTAGTAGTATAGTGGAAGCTGCAAAGCTGATAGTTAATTTCACTGACGCTAATAAAGAGAAGATGTCTGTGATTTGTGCAGCTCACTTAAATCAATTGCTTACAGTAAAGGATATTAGCAACTTGGCTAAGTTGCCTTCTCTAGATGAGTTGCATATTAAAATTATGCGTTTAATATCTTATAATATCCCTACTCGATTAGCGTTATCTATCAACTCGCCTTTCATGAGGCTTGTGAGAGTGTTGGATTATTATAGTTCTAAAAAATAAATTTGTTGATAATTTAGGTAGTAATATGAATAACGTAACAAATAGTTTGGCCGATAAAATATTATCTTTAAATCTCTTAGAGGCCGCTGAACTTGTAAAAGTTTTAGAAGAAAAAATAGGGTTACCTGCTGGTTCTTTTATTGGTGGAGTTGTTAGTGCTAATATACCCACTAGTGACAATACTCCTAATCCTGCAGCTCAAGAAAAAACTGAATGTAAAGTTGTGATTAAAGAAATTGATGCAGGCAAAAAGATGGAAGTCATTAGAACAGTCAGAAAGGTTAATTCTACATTAGGCTTAAAAGAAGCAAAAGAGCTAGTTGAATCTTTACCTCAAGATCTAACTGCTAATATTCCTAGAAACGAAGCAGAAAAAATAAAGCAACAGCTTATCGAAGCAGGAGCAATCAAAGGGGAACTTGAATAAGATGCTTATTTAAACATACTAATTCCATATTGATGCAGCATTTTTAGTTAGTTTGAGGTATTTTAATGGTTGATTCTTCTTGTATGTATATTTCCGGTGCTTTTATCCCTAGAATCTCTTATTCTAGGTCAATTGATTTAAAGGATTCTTTACTAAACCCAGTTAAGGTCCAAAAAGAGTCATACAAATCATTTACTCCTGGAGATCATGGTAATGAAAAACTTGAATCTATCTTTCATTCAGTTTTTCCAGTAGATGATCCTTTGCATAGGGCTACTATTGAGTTTATAAGCTGTAGAATAGATAATCCTAAGTACGATGAATCTGAATGCATAAAGCGCAGCATAACTTTTTCTGCTCGAGTCATTGCTTTTATACGTCTCGTTGTTATACAAGATGGTATTTCCCTCGATGAATATAAGCTAATTAAAAAGAGCGGTGATCATTCTAAACTTACAACCATTATAAAATTTATAGAAGAGCAGGAAGTCCACTTTTGTGAATTACCGATGATGACTGATAAAGGCACTTTTATCATTAATGGTGTGGAAAAAGTCATCGTTTCACAAATGCACAGGTCACCTGGTTTATTTTTTGATAGTGACAAGGGAAAAACTTACAACTCTGGTAAATTAATTTATTCTGCTAGAGTTATTCCCTATAGAGGTTCTTGGCTCGATATTGAGTTTGATGTCAAAGATTTTTTGTATTTTCGCATTG---------------------------------------------------------------------------------------------ATGTAAAATATAGAAACAGTTGGAAAGTACCCTTTATGCTCGACAGGTTTAAAGGGGTTAGATTACCCTTTGACTTAATAGATATTAAAGGCAATGTGTTGCTTAAGGACAATGTTCGTATTACTTCAAGGCTAGCCAAAAAGCTATATGACGATG
			GTCTAAAAGAGTATCTAGTGCCTTTTAATTCTGTATGTGGTTTATTTCTTGCAGAAGATTTAATAGATAGTGTTAGCTCTACAAAAATTTTATCTGCTGGTGAGCCTATAAAGACAGAAGACGTAAAAAAGCTTGAGTTATTATCTATAAATGAAATATCAGTATTAAATATCGATAATCTATCCGTTGGACCTTATATATTAAATACTCTTCTTTTAGATGAAAGCATGTCTTATCAAGACGCTCTATATGAAATATATAGAGTCTTACGTCCTGGTGAAGTCCCTGTTTTAGAGATAGGAGAAGAGTTTTTTCATAATCTTTTCTTCAATCCTGAGTATTACGACTTATCTAACATTGGCAGATTGAAACTTAACTCTTGCCTCGGGTTAAATTACGATGAAAATTTAACTGTTTTAACACATGAAGATATCATTGAAATTGTAAAAAAAATAGTACTGTTACGTGACGGCCAAGGATCTGTAGATGACATTGATCACTTAGGAAATAGAAGAGTGAGGTCAGTTGGGGAATTTATAGAAAATCAGTTTAGAGCTGGGTTACTAAAATTGGAACGTGTAATAATTGATTCCATGTCCACTTCTAGTTTAGATAAAGTTTCTCCATCAGATTTTATTAATCCGAAAGTGTTAACCAACTCCTTAAGAGATTTCTTCAATTCTTCTCAACTATCCCAATTCATGGATCAGACTAATCCATTATCTGAAATAACTCATAAAAGAAGGCTATCAGCACTAGGTCCTGGAGGCTTAACAAGAGATCGTGCAGGATTCGAAGTACGTGATGTTCATCCAACTCACTATGGAAGAATTTGTCCAATTGAAACCCCTGAAGGACAAAACATAGGGTTAATCAACAGTTTAGCTATATATGCACGTGTTAATAAATATGGTTTTATCGAAAGCCCTTATAGAAAAGGAATTAATAAGGTCGTTACTGATCAAATTGAGTATCTATCTGCAATAGATGAAGGTTCATATTATATAGCTGATACCAGTGCAAAGCTTGATAAAAATAATTGTTTTATCGACGACATGTTATATTGTAGGTACGCTGGAAATTTTACCATGGTAAGTAGTGATCAAGTAAGTTACATTGATGTATCTCCTAAACAAGTAATATCAGTTGCAGCCTCTTTAATTCCATTTTTAGAAAATGACGATGCTAATAGAGCATTAATGGGTTCAAACATGCAACGCCAAGCTGTACCTTTATTAAAACCTACTGCTCCTTTGGTTGCCACTGGTATGGAGTCTTTTGTAGCTTCTGGTTCTGGTGCCGTAGTTTTAGCAAAACGCGATGGCATAGTCGATAGCTCTGATAGCAATTCTATAGTCATACGTGCTTTTGATGAAAAAAGGGTTAACTACTTGGACGTAGATATTTATCATTTAAAAAAATTTCAACGCTCCAACCACAATACTTGCATTAACCAAAAGCCATTAGTACGTGTAGGTGACTATGTTAAAGAAGGTGATGTAATAGCTGATGGCCCTGCAATTAACAATGGTGAGCTAGCACTTGGTAAAAATTTGCTAGTCGCTTTTATGTCTTGGCAAGGCTATAATTTTGAAGATTCCATTGTTATCTCCAGTGAAGTTGTTAAAAAAGATCTATTTACTTCTATCCATATAGAAGAATTCGAATGTGTTGTGCATGATACTCCTTTAGGGTCAGAGAAAATAACTCGTGCTATACCTGGTGTCAATGAAGAAAATCTATACCACTTAGATGATAGTGGTATAGTAAAAGTTGGTACAAGAGTAGGACCAGGATATATTCTGGTAGGTAAAGTTACACCTAAACCATCTTTTTCACTACCTCCCGAAACAAAATTGTTGATGACAATTTTTGGCGAAAAGTCATTCGATTGCGCAGATTCCTCCTTGTATACACCTCCAGATGTTGAAGGAACAGTTATTAATGTACGAGTCTTTACTCGTAGGGGAGTCGAAGAAAGTGAGAGAGCATTGCTTATT
			AAGCAAAAAGAAATGGAAGATTTAGAAAAGGAGCGAGATTACATAATCAATGTTATTAGTAAATATTTTTATGACGAGCTAAAAAAACTTCTTGCCAATTCTTGTTCTCAAGATCAGAAAAAACTTAATACTATTGAACGCGAACAATGGTGGAGTATAGGATTAAAAGACCAATCTATCTCTGAGCAAGTTAAGAGCTTAAAAAAAGATTTTGACAAAAAAATATTAAACGCAACAATACAATTTAAACAAAAAATAGAAAAACTAAATGAAGGTTATGACCTACCTCAAGGTGTGTCAATGTCAGTAAAAGTTTTTATTGCTGTGAAGCACAGTCTGCAGCCAGGAGATAAGATGGCTGGTAGACATGGAAACAAAGGGGTAATTTCCCGAGTTGTACCAGTGGAGGATATGCCTTATTTAGAAGATGGTACTCCTATTGATATTATTCTTAATCCTCTTGGTGTTCCATCACGAATGAATGTAGGACAAATACTGGAAGCTCATGTAGGTTGGGCTTGTAAAAAGTTAGGAGAAAAAGTAAGTAGCATTCTTGATGAAATTAATAAAATTAAAAGTATTTTTTGTAAGGAAATTAGATCTCTTAACAGTGATAGCTTTGCAAAATTCACAGCAGTATATCTTGATAATAGAAAAATTGAAGAAATTAGTGATGCTGAAGTAGCAGCTTCTATTTTCAATAGATCTAACAAAAAAGCACTAAATGATGAGCTAAATACATTAGTAGAAAATTATTTAAACTCCTATAAAAGCGCTCATGACAATTTACGTAATTTCCTTATTGAAGTCTATAGCTGTGGTAGCAACGTATCTATTCGCAACAATATTTATGAAATTAGCAATAATAATTTAATTGAGTTTGCATATAAGTTACGTGATGGCGTTCCTGTGGCTGCACCTGTATTTGAAGGTCCAAAAGACGAAAAAATAACAAAATTATTTGAACTTGCCGATTTAGATAACTCTGGGCAAACTATACTGTACGATGGTTGTACCGGTGAAAAATTTGACCGTAAGGTTACAGTTGGTTATATGTACATGCTCAAATTACATCACCTAGTTGACGACAAAATTCACGCACGTTCAGTAGGTCCTTATAGCTTAGTTACTCAGCAGCCTCTTGGAGGAAAATCCCATTTCGGTGGCCAACGTCTCGGGGAAATGGAATGTTGGGCATTGCAAGCTTATGGTGCTGCTTACACTTTACAAGAAATGTTGACTGTAAAATCTGATGACATTAATGGCAGAATTAAAATTTATGAATCGATAATAAAAGGTGATAGCAACTTCGAGTGCGGAACTCCCGAATCTTTCAATGTAATGGTAAAAGAACTACGTTCTCTATGTTTAAATGTAGCTTTGAAACAAAATGATGTGGCTATTGAAGACATATCTTATACTAATATTGCACAATCTTTCGATAAGATTAGCATATCAATCGCCAGCCCTGAAAGTATTAAATCTATGTCTTACGGCGAGATAAAAGATGTTTCAACTGCAAATTATCGAACATTTAAAGTTGAGAAAGGTGGATTATTTTGTCCTAAGGTTTTCGGTCCTGTCAATGACGATGAATGTTTATGTGGAAAATACAAAAAAAGAAGGCATAGAGGTCGCATATGCGAAAAGTGCGGAGTAGAAGTTACATCCTCTAAGGGGAGAAGAGAAAGGATGGGTCATATAGAGCTTGCATCTCCTGTCGCTCATATATGGTTTTTGAAATCACTTCCTTCAAGGATTGGAGCATTATTAGATATGTCTCTAAAAGACATTGAAAACATTTTATATAGCGATAACTATGTTGTAATAGATCCTCTTGTTTCCTCCTTTGAAAAAGGTGAGATTATTAGTGAAAAAGCCTACAACGAAGCTAAAGACAATTATGGAACAGATAGCTTTGTAGTTATGCAGGGTGTTGAAGCTATAAGAGGATTGCTAGCTCGTCTTGATTTACATGAAACTAGAAAAAATCTAAGACA
			GGAGTTAGAATCTGTTGCTTCTGAAATAAGAAGAAAGAAGATTATAAAAAGGTTACGTATCATTGAAAATTTCATCAAATCAGGAAACAGGCCAGAATGGATGATACTTACAACTATACCTATTCTACCACCTGATTTACGTCCTTTAGTATCTCTTGAAAGTGGCCGTCCTGCAGTTTCTGATCTAAATCACCATTATAGGACTATTATTAATAGAAATAATAGGTTAAAAAAACTATTAAGTTTGAACCCTCCTGAAATCATGATTCGTAATGAAAAAAGGATGCTACAGGAAGCAGTTGACTCTCTTTTTGATAATAGCCGTCGTAACGCTTTAGCAAATAAAGTTGGTACCATTGGATATAAAAAGTCTATCAGCGATATGCTAAAAGGGAAACAAGGTCGTTTCCGTCAGAACCTATTAGGAAAAAGGGTAGATTACTCTGGACGCTCTGTAATAGTTGTTGGTCCAACTTTAAAGTTAAATCAGTGTGGGTTACCAAAAAGGATGGCCCTTGAATTATTCAAGCCTTTTGTTTACTCAAAGCTCAAGATGTATGGTATGGCTCCAACTATTAAATTTGCCAGTAAATTGATAAGAGCAGAAAAACCAGAAGGTTGGGATACATTGGAAGAAGTAATAAAAGAGCATCCTGTTTTGTTAAACAGAGCACCAACTTTACATAGACTCGGTATCCAGGCTTTTGAACCGATCCTTATTGAAGGCAAAGCAATACAACTTCATCCACTTGTCTGTACAGCATTTAATGCTGATTTTGACGGCGATCAAATGGCAGGGCATGTACCAATTTCACTAGAAGCTCAGCTTGAAGCTAAGGTATTGATGATGTCAACCAATAACATCTTAAGTCCTTCCAATGGTTGGCCAATTATAGTTCCTAGTAAAGATATAATTCTTGGTATATATTACTTAACTCTGCAAGAACAACCTAATAAAAAAGATGATTTGCTATTTTTAGGCACCTTTGGTGAAATTGAACACTCTTTGAATAATGGAACTTTGCATATCCATTCTAACATCAAGTATAGGATAGAACATAGCAGTAATGATGAAATTCACTATAAAACTGTTTACACAACTCCTGGCCGTTTAATGCTATGGCAGATCTTTCCAAAACATAAGAATATAAGCTTTGACCTTGTAAACCAGTTATTAACAGTTAAGGAAGTAACTAATATAGTTGACATAGTATATCGTAACTGTGGCCAAAGCGCTACAGTAGAATTTTGTGATAAGTTAATGGTACTTGGCTTTGAATACGCTACACTTTCTGGTACTTCCTTTAGTCGTTGTGACCTGGTTATACCCGAAACTAAAGCCATACACGTTAATCATGCAAGAAGTGAAATTAAGAAGTTCTCTATGCAATATCAAGATGGGTTAATCACTAGAAGCGAGAGGTATAACAAAGTTATAGATGAGTGGTCTAAGTGCACGGATATGATAGCCAATGATATGTTAAAAGCAATATCTATATATAACAAAAATAGCAAATATAACTCAGTGTATATGATGGTTAACTCTGGTGCAAGGGGCTCTACTTCACAGATGAAACAATTAGCTGGAATGAGAGGACTTATGACTAACCCTTCCGGTGAAATTATAGAAACACCTATAGTTTCCAACTTCCGTGAAGGGTTAAATGTGTTTGAGTACTTCAATTCTACTCATGGCGCGCGTAAAGGCCTTGCTGATACTGCCCTCAAAACTGCAAACTCTGGATACTTAACTCGTCGTTTAGTTGACGTATCTCAAAATTGTATAGTCACAAAACATGATTGTGAAACCAAAAATGGTCTTGTTGTGAGAGCTACAGTTGAAGGAGGCACTATAGTTGCGTCTTTAGAGAGTGTAGTGCTGGGCAGAACAGCTGCAAACGATATATATAACCCAGTAACAAAAGAATTATTAGTAAAAGCAGGAGAATTAATTGATGAAATCAAGGTAAAGCAAATTAACATTGCAGGTCTTGATGCTG
			TAAAGATCAGATCACCATTAACCTGTGAAGTAAGCTCAGGTATATGCACACTATGTTATGGAAGAGATCTTGCAACTGGCAGGGTTGTCTCAATAGGTGAAGCAGTAGGTGTAATAGCTGCTCAATCTGTAGGAGAGCCTGGCACTCAGTTAACAATGCGCACTTTTCATATAGGCGGAGTAATGACTAGGGGCGTTGAATCTTCAAATATTATAGCTTCTATTAATGCCAAAATAAAATTAAACAATAGCAATATAATTATAGATAAAAACGGGGATAAAATCGTAATAAGTCGTTCTTGTGAAGCTATATTGATTGATAGCCTTGGTAGTGAAAAATTAAGGTATAGTGTGCCCTATGGTTCCAAGCTTTATGCAGATGAAGGTCAATTAGTAAAAATTGGCGACAAAGTTGCAGAATGGGATCCTTATACATTGCCTATCATCACAGAGAAAACAGGTACAGTATCCTACCAAGATCTGAAAGATGGAGTATCAATCACCGAGGTTATGGATGAATCTACAGGAATATCAAGCAAAGTAGTAAAAGATTGGAAATTGCACTCTGGTGGAGCTAATTTACGTCCTCGCATAGTGCTGCTTGACGACAATGGTGAAATAATGATACTCGCAAGTGGTGTTGAGGCATGTTACTTCATACCAATAGGGGCAGTACTCAATGTACAAGATGGCCAAAAAGTTCAAGCAGGTGACATCATTACAAGAATGCCAAGGGAATCGGTCAAAACTCGTGATATTACTGGTGGATTACCAAGAGTTATAGAGTTATTTGAAGCACGACGCCCTAGAGAGCATGCTATTGTTAGTGAAGTAGACGGTTATGTGGCATTTTCTGAAAAAGATAGGAGAGGAAAACGTAGCATATTAGTTAAACCTGTTGATGAACAAACCTCTCCAGTTGAATACTTAGTACCGAGAAGCAAGCACGTAATAGTCAATGAGGGTGACTTTGTGCGTAAAGGTGACCTGTTGATGGATGGTGATCCTGATCTCCATGATATTTTACGTGTACTTGGACTAGAGGCCTTAGCACACTATATGATTTCTGAAATACAGCAAGTTTATAGATTACAGGGGGTTCGCATAGACAACAAACACTTAGAAGTGATACTAAAACAAATGTTGCAAAAAGTAGAAATTACTGATCCTGGTGATACTACCTACTTGGTAGGAGAAAGCATTGACAGGTTGGAAGTTGATAGAGAAAATGATGCTATGAATAATTCTGGCAAGCGGCTTGCTAAATACCTTCCTATTCTACAGGGAATCACAAGAGCTAGCCTTGAAACCAATTCATTTATTTCTGCTGCTTCCTTCCAAGAGACAACAAAAGTTCTAACAGAAGCAGCATTCTGCGGGAAGGAAGATTCTTTAAGTGGGTTAAAAGAAAATGTTATAGTAGGGAGATTAATTCCTGCTGGTACAGGCTTAATTATGAGTAAGATCAAGGCACTCTCACTTCGCAATGATATAAATAAATACGAAAAATATTTTGATATCGAAACTTACGATGAAAAATTGTTAAGGAGCAATAATTATTACTTGCATCCTAGTGAAAAAGAAAATGTAGTAGCATCACACTATGACCAATCAAGTTAAATAAACTACCAAGAATAGTGCTCAATTAGTACCTACAATTGTGCAGATGCTACATGTGGCAGTTTTTTTATGTAGTTTCCGTTACCAAGCATTGAAGTGACAAAATTTACAGCTCTTGATTAAGTTTTTAGGTAAATTACTAAAAACCTTAATTTTAATCAAGTCTAATCAAACTTTATAATAATAGTTTATTGCATGCCTCACACGGCTAAATCATTAATACTCTCTCAAACTTTACTGAATTGATAAACACAGTTTTAAAATGCTTACTGCTTAAATTCAAGTATACATCAATTTTTCTATTGTGAATACTAAATTTATAAACCACTGATATTCTTGCTCTTCTTTTTTATCCATAATTTAAAATTATCGTTTTAAGTA
			GCTGCTTTTAACTTAAAGCATATGACTGTGTAACATACACTACCTTTTAGGTAGAAATGCATCAAAATGCTTAAGGTTTACATCTTAACAAACTCTATAGAACTTACTCTGATAACACAAACTTATAAGTAGAACTGTAAACTTTGCATAAAAGTGTTATGATAGCTAGGATAATACATGGGAAACATGAACATAACTATACATTCGCAAAAAGACTTTGACTTTATGCGTAAAGCTGGTAGATTAGCAGCTGAAACTCTTGATTTTACTGTACCGTATGTAAAGGTAGGAATAACAACTAATGAGTTAAATGACTTATGTCATGACTTTATAACCAAAGCAGGTGCAATTCCAGCTCCACTCAATTACAAAGGATATCCCAAGTCAATCTGTACTTCAAAAAATGCTGTTGTCTGTCATGGTATTCCTGATGATAGACCGCTTAAGAGCGGAGATATTTTAAATATAGATGTTACAGTAATTTTAGATGGCTGGCATGGTGATACAAGTCGCATGTTTTGGGTTGGTAAACCATCAATAAAAGCAAGACGTTTGTGCAATGCTACCTATGGCGCATTGATGGAAGCAATAAAACAAGTCAAACCTGGTAATAAATTGAACAGAATAGGACTTGCTATAGAAAAATATATTGAAGATTTTGGATATTCTATAGTACGTAACTACTGTGGGCATGGTATAGGAAAAGCCTTTCATACTCTGCCAAATGTATTACATTTTTATGATAAAGATGAAAATCTTATCTTAAAGGAGGGTATGTTTTTTACAATAGAACCTATGATCAATGCCGGAGGACATGAAACCTTGCTCAGCAAGGTTGACGGCTGGACAGTAACAACATGCGACCTTTCACTCTCTGCACAATTCGAGCACACGCTTGGAGTAACAAAAGATGGTGTTGAAATATTCACATTATCACCCAAAAACTGGCATTTCCCTCCTTATAACTAAGGCCTTGCAGCTCTATCATTCTGTATCCATACAGGAGATAGCAGTAAAACAACTACTCTTAAAAGCTGGACTGAAATAACTGTTACTATTATAGAAGATTGCACAAAGATGGAAACAAGAGGAAAAGTAGTAAAGAACTTTCATTGCCCATGTTTATTGGAAAGGCAAAAATCACTCTACATTTTGAGAAAGCGTCTAGTATCTTCAGATTAAATATCAGGTTATCTTTAAAAGGTACAAAACAAAGCAAAGAGTCTGTTTAAGTATTACTGGCTTATTCAAAAATAGATGATTTTCTGAGTGTAATGTAGTTCTTCAGTTTACAGATGGATGATTCTTTTAACAAGATTATTGTTAATAAAAGTATATATTTAACAGAAAAAATTAGACTTTATACCAAGAAAGTGCGTAAGTTATTATAACTTGGTGCTGTTCCCCACCTGCAACAAGTCAACTACATCTCCAATATAATGGAGCTTAAGAAAAATGATAAATCTTTTTTTTAATTAGAGAAGACGGGGAGAAAGTAATCAGAGTCAGGAAAGGTAACCGCTTATATCACGTAAATTACTGAAAGCTACGTGCTCAAAGTATGAATTAATCAACAATAGCAATATCAAGAAAATTCATACTTATATTATAATACAGTAAAAAGCACTACTTTGAGCAACATAATAAAACAGGCGACTGAAATGATGATAACTTTTCAATTCATTGTAACAGAATATACATTAATAAAAAATATTAATCTAAGCATAATAAAATTATATAGGCAATCGAAACGGCAGGGCAATGGGATAGAACAAATGTACCAGAAATTTTGCCTCTTATTAATTTTTGTAATTTACTTGACTCTTTAGATAGAAATTTTATTTTACCTGATTAAACAGGTAGTAAAAATCCCCTGATGAAGTTCTAAAAAAAACAAAAAGTTTGCTGCCCTGCTTATTTAAAAGATAGTGCAAGACGCATTATACCACCTTTAAGAGGTTGGTGATGAAACTTAAAGAGAATTATTGCAATAACTATAA
			CTTTCCTATCAATTTTAACTGCTACAATGCTTAAGGAGATTTAGGTAGTTTTTCCTACTTTACGTAACATTATTTTACACTCAAAGTTGTACAGGAGATTCCTCTTAGGCATAAAAATAGTGAAATATTAATAAATATTTTTTTAAAATTTAAAGATTTAGATGTTTGCTATTTAAAATAGTTAAAACTAGATAAATTAATACACCTATTTATTCTTTTTTTACTGTCAGATCAAGTTCTACCGAATACAATAACTTTTTAGACTACTTCTTCTTACTTTTCATACTCAAATTCTAAAGAACAGAGAAGTATATCTTCCGTAGCACTCTGCTCTTTTCTTCAAAAGAATTCATCCTTCTCTTACCGTATCTTTCAATGCATCTGATCTTTTAAAGAACTTCTTATTATTATATTTTTTAAACTGTGCACTATAATCAAAATTTGGTTCTCCTGCTATGCTCGAAAGTACAAGTAGTTTTCTCCTATCTTGAGGTGTGATAAAAGATAACGCATGTCCTTCAGCTCCAGCTCATGCAGTCCTACCTACACGATGGATATAGTCAGCTTGCGATTGTGGTACATCATAATTGATAACATGTTGAACATGTGGAATATCAAGACCACGAGAAGCAACATCTGTTGCAACCATAATTTGATTACGACCATTACGAAAAGAACTAATAACCCTTTCACGTTCGCGCTGCATTAAATTACCATGAATTGCCAAAGCACTATAGTTATCTTTGCGCAATTTATTAGCTAACTGATCTGCTCCTTGTTTCGTTTTAACAAATACAATGATTGATCCTTCACGTTGACATAGTTGCGTAATAAGTTTACCATATTTTTTTAGCTCTGATACATAAATAATCTCTTGCTTAACTTTTGTAGAAATTGTAACTTCATTTTCAATAGAAATATGTTCTGGCTGATCAAGATATTTCACAGCAAGCTTCATTATACTATTAGGAAGAGTTGCAGAAAACATGAGAGTTTGTCGTATTTTTGGGAGATATTTCATAATCTCTTCAATTTGAACTCCAAAGCCCATATCGAACATACGATCCATTTCATCAAGCACAAGAGGATTGACATTATAGGCCATCAAAGCTTCACGTTCAATATGATCTATAATACGACCAGGAGTACCTACCATAATTTGTGGCTCTTTCTGAAGCTGACTTAACTGCTTAAAAATAGACTCACCACCAATTAGCAAGGCAATTTTTAACACGGAATTTTGAGATAAAAGCTTTCTTATTTCATTTGTTATCTGCTGTGCAAGCTCTCTAGTTGGCACAATAACTAAAGCTGAACTAACACTAAAATCATCTAACAACTTAGCAATCAACGGAATAACGAATGCCAAGGTTTTTCCAGTTCCCGTTTGAGCAGAACCGAGAATATCTCTACCTTGTAGAGCTAGAGGAATTGCCTGTGCTTGAATCGGAGTTGGAATGAAAAAATTATGTTTATCTAGAACTTGCTTGAGTGAAACTGGAAGATCCATTTCATGAAAGCTGCCTATAGCTCTATTAAAAACTCTTACCATCGAAATCTAGTTAACTTTCTAACAACTTTAAATTTATTGCAGATTTTTTTCCTTCTCCATTCTTACCGCGCTCTTCTCTGAGCTCATAGCTTCCTCTTTCTCCTTTTATTCCCTTTTCCTTATTTTCTCCTTTAAGTGAATCAGGTCTTATCCCTGAACGCTCTAATGTACTAATATGCACAAAAACATCGCTGCCTTTAGCTTCTGGCACAATAAAACCATAACCTTTTTCAGCGCTAAACCACTTTATATTACCAAATTCCATGTAAACACCCCCTTAAAATTATTGACTAATATTGCTAATGTGATGAAAAACTTTGAAATTACAACTGAAAATGCTTGAAGTCTAGTTATTAAAACTAACCCTCTATACTCCATAGTCTACTCTAACATTACATGGTTATAGTACACAATTATTGTATTTAATGCAACTAGAATTTCTAATTAC
			CGAGCGAGCCTGCAATCATCATTTCATTAATTTTAATCGTTGGCGAATTAAACTGCCCACAAAAAGTTAAATCGTTTGCAACAACCAAGTTATTAAACATATTTTCTAAATTGCTAGCAACAGTAATTTCGTGTATTGGATACGTTATTTTTCCATTTTCTATAAAAAACCCTGACGCACCTTGACTGTAATCACCATTAATTAAATTAACACCAAAGCCAAATAAATCAGTTATATATACTCCCTCTTTCACTTCCTCAATCAACTCTTCAAACGATATATTTCCATTTTCAATATAAAAGTTACTAGCTGCAGGAACAATTGCAGCGTTGTTTGCACGTATTGCGTTTCCAGTTGTTTCTAAATTTAGTTTTTTAGCTGAGTACAGATCTAAAATCCAATTTTGCAGCACTCCATTCTTTACAAGTATGTTTTTTTTGCTAATTATCCCCTCTCCATCAAAAGGTCTTGATTCTATACCTTTCGGTAGCAATGGGTTATCAATGATGTTAATTCTATTATTAAAGATCTGAGTATTTAAACTATTTCTCAAGAAAGAGCTGCTACTTACGATGCTACTACCATTTATAGCAGAAGCAAAACTTTTTACCAGTTCTTTTGCTGCTCTTTTTTCAAAAATAACTGGAAGTTTGCCAGTTTTAATTGAACGGGAATTCAATTGGTCAATCGCTCTTTTTGCTGCTTCTTTTCCTATTAACCTTGGCGATTTTAGGTCGTAAAAATTACACGCTACATCGTAACTATAACCAACCTTCATTTTACCTTTTCCTCCAGCAATAACAGAAACTTGATTAGCAAAGATTGATTTACTAATTGAGCCGATAAAACCAGAAACAGTAAACAACACTGTATTTACTAAAGAATATGAAGCAGAGGCTCCTTCAGAATTAACAACTTCTTTACATAAAAAAGCTGAATTTTCTGCAGCTTCAGCAATTTTTTTTAAATTATCAATAGTTACAACACTGTTATCTAAGATACCTAAATCTGTAGAAGAAGTATAATTACCTCCATCTACAGCAAAATTAATATAAGGATCCTTTGGCACATTCTTTGCCATTTCTACTACTTGACTCACCGTATTACTAAGATTGTTTAAATCATTTGTAGAAATATATGCAGCTTTAGTTTTGTCTACTATAGCTCTGATTCCTACAGTGCAATTTTTAGATTGGGATATTTGTTCAACTTTTGATAGGCGTTGAGAAACTGAGATTTTGTTAATTTCATATATTGAAACTTCTGCGCTTTGATTTTGCTTTTTTACTAATTTTATAATATCTGCTGCAATATTTAGTATATCCATTTATTACCTCCTTAGGTTTTCATAAAGATTCTGCACCACCTATCACTTCAATCAAGTCGGTTGTAATCGCTGCTTGACGAGAACGATTGTAAAGTAGAGCTAATTTATTCAGCATTTCTTCGGTATTTCTATTTGCTGATTCCATAGCAACCATTCTAGCGCTATTCTCACTTACTACACTTTCAAGTAAAGCAGAGTAAAGAGCAGCTGTAATATAATCTCGAATTAAAGATTGCAAAATAAATTCAGTATTTTGCGGTTCGTACCCATAGCCATAACCTACCATTGAAGTAGTTAAAAAATTAATAATTAAAGATGAGTCTTTACTCCATGGCTTTATTGTTTCCAATGTCGGTTTTTGTGTGAAGGTATTATAAAATTTGTTATAGAAAACCTTGACTTTATTGTATTTACTGAGATCAATATCATCAATTAAAGATTCTATATGCTTTAACGTAATTCCCTTACTGTTTTCAACCTTCAAGATAACTTCAGAGTCAAACCTATTTTTACCCATGTCAAAAGCTTTTCTACCAAAAAATATAATATTTACTTTTTTACCACTTATAATTAACTTACTAATATATTCTTGACTAAACCTTACAATAGAAGAATTGAAGTTACCACACAAACCACGATCAGATGCAATAATAAATACTAGATAAGTACTGTC
			ATTATCAACATTTAAAATTTTTGCCAAAAATTCTTGATCAACTGATACCAGCAATGAAGAAACAATGTTATGCAGCTTAGATATATACAATCTTGAATTTGATAACTTTTTTTGGCTCTGCAATAACTTTACTGCAGAAACCATTTGCATTATTTTCGTGATTTTCTGTACAGATCTAATATTCTTGATTCTTAAAGATAGTTCCTTTAAGCTCTCCATTTTATATATAACTCTAGCTTATTAAAATATACAATCATTCATTTTAAAAAACAAGTTTTTTTGATATAAAGAAAATATAAGATGATACACGGCACCAGAATTAGCGTTCATAATGTTACCTAAGTAGCTAACACTGGAAATCTAAAAAAAAGAAATATAGTCTTCCAGCTTACATGTTGAATGACGCTATCCGTTGTAAGAGCATAACTTCGTTCATAATTATATGGCTAACTATAAATATTTAGAAAATTTACTAAGCAGAAAAGAAAATAAAAGAAACCTTGTAGTAGCTAGTTGTTTAACATTCTACAAACTAGCTATTCTACACTATCTTAAATGACTTATAAATACGTTTTCAGCTTGAAATCTTAGAATCTTTCGAGATAAAAAATTAACAAAAACATGAGAGAAACAGATAGTGCAAAAATTAAATATAAGACACTAACTAAGTATACACTTTCGTCGTTTAATCTGCGCAGCTTAAAGACAACTAAATACTTTCATTACCATAAATGGGAAAATTGGCAAGGTTTGTTAAGCAGTTTTACGTTGGATTTGAATTCTTGAAGTCACACTATTTGTAAAGTGTAAATAACGAGAAAGGGGTGATAAAAAGTTTATATGCTCACGGCACTTCTCATTTCCTCCCAAACAATTTTTCAATATCACTTAGTTTCATTTCTATGTAAGTCGGCCTTCCGTGGTTACATTGCCCGGAATATGGTGTTTCTTCCATCTGCCTAAGCAGCATATTCATTTCTTCTAACCTCATTTTTCTACCTGCCCTAATCGATCCATAGCAAGCAATCGTAGCTAATATTTTGTTTACTTTATCTTCTATTGGTAAAGTGTCTTCTATTTCGGTTAATCTATCAACTATATTCATCAGCATCTCCTTCACATCTATTGTTCCCAAAATTGCAGGAATTTCTCTTGCTATAACTTCATTTTCTGATTTAATTTCAATATCAAAACCTATTTCAAAAAGCTTATTTTTATAAATCTCAACCATCTCCATTCCAGTTTGATTCTTAATTTCAACTACTTCAGGAAAAAAAAGCTTTTGTCTTTTTATGCTTGACTTTTTTTTTAAGCATTCATAAATTAACCTCTCATGAGCTGCATGCTGATCAATTATAATTAATTTGTCTCTAGCTTCAGCAATAATATAAATATTGTAAACCTGGCAACGTGCAAATCCAAGAGGATAGCTTTCTATCAAGTTAATTTGTTCCCTTTCTAAAACCATAGTCTCTGCTTGTAATGGAGATTTTTGTATACCAGTACAATCAAATAACTCTGACCGTTCTGATAAGCTTTTCTCTCCCTTATTTAGCAAATTGAACCCTTTCATTAGCTGATTATCTAAATTGCTTGACTTTTCCTTATAGAATCCTTTACGAGTACTAAATGCACTAGGTAACATGTTTTTAACGAAACCACCCGTTATTGAAGTAATTGAATGCCGGAATTCACTGCAGATTTCAGAATTACATACTGGAATGACATCAGAAATACCTATTCTAGTTGATAATGCTTTTATTATTCCCCTTGTCACTATCTCATATATTACCCTCTTATCCTGAAACCTTACTTCTAACTTGTTCGGATGCACATTCACATCTACTTGGTCATATGGTACGTTTAAATGCAATGCTACAAAAGGATACCTGTCGCTCGGAATAAAATCATGATACGCATATCGAATTGCACCGATAAGTAGATTATCTTTAATCGGTCTTCCATTCACAAATGTATAAATCATAGTTGACTTGCTATAA
			TTAACAGTTGGCTTGCAGATGTGTCCTATAAGTCTAATACCATCTTTTTCTTCATCAATTTCCAAAGCATTGCCATAAAATTCTTCTTCTATTTCACATAGTCTACTAAATAATGAGGTTTGCTTGACATATTTTAAGAGCTTTTTATTGCCTGAACTGAGATTAAATCCGATATTATAGCTGGCCATCGCTAAGTTGTTTACAATATCAACAATATTTTGAGTCTCTGCTCTTTCAGTTCTTAGGAATTTCAGTCTATTCGGAGTAGCAAAAAATAAATCACGAACTTCAACATGTGTACCCTGCGATAAAGAACAAGGCGTAATTTCTACTACTTCTTCTCCACCCTCATAACCTACAGACCACGCTTCATTTGTTCCTCTTGCTCTAGACGATAACTTTACTCTACTTACTGCCGCTATCGATGGTAGCGCTTCCCCTCTAAAACCAAGATGTTTAATTTCTATTAATTCACTATCATTCAATTTTGAAGTAGTGTAGCGCATAAATGCAAGTTTTAAATCACCCTTCTCCATTCCATTTCCATCATCTATAACAGTAATAAGATTACGCCCACCGCTTTCTATTTTAATCTCTATTTTTGAACTTCCAGCATCTATTGCATTTTCTATTAGCTCCTTGACTACACTTGTTGGCCTCTCAATTACTTCTCCTGCTGCTATACGATTTATAGTTTTTGCGTCTAAAAGAACTATTGCCATAAGCCTATTACGGTGCTGGTTTTTCTTTTACTAAATCTGTCTGTTTGCTTCTCCATTTCCTTAATCTACCTGCAATTTCACCGTTAGAAATTGATAACATAGATGCTGCTGCAATAGCAGCATTGCATGCTCCACTTTCTCCTATAGACATAGTTGCAACCGGAACACCCTTTGGCATTTGCATTATCGATAATAGACTATCCAACCCATTTAACTCTTTACTATACACAGGAACACCAATAACAGGTAAACAAGTAAGCGACGCTACCATACCAGGTAAATGAGCTGCTCCCCCTGCCCCAGCTATAATAATTTTATAACCTTTTTCTTGTGCAGATTTAGCAAAATTAAAGAGCCTTTCTGGTGTCCTATGCGCAGATATTATAAATACATTATGCGAAATTCCTAATGCTTTTAACATATCAACAGCATAAACCATAGTACTATAATCTGACTGACTTCCCATAATTATAGCAACATCTTTTTCTACTTCTGTCATATTAAACACAATTTAATCTATTAACTAAACAGTGTTCCAGTTAAAAAACAACAAATATTTGAATTACAAGTAATAGTGTATAGCATTCTTATTAAAATAAAAGTTATAAATAAGCATCCACACTTAAGACATAGGAACATAAATCTCTCTTTTTTCATATAAAATAGAAAAATTTATCCTAAATTTTGTAGTTATTACCAGTTCTTGCTATAAACGACCTTTTAAGGCTAAATAATAGTTTAAAATTAACGTAAATCTGATAAAAATATCAACAACAATAAATTCAAAGTCTTGCCGTATTAATATCATATAATTATTTAGCATAAATTATATGATATTAACACTTTGAGATATCAAATTTATGTTGTAATGTTTTACAGAGCTATTGATAGGTAAGTATATATGGAAATAATATCGTTAAACAATAATTCATGCAATGTAGAAGTAAAAAAGAAGTTGCTTAACATAATCAGTAAAGTTATAGAAAGAAACGCTTGGACTCAAGCTCATGCAGCCGAAAAGCTAGGTGTTGACCAACCAAAGATATCACAAATTAAAAATGGCAAAACAGATGGTTTCTCCTTAGAAAGACTATTAAGCTTTCTCAAAAAATTCGAACATGAAATAACAATTACGATAACAGAAAACCAAGCAGTAAGATCTGAACACGAAGCTAGATTTTAAAGAAATACACAGTTGACATTTTGTTTTTTATAGTATAGTATGAAACTTATTCAAGTAGTATTTTATGGCTGAATCTATTATAGAAAAATGTATAA
			GGCAAGTAAGCAACCGCTTTAAGTTAGCTCTGTTAGCAAGTCAGAGAACACATGATTTAAATACAGGAGCAAGCAGTTCAATTCAAGCAGATGAGTTCAAGGGTCATAAAAATACTATTATTTCTTTATATGAAATAGCAGAAAGACAGGTAAATATTCACGAGCTATTTAATCTCTTGGTAAGTAGATGCAAAGGATATATGAAAGAAAATATAAGTAACATAAGCAAGTTAGAAAAGCTACTGAGTTCTCCTCATAACAAGTTCAACGTAAGTTCTGGTGTAAATCAAGAAAGTACTAATATCCAAGGCAACGAAGTAAAAAGTAAAACAGATGATCAAGATAATGAAAAATAGACGACAAAGAGCAAATCAAGTAGAAGGCTACTAAAGAGTTTGTAATTTATAAATGATTCACGCTGCTGTTTATGTACTATTATTTTGCATTGTTACAATGTTATGCCATACAGTATTCAGTTCGACTATTTATGATAAAGTGCTAGCGTTTAATAATTTTTCAACACAAGTAGTTCTACTTATACCAGCAATATCGATTATTTTAAACAGCGTCTTTTTGCTTGATATAGCGCTATTATATGCTGGCATTAGCTTTATGTCAACCTTAGCATTAATGAAATTAGTGTTGCTTCGATAATTTATGATAGGGTCTACTTTTATATTTTTAGGTATATGTTTAGTAATTATCTCAACTATAGGGATAATTAGATTCCCAAGTTTTTACACTAGATTACATGCAGCAGGCATTACAGATTCTAGGGGCGCAATGTTATTGTTAATTGGTTTTGCTCTGCAAAATAAACTTTCAATTAACACTGTCAAAATCACATTATTGATTCTTATACTATGGGTAGCCAATTCAACTAATAGTTATATTCTAGCGCATACTTACTATAGAAGTAAGGAAAAAACTATTAAAAAAGATTAAAATGTTAGAAATACTAAATATAACATTACTTTTACTGTTACTTATGGTTACAGTTTTTATAGTCCTTTCAAAACACTTAATTATGAGTGGTATTCTAATGTGCGCATTCAGCTCACTTATTGCACTTATGTACCTAATTATGAATGCACCCGATGTTGCAATTACTGAAGCTTCAGTTGGTGCAGGACTTAGTACAGTTTTTACGTTTGCCGCACTTTCTTTAATAAAGAACCATAAAACAAATCTATCTCACAGCCCTATAATGCTTTTTTTTATGTCATTTTTAGCTATATGTTTATCATACTTTATGACTCAACTACCAGATTTCGGCAGCCATGATGCTCCAATCCACCTGCATGTTGCTCCTTATTATATAGAAAATACTGAAAAAATTACTGGTGTTCCTAACATAGTAACGGCCATTTTAGCAAGCCTCCGTGGCTATGATACATTTGGCGAAACTATAGTAGTTTTTACCGCAGCACTCTGTATAATACTGACACTAAAAGAAGAAAAAGAATAAGAATGGTTAAAGATCCTGTGTTAAATACAATATCATTTTTGATGATACCCTTTATTATTCTATTCGCTCTATATATACAATTTCACGGTGACTACACTCCAGGTGGAGGTTTTCAAGCAGGAATAATTATCGCTTCTGGAATAATACTGTATTCAATGATATTTAGTATATCCACAACTTTAAAAGCGATACCCTATTCTGTGATTAAATTTACTAATATATTAGGTATTTTAATTTATGGAGGAACAGGCATTGCAACAGTTTTACTTGGCCAAAGTTTTTTATCTTACGATATACTGTTAGCTAACAATGTTACTGGTCAAAAATTAGGTATTTTCTTGGCGGAACTAGGTATAGCACTTACTGTCTGTTCCTCCATGCTTATTATATACATAAGCTTTACCCGTAAAAAAAAATAATGACTTTATATAACTATACAATTATTATTATATTAATGATGCTGGGTTTATACATTATCATAAATGACAAAAATTTAATCAAGAAAATGATAGGAATAAATGTTTTTCAAGCA
			TCCGTTTTGTTATTTTATATATCTTTAGGATATATAAAAAACTCCTTACCCCCTATACTGGTACCAAGTCTTCATTTATATAGTAATCCTATACCGCAAGTTCTAATGCTTACTGCCATAGTAGTTGGAATTGCAACATTTTCAGTTGGGTTATCTATAGCAGTAAAAATAGAAGAAAAATATGGAAAAATTGACCAAGATAAATATATGTGAATTAATAGTATCTTAAACTATACGAAGTAATAAGTAGCCAGAAGCTAAACCATAGGCTTTCATTCATTGTAGGTCTATTTACTAGCATAGTAAATAAAGTTTAGATTACAAAGGTAATAATGTCAGCTATTAATAACGAAGAAGATAAGAAAAAAATCATCAGAGATCTCGTAACCAAAAGTATAAGAAAGGGTGGTTTTATCACTTTTGATGATATAAATGAAAAATTATCAGACGAAAATTTTTCATCTGATTTTATAGATGATACCGTATCCCTATTGCAAGACTCCGGAATTAACATACTTGAAAGTAGCGAAGATGAAGAGGATGCTCCCTCCAATAATAATGACAGCAAACTAGATGACGACGATACATTATCAAACGCTGCTACAACTTTAATACAAAATGACGATCCAGTAAGAGTTTATCTACAAGATATGAGCTCTGTGAAACTCTTATCAAGAACAGATGAAATCACAATAGCAAAAAAAATTGAATCTGAAAAGCACAATATGCTACGTGCAATAATTGAAACATCAGCAACATTAAAAATGATAAAAGCATGGCGTGATGATTTGAGCAGCGGATCTCTCTCACTGAGAGAAATCATAGACCTAGATGCAATTTATAATTCCGATTTTAATGCAATGCCTAAAGAAGATGTTAAAGAAAATATTGAAGATATTGATGGTTCTGAAGATGCTGAAAATGATAAACACTGCGAAGATTATAAAACGGATAACAAAAAAAACAACGACGAGCAAGAAAGCGGTAACGAAGATATAAGTTCAACAAACTTAAATGTTTCTATCCTCGAAATGGAAAATGATTTATTACCTAAGATAATGGTTGAACTAGATGAGATAATTACTTTAGCAAATAAAGCACTAACATTAAAAAAAAATTCTTCTAGTGAATTAACATATAAAGATTTATATAATCAAATATGGTCCACCGCGCTACAAATTAAATTAAGCGACACCGCTACTGCTAAAATCACACAAAAACTTTATAATATAAATAGATCTATTATGCTTGAAGAAGCCAATCTTATTTCTGAAGCTAAAAAATACGAGATCGATAGAGAAAGTTTCTACAAGGTTTATGACAACGTACTATTAAAGTATGAGTCAAAAAATATAGATCTTTTAAAAATTAATAAAAATCTATCTTTTCTCAAAGATGAAGTAAAAAACAAATTCGCAAAGTTTATAAATGACAATTTTGAATACATAACTAATACTTTAAATAATATAAAGCAGTATGTACAAGAAGATAATGTACAAGAATTTAAGGAATTAATCAAAAAAATACAAAAACATGAACGAGAAATCTCTGAAGCAAAACAGGAGATGATCAAAGCTAATTTAAGGCTAGTAGTTTCTATCGCTAAAAAATATTCAAACAGAGGTCTTGCTTTACTTGATTTAATACAAGAAGGCAATATCGGTCTCATGAAGGCTGTGGATAAATTTGATTACAAACGTGGATACAAATTTTCAACTTATGGAACTTGGTGGGTAAGGCAATCAATCACTAGAGCAATACCAGAACAGTCCAAAGTGGTTAAAATACCGGTTCACATGGTAGAAATTATTAGCAAAATCAATAGAACACTAAGAAAGTTAACTCATGAGATGGAAAGAGAGCCTACATTAGAGGAATTGAGTATAGAACTTGGAATGCCCTTGGAAAGAATACGTAAAGTTATGAAAATAGCAAGAGATCCGGTAAGTCTTGAGGCTCCAACAGGAAAGGATGACAGTAGCACTTTCGGTGATTGTATA
			GAAGATAAGCGAGTTTCAAAACCAGAAGATGCTGCAATACTTGCTGATTTACGAGGCATTACAACTAATGTTCTTGCAACTTTAACGCCAAAAGAAGAGAGAATTCTAAGAATGCGTTTTGGCCTTGGTAAAGACGGAAAGGAACACACATTAGAGGAAGTAGGAAGAATCTTCAACGTAACACGTGAGAGAATTAGGCAAATAGAAGCAAAAGCTCTGCGCAAATTAAAACATCCAAGTCGCGCTAGAAAACTTAGAGGATTCTTTTAAAGGAATATTTAACTACTATAATTACAATCAAATATAGGATATGCTGCTTCCTTATCAAGCAATAGCAACACTTGACAAATTTAATACTATAAGTACATGTAAGAACTAGTCAATACAAAGAAAGAAAGCAAAAACAAGGTTAGTATTGCTGTCACTTGGAAAAAAAGAAGGTATAATACCGTATATTGGACGCTAATCTTTCTGTAGGTGTATACTATTTAATTCTTTAATAAGATTATTTATATCATCTACTAATTCCTAGAACTTGGTGATAATGTTTATGCTTATTTAAGATGATATGAAGGAAACAAAATTGAAAACCAAATTTTCCACATAAAAAAGAATGCTATCCGTTACCTGTAAGTACGAGCTTAATAAGAGTTAAAAAGTAAACATTTGCCAGATGCTTACAAAATGTCACTAAGGTACAATAAAAAGAAAGGAAAAGAAACTTCCAAATAAAAAATAGGCAAGATAAAGGATTTTTCTAATTCACTAGAGTTTTTTAGGCAACCTTTCACATCTGACTAGAGAAAACATACAAGCATTAAACCGATAATATATACAATTTCACTGCAGTAATATCAACTATGGATTAGATTTTAGATAAGCTATTGAAAATCCTAACTTTCTTGATTAAATCTAATCAAATTTAAAAACAGTAGTTTATTAAATGTTTCATACTACTAAGCTAGTAATACTCTTAAATTTTACTGAATTGACAAATATAGCTTTAAAACACCTACTGCTCAAGTAGACAGTATACTTTTTTTAACTTAAGCTTACTGCTAAAATAGCTTATAAAAAACTTCTTAGTTTACTAGATAAACTCTCTATAAATAAATCAGGTTTAGCACAAATCTACTCCACCGTTTCTTGAAAGACAAAGAGAAATCCACCCAATCTTTATTATATAAGACAGTTTATACAGACTTCTTCGTTAGCATACAGTATAAGCATCATCATATATAAAATAGTGTATAATGAGATACTTAATATAAGACTAAGCAAAATACTGAGAGGTGATAATCATTTTGTATTTTACTGCATTTTTATCTTTTCCTCAGTAATTTCCCCAATTACTTTTAATTGTGCTATGGGGGAATGTAATGCACTCCAGTTTATACGTATAAGATACAATTTAAGGTAATTACTGTTGTATTCAGTACTTTATACCATATTCTACAATACAAAAACAACACCTTAAAAGGTATAAGAAATAGTTCTATTTTATAATATAAAACCAAAAGATAAACTTAATGCTTCTAATTTCTCTTGTGTCTCTTTACCTTGAAAAAATTTTCCTCCTGTTTCCTTAATATCAATTCTCACATACTAATTTAATAGTAACTGAATATCAAGGATATTTAATTTTAATGGCTAGCTAAGTCAACTACCTCCTTCACCAATTACAGTATTAAATATTAGATCTTCATCAAAACTCATTTTAGGACGCCAAATAGGACCATCCAAATGCACATCAACATAAATTGGACTACTACGACCTGGTAATATGAAGAAGAACCTCGATAAAGAAATTAAAGCAAAGTTAGGTAAGGTTAAGTTAGAAGAGACAGATCCTGATGCTTGATCAATTTCAAATTGTAGACTAGTTGAACATATACCATTTCTAATGCTTGCTTTTCCGCTAACATTTTTAAAAACCGTACTACCATTATATATACCAACATGAGTAAGTGTGGAAATCCCAGATTTATTTTTACTGCTAA
			ATAAATCAGTGATGAAAGAATTAAAGTCCACATTAGCAAATTCTATTTCCTGTGCTTGCAAATTAACCTCTCCTGACAAAGTATTAGCCCAATTGTGAAAGCTTTTTCCTTGAGCTTTAATCTCACCATCTAAGTTTAGTTTACCACTTAAATTATCAATTCCAATAACCTGAGCAACCCTTTTAATATCTAAACCTACAACAAAAAATTTTATATACATTAAGTTTAATCTTAAATAACCCTGAAAAGACACTTGTCCATATTTCAATGCATAACTTACTTTTTTAACAGTTATAGTATTATTTATCACTACCGCATCCAAATTAAAGTCCTTCAAAACATCCTGTCCAGTATTAAGCTTTGTAACACTAATCTGCACATTTGCATCAAAATCTTCTTTGCCATTTAAGAAATTAAACTGTTTCCTTGACCATTGAACCTGATCTATCTTATTTCTCGAATCTTTTCTCACTTCTATTAAATTCGGTAATTTTAAAATACCAGCATTAAATTTATCGCCAGTTATGCTTACATCTAACAAAGGTTTAATATATTTTTGATCCGCTAATATTTTTATATTACCAGTAACATTGAAATCTTCTCCAGATAACTTTATTTTACCTGTAACAAGCCTGCCCTTTTCTATCTTCAGTAAGAAACCTAAACCTTCAATTTTTGTACCGTTCAACGTGAAACCATTAACATTGATTTTTATATTTGCATCATACTTCAGATCTTTTAACCATTGCACTTTTGATAAACCATCCAGTAATGAATAATTATATTTATCTAAGTTGAGATCGTGTACACTGAATCTACCACTAATTACATTATGCTTTTTTGTGTAGTTTACCTTAACTGACCCTCGCCAAAATTCTTTATCATTCAGCAACTTAATATCTGAAATAGACAATATCCTGGGCGCAAAGTGTAACCTCGAACTCATTGTAAATTGATTTCTCTTGTTTTCTCTAATCTTTATAAAAGGAAAAAAACATGAAATGAACGACTCAAAATCATCTCCTTTTAGCAATAAATCACCATCAAACTCAGACAAGATAAGATTGTTTGAAACTTTCCCTGATAAACGAGCTACATTATTAGCTCCAGGAAGCCGAAGAAGCGTATCAACTTTTATTTTGCCATCAGCAAATTTTAGCATAGTATGAAATTTATCCAATATTCTGTTTTGGTATTGAATACTTGAAGCTTCTACATTGAAATCTAAATTCAAGTTCTTTGGTACAACCTCTCTTAAACATTCTAGAAGACCCTTCATACTTATTACTTTTCGTGAGCTGTTTTGTATAGAGTCTAAATCAACTTTACTAAAAGTAATATCAATATTAGTATAATTATTTTTTTTATCGTTTCGTACTGTACCACTAGCCTGTATGTTTTTAGAATTAATTTTTAAATCATTTAACGTGAACTCACTTTCATTAAGGTTAATATTAGATGACATCTCAACATTTTCACTAGGAACAACATAAGCAAGAAAGCCAAGACCGATAATTTTTGCTAAATCACTCATAAAATTAGAACCATTATCAATTGACAGCATCAATTTGCCTCGGAGGCCTTCTCGGTTTTTATCACCTGCAAACAGCAAATTTATAAAACTTGATTTGATATTAATATGTACATTCTATTTTGTAATATCAGCCTTCCCCGAAAAATCATAATTATTATCATCTACCTTTGCTTTACCATAGAAATGTCCGTTCTTTTTAATAGCAATCTCTTTTATATTAACAATACTTCTATAATCAGCAAAGTCATTGTTTAAATCTATTTGGCTATCTTTCATTATTACATCAACCTTACCAGGTCTTTTATTTACGATACTAATAAAATCTTCTTTACTACCTTTTACACCAAACAATGTGACCAATTTCGGTTGTAACGAAAATAAAAATAATGATAGAAAAGATGGCCTTATTTCAATCCTATTTATGCTAACCGAATCTGACAATTTTTGTTTTTTATCGTTGTTATAC
			TGCACATACACGTTATAAATAGTGAGCTTCGGAGTAATTAGTGAAACTTCAATTTTTCCTCCAATATGGATTCTAGCATTAAATGTGTCTTCTAATTTTTGTACAATAAGTTCTTCATAGCTATTCCAATCTTTAAAAGATATAGCAACCTTCAGAAGGATCAATATTAAAGAAATTGATAATATTATGTATATAAGAAGTCTTCTCATAATTTCATATGCTTATATATTACCCATAAACATTAGAGTACCAAAATAAATAACAACACCTAAAGGTACTAAAACTGTCAAATGAATAATGCAAGCAAATACTCTATCAAAAGAGATAATCCTGCCAATAAGAAGCTAAGAATGTAAAGAGCTATCGACATAACTAAAGTTGCAACAATAACTCTTACAACATTTAATAATAGTACCTGGTTAATCTTATACATTTTACTTATCGTTAAATAATGAGAATTAATAAAATAGAATTTACCCAAGTGAAAATAAAAGTAACAATAGCAATCCCTCTATTATAGGACATTGCATTTAGTATAAGACTTACAATAATTGTATCAACCCATAGACTTATCTAAATTACACAGTTGTTGATAGTTGCTAGTATTATATGCTTGAAAAACTACTTTACTGCATTACTCAACTTTACACTAAAAAAAGGTAGCCTTTGACTTATATGCGCCAAACACCATTAACAATAGTCACAGAATTCCTCTAATTAAAACAAAACTGCTATAGAAAGATTGTGAACCAATGTTTTTATGTAAGGCACAAATAAACTGATAATTAGGCAATGATTTAAAATCACAGATGCAATAGCTATCGAAGCAAAGTATTGTTTTATTTACAACATTCTCCCAATAAATAACGCAACTAAAATGAAAATTATTAAAGAATCATAATTCTTGACAGAGTCACAGTAAAGGTAAGCTTCCTTTAATTAAATTCAGAAAGTAAATATTTGAACCATATAAGAAAGTTTGCATGGTAAGGCAAAAAATTACCAAAATAATAAACGTAAGAGGTATTATACTACTTACAAAATTAAATGCCTTTTTATTATCACATGATTCTGTTGAATATAATGTAGTACAAAAAAGGTAGCAAACGCTCCTTCTGCAAAAAATGCTCGAAATAGATTAGTAAAATGAAACGAAGAAAAAATATATCTGTAAAAGAAGTTGTACTAACAATTTGAGCAACCGATACATTCCTTATTAAAGAGACTCTTGAAATAGCTGTAAAAAACCTAAATGTGAGAATATTTTCAAACATTCCTATTTAGCACTACTTCAGACTGTACTCAATGTCAATATAATTGACTGTAATGTCTATCTTAGTAAGACTAGCGATAATGAATTAAATGAAAAGAATAGTGCAAAAATAATAGCCATGATAAGCATACTTTACACCATCGTTAAAATCTATATCTATTATTAAATGTAAACTTTAAAAGTTCAGTTAGCACAGACCTGATTCTGACTTTTTGATTAGCCTTTAAAACAATCAAACAATGGATAAAGACACAGAGAAGCATAAGAAATGCTTCAATGCTGCCGGCTACCTAACCAGGCTTTAGTAAAAATTCAAGTATGTTAAAAATAAATGATATAATTAAACATGAAAGCGAAATATCAAAACCGAGAAATAAAAATACCAATAAAAATAAGTATCGGTAACTGAGTAAGAGCAAAACCTATAATAAATACCACAAAAGGTGTAACACAGAGAGCTACATAACCAGTATTAGAAGTATTTCACTAAAAAAAATGCCACCTTGGCTTTATGTGAGCAAGAAAACGTGAGAAAATTGCCATACAAGCCACAAAAAAACACAAGCCTACACACTATATAATAGTATATAATAACATTAATACAAAAACAGAAGATTATATTACATACAAAACGCTAATTTACTTTATATTAAGTTAATGTTAACAGCATTAACAATCATTAAGGACACACAAAAGTGTAAGCTATACCATTCGATTTCAGCTTAAA
			TGAGCTACTGGTCCATTAATTATTGGTATTGTCCTTAAAAAAACAAGAAAAATACAAAGCATAAAGTTAAGTACCACATTCATCAATAAACATAAACGCTGAATTTATTAGAAACTCTAGAATTTTATATAATGAAACTACAATACAGCTCAAAATAAAAGAGTCTACTTAAATAGTCAATTGACTTTTTTTTGCTAATATGCTAGAAGCTTTACAATTTTTGCACTTATGTGCTAAAAATTTGGCGGGTGTAGCTCAGTTGGTAGAGTGTCAGTTTGTGGTACTGAATGTCGCCAGTTCGATTCTGGTCACTCGCCCAGTTAAATTTTCTACTTTATAAAAATAAAAGCATTCGATGTACTTTTATATATCTTTAAAGACCATTTGAAAACTTGATCTAATTTACTAGTTAATTTTTAAAGCACATAAAACAACTTTGTAATGCTATTAATTAATTAATCTAATGAAAGCCATGTTATTTCCTCGCAGTACTAAGTGTATGTTTTTCGCTATCTTCTCTACTAAAAAGGTAACTTTATTAAAATTTAGAAATTTAGACAATACATAATCTGTTAGACTCCTTTGGTTATCGGGTCTACCTATTCCAAACCTTAGGCGCCAATAATCATCACTAATAAGATTATCTATAGATTTAAGACCATTATGTCCAGAAGAACTACCACCTTTCTTTATTTTTATTCTTCCAAGTTCTAAGTCGGCATCATCATGTATAACAATGATATTATCTGATG-------------------------------------------------------------------TAGCAACATAACCTTGTTTCCATTAATTATACCAGAGGTTATTAAATAATCATCTTTTTTAGAAAATGGCTGAAGGCTCCAACACTTACAAACTGCATCAACAATGAGAAAACCAACATTGTGATAAGTCAGCTTGTATTGACTACCTGGATTACCGAGTCCAACTATTAAATACACTATTCTCCTGTTTCTGTTTTAGATTCCTCAACATCACTATCAACAGTAGAAATTGTAACAACGGTAAAGTTTTCTTCCTCATGTGCTGCAAGCTTAACACCTTCTGGCAATTTTACATCACTTATATGTATAGACTGACCAATCATTTTATCAGATAAATCAACTTCTATAGCTTGAGGTATTCTATCTAGAGAACTTTTAACAGTGATAGAACGACATAAAATATTAAGTCCCCCACCTAACTTGATTCCTGGAGATTTACTTTCATTCACAAACAATAAAGGTATATCTATTTTAACTTCGCCATCTTTATCAACAAATTGAAAATCAACATGCTGTATAGTATCCTTCACCATATGCCATTGAATACTACGAACAAGAGCATATTCTTTTTTACCTGAGATATTTAATTCTATCACATGTGCAGAAAGAGACCCTAATTTGTATTTCTTCGTGAATTCCTTTGTAGACAATGTCAAATTTACATTATCATGCCCTTTACCATATATAACTGCAGGTATGTACCCTTTCTCTCTCAGAGAATACATTGCCTTTGTTTTTGTTACATCACGTAATTCTGCATTAATTGTTACTATTTCCTGTTGTGCCATCAGTTACTCCTACTTAGCCAAAGTCCTTCTAGAATAATTTAATAGTATAACATAAAAATATTTATTTTTAACTCTATTCTCACCTTTACCCACTGAATGTCTAAAATTATTAGAATATTTATAAATATGGGCAAAAAAGCAAAAATCTACCAAGAACAATGCTAATTATTGTAATATATTTCTCAAAAAACACTCAGAAAACGCTGTTCAATAGTAAACTTAACCATATATAAATACATCAATCAACCATAAACTAGCAACTAACAAAAAAAGAGGTATCTTTTTGATCATAACTGGACCTTAATTTAAAATTAGGTCAAACAAAGTAACTTAAGAATAAACTTAAAGGAATAGATGAAATACATGTTATAGACTTAATGCCCTAAATACGAT
			CCTTATTAAAAAGAAGCTGACTAATAATAAGAAAGACAAATAAAAAAGACATAAAATTCAAGATTATTTTCACGACACATACAGCAAAGAATTTAAGGAAAGAACATTCTTCGATCGAGAGGTTGATACCTTTCAGTACTATTGAAGCTTATCGCACATTATGTGAGCAAAAGGAACCTTAAATAGAAGAAGAAATAATTTACACATAGATTTTAATTCTCTTAAGAAGACCAGCAACAATAAGTATCAAAGAGAGTAGAGGAAAAAACTTTATGCAAGGAATGACGAGCAGAAAGCATAGAAAGAAGCGGTATAAAACTTACATGATAGAATTTTTGGAAAATAAAAATAGGTAAGACATAATTATCGTTATAGATTCACTTTATTGAAAAAATTTGTGATGAGCATAAATAGAGTATATCTTACCTAACCAAGATAAAATAAAAGCAAGATTTGAAGAAAAGCTAGGCAAAGAGAAAATTAAGGCACTAATTCAAGTTAGATTCAATAGAGAAAGCACAATATTATATAGTATTCATCCTCTATTATAAGCCTGACAAACCATATCTTTCTGAGCAGAATACACTACCTATTTTACCTTTAATTGTAAATTAAGAGATATGTTTAAATTACATGATATTAACTTTATTAAAAATTAAGATGAAGTACTTCTTGGACCAAAAAATAGATAATTAATAATCGAAGAGTTAGCCATAATGATGTTCTTAATGCAAAAATATTTATATTTCATAGACAGCTAGTTTAATAATAATTAAACCATTGAGAATGTAAAATTATAATATATTAATATAGCCAAGGGGGTTAAAAATGTCAACAAATTGGCTTCATAATTTGTTATTCGGTTCTAATGAATCGAAAATAGAAGCACTAAAAAAGGCTCAAAAAATTGATGCTAAGCAGTTTGAAGAAATATTCATTACATTAAAAGAAAAGATCGGCACTGAACAGTTTCAACTTATGCAAAATCACTTAAATGAACTACAAGAAAAAGTAGAAACTCTCACAGAAACAGTAGTAAATCAAGAAAAAATAATGCTAACCTGTTGCATCGTAGCCAGCATTATTGCTTTAGCGGCAATTAGTTTTATCTGCTTCTGTATCTATCAAGGAATAAAGAATGAAAAGGGGAAACAAAGAAGCTTATCTCAGAGTGCGCCAACCGAGAAACTGATTAACTTACGTAAACCAAACCCAAACATGAAACTTAATGTAGATATTAGTAGCACTAAAAAACTACTGAAAGGTCGAGAATTAATGGCAATATATAAATAACACTTTTTCCTAAGAAGGTGTTACATACCCTGTAACACCTCGTACTTTAATGGAAAAGTACCCAATAAACTATTTTATTTTTTAATCATTTGTTCTCTTCTTTGTTATCACAAGTCTTTTCTTCAGCACATTTTCAACTACAATACTAACTACCATAATTACAGACTCATCATGAACACTAAGCGATGTAATTAATGAACCATTCGCACTAACAAAACAATTACTTAATATTCGTTTTATGTTTTTTCCTCCCATTACAGTTGCAAAAACATACAACACCTATATCACTTGCTTTTACTTTATGAAATTCCCCACGATTACATTATCACCAATCATTGTACATTCATACTTAGTAAATGAGCCAATTCTAATACCGGACCCTATTTTTACTCAAGAATCAAAAAAACTTATAGATAAATAATCAAAATTTATACTAATTTAAGTCTCAAAAAAACAGTCTCTGGAACAACAAGCATTACTCCTGAACCAATAAAGAATTTTCTTTAACTTTCTTAAAAGTAAAACTCACCTTTTACAAGGTCACTTCTATCACTTATACTAATCGCTTCTTCCTCATCAACAGTAACATAACCGATATTTAAATTACTCTTTATTGTAATGAAAATTGTATCAGTTAAATAATACTCATGAGTCAATTTATTACACTCTATTTTCCATCAAGTTAAGTAAATCTTTCATATGTGCAA
			CCATCATTCCAATACTCACAAAAAATTCTTCACTACTATTTTCGCCATTTTGTGCTTCTACGATTTCTCTCAAGAAATCATTCTCAACAACTAATCTACCATACCTCTTATCGCTAGTTTTAAAACCAAAATAAACCAGAACCTTACCTTCTCTAAGCAACTAACCATTTCAGTTATCGTGCCACTTTTTATAAACGGAGTACCTCCATACTACACAATAACTATACTTGAACCTATAACTCTCTCAGGCCTCTTACCACAGTTCTGACCGCATCCCCTGTATCAACAAAAACATTAGTTCTTGTATAATTAACTGTACATCCTTAAAAAACCACAACCTTTTAATTAAAGATAAATCACCTACAATAGATATATATTCCAAGATTTAACCGTTTCGCATTATAAGTAATATATTTGGCATGGAAAATTACCTATTTTATGTAGGACTTTAGACAAGTTTAAATTCATACACTTGTTCATACCCCGTGAGTATAACAAATGCGTAAGTTTTGTTCTTCACTTATCTTAAAGATGAAAAATGAAAACCATAGTGGTCAAGCCAGCTAATTCTATTACTATAAAAGCTTCTTAGGTCACCAATTTGATATTTTAGCATTGCAAGCCTTTCTATACCCATGCCAAACGCAAAACCACTATATCTACTATAGTCTATTCCAACATTTCGAAAGATGTTTGGATGTACCATACCACATCCAAGTACCTCGATCCACTTACTATCCCTATAACTTATATCCACCTCTGCAGAAGGCTCAGTAAAAGGAAAAAAACTACTACGAAAACGTATCTTTAACCCTGTATCTCCAAAGAACCTATTAAAGAAATAGTGAATAGTAAATTTTAGCTGGCCCATATTAACATTTTCATTTACATATAGTCCCTCTATCTGATGAAACATGGGAGTATGAGTTGCATCAAAATCATTTCTGTATACCCTACCTGCAGCTACTACTTTGATTGGGAAAGTTTTCGCCTTTTGCATAGTTCTAATCTGCACAGACGAGGTATGAGTACGCAGCAACACTCTTCTGTTATCTACTTTATTCTTTAAGTAGAAAGTATCTTGCTCTTCACGTGCAGGATGATAACTTGGAGTATTCAGCGCATCAAATACATAAAACTCATCCTCAATTTCAGGACCGTCTACTGCTCTAAAGCCCATATGTGCAAAAATGAGCTTTACTTCGTTTATAACTTTACTGAGTGGATTAACTTTACCAATTTTCTCTGGCCTAACTGGTAATGTGATATCAACTGCTTCACTTTGCAGTTTTAAATTAATTTCCTCGGCCTTTAATATATTTCCCTTATCTATTATAAGCTGATCTAACTTATTACGTAAGGAATTGACGGTCCTACCTAAATTACGCTTCTTTCCTATGTTTCCTATCTTCTTTAAATTACTAAAATACGCTTTAATTATACCCTTTTTCCCTAAATATAACAGCCTAACTTTTTCTAAATCTTCCAAAGAAGAAGCACTTTCAATTTCGGACACAGCCTTATCTTCAAGCAAATGTACTTCATTCAATAGCTCTTTATTCATTCCGAAAATGCTAGCTTAAACCTTCATTATAGCAAACTTACACAACACCAACAACTCAAAAAATTATCCTCATTTCGATTATTAATCTGCTGATTAATTATACTTTTTTATCTAATTTTATATTGAAAAATATACCGTACTACTATATTTAACAATAATATTAAACTAACGAAGAATACAAAGCAGATGATGATCTAAATTGTTTAAGGAGAAATATATAAAGACATAAGTAAAGCATTCCATGATTAACTAATGGAAACCAGTACTACTTATTCAAGAAGCCTTATAAGCAACACACAGAAGTTTTCCATTTAAGCCAACAATATCGATGACAGCAGATCAAGGCATCCACGATACAATTCTATTCAAATAAAACATTTAATCGACTTCTTTAAAATCTGCTTCTTCGAGGAAAAACTTTCATAGCTAACACAAA
			AGTACCAAAAGAAAGCAGTGAATTATATAACGACCACTATAAAACCGTGTAAGGATTCATTAGTAACGATCTACTCAAAATCCTTCTACGTAAATACTAATTACACTATAAGTAAACACTAAAGACACTAACTTAGTAAGTTGCACCAAATTTAGCTATTCTTAAATTAAGAGCCAGAACATGTAGAAAAAACTGAAAGCAAATAGCAAAGTTAAGTTATAGCACAAGCAGAAAAAACTAAAAACAAAGAAAAACAGGATATAGTTCAAAAAGAAACCACATGAGATAAATAAATTGCATCAATTAAAAATTCTTTTAGCTATAATAAAGCACAAGTTACATATCACCCAGCAATTATTGTAGCAATAATAAAAATGCTTCTTGGATTAGTTTTTTCTTACTCACTAGACTTTCTTAATAAAACGTAGTCCTTCTTTCAACCCCTACCGGAACTTTCTACATAAAAAAAGGCTTCGACTCGTCACTTAATATCTCAAAACCAAAAACGTGCAAAGAATAATCAAGTAACCAGATCACACATAGAGTATATTAAGGCCAACAAAAAAAAATCAAGAAAGTAGACAGAAAAAGAAAGATAATCTACTAAAATAAGCTAAAATTAATATCAGGTCAGCTACCGTAAATAATCTAACTGAGCACAAGAAAAAATTTTGATGAGACATTTACTAAAGTAGTCAGCAAATACCTGAAGACCAAGAAACATTTTGCAATACTATCAACTAAGAGTTTAACATTGTTTATTTTCAAAATAAACAATTACATGAAATATTAGAAATACTACAACCAATTAGTAAGTCTTCTACTCCAAAAGAATATTTATAAAAGTAATTACATAGAAAAAAAAAGAGCGATTGCTTAAATTAAGCTCAGATATTCATATACAACAATCTCTTCCACACCTAAAAACATTTTTCATAAAAATGGGAACTATGTACCAAACAAGCTGCAGATCCCTAAGCTGAACAAAGCTCTAGCAGCTAATACTATTTTCAAATCACTGTTTAAACTGTATTTTCCCCAAAAAAAACACTTCGTCTATTCTTGATAGCGTCCTTTATATCAATATTCTGCCTACAGGCATTTGCTACTTGGAAAAGCATCAATCTTTAAAGGATCAGTGCCATCAGAAAAAAGAGAAATATTAGGTTAGCATTGAACATAAAGTTACTAATAACAATCATACTATGTATTTTGATTCGGTTTATTTTATATATTCTAAATATTTGGTAAAATCTACCGAACAAATAAGCCAAAACAAGTTTACTTCATCCCCTTAGAAAAATAGAAACAAGTTGTTTTAAAGAACTTCGTGTGATAAATAATTTCGTTTTTGCTATATGTTTAAAGGAATCATTACAGTATTGGAGCTATAATTAATATTACCTTCTACTCCAACTCTGATCAAGTTTTCTACATTAAGGCACAAAACTTACCTTCTATATATAAAGGAGATCCAATAGCCTGTTCCAGTGTATGTTTAACTAATGTTAACAATCAATAATATATTCACAGCTCAAGCATCTCAAGAAACTATGAAAGTTTCTAATCTCAACACGTGAAAAGTAAGAGAAAATAAACCTAAAGCAAGCAACAATAAAATTAAGCGATAGGAGATTGATAACCACTTAGTTCAAGGTTATCTAGATAATAATAGTATAAATTTTAACAATTAGTAAAAATTTAGGTTCCCATGAAATCAAGTTATCATGCCCAGAAGAATTATTAAATTCGTTGCAAAATAGTTTCCCTTACAGTAAACTCAATTATTACCAAGAAATTTACAGTAAACACTATTCTCTATAAATGGGAAAATATAACTTTACAGTATAATAAAGTAAATAATAGCTTAAACTTAGAAGTTAACATGATTACTCAATATTTATATCAGCCGGCTCAGTATAAATACAATTAATTTTACAACCTTAGTATTTACAACTATTATACTTGCGAAGCACAAATATATAGTATGCTTTTTGATT
			GCTTAATTATCTTCATTATTATTTTATGTATAACAATCTCAATAACTAGGGGCTTTATAAAAGAGTTATGTGCGTTAATATTTTTATCCTCATCAATCTTTTTAACAATTAATCATTATGACTTCTTCACTATAAATTACAGTAAATATTTTGATTCTAAAGCTATACAGAATATACTTTCCATAGTTTCTGTATTTATTATACTTAACTTCATATTTATGGTAATAAACAACTGGCTGATGTACATATTATCACCTATAAGGCTAGGGTTAATCGACAGAGTTACTGGGATCTGTATTGGAACACTTAGAGGAATACTGCTTTCCCACATATTATTCTTCGTTGTACACTTATATTGCTATATAGCATATGACAAAAAAGAGGAAAAATCAAAAATAGAGACAGAAGAAATATTACCCAATTGGATAATAAGATCGCACTCTTATCAAGCTCTATTTGTAACAATAGAAAACATAGTTGATATGTATATACCAGAGTCATTGATACTAAAAATCAAAGAAATTGGAGAAGAAATGACTGATCAAGAAAAGTCTAAAAGTAATAAGAAAGAAAAGTAATAATCATATCTATGAAGCAATAATCGATGCTATTTATTTAGCAGCAATTTTTTTTGATCAACATAATTAGCCTCCAGCTCACTAGCAGTCTTTTCCTATTATGAGTTAAACTAAAAATCTCGTAATATATTAAAGCTCAAAGAAATATCTTTTAATATGGAAGTTATTACAGAAAATAGAAAAGCAAAGTTTGAATATTTTATCTTAGAAGAATTTGAAGCAGGCATGGTTTTGTTAAGTAGTGAAGTTAAATCGCTAAGGGAAAGAAAAGTAAACATTTCTGACGCTTACGTCATTGAAAAAAATGGTGAAATATGGCTACACAACATGCATATTGCAGAATATAAAGACGCAAACCGAAAAAATCATAAGACAAAAAGAGAACGTAAACTGCTTCTGCACAAAAAAGAGATAAATAAATTAATTAGCCAGATTAAGACTGCTGGAATAACTGTTATACCAATTTCAATTTATTTTAATTGTAAAGGATTAGCAAAAACTAAAATTGCTATCGTGAAAGGAAAAAAACTTTACGACAAGAGAGTAACCATAAAACAAAGAGAATGGAATCGTGAAAAAAGCAGATTGTTTAAAAATAACTTGTAGCAAAATATGTCTTTAAACCCAGTAATTTTCAGAATTGGTTCTATCTCTATATATTGGTATTCTCTAGCATATGTTCTTGGTATAGTATTTGCACACTGGTATTTATATAAGCTAGATAACCAAAAGGTATTTACCAAAAACTTTCACAACTCATTATTAACAGCACCTATCATAGGAGTTATCCTTGGAGGAAGGCTTGGTTACATATTGATATATGATTTAAGTTATTATGTAAGCAACCCTATTGAGATATTAAAAACCTGGAAAGGAGGTATGTCGTTCCACGGTGGTGCCATAGGAGTTTTTCTTGCGGTAATAATTTTGTGTAAAAGATATAACATTCCCATATTTTATACATTGGATCTAATTTCCTGCGGAGTCCCTGTAGGTTTATTTTTAGGTCGTATAGGCAATTTTATAAATGGAGAGCTATTTGGCAGAACTACGACTATACCATGGGGTATAATATTTCCAGAAAGCGATAATTTACCGCGTCATCCGAGCCAAATTTATGAGGCATTTTTTGAAGGATTACTGCTTTTCATAGCTATGAATCTACTGTTTTTCTTGACTAGAATAAGACTATATTGTGGTGTGTTAACTAGCATCGCAGCTATGTGGTACGGAATAGCACGTTTTATAGTTGAGTTTTTCCGTGAGCCAGATTATCAAGTCGGCTACTTATGGCTTGGGTTAACCATGGGACAGTTACTTTCAGTACCCATGATTTTGCTGGGAACAATCTTACTTTTGAGTGCGCTAAATTTGAAATTTACGAGCATAGAAAAAAGGTAAACTTGACTAGAAAACATTTTC
			CCTACGTAAGTTAAAGATTGTAGCCTTACCATTTTAAAAATCTTATAACATAAGAATTTCTAATATATTATCTAGATGAATAAATATGTTTAAAAGCCTTGTTCAGAACATCATGTAGAAAGAAACAAAGAAATATTCTAATGAAAAAGCTAAGCTTCAAGGTTTGATCAGTTAATATTACAACTATATTTACGAAAATAAACTGATTTGTTTTTTTATACACATAATTTAGTAAATAACAAATAGGAAAGCTATCTATTTTAAAAATTATCAATATTAATTTCCTAGAAGCCTGAAAACAGGCTTAAAGAATAATCCACAAATATCTCCTTCAAAGAAGTTATTAAGATTTTATGAAAAAGATAATTACATTATTATTACATCGTGCTATCATCTCTATGAAAGAGATAATTAACATTGATATATTCATAATATTGTTCGATTTAACATTAAGAATAATTAATGCTGACAATATTATTACACATCATTATTAAAACATCATAGTAGTGAGTCTCATCATAGCAAAGTAGTAAATTCTAAAGCATACAGGTCAAACGGAAAAAATAACTATGAGTCTGACAATTACCGTTATTATTTAGATAATGGCAACTCGGACTGTGAAATAAATAATATTATTAAGATAATAGCTTAAAATCCTTTAGAAATATTAGATAAAGGACACATGGAATTAGTACATTCAATTCAAGTAAAATTATTCAGTACAGCTAACCCAGTAAAGATTTCTACAAAGTGATGTGGAAGTGTAATCATATCTACTACTAAGCAATAAAAGTTGACTCTGTTTTCAGAGTCTAGGAAAATCCTACTTATCTTAGTTATAGGGAACAGAATTACTGTTTATACACTAGTTACAAAACGTAGATAAGGAGGTTCCAGTAACTTCAGACAATTAATATTAAAGAGCATTTATCATACAGTTCTTCTCGAATATGGCTGATTTTATTGCATAAGAAAAGTATTAATAGAGTAAAAAAGAACCAAAAAAAACGTGAACATACGCTGTAAAATGAATCTTTCAAGGGAGATTATGTTATAAAGATGGTAGCAAGTAATAGCAACAAATTTCATTGCGGTATTTTATCTATTTTAGTTTAAGAAAAAAACAAGTAGGAAATTGTGGAAAGGCCTCTTACATAAAAGATAAGTTTTTGCGATAAATAACAAGATCACTTCTACAATCCAAACACCTTGTTAAGTGGATATAAAAAAGCTTCTATCAGTCCAAAATAAAAATCTTTATAGTTCAAAAATTGTGCAGTGATAGTGAGTTTTTATAAAAGGTATAATCATAAGCAACATTAAATAATTTTTTAATCAAATCTACCAGAAGTAGCAACATAAAAGCTGTAAAATTAACTTTAAATATTAATAAATAATAAATTTTTCAAAAAAAATTCTCCTAAAAATTAATCCTCTTAGAAACATAGAATCATCTAATATAAATAATAACCAAATTTTAAAACTTACTTTAGAACACCCAGCAAACAAATTTTGATTGGTGACGTAAAATAGTATTACTCATTAACGCTGACGCAAACGCTAATGCGATAGGCGGAACAATGATACAATAATAAGTACAATTTATAAACATAAAAGAACATTTGCTTACAAGTAAAGAGTATCGGTGCAAGTTAGAAAGTTTTTCATAGAATATAGAGAAAAATACTACTAGTGCTTAGCGAATTAATAATACGTAGTGTAATATCTAAAAATAACAAAAAAAGAAGAATACATTAAAGATTTACAAAAAAAAGAATGGCTTTGATAAACTTAAAGAAGTAGTAAAATTGAAACTTAAAGTTATTCAGCTAAGTAGCTGTAAGATAGTATCTAAAAAATCTCCTAGAACTTTCGAGTATGAGGAAAGAGAACTAGCTATAATGCTTTGTTTTCGAAAGATTCCATTTACACTGAGATGTACAAATCTAATGGACAGTAACTCATTAAAAGAAAACAATCATTTAAACATATCAAAAAAA
			TTTATTTACGTTGAAGTATATAACTTACATAAAAAACTTATCAAAAATTTGTCTGGAAGACAGTAATTATTTTAATGTACCAAAAAGACATTTATTTAGTATACCGGTAGATGCTCTTCAGAGCAAAAAAGAGTAAATGAAACTAAATGAACAAACCTCTAATAGCCAATAAATTAGCAACAGATTAGTAATCAAAAAGTTGATACCGAAGTTGATCTCAATATAAAAGAAATAAAACAAAAACATGGAAGCAAGAATTCAGGTTACGGTTCTTGTTATGAATTTAGTACAAAAGTTAAACTATTAAGAATAAAACCTAAAACCCCTAAACTCTAAGATAAATTCTGCTAATACTGAGTATGCAATAGAAAAAGGTGTTTATGTCATAAAAACAATTAAAGCGTCCGTTTGGCAGTTTAGCAGAAAAATTTTCAAAATAAGTATAATCGTTAAAATAAAAGACGTAGAAATGTGGTCCTCTTAAAGGTAAAAAATGATTATTAAAATCCATACAACGCTTTTTCTAGCTATGCCATTGAAGACCCCTATAAGAAATCTACTAAACGGAGAAAAAAAAGACTAAAGAAACCTCAGAGCTAAACCTATTAAAAAATTTGATATCCACTGTCTTAAATACTTTATAAGCATAATTTCATGCTTATATGAATAAAAATCTAGAAATCTAAATAAAACTTATAAAGATATAAAGTAAGCATAATGTAAAAAATTAAATATTAAGAGACTAGCTACACAATAGCTTCAGCTTTATGGTAAAGAGAACTAGCAAAATTTATTAAGTTATTTTCTCCATTTTGACATGTCTAACGCACTTCTAAAGTGTTATGCAAGAAGGGCTATTGACTTTCAACACACTTTCATCTATATTATTTTAATATCCTAAAACTAAACTACCTCACATGCCCGATTTAAAGACAATGATGCTAAATTTTGGACCTCAACACCCAGCTGCACATGGGGTATTACGCCTTGTTTTAGAGATGGATGGCGAAGTGATTGAAAGAGCCGATCCTCATATCGGTCTTTTACACCGCGGTACTGAAAAATTAATAGAACACAAAACGTATCTTCAAGCTTTGCCTTATTTTGATCGCCTTGATTATGTATCACCAATGTCACAAGAGCATGCATATTCATTGTGTGTAGAAAAATTACTGCAATGTGAAGTTCCAATTAGGGCAAAATATTTGCGTGTTCTGTTTTGTGAATTAACAAGAATACTCAACCACTTACTTAATATTTCCTCACAAGCACTTGACGTTGGAGCAATGACTCCTCTTTTATGGCTCTTTGAAGAGAGGGAAAAAATACTGGAGTTTTACGAGAGAGCTTCAGGAGCAAGGTTTCACGCAGCTTATATCAGACCAGGTGGAATTGCAGCAGATGTTCCAGAAGGTTTAATTGAGGATATTGCAAAGTTTATAGAGCAGTTTCCAAAGTATATAGATGATGTTGATGATCTCTTAACAGAAAATAGAATATGGAAGCAACGCACTGTAGGAATCAGTAAAATGTCAATTAACCAGGTTCTTGACTGGGGCTTCAGCGGCCCAATGCTGCGTGCCGCTGGACTTGCTTGGGATTTACGAAAAAGTCAGCCATATGAAGTATATGATCAACTAGATTTTGATATACCAATCGGTCGAAACGGTGACTGTTATGACCGTTATTTAGTGAGGATGGAAGAAATTAGACAGTCTACTAGCTTAGTAAAACAGTGCATAGAAAAAATGCCTAGAGGGCCAGTAAAAACTGAAGATAGAAAAATCTCTCCACCACCAAGAGCAGAAATGAAAAAATCTATGGAAGCTCTAATTCACCATTTTAAGCTTTACTCAGAAGGGTACCATGTACCAGAAGGTGAGACTTACGCAGCTGTTGAGGCACCAAAAGGTGAGTTCGGAGTGTATATAGTTTCGAATGGAACTAACCAACCATATAGATGCCGAATAAGAGCACCTGGCTTTGCACATCTACAAGCC
			TTAGATTTCATGGCAAAAGGACACATGCTTTCTGATATTGCGGCAATCATTGGTTCACTTGATATAGTTTTTGGTGAGATTGACAGGTAGGTTTTTAGCTATACTTAGCTATAAGTAAAGTTAATTTTTTTATCGTTTATACGACTTAGGTTATCTTTTACTACTTTGCTGAACAAAAAGAAATTTGTGCCCATTATTTATAGACACTATATTTATACTAACCACTTATCTCCTTATTAAAGACATATCTTCATTAAATAAGCAAACTGTGCTTGACCCCTTTCTTAAGGTAAATACAGAGCCTACTTTCTCAAGTATAAGATAATCATCAACTACACGAAAATTTATTAGAGATTCATACCCTTCAGAATTAACCATAAAGATTGCTGGAAAGTAAGAATTTATCTTATTAAACTGCAGATACGTGAATTTCCCGTCATCAAAGACTTTAGTTGGTACTATCGACTCACTACCCTTAATATGTGAGATAGAATAATTAAAATTTAAGCCTTTTTTTGCAACTTCAATATCATTCATATCAGGAACAGTGGTAGGACTAGCTTGTTCAAGAATATCACCATTATCGGTTGTGTAGATTTCTTCACTATTAAATAGTGGGGAAAGAAACCTCACTTCATATGCTAACCTCGGATCATCTAATCCAGTTGCTTCCTCAGCATGAAATTCAAAGTAATAAACTCTTTTATTAGTAATAATAGTTGCATTAGTATCAGCAATATCATCTATAGGTTTGATAAATAACCTATTACCATGAGAAACAAGCTGCCAACCAGTCGAATCGCCCATTGAAAGGTTCTGTATCACTTCACCTGGTTCAAACAGTATACTCGACTGATAACCGTAAAAACCTGTGTATTTATGTATAGCCTGTGGATTATAATTTATTACCTTTATATGACTGTCTGCAGCTATTGAACGTGGTTCCTGTTTCGCAAATGTATCACCACTACAAAAAAACACCAATACTATAAATAATAAACTAATCATAATATTTAAATTGTATACCAATCATTATTTTATCATTGAAAAGTATTTACTTCAACTGTCAAGGCATTATCTTATACGACATTTGTATAATATCTTAAGCAATTGTACAATTTATTGCTTCTTTAAACTCATCAATCAGAGGTTCTATACTTTTCAGTAAATCAGATTTAAATTCTATATACTCTTTACCTTTTAAATGGTATATAATCTTAAAGTTTATATACATGTAGTACTTGTCTATTAAAGGTGCGAATAAAAAATCAGAATCTTTTTTAGCACATTTTGTGTACTCTTACTATTATTCTCCCTGTAAATTTTGATCACCAAACAATGGAATGTCTTACGTGATTTACATATACTCAAATTTGGTATGTTCTACCTGTTTTCAAAACATATTTTACTAACCCTGCTTGTTCTATAGTTTTCTACACTGAATAACGGGCAATTGCCAATCCCCCTCCCGTCCACTACTGCTACACACATACCATTTCTTTACTATCACGTTTGGAGTGATATTAGTTTTTATGGTTCCTTAGTTAGATGATATCCCAAAACACTGTTAAATATTCCCTCTTTAACTTAACTTAATAATAACTCGGACAAAAAGCTATAAACTTCGTCATCTTTTATAAATTACCATCAGCTCACTAGTATCTTTATCAAGCCTATAAACAATTCCTAATCTTCTATTTCTTACTTATCAATATACTTTATAGCAAAAGAAGTTAATTAAATTGTTCGAAGAAAGAACAACATAAACAAAAACATAAGCTAGCATTAATCATAAACTAAAAATATCTGTAATTTAACTAAAACTGCTATGGTTTATTATTACTGCGATAACATAATAAGCTAAGAAAAATTGAAGCCAAGCACTCATAGCCATGTGAGCAGAGTGTTATTTACTTACAGACTACTTCTTTGTTGCACATTATATCTTAAGAAAATAACCAATAATATCATCTAATTTTTAATTAGAACCTACCTTCAAT
			TTGAAAAGGAATTTTTAAGTACTTAAGCCCATAAATTCCCCGTATCTTCACTACCAATTATACACTAATAATAGCATTAAACTAATCTTTTTTACTTGCGCTAAAACCTACTCGAGCACATTTTATTAATTTCTACACCATAATTTACTAACCAAATTGAATGTGAGCTATGTTTTTAGGTTAGCATATTTAACAATTTTAGTACTATAAACTAAATAATTAAACTTGCTTAATTAAATTATTAAGTCAATTCTATCACAATTTTCTATAATATCTTTTTTCTATGAACCAGCAGCATTAACTTGTCATTCACTTTCGTTATATACACAGCAGTGATCACTACAATTGAGCCCTTTGTTTGAGTTATTATATTTAGCACGATTAAAAATTTGACTCTACCAATTTACTTTACCAATGCTTTGATAGCAAAGCTCCTGCTTTTCCCAGCAAGAGATATTAAATTATCACTCTTTTTAACAGCAATATTCCCAGCACTGACTAAGATATCAGGAGCCCCTATTATATATAGGACCAGAGAAAATACCAAGTACAATAAAAAAAATTCCAAAGAAACTCGAATTTCTTTTCCATAAATATAGCTAAAATAACCTAAATACCTATGATAATAATTAATAACACAGGAAAAACCCCGAATAGGAACAGAACTAAATATTGAAAACTAGCAATTGTATCTATTCTATATATTGAATACTATCAATTAAGCACTCTACAAGCAGAGCCATAATCTACTTAATACATCTAAAGGAATCAACAAATATAAATTACTTCGCTTAAAATAATAAGCAACATAACTATATTAGTACAGTAGCTAAATTTGTGATAATAATATTCGTTGAGAAATAATTAAAATTATCCATTGTATATATAACAGTCGCTAAGCTTGCTATTGCTGAACTAGTGAGATATTTTACATTATTTTCATCATAAATAACCTATTGACATTGATTAAATTTAATAAATAGTATCAATACAGTGAAAATGATATCTAAAAATCAGGTTTTAAAATTGCTTTTGGTTCTCTATTAAGAATCACCGAAGCAGCAAACATAATCACTATTAACCTTTGATATTTCCCTCCTTATTATTGCAACGAGTACCAAAACGACTATAGTTTCTCAATCTATTTTTGTCTTCCTCACCAATCAGTAATGTGGAAATCACGCCTGTATGTGTTTTTTTAACATTGTCCTACAGGCTTTCATAAATGAATTGAAGAAAAAGATTCTATGCTCTAGCATTTTTTTACAGAACTATTTTGCTTATTGCAAAATCTGTAGCACTTATTTTCTGACAACAAGTCATTCTTGCAAAAAAATATGTACATCCCAAAAGGCATAAAACCTTCAAATAGAAAAGTCTCATTGATAATTTTACTTGATTGTCTATTTTAATACCTTCTTTCTACCTCTTAGCTCTAATTGATATTTCTTATGTTGTTTAAAGCAACGTGCAGTCTCATATTCTAGTACATAACACTAAAATCCACAAGTTTTTCTCTAAATCTTAGTACTTATACACTCGAACAACAGAAGAAAGTTTTTTAATAAAGAGCAAAAATTATCTATGTGAAACCTCATTATTAATATACTATAGCAACGACACTTTTCATACAACTTTTCTTACCAAGAATTTAAATATCAACTAAAGCTGTTTTTTTTAGTTTATCCAGCCGTAAAACTCTATGAACGTAATGCCAATCAAAGAGACACACAATACCGTGTACTCTTACAAAAAAGTACAACCAAGATCAACACAAATAAAAGTAGAAGAAAAACAGATACAGTAAAAACATAGCTATGTTTAGAATTCAAAGAGAAATAAACTAAGATCTATACACACTGGCATATATAAGAAAACCTTAGCATCAAATTATGTTCCTCATTGTACATATAGATTGTTAGATATATAACTAATAATTGTATTAAGAAAAGTTAATAAATACATAAAACATATATTATGAGGGAATTTTATTCTTTTAT
			TTTCTATTATTTATATATATAATATCTAAATAGACAACGGCGCGGAGTGGAGCAGTTTGGTAGCTCGTCAGGCTCATAACCTGAAGGTCGTAGGTTCAAATCCTACCTCCGCAACTTTATATCTACATCTAAAAAAATATTTTTTCTTGCTTAATCAAGCCAACCTTAATGATAATAAGGAATTAAAGCTCTGCAGAAAATTATATAAAAGAAACTAAAAGATTTTTAATGCTTCTTGCTACATTATCAAGAGTTGCGATAGAGGCTTGCAAGTTTTGAATTAAGTTTTACAGCTTTATCATCTTTGATCATAAGTGAGTTATTACCACCATTTGCAATATTATTTTATACATATTGTGCATATAACAATATACAAAAAAGGAATATTCTTCACAAAAGACTTTCTATATATACTTGGTTTATACACTGCAGGACCGCAATCTGAGTTGGTCTCTTGCTGCATCTACAGCTGCTATTTCCTATAGCATAATGCTTAAAATGTACCATTAGCTTTATAAAACAGGTATGGTGATAGGAGCTTCACAGTACTAATCGTAGGATCTTTTGTAACAAAATACATCATTGAACCAGTAGCTGAAAAAGTGAACAAGTACATTATATATTACCTACAATTAAACATTTTTCTTCAAAAGAAAAAGGATATAAGATAGTTTAAACTAAGGTGTTTTATATTATTCCAGTGTACTATAGAAGCACAGCATAGCTGGCCACAAATACTTGTTTCAAAGACAGTATATTATAGCTGTCTTTATCTTATTCCCTAGTGAAAATCATTATTAAATCATAGTGTTCATACAGTTGTGTTACATGGTCAAGGGTATAGCTGTTCTATTTTCCAATCGCTTCTCGCAACAAGAGTATATCTAAATCTAATATGCCTCCTGTACTCACCCTCTTGCCAGAATTCAATTACTTTTGGAATTACGTAAAATCCTACCCAAAAACCAGGGCAGGGAACTTGTGCATTATCAAATTCCTTCTCCTTGAGTTCGATAGCTCGCTTGAAATTTTGCCAATCTTCCAGACCGCTCGATTGTTTTGAGCACCATGAACTAATTTGACTATTGCGTGCTCGGGAAGAAAAGTATTTACCAGCTTGCTCGCCATCTAAAAGCTTAACATCTCCTTCGATTCGAACTTGTCTAGAAAACTCTATCCAGTGAAATACTAATGCAGCTTTGGGATTTTCAGTCAATTCTCTTCCTTTTCTACTATTCACGTTAGTGAAGAACGTAAAGCCTTTTTCACCGTATTCCTTGAGTAATACCACTCTTGCAGATGGAATACAGTCTTTGCTGCAAGTCGCCAACGTCATTGCAGTTGGCTCTTTACATAAAGAATCAAGTACTGCTTTATACCACCTTGAAAATAAACTAAGCGGATCTTTTTCAGGTGAGAATGTCATATCTAAAAATAAAACTTAGTTCTGGCATGCATTGCAAAAATAAGTGCTACGGCCATTTTGGCGTATAAGTGTTATAATGTTATTACAAACTTTGCAAGGCTTTTGAACTCTACCATATACATAAAAACCATTTTGGAAACATCCGACAGATCCAGATGGCTGTGCATAATTTCTCAACGTCGAACCGCCTGCAGTAATTGCATCATTTAGAACATTTTTTATTTCAGTAGCGAGTCTTTCGCACTCTTTGTACTTCAAATCCTGTGCCGGCCTGAATGGTGATATGCGGGCTCTAAATAAACTCTCAGAAGCATATATGTTACCCACACCAACTATCAGTCTATTATTCATTAATACTGATTTAACATTTGCTTTTCTGTTTTTCAGCAATCTCTGTAAATAGTCTCCATTGAATTCATCTGTGAGAGGCTCTATTCCAAAATCATTGAAAAAGCTTACTTTTTCCTCTTCTTTCAAAATAATAACTAATCCAAATCTTCTTGGATCATGAAAGATTATTGAAGTATTGTCGGAAAATAAAAATATCACATGATCATGTTTATTCCGTGCTCGA
			TCATCTTCAGCATATATAAGCTTCCCACTCATACCAAGATGCATAACTACAGCTGTATCATTGTCTATACACCAGATTATATACTTACCCCTACGTTCAATATTACTTATGCATCTGTTCTTTAGCACATCATCAATATTTTTTATTACTGGCACACGCATCCTCCAATTATTGACTGTTACATTGCTTATTTGCTTGCTTTTTATCTTATTAAGCAAAAAATTAGAGATCACTTCTACTTCAGGCAGTTCTGGCATAATACCTTCTCAAAACTTAAGTTTTTGGTGGTAATTTTACTGTTAAAGTTTCCTCAAATACGCTTAGGTATTCCACAGAGCTTTTTTCCAAAAACTTCTCATCATAAACAAATTTTGAAAGTAATCTGTTTTGTCTAATTTGCTGCTGTTTTTTTCTTTTTAGAATATTTTGCTTTAAAGCTTTCGCTAATCTTTTTCTCTCTTCTTCTTTCTTCTTATTCTTTTTTATGTTATTCATATACATAAACCCTGCCGTTATAGCTTAGATGGTAGAGCATGTCATTGGTAATGACAAGGTCCCAAGTTCAAGTCTTGGTAACGGCACACTGACTATATCCAAAATAAAAACTTAGAAGAAAATCACAGAGGTAGGTTATCATGCTTTTTCCATATCCCTTCTACTTTTTTGTTTCTGAGTAGCTCTAATGCTTTATGAAGGTGGTACCGTGTTTTACTTGGCACTATTATACTGTCAACATAACCATACAATGCAGCAAAAAACGGACTAGCAAACTTTTCTCTGTATTCCTTAATTAAGGCTTGCTGATCCTTTTCATGTCGAAATATAATTTCAACTGCACTTTCAGGACCCATCACGGCTATTTCAGCAGTCGGCCAAGCGTAATTTATATCACCTCTCAGATGTTTAGAATTCATAACAATGTATGCGCCACCATACGCTTTTCTAGTAATTACGCTAATTTTCGGCACA-------------------------------------------------------------GATTTGTACCTGGCAAAAACCCTGGAACATCAATGAGTGTGATAATAGGAATATTAAATGCATCACAGAACCTTATAAACCTTGCAGCTTTTCTTGAAGAATCAATATCTAAGCACCCTGCAAGATACATAGGCTGATTTGCAACAATACCAACAGTACTCCCTTTAATCCTACCAAAACCAATTAGAACATTACGAGCAAAATCAGGCTTCAGTTCAAAAAATTTCCTTTCATCACACACTTTCTCAACAAGTTCATACATATCATAAGGAGTATTAGAATTATAAGGAATTAGAGTATTTAAAGACTCATCGATATCATCGACATCATTGCAGGTAGGTATAGGTACAGATTTTAGAGTCTCTTGATTATTTGCTGGTAAAAAGGTAAAAAACTCACGGACCTTCAGTAACATTTCAACATCATTATTAAACGCATAATCTGCTACTCCTGTTTTACTTGTATGGATTTTCGCCCCGCCAAGATCTTCATGACTTACATCTTCATATGTGACTTTTTTTACCACATCTGGTCCAGTTATAAACATGTATGAGCTATTTTTCACCATAAAAGTAAAATCAGTTAATGCTGGAGAATAAACTGCACCACCAGCACACGGCCCCATGATTAGAGAAATTTGTGGGATAACTCCTGATGCATCAACATTTCTTTGAAAAATTTCTCCATAACCAGCAAGGGAATTTACTCCCTCTTGAATCCTAGCTCCCCCGGAGTCATTTAACCCAATAACAGGAACCCTAGCATTAATTGCCATATCCATAATTTTGCATATTTTTTTTGCGTGAGATGCACCAAGCGATCCACCAAAAACAGTGAAGTCCTGGGAGTAAACAAAAGCTTTTCTGCCATAAATAGTACCATGACCAATTATAACACCATCACCTAAAAAATTAGCATTCTGCATGCCAAAATCAGTTGCATGATGTTTGACGAATTTATCATATTCTTC
			AAACGAATTTTCATCGAGCAGTATACTCAGTCTTTCTCTAGCAGTTAATTTCCCTTTTGCATGTTGTTTATCAACTCTATCAGAACCTCCTCCTCTTTCAGCTTCTAGTGTTCTCGCTTCTAGATTTTTTAATATCTCAAAATTTTGCATATCAAAAAAAGTGAATTTTCATTTAATAAAGTATACATTACTTTTTTGAAGTGCAAAAAATTCTGTTCCTGATATAAATAAGCTTCTTAAGTAAGAAATATAAATGAAGCTATAAATAACAAGTAAAAAGTTCAGGGCAACATTTGTATTGTCTTGTTTGCTTTTTCGGTTAAGTGCTTATCTAACAGCATTTAAACGAATAACTTAGAAAAATTTCTATTTTAGAGCTAACACCTCAAAATATTACCTAATAATATAGAAAGTCTAAGAGGGAAAATGCAGACAATATACAACACAAAAGGAGTTTTTAGCTTCAATAGCAAAGAGAAAATTGAAGCTGGCTATAAATCCTAAGTATATGGTTCCAGGATTTTTGCTGCAGCAATAAAAACAGAGCATTTATTGAGCATATAAGAGTTGAATTTGAAAGCTTATATTCTTCAAACTAAATTATTCAATGGAAACTATGAGAATAAAAGTAACTTAAAGTACGTAAACTTAGCTATGACCAAAAGTACCCTGCTAGAGGAAAATGTGATCCACGCTAGAAGAGTATTAAGTTTCTCGAGAAGCAGAAAAATAATGTTAGGATAGATATTAAAAAGTGTGATAACGCTAATGCAGACTAGACATTAGAGTAGATTTTTAGAGTCGCATTTAAAATGAAAAATGAAGGCTTAAATAATTTAGCTGGGTGACCAATATATATTACAACTTTAATAAAGAAAGAATGTAATTTGCTCCGTACGTTGGTGGAGGATTAACTAAGGTCAAGTTTCATAAGAAAAATAAGATATTCATTTGTTTATCAAGCAAAATTTGGTGTTAATTGATCAATTTACAACATACAACATAAATGAAGATTTACCGTTTCGCACTACTCTTAGTATTCCTAGGAATAAGTTTACAAGATTTTTAGGCTTTGGGTTAGATTATCATTCTTAGTCTAATATTTCAGGTAGCAGTGTAGTGAGACAGAAAGTAGTTAAACAGATTGTTTTGCTGTAGTGACTTTAATCTGAGCTTACTGAGAACTTGTTTACTTGGCAGTAGTTGTTAAAAGATACTGTCACAACAATTCTGTTGTGAAAAGCTTTTTCAGTTTCTTTAAAGAGTTCTGCCAATGAGCACTTCTAAGTGCTCTAAATAATATTCTAAGATTACTAGAATAGAATATACAAAAACCTCATAATAATCTCAGCTATTTAAAGATAAAAAACAAAGGTGTCATTTTGTTTTTTTAGGCTTAAGCCAATAACATGCGTAATCCAAAATTGTAGACATAATAGTCTATCTATAAAAAGAAGGACTTAACAAAATATAGTATATACACAATAGAAATTAAGCATGCATACACACCTACACACCTTGAAGAAGGATACACACACTTTTTACTAAATTTTGCTTTTAGTTGAGAAACCTATAAGTAAATATGATAGACTTTGTACTTTAAAATACCGACGCTATTAGTACGGTAGAGCTATAAAAACACGCTAAGCAATTTTTTCCAATATAACCAACGTAGATATTTCATTATTGCATTTCCAAACATTTCATTCTTTTTATAGAAACATTTTAAGCTTTTTCTCTACTTTTTCTCAGTAAGATCAATCAGCTATAAAATTACATATGTTGATCGCTATAAAATCACATAATTGCTTTGTAGGATTGTGTCCTGTAATAATTACTATACCATTTTGTTCAGAACGTGTTGAGATCAGATTTAGTACCAATTCACACGTTGTGCTATCAAGATTACAAAACGGCTCATCTATCAGCCAAATATTTGCATTAGAAATCAAAAGGCGAGCAAGAGCAACTCTCTTTTTCCATCCTGCAGAAAGTTCACC
			GTATCTAATATTAAGTACAGGTTGTAACTGTAACCAATAAATAGCCGCCATAGTTAATTCTCTAGTATCCCGTATTCCTGCCCAGAATTCTATGTTTTGAGCAACAGTTAAGCTATTCTTACAGGCGTTTTTATGTCCCCCATAGACCATAGAAGATACATAAGGTTGTAGGTCACTATATATATCTTTTCCACAGTATCTTATACTACCTAATACTGGTGGCAAGAGCCCAGACAAGCTTCTAATTAAGCTTGTTTTACCACTACCATTTGGACCAGTAATTAAAATCTTTGATTTCGGCTCAGCTTTGAATCTAAGATTTTTAAATAATATTCTGCTATTGCGAGCGCAGGATAAATCTTCACATTCAAGCATGGATTATCTACCTTTCCCTTTATGCTTCTCACTGGTTGAAGCCTGAGCTTTTATAAACAGTTCCCAAAATCCTTTCTGCCTACCTTCTCTATGCATCAATAGAGCAAAATGCTGCATTAGATTACTACCAATTACAACCATTTTTGTCCATTTACCTACTGGTTTTACTATATCAAGTATCTTTGAATCCTCATTGTAAACCTGTATATCCTTTTGCTTCTTACGTAACATTTCTTGACGTTTCATCAGCTCTTTTCGCTTGTTTTTTTGATATAATTCATTATATTTTCTATTTTCTTCGCATTCTTCTTTAAGAACCTCTTTAGAAAATAGGATTTTCCTAACCCAATCTCTATATTTTTTTCTAAAAAAAAGAAATACTATAGCCATGGCAAGTAATACCACGCTACATACAATGATTTGTCCAAATGACATTTTTGTACTCAGCTTATTTAAAGGGCCATCTGTAATTATACTTTAACTATAGAAATTTCACAATCTTTTGTACAGAAATGTAGTATGAAAGATGATATTAGAAAGCACCATTAAACTTCAGAACTTTCCTTTATTTCAAAAATCATACAAATACCCAAGTAAATGAGCTTGTATGGGACAATATTTATTCTTATACTTCTTTAAAATACCGCTACAACAAATATGAACTGCTATAAAACTCATACCTGCAATGAATTAAGAAAGGATGATGTAGAAAAGGAAGTTACTCTTTCTGGATGGCTATACCACAAACGTAACCATGGTAATCTCATCTTTGTTGACTTAAGAGACTTCTACGGAATCACTCAGCTAGTATTCAACAATGACAAAGACTTTTTCAATGAAATATCAAATTTAAAATCAGAGAGTGTGATTACTGTTACAGGAATAGTCAAAGCTAGAACTGAAGATACAGTAAACAGCTCTATTTCCACAGGAGAAATTGAGGTTATAGTTAGTAAATTGCACATTGAATCGAAAGTTGAGTTTCATTGTGACGAAGAAATAGCAAAAGAGGAAAAAAGCATATTAGCAAGTATCTCTGGCAAACAAGAATCCCGAGAAAATATGAGATTTAAATATCGGTTTCTTGACTTAAGGCGGGAAAAAGTTCGCAATAACATCATTTTGCGCTCACAAATCATTGCAGAACTACGTAGACTCATGATAGAACAAGGTTTTTTAGAAATTCAAACTCCAATACTCACTGCTTCATCTCCTGAAGGAGCACGCGATTATTTAGTTCCAAGCAGACTAAATCCTGGTAAATTCTATGCATTACCACAAGCTCCACAAATTTTTAAACAACTGCTCATGGTGTCAGGATTCGATAAATATTTTCAAATTGCACCATGTTTCCGTGATGAAGACACAAGATCTGACCGTTCTGGAGAATTTTATCAGCTAGATCTTGAAATGTCTTTTGTGACTCAAGAAGACATATTTCAAGTCATCGAAACTACTTTATACAAGGTGTTCACTAAATTTTCTTGCAAGTCAGTCGACAAGAACTTTCCACGCATTACATATAAAGAAGCAATGCTCAAATATGGCTCTGACAAACCAGATCTACGTAATCCATTATCAATTAGTGATGTTACAGAAGTTTTCCGTGATTCAAAGTTCAATAT
			CTTCAAAAGCAACATTGAGAAGGGTATGGTAGTTAGAGCCATTCCCGCTCCCAAAACAGCAAAGGAGTCACGGAGCTTTTTTGATAAAAAAATAGAGCATGTGCAAAAAGAATTCGGAGCTAAAGGTCTTGGATATATAACGTTTGATAAAGATGGTACTATAAAAGGACCAATTGCCAAATTCTTTGATAAAAATAAGATAAATCATATAAGAGAAATAACAAATGTAAAGCCTGGAGATAGCATATTTTTTACTTCCGATAAAGAAAATGAAGCAGCAATAATTGCAGGAAAAGTGCGTACCCTTTTAGGATCAGAATTAGGTCTTATAGATAAAAATGTTTTCAAATTCTGTTGGATTATTGACTTTCCATATTTTGTGTATGATTATAAAAATAAAAAAATTAATTTTTTTCATAACCCATTTTCTATGCCACATGGTGGCTTAAAAGATCTGGAGGAAAGAAATCCACTGTACATTCTTGCTTACCAATATGATCTCGTTTGTAATGGAATAGAACTATCAAGCGGAGCAATTCGCAATAACAAACTAGATATTATGTATAAAGCTTTTGCCATTTCAGGCTATAGTAAAGAAGAAGTCGACACAAAATTTAGTGCACTCGTGCGTGCATTCAGATTTGGAGTACCACCTCATGGTGGAATAGCACCGGGAGTTGACAGAATGGTTATGCTGCTCGCTGATGAGCCAAACATTCGTGAAGTGATCTGTTTTCCTATGAACCAACAAGGTGAAGATGTTCTAATGGGCGCTCCTTCTAAGGTAAAAAGTAGACATTTACATGAATTATTCTTGCAGGTTATTGATTAACAGCACCCCAGATTATGTTAAATTGAAAAAGCGTGAATAACATCCAAAAAGCAATACTATCAGGTATAATCTGCAATATAATTGTATGGTATGAATTAACTCTATTTGGAGTCTTGTCATATACAATAAGTGATGTTCTCTTTTCATCAGAAAATGAGCACGTAAAAAAAATCAAATTTCTTAGCAGCTTTGCAATTGGGTTTGGATTTAGGCCGCTTGGCGCATTTATTTTTGGCTACATTGGAGATAAATATGGCAGGAGGAAAGTTTTGCTAGCTTCTGTAATATTAGCTTCAATATCATCCACTGCAATTGCAGTAATACCAAGTGCAAAAAAAATAGGAATATTTTCCCCTATATTACTTCTGGTTTGTAGAATAATACAAGGAATGGCAACAGGCGGAGAAACAAGTATCAATTCAGCTTTTTTAATAGAGCACTCAAGCGATAAAAAAAATCTAGGTTTTTTAGGCAGCATGAAAGCTTTCAGTGGCGCGCTTGGTTCTATTACATGCTTTGTAATGATAGCTGTTTGCAAAAAACTTACAGGTGAAAATTATGAAATTTGGGGTTGGAAGTTACTCTTCTACTTCTGCTCTGTTATGGGCATAATAGGCTTTCTAACAAGATACATAATAGAGGAAAGCTTAGCCTACAAAATACACAGTCGAAATAAAAACTTGTTTCACTCACCATTTCTAGAATTGCTCAAGGAGTATAAAAGAGTATTTGCAATAGCAATTGGAGTTGGCATTGCTCAGAATGCAATCATTTATTCAGTAATCATGTTTTACAATATATCTGTAAAAGAACTTATCCTATCAGGCATCGATATTAAAAATGTAGTAAGGATCATAGTTGAAATTATATTCGGGTTGTCTGCAGTACTGCTTGCAATATTATCTGACAAAATTGGAAGAAAAAATGTGATGATTCCCACATTAATAATTTTAGCTTGTGCCAGTTTACCAGTCCTTCAGCTATTATCATACGATAACCATTGCATTATAATGCTTACTTTTCTATTAATAAGCATACCGGTAGGTGCATCCTTTGGAATATGCAATTCTCTCGTTTGTGAATTATTCCCAACAAAGATTAGATGTACTGGCTTTAGTTTAGCTCACAACATATCTGCAGGGGTTTTCGGTGGTATTTCTCCATCTGT
			ATGCATATGGCTTATAGAAAAAGCTAAAACAAAATTTGCCGCAGGTATTTATCTTACTGCCTGTGCATTAATTAGTCTGATATCTGTACTTCAAATCAAAGATAAAGACAAAAAAATTGATTGGTGAAATTTTTCCTTCTAATAATGTTTTCCATATCTTAACCCACACTCCAACCTCCATATACACCTAGTTACAGTGCTGTGCTAATTTCTATGGTTCCATTAGAAAATGAAAATGTTTTGCTAATTAAGCAAGAACTAGCAAACGATTTTCTAATAGACAAGTTTTGCTATTTGGCAATCAGAGCTAAAAAATATTGATTACCTTCCTGTTTAGGAGCTAATTCTACCTTTGCAATATCTTCGGTGTCTTTAATCAACCGTTCTAATTTCTCCAACCCAATTTCAGTGTTTATGAGCTCTCTACCTCTAAACTTCATTGTAATTTTAATCCTGTGTCCATGTCTAAGGAAGTCTCTTGCTTGACGTAATTTTGTTTCATAGTCGTGATCACCAATATTAGGCCCTAGCTTAATCTCTTTTATAGTTAATATTTTTTGTTTCTTTTTTGCTTCACTTGCTTTCTTTTTTGCATCATATTTTTGTTTACTGTAGTCCAAAATTTTACATACTGGAGGAGTCAAATCAGGCACAATTTCCACTAGATCTAAATCGACATTCTGCGCAGACTCTAAAGCCTGCTCTATTGCCACAACTCCAACCATATTACCATTTTGATCAACTAGACGTACCTCCTTAGCTGTAATAGATTTATTAATTCTGTTTTTTTTGATTTGCAAACTTTAACCCTTAACTCAAATTAATATCTTTTAATAAAAGTTCAGCAGCTTTCTCATAAGAAAAAGATTCCTGTCTTTCTGATCCTAACTTCCTCACTGACACAGTTTTACTTGCAACTTCATTTTTACCAACTATCCATAATATAGGAACCTTGTTTAAACTATGCAAGCGTATTTTATGACTAATTTTTTCACTAGTTAAATTGACTTTAACCCTAACACCTTGCTTTTTTAAAACGTCGCTAATTTCTATAGCATAGCTGTCAACTTCATTTGTAACAGTTAGAATAGCAAGTTGTGTTGGGGCAAGCCACAATGGAAATTGTCCTGCATAATGTTCTATTAGAACTCCAATAAAACGTTCAAAAGTTCCAAAAATTGCTCTGTGTAGTATAATAGGATGATGTTTTTGCCCATCTGCTCCTATATAAAAAGCTCCAAGACGTTCTGGCAAAATGAAATCAATTTGTAGCGTTCCACACTGCCAGTTCCTACCTATTGCATCTTTTAGAATAAACTCTAACTTTGGTCCATAAAATGCACCTTCACCTGAGTTAAGTTCATAACTTAAACCTGTTTTTTCGACAGCATCAAACAGCGCTCTTTCAGCTCTATTCCATACTTCATCACTTCCTGCTCTAATGTCTGGACGGTCTGAGAATTTTACAGAAATTTCATTGAATCCAAGCTCTGAGTATACTTCTTTCAAAAGACCACAAAATTTCATAGTTTCAGAATTGACTTGCTCTTCCATACAAAAAATGTGCGCATCATCTTGTGTAAAGCCACGTACTCGCATCAGCCCATGCAATGAACCTGAGCTTTCATTCCTATGACACGTACCAAATTCTGCCATACGTATTGGTAAATCACGATAGCTTCTAGTATGAGAGTTGAAAATCTGCACGTGACAAGGACAATTCATTGGTTTTATTGCTAGCTTTTCATTCTCAAGTTCACTAACAATAAACATATTTTCACGAAACTTACTCCAATGCCCAGACTTCTCCCACAGCTCCTTGTTTACTAAAATAGGAGTTTTTACTTCAAAATAACCATTATCTATTAATTTTTTTCTCATATAAGATTCAAGAATGCTATACAAGATATAGCCCTGCTCATGCCAAAAAATTTGTCCTACAGCTTCCTCTTGAATGTGAAACAAGTCCATATCCTTAGCAATTTTGCGATGGTCACGTT
			TTTCTGCTTCTTCTAGACGTCCAAGATAAGCATTCAATTCATCCTTATTTCTCCACGCAGTGCCATATATTCGTTGCAATATTGGACTATTAGAATCACCACGCCAGTATGCTCCTGCAACTTTCATAAGTTTGAACGCTTTAACCATGCCAGTTGAAGGAGAGTGTGGACCACGACATAAGTCAACAAAATCGCCTTGTCTATAGACAGTTAGATCCTCACTTTCTGGTATGCAAGAAATAATATCAAACTTATATTTTTCGCCTATATTACTGAAAAAATCAATTGCTTGCTTACGAGTCCAAACTTCTCTGACAAATCTGTAGTTACTTTTTATAATTCCTTCCATTTTTTTTTCTATTGTGGCAAGATCACCAGTAGTAAAGGTACGACCTATAGCAAAATCATAGTAGAAACCATCCTTAATTGTTGGACCAATAGCAACTTGAGTATTAGGAAAGAGCTCTTTCACCGCTTGAGCCATTATGTGAGCGGCATCATGTCTTATTATATCTAAAGCCACTTCATCACTAAATTGTATTATCTCTATTTCCACGTCAGGTTCAATTGCATGTGATAAATCATATAACTCACCATTTATCCTTAAGGCAATAGCTTCTCCTAAAAGACCTAGTTGTAATATATCAAAAATAGTAATTTTACTACTATATTTTTCTATTTTTTGTCCAGCTGAAAAGGTAACTTTTATCATCAGTTTTAGCAATAGGGTCTATTCTTTTTTAACCTAAGTTCAATTGCCTTTTCCCAAGTTTCACCATTACATAATAATTTCTCTTTATTATATATTAGCTCCTTTTTTGTTTCTGTTGCGAATTCAAAATTAGGCCCCTCAACAATTGCATCAACTGGACATGCCTCTTGACAAAGCCCACAATATATACATTTTGTCATATCAATATCATAACGCGTAGTGCAACGACTGCCATCTTCCTTTTCCTCAGCTTCAATAACTATTGCTTGAGCAGGACAGATGACTTCACACAACTTGCAAGCTATGCATCTTTCTTTACCATTTGGATACCTACGCAACGCGTGTTCGCCGCGAAACCTTGGGCTTAGATGGCCCTTCTCCATAGGATACTTTAGCGTAACCTTTGGTTTGAACATGTATTTCAATGTAACAATAAATCCTTTAATCAATTCTATAAAGAACCAATACCGAATTAATTTCTTGAGCATAAAAGCATTTAAGACTTATACAAGTGATTATAGATGATATTATCAATTTTCAAAAAGCTTTTTTCCTATCTTAACTTTGAATTATATTCGAATCAATTACCTTCATTCCTACTACATTATATCCTGAGTCAACGTGCAGAATTTCTCCAGTGGTGCCACTACTTAAGTCACTTAGCAAGTACAATGCTGCTTTTCCAATATCCTCTATTGTGGTATTACGTCTCAGTGGAGAATTGTTTCTATTCCATTTTGATATGAAACAGAAATCACTTATTCCAGAAGATGCTAAAGTTCTGATTGGACCAGCAGAAATAGCGTTTACCCTAATATTTTGTGGTCCTAAGTCACATGCTAGATACTTTACACTTGCTTCAAGTGATGCTTTACATAAACCCATAACATTGTAATTCGGTATAACCTTTTCAGCACCATAGTAAGACAAAGTAAGTAGACTACCAACATTTGGCATCATTTTTTCAGCCCTTTGTGCTAAAGCAGTAAAGGAATAGCACGATATATGCATTGCATTAAGAAAGTTGCTTAGTGAGGTATTAACATACCTATTACTCAATTCACTTTTATCAGAAAATGCAATCGCATGTACCAAAAAATCAAGAGTACTCCATTTTTTTTCTATTACTCCGAAAACATCATCTATAGTTCCTTCATTTGCAACATCACAACTCAGTACTAACTCCACATTTAGCTCAGTTGCTATCGGTAATAGTCTCTCTTTTACAGTTTCATTTTGATATGTGATTGCAAGTTCTGCTCCATGCTCTAAGAGAGTTTTTGCTATG
			CCATAAGCTATTGATCTCTTGTTTGTTATTCCAGTTATTAACCCCTTTTTATTTTTTAATAAAGTCGTTGTCATAGAACCATTTATTTTTTACAATTTGAAATACTAACTAAGCAAAGTCAAGGTGTTAACTATGTCTAAAAATAATTTTTTAAAGTTAAAGTAAATATACCATTAATCTTACAGATGAGCATGAGTTTTCAGTAAAAATAAAAGGGCAAAAAACTTTCAAATTTTCTCCTAGTTATGTAAAAATAACAAACTCCTTTATTTAGAACTGAAGTTTTGGTATCTTCACATTTTAACAATTCAAAATTAATGAATATAAATAAAAATGAATTTCTATTTCTTTCACTTGGAGGAGTAGGCAGGATTGGAATGAACGTTAGCCTATATCATTGCCAAGGTAAGTGGATTATGATTGATCTTGGTATTGGTTTTGCTGACGAAACCATGCCAGGCATCGAGCTACTCATTGCTGACGTAAGCTTTATTTCCCAAAGAAAAAAGGATTTACTCGGAATAATAATTACACATGCACATGAAGATCACTGCGGAGCAGTGCCTTATTTATGGAAAGAACTACAATGTCCTATATATGCAACAAATTTTACAGTTAACTTCCTCAAAGAGAAACTAAAGGAGTTTCAATTAAAAAGTATTGTACCTGTGAAAGAAGTAAATATAAATGGTAGCATAAATTTAGGTCCTTTCACCGTTGAGTTTATAAATATAACTCATTCAATTCCTGAAGCACACTCAATACTAATTAGCACTAATGTGGGCAGTGCATTCCATACTAGCGATTGGAAATTTGATCCAAAACCTGTTGTTGGGCTAACCTCTAACATAGTTCGTTTAAAAGAGATTGGCGATAAAGGTAACCTACTTGCAGCAATTTGTGATTCAACAAACATATTGAGTAGACATGATCCTAAGTCAGAAGGTGAAATTTACAATAATATCTATAACATAATAAGACGGTCTAAAAGGTTAGTGGTCGTGTCACTCTTCGCTTCAAATGTGGCGCGAATCGAAACAATAAGCCAGGCTGCAAAGGTACTGAATAGAAAAGTGGTTTTGCTTGGTAGATCTTTATGGAGAATAGTAAAAGTTGCACAAAACAGTGGTCATTTAATCGATTCTGTTCAGTTCTTCGAAGCAAAAGATGTGGTAGATTCGCCAAGGGAAAAGTTACTATTAATTTGTACCGGCTGCCAAGGTGAGCCAATGTCAGCAACTTCAAAACTTGCCTACAATAAGCATCATTCATTTAAAATGCAACGAGGTGACACAATGATCCTTTCATCAAAAATTATCCCTGGAAATGAAACTCGTACACATAATATGCTCAATGCTTTTATTGAGATGGGAGTGGAAGTTGTCACCGAAAAAACAGAGAATATTCATGCTTCTGGGCATCCAATGAAAGCAGAACTAAAGGAGATGTATTCTTTGATAAAGCCTAAAATATCTATTCCAGTTCATGGTGAGTATATTCACACTCATGCACATGTAAAATTTGCAAAAGAGTGTGGTGTGGAAAAAGCAATAATGATTGCACCAGGCGATATTATTAACTTAGAGAACGGGGAAAAAGTTGATTCAATTGATGTTGATTATTTCGGTATTGATGGCATATTACTACGTTATCCAGAGAGTAATGTCATAAAAATGCGTAAGAGGATGAGGGATGCAGGAGCCATTGTAGTAACAGCAGTTGTTAACAAAAAAAATAAATTACTTGCTAAGCCAAAAGTGTTTACACCTGGCATTTTTGAAGCAACAGAAGATGCAGCTATCATACAGAGAATCATAAAAGCGGTTGAATCAGCGTTTAGTTTACAGTCGACAAAAAAAATAAGAAGTAAGATTGAGAGCTCAATATTTAGCATCCTAAAGGAATATTTACTAAAAAGACCTATAATTAAAGTCCAAATAGAACAGATATAAAACAAATGAAGCAACTAGTTAAAACCAATATCACTTCTTTAGTTGTTT
			TTGCCTTATTTTGCTAAAGCTGCTTTACACGGGCATAAAAAACAATGCTAGTAAGCACCGGCCTATTGTATCCAAGTGTACATGCAAACAAGGTCTAGAAAGCAAGTTAAAAGAAAATATTACAAAAGAGAATGATACATTAGTTACAATCAATTTAAGCAATGTATCAGACCATCATTTCATTTGTTTGATACATTATAAAAAGGAAGTCGTTAACTCATTCGACCATTTTTCTAGCAAAAGACTGGAGAAAAAATTAATTATCTTATTCCAGACATAATATATAATAAATTAATTAGCAAGAACATTTAAATATAAAGATAACATACATATTACTGAAGAAAAAGACAGTGACTATAGGTCTATATATAAAATAATTATTACAAATCAAGAATGAGAGTGATGTAAAAATACTTAACAAACAGCGATAAATCTGTGCCTACACCTGGGTTTCCACTAAATGGAAAGGATATCGTTTACATCTCATACCTGATAGTAGAGGGTATATAACGTTGAAGAATCTGAAAGATGATACTGAGCTAATAGTTAGTATGTTCGAGGTAGTTATCTTTGCTCTAAAATTTTCTCCTAACTAAATCTAGTTTAATCTCTCCTTTATCCAATGGTAAAACCAATATAACATATTATCTTTAGGTTTAAACAGTAAGTGTACAAAAAAACTACTAGAAGTTCAGAACTATAAACACTTCTTTTTTTTTATTCAGATCAGAAATATATGGTCTTTAGTTTTTATGTAAGTGAAAGTCAGCAATTATATACCATTTATTTTGCTAAAAAAGTAAAAAACCTAGGAGAATTAGTTTTGGAAACAAGAAATATACCACTATACCTACTTAGTCTCAAAAAGGAAATTCTATAAAGCCTTTATGAAAATTCAATCAAGAAAATTTTATATAGAGCTTATAAAGCTAGATGGCAAAAAAATATTTCCCTGAGAGAAGCATAAAATTGAATATCCAGATAGCTACCAAATAGCAGGAGAATTCTCTTCATAAAAACAGAATTACTTAATCGAGTCTAAGACATATTTAGTGAATTTAGCAAAGAAAAATTACAAAATAATCTCTACCCACAAATGCCTATCTATATTAGACTAGCCTTATTTTGAACTATTAGTTGCTGGTTCAACTTCCTTGGAAAAAGTGGAAGATTTCAATAGTAATGAAGAATGGTGTGATAATATTAGCCATTTACCTTTTTGTCTCACCTGCAAATTAATATGTAACAAGCACATAACTCTTTTTTACCTTTCAACTTAAAAGTATATAAACATGTATTAACAGTCTTATTACATCCCAATGCTTATAATGTATGATTCAACTTCCACAGTTGGACGTCCAGCTAAGAAACTTTTAAAGTAGTCAACACGCTAAGCATTGGTTGTTCTAAGGTTAAAGAATAGAGTAGACAGCAGTATTATATCATCAGTATAATTAACATTAACCTTATAAGTACTCTAATTCTTAGTGAATCACTACAACGATTAAACAGCACCTTTATATCTTAATCATTAGCTCTAACACAATTTCCACTCTTATTAAAAATTTGAATTATATTCGCTAAGAACATAACACTTAGTAACAAATTCGATACTAAAATAACTACTTTCCTAGATATTCCATTCTCTACATATCACTCTATATACATAAATTAAAAGTATTAACCTATAGCGCAAAAGTTAAAACAACTACAAAAGCAAAAAGATTATTGAAAGCCCCTGTTTACCTTTGAGCAACATTATCGAACAGACACACATTCTCTCACTGTGTTAGGTTTCGATATTGATATCAGTGTCTATTGCAATAGAGGAGAATTGCCATTTTATAGCTGTTTCTATGTTAAAAATATTTTCTGAAGGTCCTTTTTTTGTTCTCTTCTAAAATCCTTACTGTAGTAGGTACTTGGTACTTGTATAGCAGTCTCTTTTGAAACAGTAGTACCCTTTCACTTTTTAAGTTTTTTTACAATAGCTTTTCCTA
			TTTTCTTGGATGCTTTCATGACATCTTCTTCTTTCTATCAAAACTTATCAAGCGAGTTGTGTAGTAGCTGAAACAAGAAATCGTAGAGTTAGAAAATTTAGTTGAAACAAGCGACAACAAAAAATCTTCTACTAACTCAATTAAATCTCATTTAACATACTTACTTCAATTTTTATTGAAAATTTTAACATGGTGTGTATCCTCAAATAAATTAGTAATAACAAAATGCATTCTATACGGTTAGTTTTATCAAATTAACAAGCAAATACGAGTGGTTTCGTTTTTAGCATTATTGTCCACTTGGAGTCTTAAATAGTCATGTTGAAGGAACAAGATAAAATATTTACGAACTTAAATGGTAAAGAAACCCCACTGCTCAAAGACGCAAAAAAACGTGGTAGTTGGCAAAAAACAAAAGAAATATTAGATTTAGGATCTGAAAAGATTATTGATGAGGTAAAAAAATCTGGCTTAAGAGGGCGAGGAGGTGCAGGATTCTTTACTGGCCTTAAGTGGAGTTTTATGCCAAAAAATCCTTCAAAAGAACAACCGGTATATCTAGTAGTCAATGCAGATGAATCAGAACCTGGTACATGTAAAGACAGAGGGATATTAAGGTATGAGCCACACAAATTACTTGAAGGAATTCTCTTTGCTGGCAAAGCGATCAACGCATCAGCTGCATATATTTATATCAGAGGTGAATTTTACAACGAGTATTTAGTTTTAAAAAAAGCACTTGAGGAAGCCTACAAAGAAGGTCTGATTGGGGAAAATGCCTGCAAATCAGGTTATGATCTTGATATATTTATCCATAGGGGTGCAGGAGCTTACATATGCGGAGAAGAAACAGCTCAACTTGAATCAATCGAAGGGAAAAAAGGCTTCCCTCGTATAAAGCCTCCATTTCCTGCAGATATTGGACTTTTTGGTTGCCCAACTACAATAAACAACGTTGAAACTATAGCTATGGTTCCAGATATTTTGCGTCGCGGAGGAGGATGGTTTATGTCCCTTGGCAAACCCAATAATACTGGCACTAAGATCTTTAGTATTTCAGGACATGTAAATAACCCGTGCAATGTTGAAGAAGAGCTTGGAATCCCACTACGTGAATTAATTGAAAGATATGCAGGTGGAGTGCAAGGAGGCTGGAATAATTTACTTGCCGTGATACCTGGTGGATCTTCAATGCCGTTAATTCCAAAGTCTATATGCGACACTATTGAAATGGATTTCGATTCACTAAGAGCCGTACAATCAGGACTTGGTACTGCCGCTGTAATAGTGATGGATAAATCGACTGACGTAATAGCTGCAATAGAAAGGTTATCACACTTCTATATGCACGAATCGTGTGGGCAATGTACACCATGTCGCGAAGGCACTGGATGGATATGGAGAATCATGAAAAGGATGGGAACAGGAGAAATTAAGCCCGGTGAAATAGATAAGTTACTCGATCTTACAACTCAAATAGAAGGGCATACAATTTGCGCATTTGGTGATGCTGCAGCTTGGCCAGTTCAAGGATTAATAAGCCATTTTCGTCATTTAATTGAAAAGAGAGCACAATTTAGTAGAAGTTGTATAGGAATATGTAGTTACGAAATAAATTAGATACAAAAACTACTTAATAAATTTTATCATTTCCCTTGTCAAGGTAGTAAAAATATTAAGTTATCTTCAATCTGTACATGTCAAATGATAAAAGTATCAAGTAGCTAGCGTTTCATGCATAATTTTTTATGCTACATGTAGCTTGTATCTTTATTAACTTTGCTCCTAGGTTTTCAGGTTAAAGCGCACTTATAAGTCGTTTAAAACAATATAAAATACCAATTTACAGAATTAGAGAGCTGGGGCAATTATCTACACAATTTCTTTAATTTTTCTTACTTAGCAAATTTTCTAAATATAAAGCAATCCATGTATAAAACATTTATTTTTGTAATAAGCAGTGTTATTCCAGTACGTGATCTAGAACCTAGTCTTTATTA
			TGTAGCTACTTGGTTAAAATCAAGTTCTCTGGATATTAGTGTCTGACTGCTTGAGATGATACTTTTCGAACATGATTTAAATTATAATATTTCTAAGGTTATACTAAAATGACAAAAGAAAAGATACTAGACCTTCTTACACCTTTTGCCATCAAATTCGCACAAATCATGAATTATGCACGCATCACACAATGGTTTTTGTGCTTTGCAAGTATATCTACCATGCAAAACTAGCCAATGATGAGCATAGAACAGACATTTCTTTGGAACTATATTTAAAAGAGACTGCTCTGTTTTAAACACATCTTTTTCTTTCACAAGCCCAATTCTATTACTTACTCTAAAAACGTGAGTGTCAACTGCTAATGTCGGAATGCCAAGCCCCGAATTTAAGAACACATTAGCGCTCTTTCTTCCTACTCCTGGTAAAGATAGCAAATCATTAAAATTTACAGGAACTTTACTATTGTACCGCTCAATCAATATTTTGCTGAGCTTAATTATGTTTTTTGCTTTAGAATTATATAAACCGATGCTACTTATGTGTTTCTTTAGTTCACTCTGCCCAAGATTTAGTATTTTCTCTGGCGAATCAGCAATACTAAACAGTTCTTCTGTAACTTTGTTAACACTCCTATCAGCTGTCCGTGCTGATAAAATTATCGCAGTCAGCAACGTAAAGTGATTAGTATAATTTAGCTCTACTTTCGGTGTAGGGTTTGATTGGCTAAATCTTTCAAATACCAATTTTACTTTTTTCGGATCCATTCATAGAGCTAAAAGCTTATGCTACATTGTTTACCATATAAATTCAATTACCTAAAATCTAAACTGCTGTTTAGTGTTAACACTAGATAGGAACAATGTTTACTTCATCGAAACCTTTCAGCTAACTTACTAGTCACCTCCACAAAAAAACTTTTTAACAATAAATATAATCGATATTAATATCGATGTGAATCGCATACTATTTCAATAGATCAGTTTCTTTTAAACTCTATCTTTTCGAGAAAACAAGAAACCAGAATTTCAATTATTACTGCCAATACAAACAAAGAAATAAGTATACTTATATCTACAGTTAATCTACTAGTAATAAAGTTCGCTGCCTAGCTAATAGCTCATTTTATTCTTGAATGCATTGTAGAAACTACACAATTCTTACACTTTTTCATAAACAAATCAGAAGCTTAATTAATAAATGATATTAAACGCTACCATCTACCATAAAAATAGTAATACTTGTAATAGTTAATAGAGCTAAAGGTAAAACACTAAAGTCTGAATAAATAGCAAAGATTCTGTTTTACGAATTTTAATACCTAATACTTTTCTACCTTAATTACACTCTTACCTTTTTCTAAGAGAATTAATATGTTAAATAATTGCATGCCTAGCTTCTTTGCTTGGTACTGATTTAGTTTTTATACTACCCTTTTAACCTTTATTACTTCCTCGAAATAACGCAATCCTAGATCTTGCGAAACTTTCTCCATTCTAACGATAAGTCAACTACATTTCTCAAGTCCTTCCTAAATCAGAGGTCTTTACTTTTCAACATAGACATTAATTCTGTGTGATTTCTTGCAACTACCTCTTCCAGTAATACTTAATTTCTTAAATATCTCTTTCCTATAATGAAACTGACACGTTGCTAAATGTCCTTCACTTTCAGCATTAACACTAACTTTAACGCAAGGACTTTACGAAACTCTACAAAAGGCTAATACATTTTTCCAATTCTCAATAAGATTTATAAATTTAACCAAATCTACCCTTCCCCTACTTTATCAGGATAATTTATAACACCAGTATTTTATATTACCCCTAGAAACTAACAAAAACTTGATAGCCTTCACCTACAACTTACCGAGCTTTTATTCCTAATACATTAAAACAAAAAACCACACCATCAACCTCTGGCTAATTTAACTTAAAAATATCAACTTACTACTATATCTATCCTATACAAACACTAGGGTACTTAAGTGTAGTACACT
			TAAACAGTATACGCAAGTGGTTAATAATAACTAAACAAAAAACCCTTCTTTCCTATCATATAAATACAACTTATCCATTCTTACCACGTCAAAACTGTTTTCTTCGAGTTTGATTAGTAAGTCATTTACATCGTTGTTTGTAACAGTTTTCTTCTCATTATTTACAATAAACCTACAGGTTACTTGATCGCTTGAAGACTTTGAACTTCCTGGCCAAATTGCAAGCCCTTTTGAATATATTGTGATAACCTTTAGATTGCTTAACTCAAATAACTTAACTAGTTGATCAAAATCTGCTGATTTATTCCAGGCAAGCGTTACATCGCTACCAACTAATTTTCTCACTTTGTAGTTCTGCTCATAGTCATATCGTATACTCACTTTGCTATCACCTAAATTACTACTGATTATAAATTCAGGCAATATCTTAGGCTTTTTCCCCAAATTATTTACAACAGCCTCTGCAAATTCTTTTGTACCAACTTTCCGGTTGCTCTTCTCCTTATACAAATCAGCAGTATGTATTCCATCTTCCAAAGTCTTTAACCATGCATTATAAATTAGTTTTGCAGCATCTACTTGATTTACGTAAATTAGCATATATACCGCAGCATTTAAAAGCCCAGAAGGATTAGCTAAGTTCTTTCCTGCAATATCAGGAGCAGAGCCGTGAACCGCTTCAAACATTGCGTATTCACTACCTATATTACTACCACAAACTAACCCAATAGAACCTAAAATTTGGGCCATTATATCTGATAATATATCTCCATACAAGTTCCCAGTTACTATAACATCAAAATTCCCAGGTTCAGTGGCAACACGCGCCATTCCAATATCAACTACATAATGTTCTGCCTTTATATCTTGGTACTTCTCTGCAATGCGATTAAATGCTGCGCGGAAAGTGCCATCAGTCATTTTCATTATGTTATCTTTAGT-----------------------------------------------------------TCCTCTCTGAACCGGATCTAGTAATAATTTTAGTGCATTGGAAAGAATTACCAGTAAGTCTATGCTCTATCCCCGTATAAACGTCTTCCTCATTTTCGCGTATTATAACGGTGTCAAACTTACCAAATTTATTTTCTATAATAGGATGATACGAAATGCACGGTCTAATGTTCGCGTATAGTCCAAGATTTTTTCTAAGTGCAACATTCAAACTTCTGTGTCCCTTACCTTGAGGAGGTGTTATCGGAGACTTAAGTAACACCTTTGTCCTTTCAATAGATTTCCAGCCACTTGGAGAAATTCCGTTAGACCATTTCTTATCATAAACAAGTTTTCCTATTTCAATAACATCCACTGAGATCTTTGCTCCTGCTTCACACAATATCAACAGCACCGCTTCCATAATTTCTGGCCCGATACCGTCGCCATATGCAACTGTAATTGGTGTTGACATAACTTCCCTGATATTAAAATGATTTAATGTTAATCTAAATAATAGAGCAGCACAAGTGATCGATACTCCCGAAATTAGCATATTCATAGTTATTCAATAACATGTTTTTATAAGTATACAGTTATATTACAAAAGTAGGATTATGGATACTGAAGTAAATGTTAAAGTAAATCATATAGGTTTCATAAGGAATACTATAGCAGAAATACTCAACTTTTTGATATCCTTCCCTGACTTTATCTACGCATATTCATCTATACATTATTAGATGATTTGGATTACTTTCATTTTCTGCTTCATCTACACTACCATAACACAATCTTCTACATCTTTATAATTGAGCTAATTTCATTTTAGTTTATGCTACTTAATTAATGTAAATAAACATTCTATGATAAATTTACAAACACGGTAGTGATAGATTACAAGCCTAATTAATACTTTACGTGCTATAAAAGTGTAAACCTTAATAATATCTTTATCATCATATAAGATAGCTAAATTAACATTTACAAACTTACGATATGGTACACATAGTTTAGAAA
			AGTAAAGCTCACTAGTTTACGTACGTACAAAATTGGAGTCCAACACTACAAAGCTATATTTATCTATATATTATCCTGTTCAATGATCTTATTGAGTTTTTCTATTACCTATACTGAAAAAGAAACCTGTAAAGATATAAGAAGCCTTTAATAACATTGCTAAGTATATAAAAGCAAAAACATAAAGATTTTGAAATTATTGAAAGAAAAATGATAAACTTAATATCAAAATTACACAAAATTCTAGTAATAATTTCAGCACATATTCTACCTTATAAAGAGCAAAAAGCTCCTTTAAGTCCGGAGATGACGAAGCATCTATTCCTTTTTCTTACCAGGCCACTACAAAATTTCTTTATCATAAAATGCTTTAATCGGACTAGAAAACATTTATTACTCTAATAAAGAATTTTTGATAACAGTCTCAATATAACAACGATCTAGCGTTAAGTGAAAAAATGCTGAAATTGTATGATATACACAAAAACTGTACTCTCCTATTAGAAAATCTAGATCTGATCTATATAAAGAAGGAGAATCATACACACATCAAGAAATATATGATAGCTATAATTTCTCTTAACCGAGATAATATTTTTTATGTCTATAATTTAGCTATTACTCTAGACAAGCTTTCAGATTTCAAAATGCTACAACATTCTATTTAAAGATATTAAATATGACAACAAATTCAAAAGATATAAATGAAAAAACACCCATACCTAATGTAGAGGCAAGAGCAAAATTGATAAAACTTTATAAAGATACTTAACAACTCCGTAATTTTAATATTATCTCAACTATTCTAGACAAAATATCATAAAATTTAAGAAAAAGTTAATCATTATAAGGTAGCTTCTTTCTAAGAAGACAATACAGTAAGGTATAAATGATAGTACCAAAGATAACTTACCAACCCGAGCCACCAAATAGAACAACAAAAGAATTATTAAAATTTATTCTAAATCTCTTTAATGCATTAGACAAACTATTTTCATCTGTTAAAAAGAAAGGAATACCTGCCAAAAATACTGAGATCCAATTTGCAGACGATAAACATATTCATGCTAAAACAAGATGGTTTTGAAAATGATAATCAACTAAGCAGCTGCTATACTCTAGTAGCCAAAGAGCTTAGAGAAAAATCAATCGACTCACCACTTATATATGCTATTCAAGTAAACCCTGCTACAAAACAAGAGATCAAAAATAAAATGACAAATATATTTATGAAGGAATAAATTTCTCAAAGAAGAATAAGCACATCCACAAAGAAATAGATCCTTCTAAAAGAAATAACAATTTGTTTAAGTAGAGATTATCCCAATTAGAAAATATGCAATACAACAAGAGCCTATATATGCTAAAATCTCTGTGATAAAGGACGTAAGCTAGCTATATATTAGCACAAGAAAGATCAATTATTCAACCAAAGTAAATTCCACTGTAAAAAGATTGGAAAAGAAAGTAAAATCTATAAAAGCTAATTTTAACATTTACCATGGATAAGTAAAAGGCAGAAAAAACAACGGAAAGAAAAAAATAAACAAATAAATATAAATCAGAAACTAATACAATAACAGGTTAACAAAGAGGAGTTGTAGACTACACCACTAGAAAAACTGTTGGCACTAATGTAAAAAAGGTAAAAAATATGAATAAGGTTATGATTTTAACACAAAAATAGAACAATTAAGAGTAGAGCTTAGAATTCTCAACTCTAAAAAGAGAATTCAATTTATGTTAAATAAAGAATAATAGGAAATTATCGATATAAAATCATCGATACACCACTTTAATTGGGTAGTTCACGAGAGTATTAAAAATAAGAGTAGTTATTTTCTTATTAAGAAGAGTCAAAAGATGCAAACTATTATAATGAAGTATATTTTTACAAAGCAAATGCTTTTTGGTAAGTAAATCTACCTTGCATTTTATCTAGTTATTGATATTCTGAATAAAGAAATCGGGGCATGGCGCAGTCTGGTAGCGCATTTGGT
			TTGGGACCAAAGGGTCGGGAGTTCAAATCTCTCTGCCCCGATCCTCTATGTTGGTTTTGATACGTTTCAAAAACTCTGTCAATAGACTAAATTAATTAGTACATGCATTACCTTTTTTATATATCAACGTTTAACTTTATGCTACCAACTACTAATGCATATCTTACAGTATACATTTCTAAATAATTTTAGAAAATATTGGTTATTAGATAACATAATCAAAAATTTTTTCTTGATGTTCACTATGGTTAAAGCTGTACAAATTAAAAGAACTAGAGAAATAAAAGTATTAGAATTTGTTAATAGTAGGTATAAGTGAGCCAAAGGATGAAGAAGCTTAGTACGTCCGTTAGCGCTTGGAGTGGAAGCAGTGGAAGTTGTCGAAAAGCTTGGTAAGAAAATAAGCAATGACTTACAGATTGGAGATAGGGTTGGGTACTGCACAGCTCCAACAGGGCCATATTGTGAGAAACGTGTTATACACCAGAAATATTTGATAAAGATTCCAGATGAAATACCGGATGAAATTGTACCCATAGTATTACTCAAAGGCATGATAGCTCACCATTTAATTAACCAATCCTATAAAATAAAACCTGGCACCGCTGTGCTTGTACGTGGAGTTAATGGTGGATTAGGGCAGATAATATGTCAATGAGCAAATGATAAAAAATGAGTAGGAATAGGTTCTATAAGCTCTGACGAAAAAATAAAGATAGCTTTACAAAATGGCTGCATATATGCAATAAATTATCATGATAAAGACTTTGTTTCTAAGATTATGGAGATTACGCAAAACAAAGGAGTATGTGCAGTGCATGATCCTATAGGCTATGCTACACAGCAAACTTTTTTTCGAGTCTTTAGGAAAGTTTGGCATATATGTTTCTATGGACAAATATCAGGCAATGTTTCGATTAGCTCTCCCTTTACTTAGTTCACGTTCATTATATCATCATAAGCACAACAGACTCACCCTAGTGCTCACTTGCAGCGGAAATCTTTGAGATGATAAGGAAGAAACTTTTGACTGTATAAAGATTAACAAAAAGTACAAATTCGATGAAATAATAGAAGCTTATTTTGATATGGAGAACAGAAAAGCAAGTGGATTAAATATTATAAAAATCTCTTAAGCAAATTTTGCCTACTTTAGCAGTAAGCAATGTTACTCTTAATTATCTCAATATTCTCCCTTGGTAGTTCCTTGATAAATCGCGAAGTATACATTGATTGCCACTGGTTATTCATTTCCCTTCTACCTGCACATGAAATAATTAACCTTTCTTTTGCTCTAGTTATTCCGACATATGCAAGTCTTCTTTCTTCCTCTAAAGCTCTACCACTTTTATCTTCAAAGGATCTTTGATGCGGAAATAATCCTTCTTCCCAGCCAGGTAAAAACACGCATGGAAACTCAAGTCCTTTAGCTGCATGAAGAGGCATAACATATACAGTGTCATCACCACTCATATTATCGACTTCCGTCACCAAACTTACATGCTCCAAGAAAGTTGTGATATTATCAAAGTTTTTTAAAGATGAAATAAGTTCTTTAACGTTTTCTATCCGAGTTAAACCTATCACTTCCTCATTTTCAAGCATTTCCATATACCCTGATTGATCTGCTACGATTTTAACAAATTTATGCAATGGCTTTACGCTTACTATCTTTTTCCAAGCTTCAATTTTACTTAAAAAATCATTGAGTGAGAGCTTAATCCTTCCAATTACTTGATTGCTATCGACTAGTACTCTTGCTGCCCCAAAAAAAGAAGTCTTGTTATCTTGAGCAATTGTATATATCTTTTTTAGAGTTGTAGTTCCTATACTCCGCTTTGGCCGATTTACAATCCTTTCAAAAGCCAAGTCATCATTGATGTTCACAACGAGTCTTAAATATGCAATTATATCTCTGATTTCGTGACGTTCATAGAATTTTACACCGCTTATAATCTTATAGGGAATTGAATCCTTTATAAAATATTCTTCCAGGATTC
			TAGTTTGAAAAATAGCTCTTACCAGGACCGCAATGTCACTAAATCTATATTTGTTGAGTTTTAATATCTGTTCACTTATGAACCTTGCTTCAGCCTTGCCATCCCATAATTTTATTAGATTTACCTTTTCCCCTTCAGTATTTGTTGTCCATAATTTTTTTTCTAAGCGGGTTTTGTTATGATTAATAATATATGACGCAGTCGCAAGTATGTGGGATGTCGATCTGTAGTTACACTCCAATTTAACGGTTTTTGCATTTTTAAAATCGTTAGAAAATTTCAAAATATTTTCAACTTCTGCACCACGCCAACTGTATATTGACTGATCGTCATCTCCTACACAACAAATATTCGAATGTCCTTTTGCTAAATATTTCAGCCAAAGATATTGTATTACATTTGTATCTTGATACTCATCTACCACAATATATTTGAACTTGTTTTGGTAGTAGGATAGAGTTTCAGCCTCTTGATCAAAAAGTTGTATGTTGTACAATAATAGATCACCAAAATCAACAGAGTTAAGGAACTTCAACCTTTCTTGATATTGGTTATAAACTTTAAGTGCAGTTACATATAAAGGTCTAAGTGATTGAATGCTCCCCACTTCAGACGGCAACAAGCACTTTTCTTTCCATTGCTGAATAACACTCATGACGGTCTTACATTTCTCTAAGAAGTAGTCGGGGGTTATTTCATTAATAATATTTTTTATTACCTGTAATTGATCATCCATACCAATAATTGTGAAATTAGAGTTTAAACCCACAATTTCAGCATGACGGCGCAAAATTTTTGCTGCAATAGCATGAAAGGTACCAAGCCATGGTATATTTACCCCTGTAAGCTCAAGCACTCTCGATACCATTTCATTTGCAGCTTTGTTAGTAAATGTAACCGCTAATATCCCATTAGAACTAGCGTAACCATTTCTAATTATATGTGCTATTCTTGAAGTAATGGTTCTCGTTTTTCCTGTCCCAGCTCCCGCCAATATCAAAATTGGCCCATCTACATTAGTTACAGCTAATCGTTGTTCTGGATTCAGCAGTGAGAGATAATCGCCCATTTGCAGTTCTATAGATTACAACCTCTTAAAATTAAACCCATGATCCAAATATTGTAAAGGCTTTATTGGATATAACAGTAAGAAATATACTATTCAACAAATAATATATAATGAAAACGCTTGAATTTAGCTATTTTTGTTCTAGTGGTATCAGGTGTACATCGAGCTAAGGTAACTTAATCTAAACTAAAACTTCTATTTGTCAGTTAGGCAGGTAGAACTTTGAATGGCTTAAATGTAAAGTTCAATTCCCGCATTTCTATTTTTTCAACTTTAATAAGAAGCTCAAAAGTATAGTAGTTATACGCTGCAGGTTATTTGATAAGATTCTTATATGTTTTTAACTAAGTTTCAATATTATACTATAAAATAATAAGCTTTTTCTCAAAACTCTTTCCATGATTTACTTAAACTAGTTGATGTGTTACTAAAGTAAATTACCATATAAATTCTCATGGAGTATTAATAACTTTCTTAACCTAGACTATCTTATATATTATAGTCTAAAAAAACAAATATATAACTATACTTTAAGCTACATTAACTAACAATACATTATACATAGGTAACAATCTATAAAACTATCATGATAAGTCAACCTCACTATTTGTATTATATAAAGTTTTTGCTTTAAACTTACTTTAGCAGCAAAAACTATTAAAGAACATCAATAAAGGTGTTGTTGCGTATATGCTACGGTGGGATTGGTAGGTCTCGAACCTACGACCAATTCGTTATGAGCGAACTGCTCTAACCAACTGAGCTACAATCCCATTCATTAGGATTTATAATACACACAAAAATAAACTTATCATCACCTTATCTCACTATCAATCCAACTTGATAAATCATTTATTGTACCAGTTTTACGTGCAATTTCTTTACCATCTTGAAATATGATTAATGTAGGTATAGATTGAATTCCCCATTT
			ACTTGGAACCTCAGTTCCTTCACCTACATTAAACTTGCAGACCTTGATTTTGCCTGTTCTATCTCGGGCTAATTGTTCAATACGTGGCATTAAACTTTTACATGGTCTACACCACTCAGCCCAAAAATCTACTAATACAAACCCTTTATAGTCAGTGACCTCAAACTTAAAACTTTGATCATCTACTGATGTAACATTACCATTCATAAAATACTCAACTTAATTCATACAATATAACGCACTTGCCAGTAACTAATCAATTAAATTATTACTAAATAGCCTAAAAAATTGTCATAAAGCCTACACATAAGCAAAAACTTCTGTTACATCTGATGATCAAAAATATCCATATTTCCCCATCCCATCAGATCTAATCTAACACGAGTAGGAAGAAATTCAAAGCATTTTTGTGCCAATTCTTTTCTGTTTTCACGCTCCAGCATTGAATCTAGCTTTTCCTTTATTTTATGGAGATATAAAATATCAGACGCAGCATAATTTTTCTGCTTATCCGTTAAACTCTCACTTCCCCAATCAGAGGATTGTTGCTGTTTATTTAATTTGATATCAAGTAGCTCCAAGCATAACTCCTTTAAACTATGATTATCTGTATAGGTGCGAACCAAACGTGAAGCTATTTTTGTGCAATAGCACGGCACTGCCCAAATTCCTAAATAGTAGCGTATTATGCTAACATCAAACCGTGCAAAGTGAAATATTTTAGTTATATTTTCATCACCTAATATTTTTCTTAAATTTGGAGCTGTATAATTGTTCCTGAATTGAATTAAGTGAGCACTTCCATCATTAAAAGAGAGTTGCACAAGACATAATCTATCTCTGCCATGAAGCAGACCCATCGCCTCTGTATCAACGGCTATAGAACTTATGTTATCTGGCATTAAGCTAGCCGGTAAGTCATCTTCATATACAAATATCCTCATAAGGCTTTGTGGAATATTGAAAGACTAATAATAATTAAAAGTAAGTTTTAGTACACAAATATATAATAATATAGTCCTTTAAATTTCAAGCATATATTGGGATTTACAAATTGTTGTATATACCTATAATTTAAGAATTAGGTTAACTGCGGAAGTAGTTCAGTTGGTAGAACGCAACCTTGCCAAGGTTGAGGTCGAGGGTTCGAACCCCTTCTCCCGCTCTTCACTTCCAAAGTCACCCAATCAAAAATTCTTCCGTTTCCCTTACTATAACACTAAAGTTATTTATTTATTCTTGTAATTTGCATAAACTAATAACAAAAAAACTTAAAGTATTTAATACCTCACACTCAAATTTTGCACTATGTGCAACTTCACATCTTTATAAAATTTCTAAGTTTTGCTTGCAAAAGTTGAAACACACCTATAAGATACTTTATAATAGTAAATTTTTAAATATTTATAGCTAAAATAACTTAAGTTATCAACAACCATCATTCCACTATATGTTAATCTTTAAAAAACACCACTAATAGACTACAGTATAGACTTTCAGTTAATAACAGCCAAGGTTCTTTCTGAAATGTCAATCTCTTTCATATCTAAAACTTTATCATCTTGGTCGAATGAAATCTGCAGGGATTTACTGCTATACTTTCTTTTTCCTAAGAAATTAGATTGTTTTATTTTATATGAAATGTAATACCAAATATTTTCATCAAATTGAGATATTAATGTTGGTGATCCCAAAGTGTGAACCACTTTTTCTTTGTCATCACCTATTTTTATCTTGTTCCACAACTCAACACTAATATCTGAAGTTCCGTGATTGTAAATAGTGTTCGTACAGTTTACTAAAAATAATAGAACCAAGTATATCAATACTCGCATTTCTCTGAGATAAATCACTGTGAAATTACAATACACTAACAAATTACCTATAGTCAAATTTTATAAAAGTTAAATTGACTGATTTTTGGTATCGCTTAATATAATATTAACTTTAGAAAATAATTAGGGTACTCTATGTCATTGTTAGAATCAGATCCAATATAT
			AAACCTTTTAATTACCCTTGGGCATATGATGCGTGGCTACAGCAACAAAGGATACATTGGATACCTGAAGAAGTTTCACTCGCTGACGATGTGAATGATTGGAAAACTAAACTTTCGGGTACGGAAAAAAACCTCCTAACTCAGATTTTTAGGTTCTTCACCCAAGCAGATATTGAGGTGAACAATTGTTACATGAGACATTACACAAATATATTTAAACCAACAGAAATATGCATGATGCTTGCAAGCTTCTCCAATATGGAGACCATACACATTGCAGCCTATTCATACCTTTTAGATACAATTGGTATGCCAGAAAGTGAATATCAAGCATTTTTAAAATATGATGCTACGAGAAAGAAGTATGAGTACATGCTAGAGTTTGAGGAGAGTAAAAAACACGATAAGAAACATGTAGCTAAAACTCTAGCAGTGTTTGGTGCGTTTACTGAAGGATTGCAGTTATTTGCATCATTTGCAATTTTACTTAATTTTCAACGCTTTGGAAAAATGAAAGGCATGGGACAAATAATTGCCTGGTCAGCACGTGATGAAACTTTACACACTAATTCAATTATTAATTTATTCAACACTTTTATTAAAGAAAATAATGAAATTTGGAATGAGGAGTTCAAAGAGGAACTGTATTCTGCATGTCGCACTATTGTTAGACTTGAAGATGAATTTATAAAACTCGCTTTTGATTTAGGAGACGTTGAAGGATTATCTGCAGAGGAAGTACGCAGTTATATACGCTACATAGCAAACAGACGGTTAATACAATTAGATTTGAAACCCATGTATAATATTAATAATAATCCTCTTCCATGGCTTGATGAAATACTAAATGGTGTAGAACATACAAACTTCTTTGAAAATAGAGTAACAGAATATAGCCGTGCAGCAACTCAAGGTACATGGGAAGAGGCTTTTAGCTAAAAGCGATACTAACAATAAAAAACTAATTAGCCTCTTTGCATTTTATTTGCTGTTATTTAAGTAACCTTAAACTTGTATTTAAGATCGATGAAGTATCACCACTAAAAAAATAACTAGTCTCATAGAATAAAGTGATTTATATGCTGTTCATAACATATAAATCACTTACATAAACTTTAGAATACAAGATAAATCTTTAAAAAACCGTAACCATAAAAAGAAGAGAGTATTTGCTTAAATTATTCAACAATAGTAAAAATATTAGCAATAATTAGAAGTCACACTAAGCATTTCAATAGGTCTTATACCAAGTACTTTAACTAGACCTCCACCCCTGATAACAAGCATAATTGTCAGCTACATTTCTGTAGTACCATTAACTGCAGTTCTCATCACAACTTCCTTCCTGCAGATTCACATTAATCATAATATAAGCGACCGTTAAAAGTAATTGCAAATTATATACTTAAGTTGATTATTTATTGTAAGCATCGCAACTGGGCCGTCCTTGTTGCATATGTTGTTATTCCAATAACTAAATTATTAGATTCTCTACCGCATCTGTATACCACAGCATATTATTTCCAATTGTAGCTACAACTGTAGCAGGTATTACAATTAAGACCATTAAAAGAAATGAAAAAAATATATCTAATAAAACGATAAAACCACTAAAAGAAGAGAATTCAAGCCTTCTTTACAAGTAAAATCAGAGCGCTTACTAGATACGGCAAGTTAAATAAAGTTAGCTAATATAAAAGGCAAGCAGATCATAGCTGCTAATTTATCAAAGTAATCGCGCCATGGCAGTGCTTATATTTTTTGCCCGAGTTACAAGGACATTTATCGTTTCTTGAGACTTTTGGCAAATTGCTTCTTTTAATAAAATGTAACCTCTTACTCACTTCTTGGTTATCTGCTAACTTGAAGGAAGCTAGACGATGAACAGTGATCTCCTTCCATTTTTCAAGCATCGACTCAAACATCAAAAAAGCTTCACGTTTAAATTCATTCAGTGGATCTTTCTGCCCCATGGCACGTAAATTTATGCTTTGTCTTAA
			CCTCTCTAAAATTGAAAGGTGTTCCCTCCATAAATGATCAAGTGTCATGACCATCACTTGCTTCACTACCTTGTTCCATAAATCTGTAGCGTGTTGACTATTGAAATACTCTTCTTTCTCAGCAAAAAACTTCTGTATCTCATCATTTACATAATCCAATGCTTCTTGTTTATTCAAAAATTCTGCTAATACTTCTTTATTAAGTGTTATTCCATACCTTGTATAGAACTCTTTAACAAGATCTTCAACATAATCCTCATAATAACCACTTTGCACCACACCTTCTATTATCGCCTTATTTACTTCACTATATACTTCAAATAAACCATTGATTTCATTCCCTAAGATGTGATTTCTCTGCTCAAAAATAACTTTACGTTGATTATTAATCACGTCATCAAATTTAAGCAGAGATTTTCGCACATCATAGTTTCGAGCTTCAACTTTTTTCTGTGCCTTCTCAAGCGCCTTATTAAGCCATGGATGATGAATAGCTTCATTATCCTTTAGCCCTACCCTTTGTAAAAAGTTTCTCATTCTATCAGAGCCAAATATTCTCATTAAATCATCTTCAAGTGATAAAAAGAACTTAGAAAGTCCAGGATCACCTTGACGACCAGAACGACCACGTAATTGATCATCTATTCTCCTACTTTCATGTCTCTCAGTTCCAATAACACATAAACCACCAGCTTTTATAGCAATTTCCCTATCTCTTTTTCCTCTTTCAACTATTTCTTGATATTTTTTTTCTCTTTCATCAGTATTTTTTATCTTCTTCAGCTCCACTTTTGCTATCATTTCAGCATTTCTGCCAAGCTGAATATCAGTTCCACGTCCTGCCATATTAGTTGCTATAGTAATACTACCTGGTGCTCCAGCTTGTGCTATTATGTACGCCTCTTGTTCATGATAACGAGCGTTCAGCACTGAATGCTTAAGAGAGTGGCTTCGCAAAAGCGCAGAAAGCTTCTCAGAATTCTCAATACTCACTGTGCCAACAAGGATTGGTTGAAGACGTTTGTGGCATTCTTCTACAAATTTTAATACAGCATTAAACTTTTCTTTTTCTGTACCATAAATTTCATCATCAATATCTATTCTCTTTACAGGCACATTAGTTGGAATTTTCACTACATTTAGCTTATATATATCACGGAACTCTTCTGCTTCTGTTGCTGCTGTTCCAGTCATACCAGAGAGCTTATTATACATACGAAAATAATTCTGAAATGTGACTGATGCTAAAGTTTGGTTCTCATGTTGAATCTCAAGATTCTCCTTCGCTTCAAGTGCCTGGTGAAGACCATCAGAATATCTTCTACTTTCTATGATGCGTCCAGTAAACTCATCGACAATTACTACCTTGCCGGCCTTTATTATATAATCTTTATCAACAGTAAACAGCTTATGCGCACGTAATGCTTGATCTACATAATGAGTCATTACCATATTGTTGGTATCATACAACGAAGAATCCTCAGAAATGAGATTATATGACCTAAGTAGCTCTTCCACACGTGAAATACCATCTTCAGTAAGGAACACCGCCCTACCCTTCTTATCTACCTCATAATCAGAATCAATTAATTTAATAACTATTTTATTTATGAGTTTATATATCTGATTATTTTCCTCAATTGGACCAGAAATAATAAGCGGAGTCCGCGCTTCATCAATCAATATGGAATCTACTTCATCTACTATCGCATAATTGAAACCTCTCTGAACCATATCTTCTTGAGAAAATTTCATATTATCTCGAAGGTAATCAAAAGCAAGTTCATTGTTTGTTGAATATACAATATCTGCACTATAAGCTTCTTTCCTCTCTGCATCTGTCAAATCATTTGTAATAAACGCAACAGAAACCCCAAGAGAATTATATAATTTTCTCATCCATTCTGCATCACGTTTTGCAAGGTAGTCGTTAACAGTTACAACATGTACACCTTTTCCCTCTAAAGAATTAAGGTATGCAGCTAAAGTTGCAACAAGCG
			TCTTTCCCTCTCCTGTTTTCATTTCTGATATCATGCCATTATGAAGGACCATTCCACCAATTAGCTGAACATCAAAGTGTCTCATGTTAAGAAACCTACGAGAGGCTTCACGTACAACTGCAAAAGCAGGTATGAGAAGGCTATTTAATGTTTTCCCATTCTTTAATTCCTGTTTAAACTCCTCAGTTTTACTAGCAAGCTCCTCATCAGATAGGCTCTGCATTTTCGGCTCTAATGCATTTATTTGTTGAACAATTTTTCCAAAAGACTTTATTATCCTCCTATTTGTCATTCCCTTTACAAAAAGGAGCAACAATATAAAAGTGAAAAACATAAGAATAGCTGTTAAAATTACAGCAAAATCTGACATAAACTTAATTAACGCCCATTAAATATGAGATTATATTACCAAACACAACCTACAGCAATGACATATTCGATTTAGAGAATCTTTACTTACATATTAAGGCAGTGAATAAAATAACTTACTGATCCTTTGCTTGGAAAGCTTTTCATCAATATATAAAGAATATGTTACATTATTTTAGATATTTAATAATCTTTAATTTTTATATAAAATGAAGTTTTTAGTAGAATGTAAATAGAAAATGAACAGTTTTAAAAAACTTAACAATTCTATATTTAAAGAAGAGAATCAGCTGACCAACAGATAATTAAGGTCATAAACTTTAAGTAAAATTATTAATACTATATCTACCCCTCATAAACTAAGCAGTAAAATTGATTTTTGGTTAGCATTAACCATGAAAGGCTTTGAAGTTTTTGATGATTATTTCTTTTGAAGATAAAAAGACAAGAAAACAAATCAAAAACTATCTCAGTTTAAGCTAAGTACTACAATACACGTTGTGCCTCAAAAATACTATACTTTTAAAGATTTGTTTATTAATGGAAATAATAGAAAGCTACAAAAAAAGAAGATTTTAGGTTACACAAATACTTTTTGGATCCTACCTTTAAAATCAAGCAAAACCTAAATGCAAGAACAGGGGTACTATACTCGTCATTTATACTAATGTCAATGTGAATTTTTAAAAAGGCACAGAAAAGCAAAGTAGTATAGTGATACTATAGAAGCATCCTGGAAGAGTTAAAGTTAATAAATGAACATTTAAAATATTTATGAAGATCAAAAAGAAACATGCTATAAGATAAAAAATCATACTGAGCTAAAAATACTTCAGTTGTAGTAGTGATGGTGAAATAGAAAATTCTCTTACTTAGATTAAGGTTTGTAGTTAATCACCCTAATCACTCAAAATTAGATATTATTATTCAAGAAGAAGCATGAAACACAGACAAAATATCAAATAAAACAAGACATTGACACAGTTTTTGATTTTGCGCGCGAGAAAGTAGAGAGTAATGGGAAGAATGTAAGAGGCAAAGTTTTCTTACTTAACGAGAAAAGATGATTATTTTAAGAAAATTATAAACTATTTTCATAGTCTCAAATCTAAAGAAAATCTAGATGAATTTTAGCAAACCTTTATCTGAAACTAGAATTTTATTGATAGAAAAATACTACTAGATAAAATAGAAAAATACCTGGATGCTGCTGATACAGCAACATTAGTTATTCTCACAGATTAAGCAGAAACCGGATAAAACACAATTAGCATTAGAATCTTGTTTAGAGTAAATTCTAAGAATATAAAGGAATAATTTGACTTGATACAAAAGATAGAAATAAATGCATTATTCAATGAGTACATCAAATTAGGGTGTAAACCAAGCATTATTTATGGTTATGAAGAAAACGTCTTTGAAGAAGATCATGTTAAGTGTGTTAAAAGTTAGCTAGAATAGCCTCAATGTACCAGTGGTTACTGACATGCTATAATTTTCCCCTAATTACAAAAATACAGTAGGCTTACTTCCTACAAAAAAGACATTATTAACTTCCCGTTATAAATTTAGCTGGACAAACCCATAGAACACTAATTCTAGTGATGCTTTTAAACCTTAAGAGTCAAGTA
			GCCATATTCTTTAAATACTAGAAATAAAAGGAGAAAGACTAGACACAATTCAAGTAGATGCATTAGCAAAGATATTAAGTTATTACCTTTAACTTTAGCCTAAGCAAATGCCCACAAAGAAAACGCATATAAATATTTCAGACTATTTGAAAATTATAATGATAGAAAACAAACTTTATCGTCTGATAAAACATCGTTTAAAACATTCCATTCAGGTCTAATAGAGAGAATGCGGTAATAGTGTATAAAAAGCATACAGTAGAAAACAACAAAAAAAGATCCTTATATTTACTGATAGTCAACTGATTTACTGCTCGTACTTATTTAAGTAACAACTCTATCTCTCAGGTTTGACTAAAAATCTCCACTGATAATCAAAAAAATAACTCTTCTTCAGAAACTTTCTATAAAGAATAAGGAATACTAATAAGCTATTCTATATTAACTATCAAAAAAGATTATAGCATGTTTAGTACGCATACTTAGTTCAGAAGATAACAAGACTAAAGTCAGAGAAGCGGAAAAACAAAAAAGAAACAAAACCTGTCTTTCAAAAAAAAGTTTCCCTTATATCCCTTATAATAGGGATAAATTGAAGATTGTGCTAAGAAATAACAACTATTATCATCATGTTTAGATGTATTCCTATTTAAATATAGATAATTAACCAAAAGACAATTTTCTAGAAAAGAAAAAAGAGAGAAGAATTATCTTAAAAATTTACTAACATGAATTGATGATAGATACTCTGATTTAAGCAATCCTAAAAAGCAAAAGGAGTTGCTTGAATTAGCTCCTTAGTAGATGATGAGAAACATTACGATCTTGATCATTTCTAAATTGCTATTACACTGAAAAGCCTTGATATATATATATATATATA--TTAATTAGGGTTTTTAAGTAACCATCAGAAAGCAAAAACGTCATTTAAACAGGCCTTGACAATTAAAGAAAAACACTATGAACCTCAATCATTTTGAAGTTGCTAAGTTACTCGCAAATTTCAGTACCGTTTACGGTGCTCTGGATAATTTTCAAAAACCAAAAGAATTGTTCAAACAGTCCTTACCTATTCTTAAAAAGATCATATACCTGATAGCCCAAAAGTTGTTAAATTATTGGTGAACTAGACGATATTTAGGTTTTTAGCAACATTGAATCAATAATAACTTACTTGAATCACACTCCCAAAATTAATCTGTTTGGATCTTCTATATAATTTTTTATTTTAACAAGGAAAGTTACTGCTCCTTTGCCATCAACTATTTTGTGATCGTAAGAAAGGGCAATGTACATTATAGGCCTAATTTCAATTGAGTTACCCACAACAACTGGCCTGTTTTGTATTGAATGCATCCCAAGTATACCAGACTGTGGAGGATTTATTATCGGAGTAGAAAAAAGTGAACCATATATCCCACCGTTTGAAATGGTAAATGTTGCCCCTTCCATTTCTGACACCTGTAACTTACCTTCGCGGGCTCTTTTACCAAGGGCAGCTAAAGTTAACTCAATTTCCGCAAATGATATCTGATCAGCACTCCGAATAACTGGCACAACAAGACCCTTATCAGTGCCAACAGCAACACCTATGTCATAATAATGTTTATATATAATTTCATCGCCTGAAATTTCAGCGTTAATTTCAGGAATTTCTTTCAGAGCTTGCACCGCAGCCTTTATAAAAAAGGACATGAAACCAAGCTTTATTCCATATTTCTTTTCGAAAATTTCTTTATATTTTGCTCTTAGATTCATTACGCTTTGCATGTCAATCTCATTAAATGTAGTCAGTGTTGCAGCAGTGTTTTGTGAAGCCTTCAAACGAGCAGCAATTACTTGCCTTATCTTACTCATTTTTATTCGCTTTTCTCTTCTCTCTCCACTCATTACACTTTCTGGCAGTTTATATATTGCAGGCTGTTCAGTTTTGCTTATATGGGCTACATCTGCTTTCGTTATTCTGCCTCCCATCCCAGTTCCTTTGACACTTTTTGC
			ACTGATTGCATTCTCTTCCATAATTTTACGAGCTGATGGAGCGTCTCTTATAACAGGGATTTCACTTTTATCTTCTTGCACCTCCCTTATAGAAAGCCTTGCTAATAATTGACCTGGACTTATTATATCATTTTCTTTTACAAGAAATTCAGTTATTTCCCCTGAAGCTTCTGCAGTTAATTCAAGTGCTGCTTTGTCAGTTTCAACTTCAAAGATTAAGTCATCTACTTTTACTGCTTCACCAATATTTCTTTTTATTTTGACTATACCTTCCGTAACTGATTCACCACCAAGAATCTCTGGCGCCCTGATTTCTATAATTTTACCCATAAAACAACCTTCCATAACAACTTGCTATAACTTTATACATGAAAAGAAACGTATAATAAACTAACAAATTTATTTAGGATTAAAAAGAAGCCTATTACAACTTGCTTTTTACTAGTCTAATTTACGCATACTAATCTCCTATCAAGATTACTTTCAAAAGACAAAAGATTACTTACAGCTTTTAAACGAATTCCTTCACTTGAAATTAATAATTCCATACTCTTCGCTAACATTAAACATTGTATTTTATACGCTTTCCTAAGTAATAGTGTAAAACATCACTTCTTGTATAGCCCAGCTACACGTTACAGATCCATGATCATACACTAAAACACCACAAAATTTTCTTTCAAATCAACTATTAATCTTCTCTCTTTCACATTATCAAACACTGAAAAACTATTATCATGATAAGATGTTTAATCATATAAAATCCAGTGTCCACATACCTATGGAAGCAATTTATCCATCTTTAAGGAAAAAACTACCACAATAGAAGGCTCATACAGGTGAAAAATTACTCTGAATATCCCCTCTTGCTTGATAAATAAAATCGTGGATTATATAACTAGCTTTTTACCTACCAATATTCTTTATCTTCAACCACACTCCCATCAAATAACATTTAACATCAATAAATTTTCATTCACCTCACTAAAACATATACCAAATGGATAAATGTAGAATGACCCTTGATCTTCAGAACACACTAACAGATGAGTGTATGTACAATCACCCATTTTAAGGTAAAACAGAAAATCTTAATAAGTATAAACTACTTCCCTTTTTACCTTGCTCTTTGCTAATAACATAACTCCTAGTTAAATCTCCTGAAAGCTTATATCAAGAAAAGAAGCTCATAGTAAACTAACCTCCAGTTTAAAGTCAAGAGTAAATCAGGGAAAGAAGAGTTGTCAATTCTTAGTAAAAAAGTAGCTGTTATATAGTAGCCTACAAAGATCACGCAAATTTATATTTTCAAATTACATAATATCATCGCAAAAATAACCTTACTATATAATATTTTAAACGTTTTAAAGCTTAAGCTTGATGTTATTATGAATATAAATTTTAAAATTATAAAATATAATAAACATTAACACAAAGAAACAAACAACAGAAATTTTCATACAGAATCAGGTAGAATTACAAAATCCGCTTCTATATTATTGCCTTTTTAGAAAGTAGGTAAGCTTTCTACAGCAATAAAATTATCTAATATAATAGATGCACTGATTATAAACATCAACTTCTCGAATAACACTCAAGTTCATTCTATATATGATAATATCTTCGAACACAACCAAATCCATGAAGAAGCACAAGACAGAATATATAATATTGGACAAATTATGCTTCAGACAATAGAAGCTTATCCAATTCATCAAAAAATTATATATTTATTGACAAATTGATGGAAGATAGTAAATACAACACAAAAATACATAACTCAGTAATAGAACTTAACAAAAGAATGAATACAAGAATTCTTCCTATAGTGCTCAAATGTGAGCTATATATATACTACAAAAGGGCATTAAATTAAAAAGACAGAGGAAAAATAGGAAAGCAACCAATATAAGTAGCGTTATAAAAAAATTTAGAACTCATAATTTATTTATACCATCACCTAATGTCATAGAGATAGAGAATTCAAACATGAGTATAAG
			GGAAGTAGTTGAGAAAATAACATATCAGGTGCACAGACTTAGCCAAATTGATAGAGTTTACATAAAAGGTTAACTTACAATAGGCTCATATATCTAGGCTCATTTTAATAGAGAGCTTTAACTTCACCTAGCTTCTGTTTATTTTCCAGCCTATAATGGGCTAATAGTCCTGCATGGCTAGCATTTAATACAGGTAAACTACAATCCATATATGTAGTGCAGTTATTGTTTATCATCCCAGTATCTAGACACTGGGATTTAGCAATGTTACGTACTACAGTTGGGTATGATAATGGTAATAAATTGAAACTAAATAATTGTGTATAAAATCCTTGAGCATTTTTAATTATAGCCCTAATATTTTTTTTACTATTTGTACGAAGCAATGATATTGCGTATGCCTGAACTTCTAGTGTACTAACTCCATACAATGGCTTATCTGTAACAAGATTTATGCCTTTTGCAGCTGATATACCAACTCTAATTCCAGTAAAACTCCCAGGTCCAACTACTACCACTAAATGGTCTATTTCATTATAAGTATAGTTATGCCTACTGAACAGAGCATCTAAAACTTGAAAAAACGACTCTACGTGATTATTGCTGGTGGAATTGTGTTCTACTAAACACTTACCACCATGATCGATTATCGCTATTGA------------------------------------------------------------------------------------------------AACTATAACATTCACTAAAATTATTATCAAATCAAACGCTACATATAATGCAGTAATTAACAAGAGCATTTCCTGAGAAAACTTAGGATTCTCCTCAAGAAATAGATAACATTACTATAATTCCTCCTGCTGAACCGCAACGATAGCAAACTTAAATAAAAATAGAAAAGGAAAGTCACATAGTCTATTATATAACGCACAACCAGAAGTAATTATAATCAATTATATTATAATAAAAGAAAGCAACCCACCCACAGGTAAAAGCTAGTAGTTATCGACACAATAAATAATACTATATCAAATTGCTTCACGTTTTTTACTCTCTGGCAAGAGCAAGCGGCAAGATTGTATTACCAAACAGTACTCATTGCAGTAATAAATGCTCTAAGCATCATATTGCCTATACTAGTTACTTAACTTGGGATTTTGAATGAAGTTGCCGCTCCACACAAGAGAAAAATATAGAAGTAAACAAATGTTATATATAATAACAAAAATTACTGAGTAATCTTTTGAAGATTACAAGATAAAACCTGGTCATGCTGCCTTTTAAAGTAAGACCGAGTATAAATACCTGAATAACTGAAGTCAAAAACACTTTCAAATAAACTAAATCAAATCTGATATTTCGTATGAAAGTTTTTCACTTATCCTCAATAGAAATACAAATATCACTATGCTGTATATAAATCCATAAACAAGAACATAAAAGTTAGAAAGCAGTACGGGTAGCTTAAACGACCATGAAGAGTAATTGTTTTTATATATTATATTTTATATAAAATAAGTGTTTTGTAGATAAAACGCCTAATCAAGTAGGCGATTAAACTTGAAGCTAGATTCAACATGAAAATCGTTATAATAAGCAACAATATAAATCTTATAGCTTATTACTAAGATTGTTAGCACTGCTAATATTAACGTAAAGACAATAAAAGGCATCATAAACAGCAAAATTCCTTTGATGCTTAAATTTAACAAGCACAAAAGGGTTTTCACTTCTACTAGAACTAAATAACCAAAAAACATAACTAAAATAATATCAGCAAGTAATGTTAACAATTACAACATTTCTTAATATAGCAATATTATTAAGGAGATAATGGGTAAACCAGCCATTAAGTAAAACAAAACTACCTGAACCACTATATATACTTATTAAAAACTTAACTTTAATCAATCAAAACCATGTAATCAGAGTTAGTTTTGAACTTTTTAATGGTTCCTTCAGAATTAAATTTTACT
			ATATCGAATAGCATGAAGTGCTTATAAAAAGAGAGTTTTCAAGGCTTAGAGTATATAATGTTAGTTTGTTCGTACAACA------------------------------------------------------------------------------------------------------------------------------------------------ATCAAGATCAAACAACTCTAATTTCAAGCTAAAATTTCAGTGTAGTAGTTGATTACAGCATTTACACCCTTTAGGAGTTTCACTTGCACAATCAGTTAGATTTTTCCTCATAAATTTACTAGTTAAGCAGCAGTAAAATTTATATCATCTGATAGACTATTTTTACAGGAAAGATTAGCAGCAACTAGATCGCTATGTTGTAAGTCATTTTCTCTTGTACATAATTAAGTCTCAGTTGAAAAGCTATTAAATCACAGGAGATATATAGCTTATTATCTGTTGCTTTAACTTTAATTTAAGTCTATTATAACCATAATAAATATTGGGTTTAATCTAAAAGATCATGTTTTTATCATACCTAACACTATTATTCTTCTTTTCATCATCACGTAAATTTGCATAGTTTATCCGGCAACCACTTACTCTACAAGCAGCTGTATAATTTTTTGAAGTATTGGTTAGTATACTCTAGCTAATTAAGCTTTCTTACCATATTCAATCAACCCAAGTTCCAGACTTTTAATGATAAATCCTATTCTTCATGTCTAATTTTCCTATGTCTAACATTTTTAGGTTTACAACATTAAAACCCATTTGAGTATTTGAATAAACTTGCTGGAAATAAAGAAAGAGAAGTACAAATAACTCGAAATCTTATCTTTAGGCTGAATATTAAAAGAATCCTTGTTAAAAGGATCACTAAATCTCAAATCTATTTTTTTATCTAGTCCACATAAAATATTCCCTTGTCCAGAATTACTCTAGCATTAATACCATTTTGTGAAAACAATACCAAAAGCAGTACAGCTAAGCAATAACTCAACTTTACAGATAAACTTAAGTCTTTATATAAAAACATAAGTTTAAGCTCAACATAGATAAAAAACAACTTCCAGAAGGCTACTTTGGCTAAATGTTAAGCTTTACTGCCAGTTTCTAAGCCATATTTTCCTAAACAACTCCTTACATCATCAGCTACTTTTGCACTTAAAACACTAATTAATGTCTTATCAAGTAGACTCTCGTTTTTATGTTTCGGTAAATCTCTTGCACCTTAATTGAATCCTAAAATTGATAAAGTTTTTTTTCTTTATCTTGACGAATAGATATCATTAAATCATCTTTCTTTTTTACAGTTATAAAATCTTCCACACTTTATACTCTATACAGCAAATTTATAAGCATAATGGAATTATAGCTAAATGTTAAACCACGGCACTTATTATGTGAGAAACATAAACTACAAACCTGCTACTATCTTTTGATAGAAATAGAGCCTTTCAAGCTTTTCCATTTACTCAATTTACCTGACATTTTATCAACAGCCAAAGTAACTGATGTGCTAATTAATGTAGCAACCCAAATAAAAGCAGTATAAATATAATTAAAAATTATATTAACAAATTTAGCTATTCTTGCAACTATGATCTTCTGCTTTGCCTGGTACACTTCCCAAGTAGCGTATCAACAAGCTCGAATAACCCAAGTAATAGTTGTTTGTTATCAACTAATCTCTTTACTATTAAATATAACAAATATACAAATATTGAAATATAAAGATTGTAGAACTATAAAAGTGGTGCACTATAATCAATTCTACTATAAGATACATAATAGGCATACTTTTCATCACTTTTAAAACTGTGCAAACACTAAAAGCAAATTTCACTTTAGACCACGACACTATCAATACAGTGGATAAATTTATAGGAATAGTTTTATATAATCTTGCTATTATTTTTTCTACAGAGAAATATTTCTATATTTAGCATTTTTC
			TAAAATTCTTATAAATCTCTGACATTTTCATTTTCAATGAATATACAATTATTGTTGCATCATTTAAAATGTATTAATTACATGTTGTACAAAAGCATATATTACGATACTATCGTAGGAGGTTAAGAATAAAGAGGTTAGTATGAGTTTTACTTTACCTGAGTTACCATATGATAAAAAAGCTTTAGAGCCCTACATATCTGCAAAGACCTTGAATTTTCACTACGATAAGCACCATAGAGGATATTTAAATAAGCTCAATGAGCTAGTTGAAAATACGGACATGAAAATTGAAGAATTAATAACGAAAGTCCATGGCAATAGTAACAAAATTTCTATATTTAACAATGCAGCACAAGTTTGGAACCACACTTTCTATTGGAACTCAATGAAAAAAAATGGCGGCAGCAAGCCTAAAGATGACAGTCTTCTCGCAAAAAAAATTCAAGATGATATTGGTGGCTTTGATAGATTTTATGAAGAATTTTTAAGTTATGGAGTAAGCCAGTTTGGTAGTGGGTGGGTGTGGCTAGTGCTTGAAAAAGGAAAACTCAAAATCACCAAAACTCCAAATTCTGACCTGCCATTAATCTATGATCAAGTGCCACTGCTTACTATGGATGTCTGGGAACACGCATACTACTTAGATTGCCAAAACCGCAGAATTGACTATATAAAAGCTTTTCTTAATCATTTGATTAACTGGGACTTTGCAGAAGAAAACTTGAAAAAGAACATATAAAATGAATGCACCACAGGTAACAAGATTAGATAATGGTTTGCGCATAATAACTGAGCAAGTATATAATGTTGATCCCATAGCTTTTAATATACGAGTTGACGTTGGGAGTAGAGCTGAAAGCGCAAATCAAAATGGCATATCCCACTTTCTAGAACACATGGCTTTCAAAGGAACAAAGACCAGAACTGCATTTGAAATTGCAAAAGCTTTTGACGACATAGGCGGAGTTTTCAATGCTAGTACTGGTAGAGAAAGCACTAATTACTATGCAAAGATTCTTAAAAAAGATATAAAAACTGGCATTAATATATTAATAGATATATTAATGAATTCCACGTTTCCAGAAGACGAATTGAAACGTGAAAAGAGTGTTGTAATACAAGAGATTTTTCAGACTAACGATTCACCAAGTGATATTATTTTTGACAGATATTTTGAGGTAGCTTATAAAAATCAACCATTTGGTAGACCAATCTTAGGTACACAAGATACTGTAAAGTCTTTTAGTCGAGAAGATCTAAATAACTATATAAATGAGCATTACTTTAACAGAAATATACTATTTGCTGCTGCAGGAAATATTGAACATGAGGAAGTTGCTCAGTCAATTAAAGATTTTCTCTCAAAAACTCACCTAAAAGACCTGAAGAAAAGACAAAATGCAAGCTACACTGGTGGTGAATATTTAGAGTATCGTAAATTAGATCAGGTATACTTGATAATAGGTTTCCCCAGCGTTTCCTATCATGATGATAGGTATCACACATTTCAAATACTTGATTCCATACTAGGAAGCGGGATGTCATCACGCTTATTCCAGGAAGTAAGAGAAAAACAGGGATTAGCTTACTCAGTTTATTCTTTTAATTCTAGCTATACTGACACAGGAATGCTTTCCATTTTTGCTGGTACAGACAGCAGCAATTTAAGCAAATTTTTAAAATCTATAACGATGGAGTTGAAAAAATTGTCTACAAGTGACCTAAAGGAAGAAGAAGTAAACAGAGCAAAAGAGCGAGTAAAATCACAAATTTTGATGTCACGTGAGAGCGTTAGCTCTCGTGTTGAAGCGTTGGGCCACTACTATAGCACCTTTAATAAGTATATCAGTAAAAATGAACTAATAGAAAAAATTAGCGCAGTTACCACTACTGATGTAAAAGAAGCAGCAAAGGAGTTATTATCTCAACATGAGAAAACCACTTTAGCCGCAATTGGAGAAATTAAGTCATTGCCAAGCTATGATAAAGTAGTCTCT
			ATGCTTAGAACTTAGACATCAAAATATAGATACAGATGCTGCCTCCTTCCTGTTATGGTTACTTTTAAAACACAATACTCATATAATTTCATGTCATACTACAATAATTGTACAAGTATTGATCAAAGCAGTAAGCAAATAATTTTAATTGAAAAATAGTTTTTTTACTATATAAATGCTAATTTAAGGCAATCAAGTTAAGTAGTCAAAGTGGAAAATAATAAATATAGCTTAAGTTTAAGGATTATCCATTGGTTAATGGCTGCTTTCATTATCAGCATGCTTTGCCCTATGTTCTATATAAAAAGCTTACCAGTTAACAATAAAATTAAATCCAGTATATATACTATTCATAAAGCTTGCGGAATTACTGTCCTTAAATTGGTTGGAATACGAGCGTTTTTTCGCGCCTTTAGTTATGTTCCACCACTTTCAGCAAATCTTTCTCGATTTGAAGCCAATGTAAGCAAAGTGGTACATTTTGTTTTATATTTTCTAATGGTACTGATGCCATTATCTGGTTATGTTATGTCCTCTGCTTCTGGCATAGAGATCAAATACTTTTTCCATATCCCTTTATTAATTAGTAAAAATAAAGAGCTAACTAATGTAGCAAACAAGCTACATTCAATATTTGCATACCTTATGTTATTTTTTATAACATTACATATAATTGGTGCTTTAAAGCACACATTCGTAGATAAACAAAATATTTTTAAACGCATTATATAGCTTATTATGTTAAGCAGCCTCTGGAAAAAAGGAGCGAATTTCCTTGGTAGTGATTTTGCAATAATGGGTGGTGCCATGAGCTGGGTTTCAGAAAGAAGCCTGGTTTCAGCAATCTCAAATGCCGGTGGTTTTGGTGTAATTGCATGCGGTGCGATGTCTCCTGATTTACTGAAAAAAGAAATCATGGAGACACAAAAACTAACTAACAAGCCATTTGGTGTAAATCTAATTACTATGCACCCAAATTTGAATAAGTTGATAGATATATGCATTGAAACAAAAGTAAGTCACATAGTTCTTGCCGGTGGATTGCCAATGAAGGCTAGTATAGAAAAAATCAAGAATATGGGCATAAAGGTAATATGCTTTGCGTCATCATTAAACCTTGCAAAGAGGTTAGTAAAAATGGGAGTAGATGCGTTAATAATAGAAGGAATGGAAGCAGGTGGGCATATAGGCCCTGTTAGTACTTCCGTTCTCGTACAAGAAATATTGCCTCATTTTAAAAATAAGCAAACACCAGTATTTGTTGCAGGTGGGATAGGGAGAGGAGAAATGATAGTTAATTATCTAGAAATAGGAGCAAGTGGTTGCCAAATAGGTACATTGTTTGTCTGCACGAATGAATCAATTGCTCATAAAAATTTTAAGGAAGTGTTTATAAAATCAGCTGCACGTAATGCAGTATCTTCTGTACAGATAAGTGCCGATTTTCCTGTAATTCCAGTAAGAGCTATAGCCAACAAAGCAAGTGACGATTTTATGAAACATCAAAAAGAAATTATCGATAAATATCAAAAGGGACAGATTTCAAAAGAGGATGGGCAACTTGAGATAGAAAAATTCTGGTCTGGAGCTCTAAGAAGAGCAGTGATTGAAGGAGATGTTGAAACGGGATCTTTAATGGCCGGTCAAAGTGTTGGCATGGTTGATAGAGAAAAGCCTGTAAAAGAAGTAGTGAATATGTTAATTCAACAAGCAGATAGTTATATTGAAAGCAAATCTGCGGAAGCAGAAAACCCAGCAATTAGGAAAGCAAATAGTTAACCAATAGATTCAGATTTTTTCTAGCTATAAAAATAGAACTAAAAATTACCTGACAAATTCTACCAGCTTTCTCATCACAAGAATGAAGGGATTTAGTTATCTTTAATTTGTGCGGATCAAAATAACAAAAATATTACGTAGTTTGGTATTTTATACTTAATGCTTAATTTTTTACATTATATATACCTTATGTCTCTACAAAAATTTCTAGTTTTTACCTA
			TATAAGCCAAAATGTGTTCATATAGCCTTTAAGACATCATAGAATCCAATCTGCAAGATTAGAGGATACTATCTATCACAAAGTTACTTTTACCTTTTTTATTTGGTAAATTTCTTGCATATTAAAGCAATTTATGCATAAACACTTATTTTTACAATCAATGGTGTTATTCCAATGTGTGATACCTGAACCTATATTTTTCTCCTTTTAAATCCCAGTGCTTGACACTGGGATTACAGATGATCATAGTAATCCATTACAATCTAAAGAAAAAAAGAATAAAAAAGTATAGCTCTTTCATTGAGTAAAACCTCATACAAACAAAAACAATAGTAAAAGTACATTACCTGAAAAATAACTGAATAATAAAAATCTTTACATTATTCTTGCAGAAGTCGTATTCTTTCAGTAAGAATAGCACATTGTTACAAGAGAAATAACATTGGGGTTGATAAAAGCAGGGTTATTTGTTTTATGACTGCAGTGTTTGCTATAACAGCATCCGGATTGCATTTAAGCTTTCTATCAAACAAGTTAATATCTATTAATGTGAATCATCATGTTAATATCAACACATCAATAAATAATGATAAAAACCAAATATATATTACACTTGCAGTAAACAAGTAAATACAGTTCTTGCTCGTTGATGTGGAAGTTGCTATAATTAAAAGATATTTAAGAAATATTTAGCTGATGCATATTCAATTGAACAGAGTTTTAGTTTTCATAGCCTTGCTGAGCTTCAGTTTCGCATCATACTCTAGCAAAGCAAGTTTAGCAAGTACTGAATTAAAGGATATACAAGAAATAATAAAAAACTTTATTTTTTCATTCTCAGTTAAAGATATTATAGAGAATATGAGTCCTTCAACAATTATAGGGTTATGTATAATTGCAGTGATATTTGCAATAGTGTTCAGGGGCTTAATCTTTTTCATAATAATGTTTGTTGGCATGTTGGTTATGATGCTTGGTAGCATAGAAAAAGCAACGGATTACCTGAAAGAGAAATTTAACTTCTCAAAAAGTACAAGCTTACAATCCGATAGCAAAAAAGACAAAGATTATTAAGTATCACTTGCAGCATTTTAGTTACCTTTTATTTATTAAATGTACACGATGTTATATGCAACCAAAAATACTAACAATTAATCCTAAGCTTGGTGGAAAAAATAAATTAAATTTAGCATTATTAAAAAGTATTGATTTAGATTTTATCCCCTCCTCCTGCCATTATAATGAAGAAACCATATTAACAAAACAGGGAGAATTATTAAAAATAATCAAGTTAGAAGACTATTTCTCTGCTGAGAACTATAGTGACCTTAGAACTGAAATTAGAAAAAGTATATCAAAAAATATCAATAGCCTATATTTTACCGTTTGGGTTCATACTGTTAGAAAGCGTAACAAATTCCGCTTAAAATGGAATAAAACTGGAGACTTTTCTGATAAATTACATTCAACTTGGTTTAATAAACTCACTGACAGCAAATTACATTATATAAATGAGCTATATATTGTACTAGTGTTTAGCAATTTCGGTAAGTATATTAATAGTTCGTTTTTTCTCAGTAGAATAAAGAATGAGCATAAGCTGTCATTAAGAGAAAATCATCACGAATTAAGGAAGGTAACTGATTTAATTCAAAGTGATTTAAAACCTTTCGGGGCCAAGAAGCTTGGTCTTAGGTTTAGTGAGGGTAGAGTATATTCTGAAATGACAGAATTTCTCCATTACATCGTTACGTTAACACACAAAGATTATCCAATACGTGAAATAGATCTGTCGCAACACATTAAAGATTTAAAGGTAGCTTTTGGCTTTAATCCATTTCAAACAACATTTGAAAATCAACAAAAGTTTGGCTCTATCTTTTGCATAAAAGAATATCGGGAAATTCCATTAGAGAATATAGACAGGTGTTTACAGCTTGACTCTGAGTTTATTATTACAGAAATAATAATATTTACTAGTAACAATAAAGCAGTTAAAG
			AATTTAAAAATCAAATTGATATGCTGCAAATCAGTGAGGACAATACTCTACTTCAAAATTCAGGAATAAAGGAAATAATAGAACTTGGACAAACTTCTGCTATTAACTTTTGTCAACAAAAAATTATTTTTGCAATCTTTGCAGATAATAGAAATAGATTAATTGAAAATATTAGCAGCCTATCCTCCGTAATGTCGTCAATTGGTTTGATGATGTTTAGAACTGATTTACATATGGAAAATCATTTTTGGGCACAACTTCCGTGCAATTTTACTTTTATTACGCAACCAAAAAGTATACTAGCAAAATACGCTTGCAGCTTTGCTATGCTACATGACTTTACATCAGGTACATTAAAAGGAGGAAGATGGAAAGAAGCAGTGACGATCTTTTTTTCAAAAAAAGGAAGCCCTTATTTTTTTAATTTTCATGGGAAGAAAAACAATGGTCACACTACAATACTTGGAGCTCCAAATTCTGGCAGAACTTCATTAATTAATTTCTTACTATCTGAGTCAAGAAAATTTAATCCTAAAATTATTATACTGGATAACACTGGAAAATCAATAATCTTTACTAAAGCAGTGAGTGGTAAATATTACATAATTGACCCAAAATATAAAGATAAAAGCCTAAAATTTAACCCATTAAATATTGAAAATAGCGCTTCCAATCGCAATATGCTGATTAAGTTAATCAAAAAGATGATAGATGATACAAGCTTAGTAAACATAGAAGAAAAGATAAAAAAAATTGTAGATTCTATATTTACTGTACCAAGAGAATTGCGTTCTATTTCTAAAATTTCTGAGATGCTTTTACCCCTCGGGGGTAAAATAAGTAAATGGTGTGGTGATGGTGAGTTTGCTTACTTACTTCAAGGTGGTGAATCCGATATCGATTGGAAAACAAAAACTATATCTCTCAATACTGCAAACCTCACAAAACGAAAGGAATGTATGTCCGTGATACTTTACTATTTTTTATACTCTTTCGAAGCAAAATGTGATGGCTCACCTGTAATACTTGTTTTAGATGAAGCATGGGAAATAAGCAATATTTTTTCCACAGAGAAAGAGTTTGATAACTGGATGCAAAGAATGACAAAATTAAATGTCGTGGTAATTTCAAGTACTGAAAACCTAAATTTAGCATTTACTAGCAAATTTACTCAATACTTAGATAAGCATGTCGATACAAGAATTTTGATGCCAAATATCAATGCAAATAGATTATACATGAAAGCATTTTCTTTATCGAAAGAGGAACTGAATACAATTTTGCAAACTCCAACACAGGAAGGTTTATTCTTAATAAAGCAACATAAAGGGTTAATAACTGTAAATTTAAACTTGAAGAATATACAAGAAATGTACGTCCTCTCAGCTAATAAAAAGACTATAAAGTATATGTATGAAGCGATAAAGGAAAAAGGCGACAAAGTTAATAAATGGTTACCGGTGTTTTATGAAAAGTGTAAGATTTAATTTTTCATTCATGCTTCTCTGATATTTAGTCTTTCGTATCAAGGGTATGCTGATTGTCCACCTTTTGTAAAGAGCAATACTTGGTTTGAAGGAATGCTTGCTAGTAATTAGGTAAAAGAAATTAAGATAATAGCAATAAAAGATCAAGGAGTAAATGGCTACTTTAATCCTAAAATTAGAGTATGTGCTTATAACGGAAAAAGTTACTGTTATGACTTACAAAGCGGAGAATCCTACTGCAAATATATGGAACACAAAGTATAGGAGCCAGAGTGTCAGCAGCAGCTTTTATCGATTGGGAAGGAGATAAGACATCCGTTAGAACAAAAATTGGGAAAGGCCTTGAATGGGAATGGCAGATGGTGTGATTGACAGTAACATATCTGATGAAGAAAAAGAGAGACTTGCCAAACTTCCCAAATATGTGCTTGTAGTCAAAAAGGTGCTCGTAAATCTGGATTTACGAAATTTTGGGATTTTAGCATTATAGATTATAGTAACCTTTGTGACACT
			TGTTATCAAACAAAAGTGAGATGTACTCCCGTGCCACTTGCTCCTAGTCCGCCTCTATTTTGCAAACAACTTACGATCCCACCTCCTAAGGTGAAAATTGTTCCTATAACGAATGAAAATAATGATTACTTTGAACCTAAGGTTAAGGTAATAGTCAGTGATCTAACAATAGAAGATGGAAAAATTGAAAAAGAGTTAGATTTTTCTAGAAAGTACAAAAAAGATAATAATGATAAGCTTCCTACTACAGATGAAATTAAGAAACATTTTATTTTAAATAAAGATTAAAGATAGCACTACATACTACTTTATAACATATAGAAAAAAGGTAAGCTCTGCGCTGAATACTATGGAACTCAAGGCATAAATGAAAAAAATCCGCAGTTCGTCCATTGTTTTCCAGCACCACCAGCCCCGGAACCTGAGGTAGTAGAGATAGTACAAAGTAACATGCAAGGAAAACAGAGTAATACGTTAAAGATAAGAATGAAGATGAACAGAAAAAATTGCATAAGTCAAGTAAATAAAAAATATAAAAATGGTTCCTGTACTTTCGATGTTAATACTAATTCTACTACAAACATTAGCCCTCTGTCTTTAACAGTAATAAAGACAGCAATAGTAGCGAAAACAACTAATAATAAAAGTAATGTTGACAATATTATAAAAGGTATATTAGAAAATAATATGCAACAATTTAAAGTTCTGAAAGAATATGGTTATGTTCCTGATACTAAAGAAGAATGTGAAGAGTTTAATACAGAAGGTAAGTGCAAATTAGATAACTTAGGGCATCCAAAAGTAAAATTAAAGTACAAAAAAATACCAAAAGCAAAATACTCTGTCTTTCTGGCTAGAAGCCAGAACCAGAGGAATATGCACTTCAAAGAGAAAGTGAGATAATACCATTAAAGCTAATGGAGACAAAATATATTAAATACGATGCTGTTTATTCAAAAAAATCAAATCAGTTCTATTATCTTCCAAGCAAAGAAAAAGAAACAGTCAACCTTCTACAAAAACCTCAAGAAGAGTTGGATAGAATATATATTTAACAGGCAAGGGTATATTTTCTTTCTTGATAAAAATAAGCAAAAGAAGGTAGAATGCAGCTACTATATAAATCAAAATAATAAGATAGATGAAGCATTTGCATCTGGTAAAAGGCTGAAAGTAGTATACAAACTAATAGATGGAAAGCATGAAGAAAAAATTGTAACCAGGATAATTATGGCTGCATCTGCGTTAATGGAACATGTACTCGTTCAACACAATACTTGAATAAAAAGGATAATAATCCATTTTACTTGAAGTATGAGGAAGTGGAATGCAAAGACAAGAGCACCAAGAAACATAGAAGTGTATGCAATGAAAAGACCAGCCAATCAAAGCAGACACGACAGAGGTTTTTTATGCTAATAAATTATGTAGGTTTGACTTGGAAGGTTCAAAAAAGAGATTGGAAGAAATAACTAAGAAACAACTGAAGCAAGAACTTGAGAAAAAGAGTGAAAAAATTCTATGATTCGAAAAATAAAGATATTTATACAGATGATTTATCAATAATGTTTGATTCTATTGAAATAGAAGCATGGGGAAAGTGGTGAAGCAGGTCATATAGCAGACACATCTGTTAACTGTAAATCTCATGTATGTTCTACTAAGAGAAGATCAGGAATGCCAGGAGATTATATTAAGACTAAACTAAGAATTGATCCTGATTATCCTCTAATTAAAATTAGAGCTATAGAGGAAAGAAGTAATAACGAAAACCCCATTTCAAGTAAAAACGGGAAATCCACTTTTATAAAAATGTGTAGTTTAGATAAGCAAGATCGTGAGAAATCAATCACCGTTGCGGGCGAAAGTAAACATAGAAGATATGTCCTGAAAATACAAGCTACAAAAAAACAGTAATTTATAGAAAAATTTAAGACTAGAAGAAAAGATAACAACAGCAAATACATTGAAATCTATACAAGATAATCAAATTGCATATA
			TAGAAAATGGTGAAATCAAGTATAAAACGGTAAGTTGTACCAGTGATTTTAGAAGCAGTATACCTGGTGTAGGTGGCTGCATTGACAAAAGCAAAGGGGTTTATAGCAAAGGCTCTCCAGAGTATGTGAAGATTAAACCTATTATTGAGAAATTCAACAAAAAAGAAATAAGTGACTTCATTAAAAAAACAATAAAAAATCTCTATAGTCTCGGAACTATAACTAATTCTTCGGTAGGGAGCCTTAATGTAAATATAAGAAAAAAAATCGAAGAAAAAGTCAGAAAAGAACTGCTAGGGTCATAACATAATAAGTCATAAATTTTAACTATCACTTAAAATGGCTAAAATTCAGGCTTTTTTCTCATTTTAGTAACTAATTAAAATAACTACGTATAAATTTACTATTTAAGTTTAACTGCTGTACTTTATAAAAAGGTGTAACTAATGTAAATGAGAAAAGTATTTTATGTCGCTAAAAAACAAAACTTCTGAGTTAATAGAGTTTAATGCTAAATACCATACTAAGTTACTTAGATTAGGTTATACATAAGCGTGCTGCAAGTTAAATATCTGATTTTAATTACCCTTTGCATAACTAACAGTGCAGTTGCAAGATCCAAATATCAGACATTATAAACATATCAACTCAATAAAAGAGAAAGTCGATCAGATTGATATTACAGGCATAGAAAGTAAAACAAAAAGTGAAGTTAAAAAAGAAAATAGCAAAATTTTTAGGTTAATTTTCAAAGCGAACTAATCGCTAAGAGAATGAAGTGATACTATACAAGAATTATAAGCTCATTTACCGAAGAAATGGTGAATAGTTTCTGTAGAAAATACAACAGCACCACGGAGAAAAAAGATTACCCAGAGCATCAAAAAAATTAGTACACTTTTTTTCTACTCTGTTCAAAGAGATAGCTACAGAAAGCTTGAAAACTACTGTTAATTCAAACCTTTTACTAACTGAATCAACTTTCTCACATAATCCTCTCTGTACCCATGCTTTAGCATCACGGGAAAAAAATGGCAACATCACCTTTCACTGCACTTTTTTATTTCTGTTATAACAAACTCATTTATAATAATTCACGATTAGATTGACACAAGATAAAGAGTAAATTAAAAATTGAATAGATCTTTAAATACAAAGTTAATGCCCATAGAAATATTAATGCCTGTTCTCTCACCGACAATGAGTAAAACAGGAGGAAAAATCGTAAAATGGTACAAAAAAGAACAAGACAAAGTAGAAGTAGGTGATATAATTGCTGAAATAGAGACCGACAAAGCTATAATGGAGCTTGAATCTGTAGATAGAGGAGTTTTAGCAAAAATTTTAGTGTCAGAAGGAGTAAGCGGTGTACCTGTGAATCAACCGATAGCTATAATGCTGGAAGAGGAGGAAGATTGGAATGCACTTGATAACTACGTTTCAGCTTCTGTTACTAATATCAAACCTGAAAAGGAAATTGAAACTAATCTTCCAACATCATCCCAGTGCTTAACACTAAGACCTAGAAAAGAAGAAGATACCAACAAGGTAGTAGTAGAAGATAGAATAAAAATAAGCCCATTAGCTAAAAAAATAGCTCAAAGTGAAGGTGTTGACATAACGCACCTAAAAGGTACAGGCCCGCATGGTCGTATCGTTAAAGCTGATGTATTAGAACTTTTAGATGATAGTACACAAATTGAAAGCCGTAAAAAGTTAAGTGAAGACATTATAATCGAAGTAAGTAACATGCGCCGGACGATAGCAGAGCGCTTGGTTGAATCTAAGCAGAATATTCCACATTTTTATTTAACTGTAGACTGCCAGGTTGACAACCTCATATCGCTCAAAAATAAGATCAACTCAGCAAACGAAAACAATAAAGTAACAATTAATGATTTAATTATTAAAGCTGCGGCTTTTAGCATAAAAAAATTTCCTGACATAAATTCCTCGGGGATAGATAACAAGATAGTAAGATATTCAAATATAGATATCTC
			AGTTGCTGTAGCACTTGAAGATGGCCTAATTACTCCTATAGTGAAAGATGCTGACAAAAAAGGTATTTTATCTATATCAAGAGAAGTGAAAACTTTAGTAAACAGAGCGAAATCCGGAAAATTAAGCCCTGAAGAATTTCAAGGAAAAGGGGTCACTATCTCCAACTTAGGGATGTTTGGTATAAAAGCTTTCAGTGCTATTATTAATCCGCCGCAGTCTTGCATTATGGCCGTTGGTGCATCCAAAAAGCAACCGATTATTATAAATGAAAAAGTAGAGATTGCAGAGATAATGATAGTAACACTTTCAGCTGACCATAGAACAGTTGATGGAACAATGGGAGCAAAATTTTTAAATACCTTTAAGCACTATATAGAGAATCCTCTAACAATACTTATTGAAGTTACATAAGTATTTAATTTACTTAACATTATTATTATTGAATTAATGCCCATAAATTTACAATCATATTAGTTAATGGTTTAGAGGTAAAAGTATATTGATACAAAAACGCACTAACATATAATATACCCTTTATTACTACAAGATTAAAATTTAACCTCTTTAATCTTGGATTCTGCACCTCTTTTATGAATAGCACTAAAGCTAAGTCCTTTTAGCACTAAGCCAGTTGTTTATGTTTATTGCAGATAATCTACCAAAACATGGTGTAAGATACTAGATACTAGAATATATGTTTCTCTTTTCAAACGCCTATATATCAACCAATCCTTCTATTACACATATTAATTTATTGTCACGTTTTGAATCGATACAAATAGACAAGGTGACCTTATACTATCTAGATTTTCTGCAGACCTCACACTTTATTATAAGATGCACTAGCATCTTTAATCAAGGGTGCAAGTAGCAGCATAACACCTTTTCTCTGTTCTGAGATATATAACTAACCTGCGTGATAATGATGGCCTCAAACTGGGCAATTCAGAAAAAGCATGAACTAAATTTTTTATATCAATGTTTATTCTACAAATTCAAAATAGACGACAAGATGGTAATATTAAATCCTCGATAAAAAAATAAGTTTTACTTAATTTTGTTTTGGCTAACTACAGGAAAATTACTTCCGCATACTCATACTCTCATTATACTGAGGGCAAAGATATTTAGAGAACTCAAAAAATCCACCTTCATCTGCAGGCTTTTCTATCAAACAACCAAAACTCAGTAAAAAAATATAGCGTACCTTCAATATACACAGATAGATGTACACATATCCTACATTTTTTCTGAATTCTTATTTAGAAGAGAACTACCAAATCTAGCACCTAAAATCAGTTTATAACTCGCTCAAGCTTTTGATAAATTTAAGTGTTAGTAACCACATAAAAAACAGAATACATCTATATTCTTTGTACTTTAAACCTCTAATACTCAACTATTGAACAAGCCCTATAATATCCTTAACTTCTTTTATGCTATGATCTGCAATCTCTGCTGCTTTTTCTGTACCTCTTTTTAAGATTTCATATAAATAAGATTGGTATTTTAAGAGATCATTAATCTTCTCACGTATGGGTGATACGACACTGATGATTAAATCAGCTAACTCTTTCTTAAAGTACTTCATATCATGTTTATTCATTTCTTCACACACTTTACTTACATCAAAACTACCGAGTGCTGAATAAATGTTTAATAAATTACTTACTTCCGGGCGGTATTTTAAAGTAGCAAAATCAAAGCCTAGTATTGAATCTGTTTTTGCCTTTCCTATTTTTTTAATAATTAGATCATCGGTGTCATCAAGGTTAATGCATGAACCTTCTGAAGAATCAGACTTCCTCATCTTACTTGCACTACTCCTTAAGCTCATTATCCTCGATGTATAATCTAAAAGTAGGATTTCAGGTATGATAAAATGATCAATTTTATAGTAATTATTGAAAGTTAACGCGATATCACGTGCGAGCTCTAAATGTTGCTTTTGATCATCACCAACAGGAACGTATTTAGCTCGATACAGCAATATATCTGC
			AGCCATAAGTACCGGGTAACTATATAACCCCAAAGATGCTCTTTGTTTGCCATCACCAGCCTTACCTTTAAATTGAGTCATACGGTTAAGCCAACTAACTGGCGTATAACACCCAAGCAGCCAACCCAGCTTAGTATGGCCGCTAACTGTGGACTGACTAAAAATAATGGACTTTTCTGGATTTATTCCACACGCAATGTAAGCTGCTGCTGTTTTTAAAATATTACCTTTTAATTCGCTTGCAGAAAGCTTATTGGTTGTAATTGCATGTAAATCAACAATACAAAAAAAAGATTTATATTTATTCTGTAAATCTACCCACTGCTTAATTGCACCAAGATAATTGCCTAAGTGTAATATACCACTCGGTTGAACACCTGAAAAAACAATATTACACATTATTTTATTTTACTAATTGTTTTCACAATCAGCAGATCTCTTGGAAATAACAACCATTGCAGGACGAAGTACCCTACTTTTAATAGTATAACCAGTTTGTAAAACCTCCATGATAGTACCAACCTCTTTTTCATTATCTTCTCTCTCTACAATAGCCTGATGCAAATTACTATCAAAGAGTTCCCCAATTGGATCCATTTCTTTTATTCCATATTTTTTAAGATCACTCATAATTTTTTGATGAGCTACTTTAATCCCCTCATGAACAGGATCACCATCTTCCAGGTTTTCCATTACTCTTTTCAAATTATCGCAAGAGTCTATTATATCACGTGCAAATTGTGTAACTGCATAATCGCTTGCATCGCTGATTTTCTTTTGCATTATACGTTTGACGTTCTCGTTATCTGCAACAGCACGGCGTAAATGATCTTCAAGCTGAGCTGCGCGCTCTTTTAATATACTGAGATCTTCGTTCAAATCACTAGTTTGGTTGTTGCTATCATTTTGCTGACCTTCACTCTTCTGCTTATTTACCACACCGGTAAACTTCTTCCCCTTTTCTTTACTACCACTTGACATACCATTACCCCTAAGAACCTAATAAATATATAGCAATTAATCTAAAAATATCAAGAACTAGCCAAGTTTGTCTTTCTATACTCGCATTTAAAAAGTTAATCAAAGCAGTTTTATAAGGAGAATCAGAAAAAGTACTAATATTATTTTGTGCTATGCTAATATAATGCCTTGCTTTCTCTATAGAAAGCTCAACAGCATTGTGGTGATTAATATAGTACAATGCTTGATCAAAATCGCGTTCAGTTGAAGAAAAACATTTTTCCCAAAATTTTTGTTCCACCGTACTGCTTTTTTCATACGCTATAATAGCAGGTAAAGTAACTTTACCCTCAAAAAAGTCTTTTCCGACTTGCTTTCCAGAAGCACTTTGACTAGCAGTATAATCGAGCATGTCATCAATTATTTGAAATGCCATGCCAAAGTTAAATCCAAAACTCTTTAATCTCTCTATCTCATCACTTGTAGCACCAGATATTACAGATGCAGCTTCACAACATGCAGAAAATAAAGATGCTGTTTTTTCTCCAATGATATCAAAATAGTTTTCCCTAATAGTGTTAGGATTAAAGCATGTCGTCATCTGCTTTATTTCACCCTTCACAAGTGAACGCGATGCCCTAGATAGGATAGAAATAATGTTTAAATTCTCACACTCTATAAGCCATCTAAATGCCAGAGTCAATAATAAATCACCGACTAAAATGCTTGATTTATTCCCCCAAATTTTATTTGCTGTTTCAACTCCATGACGCACTTCACTTTCATCAAGCACATCATCATGAAGCAAAGTAGCATTGTGTATAAATTCTACCGATGCAGCAACTTTAATTCTATCCTCTCTAGAATAGCCAAGCATTTTACATATAACAAAGACGAGTTTAGGCCTGATTTTTTTTCCACCTGACTTAACAAGGTGAGATATAACATCAGCAGCAAGCTTAATATCTTCATTATCAACACTATTAAAGATAAAATCTTTCATAGCTGACAAATCAGAAGATACAACATTATCTAATATA
			TCATTATTATTTACTGACAGCATTAAAGAGACTTACGCCTCTTGTTCTTTTACTTTTTTCCTTTTTGTTTCCCTTGGTTCCATTTTTCTCTTTTCTGTTTCTAAATCTAAAAGACCTTTTTTGATGAACCATAATACTCTTTCAGTTGCTTGCGCACCTACACTTAGCCAATATTTTAACCTATCAGCTTTTATCACAACACGATTTTTATTGTCTTTCGCTAGCATTGGATCATATTGCCCTATTCTTTCAATAAAACGTCCATCTCTTGGTGCACGCGAATCAGCTACAATTATTCTATAAAAAGGGCGTTTTTTTGCACCAAATCTTGCTAACCTTATTTTAACTGCCATGTTAACCTTTATTCATATGTTACTTATATCTTTATATAATAAGCAGTTCAAGTCAAATAAATTATTATACAACTTTTGCACCTTACAATGCACATATGAAGAGTGTCTGAAGTGCATCATGCTCAATTTATGAAAATTATCTTAATATTACAAGGTTTATTAGGTTTCGCTGTTTAAACTTATTTTACCTATTTAGCTAGTCCCTATTGTAATTATGGAAAGTAACCTGGCTTTTATGAGAGCTGTACACATATGTTAGTTCTGCAGTCAAAGTATACTGTAGGTGGGTAAAAGATTCATCGCATATGACAATTGAACTATAGTTATTAAAGAAATAGTAGTAAAAACAGAAGTAAGCAATACATCCATCCCACTTTTAATAAAAGTCGTTACCAGATGCAAAATTATTACCCTCCAAACTTCTTTTAATAAGAATAAAAAAGTCAGATAGAGTTTCTATTGAAGATACTGTTTAAGGTACCAAGCATTTCAACTGTGATGGCGAACCTAAACTTAACTTGGAAAGTCTACCCTTTCGCTTAGAATTACAGCTAATATTGGACAACTTTCTTCTTTCAATAATTTTTATTATTGTGCGAAAAGTCTTTAGAGCAACCTAAGAGCAAAGCTTCCTAAGATAAAGAAACCAAAAAATTAAGCTTTAATCTATAGTATCTTTAGCTGATCTAATAATGACAATAAAAAAATAAAAACACAAAAATTTCTAATTATCAATCCTCACAAACAATGGGTGAAGCTAAATTTACATTAGAACTAAGCATTATAATACAGGTTCGCACCTGAGCTCATAAGTTGATCATTCTTACAAAATAGTATGATATTTTTTTTAATGATTGGCCATATAACCAAGAATAGACAAAACAGCAGGACCTTAAAACTTTAGAACACATAGGGTAAATACGGTATTGTATTTTGAAAGCAGAAATAGCAATCAATACCACGTTTCGTATGTTATTTAAAACAGGTCTGCCCCTAGAAATGAAGTTAGCCATTTTTGAAATATCTGAAGTAGAACTAATACCTCCATTGACATCCATCAGCGTCACTTCTAATAGGCAATACCAATGGCAAAAAAGCTGTCGGCAATGCTATATTTATAAAATTAATGGTTCTAGACTGACTCTACTAGAAGTCCAAGAGTTAGATAACAGGAACAAATACGGAAACCCAAGAAGAGAGCAATTAAATGGGATATTAATATCGATTAGCTATAATCATTACAGTGTTAAATACTTGTTGCAAAATATTTTTGCACAAAAAAGAAGTGTACCTGAGTCTTGTGAAAAACTAAAAACATAGGAATTATCAGCTGATGTTGCTTACCTTTTTTAAAAAGTTAGTTAATTTAGTATTAACAGCTTCTTTAAGAAGCTATGATAAAGTTATACTTTCAAGCAAAATTAATTAAGAATATCCCACATGCTAATCTAAAGGTTAAAAAAGTAAAAAATTATGGATCTTTAAAAACTATACTATACCTAAAACAGCAACTACCTATCTTATAATAACAAAATAATTAAGTTTAAACATATAAAAGAGCTGAGATAAATCTTCAATCACAGTTAAACAACGCCTTAGCAAATTCTTTGCCAGTAAATTCCTTTAGATCTTCTATACTTTCACCAA
			TTCCTATAGCCAGCAACTTCACTTTATAAGTTTCTGCAAGTCCAATAACTACTCCACCCTTAGCAGTGCCATCTAGCTTCGTTATAATTAGCCCAGTCACACTCACCATCTTGCTAAATGCTTCTAATTGGCTATAAGCGTTTTGGCCAGTGGTTGCATCAAGAATTAAAATAACATCATGAGGGGCAGTATCATCTAATTTCTTTACTGTTCTATATATTTTTGATAGCTCTTCCATAAGGTTTACATTATTTTGTAGCCTGCCTGCTGTATCAATCAGAACAACATCAATGTTGTCTTTTATAGCTTGACTTACAGCTCTATATGCTAAACTTGCAGAATCACTGCCGTATTCTCCAATAACGATAGGACAACCAGAACGCTCTGCCCAAATATTTAACTGTTCACTAGCAGCAGCTCTAAATGTATCACATGCAACTAGTACAATAGATTTTCCCATTTTTTTATATTTATACGCGAGTTTGCCTATAGTTGTGGTTTTACCACTACCATTTACCCCACATACCATTATTATATGTGGTTTCTTATTCAAAATAAGCGGTTGCATAACAGGACTCAACATAGCTTCTATTTCATTGATTAATTGGTGCGTGACAACGTTATGCTCAACTTCCTTATCACACTTGATACTCGCAAGCTTATCAATAATTAACTTAGAAGTTTTATGACCAACATCCATACTCACTAAAAGCTCTTCTAGCTCATCCAAAAGGAATTGATCTATTTCTTTTTTTTTGCCAGAAAAAATATTTTTCACCCCGTTGCTAAAGCGAGAAGAAGTTTTTAACAAGCCTTTATAAAAGTTACCAAACAAACTCAAGTAAATACTCCTTTTAAAATTTAAACTTAATGTAAAAAATTACATGTACTACATGTATTTGTAAAGCAAATATACTTGCGTGTGTCATCTTTTGTGAATAAAATATGCTAATCACAAGTGTGTTTTTCTTTAGTCTTTAAACTAAATGTGCTATAATGTAAAATAGTGGTTTATGGGGGTAATTCTATGAGTTATAACAAAAAAATTTTAGATCATTATGAAAATCCAAGGAACGTTGGTTCCTTGGATAAAAATGATCCAAACGTTGGCACTGGTTTAGTGGGCGCGCCGTCATGCGGAGATGTCATGAAGCTACAAATAAAAGTTAATGACAAAGGTGTTATTGAAGATGCAAAATTCAAAACTTTTGGTTGCGGTTCTGCTATTGCTTCAAGCTCTTTACTCACGGAGATGATTAAAGGTAAAGCTATTAAAGATGCAACACAGATAAAGAACACTCAAATAGTGAAAGAATTATCTTTACCTCCAGTAAAGATACACTGTTCAGTACTTGCTGAAGATGCTATAAAAGCTGCTATTCATGATTATCAAAGTAAACAAAGTAAAAGTAATAACTAAAAAAGTTATGGACGAATATCAAGAAGTAAATGCTGTAAAGAAAGATAAAAAACCTATCACCATCACTACAAATGCAGTAGAAAGGATAAGATATTTATTGGATCAAAAACAGCATGATAACTTTAAAAAATCAGAAAAAGCAATAGGAATAAGAGTGCTAATTAAACAAAAAGGGTGTTCCGGTTTAAAATATGACATCGAATATGCATATGATACTCGTCCTTTAGAGTCGGTAATTGAAGAAAGATGCAGTAACGGTCAAAAAGTCAAGGTATTAATCGATCCGAAATCTATCATGTTTATCCTTGGCTCTGAAATAGATTATGTAGAGAAAAAATTCTCATCAGGTTTTATTTTCAAAAATCCTAATGAGAAAGGAAAATGTGGTTGCGGAGGAAGTTTTCATGTTTAGAAACCACTTTTCATTGCTTGAAATTGAGCCAGTTTTCAATATCAACTTTGATGAGCTAGAGAAAAAATATATTGAACTAAGCAAGACTGATATAAATAAAGGAAAGTCCAAAAACATGAAAAGTATAAACAAAGCTTACCAAGTGCTAAAATCTCCACTAAAACGGGC
			CGAACATTTATTGGATCTTTTTGGCGTGAAAATCCAAGAGAATCATACAAATTCCGAGATACTAAATGAATCAATAGAAATAAGAGAGTACTTGCTAGATTGCGATAACCTGCAATTTGCAAGTAAGATAATTGATGAAAAGATAAAAAATTGCACTAAAAACTTAATTGATGCTTTTGCTGTAAAAAATTTTGATGAAGCTGTAATGCAAGTTTTAAGATTGAAGTATCTATATAAGTCATTTGAAGAGGTAAAGAAAAATGCGTCCAATTCAAGTCTCTGAACCAAATTCAAATGAAATAGTGTTTGGCATAGACCTTGGTACCACCAATTCTTTAATTGCTGCAGTCAATAAAGCTGGTGACGTAGAAATATTTAAAGATGAGCAGGGGAGAGAATTACTGCCTTCTGTTATTTCATATGAAAATAACATATTTAAAATAGGATATGATGCTGGTCCAGGTGCAATATACTCCATAAAACGCTTAATGGGTAAAAATGTCAAAGATTTAAATAAAGAAAGTATCAATTTTGAAATAGATGAAGAAAGTGAAAAAGTTATTAGGATAAAATGTGCAGAAGATAAATATCTTACTCCTGTTGAAATTTCTGCCGAGATATTAAAAGCTTTGTGCGAAAAAGTAAAAAAATCCACAGGGATAAAAGTAAAAAAAGCGGTAATCACTGTGCCAGCTTACTTTGACGATTCAGCACGTAATGCAACCAAATATGCAGCAAAATTAGCTGGTATAGAGGTTCTTCGTTTAATTAATGAGCCAACTGCTGCTGCATTTTCTCATTCGATTAAAAAGAATAATAACAGTGGAATATACGCAGTTTATGACTTAGGTGGCGGAACATTCGATATTTCAATATTGAAGTTACATCAAGGAGTGTTTCAAGTCCTTGCGGTTGGCGGTGATACCGAACTTGGTGGTGATGATTTTGATCGCCTACTAAGTTCAATTGTGCTTTCTAAGTATAGAGAAAAGGAAAGTTTAAGTGAAGAACGTCCCGATGTTACATACCTTAGTAACATTAGAATTCATAACACACGCCTTGTCAAGGAATACCTAAGCGAAAATACATCAGGCATTTTTGGCTTCAATATTAACGGTGAATTATTTAAATGCAAAATTACTAAAGAAGAATTCGAACAGGCAATTACCCCATTGGTTAACAAGACTATCAACATAACCACTCGTACTATATGCGATATAAATCTTAAAATTGATAGCATAAAAGGAGTAATTTTAGTTGGCGGTGGAACTAAAGTACCATTAGTACAAAACTCACTAGTCACACTTTTTGGAAATAAAATATTAAGTGATGTAGACCCAGACAAAGCAGTTGTAATTGGAGCAGCTTTACATGCTCATGTTTTAACTTCGGGCTTAAAAGATAGGAATATTCTCCTCGACGTTTTACCCTTATCACTTGGCATAGAAACCATGGGAGGAATAGTTGAAAAAATTATACCAAGAAATACACCACTACCAGTTTCAGAAACAAAAGAGTTTACGACTTACGCTCACGGGCAAACGGCAATGAAAATTCACGTTTGTCAAGGAGAACGCGAAATGATAGAAGATAACAAGTCTCTAGCGCAGTTTGAACTAAAAGGAATACCGCCATTACCTGCAGGTTCTGCAAAAGTTGAAATAGAATTTACAGTTAATGTTGATGGAATATTGACTGTTACTGCAAGAGAAAAAAGCACTAGCATTGAACAAACGGTTGAAATAAATTCAAGTTTTGGCTTAAGTGAAACCGATATTCAAGACATGGTTAACCAATCAATAAATAACTTTGATAAAGATATGAAAGCTCGTTCTCTTGCAGAAGCCAAAGTTAATGGAAGTAAATTTATACATCTGATTGAAAGCAACAATGGTCTTTCTATTAATCAAAGGTTAAAAAAACTATTGCAAAACGCAAAAAATGCTTTACAGGGAAACGACTTGAACAAAATTAATAACGCTATCACTGAATTGAAAAAT
			TCCTCTTTAAAGTTGTGTAAATTAATAAATAGATAGAGTTTTATACGATACTGTGCAATATCCTATTCAACCGCAGAGCAATAGGTATTCTGAAATTAAATGGCAACCAATTAACCTTTCCCAACTTAAACGATAAACCAACTATGCTTACACGCCCAATTATATTTTCCATTGGTACAAAACTGATTTCAGGAAACCTACTATCAAAAGAATTATTTCTGTTATCCCCTAAAACAAAAAATTGATTGTCAGGCACACAATAAGTCGGGCTATCATATGATAGTTCATTGAAAATATTATCTATTAAAATTTCGTGTTCCCTCTCATGTGAAAGAGTTTCTATGTATCTTGGTATGCTACGATTTGATTCATAATCAAAAAAGTCCTCAATTTGCTTTCGCTTTACTTTTTGATTATTGAGGTATAATTCTCCCTCTATAATTTGCACTTTGTCACCTGGTATCCCTATTACTCGTTTAACGAACCTGATACTGTCGTTTCTTGTTGGTCTAAAAACGATTATATCACCACGCTTTGGAGGAGTATAAAAGATTCTGCCACTAAAGATTCTCGGAGAAAACGGAAAAGAGTACCTACTATAACCATATGAATACTTACTAACGAAAATATAATCTCCTTCAAGTAGAGGGCTTTTCATTGACCCAGAAGGGATATGAAATGGTTCAAATAAAAAACTACGTATTGATAGTGCAATCAACAGCAAAAAAAATAATGAAGATAAAAACCTTCCTGTTCTTGCTACCAAGTTTTTTCTTAATCTCTCTAACTTTTTCAATTTTGTTTTTCCTATAAATTATAGCTTATTATAATACATAAAAGTAACAACATAAAACTTTACTCGTGGACATTGTTTTTCACTACTAAATCCGAGTTACATAAGTTAGCTTCACCGCTTACTTACACTTCGCGAAGTTTTTGTTATTTGCTCTAGAGAGCAAATATTTGAAGTTTGATAAAAGCTAAAATTTACAAATTACCCTTAATAAGGAAACTTAATAGATTCTTAACCAGTATATTAAAGGCTATGTTTTAGATCGTCAATTACCTGAAGTTGTAGATATCAAGAGAATTAGTAGAAAGTTTCTGTAAAAAAACAGGCATACTATAGAGCTTCTTTTGTAGGTAACAATAAAATTAACTAATGAGTTAGAGTAAACTGTTTATCATAACAGTTTACTCTAACTCATTAGTTAATTTTAGATACAGCGTAATCTTAATAGAAATATTTTTTTACTTCAAACCTCAGCTACCACTACTATTGCAGTATTTATTACAGCCACATAGTTATAGAATTGAAGGTTATAGTCATCAGAAAGTTTCATGAAAAAGTCAGTAAAGAAAAGCAAAAAACCTCATACAGATGAGCATTAGTACTGAAATTAGGAATAGTCTCCACTAAAAGTTTTGAAACCATAGAGAGCTCATTAGTAAACATTTTCATTCATCATT------------------------------------------------------------------------------------------------ATTTGTGCTAAGTTCACCACAATTACCCTCCTTTAGGACTAGACCTTTCACGCAAATCAAGAAATCAAAACATATCACACACCATAATTTCAGGTATAATAAAATCAATTTATTTTAAATATTCTGATAAAACTTTACTTATCAACTAATTAAAATTTATTTTACCACCTACACCTTCTAAAATTTCAATTCCTAAACGTTAATGAAGTAAATCTACATTTAAAGTTAGCAGCTGCTACTTTTTAAGTAAAACTGTATTGTTTACTTACAGCAAGCTAAAGTTGGCACACCATAAAAATAAGCTTCATAGAAAGCATCTATAATTTTTAAAAAACTCCTCTGGTTTTCGAGTATCTTATACATACTTACAACAGTACCATCTCGTTTTAACCATGAAAAACTACTCCAAATTATTTACTAAGCTTAGGTACATA
			TAACCAGTACTGATACCTTGCACTAGTGTAGAAATTATATTCTTGTTATTGATGGAATTTAGTAACTTATTGCATAGTATCCTACTCAAAGTCACGTTTTACACATATAAAGGCTGAGCCGAAGAAACATTCCTTGCTGCTGATGACGCAAAATTGTATTCACAATTTTTCCATTCCTCTTTAATTGTTTAAGCAAGACGTTTTCCTACTCTGCTAATTCTCAAATTAGTTTTCATCATTAAAGACAAGTGAAAAACATGTTTACTGTCTTCAGAAACTATACAAAAGTTCCCACACTATTTCACAAATCATTATTTCCATTCTATTAAAAAATAGCACATACTCTCAAAACAATTAGCCATTTTTTTATAATCGTCTTCATAGAAACTTTTCGCAAAGCCTCTAATAAAATATTTTCTACATAACAAACATTTATATTAAGAATCAGTAAGATTAGATGCTCTTTTGTCTATAAGAGATACTGCAACGCTATCTATGCTACTTTACAACCCTTACAACCCACCTTCATATAAACTCTAAAAAAGAAATCAACCCTTTCAAATAGGGCTTTATAAAATTTTAAAGAAGTCACATTTACACTAAAACTTATTTAGCTACAATATTCTTAAATAAAAGCTAAAAAAGGTAAAGATTGTTAAGACTACCATCTAAATAGCTCTAACACTAGCATCTAGAAAAAAGAAACATAAACCCCGCATCACACGTTAAGATTACACCATTTGGTGTAAACTCACCTTTTACTACCCTTATGTTTATCTTTTCATGATACCTCACCTAGCTTATTTTGCGCTTCTTGAACAGATACTTTTTTTTAACTTATCACATTTCTTTATCTACTGATCAAATATACTAGACCATATAAGAAAAGCCATTATTAAAATAACTCTACAGTATAAAGAATCACATTATAGCACCTTTGTGAGAGATAGAATCTGCTGTTTACCTACCTAGTATCAAGTATATTACAAAAAGTTAGCTTATAATTACTACTATCAGATTTAACAACCTTTAGATATTTAGACACCAATCTCTATAAGAGTAACCACCTTTTTTAATATGGTTACATATGACCAATTCCAGCCAAGTATTACATCAATCTATTTTGGCAAAGTAGCTATTAGCAGCACTATTCAAGACAATATTTGCTATCATAGATAGATACTATCCAATAGTTTTTCCCTTTTTTTACAAAGTAAATTCCTTCTTTGCATTATAGCTTTTTTAAAGCTATCCATTATTATTTCGCTCATTGTCAGTACATCAGATATATTTTATGCATACTGATACTAATAGTCATCATATGCTGGAAGAAGAACTTCATTCTTATCCGATATAAATGATCTGTATCACTAACTTCTATTACAGAATAAAGTTACCTTCTTCTCTTATGATCTTCTATAGCACTAGATCATTTTTATCATAAAAATTAATAAATTTCAGCACTTCATATGCTAAATTATATGTAAAAATATATAACTTAATATAAAAATATAGATCATCTATTATATCTTTAAGCAAAGTTTCTATCACTTTATCTGATTCAAGTGTTTCGACAACACTATCCCTGTTTTCACTTTGATAACCTCTTGTTTTATGATAAAGCCTCTTCTAATAAGTTTATTATTTTTATCACATATTTTCACCTTTAGAAGCGAGTTTCCTTTATATAATATAAAATTACTTTGTTATCCCTCTTTTTGTAACCTTAAACCATTAATATTGTTCCCCCACTCAACCATACCAACGTATGAGTTAATAACACATATATTACCATTTTTCTTTAATCTGCAATACATAGTAGAAAGCTTAATCAGCTTCTTATAGAATAGGTTTTTATTATCTATTTTAAATATTATACTACTTCTACTAAAGCCTACTTCAGTAGTTTTGTTACCTTATGCAGCAGATAACTTTCTGATTATAGTTTAAAATCAGTAAAAGAAGTTATATTAGTGATAAAACTTCTTATCACACGTACC
			ATATCCACAGTAACATTTTCCTACTCTAAATTAAAGCATATTTCCATCTTCCCTCATAATCTATACCTTAGATGTAATTAATTTACAAACATTAATTATTTGTTGATAATGACACACAAGTATAGTTACAAAATTGTTGATAATACTGCAACACTTAAAATGAACTATATTATTAATGCACATAATAGGTTTAACATTCCTATAGTCAGAGGAAAAGGAGTATACCTTTTTAATAGAGATGGTAAAAAATATTTAGACTTTCCTGCAGGTATTTCCACAACTTCCTTGGGACAATGCCATCTATATATTATAAATAAGTTGAAGGAACAATTGGATTCATTGTAGCACTGCTCTAATATTTTCATTATCCCTCAACAGGAAAGGCTTGCTGAGCGTTTAACAGTACTTACTTTTACAGATAAAGTTTTTTTTGCTCAAGCGTACTTGAGGTAACAGAGGCTACAATCAAACTTATTCGTCGTTATTTTTATTTAAAAGGTGAGGAAAAGCGTTATCGCATTATTACAATCGAAGGAGGGTTTCATGGACGTAGTATTGCTGCAATTTCTGCTGAGGAAGCAAGAAATTACGCGAAGGCTTCGCTCCGCTCCTTCCTGGTTTCGATAAAGTGCCAAGAAATGACATCAAAGAGCACTAGAGAAAAAGATCAGTAATGAGACAGCTGCTTTGTTTTTAGAACCTATACAAAGCGAGGGGAAAGTGTATATTCTAGATGTAGAGTACCTTCAAAAGGTGAGAGAAATAACAAGAGCTCAAGGAATAATTTTGTGTTTTGATAAAGTGCAATATGGATATGGACGTATCGGTTCTTTATTTTATTATCAGAACATAGAAATTGAGCCTGACATGTTAACTTGTGCGAAAGCTATGGACAATGGATTCCCTATAGCTGCATGTTTAATAAAAAGTTATGTAGCAGAAGCGATTACCCTAGGAACTCATAAGATCAACTTATGGCGGTAATCCTCTTGCTATTACTGTCGGTAACACAGTGCTTGATATAATGCTGAAAGAAAGCTTTTTTAATCATATTAGAAGAGTTAGTAAATATTTAAAAGAGAAATTGCTACTTTAGCTAAAGAATTTCCAAAGATAATCTCAGAAATTCGTGGAGAAGGTTTATTGATAGGAGTAGAGCTCAAAGTACCTTTTGCTGATAAAATTGTTAGCCGATCTCTTGACAAAGGTTTAATAATAACTAGAGTTATTAAATAATAGAGTGATAAGAATAACCCCCTCCACTTATTACTGAGGGTAAACATGTAGATGCAGCATGCGATATACTCCATAGTTTATTTTTTGAGGTTAAAAATATGTAAATGTTTTAGGTATATAAAACCTAGCCATACAGAACTTCAAATTTGCAAATGCTTCTTATAGTAGACAAAATTAACTCTAGTTTTTATCACAGTAATATTACACTTTAATGGGTCAGTTATTGATTTTAGTATTATCAATAATTTTTGTTTTGTTGATTTTATCATTTTTATTTTCAGGAGCAGAAATAGGATTAACCTCTATTAGCCGCTCCCGAGTAAATAAATTAAAGCTAGACGGTAACAAAAAAGCCAAGGTAATCGACCATTTATTAAATAAAAAGGAATTAACAATAGGTACAATATTACTCGGCAACACAATTATTAACATTACCTGTTCCGCTTTACTTACAGCAATAGTCATAAACTTTTTTGGGAACGAAGGCGTCTTTCTATTAACAATTACAATGACATTCTGCATCTTGCTATTCTGTGAGGTATTACCAAAAACTTACGCCATGCAAAACCCTGAGAAGTTTACATCATTTTCTGCTTATTTTGTACTGTTTTTTGTCAAGATCTTTTCTCCATTGACGTCAGGTATTCAGTTTATTGTTAATCTCATTCTAAAATTATGTGGTCCTAACAAAGACAGGGAGGTAATATCTGCAGCAGATGCAATGCGTAATATTATTGTTCTTCATCGCAGTGAAGGAACCATGT
			TAAAACAGGACTTAGATATGCTAAACAGCATACTTGATTTAGCTGAGACAGAAATATCAGAAATCATGACCCACAGAAGAAACCTATTTTCTCTTGATATAGATCGAAATAAGGAAGAATTAATAAGAGAAATTTTAACCAGCAGTCACAGTAGGGTACCATTATGGCAAAAAGAACCTGATAACATCATCGGAGTAGTTCACGTAAAAAACCTAATAAACGCTTTGCGGGAAAAAGATAATAGAACAGAAGAGGTTAACATTACTCAAGTTATGTCAAAACCTTGGTTTATACCAGAAAGTACGCCGCTTAGCGTGCAACTGCATAATTTCCGTAAAAACAGGAAACACCTTGCGTTTGTTGTTGACGAGTATGGAGCCCTACAAGGAATCGTAACTCTTGAGGATATACTAGAAGAAATAGTTGGAGAAATCTCTGATGAACATGATTTAATCACAGAGAATTTCATAAAGAAAATATCTGATAATATATATCACATAGAAGGAAAATCTACTATTAGGAACATTAATAGGCAGTTACATTGGAATCTTCCTGATGAAGAGGCTACAACTTTGGCAGGCATGATTGTAAATGAAATAGAGCGTATTCCTGACGAAGGTGAAGAGTTTTCCATGTATGGTTTTTATTTTAAGATTTTAAAAAAAGATAAAAACACTATTACTGCTATTGAAGTACGAGCGAAAATTGATAATACTGTAACAGCAATTAATTAATTTGGTTTTATGAAAAGCACAGTAAAAATAATAGCTGATAAGCTAAAAAGCTACATAAAGAGAATCGAAAAACTTGAACAAGAAAAGAAAGACATATAAAACCACATCTGTGACATGTATGCAAAAGCTACAGATAAAGTTTGGGATACAAAAGTAATGAGACAGATTGTTAGACTAAAAAAATGAATAATGATAATAGAGAAAAATAGGAAATATTGCTTGGTACTTATAAGCGTACATTAGAAATGAGTCACGAAGAAGATTAAATGAATAACAGAATTGTAATTGGAATAAGTGGAGCATCTGGTTCTATTTATGGTGTACGTATTCTAGAGATATTAAAAAAGGTCAGTAAATCTCTTGAACTTGCTACAACATATTCCAGCATCACGTACTCGAATAACACTAAATCAAGTTACGAAACTCATCTAGTAATAAGTAGTGCTGGAAAAATAACCATAAATCATGAAGTTACAGAAAAACTTGAGGATATCATATCACTTGCAGATTTTTACTATTCTGAGGAAAAAATAGGAGAAAAGATAGCAAGTAGCTCATTTAAAACTTTAGGAATGATTATCGCTCCATGTTCTATAAAAACAATGTCTGAAATTGCATCAGGTATTACTTCCAACCTATTAACAAGAGCTGCAGATGTAACATTAAAAGAAAGAAGAAAATTAGTTCTTATGGTGCGAGAATCACCATTGCATCTTGGCCATTTACAAAACATGTTAAAACTAACAGAGATGGGAGCAATTATTGCTCCACCAGTGCCAGCTTTCTATATTAAGCCAAAATCTTTAGAAAATATTATCAATCACTCTATTGGCAAGGTATTAAATTTGTTTGATATTAAATTACCTAACCTCAAAGAATGGCAAGGAGTGTAGCAAATGTCAATTATTATTGACGGTAAAAAAATAGCAAGTAATCTACATAAAAAGCTATCACGAAAAATTAATGTTTTAAAGAGAGAACACAACATTTTTCCTTGCCTTAAAGTAATCCTTGTGGGAAGCAATCCAGCAAGTCAGATCTATGTTCGCAATAAACAAAAAAAAGCAGAATCAATAGGTATAAGTTCTGAAACTATTGTTTTATCTGACAATATTTCAGAAGATAAATTAGTTACAAAGATTAATGAATTAAATACAGATCTATCTGTTCATGGCATTTTAGTACAATTGCCTTTACCAAGTCATATTAATACAAGCAGAGTAATTAACATAATAAATGTCGAAAAAGATGTAGATGGCTTTCATG
			ATGAAAATGTCGGCAGACTAGTTAAAGGTGAAAAAAATTGTCTTATACCTTGTACCCCTAAAGGTTGTTTATATTTGATTAAATCAATTGAAAAAAACCTTTCTAGTAAAAATGCTGTTGTGATTGGGAGATCAAATATTGTGGGTAAGCCAATGTTTCACCTATTGTTACAAGAAGACTGCACTGTTACCATCTTGCACTCACAGAGTAGAAATTTAGCTAAATATTGCTCTAGGGCAGATATAATAGTCGCAGCAGTCGGAAAGCCAAGATTTGTTCAAAAAGACTGGATAAAAAAAAGCGCAATAGTAATTGACGTTGGCATAAATAGTGTAAACACAGAAGGGCAACCAAGCCTCATAGGTGACGTTGACTTTGATGGGATAAAAGAAAAAGCCAAAGCTATTACTCCAGTACCAGGAGGCGTTGGCCCAATGACTATCGCATTTTTGATGGTAAACACTATTATTGCTACTTGTTTGCAGAAGGGAATTGATGCTTCTAGCTTTATATGCCAAGACCTATAGCTGCAGTAATATGATTAGTTAGGATGATAAAATTGAAAATATGGTTAATAACAATCTTTCTTTTACTACATTCAAGTACAAACTTCTATTATGATTATAATTTTCATTTACCGCACCGTGGATCCAACCATAATCTATAATTTTATTATATAAATAATATAAGCAATATAAAAAAATTGCTGAGTAGCAATAACAAATTTGTTGTACTTACATTTGATAATAGCCCTCCAACAACAGAATATGTGATACTACCAATGTTCTATCTATGAAGCAAAAGCAACACTTCTTCTTTTATGAACGTATAAATCTGAAATAGTAGAAAAATCCATAAAGCAAGTCATGAGCTGGGCAGCTATTCTTGGTCACATAGAAAATTGATGTTATTCGCAAGTGAGAAATAATTCAAGTGTTTTAAAAGACAAACATGGCAATTAAAAAATATAATAGAGCAGAATAATATAAAATAGTTTTGTCCGCCATATGAATAACATGACAATAATTTAATTAAAAACACCGATTAATTGAGTATGTATTTGATATCATGAATAGTTAATTTCCTGAATTAACAAAAGCAATAAACCAAAGATATTAGCAAAAGAGTTATCAGAATGTACGTAATGGAGCAATGCAATTGCTCCATTATCACAACAATAAATCAAATATAATCAAAGTTCAATCTTATATAGTCAGATATTAACAAGTCTAATTAGAACTTGTCACCTTAAGTAAGCGAGGGAAAAGGGCTTGTAGTGTAGTTAAAACTAAAAGTATATCAAAAGAAATCATAGTTTATGATTCATTAAATTAGATAGTGTACAGATGTTAGAATGTGATATACCTAGATATAATATTACTTCCCCTGCTTATTTTTGATTCTTAAAAAGATATAACCTAGAAAAATGAACTCCATTCATGTACCGGAATAACAACTTTCTACCCAATTCATTAATTATTTTAGTTATAAATGTTAAAAAGATTAACGAATGAAAAAAGTAAAAGAGAATAAGGTTGATACTCGTTTTAAAACGTTAGCATTTTTTTTATGTTTTAAATGTTTAATAACCGCAATTTAGCTGCATTTAAAGATACTTAAGAAATTTACTTTTCAAAAAAAAACAGCAAAAGAAACCCTGTGTAGATAGTTATTCTTTCTCTAAATCTTACAAATCGGCATTGCTGCTTAAACACTTTATAAAACATGTTTTAGCTTATGTAGGTAAAAACCTATGGATCCGTAAAGATATAAGATTCACATAGTTCAAAAATAAAAACATAGAATATTAACTACTTAATATTTTTGTCATTTTACCTCACAGATTGAAGATAACTAAACACCTTCAATTCTTCTTAAGAAGACTGTAAAAACTTGTTAAGTAACTTTTGCATCTCCTATGAGCTACTTAGCTTATAGTTGATGTACGTCAAATGACATCTTCGTACTTCATTGCTATAATATTCAATACACTATCTTTA
			TAAATCATATAGTTATGTATCGAAGTTTTTCGTTCTTTTGTATTCGTACCACAAAGCTATGTTTGAAGAGATTCTATGCAAACAAAAAACAAAGTCTTTAACCGCAGGGCATTTATACTAGGTGGTATCCAACTTACCATTTCTGCGATTTTCAGTTGCAGATTATATAATTTACAAATACAAAACAGAAAAAAATATGAAGCACTATCTAACAATAATAGGATACGAATCGCTACTATTGTACCTATGCGAGGCAGAATTTTAGATAGGAATGGCATTGAGCTTGCAGCAAACAAAATTTCTTATGTTGTTTCATTTAATGGGCAAAAGGCTTCTAACAAAGAAGTCGATTTGCAAACATTATCAGAAATTGAATCTAAGATAGCAAAGTCGTCACAAATAAAAGTAACCGCTTTTTATAAACGTTATTATCCTTTCGGTTCAATATGCTCTCATACACTAGGGTATACAAAAAAACAGCAAGGCACGAGTGAGACAGGAGTAAGTGGTATTGAATATACATACGATAATATATTAAAAGGTGAGCCAGGAAAGTCTGAGCAGGAAGTCAATTCTAAAAACCGTGTCATGAGAGAATTGTTGAATATACCACAGCAGGACGGTCAAGATGTACAGTTGACAATTGACATTGATTTGCAAAAAAAAATTGCAGAAATATTTAAAGATTACAATTGCTCTGTAGTTGTAATCGACGTAAATAATGGAGAAATTTTAGCGTTATATAATTCACCCTCTTATGACAATAATCTCTTTACTAGCAAATTATCGAATGAAACTTTGGAAAGCCTAAATGCTCCTTCATTACCACTTATAAATCGTGCACTATCATACCAAATTCCACCTGGCTCAATATTTAAGATAATAGTTGCACTTGCAGGTTTAAAAGATGGAATAATTATCCCAGAAGAAAAATTTTCATGTAATGGTTATATGAAAATAGGTGAACGGAGATTCCGTTGCTTGCAAAGTAAAATTCATGGATGTGTGTCTTTGAATGAAGCAATGGTTCTCTCATGTAACACTTACTTTTATAATATAGGGAAAAAAATAAGTGTAGACTCTCTAGTAGAAATGGCCAGAAAATTTGGTATTGGTAGTGGTCCACTAATTGAAACATTTAAGGAAGAAGCTCCAGGATTGTTGCCTGATAGAGATTGGCGTTCACGAAAGCTATACTCAGAATGGTATTTAGGCGATACTATAAACTTAGTTATAGGACAAGGATATTTGCTCACAACCCCACTGCAGCTTGCAGTCCTTGCAGCAAGAATTGCAACAGGGAAAAAGGTAATTCCCTACATTAAAACAAGTAAAACGATACGAGATTTTCCTAATATTAATATAGATTATGAGCATCTTAGAATAGTTCAAAAAGCTATGTCTGATATGGTGAATTCTAAAATTGGAGTCTATAGAAGAAGGCTTGTACTTACAAGCAATATACAAATAGCCGGTAAAACTGGTACACCAGAAATAAACTCCAATGGTGAAAGTCACAAACTATTTATCGCTTATGGCCCTTATCATGACCCACGCTACGCAGTCTCTGTATTTACAGAATATGGTAAAGCTCCACGCCAGGATATTACTATAGCTAATGAGATATTACAACACATGTTTAAAAAGTGATTTTTACAAAGATTAACTTATTTAACTTATCTATAAACCATTGACAACTGTTTATAGCTTTGTTATCATTAGCATTGTGTTAATAGTGAGAGAAAATGTATATATCCACTACTACGCTATCAAAAGGTAGTACAAATCACTGGGAACTTATCAAAACTAAGTTAACTGTATTTCAACCTTTAATTACTATTTTAGCATCATCTGCATTAAGTTTTACAGCTGGTCAATATCTTCCTTGCATCACTACAACAATTTCTAATTCTAATGTCAATACAGTAGCTCCTTTAACAATTTTTATTGTTTTTGCAGTTGCTACACTGGTTTTAGTAGCATACCTTATCAAACTCAGT
			ATTTCTAAAGTTAGTAATAAAAAAGAAGTAAGTCTCAGTAGAGGAACCTTCAAAGAGGAACAGCAAACAAAAAAAATGATAAAAAAATCATTGCTTGAAAAGCGATCAATTGAAGAAAGTTTTAATAAAACTATTAAGAGGCAAAGTAGTGAATCACAAATAAAAGTTGATAGTGATATTGATTTGAAGAATAAATCAAGTATATACACTTCTACACAGCTTTCATTAGCTCCTGACACAGCTGTTTCACAAACTGATACTGCAGGATCACCACACAGTGCTGCTACGCAGTTTTCTCTTACTTCAAGCTTAAGTGAAATCCTTTCATCAAAAAAAGTTAATGGCTCTAACATGCCTGAAGCTGGAATTGGTAATGATACCAAACAAGGAAGCAGTAAAGATATTTTACTCGAGCAGATAAAAAAAGGAGTTAAGTTAAGGCACACTAAAAACACAAATGTACAGCAAAAGCAGTCTGGTACTACTGATCAAAATCAAGATATGGTTTTGATTCTTAATATCGCACTTGCACGGAGGAGAATAGCAATCAAATCCTCAGACAGTGAAAGTGAGTGTTCTAGTTTTAACAGTAGTTCAGGTTGGAGTACAGATGAAGAAAGACCGAAAAAAAAGAGGCTAACAAAACACAAGGAAAAGTATACACCTCAAGCTCTCCCATCAGACAATGAAAAAGGAAACATAACTCCCGAAAGTGGTTATAGGTCCGGTGACGACATCAAGCCTGAACTCGCATCATTATTACACTCTACACTAAAAACAGATAAGCCTTCTGTGTCACCAAAGCCAACCAATTTACAAATGAGATCTAAAATTTCTCTTATAAAGGAAAAGAGTAATACAGATCTAGTGAATAGTGAGGTACAAGATCCATCTCCTCTTTCTTTCAAAGAACGTATGAGTCGATTCAGAAATTAGAAGAAAAGAAAAAAGATATAACACACTTTCTTATCTTTAAAATAAGTTTACTTACAAATCTGATCGTATTAAGATTATCTAATATAATCAAATCTATTAAGTGCGCTTATCTAAATATTACTTACCAACTTTAAAAGAAACTCCTACTGATACTGAGATTACTTCTCATCAATATTCGATACGCGCAGGTTTAGTAAAGCAAATAGCATCTGGCATTTATTCTTGGTTGCCACTTGGCCTTTTAGTGCTTAAAAATATTGAAGGTATAATCAGAGATGAAATGAATAAGTCTGGCGCCATTGAAGTATTAATGCCTTGTGTACAGCCGGCAAATCTTTGGCAAGAGTCAGAACGTTACAATAATTACGGCAAGGAGATGTTACGTATTAAGGACAGGTATGAGAGCAATATGCTTTTTGGTCCAACTCATGAGGAGGTAGCAACTGATTTGATTAGAGGCATGGTAAAGAGTTACAAAAATTTGCCCCTTTGTTTATATCAAATTCAGTGGAAGTTTCGTGACGAAGTAAGACCACGTTATGGTATTATGAGAGGTAGGGAATTTTTGATGAAAGATGCATATAGTTTCGATACAGACTATAAAAATGCACTGAATTCATATAATTCAATGTACAAAACTTATATAAAAATTTTCAAGCGCATGGGATTCACTCCAATTGTAGTTAGGTCAGATACTGGACTAATTGGAGGAAATTTAAGCCACGAGTTTCATATATTGGCAAGCACAGGTGAAAGCACTTTATATTATGACAATAAACTTCCTGAATTACTGAAAAATGAAGATGTTGAAAGTTTAAAGAGCATATACGCAGTTGCAGATAATATACATCATACTAAAACTTGCCCTATACCACAAGAACAGTTAAGCCTTAGCAAAGGTATCGAAATAGGTCATATTTTTTACTTCGGAAATAAATATTCAAAGCCAATGAACGCAAAAGTTACTACACAAAATGGAAAAAATGTTAATATACATATGGGCTCGTACGGCATTGGAGTTTCAAGGCTTGTTGGTGCGATAATAGAAGCTTTCCATGATGATA
			AAGGAATTATCTGGCCAGAAGCGATAGCTCCCTTCAGAATTGGCTTAATTAACCTACAAATAAAAACTGGTAAATGTGTAGAGATTGCAAACAAAATATACAAAACTTTGAAAAGCGATAAAGTGCTTTACGATGATACAGAAGAAAGCATAGGAGTGAAATTTGCTAGAATGGATCTGATAGGCCTGCCATGGCAGATAATTGTTGGAAAGAAGGCAGTAAGTGAAAATTTAGTTGAAATAAAAAATAGAGTAACTGGAGAAGTGAAAGAAATTCAGATTGAAGAAGCAATAAATCGCTTTACCACAGAATGATACGTGGTATTGGTATTGATATAGTATATATATCAAGAATATTGAAGATACTGCAGAAGTATGAGGGAAAATTCCTCAATAAAATCTACACTAAGCAGGAAATAGAGATAAGCAGAAAGTACAAAAGTCAAAAAATACGTGCAAAATATTTTGCTAAGCGCTTTGCAGCAAAGGAGGCTTTTGTTAAGGCGTTAGGTAGTGGATTCAGCCAGGGCATTACAATGAAAGATATAGAAATATATAGCGATTCAAGAGGGAAGCCATATCTTACCATTAGCAAGGATTTTATTTCCAAAGACTGCATATTGCATCTTTCTCTAAGTGATGATGGAGATTACGCTATTGCGTTTGTTATAATCTGCAATGATAGGTAAAGTTTGCCTTTTACTATCGATTTACTATACTTATTCGGTAAGGGTTATCTTATTTGAATGCATAAAATATTAGTAAAGAGTAATTGTAAGCCCTTGGTTGGAGAAATTAAGATTAACGGTTCAAAGAATGCTATTTTACCGATAATGGCGGCAAGCCTATTAAGCAGTTCTTCAGTAACTTTACATAACGTACCTAATCTAATTGACGTACATCTGATGTCTGAACTGCTCGAAAAGCTTGGAGCGAAGGTAAACTTTATGTACAATAAAGGCTATAAAGCAAACCATATTTTTGAAATTGATTGTAGCAATATCAATAATTACATAGTATCACATGAAACTGCAAGTAAGCTACGAGCATCTTTTCTAATGCTGGGTCCAATTCTCAGTAGATTTGGTAAAATTACAACGGTCTTCCCTGGTGGATGTAATATTGGAAAACGTCCCGTTGATATGCACATCAAAGCATTAGAAGCAATGGGAGCTGAAATTGAAATTGATGGTTGTAATATAATTGTAGCAGTGAAAGGAAAACTAAAAGGGAAAGAGATTACATTCGAGAAGACAAGCGTTGGCGCAACAGAAAATATAATAATGGCGGCAACCCTTGCAGAAGGGGTGACAACAATAAACAATGCTGCAACAGAGCCAGAAATTGTGGATTTAATAGAATTTCTAAAGAAAATGGGAGCTAATATTAAAATCAACAATAAAAAAATTACAATAACAGGAGTTGAGGTATTAAATGGATGTGTCCATAAAATAATATTAGATCGTATAGAAGCTGGTACATATGCACTAGCTGCTATAATAACTGGTGGGGAGTTGACGTTAGAAGGAATAAATCTATCTGATATAAGATGCATTGCAAATGAGTTGGAAACCATAGGAGCTAAGATCGAATTACTTGATCAAGGTATTACTGTTTCTAGAAAAAGCTGTTTTATTAAATCTATCAACGTCGCAACAGATTCGTACCCTAATTTTCCCAGTGACATGCAACCACAACTTATGTCCACAATGTGCATTGCTGATGGAACATCTGTCATTGAAGAAAACATTTTTGAGAACAGGTTCACACATACAAGTGAGTTGAGAAAATTAGGTGCTAACATAAACATAAAGAAAAACAAAGCTACTATAAACGGAATAAAAAGCTTATACGGAGCTAATAATCTATATGCTACTGCCCTGAGGTCAACAGCGGCTCTGATACTCGCTTCTTTGGTAGCTAGAGGAGAAACTACGATAAGTAATTCAGATCACTTATGGAGGGGATATGAAGTAATGCATGAAAAACTCAATTCATGCG
			GAGCTGATATTTCCATTTTATCTTAAAAACATGTTATGAATGAGAAACGTTATTTAACTAAGCGAACTACAGTGAAAGAAATGGACGAAATTCTATACAAAAAATACAAAGTATTAGATCATGGATTTATTCGGGTAATAGATTATATGGGCTCTGATAGTGCTATACTACAAGCTGCTCGTATCTCTTATGGAAAAGGAACAAAACAGATAAATCAAGATGAAGCACTTATAAAATATTTGATGAGACATTACCATACAACTCCATTTGAAATGTGTGAAATTAAGTTTCACGTGAAACTCCCGATTTTTGTTGCAAGACAATGGATAAGACATAGGACTGCAAATGTGAATGAATATTCTGCAAGATACTCAATACTCGATCATGAGTTTTATATACCAAAAGCAGAACAGATCGCAAAACAATCTGATAATAACAAACAAGGCAGAGGCAAAGCTTTTGACTTAAACACTTCAAAAAAAATAATAGATTCTTTAATAAATGACTCTAATCTAGCATATTCTCATTATGAGAAGTTTATTGAACAAGGGCTTGCAAGGGAAATTGCTCGAACTAATTTAACGCTTAATTACTACACACAATTTTATTGGAAAGTAGATCTACATAACCTCTTTCACTTTTTGAAGCTCAGAATTGACAAACATGCTCAATACGAAATCAGGGTCTATGCAGAAATTATGTTAGATATAATAAAGGAGTGGGTACCGATAGCTCACAGTGCTTTCATTGAATATTGCTTAGAGTCAGCTTACATTCCAAGATCTGGCCTAGAAGTAATTCGCAAGCTGATTAAAGGAGAAAATGTTACTAGAGAAGAAAGTGGAATCAGCAAAAGAGAATGGAACGAGCTAATGTCCATGCTTTATAAGCAATCTTGAAGATTATGCATCAGCTTTTTTACCATTAATTCTCGTTTGTTTTTATATTATATTAATCATCGCTTTTATAGAACACCTCATTAAAATTACTTATATTCCCAAATCCTGGCCTTTAATAAACAAATGATTATTTGCAACATAAGCCTCAGAAAGAGTAACCAGCTTTTTATCAAGCTCAGAACCCTGTACATAAACTTTATTATATAGAGCAGTCATTTTATCGCAATCACATTTTTCAGTAATATACTGACTACTTAAGTTTTGATAAAAATTATCCATACCTTGATTTTGAGCTTACAGTATTGCTTGACACTTTCCCATCTCAATAGGACTTCCTACTCCGATTTTTAAATCGTGGGTTAAATTTTTTTCTATATTATCATCTTTCATATCTCTGATAATACTATTATAGCAGCTTCTTTCTGTTCGTTTTTATCTTCTTTAACTTCTCTTTTCTCCCAAGCTTAACTTTGCTTTCTATTGAAACTTCTTCGTTCATAAAACTATCACTAAGTACAACTTCTACATTCACCTGATTGTTACCTTCTTTAAATCCGTCAGATAATCTTTCAGATAATCGATTATCACTAAAAGATGGTCCACCGTTTAAATGCTTAGCATAGTTATCATAATTCAATTCATATATTGAATAAAACCCGCTTTCAAGTTCAGGATAAGAGCTTTTATTGAAAATAAAAAATAAATTTCTGTAGTCAAGCAATATGTCATAACTAGAGCTGATACAATGTAAATATTTGTTATCTTCATACTTCTGTTATATAATACTTACTTGCATCGAGGACTATCTAATACTTCCTTTGTCAAGCTGTAAAACTGCTGTGGAGCAGGCGTTGCTCATATTATGGCCTTTTCTACTTTAAACAAAATAACTTTCCCTTTTTTTATAAGCCTTTAACTTCTTACTCTTTCGATCTAACCCTTCTTCTGCTTATCTTTCCTCTCTTACCAATTTTAGTTCTTCTTCAGCAATTTTCTTTTGCATCTGTAAAAATATATCTTGTGTGGTTAATCAACTCTTGTTACCTAGAAAAGTATCTAACACATTCAATGCAATCGGTAACAATTCACTTCCGTCATCAA
			AACTTCTTTCTTGTACCTTATTATAGAGGTTAGGGTTATAAATTGCATACCATAGGTAAAATCCATAGTCTACTATCTTTCCTTCATCCAATGATATCTCCATTGAGAACTTGTAATAATTGAGTGGAAGATTAAATATTAAATATCTACCATCATCATTGTTAATATACAGTTAACTTCTGCCATTAAATTCACTATATTTATTATAATAGATATAGAATTTTCACGATTAAGATTCAGGCTTATCTAAGCTATCAAATTGAACTATACTGTTAAGTCTCTCACGCAAAAGATTTTTGCTTTCGTTCGCAAGCTTCATACTTCAAAAAGTAATATTATAGGCTTTCCTTTTTTTATCTCAAAGTTCAAAATAATTGTATCTTTAATCATTAGTGTTTTCTATAAATTGAATAAGTCTATTAATTATATAACGGGTACATGAAAAATATGTTAAAGTTAAGTTTCTTTATACCTAAGTATAGGTAATTACAATTTATCATTTCAGCACACACCGTATAATTTCATAAACATTTACTTTTATTAAGATAACTCGCATAAGCAAAAGGTATCATTCAGTGCCTAGGAATTTTTGTACCTTCTAGCTTAAGTAGATACTATAATATATAGTAATAATAAAGCTAAGTAAAATGCATTTATACAATATTATAGTTATCCAAAATCAACACTAATGGGCAATGACAGGCTTGAACTGCCGACCTTCTCGGGGTAAACGAGATGCTCTACCGGCTGAGCTAATTGCCCCTTCAATAACATTAAAATACTATTCTATAACTCAATATTATTGTTGTAAACAAAAAGTAGAATCAAACGCAGCCTGGTTCCTAGTTGACCATTTACTTAACTAAATGTTAATATTGAAATTGCTTTGATCAAAAAAATGTAAAAAATGCAAAATAATATAGTACCAGTCTCAATAGTAAAAGAGTTAGAAGATTCTTATCTCTCCTATGCAATGAGCGTAATTATAAGCCGGGCTATACCTGACGTGCGAGATGGGTTTAAAACAGTCCATAGACGCATATTGTATGCGATGTCAAGAGCCGGATATGACGCTGGTAAGCCATATAAAAAGGCCGCTCGTATAGTTGGGGATGTAATGGGAAAATATCACCCACATGGTGATATGGCTATTTATGACTCCTTAGTTAGAATGGCCCAAGATTTCTCTCTACTTTTACCACTTATTGATGGACAAGGTAACTTCGGTTCAATAGATGGAGATCCACCAGCTTCGATGCGATATACAGAAGCAAGGCTTCATAGAATGTCACACTTTCTATTGAATGATATTGATGAAGATACGGTTGACTTTAGGCCAAATTATGATGGAAATGAAACAGAGCCTGTAGTATTACCTGCAGAGTTTCCAAATCTATTAGTAAACGGTGCAAGTGGCGTTGCAGTTGGCATGGCAACTAATATTCCTTCCCATAATCTTGGCGAGATAATCGATGCCTGTATATTATATATAGATAACCCTAAAGTTACTCTAGACGAGCTACTTGAAGTGATACCTGGTCCGGATTTTCCAACTGGAGGAACGATCCTTGGCAAGTCTGGAATAAGGTCAGCGTTTGCCACAGGTCGAGGTTCAATTATCGTACAAGGCAAAACCCATATAGAGGATCTACCACAGGATAAACAAGCAATAGTTATTGATGAAATACCTTATCAAGTAAATAAAGTAAAACTAATTGAGAAAATAGGTGAGCTCGTAAAAGAAAAGAAAATTGATGGTATAACAGGAATTAGAGACGAGTCTGATAAGACTGGCATTAGGGGAGTGATTGATCTTAGAAAAAACACTGCAGCAGACTTCGTACTCAATCAAATGCTGGGACTTACTCCCTTAAGAAGTAGTTTTAGTGTTAACACTTTAGTTCTCAATAATAACAGACCTGCTTTAATGTCATTAAAAGAAATCATAGCAGCTTTTGTTGATTTTAGAAAAGAAGCATTAACAAGAAGAACAGAATTCC
			GTCTAAGAAAAATTAGAGAAAAAGCTCATATATATATAGGGCTCTACATTGCGGTCTTGAATATAGATGAAGTAATAAAAATTATTCGTGGTGCAAAAGATCCTGAAAAAGCAAGTGAAGAGCTTTTGAATCAAGAATGGAAAACTTCAGCTGAAATAAACACAATTATTGAACTAATTTCAGATAGCATGAGTTTTTTAAAAGATGGAGTGTATTATAGATTAACCGAGCTACAGGTAAAAGCTATTCTTGACATGAAATTGCAGCGTTTAACTGGCCTTGAAAAAAGTAAATTAGAATCTGAGCTAAATTTAACGGTCAACTTGATAAAAGAATATATCGCTTTTCTCGGTTCAGAAAAAAA------------------------------------------------------------------------------ATCAGATACAGATATTGAAGCCGAAGATCTCATTCCAAAAGAGGATATGGTAGTAACCGTAACTATGAATGGCTATATTAAGCGCGTGAAACTCTCTCACTACAGAACTCAGCGTCGTGGTGGAAAAGGGAAATTAGGACAAGGATTAAAAGAAGAAGATGTAATCACAAAACTATTTGTTGGAAATACTCACACTAGTCTTCTATTCTTTTCCAACATTGGTCGAGTCTATAGACTAAAAGTTTATAAGTTACCACTCGCAGAACCAACTGCACGTGGAAGAGCGCTTGTTAATATATTTCCTCTTACTGATGGTGAAACAATCACCAATATAATGCCGTTGCCAAGTGAGAGTGACGAAAATCAGAATATAGTCTTTGCTACTGCTCATGGAAACATAAGACGCAACTCTTTAGCGGACTTTGATTATATTCCAAATAATGGGAAAATAGCAATAAAACTCAATGAAGGAGATAAACTAATATCGGTTAAAGTATGTAATGAAATTGATCATGTCTTACTTTCAACAACGCTTGGAAAAGGTATCAGATTTGTCGTAAGCGATGTGCGCCAATTTAAAAGCCGCAATTCAGACGGCGTAAGAGGTATAAAACTTGCAAAACATGACAGCGTGATATCCATGACTATACTAAATGGCATAGGCGTCGCAACAGAAACAAAAGAGCTTTACTTAAAAATCCCACTCGCAAAAAGGCTGGAATCTGCAGTTAGTAACTCTATCAATCCTAAATTAGAAAAGCCCTTGAATGATTTAGGAATAGATAATGAATTATTCTTAAAGCTCGCAATTAATGAAGAGTTTATACTAACTATAACTGAAAATGGCTTTGGTAAAAGAACTTCTGCATATGAGTATAGGGTAACCAATAGAGGCGGTGTTGGTATTACCAATATTCTTACTACTAGTAGAAACGGTAATGTTATCGCCAGCTTTCCAGTTGAACATGGTGATAATGTAATGCTCATTACAGACAAAGGAAAGTTAATTCGCATTTTGGTTAATGAAATCAGAATTACAGGACGTAGCACTCAAGGTGTCACTCTATTTAAAACAAAAAGTAAAGAGAAGGTGGTGTCAGCAGCAAAGATTGAAGATCATGGTTCCACTGAAGACAGCATTTCTGAAGTTGAAGGCTCTATTTCTTTTTGATTTTGTAGTAATGCGGCAGGTGTAGCTAAAAGCAAAAAATGCAAGTTTTTGTTGATTAATCTACAGCATTTAGATTAAAATATAGACTATACAGCAAAATAGAGATTAATGAACAAGAAATTAACTAAAAGTAAAAAACCACCGGTAAGCAAGGAAAATAAAAAAATATTTCCTGTTAAAGACTCTACTAAAGATAAAAGTAGAAGAGATTTCATAATATTAACTACATGCGCTATGGCAGGCATAGGAGCTGCAAGTAGTTTTTGGCCATTGATTAAGTCTATGAACCCTTCCTCTGAAGTCTTAGCAATGTCCACAGTTGAGGTTAATTTATCTAATATTCAAGAAGGACAAGAAAAGAAAGTAAAATGGCAAGGTAAACCAGTA
			CTTATTCGCAGACGTACAAAGCAAGAAATTGACGCTGCAAGAGCTGCCAATGTAGAAAGTCTAAGAGACCCTGAGCCAGATGAGCAAAGAGTATACAAGGGAAAAAATGAATGGTTAATTATGATAGGAATATGTACCCATCTTGGATGTGTACCAGTTAATCATGTTACAAAAGATGGTAATGGTTGGTTCTGTCCTTGTCACGGTTCATATTATGATACATCAGGCAGAGTAATTAGAGGCCCTGCACCGAAAAATATGGCTATACCTAATTACTTTTTTCTAAGTGAAAATGTTGTGGTAATTGGCAAAAAAGCTTAATTGATACGTTAATAACCAAACTATACTCTATTTCGAATAATCTCCATACTTTAGCTATATTGATAACTAACAGCTACATTTTTACGCATAACCTCTAGTAACAAATTGCTTTGTGTCATAATCTTTTGTTGATATATCTGCCGTTTAACTGCTTCTATATCTACCGTATTGTTTTTAATGCCACATAACATCATCAACCTTGTGGTGCCATTTTCTCTCAATTCTACTATTTCATCCATACCTATTTTACTAAACAAAGCCTGTAAATGAGGATTTAAGCTCCGTACTTTTATTTTAAATTCCTTTGAATTTGGCAGTTTAAGATTACTTGCCAATTCATCAAAATTTAAACAATTTACCTTTTGCTTCTTGAGATTGTTCAATAAATCTTCTGAGTCTTTAACTATAATCTGTTTCAATTCTAAAGTACTTTCCAACAGCGCATAATCAAGTTGTACTTTATCTATTACTTTTATAATGGAATAGCCTTCGCTGAGATTGACTGGACCTGCTACGTCACCAGTTTCTAATCTTTCCAGAATGCCCTTTAGGTTACCTTTCAGCTGATTTAAATTAACTGTTGTTTTACGCATTTTTATTGTAGATTCTGGAACGAAGTTGTTACTATCATTGCGTAATTTCTTCACTAAATCTTCAGCTGTACTATAAACACTCTCGTCTCTCCGGTTAGGAACTATAAATTCTTGAAGCATAATAAGATAATCCGGCTTTTCTATTTGCTCTCGTGCATCACTTACTTCTTTATCGCCTACATTGATAAATGGTACAATTCTCGTTTCAATGATCTTACCCCACAACAGTTGACCTTCTATCTGCTTTTTCAAAAGATTAAGGTCTATATTATATTTTTTCACATATTGATCGACTTTATCAGTCTTAATCTTAAAGTTTTGAATTAAAAATAGTATGGTAGCATTATTTAACTCTTCACTACTCAATTCTATATTTAACCTTCGCGCTTCATTGATAATGATAATTTCATCTATTAACTGCTTAAGAATTTGAAGCTTCAGTTCCCTTCCATCTTTGGTGCCAAACAATGAACTTATTAAGTTAATGCGTTTCTCAACATCTAAATTTGAAACTGGCTCACCATTTACATCTGCAACAATTTCAATTTCAACTGCAAGCAACTTAATTGGCAAGATCACCAACAACAAAATTAGTGTTTTACACATAAACAAGATTATTTACTAATAACTAATTTTATTATAAGTATAAAATTGATACTAGCTAATAAATAATTTTTAAAAATTCTCTTCATAAACATATTGATAAACATTTCAACTTATTTAACATACCAATATTACATTAGTATAAATTAATAGAGTAAGAAAACTTTCAGTATTCCCAAATTAGGTATTTTGATTTCTTATATGTAACATTGCTAAGAAATAAACTAGTTCATGTATGACAAATAGAGATGAAACTATCTTCGCTTTATCAACTGTATTTGGTAAATCAGGTGTTGCAGTAATTAGAATTTCAGGTAATCATGCGCTTAAAGCTTTAAGTCATTTTCATATTAAGAAAGATATTAAGCCAAGGTTTGCTACTTTAGTCGATTTATACGACGATTCAGGTCAATTAATTGACAATGGAATAATCATTTATTTTCCTGCTCCAAGCAGCTTTACAGGTGAGGACATTATAGAGCT
			GCAAGTGCATGGAAGCAAGGCAGTTATAAAAATAATCTTGGAGGAATTATCAAAAATTTTTGTTATGGCCAAACCTGGAGAATTTTCGCTCAGGGCTTTTCTAAATTGCAAACTTGATTTAACGCAAACAGAAGGAATCGCAGACTTGATTAATTCTGAGACAAAAATGCAAGCTAAACAAGCAATTAGGCAGATGTCAGGAGAACTAGAAAAGCTATCCAACAGTTGGAGGAAGAAATTAATAACGATACAATCAAAAATCGAAGTATATATAGACTTTCCAGAAGATGTCACAATAGAAAAAAATGAACTGGAAAAAATTAATAATGAAGTGCAAGCTCTTATGCAGTCAATACAAGATCATTTAAATGATAATAGGCGAGGTGAAAGGTTACGTGAGGGTTTACATATCGTAATAACTGGTAAACCAAACGTTGGCAAATCAGCACTATTTAATTTCCTTGCTAAACGTGATATCGCTATTGTTTCTGAATATGCAGGCACAACAAGAGACGTACTTGAAGCTCATATTGACATTGGTGGATATCCAATTATCCTTTCTGATACTGCTGGAATTCGTGAAAGTTCAGATCCAATAGAATCAGAAGGTATAAGCCGAGCAAGAAAGAAGGCTTGTGAAGCTGATTTAAAAATAGAGCTATTCCCCTATAGTTCTACTGTCATTAAAACTGAAGTCCAGAAATGCATTTCAATATCAACCACTCTTATGAAACCAAGTCAAGGCAATACTATTTACGTGTTGAGCAAAGCTGATGATATCAGCAACGATCATTATATAAAAATTGATGGTATAGATTTCTTACCTATTTCTATTTTAAAAGGAACAGGTACAGAGAGACTAATTTCTGTGATTAAAGAAAAAGTAGAGGAAAAATTTGGTTACGATAAAGATACACCTGTAATTACCCGACAAAGACATAGAAATTGCATGAAGAAAGCTATAGAACATTTACAACGTTTTAGTATAGACAATCCAATTGAGCTAATATCCGAAGATTTAAGGCTTGCTGCTTCTGAACTTGGTATGATAACAGGAATTATCAATGTTGAAGAAATATTGAGTAATATATTTAACAATTTTTGTGTAGGCAAGTGAAATTTTTATAGATTGCTTGAAATCGAATGTTATGGTAAAAAAAAAATGGACGGATGGCCGAGTGGTTTAAGGCATCAGTCTTGAAAACTGACGTACGCGGCAAGCGTACCATGGGTTCGAATCCCATTCCGTCCGTATATTCTTTTAGTTACCCATATAAATCAAGATTCTACTTTAAAAAACTAATCCTTGGAATGATAACCTTATCATAGATTTCACTATATACTTGGCTATTGTCTTTAACTTCAATTTGATTGACAATATGGCACCTATTGGTCTTCTTCAATGCTATTTCTTGAAATCCTCTTCTAACCTTATCATAAAAACAGATATCCATCTCTTCATATTTATTTTTATAATTTCCCCTGTTTAATCCAACTTGAACATCAATATCTAGAATAAACGTGATATCTGGGCATCTAATTCTTAGTAACTCATGGAGATCTTCTATCAGTTTTAAGTCAATACCTAACCCATATCCTTGATAAGCAATCGTTGAATCAATAAACCGATCACAAATTACTATTTTTCCTTCTCCTAGAGCTGGTAGTATTAATTTTTTCATATGCTCATACCTCATTGAAACAAATAGCAGAAGTTCAGAAATAGGATCAATATTGTCCCTCAAAGGGATTCCTCTTACCTTCTCTGCGAAACTACTCCCACCTGGCTCTCTAGTCAATATCACATAATTTTCCCCGCAAATTTGTTTAAGACGATTTGCAAGCAACTCAGATTGTGTTGTTTTGCCAGAGCCATCTATTCCTTCAAATGTTATAAACATAAGTTCTACAATTGAAATGCTAAAAAAACATGTAAACAGTATACACAGGAATTATTTGACATTTAAGCAATAAGATCATAAACTACATATAATATATAA
			CTCTCTTTAGGCTATGGTTGCACTGAATACTCCTAAGGTAGATTTAGACTTTACTGCAAAGGATTTTAATCTTTTAGGTGTAGATAACAAATACTATACATTAAACGACTGTCGCGGCAAAAATGGTCTTATTATAATGTTTATATGCAACCACTGTCCTTACGTTCGATCAATCATTAGTGATCTGGTAAGCGATGTTGATTTATTAAAAAAAGTTTATCAGGTTAACACTGTTGCAGTAATGCCAAATGATGTAAATGAATATTCAGAAGACTCCTTTAAAAATATGATTAATTTTGCTAAGAAAAATAAATTTACATTTCCATATCTAATTGATAGTACACAAAAAGTAGCTAAAGAGTATAGCGCTATTTGTACTCCTGACTTTTTTGGCCTTAACGCTAATTTGAAACTTCGTTATCGCGGACGCTTCAATAATGCAAAAAAAGAAAAAGTTCAAAACTACAAAATAGGTAGTAGTGATTTATTTCAAGCTATGAAATTTATCGCAGAAACTGGTAATTCTCCAGTTAACCAAAAGCCAAGTATCGGTTGTTCAATTAAGTGGTCTCGATAGGTTAAACATCTCATGCACGGCAGCTCTCAGTATTTATTTGATATTATAATTTTACTTTCCGCTGCTGTATTTATAGTTATAGCGTTTTGGAAAATGAATATCAGTCCAGTGCTCGGTTATTTTGTTGCAGGTGCATTGATTGGCTCTCATGGACTTAATCTAATCCACTCAGCTAAAGCAATGGATAATTTTGCAGAATTTGGTGTAGTTTTTCTATTATTTATCATAGGTCTTGAATTAACATTTGAACGCCTTATCGCCATGCGTATTCATGTATTTGGATTTGGCTCTCTTCAAGTGATAGTTACTATGGTAGCAATATGGTGCATTGCTCTTGCTTTTGGAGTGAATACAAATATGGCAGCAGTTATTGGTGGCGGACTTGCATTGTCCTCACCAGCAATAGTGTTGCAGGTTTTGCAGGAAAAAGGTTCTCAAGCAAGCCAAGTTGGTAGGTTGTCAATAGCAGTACTACTAATGCAAGATTTCGCAGTAGTACCTCTAATAGTATTAGGGCCCTTACTTACCAGTAACTCTGAAAATAGCCTGATAAGCTCACTAGTAGGTTCACTAATACAAGCAACTATTGCACTAGTATTGATATTTATAACTGGTAGGTTGTTGCTTAGGCCCTTATTCTCGGTTATTGCTAAAATGGAAAGCAACGAGGTCTTTATATCAACAACACTCCTAATAATACTAGGAGCAGCATTTATTACTGAGCAATTTCATTTATCAATGGCACTAGGTGCATTTGTTGCTGGATTATTAGTCGCAGAAACAGAGCACAGACATTCAGTAGAACACGCAGTGTTACCATTTAAAGATCTGTTCCTCGGCTTATTTTTCATGACTGTCGGTATGTCTATCGATATTGATCTTTTGCTTAGTAAACTACCGCTAATCACTTTATTGTCAGTCATCCTTATTGTTTTAAAAACATCCATGATATATGTATTATGTAGATTCTTTGGATTTAAAAGTGCACTTGCTATACAAGCTGGGTTGTTGCTTGCCCAAGGAGGTGAATTTGCATTTATTCTATTCCGTCTAGCAGATGAGCTAGATGTACTACCAAGTGAAATCGCTCAGGTACTCATGATGTTAACTACAGTAACTATGGCTTTCACTCCTCTTTTATCAGGACTTGGAGAGTGGATAGCAAATTCATTTAGCACTGAAAAAGTAATATTAGACGACGAAGCTGTCGAAACAGACACACAAGATCTTTACAATCATGTAATAGTTGCTGGATTTGGCAGGGTAGGATATATGGTAACAAAAATGCTTACTGCAGAGCATTTAAGCTACGTTGTTGTAGACATTCAGTCAAAAATAGTCAAAGAAGGAAAAAATGATAGCTTTCCTATATATCTTGGAGACGCTACAAGATATGAAATTTTAAAATCAGTAGGAATAGAAA
			GAGCCCAGGCTCTTGTGATCTCAATAAAGAACGAAGTGACTATAAAAAAGATAATCTCTCTAGTTGCAGCAAATTTCCCGCATGTAAGTATTATAATCCGCCTGCCAGATCTGAGCAATGTAGAGATCTACAGAGATTTAGGAGCTAGTAAAATTATCCCTGAAACATCCGAAATGGGACTACAATTAGGTGGGGCAGCGTTGAGCTTAAGTGGAATTAGTGAAAGTGGAGTTGCATCTTTAAAAAATAGGTTCAGAAAAGGCAATTACAGTATGATAAAGGATATTAGTAGCGATATGGATGAGTGATATTTGTTCAATTCTCCTCTACTGTTCCAGTTTATAGCTAGGTTAATTTCAACACTAGCTGTACACAGACAACTATACAAACACTGCAACATTAAAAATGAGAAACTTACTTGATAAATTTTGCCAACTTTCCTAGCATAATAATTAAAACATTTAGTTGACTTTTTATGCCTTAATAAAATTTTTAAGTTTTGACCTATAAATCTGAAATACGCTTACATAGCATTTAAGACAGCATAGAAGCACTAATACTGAAAATAGATGCTAGTTTATGAGGTTTTATCTTTTTTTTACTTAGTAAATTCCTTAAATATTAAAGCAACTTATGAACTGGTAAAAAGGTATCATTCAAGTAACTCAGAAAGGTATCATAAATATGATTAAACTGACATTCAGAGTTTAATTTATCAGCAAGCACATCAAGATAATGAGCATAAAAAGAGCTGTATTATACTAAAACACCTTTAACAAGTCCATAAAAAGCTATATCGCACAGTATAGCTACTTGATGACAAAAGAAAAAGGATACTAAGATGACAAAGAAGTAATACAGAAAATAACTGTTTTTATGGTACAATAAAGTCCGGTATTCTCTTATAAGTTTTTACACAATTGATATTTTTGAAGTATTAGCTAGTATATTTATACGATATTAGATGATATTAGATAAGTAGAAAGAATCAATTCTAAGGAACATATTGATAGTTATAGACTTTCTATGTTGGCTATGTAGTAATTTAACACAAGCAATCTAGTAAGTTTTTATAAAGTTAAATAGGGCACTACAGAGCTTTCTTTTTAAACATTGTAAATCAATGACGAAGATACAAAAAAGGATTAGTTAAGCTTACCAAACTTGATCTGTGCATGGTAATAATATTAACAATAAATGAACAAATGGTTCTAACAAACCGTAACCTCACAGAAGTTACTTTTCTTAATTTATTAGACAATAATATTAGTAATGAAGATATAAAAATTTTAGCTAATATCTGACTGATAAACTTCGAATAGTTTAACTTACTTAATAATGAAATTGATAAGGAAAGCAAAAAAGCTTTAAGTAAGTTTATATCTTCCGGTGTATCTATAAGTAACCTAGTTACTAAATTTTATTTAGATCTTAATAATAATATTTCTACAAGTACAGATTACACTCATGAAACCTTAGAAAAAAATTATAGAATCCAGTTAGATAATAACAATTTCATGGAATAAGAGAAAGCATCTCTATAAACGGACCAACAACAATGATGCAGTTTTGGAATTATAAGTATGCTATAAAAACAGAACAATTCTATTTAAAGCACTGAATAAATAGAAAAACGATATAAATAAGTGTTAATATTCATTTTTAATAAAAATGATAATTATTAGATGTCGTTAGTTGCATACGAAATTGCATTTTTTTATGAGTTATCTAATTCAGACAAGTAAATGTTACTTAGATAATTACGGATTTCTTCCAGATAAGTAAAGAGGCAATATTGTTCTTAATCAGTATCTAAAAAAGAAGCCGTTAAGTATTGGAATTCACAATTTTATCATACAGGATATAGGTGACAAAAAGACACTCGGAAGTGCTGAACATTTGTTCTAAAAAATGTAAAGATATCAATTAAGTCAAAGTGATTTAAAGAAAAAAGAGAGTAGAATATCCATTAAAGCATTAAAACAGTAATAGCTACAACT
			GTAAAATTATTGAGCTTACTAACTGAAGTGATAAGGAAGAAAAACGACTTAAGTTCCTCAAGGACGGTGGCTAACAAAGGATCTGTTCACAAAACACAAAAAGTAGCAAATTTTCTATCATAGCTGCTTCTATGTTAACAGTAGTTAGCACTATTTCAGAAAAATAGCCATTCTAGTTTACCTAGAAATATTAGTCTCTGGAACAGCAAGTTGAAATTAGTTATCTGGCTGACGCCGCAAGCAATATTGTTGTAGTAAGACTTCGAAAGTACTTGAAAACAGCAATGTTCAAGATTTTGATAACAGTCAATAATTCATTGTATACAATTCACAATAACAATTAAAATATTTTTTTACTTTTCACCGTATATTCCTCAACATATTATCTTTAAGTACTAATATAATAATATGGCATTATTAATAGTTGAGTCGCCTGCAAAGGCAAAAACGATAGGTAAGTATTTGGGCAAAGAGTTCAAAGTAGCTGCATCTTTTGGACATGTAAGAGACCTTCCAGTGAAGAACGGTTCTGTTGATCCAGATAATGATTTTGCTATAAAGTATGAGATTATCAAAAAAGCAGAAAAGTATGTAAAAGAGTTAGTTAAGGAAGCGAGTAAGACATCGGATATATACCTTGCAACAGATCCAGATAGAGAAGGAGAAGCAATAGCCTGGAATGTAGTAGAAGCATTAAAAGAAAGAAAAGCAATCAATAACAAAAGCAACATTCATAGAGTAGTTCTTAACGAAATAACAAAAATGGCGGTGCAAGAGGCTATCAAGAATCCACGCAAAATAAATATGGACTTAGTGCGTGCACAGCAAGCACGTAGAGCTTTGGATTATCTAGTTGGATTTAGCTTATCACCACTTCTATGGACGAAATTATCGGGAAGCAAATCTGCGGGAAGAGTGCAATCTGTTGCACTTAAGCTTATATGCGAACGAGAAGATGAAATTAACAAATTTATACCACAAGAATACTGGAGCATAAAGGCAGAAATGCAAAATAGCAAAGACAAAACATTTTTTACTATGCTGAGCTACTATGACAATAAAAAGCTAGAAAAATTTGATATTAAGAATCAAGAAGAAGCAAAAAACTTAGTAAGAGATATTGAATCAAAACAATACGCTATAAGAACAGTAGAGCACAAGCAAGTTAAGAGAAGTCCTCTGCCTCCATTTATTACTTCAAGTCTTCAGCAAGATGCAGTAAATAAGCTGCATTTTAATGTGAAAAATGTTATGCGCATAGCACAAAACTTGTACGAAGGTATCGATATTGGCGGTGAGACTATAGGACTGATAACTTATATGCGTACGGATGGATTCTACCTTGCGGATGAGGCTATAATCTCAATTAGAGAGTTGATTAAATCATTGTATGGCAACAAATATTTACCAAAGTCCCCCCGCCAATATGTAAAAAAGGTCAAAAACGCTCAGGAAGCACATGAAGCAATTCGCCCAACCGACATAAATAGAACGCCGGATAGCATTAAGAGCTATTTAACCCCAGAACAATTTAAATTATATGATTTGATTTGGAAAAGAACCATTATAAGTCAGATGAAATCAGCGATCATCGATCAGGTGGCAGTTGAGATTAGCTCTACTGATAAGAAAATAATTTTACGAGCTAGTGGATCAAACATATTTTTTGATGGTTTCTATAAAGTTTATAATGATAATATAGATATTGAGGATGAAGGCCTTCTAGCTACCATGAAAGAAGGTGAGACATGCAAGTTGATTTCTGTTGACCTAAAACAACATTTTACTCAACCGCCACTACGTTACAGTGAAGCAAGTATCGTAAAAAAAATGGAGGAAATCGGCATAGGACGTCCATCAACTTATGCGATAATTATTTCTGTACTGCAGGACCGTAAGTACGTTGCAATGAATAACAAAAGATTTATTCCAAGCAGCCGCGGTAAAATCGTTACCATATTTTTAGAAACTTTCTTTCAGAATTGCATAGAATATAATTT
			TACAGCACAAATGGAAGAAAAGCTTGATTTAATCTCGAATGGACGTGCAGATTGGAAAAAAGAACTAAGCTATTTCTGGATACCATTTTTTAACCTTGTAAATTCTGTTAAACAAATGACACATGATGAAATTTTCGATGGCATTCACGCCCTGGTAGTTGATTGGTTCTGTTCTGAAGAAGAAAAGGAAGAAATAGATAAAAAATGTTCTAATTGTTCTGATGGCTCATTGAAATTGAACTTTGGAAAAGCTGGAGTGTTTCTTGGATGTTCTAACTACCCTATATGTAATCATACAAAAAAAATTACTGGTAGCAATGACAATTTAGAATACCCAAAAAGTTTAGGTATAGATAATGTGACAGGGCAAGAAGTGGTAATTAAAAAAGGTCCTTTCGGATTTTATTTAGAATTCAATAATGAGTCAGAAAAGAAAAAAACGAGGTCTATACCAAAAGACATAAATATTAATGATATTGATCTAATCACCGCAACACAGTTACTTTCCTTGCCAAAAGTAATTGGAGAACACCCAAACACTGGAAAAGAAGTAAAAATGGGCCTTGGACGATTCGGGTACTATATCTTCCATGATGGTAAATACTTCTCTCTTAAAAAGAACTTAAAAGAAGTATTGGAAACGCAGTTGAATGAAGCTGTACAAATTATAGCAAACAGCCCACAAAAAGAGCTAAAATCTCTCGGGCTTAATGAAAATGGAAAAGAAGTTCTCATTCACAATGGTAGGTACGGATTTTATATAAAGAGTGGTAAAACAAAAGTCGCTTTAGGCAAGAATGCAGATATTGAAGGCATAGACCTGAAGAAGGCCTTAGATTTGATTAAGAATAAAAAGTAAATATTTAAAGAGTATACGTTCACAGTTCTTCATAAAAAGAATTAAAATATCAAATTTTTAATTAAAAATAATTATCAATTATTAATATATATAAAAGTTAAATTACGTTAAATGGTATCAGAAGCTATGACTTATAAAACCTTAAAGGAGTATCCTGATAATAAAAATAGACCAGTAAATTACGAGCATTTAATAGGTTAACATACTGAAAAGGCAATTGAAAGAAACAATAATTACCTTGAGGAAAGAAACATTTTTTCCTCGATAGGGAAAAAATAATTAACTTAATATTAAAACCTACTAAAAATATAATGCATGGCGGTAATTCAACATCAAAGAATATCTATGGATACCATGCAATTTCACAATGGATATAAAAAAAGGAAAACAACGCAATATGTCCATATACTAAAAAATCGATAAAAAAGTTTTATCCGCTTAGAAAAAAGCAAGCCTAAATAATACAACCTAAATTATAGGAGTATCCAATAAAGATTGAGGTAGATTATTAGACAATAATAAAAAAGAATTGATGAAGCAAAAAACTTTCTCAAATCTATTTGAGCAATTGAGAATAATTATTCTAATCATGCCCAATACCTAAAACCTAAATAATAGCGCTAATGTTAATAGCAAACAGAGGGGTCTACACCATTGTAAGATACTACCTTTGGCAGAAATGTACTATCTCTTCACAGAGTATCCATATGAATATTAAATAGGGTGAGAAAAAACTGCGTTGCATTATGCTGCTTTTTCCAATAAGCCTAATATAGTAAAACTTCTTTTCAAAGCAGTAGCTAAATAATATAAAAGATAATAATAGAACAAAAATTGCTTTCTCTGCTAAGAATAAGGAAATAATTAGCGCGGCCTGCCAGCTAGATATACCTTTCTATGTTAGAATCAGCTTTTAGCACTTTTTTCAAGCTCTTTACGTAAAGTGATTTAACGTGCAACTGAGGTTCTGATATACTCCAATAATGTACCAGTAATGGTGTAGATGAAAATTATCCTACCCTTTGAAATACATTTAACCCCAATTTTGGGTTTACCAAAGAAGATACAGAAAACAGAAATACCTCATCACAGAAACTTTCTTCTAATCATGAAGTTCACAATCAGAACAAATCACCTGACC
			ACGTGAGACTGATTTTAGCCCACTCGTTAAAACTCGATTTGAGCAGAACATACATTTTATTTTGTCACTCGGAATAAGTGAGCTATTAACAGCAATTCTATCATCAAAAACAAAACATTCACCTTCCCAATTATCATTCTTATTATGGGTCTTTTCAAGATAAGAAAGAATACCACCCTTAAGATGGTACACATTGTTAAACCCAAGTTCTTTCATATATGCCGTAGATTTTTCACATCTAACTCCACCTGTACAATACATAGCTATTTTCAGATCTTTGTTCTTAAAGAAAGACTTTGCCCACTGAGGAAACTCACGAAAATATTGAGTATCTGGGTCGATTGCATCTTTAAACTTACCTAATTTTACTTCATACTTATTTCGTGTGTCTATCACTAAGACATCAGGTTGAGAGATAAAATCATCCCAATGCTCTGGATCAATATACTTACCTCTAAGAGAAATATCAAGATTACCTATACCGAAGTTTATAATTTCTCTTTTTAACCTTACTTTCATCTTATTAAACGGTTGAAATTCTGCTGGACTTTCTTTCCACATAAGGTTTTTTAACCTGTAATCAGAACGTAGAAAATCAAACATTTTATCAATTGCATTTCTTTCACCAGATATAGTTGCGTTGATTCCCTCTTCTGCAAGAAGAATAGTACCCTTTAATTTAAGGTCGCTGCATACAGCTTTTATTGTATCTTTCATGTCATAGTAATTAGAAAGTTCTACAAAGTGATAAAAAGTTGCAACAACAAAACTCATAACTATTAATCCACAAATTTAAAGCATAATATATAAAGTTACAAAAGCATTCAATAGATCTTCTCTGGATATCTTTAGTTTTTGTATATAACATTTTAATATTAAGCGTGAATTGAATTTAATGCCTTTAAGAATATTTAAAAATATATGCTTATTTCTAGTAAGCATACTATTTATTTGTCCTATATTATCATTAATATCAATCCTACTTACAGAATCAGCAAATTCCGTGTGGGTCATCAGTACACTTTTCCCTGAATACATACTAAATACATTAATTTTAATAATAGGAGTTGGAAGTGTATCTTTTATATTTGGAGTAGTGCCGGCCTGGCTAACTACTTTTTTTTCATTTCCCGGAAGTAGACTTTTTGAAGTTGCTTTATTTTTTCCAACATCAATTCCTGGATATATAGTATCGTTTGTTTACGTCAATACGCTGGAGTTTTCAGGTCCAATACAAAGTTTGTTAAGAGAAATTTTTCACTGGAACAAAGGCGATTATTGGTTTCCCGAAATTAAATCTTTAGGTGGTGGGATATTGGTGATGGGATTCAGTTTGTATCCATACGTTTACATACTAGTCCGCTCAAATCTAAAAAATGTTAGCAACTCAGTTACTATTGCATCAACACTTGGAGTTTCCTCATTACAGAGCCTATTTTCCATCATAATACCCTCTATAAGCCCATCAATTATAGGTGGACTATTTTTAGTATTAATGGAAGTGATTACAGACTTTGGTACACCACAGTTTCTTGCAATTGACACTTTCACCACAGGAGTATATCGCACTTGGTTTTTATTACATGATAAATATTCAGCAACTATTTTAGCAATTGCAGAATTGACCTTCATTATAGTACTAACAACTATTAAAAAAATCCTACAAAAAAGGAGAATATCCTATTCTACAATCAATACTAATGCAGACTACCACAATAAGCGAAGTATAAGCGGTACCTTACCATTGATTTTTGCCTACATCATATGTGTACTGCCAATATTAATAGGCTTCATTTTTCCAATTATTCCACTCATATATTGGAGTATAGAAAATGGATTTCTCATATATGAGTCAAAATTCTATAACATAATAGCAAACAGTTTTAGTTTATCATTTATTACTGCACTAATCTCAATTAACATCGCAATAATGATCGGGTATACGGCACGAAAAAATAGGGTAATTAATAGTATCGCACGTCTCATTTCTTTAGGTTATG
			CAATTCCAAACGCAATTATTGCGATTAGTATAATAATATTTTTAAGCAAAATATCTTCTTTTGCTACTCAATATATTAAGGAAATTAGTTTAGTAGGAACCATTGGCGCTTTAATTTACTCATATTTATTTCGTTTTTTTGCTATATCTTTTAGAGCAATTGAGTCAGGACTCAAAAAAACGCCAAACGAAATTGAGTGGACTGCACACGCTATGGGTCATGGACCTATCTCCACATGTTTAAATATTCATATTCCTCTCATCAAAAAAAGTATAATATCAGGATTTTTACTCGTATTCATGGATACTATTAAAGAACTCACAGCAACACTCATTATAAGACCATTTAACTTTGAGACTATATCAACTAGAATATTTGAGCTTGTAAGCGATGAACGTTACAGAGAAGCTGCCCCATTTTCTTTGATGATAGTTATAATAGGTTTAATCTCTATAATAATTTTGTTTAAGCTTGATGATGAAAACAAAAAATAAAACTTTTTGCAGAAATTAATAGCCACTTAATGTGGTCTAGTATTTATATATGGGCTATCCAAAGAAAAAGGTGGTATAATAACCTCAAAAGTTTTTGTGCTTTCTTCATTTAGAAACTCATACTTACCCTGCATTATTCCAGATGGTGCATTTAGATACGTTCCGCTTGTGTACTTAAATACTTCTCCAGGTTTAATCACAGGCTGCTCTCCAATAACACCAACACCTGCAATTTCATTCACCTTTCCTTTATAATCTATTATTTGCCAATGGCGGCTTAGCAATTGAATAGCTGATGATCCTTTATTTTTTATCTTAACATTATACATCCACACATAGCAGTTTTCATAAGGGATCGATTGTTCCTCAATATAAACTGGTAGAACTGTCACTTCAACAGAATTAGTAGTAAGCGTATATTCTAGAGTCATTATTGCAATAGAGAAAACAATACTTTAGTTGTACACTATTCTCATGGATTCTTCAAGCATATTGTCGTATTCTAATTAGCAGTATAATATGAACAGATGCTTAGCAAAAGGATGATAGGAATAATAGGTAGTGGACAGCTAGGTAAAATGATTGCTATCGCTGCAACAAAGCTTGGACAAAAAATACATATTTTTGCCAATGCTAAGGATGATCCAGCCTGCTTTGTTGCTAATAACTTAACGGTAGCAAGCTTATCCAACAAAAAGGCGCTTGAATCTTTTGCACGTAATGTAGATTTAGTTACTATTGAATCTGAAAATATTCCATGTGATGCAGTTGATATTATATCTCAATATGTAAAGTTTTATCCTAGTAAAAAAGCACTATATATTTCACAAAACAGACTTAGAGAAAAAGACTTTATTAGAGATTTAGGTATAAAAACTGCTGATTATAAAAGCATACAAAATTATGATGAGATGTTAGAAAGCAGAAGCACTTTTGCCTATCCAATAAGGATAAAAACGACAGAAATGGGTTATGACGGAAAAGGACAATTTGTAATCAAAAACGACTCTGAAGTAAAGCAATTTGCTTCTTTTGATTGGAAGAAACAATATATTTTTGAAGCAAGTATTGACTTAATAAAAGAGGTTTCAATAGTCATTGCGAGAGATAGAAAAGGTAAAATGGCTCTTTTCCCTATAGCAGAGAATCATCATGTTAATGGGATACTCGATACTTCAATTGTACCAGCTAAAATAGACAACAAGTTAACTCAAGAGGTACAACAAGTCGCAAGAAAAATAGCACATGCACTTGATATAATAGGAATTCTAGCTATTGAATTTTTCATTACCAAAAATAATGAGCTGCTAGTTAACGAACTTGCTCCAAGGCCTCATAATTCTTGCCACTGGAGCTTAGATGCATGTAACATTAGTCAGTTTGAGCAGCTAGTCAGAGTGATATGCGGATTGCCTATGCAAGAAATAGTATTGCGCTTTCCTTGCATGACAAAAAACATAATAGGTAATAATATATACTATTCTAATAGGTATTTGAGCGATAAAA
			AAGCTAGTTTAACCATATACGGGAAAAAAGAGGTTAGAGATAAGCGTAAAATGGGACATGTTAATATAGATTTAAGTTATTAATTTATAAGTATTCCTTAGTTAAAATCTCTAGAATCTGCACTATATTTAGTGCTGCACCTTTGCGCAAGTTGTCAGCTACTATCCACATATTTAATCCATGTCTGACAGTGTTGTCTTGCCTAATACGTGATATGTATACTGCATCTTCCTGTACTACATCAATTTGAGTTGTATATTCGCCATCTTCACGCCTATCGTGCACTAAAATTCCATTATTCTCAGCCTTACTGAGTATTTCACGAGCTTGCTCCTCAGTTATGTGTTGATTAAACTCAACATGTGCTGCTATAGCATGACCAATAAAAACAGGCACCCTGACGCAAGTTGCAGTTACTTTTATATCTTCACCTAAAATTTTTTTTGTCTCCTCTTGCATTTTCCATTCCTCTTTTGTAGAACCATTTTTCATAAACTCTCCTATTTGAGGAATGCAATTAAATGCTATCTGCTTAGGAAATATCTCGGGTTTTTTAGTTTCGTTCATGAATATTTTTTTTGTCTGATTATAAAGTTCATCCATTGCTGCCTTACCTGCACCAGAAGTTGATTGATAAGTTGAAGCAACAATCCTTTTTATTTTTGCTTTTTGGTGTAATAGATGTAATACTAACAGCATCTGTATTACAGTACAATTTGGATTAGATATTATGTTGTGATTTTTATATTCTGCGATTTTTTCCTTATTAACCTCCGGAATGATCAGTGGTATGCCTTCCTTCATTCTAAAGTGAGAGCCGTTATCTATTACAATGCACCCTGCCTTTGTTGCAACTGGTACGTACTTTTCAGAAACATAATATCCAGCGCAAAAAATAGCTACATTAACCCCAACAAAGTCATAGCCTTCAAGGCATGAAACAGTCAATTCTTCATCACAAAAACTTACCTTTTTTCCTTCTGATTTTTTAGACGCAAATGCAATAATAAAATCTATTGAAAATTTTTTTTTGTCCTGAAACTCAGCTAGTATACTTAGTACCTCACGTCCTACTCTTCCGGTTGCTCCAACAACAGCAATCTTATGTTTCATACAGATAAACCTCTAACTTTAAATGCATATTACATTCTTACTAATAAAGTTTACAATTATTTTAATATCTTTACCTTGAAACTAACTATAACTTAGTTATTATTACACAATATTAATAATATTACACAATAAAGCGAGAGATGAATAAAGGATATAATGAAACTAAGGTAAAATCTATATCAGCTATACCTCAAAAAACTAAAAAAATTAATGAATCAAGAATCCAAAACGCTCTTTTGCAAAAAAAATATAAGACAAATTTTAACGATAGAAAGTATGCTATAAAAATTATTAAAACACAGCTTGCAAAAATAGAACAACAACCTTCAAAACCAAGAGGCTTCTCAAAATCAATACCAGTAATAAGAAAGTTTTTAGCAAAAATTTCTACACCTAAAAGAAAAATATACAAACTAAGATTACAAACAGATCACTTCAGTAAAGCAAAAAATGAGACTCACATAAATAATAAATACATAGAAGAAGTAGGC-----------------------------------------------------------ATCGATCATTTAAAGTTCTAGCTATCAAATTGTACAGAAACTTTACGATACCAAAATAAGTAAAGAGGTATACCACTTACAGTAAATAAGCTTGAGATTAGCAAAGTGTTCACAGGAGTCTCATGTATCACCCAACAACAAAAAGTTGTTGCTACGATGCCGATTAAAAGTTTGTAATAATTTCTTTTCTCTATAATAATCTTTAGAAAAGCAAGGCTGCATGTAAGGTAAACAAGTAAAAACGAAACTACAGAAAAATCAATAATTGATGTAATTTGCTTAGCAAAATCGTTGCTTGAAGTAAGAATTAGCAAAATTGCAGTTCCAACTGAGCTAA
			TTATTACTGCCAAAAAAGGAGAACCATGCTTATTCTTTTTAGCAAAAAATTGTGGCATAAGTTTATCTTCTGCAAGACCAAAAGCAACTTGTCCACTGGATAAAACCCATGCGTTTAAACTACCGACACAGAAAATAAATGCAATTATAGAAATAATCAAATGCCAATTCCCAGAAAACATAATTTTTATTGCATCAGCATACGGCGCTTTTGAATTTGCTAAATCATTGCCATTAATTAATCCCATAATTGTAAAACAATTAATAAAATATATAATAGCAACACAGATTGTACCAAGTACTACAGCTTTTGGTATGGTTTTAGCTGGATTATCTACTGATCCTGCAGGTGCTGTTGCCAATTCAACTCCAATAAAACACCATAAAGTCAGAAGTGTAGAACGTGCAAGAATTTGTGATATCGTAAGATTTGAGATTTTTTCACTTATTATAAAGTTGTTTCTATCGAAAAAAAATAACGCTGCCACAGGTATTACAAGCAACACAGAAACTTTTATAACTGTAATCAGAAGCTCAACACATCCAGCAGTAGTTATTTCCCTTAAATTCACTAACGTAATAATTGCGAGCAATAGCAACTCTAAAAGCAAACGTATATTTTGAATATCCTTATAAAAAAGTGGTGTAAGATAACCGACACCTACAATCACTAGAGCTGTTGTACTAACCCAGGAGATTAACCAATAAGTCCAACCAACAAAAAAGGCTACTGTGGGACCAAAAGCATGTTTTACATAAACGTGAGGACCTCCAGTCTCTGGAAACTTTGTACATAGTGTAGCAAATACTAAAGCGAGAGACACAGCACCAGCTCCTGATATTAGCCAACTTATGAGGCTATAAATACCGTATGGGGCAATGCTAATCGGAAGCATAAAAACTCCAGAGCCAATCTGACTACTAATAACTAAAGCAAAAACAGTTAAGAAACCTATTTTATTTGACACAATGCTCCTTGATTCCATTAAAAATGGTCCCCTTATAGACTTGCGGTACCAAAATAAATAAATAAGTGTGCCACTTAAGGGGAATAAATTTGACATTAACAATGTACTGATAGGAATTTCATATATTATCCAACAACAAAAAAGTATAGTCACGCTTCCAATCAGTAACTTGTAATATATTTTCTCTTGCATAGCAATCTTAAGAAAGGCAAAACTAGATACCAAGTAGATAAATAAGAACGAAACCATAGAGATATTAATCATTGAAGTTACTTGCTCAGCAAAATTTTTGTTTGATGTTAGAACAAGCAAAACTAGCACTCCTAAAGTACTAAGTATTATTCCATAAAAAGGAGCATTGTACTTATTTCTTTTAGCAAAGAGCTTTGGCATTAACTTATCTTTTGCAAGACCTAAGGTAACTTGTCCATCAGTCAAGAACGAAGTATTTAAGTTACTTACAGAAACAATAAAAGCAACAACAGAAGCTATTACATGCCAATTACCTGGAAACATAATTTTTACTGCATCAACATATGGTGCCCTTGAATCAGCTAGTTCACTACCACTTATTAGTCCCATAATTGCAAAATTATTAATAAAATATATAATAGCAACACAGATTGTACCAAGTACTATGGCTCTTGGTATTGTCTTAGCTGGATTATCAACAGATCCTGCAGATGCTGTTGCTGATTCAAGTCCAATGAAACACCAGAGAGCAAGAAGTGTAGAATGAGCAAGAATCTGCGATGTTGTAAAATTTGATACCTCCTCACTTATTATAAAGTTATTTCTATCAAAAAAAAACAACGCTACCACAGGTATTACAAGCAGCACAACAATTTTAATGACGGTTAATAAAAGTTCAACACGCCCAACAGTATTTACCCCTCTCAAGTTTATTAGCATAATAGCTAAAACTAATGCCATCTCTAAAAGCAAACGTATATTTTGTATATTATCATGAAAAAGAGGAGCTAGATATCCGACACTTGCAATTGTTACAGCTGTTGAACTAATCCATGAGCTT
			ATCCAATACGTCCAACCAACAAAAAAAGCCACTGTAGAACCAAAGGCATGTTTTACATAAACATGAGGACCACCAGTTCTTGGAAATTTTGCACAGAGCAAAGCAAAAACCAAAGCAAGAGATATAGCGCCAAATCCCGATATTATCGAGCTTATAGGACTATACATGCCATATGGAGCTAGGCTAATTGGAAGCATGAAAATTCCCGAGCCAATTTGACTACTGACAACTAAGGCAAAGATAGCCAAAAAACCCATTTTATCTGACACAATGTTTTCTGATTTTAGTAAATAGATTAACAATTTCTGCCGTCCGCGCAAGTCATTCTGTTGCTCAGTAGCTGGTTCATGTTTATGCTTTTCTATTAAATAATCAAACTCAGCAAAAAATTTATTTGCAAGCAGTGTAAAAGTGCACACTTAATTTCATCTTCATGTAGGAAATCTTATTGTTTAGGATTCTAGATACTCAACTTTTGCTCTTCAGCTGAGAACCACCTGACTATCAATAACTTTTACACTTATCACAATAATCAGAGTTTAGTAAGCAAGATGTACTTTACATTAAATCTAATATTTTAAACTAAACACTTTCAGTAATACCACCTGACATAACTGAAACCTTTGTGCCTTTACTTATTCTTAAGTAGTCTATTAGCTCATCAACCAATATATTCGCGGGAGCAGAGAGGATACCCCCCTCTACGGTAATTCCTACCCTCTTTCTATGCCCTGTAACCAATTTTTATTCACATAGCTGTAGTTATCAATCAAACAAGCTCTCCTTCCTCTCGCAGTACACAGATCTAATAAGCGGTTTGTGTGACGTAAGATAAATTATCTAGATCATTAACCTTTAAATCGCGTACATCTTCTATGGTTTACACTAAAGCAATAGGATTTTTACTCTTCCTCTAATTTCCTTAGCCTCTGGGTAAGTTTCATGCCTAATCAGAATTAATTCTTTACATTATCCTCATACCTTTTTACTTCTTTGTGCACTTTATTAACTAGGGGACATGTTGCGCCAATCACTTAAATACCCTTTTTTTTCGCCTCCTCTTCTACATTTTTTGCACTCAGTATGCACTGAAAATCAATATTCTACTATATTTATCAATATCCTCAACACTACTTATAAAAAACTACCCCTTGTCTCTTAAAAAGTTCTTTACTATATATTTGTTGTGAACAATTTAATGTAGAACATAAACTCGGCGCTCGTTTTTATATTTTTTTTAAAAAATAGCCTAATATAGCTACAGCTCTTTTAACTTCTGCACAAAACCCGCGCGGTTCAGATAAAATAATTCTCACTTTTTCCAAATTAGATTGGTATGCAAGCAAATATTGCTTAAAAACAAGCTCTGCTCATCATATCTTATAGCACCATCATTTGTATTTTATATAATAGTCATTTTTCGCATATTTTCTTTGACGTTTAATCAGTTTGATACTACAGAAGATTTAAGAAAGAGCACTCTCCAAAACGAACAGATAGACCAACATTATATATACCAAAGTAGA---------------------------------------------------------------------------------------------------AGATAAAAAGGTACTCAATCTCAAAGAAGGTATTGATAACAAAAAATACCGATGTGCATAGATGATAAAAACATTGCTAGAGTTAAAGCATATGTAAATAAAACTAAATCGCAGTGCTTACGTACAGTTATAAAATAGCTGTAACTGCCTACGCATATTGTATAAACCGTAGCCACAGTAGAGACAACAATGGGATATTTTACAACGTAATTTTAATATTGAATAAAGGAAAAGTATTAGAGAACAGACTATTACAAGAAGCTACTTCCAGTAGTAAGATAAGAAAATTACTAAGTACAACAGTAACAGATTAGAACAGACAGAAAAGCAAACATAAAAGTATATTTGATAAAAAGTAAGATTGATCAGCAGAAA
			AACAAAGTAAACATAACAAAGATGCAAATATAGCACCATCTATAAAAGAGTTAACTATGCTTGACTTAAGATACACAGTACTAATTTTCATTAATGAGCTTCATAATATACACACATCGGAGTAATGACCGCTTGCACATATAGCTAAAAATGCTATAAATAAAATAGCACCTATATTTAAATATCACACCTGAGATGTAAACTGTATTTTCTTTATCAAAAAATTCAGTCTATAATCTTGTTTATCCTTATTGATACAAAGAAATCCATCTTCTGTTATTTTGCAGTTTTCAGGAGCAATATCTAAATTGATTTTTTTACCACTTTCGTCCATACTAAAACGAACTCTTGGCTCAGAAAAGTTAATTACGTCAATTCCAACTTTCCTTGTTGCCTTTCCATCTAGAGAAATCAAATCAAACTCCCAAATATTATTCGGATCTATATTTCCCGTATAATAATTACACTTACCGCTCGTACAGTATGAACTTTCAACTACATAACCTTCACTAGGAACATCCACAAGAAAATCCCACAAATCACCTGACATATAGACCACCTTTACACTTACTATTTAAAAAAACTATGTATATTTTTAAGTACATTTAGCTATAATACACCCCAAAACATAAAATTCAACAACTAGTTGTTGCGTAAGAAATCTAAGCAGCTACTTAATTCCTTTTGTTAACTTTTTTACCATACCATCAATCATGTGCTTTATTCCTTGATATACAGAATACGTACCTTCGTCACTACGTATATAAGCAGAGCAGGAAAATACATTATGCTCTTCATCTTCTATTGATAATTCTGTATCACACTTTATATGCTCACCACCTAGCTTTTCTATCAATTTCTCCCTGTCATCTCCTATTGTTACCTTAATTCTATTCTTTTCCTTACCAATCCTACTACTTAAAATAAAAACAATTATTGCTGGAGATATACATATTGCTCCTATTGGTTTTTTTGTAATAAAAAACTCAGAAACTAATCTTTCAAATTCAGGTAGTACTGTTACCGCATCTCTGTTTTCACCCAAATTAGACAAATTCCTCGCAACCCCATATCCACCAGGTACAACTAACATGTCAAAATCTTCAGCTTTTGCTTCTTTTAGGTCATATATTTCCCCTCTCGTGATTCTTGCTGCTTCTACAAGTACATTCCTTTTTTCTTTCACTGCTTCTTTTGCTTTATGGTCCATGACCTGTGTAACATCAATATCAGGCGCAAAACATTTAACCTCAACTTCCTGTTGATCAAGAACCAGCAGACTTAAGACACCTTCCCTTATTTCAGTACCGTCAAGGTGACCACACCCTGACAAAACCACAGCAGCTTTTAATTTTTTCTCACTCATAGAATCCCTTATCTCCATATAATCTAGGTATTGTAATACAAATTCTATATTTGGAAAGAGGTAATTATTTTATATCAATTCAAATATAATTGATAATTATTATGTATAATTAGTTATATTTATAACTAACAGAAACTAAATATGGTACAAGGTGACATAACAGATACTGGCAACAATGAGTACTTCACCCAAGATTCAATTAAATTAATTTAAAGAAATAACAGTTTAAAAGAAGAAACAAAAAAACTTCTGAATAGAATACAGACCTAAAAGATTTAGCTTTAACTAAAGCGAAAGATATAATTAATTTATTAAGCAATAATAAAAGTGATGGGTTCTTAAAAACTATATTAGAAGAACCATCAGAAAAAGAAAAACTCAAAAAACTAGCTAAATAAGTTGATAAAGATCAGACAATGATTAGAAAAACTCAAAATTTTAAAGTATAACCGATGATTGTTAATTCAAAAAAACTATTGAGAAAGCAACATAAAGCAGCATTTATAACACTGATAAGCACATTAATAGTTTATTTTAGCAATAAGAAAAAAATAACTGATGTTATTACTTAGATAGTGAAGCACACAGTATTTAGCAAGATTGTTTTAACAATAGCACTATAGAACTGTATTAG
			GTTAGTTACATATAAACATAAAGACGAAATAAAAGAAGAAGCAATTAACAGAGGAAAAAAAACTAAACATTTTATAGAGAAAATATACTTGATAAAATTCCTAAAGCTGAAACTTAAAAAATAGAGAATTATTTTAATCAATTATATAAAGATGTGTAGTCAGAATGGTAAAAATAATAGACATGTTTCAAATAAAAAGCAACAGTTAATTATAAAATGGGCTAACAAAGGATGAAACTATTCAAAGTTCTTCAGAAAAGGATATGAAAAGGCTAACGAAAAAGTGAAATGAAGGGCATCCAAATTTTCTTAGGTAGGTATCCAAGTTCCGAGGAAGTATAGAGATATAGCGAAAAGCATCAGCCTTAAATAACCTTGTTACGTAAGCTATTAATAATACAATTTTTTTGAAAAAAGTTGCTCTACTTCCTACCTAGCATGTCTATTAAATCAGATTCTTTGAGTTTACTGTAATCAACTTTACCAAATTTATTAACTATTGCGTTTATTTGATCATATTGCTTAATCAAAAGATTGATGTCCATTACATTCGTTCCAGACCCTTTGGCAATTCTAAGTCTTCTCTTACCATTTAAAATATCTGGATCTCGTTTTTCTTTTTTAGTCATCGAATTTATAATAGCTATGTATTTTTTCACTCTGCCATCATCTGGTATTCCACTGCCTAATTTTTTTGTGAACGAGCTTGGGATGAATCTAATTATATTGCTGATACCATCCATTTTTTTTAGGGTTTTTAGCATCCTTATCAAGTCATTTAAGTCAAATCTACCTTTTTTTATTTTCTCTTGCAGTTTATTAATTTCTTCCTGACCAACTATCTCAGCAGCTCTTTCAACCAACGAAACAACGTCACCCATGTCAAGTATTCTTCTTGCTATTCTATCAGGATAAAAGTCGTCAAGGTCGCTTAATTTTTCACCACAAGCAATAAACTTAATTGGGCAATTAGTTATCATTCTCATAGAAAGGGCGGCACCACCACGGGCATCACCGTCAACACGTGTAAGAACAATACCAGTTACACCTATTCTCTCATTGAATGATTTGACAATATTCACTGCATCTTGGCCAATCATTGCATCAGCCACTAAAATAACTTCTGTAGGTGAAGTTATTTCCTTTATAGCTTTCAACTCATTCATCATATTGTTGTCGATATGAAGCCTACCTGCAGTATCTAATATCAACACATCATAATTACCGTTTTTTGCCGCCGCCAGTGCTCTTTTTGTAATTGCAATAGGCCCCTCACCCACTACTGTAGGCAAAGTTTGTACGTCTATTTGTTTTCCAAGCACTTCAAGCTGTTTCTGGGCAGCAGGCCTGTAAACGTCTAAAGAAACAAGCATTATTTTTTTCTTTTGTCTTTTTAGCTTTAAAGCAAGCTTCCCTGAAGTAGTTGTCTTACCTGCACCCTGTAAACCTACTATCATGATTACAGCGGGAGGCTTAACTGCTAGATTTAATTCGCTTTTCTTTGATCCAAGAATTGCAACCAAATTATCTTTCACAATTTTAATTATCATTTGCACTGGAGAAACACTTTTTATAACTTGCTCCCCTACTACTTTATCTTTAATATCACTAATAAATCTTTTAATAACTTCAAGAGAAACATCAGCTTCAATTAGGGCTATGCGTACCTCACGCATAGCAAGATTAAAATCATCCTCAGAAATGATTGATTTCCCTTTAAGCTTATTAAATACAGAATTTAAATTTTCAGTTAATGATTTAAACATAATAGCATTAGTAGAACACTCATTAAAAAAAGAGAAAAAGCAGAAACAAAACTCACTGAGTTACAATTTAGCACTTCTTTGAGTTTAGTAGCACTATTAAAGCATAAACCAATAAGTGAATTAGTCAAGTTTTGCAGCATGCTAGCAGATGTTTTCTTTACCTTAAAAACTAATTTATTAAGCAATAGAACAATATAGGGCATAAGAGCTCTGAAAGTCCAATCGACATCCATT
			TTAAAATTCATTCTTGGCAAAAAGAACTTATGCAAAGGAATAAACAACAAGGTGGTATATAATAGTAAATTAAATTGCGACCAAATATTCTCTGTGTTATATACAAAGTTAAAGATCAAAGGTTTATTGTAAATAGGCAAGTAAGGATTACCAGTGATCACACACATAAACGCTAAAATAGTCATTGCTATTTTACTATCCCTTTTTCCCGAAAGTTTCAACTTGCTTTTAGCAACAAATGTATAATAGAGAAACTTAAGCCCCACACTTAAATAAAGTGATAAATTCAGAGCTTTGTACAAATTTTTGTACAACTCTAAATTAGTACCATTCATTTCAATTTCAGCTACAATACATGACTTACTAATAAACCCAGCAGTTCCAGGAAATCCAGCCATTGTAAGTACTGCAATTAAAGCACACATACTTTCGGCTGATATAAGTTTGCTCAATCCACTGAAACTAACCATTTTTGTTTGTGAAATAACTGAATTAGCAACTACAAATAGTAATGACTGGTAACCAAGAGAGAAGATTATGTGCAGCGTTAAAATCGGTACTGCTTTTTCCGAAGAGCTAAGCAAGCTTCCTGCAATAATAAGTAAACCCATCTGCCCTATAACACCGTAACATAAAAATCTACGAATATTTTGTTCGAGAGAGGCAAATATAATGCTATAAATTACAGTTATAGAACCCAAAAACGCCAAAGTTTCAGTATGCATGATACAAGCGTGCAAAAGCATAGCTAAAAAAGAAACTTGAGTAGTAAATAAAGAAAGATATGCAGTACCATGTAACGATGTAGCAGGGTATGCATCAACAACCCAAAACGAGAAAGGGAAACAAGCACAATTTATTAGTAAACCTATTATTACTAGATTAGAACTTTGAATTGCCAATCCTGCTGTTAACATAACTCCAGCAAAAAAGTGTATACAAGCATATCTTACCGCAGGCTCATTATCTTTACTACCAGCAATAATAAAAGATCCACTAATGGCCATTAATTCACAAAATATGATAACCAATATTACCTGCTTAGATAATATTACACACAATGAACTAACAGTGTAAGCAAATGAAGATAGCATCTCTGAAAAGCTCAAGTTACTTGCTGGTAGAACAACGAGAAATGCAGTTAACAAAAAAGATATTAATATGACGCGAAAAGATAAATTAAAATTTAGAACTGGATGAGACAAGTTTAATGTTGCACCCAACCTTTCAGGTAGCATTAGTACTATACTTATTAATATAGCTAGAAGAAGTAACAGTGAAAGTTTGTAAAACTGCACGATGATCTAAGCTAACATGGTTTATTATATCTAAATGAATAGACAAAAACCAATCTTTATGCAATCACCTTTTAACTACTAATTAAACTAACTATCATATAATTATATTAGAGTTATAGAAAACCGGTCAGATTAGATCTAATCTAACCGGCAGTTTTAATAGTGAGGGAAGCTTCACTATAACATGTTCACTCTATAGTACTATACTCGTGCGTAATTCATTTTAAATTTATGCACGAGAATTAGTAAATTATTTACTTTCTAAAACAAAGTTTAGTATTGCCCTTTTATCACTAGCGTAAAGTCAACTATTTTCTTAACTTTACGTTATCTATATTAAAATGGTTATTGCAATATAAAGTTACCAATAATACACGTGTGCTAAAATAATAGGTGAAGAAGTACTGAGTAATAGCAAGTCTGATAATTGTGCCATTCCAACTAGCACTAGA-----------------------------------------ATGTTCTAAGGGACTATACAGAATACTGACGTTTCTTTACATTTCTACCGTCAACCCAGACAGATAACCATATTACACTCATCTAACATACTTAATACCCTACTATGAAAAAATAGCCTTACTATAAGTCTTCCACATAACAACATTTACGCAGTTAACACTTATCAACGCCAGAAAGAAAATTTCCTTTTTTGCACTACTCTCAGCTA
			TAATATCTATTCTATTACCTTCTTTATCTCTTGCTGAAAATGCACTATTACCCTCGCTTAGTAATATTGTTACTTTGGAAAGATAAGTACTAAGTAATATATCATAATATTATCTTAATAAAAAGATTATCATAACATAAATTTATTAATAAATAACACACATCACAGTACAACTAATGTTAGATAGATCTAATAAATTTCAGTAGGACACCCAGTTGGACCCATAAGAACTATTTGTTCACCTTCTTTGAGATATTTACATAAACTAGTGGAACCACCGATTTCATGAACAATCGTAGAAATAATTCCCTTTTTCCTATCTACTTCAGTGCCAGTTACAGCTATGCCTTCCATAGCAAGGTTAGTTTTCCTACTATTCCTACTATTGGTTTCAAAGTTCTGCAGCCTAAAGAACTGTCCAGGTTGAAAATTTTTTGCAGCAAGAGGTGCTTTAATCACTATTTCTAGCACTTTATCAGTTAAATATTGAACTTTCATAACCCTTGCAGTAAATTGCTCTTTGATCTTGTTGAAAAATTCTTCGTGAGACTGGTCTCCAAATTTTTTCCGAATCTTAGTACCTGCCATTTGGATGATACCTTTTTTTGTAAGAGTTACTCTTACATTACAACATTCATACAATCGTGTCCACGAAGCTGAAACCTCAGCTAGAGGAGCATCAACTCCACTCAAAAGCTGAGAAATGATAGGATAGCCGTTCTTAACACTTGCCATAGCTTTCACAACACTACCTCTATACGAAGGGTGAAGATCACCAAAGAAACTAATCGTTTTACCACCTTGATTATATACTAATATTCTATCTTTATCTTGCATCTTAGGAGAAAATATTTGATCTACTTCTTTCCCTGATGAATTTAGATGAGTAAAATATCCATTGCTCAATTTAAAGTTTTTTTTATCTTCTTCTGCAAGAACTATATTTGGTTCAGTACCTGCTGCTATAAAGATAGAGCGCGCTTTTATATGCTTAATTTCTCCAGATTTTATATCTCTCAGTCTTATCGACTCTGCATGATTATATTTATCTGTTACAATTTCAACCGGCTCTAAATTCTCAATAAAGTAAACCCCTTCTAATAATGCATTTTGCACCTCCTTACTATTTAGTCGATAACTTGGCGAATCTTTCAGATGTTTTCTATATATAATTTTTATCCCCCCAAAGTTCTGCATTAACTCCAATATTTTTGTTTCCCTATTTTCTTTTTTTGCTAATTTTTGCTCTTTTCGAATCAATTGTGCATGCGATATAAACTCATCTGCGATTTCATATTCCTCTTCTGTCCAGTCCCTTTCAATGTAGCTTTTTCCGTATCTATCAACCAATGTTTCATAGCGAAGAAGAAACTTTTCTATTTGAACTGGATAATATGATAAAGCTTCAGTGGCAGTATCAATTGCAGTGAGTCCTGCACCTATAACAACTATCGGCATACGAACTTGCAGGTTCGCTATGGAATCAAATTTAAGGGCACCAGTAAGCTGTAATGACATTAGAAAATCTGACGCCATGCGTACTCCACGAGCTAATACATTTTTTACTTTAATCATTCTTGGCTTACCAGAGCCAAGCGCTAGTGCAATGGGATCAAACCCTAAACTGAATGCATCATCAACAGTTACTGTACCACCAAAGCGAATACCTCCATAAATGGCAAAATTCTTATGTCTTTCCAATAATAGTCTGATAACCTTTAAGTAATTCTTATTCCACCGAGAAGTAATACCATATTCTGCTACTCCACCAAACCCACCGGCAGAACGCTTACTTAATTTTTCATGTTTAAAATCTTTAATCAGCTCAAAACTATCCATCAAAGGTTCAATCTTTAATCCATCAATAGCAATAACGTTATGCCCATCATTTAACAAATGATGAGCTAAACTAAATCCTGCAGGACCAAGACCTACAACCAGAATGTTTTTGCTAGTGTTTTCTTTTGGTAGTGGCCGCTGAAAATTTAAAGGATTCCAAC
			GACTAAGCAAAGAATATATTTCAAAACCAAATGTTAAACTAAGCACGTCATCCAAAATTTTCGTCTCGATCACCGGTACATCCACAGGTTCTTGCTTTTCTTGATATATGCATGAATTTGTACAGTCATTGCATATTCTATATCCAGTAGCCGCACATAGTGGATTATCTATCATTACAATTGCAAGGCTGGCTATGCTGTACCCCTTGCTTTTTACCAGATTCATTTCTGATATTTTCTGCTCCAGTGGACAGCCGTGCAGTTCGACTCTAAGTGGAGAAGTTTTGAATGTTTTATCATCATTAATTAACCCCTTAGAGCAGCTATCTTTATTCTGCTTATGACAAAATATGCAATAGTGAGCATTATCTAATCCTTTGCTCAAGTTTACCTTTTCACTTGTTAGGTCAAAACCATATCGTCTTTTTATTTTTTTTGAATACAGACCCTCAACTTCTTCTACTTTTTTTCTAGAAAATGATACAAGATTTTCGTAGTCAGTTTTTCTATGAATACTAAAAAGTATACTCTGTTTATTTTTCACTCTCCACGCTGCATATTGTGCCGCAAGTTCTATTTCTTTTTCATGATTTTCTCTATCTTCTAACCAGAATATCACCTGTTCGGCAAAGCTTTTCTCTGTTATCGGCAAAGTGAAAAAGCGATTTAGTTCACTAGTAACATAATCAATGTCAATACTCGCTATATCAGCATATCTATTCAATGCATAACGCTGAACAAATGATCTTTTGCATTTATATATTACATTAAAGTCATCATGCTTTTTTCTCAGCTCTTCTATTTCTTTCTCGATGTTAAAAAGCTTTGTGATAAATTCATCAAGTAAATACGAAAGGTCTATAATTAGTTGACTATCAGTCATTTGTATAGTTGATACTAGTTGTCTCTTAGTTTCTAGTGTCAAGGAGCACTGGGATGACACTGGAGAGTTAGCTGAAATCAATCTGAGTGACATCAAAGAAGAAGCTATTTTTTTTCTCGCTTCAATCAATGAAAAAAATAAATTTTCATTGCATGATTTGATGTAATCTAAAAATATTTTATCTAATTTTATTAACCCATCGCGGGTATATAAATTTGAAAACGAAATGTTAAAATTTAGCTGCATTGCATATATTATGCAGTGTATACACTGTTTTTTACAGACGAAAACTTTATATACTCTGCAACATAGCTAAAATTATTGCTTCTGCAACCTTTTTTTCACTAACATATGCAACACACTCAAATTTACACGCATTTAAACGTGCATTTTTAATAGTAGCCTGAAGAATCAATACATCTCCTGGAGTAACTGGCTTCCTAAATTTTGCATTTTCAATGGACATAAAGTAAACAACTTTATTTTTCACTGTGCTTTGACTTTCTTTACTCAGAACACATATTGCAGATGCCTGAGCTAGAGATTCAATTATCAAGACTCCTGGCATTATTGGATAACCAGGAAAGTGACCAACAAAAAATGGCTCATTGAAAGTTACATTTTTGATCGCTTTTATACTTTTACCAGGATTACACTCTATCACTCTATCTACTAAGAGAAATGGATAAGAATGTGGCAGTATTTTTATAATATCACTGATATTAAACTGCATGGTACCTGAAAGCAAGCTTAATTAACGCCTTTCAAAGTAAACTCGCGCATTTCCTTGTTTATGTTTTTTAATAATACATCTGATAAATCAACTTTATCCATAGAGTATAAAATTTGGTTTTTCTTTGGGAGAAAGAATACCAAATCTATGCTGTTTTTTTCTGCAGTTTTTCTAGCAACTTCTTTCATCTTATTAAAAATATCCTCCACTGCATCTCTATAGCTCTCTTCTAAATGTGACATTTTTTTAGCGTAATTATCTCTAGCGCTTACAGCATACTTGTTAAATTGATCGGCTTTTTCCTTTCTTGCTTCCTCCGATAAAAGTTCAAATTCTTCTTTTGAGGATTTAAATTTTTCTAGCTCACTCTCAAACTCTTGCTGC
			AGTTTAGAGCTTTGCTTTTTTATTTGTTGTTGTATATTTTGTAGAGCAAGAGATTCATTGATAACTTTATCACTATCAACAATCACAATTTTTGCATTGAATGCATTCTGAGGTTGCTGTTTTACAGCTTTATAACTTGCAAACAATGAAATAACTAAGGCAATAACTGATATAAGCAATTGTGTGTACTTCATTTAAACTCCCGCTTCAATAGAAAACTTAATATTTGACGATGGTACTATATCATATGGCTCTTTAACTAGAGGGAAACCAAAATCTAATCTAAATCTACCACCAAAAGGAGAAGGCATTGAAAAACCAAAACCAGGTGATATCCTCACAAGCTTACTGTCATAATAGTCCTTCTCATACCCAGATTCCTTACTTTTATCATCTAGGCCAAAAAGCGTTGCGTAGTCAACAAATAATGACCCTTTAATAGCAACATAATCATATAATTTTAGCAGTGGAAAATCCACTTGCTGTGTTAAGTTGAAATAAGTTTTACCTCCTAAGCTTTCATTTTTATCTTTTGTCCTTGGTCCAATACCAGAGAGGTCAAATCCTCTAATTTCATTACTACCTTTAAAAAAGTGCTGGCCAATACTTAGCTTTTTAGAAGCATAAGAAAAAACATGACCTGCAGCTATTTTAAAGCGTAGTATTGTATCATCATCAATATTCCTTAATATAGGATGTATATAAAAAGACAAAAACTCAGATTTGAGGAAATTTACATTCCCTCCTAGCCCTGAAATATCCTGGCTTAAGCTTAATAAATTCCCATCTCTTGGAGAGTAGAGGTTATCCAGCTTACTATAAGCTAACGTGTACCCCAGTGATGAAATGTGATGCTCGCCTTCTCGGTCAAGTATTATTTTAGAAATTCCGCTATTATCTTTTCCACCCTTATTATCCATCCGTATATGGTTATATTTATAATAATAGCGGAGAAAATTAGTTAAGTTTTCTGTAACTTTATATGATAACTTTGCAAAAAAACCCATATCACAACTATTGAAAGTAGTGTTTGGTTTATCTTGCTTTTCATAAAATATACCTACACCCAGTGATGTATCAGAGTCGTTAAAGTTGCTTTCGATAACTTCTAAATCAGTTGAAAATGAATATTGGCCTTTCTCAAGGGCAAAAGAGAGTTCTTTTCCACCACCAAACAAATTACGGTCTTTAAAATCAGTTTTTAAAAATGCTCCACCAGGGAAAGATATTCCTCCTCCTAAGTATAACAAAGTAGTATTTTTTTCTTTAACATTTAAGTCAAGATTCACCGCATTATCGTTAATCGCATAGCTATCTATTTTTACTGTCTCAAAAAAATCACTACTAACCAGTTTTCTATATGACTTTTGGATCTTAGATGTATTATATGCATCACCTTCCGCTATACTAAGCTTACTTCTGATTACTTTATCTAAAGTGCGGTCATTACCACTAATTATGATTCGATTCACATAAATCTTCTTGCCTGGCAGTACTTTGTAAGTTACATCTATAACATTACCACGCTGTGTATATTCTGGATTAACCTCTGCAAATATGTACCCTCTCTCGCTTAAGTATTTGTTTATCTTCTCTACTACACTATTAACTTTAATCTTATCAAATACTTTATTATCTTCTTTAGTTATCAGCCCTAATAGTTCCTCTTTTATGATCGAGTCTTGGATTCTAGCTTTAATATTAATTTTATTGTTTCCAAACAAGTACTGCTCTCCTTCATCGATTAAAAAAGTTAAAACAACTTGATCATTGTTATCGATCTCAACAATTGGCTGTATGTTATTTTTAATATAACCTTTAGAGGAATAAAAACTATCGAGCAACTCTTCATTGATCAACAAATATTGTGGTGAATAATGATTTTTACCTTTAAAAAAGACCATAAATAACTTACTAAATATATCATCACTTTGCATTTTAACAGCTTGCTTCAACTCATTCTCAGAGAAGTTTTTATTACCTATAAATCTTATATCCCT
			AATTCTAGATGTTTTACCCTCTTTTATTTTAAAAACTAAATTCACTCTATTACCATCAAGCTTGTTTAGTGCATACTCAATTTTAGCACCAATCTTACCACTATTTCTATAAGTTGTGGCTAAGTTCAATAGATCATTTTGTAACTTTGTTTCAGCAAAAATGGTCAAAGGTTTTGACTGAATTACATTATTTAGCAGTTCTTTGCTTTTAAATAGCTTATTACCTTTTAATGTTATCCTATTGATCAGTGGATTTTCTTGAACTTTTATTACTAAATTTTTTTCATCATCAATGTAAGCGTTAACACCAGCAAACAACTTTGTTTTATATAAATCTTTTATAATCGAGTCTAGGCTATTATCATTTACATAACTACCAGGCTCTAATTTTGTATAAAACCTTATTGTTTGATTACCAACTCGCTTATTACCAATACATTTAATATCATTTATTTTAGTTTTGTTATCGTTTTCTAAAGCAACGAGTAGAACAGGAACAGAAATAAAAATTACTATTAGCATGCAAAACAGCCTTTTCATGTTTATCTTAAAAAAGATGCCTTATATCATTCGATATTGCAATTACCATCAGCAAAAATAATATGGTAGCACCAAAAGTAGCTGCATATTTGTGATACCTCGGACTTAAATCTCTACGTATAATTGCCTCTATAATATAATTAAATAAGTGTCCACCATCTAGTAGTGGAATTGGTAGCAAATTAACTGCAGCTAAAGTAGCTGAAAGGACCGCCATAAAATATAAAACCATAACAAATCCCTTTTTAGTTGATTGTACTGAGTACTTCGCAATTTTTATTGGTCCACCTATTTCATTTATACTTCTCTTACCAATAACAATTTGAAAAAGAGCTTTAATTGTCAAGTACATAACGTGGTAAGTTTCACTTACTGATAGACTCACAGCTCCAAGAAAAGATGACCGTTTTAGCCCCGCTATGTTAACTGAAGTAATTCCTATAGTCTTTCTTTTTATTTCATCACCAAAAATATCTTTATCCTCAGTTATTAATGGAGTTAGGGTAGTTTTATGTCCCTTGTTATTTCGACTATATCTAATTTCCACTTTGGCTTCTGGGCTTAACATCATCACACGTGAAATATCTTCAAAATATTTTATTCCATATTCATTAATCTGTGTAATAATATCACCTGGCAATAAACCAGCCTGATCTGCTACGCTACCCTCGATTACACTCCCAATCACTGGTGGAGTACGATAATAGCCTGTTATACTAAAAAATACCGTAAAAGCTATAACAGCTAGTATCATGTTTGCAAGTGGCCCTGCAAAAACTACTGCTGTTTTCTTATATCGTGGTTTTGTATGAAGCGAATATAACCTTTCTTCCTCAGTTAGCTCTTGTTGACTAACTGGAACGTTTGCTGTATTATTATCTCCTAGCATTTTAACATACCCCCCCAGTGGGATGGCACTTAATTTCCATCTAGTTCCAAACTTATCATAAAAACCAAAAATTTCAGGGCCAAAGCCTATGGAAAAAGATTCAACCTTAACTTTACACGCCTTAGCGATAATATAGTGCC------------------------------------------------------------------------------GAATAAGATTAGAAACTAACTCCACTTGTATCTCAGATCTTGAACAAAACATTAAGTATATTAAAACGTGCTCGCTTGACAAGCATTTAATTTTACCTTTAAATCAAGGAAAATTTAATACCAATGACGGATATCTCTTTATTAAGAAGAAAATTGATGTATAGAAGCTGGCACAGAGGGTGCAAAGAAACTGATATACTCTTGGGGTATTTTGCACTGAAGCATCTTGATAAATTCTCCCTAAACGAACTCATTGAATATGAGAGGATAGTTGATCTTGATGACTATGAATTATATTATTACATGACTCGTAAAGTAGACTTCCCTTCTAATGTAAGCAGTAAGATAATGAA
			TTTAATTATTTATTTTATTGAAGCTAATCCCCTATGCGTTTAACGATCTTATCTACCCTATTTAGTACTTCAGTATATCCTGTTTTTTTTCATTTTTGTGCTTTTCACGCTATCGATTCTTCTCTTCACTTTCATAAGATATTTTGTGTACTATCCATATAACTACTTCTAATACTTACATATAACATAAAAATCCCTAGCAATAACTTAACCATCATTTTTATTCTATTAACAATATAAATTCTTCTCACTTATCAAGTTAAACAACTTTTTACTGCTAAGAAAATATATTTTGAGATATTGACTTTTTGTAAACTTCTATGCACCAAATGGTTTACCTTTTTTGACTTATAACTCCTAATTAAAAAAACAAATACCATAATTTCAATTCTACTATGGAACTTAAAAGTACCTCAAAAACCTATCAACTGTGTAAGCCTTGATGACTATCTCATCTAGGAAAGAATATATCTTTGCCATCTTTATTATTAGATTAGATTTCGTTACCACTTATACGAAGCTAAAACTCTAATTATTTAGCAGATAGTATTATATTATAGGCTTCAATGCCCAACACTTCCACTTCTATTTCTTCTGACATAGAAAACTTTTTATTTTCTGGTAGATGCTCTTGATCTATTAAGAGAGTCACATCATTCTCAACTTTAACAACTAACCCGCTATCTTCCCTCTTACTCACAATAGCCTGCATTTTGCCACCTACCTTTACTTTTTTTATTAATTCTATAAGAGGATCATGCTCTATTTGCTTTATACCAAGGTAAATTTTTGCTCGATTTACATTAGCCCTTATTACTTTTGCTTCTATTATATCACCAACACTATACTTTTTTATTTGATCTAAACCATTCTTAGACCAACTTATATCCTGTGCATAAATTGTCCCTTCCACATTCTCATCTATTTCATAATCATCAAAGGTAATAGATATATATAATCCAGTATTATTCTTAATCTTACCAGAAACAATAGAGCCAGGAGGGGATTTGTCAATAAATACTTGCCAAGGATTACTTACACACCTCTTAATACTCAAACTCATTCTATTTTTAACAGTGTCAATACTGAGAATCTTAACAAACACTTCCTGTCCTCTGGTTACAAGATTACTAATTGGTAAATTATTCTTAACCCAAGTTATTTCTGACGAGTGTACTAAACCTTCAATTCCAGGTTTAAGTTCAACAAATATTCCATAATCCTCTATACTTGTTATATGACCTTTATACACACTACCAACTGGATATCTTAATTCTATATCATGCCAAGGGTTATCCTCTAATTGCTTTATACCTAGAGAAACTTTCGCATTTTCTTTATCTATTTTTATAACTTTGACTTTTATAGTCTGACCACAGGTAAAAACTGCAGATGGATGGCTCACTCTACTCCAAGAAATATCTGTAATATGTAATAACCCATCCACAACCCCAACTACGTCTGACTCATGAATACCAACAAATACACCGTAATGAGTAATGCTTTTTATTTTTCCCTCTATTATATCACCTTCGTTTAAGGATTCTAAAAATTTAATTTTTTCACCAGCATGCAATTTTTCTAATACCAGCTTTCTTGATACTACAATGTTACCCTGTTTCTTATCCACTTTAAGCACAATAAATTTTTGTTCAGTATCAATAAGATGCTTAGCATCTCTCGCTTGCTTTAAGTCCACATGGCTCATCGGTAAAAAAGCACTTATTCCATCGCCAAGATCAACAATAAAGCCGCATTTAATTGAACGTTTAATAATTCCACTTACCTCAGTTTGTGTAGCTGCATCTTCTTCCAACTTATGCCATTTTTCATCTCTAATTGCTTTCTCACGACTAAGAGCTACGTTACCATAATAATCTTCGATTCTTTCTACATACACCTTAATTTTAGAACCAACACCAACCTCATCTCTACAACCGAGTTCTTTAATTGAAATTCTCCCATCAGACTTTAAGCCAACGTCAACTACAACGTCGTTA
			GGATTTATTTGTGTAACTACACCTTCTACTACATCTCCTTCTTTAACTTTCTTGACAAAAAAACCTTCAAATAAAATATTACCTTGATCTTCAAACTGACTTTGACACACCTCTTCTACGAACCTGTTTGACGATAATTTTTTAATACTAGTTGATAGATTTACAGCTGGATCATTATTATTCATACCTTGTCATTTAAATTTAATTAGAAATAATATACTATATAATATTAATAATTAGTTACAAGCAGTTTTTTATTAACTCATTAATGTATTGTAAAGGATTACCTGAGCTACACAAGACACAACTAGTCAAATAAGATACTATAGTAGCTTGCAATACACCCAAATAACATTTTGATGTGGAGGCAAGCGGGATTGAACCGCTGACCTTCTGCGTGCAAAACAGATGCTCTACCCAGCTGAGCTATGCCCCCAGTTGTCTATGAGAATAAACTAACCTATACTCTAGAGTACAAGAAGTACTAAGCTATTGTCAAGAAGCTATATTATAGTACATATATTATGTATGAAAATTTTAGTTTGATTAAAATAGACAAAAGATGTATTGACGTTTGGTACAGCTAAAAAATGAAGCGATCCCGTAGCTCAGCCGGTAGAGCAACTGACTTTTAATCAGTAGGTCGCGCGTTCAATCCGCGCCGGGATCATCAGATATATCTTATAGGCTTCCTTCTATGAAAGTTCTAGCATAACAGCATATATAAATTACCTATAATCATTAACTTTGCTTTTAATTATTTATCTTAAAATTCTCACTTTCTTCTTACTTCTTAATAATCTGTTAATTTTGAGGATTTTTCTCAAAAAGGTGAATATTTTTTCATAATTTTAAAAAAGTAAATAAGTTAACAAAATGAATTTTTGTAGCGCCAAAGAGGACCTATTTCCTGCATGATACAATTAACTTAACTAAGTTAGTAACGATATGTTATCTTCTTATGGAACTAATATTTTTATTATAGCATGATAAAAATCATCTAATATAAACAGTTATCAGAAACTTCACATACAACAAGCACTAAAAATTATCTAAACAAAAGCAACATGATTGAAAAATTAGAAGTTAAAAATAGAATGCTAAAACATATATGAGAAATTGGAGGAGAACAAATTTGATAATCAATATATATGGTCTTCCGATATATCTGATTTAACAGATGATCAAAAGGAGTTGAGTAAGAAATTACTAGGAATTTTCAGAAATCCAAAGATCTTGCCTACAGAGATCACGAAGGCCACATTTTAAAAACTGAATAATTCTTTATGTGAGAACAAAAATAATTAAGATCTGTAAAATTCTTAAATTTTAAAGAGAAGAATCTAAGTTAATAATATTATATGTAATACCAGGTATAGATTAGTTTATGAAGTAAGAGAATGTACAAGTTCACCTATAGGAACATGTGCTAATCCTAACATATAGGAAGAGATTGATACAGAAAAACACCTTTGCGTCATGCTGCTCGTTCCGGTTGTGATAATATTATAGATTACTCTTCTAAGTAAAGAATTTTTAATACATCTGACAGAAACAGGAAAATTTACTAGATGTTATAAATTCACCAACCATAACTACTATACGCTGAAGTGCACTTTTCAAGTAAGGAACAAGAGAATTTAATGGAAGAATTATATAATACATTAACAGATTCTAATAAATTGAAAGAGTTGTTGAACAAACATAAGAATAATCAGGATCCTAAAAAAGGGTTTAGCTCTTTAGAGGATAAAGAAAAATCAAAGGTTCATCAACATTCTATAGAAGTTTTGTGCAATAATCGAACCATTTGCAAAAGAACAGAGAGCTTATTATTAGATGTTGGATCAACATAATAAAAAGGATTAGATAAAAGAGATTATTCACTAAATTTGAAGTTCTGTAGACTAATTTAGTACTAAACCAAGAGAAAAGACTGAAGAGAAGTATTTAGGTAAAATGAATAAAGTCAAAATATAAATAAAATTAGAATAGATTAT
			AATCAAAACTATAGAATATAGAACAAGATTTAATTTTTCTAACTTATGACCATTTACATGAAGTAGTATACAAAAGTAGATATAACTTCATGGATTATGTAGTAAAAAACAAAAAAAATTAGCAAATTCAAATCAGAAAAAAATCCTAAAATTATTAATATATAATATATAAATTAGTACTAAGAGGAGTAATCTTTTATGGATTAAATAGTATAAATGTAATCAATGAACTAGAATTAAAGTTCAAGGGCAACAAAGACAATATGAAGAAAGTTCATTCAGAGTATATGAATTACATTAAAGAGTTTGCAAAAGCTATAAAAATGTAGTTACTGCAGGGATAAAAAATGCATAATATGATATTTTACTATCTACTCAGGAATACTCATGAGAGGTAGTACAATACATGTTATAAAGATTATTAATGGAGTAAAAAAGATCAACTCAAGAAGAAACATAACCATAGTAGAAGCATAATAAAGATAGACAAGAGTAAAATAGAAATTACAATAGCAGTGCATAAGCCACTATACTGACCTTATACAAATGGTAATAATATAACATTAACTTCCTCCTCTACCCTAATTTAAGAAATGAAAGACAAAATTATATCCCAGTAGATTAAATAAAGACCAAATAATAGTAGAAGTAAAAAATCAAGAAAAACTAAAAAATTAGAAGATAGGAAAATTACACTAACCTTCTGAAAAAATTATTCTACCTAAACAGGCTTCAAAAAAGTCAAAGCAATAGTGAAAGTTTAAATTTTACTAATAGTGAGCCTTGTGTAAAGCAATACATCCGCTACAGAAAAGGTAAGCCAGTAGTGAGGCTAAAGTACTGTTAAGGTAAATCCAAAGTTACTTAAAGTAAAGCTTTTAGTAAGTCTTTAAAGACAGAACATTATATTCCATTTAAAGCAAAACATACACCTAATGTTCTATCAAGCAGTCTTCTTACTCATTTGAAAACTTTTATTTGTGAGTGTGCTAACATAATTTTTTTTTGCCACAGTAAAAATATTACTTGATTTCAGGTTTTTTAAGGTGTTGTATTAAATAGTAGCGCAACAAAGCCTAATAATATATTAGCTACATCAGTAGGCAAAGTATCAAAACGTTAGAAAATATAAAAGCTATATTATCAACATAGCCAAAACTAGTAAATACAATAATAACATCAAAAAAAGTAAGTAAAAGTAGAATTAACAACGTTACTACCATTCAGAAAAGTGATATGAAAAGCAACAACAAGGTTAAAAGAAAAAAGTAGTAAAATTTATTAATTGAGTAGAAAAGTTGTCACAAGAAAAAGATAAAGAAATTCAATAGTTATATAAGAAAGCAGAACTAAATATCATATACCAGAAAAATTAAAAAATTCTAAAACAAAAAGACAAAATTAATAAGTAAAGTTGCAAGGCAATATTAAACAACCATTAGTAAAGTAATTTAAATCAGATAAATAAGCACACAAAATCGATAAGAAAATAAATCTTATAGATTAATGCGCGAAAATGCTAATCTTACAAAAGTAAAAAAAAACAAAAAATTTACTGAAAAGATGATCTACTAAAAGAACATTAACACTGTACATTGCTATTATTTGTGCTGGTCTTGCTAGCAAGTTGACACAATTAGTACTTTGTGTTCAATTTCACAACTAGGTTAGCTATCTTAGGCAATAATTAGTGTAGCGATAACATCTCTGCATTGACAGTTGTAGTATTATATACTAACATTAAAACTTAGTACTTAATTGAATAAAGCAAAAAAAGGATAAGCACAAACAGAAACTTAGATCAGTTAAAAATAGGAAGAAAAAGGAGTTTTTTCGGATAAAGTCATTTACCTATTTATATTTATCTTTCTTTATCTTCGCGCTTTTTTGTTGCTTTTGTAAACCCACTTACTTCTGTAAATAGGTAAAACTAGAATACTGATTTTCTAAAAGTTGCTCGCTTTCCTCTTTTACTATAACAGAGTCACCCTAAATTTCTA
			AATAAATCCCTGATTTTGATTTCTATTTCATTTACAACTCCTTTATTCATTTTGAGGTAATTTTTACATTTCCCTTCCTTTGTCCAAGGCACGTATTATTGTATGAATAATAAGTACCAGTTTTTTGAACACACTAAGTTTCACTCCTACATCTAGTATTTCCCTAAGTCTTGATATGCTATCATCATATATTATGTAAAATTTTGCTTCTCTAAATAGAGGAGCAACTTTATCTTTATAATTTTAACTCTCGTTTCCTACTGTAACATTTTCCTTATCCCTTATTACCCCAACCTTCCTGATATCAAGCATTACAGAAGATAAAACTTCAATACATTTCCGCCTATGGTAGTTTCATGATTCCCATACACTACTCCTATTTTCATATAAATTTGATTAATAAATATTAATATGCGGTTTACTTTTGAAACTGCAGAGGTAAATTTTTGCAGACCATAACTTTAAAACTCTTGTTTGTAGCCCCATACGTTAATCACCAATATCTCTTTTAATTTCACTTCTTAAAGTAAATGCTGCAACAGAACACACCAAACATTCAACAACATATAGAGCTTGTTCTCCAGTTTTTAGTTATAAAATCACTAAACTACCAGCGTTTATTCCAAGTTTACGAGCATATATGACATTCAAATACATGATCATGATACATGCTTCGCATCAATAAACTTACATAACCCTCCTTTCTTCTTGAATCCAGCAATTACATGCAAAGCAAGAGTGGCCTTACCGGAACTCTTAGAACAAAGTATCTCAATTATACTTCCCTTTAGTAAACCTAATACCAAAGAGCTAAATCAAGTGAAATTGATCCTATATAACACTGATCTATTTCCTCCACAAGGTTTTGCTTCAGTTTCATTATTACACCCCTACTAAATACTTTTTCAATTTGACTTATCGTATTGTCTAATACTCTTCGCTTATCATTATTTCTTTCTCATGAGTCGCTTATCATAGAACATTTATTAATTTATATAATTCCTATACTAATTAAATAGTAATGATCTACCAAGGGTTTTTTAATAACGAAAAAACATTATTATAGAAAAATTAGCTACCTTAAATTATATTAAAATAGAAAATCAGATAGACTTTATAGTGCGATACAAAATAACAACAGAATACAACGGTAGCAGTTTTTCTGGCTGGCAGAAACAACAGCACTCTTCTAACTCAATTCAGGAAACCATAGAAAACGCAATATTTAATTTCAGCGGCGAAAAAATCACCTTACATTGCGGTGGAAGAACTGATGCAGGAGGTCATGCTTTAGAGCAAGTTGCTCATTTTGATATGGAAAGAGAATTCAAGCTCCATAGAATAAGGACTGCAATAAATTATCATCTGAAATCAGTTCCTGTAGTTGTTCTTAATGTAGAAACTGTAAATGATGCATTTCACTCACGATTTTCAGCAAAAAAAAGACATTATGAGTACAGAATAATTAATCGCTATGCCCCTGCAGCTTTAGAAGCTGGTTATGTGTGGCAAGTGTTTAATCCACTCGACGTAGACATTATGCGTAAGGCCGCTAAACACCTGCTCGGAAAGCATAACCTTTCAAGTTTTCGCTCAAAAGATTGTCAAGCCAAAAATCCGATAAGAACAATTGATGATATCGAGATAATCCAAAATGGAAGTCATATATACATTAAAATATCTGCTATTTCCTTCTTACATAAACAAGTGAGGATCATTGTCGGCACTTTAGTCGAATTTGGGAAAAATAAAACTAATCCACAAGAAATGTTAAATATATTAAACCAACACAAAAGAAAAGCTGCTGGCGTTACTGCACCGCCTTGCGGTTTATACTTGGGGAAGATAGATTACTAGCTTAAGTCCTTATTGGCATTACTATATATAATGCACTTGGATCATTTTCATCAGTAATAATTGCAGCATTGTTACCATCAGCTAAGCTAAATTTACATTTATTTTTTATACAAGATAAAGCATCAAGCAAATAACGCGAATTA
			AACCCTATTTCTACAGGGGTTCCATTATAATCTACCTCTATAGATTCAGTTGCATCACTACATTCTTGAGAATTTGAGTGCAACGTTAATAGTTTTTCTTGTAACAAGAATTTAATAAACTTTATTTTATCAGATACGACAACAGAAATTCGATCTATGACACTAGCTAACCTACTGCTTTCAACGATCATTTGTTTATCTTGAGATGCCGGAATAACAGCCTTATAATCTGGAAAAGTTCCATCTATCAATTTTGATATTAGAATATACTCACCACACGTAAATTTAATTTTTCTATCTGAAAGCTTTATGTTAACTTCATTGCAATCATCTAATACTTTCAGCAGCTCCATAACAGCCTTACGTGGAATGATTACACCAAGTTCACTATTAATATTTTCAGGTTTTGGTTTTCTCACACATGACAATCGATGCCCATCAGTTCCAACACAGCATAGAAACTGTTTATCTGTATGCAGATATACTCCATTTAAATTGTACCTTGTATCATCTAGTGATACTGCAAACTTTGTTTTAGTTAATAGATCTACTAGATCCGTATTTAGTAAAGTAAAATCATGTTTATGACTGCCTTCCTCAAGGATAGGAAAGTTGTTTGAAATTATATTCGGTAAGGAAAAGTTTGCATTTCCACAAGATATCAATAATTTCTCCTGATCATTCATTTCAAAATGAACATCTAAATTAGATGGTAGCTTTTTTACTATATTATGTAAAGTATGCGCTGAGATTTTTACTTCTCCTTCCGTTAACACATCTGCAGCAAGTGAGGCAAATATTGAAATATCAAGATCAGTGGCCTTTAATTTTATGCTGCTATGTTGCGCTTTGATATTTATACACGCCAAAACATCTATTGCATTGCGCTTTTCAACTACTCCACTCATTCTGGATAACGTATTTAAAAGGTCTGTACGACCCACGCTAAAACGTATTTGCCCACAGACAAAACTCTGCTCTTTGATTTCTACATTTATACCTGCAACCTCTGACATACTAATTCCCAAAAATATGTTCTAAATGATATTCACATTCTACTTAAAGTAAAGTTCTATTTATCAAGACTTATGGCAAGATGGTAAACTAGAACTCTGCTACTCATTAGTAAAAAAGCCTACTTTAAATGCTATATACAACTGTATGAACGTTTTTAAGTATAAAACTATGGGCGAATTTGTTATATAACAGATTATAATATACCAAAGATAAAAGCAACGAAAACAAAATTTTGAGTTTAGAAAGGGAATTGATTTAGAATTCATAAATATTTATCTTTATATGTAATTCTTGTGTGATAGGCGGTGTATGCATCCAATTATATATTTACTTAACTTGCTACTTGATCTTTACAGTCTTACTCTGATATGCTGGGTTATCTTGAACTGGTTGATTAAGTTTAATATAGTCAACATGTATAATGAGACCATAAACAGCATGATGCAAACCTTAAACCGATTCACCCACACACCATTAAAGATTATCAGAAGATACATACGGCCGTTTAACGGATTAGATTTATCTGTAATGATATTGCTGTTAACAATTCACTTTGTAAAATATACAATAAATTACTACTTTTAAGTAGATGCTAAAAAAATGCCTGAAGTCAGTAATATATCTATTGTTGCTAATATATATATATATATCAGTTCTTAGCTATAATTATAAAGACTCATCTTTAAACACAGTCACAGATGAAGGAGTAACAAATTTGGGTGGGGTAGTGGGTTCATATTCAGCTGATATACTAGTTCAATTTCTTGGATTAGCTAGTATTACAGTAGTTACAACTGTAGTTTATTTTTTGCTCTTCAGGCCATCAAAAAAGTTATCAAAAATTCTCTACTTAACATTAATCAACCTAGGAATATGCGCTACATTATCACAACTTTCACTCAGCATTACTGCAAAGTACATGCACAGTGGGATAGTGGGAAATGCTTTAATTAGTAGTTGTCCGTTTTATATATTTACAATAA
			CAGCATCAATAGGTATAATAGGGTTAATTGGCTGGAAGAGAATGACTAACTTTTTACTCTTCTTATATAAAAAAGTAGCATATCTCTCTGCAAAGGTTTTATTTTTCAGATTACATAAAACTATTGAATATTTAATTACTCCATCAGTAATAGAAGAAAAACACAGATCTCAAATTACTGCTAAACAACAACTAAAAGGAAGACAGAACAAAGCCACCAAAAAGATTTTTATACCTCTCAGTAAATTTGAATTTCCAAGTGTTCATTTACTTTCCAAAGCAGAGAAATCTTTACAGAGAAATCAGCTGAATGAAACGGAGAGCAATAAGAACTTATCTTTATTGAAACAAGTTCTTAATGATTTTGGTGTACAAGGAAAAATTATCAATGTGTGTTATGGACCGGTTATAACTTTATATAAACTTGAACCACGAGCTGGTACAAAATCTGCAAGAGTAATTGGTCTTGCAGATGATATTGCACGTTCAATGAGTGCAGTCTCTGCACGAATTTCAATAGTTCGTGGACAAAATGCCATGGGAATAGAATTACCAAACAAGAAACGAGAGATTGTAATGCTACGTGACTTACTTGAATCGCCAGAGTATCAAAATACAAACTTAAATCTTCCAATTGCACTCGGTAAAGAAATAAGCGGGAAACCAATTATTGTCGATTTAGCAAAAATGCCACACTTGCTTATTGCTGGAACCACAGGATCAGGTAAGTCAGTTGCGATTAATACTATGGTTCTTTCACTCGTTTATCGATTAAATCCTAATGAGTGTAAGATGATAATGATTGACCCTAAAATGCTTGAACTTTCAATATACGATAAAATACCGCATCTAATAACACCAGTAGTAACAGAGCCAAAAAAAGCTGTGATTGCTCTTAAGTGGATAATAAAAGAAATGGAAAATCGCTATCTCATGATGTCATATTTAAGCGTGCGCAATATAATAAGCTATAACAAAAAGATTACAGAAGCAATGAATAGTGGAACAGAACTAGAGCGTGTTGTACAAATTGGCTTCAACTCAACAACAGGTAAGCCTCTATTTGAAAAAATGCCGATTAAAATAGAAACATTTCCATACATTGTAGTGATTGTAGATGAAATGGCAGACTTAATGCTTATTGCTGGTAAGGATATAGAACGCTCTATTCAACGCTTAGCTCAGATGGCTCGTGCTGCAGGAATACATATTATAATGGCAACACAACGTCCATCTGTAGATGTAATAACAGGTGTGATAAAAGCAAACTTTCCAACGAGAATCAGTTTTGCTGTTACCTCTAAAATAGATAGCCGTACAATACTTGGTGAACAAGGAGCTGAACAATTGCTCGGTATGGGTGATATGCTTTATATGGCCTCTGGTGGTAAGATTATTCGAGTTCACGGTCCATTTGTAAGCGATGATGAAGTGCAAAATATAGTCAATCATCTAAAAAAGCAAGGTGAACCAAGTTACATGGAGGAAATCATAAAAGAAGATGAAAATTCTTCTGCAGAATTTAATGGTGAAACAGATAATGAAGAAAATGACCTATACAAACAAGCAGTGGCTATCATCCAGAGGAATCGAAAAGTCTCAACTAGTTACATTCAGAGACAGCTTAAAATAGGATATAATAGAGCTGCAAGTATTGTTGAAAGAATGGAAAAAGAGGGCGTTGTCAGCGCTCCAAATTACTCAGGAAAAAGAGAAATATTAACAGAATGACTCCCTTCAAACCATCCCACTATGGGACCTATAAGTAGGTGATATAATACCTAATTGAAGCAAAATAAATGGGTTTGCCTACAAAAATATTTTTTAACTCGTTCATTTTTGGGTTTATTTTCTACCCTTACTTTATAAAGTTTCTAAAAAAAATTAGCAAAGGTGGACAACCGATTAGGTCATGCGGACCAGAAAGTCATTTAATCACAAAGAGAAACACTCCTACTATAGGTGGGATAATAATACTGATTTCTACTTCATTACCAGTTT
			TACTTTGGACTCAATTAACGCCAGAAACTCTATTACTGGTATTTATGATTTTCTTTTTTGCTCTGATCGGATTTATTGACGATTATTTAAAATTAAAAGCATACACCCACCAAGGTCTAAGAGCGAAAACTAAAATATTTATCCAATTTATAGTTGTTCTTGTTATTATGTTTATATTTAAGCCATATCTTGCTGAAGGTTCTACAAAAACGTTTTTATTTAGGGAAATAACAATTGACTTTGGCTATCTATATGTCCCATTCGCTACATTTGTAATTGTCGGTTCTGCTAACGCTGTAAACCTCACAGATGGCCTCGATGGCCTTGCTGCAACTCAATCTATCACTTCTTTTGTTTCTTTGGGATTAATCGCGCACATAACTCAAGCAAGTATGAGCATCATTTTATTCTGTATTGCTTTTATAGGAGCAATTTTAAGTTTCTTGTGGTTTAATACCCACCCAGCAAAAATATTTATGGGTGACGTTGGCAGCTTATCAATCGGTGCAGCCTTAGGATTGATTAGTGTTCTAATTAAAAGGGAAGTGCTTTTCGCTATTATCGGAGCAATTTTTGTTATGGAAACTTTGTCTGTTATCATTCAGATATCATACTTTAAATATACAAAGTTTAAGTATGGAAAAGGGAAAAGAATTTTTCTCATGACACCAATACACCACCATTTTGAAAAGAATGGGGGGTTAGAAAATGAAATAGTTGTAAAATTTTGGATAATTGCTATTACTTGTTCAACCTTTACTGTAGCTTTCTTGTTATAGAAGCTTATGACATACCCAGACTTTACATTAGAAAATGAGTTATCAGGAATAGTAGCAGGAGTAGACGAAGTTGGAAGAGGATCACTAGCTGGTCCAGTAATATCCGCAGCAGTAGTATTCACCGACAGAAATACAATCATTAGAGGAATCAATGACTCAAAAAAATTGACTGCTAAAAGTAGGCAAGTTCTGTCTGAAAAAATAACATCTACTGCAAAACTTGGTATAGGGATAGCAAGTGTGAAGGAAATAAATTCATATAATATTTTGCAAGCAACAAAACTTTCAATGCAACGTGCGTTGATGGACTTAAGATTAGAACTAGATTACGTTCTAGTTGACGGTAACCAACCACCTAAAATAAAATGGCAAACAAAGTCTATAGTAAACGGTGATAATTTGAGTATATCGATTGCGGCAGCATCGATCATTGCAAAAATTACAAGAGATCAACTGATGCAAGAATTGCATCATCAGTCCCCAGAATATAATTGGTATAAAAATAAAGGATATGGAACAAAAGAGCACATAGAAACCATCAAGATATATGGTATTACAGAACATCATAGAGAAAGCTTCATGCCCATTTTAAAACTGCGCTAAACTAATATGCGTTTACCTCATATTTATAACCATCAACAATAAATTTAAATGGAATTATACCATCTAGAGTTGCTTTTATGTTGGACAAAATAAAGCTGATATCAACGACTTGATTTCTCGCCTTTTTATTTTGCTCAATTATAAAAACCACAGTAGCATTTCCTGAGAATACTACTACATCTTCAACTGATCGGTTAACAGATAATTTTATCACATTTATATTAGTAATTTTTCTTTTAGACAAAGACAAATCACTAGCTTCATTATCCACTTTTTCTTGAAAACTTTGATTGATTCTATGTGTAGAATTGTTTTTTATAAAATTTTTTTGGTATTCTGGTTCAACATCTTTATTAGATTCATATACCTTAATATACTTACTTATTAAGTACTTAGCCGTAGAAATATATTCGTCTTTCCTCTTATTAGAATTCAGCTTATGCATTACAGAAAACTCACCTTCTGTGTGAGTTGCATATCTAACAAAGTTTAAATCTTTTTTAACAGGAAACAACAAGTATATATTCAGTAGTAATAAACATAAGCATACCAAAAGAAATAATACCATAACCGCCATCCAAGACCTTTCTACTACACAAAACAGATATCTATGACAAT
			ACCATTCAACTGCTTTATTAAAATAACTCTTGTTTTTTACTGATTTAAACAGTCTGTCTTCCATAATAAAGAATTAAGTTTAATTGCTACAATAATAAAATTCAAAAAATTTGAATCATATCTAATTTTTTTAAAAAATAAATGATTATATTACCTCGTTCTGCGATAAGATAAAATTTATCAATTCTGCTAATATCTATATTTATCATTTTTGCATCAAAACTTCCAAGATCAGAGATATTATCATCTACACTCTTTTGTGGCAATTATAATAACGTAACTTATCTTGATCATCAAAATAACAAACTCATTAACAAGGATTCCAGCTTTTATTACTATCTATCTTTGATTGACTCAAATAAAACCAATAATACAATCTTGTAACCTAAGTTTGATAAGCCCCCATGTAGCAAAAACTTAAGTACATAACCAAAATATTCCTTAAATTTAAATTACAATCTTTTTTACATTACTAAAATCTACGAATTTATATTCATCTAAAAAATTGAAACATTGTGGACCATACTTTTTATATTCAAAAAACTCATAACTTATGATATTACAAAACATCAATTACTATCATTTAACTTAATAATCTTTAAATAATGGAAACCATCAGGAATTTTTATTTTTTCTTTATAATATGATTACGTATAACAAACCTATCACCGAGTATATAACAACGAACACCCTTCGGGCAAGATAAATACACTGATTGCAGTATTAGCTCAAAGCTAACCTCGTAAATATACCATTTAACAACTACTTCCCCTTTTTCATTTAATGTTACTCCTTAACCTGCAACTATATTTTTAACCAAGTTTGATTCTTTTTACATATACCCCAACATAACACCCGCTAAAAATTCTACTGATTACCATATACTTAATCTATTCCCAATTAAATTGGGCACCTCAAACACCAAATTAACAGGATTTAACCACAAATTCAAATTAAAAGTACTATACTATATTTTCATAAAATTGATGTTATGATATTAATTGCATTAGCTAAAACATGCTTTCTATCTAAGTGTAGTTGCTTAGCAGCAACAAAAAGCTCATCTATTTTTTTCCATTGACTTAGCAGAACTCCAACATCACTCACACCTTTCTTTATACTTTCTAAAATGAAGGTTTGAATCATATATGATACTAATTCCAGCTCAATTTTGCTATTAATTACTTTATGAATCAATTCAGGATTATTTAAATTAGGAAGAAATTTATAAAAGGCCCTATACGATTCATAATTATCGCTACTTATTGCACTTATTATCATTCCCGGTATCCCAGGAAATAAAGTAATAATTTCATTAAACGTTTGATCATCAAATTTACATTGAGATGAAACAATTTGCTTTGTTTCATCGTAGGTCAGTGGCAGTAAATTTAGCTGAAAGCACCTATACTTAATAGTAGTTTGTATATTGTATGGCTTATGGCTCACTATAAATACCTTAGAGTTTTCTGGCGGTTCTTCTAGAATTTTTAATATTGCATTTCTAGCATTCTTTGTCATCACCTCTAAACCATCTATTACAGCAACCTTGTATTTCGATTGAATAGGGCTTAAGTGCAGAAAATTTTTCATTTCTCTCACCATTTCTACCCCTATTATATCACCCTCAACAATGTGCAAATCTAACGCTACCTCATTGCAATCTCCCACAAGAAACCAATTAGAAAAAGATTTTGCTAGTGTTGCTTTTCCTATACCTTTTTTACCGCAGATTAACCAAGATTGAACAGATAAGTTACTCATTAACTTCTTCTTAGCTTGATCGTGCCCTATTACCTTTTTCATTCTTCTTTCAATATATTTCTACTCAAAAGTATATCTCACTTATCATTTGAAGCGAAATCATACCCTCCCTTATAACCTCAATCTTATCTTGAGTTAAGTCAATAATAGTAGACTCTATACCAGAAACTAATTTATCATCTTCAGCTACTGCTGATAAATGTTGTTTAATAGATTTAGGTATACCGCTAGCTTTG
			TATGCACCTTGTTCTCCTGAAATATTTACACTAGTTGCAACTAGTGGAGTTTTCAGTTCATTTAATATTGAAATTACAATAGGATGATCAGGAATTCTTATACCTACGCTACCTTTAAAGAATTCATTTGGCAATATGTTGTTATTTTTAAGCGGTAAAATATAGGTAATTGGCCCAGGAGAAAAATGATTTACTAAATTAGTATACTTTTCCTCTAGCTTTGCTATTCTCGCCAAACTGGAAATATCATTAACGAATATAGATAGTGGTTTATTTTGAGAACGCTTCTTCACTTGGTATATTTTTTTTATAGCTCTGCTATCTAGTGCATTGCAAGCAAGAGCATAAATCGTTTCTGTTGGAAAACATACCAACAAGTTATTCCGTACAGCATTCACTATTCTAGGTATCATATAGTTAAAACTTACATCCACAGTAATTATTTTTTATATGAAGTAAACAATTTTACGTAACTTTTACAATATTACTTTCTTCTACCAAACTTGACACGAAATGATATTATAGTTAATACTCAAGCAGGCTTACTTAAATTTACCACTAATAAACTAGGATTAAATATGTTCATTTCTAAAGTTTTTGCAGCAGATAAAGCTAGCAATGCATCAAGCATTGGTGCATCTTTTGCTAATCTTATCCCACTGATTTTAATAGTTGTAGTGTTTTATTTTTTTATTATTCGCCCACACTACAAAAAATTAAAAGAACTTAAAAAAATGATAGATCAAGTAAAGCGTGGTGATACTGTTGTTACTTCCGGTGGAATAATAGGCGAAGTCAACAAGCTTGACGAAGCAAATGCACAGTTTGTAATAGAAATAGCGCCAAAGGTCGAAATAAAAGTTCTAAAATCTGCTATATCTGAAGTTTTAAATAAAGAAGTTCGAAAAGTAGTAGTCAAACCAACTGAAAAGAATAAAATCGAGAAGGAAGACAAAAAAATAAAAGTCAGTCAGATAAAAGTAAAAAGGGATAAAACAAAGTAAAAGTAAAAACGCTTTGTAACTCTAAAACTTTGTTATGTGTGGGATATTTGGTGTAGTAAGTGATGACAATTTGATAATACCAACTTTGCTAATCGGATTGCGGAGATTTGAATATGGCAAGTATTCTTTTTCAAGCATAGTAATATAAACAATAAAGCAAGATGGAAGTTAAAAATCAAAAGACAGAGTTGAAAAGTTATTGAGGTTGTTGATAATAGCAAAATGTCCAGCGGTACACAGTTAGCATAGTACATGCTCGCTGGGCACAGAGTTCAGACCTTAAAAAGGTTCATCCTATCTATACAAATAATATTGTTATTTCCATAACGGCATAACTGAAAATTGTAACTTGCTAAAAAATAACTTAGAAAAAAGGAAATACAGTTTCATATTGACACTGATACGGAAGTTATACTAAATATATTAACTATATATCTTAATAATGGGCTTTTGCCTATTGATTCTCTATCTAAGAGCTCAAGCAATTTGCATAGCTCATTCGCTTTAGTCTTATTATTTGTAGAATACCCAGATGCTTTACTTGTTGCAAAAAGAAATCTACCTTTAACAATAAGCTATAACTATAATACTTTATTTACTACGTCAGATTCTAATACTTTAAGCACACTTAAAAAGAATATCCCATCCGGAAGATGGTGACATTGCAGTAATAAATTCCAGCATAGTTGTCATATATAATAACGATGTACGGTTTGAACGTAACACAGAAAGTAATAGTTCGAGCAATTTTTTAATTAGCAAAAATGGTTACCCCTAGCTTCACGTTAAAAGAAATTTTCAAGCAACCTCGCACATTAAATAAAACAACAAAATCAATTTTATAAAAAGTATACAGAATCAATATTTGCCAACGAAAAACTATTTTCTAAGCTGAGTCATATTACTATAGTCGAACGTGAATCATCTTATTTCGCTATATTAATAGCGAAGTATTACCTGAAAGGTGTTGCTCAAGTCCTGGTATACTTAGAAATT
			TCATATCAAAATTTAGACATAGCAACATAAGATTAGAAGAAAGAAGTCTAAGGTTATTTATCTTAATCTGCAAAACTACAGATATCATAGAAGCGCTACGCTATGGAAAATCACAGAATAAATAACCATTAGCATAACTAATACATTAAACAGTAACGCTAAAAAATTTTAGATGTTGTATTACATACTCGTACTAGACCAGAAATTGATGTCGCTTCAACAAAAACTCTTTCTGCACAATTCACGGTTTTGGTTTTAGCATGCTTTGTTTTAAAGTTTACAAAAACAAAAGGTACATTTAAGTAAGAAGAGAATAAAGCAGTTAAGTAATACTATTAACTCTATCCCCAAATATATTAAGCATGTTTTAAACATAGCAAAAGTACAACCTGTATCAGGCAGTATACTAGAGCACAGCAGCATTATTTTAATCTACAGAAAAGCTCATACGGAGTTACAATGGAAGATACGTTAAAGATAAAAGATCTTTCACATATTAATATCACCTGCATCACAGCAGGAAAGATAAACACAGTCAATTGCTTTAACAGATTCATCTGTATTTGTTATAATAAGCATCCTACACGATAATTTATTTTTTAAGATATTATCCAATATACAAGAAATTACTACAATAAAAAGTAAAGTGATTGCTTAAGCGACAAGCAAGAAGCACCATTTTAAAGAGAAGCTTGTATAGATAGTGGTCCAAAAACTCCTAGGTACTGATAGTTGTTTTATCCCTAAGTAATCTATATAGTATAGCTATATAATTCCTTGTTTACTCAACTGCAATAAAAAAAGTATTAGATGCTGATTATTCAAGAAATTTAACTAAGTCTGTTATTGCCGAAGAATTCATCCAGTGTTAGCTATAATACAATACTTTCATATCCATCAAATTATTCTGTCATAAATAAACTCTTCTGAATTATACCTTTATAATTAAGTCAAAAGGTTCTAATAAACAAAAAAATAATACTACTTAAGTCAGTTAGTGAACCCCATTCATTCCATGGTCAACTCCTTATAGAAAATCTATACTGTTGTATGCTTGACACTAAACTCCAGTTTTCTTTACAATCTGTTTCGTGAAAAAACAAAAATGTTTATTTGTTACTATAGCCGGGTTACCGAATGCTGGAAAGTCTACACTAATTAACAGCATTGTAGGCAGAAAGATCGCAATTGTTACTCCAAAAGTGCAAACAACCAGGACACAAATAAAGGGTATTACAATATTTAATGAAACACAAATTATCTTTACTGATTCTCCAGGAATCTTTTTAGCAGGAACAAAACTTGAAAAAGCTTTAGTTAAATCTGCATGGTCAGCAATCAAAAGTGATGATATTACTTTGTTACTCGTTGATGTAAGCAATTACTTTAAAAGTATGGAGAGAATCAAAATCATATTCACACAATTACAGCACACAAAAGCAAGATGCATTTTGGTTATCAATAAGGTTGATCTGGTAAAAAAGCCTGAGATAAAGATGGCCTGTAAAGATTTGAGTTTGCTTTATAGATTTGAAAAGATTTTTGTAATATCAGCACTAAAAAGTAATGGACTTTCTAATTTGATGAATTACTTATCCGAAATTGCACCAGTGAGCCCTTGGTTTTATAGGAAAGATCAAGTAACTGATTCTTCTGCAAATTTCTTATCAGCAGAAACCACAAGAGAAAAATTATCCCTGAATTTACGTGAGGAATTACCATATTCTATAGCTATCATAACTGAACAATTTCAAGAAAAAAAAGATAAGAGTTTAGTCATAAAACAGATCATATTTGTGCTAAAGAACAGTCATAAAAAAATAGTGCTAGGAAAAAATGGTAGTTGTATTAAAAAAATTGGCATCGATGCACGCGCTGAACTAGAAAAATTATTTGAGCGCAAAGTCCATTTATTTTTATTTGTAAAAGTACGGTCTTGGACTGACCACCCTGAGGAATATATAAGTAATGCTTAATTCCTTACTGGTGTTTGACATTGA
			AACTATACCAGATGTAAACTCCTGCAAGAATCTCCTTAATATCAGTGATGGTAGTAGTGTGAAAGAAAAAAGAGATGCATTGACAAAGTAGCATCTCGAAATAACAAATGGCCACAATCCTTTTCTTCATCAGCTTCTTCATCATATTGTAGTTATCAGTTTTTTATCCTGCAGTATAAGCTACAGGAATGGCTATGAGACATTCAAACTACAAGAAATTAGTTCTGGTGGTACACTAAATTCCAGTGAAAAAGAACTAGTGAAAGAATTTTTCAGTTACATATCAAAGAAAAGACCGAGATTGATCTCATTTAATGGACGTACTTTTGATATGCCGGTGCTAAAATACCGTGCCATGGTCCATGGCATTCAAGCAGAATACTTTTATAAAGCTGGCGACAAGTGGAATAGCTACAATCAAAGATATAGTAGTGATTGGCACTGTGATCTACTTGAGTCTCTCTCTGATTTCGGAGCTTCTGCGAAAGTAAAAATGAATGAAGTTTGTGCAGTACTTAATCTCCCTGGTAAAACTGGAGTTGATGGATCACAAGTTATGGACTTATATGACAATGGTAAGATACAAAAAATTCGAAATTATTGTGAAACAGATGTAGTTAACACTTACCTGATTTACCTACGATTTATGCATCATCAAGGAAGAATCACTACTGAAAGTTATAACAAAAGTGTAGAAGAGCTGCTCTCGGAATGTGAAAAAAAGGCACACTTAAAAAAATTTAAAGAAGAATGGAAAATGATCTGTGATGGAAAGTTTTATATTAAATTCTAAAGTAACTAGTAGATTCAAATTATATGTTATTCTTACTATAGCTTTATTCTATACACAAAAACTGCAATTGTATGAATACCATAATTTAAGTCTACCAGGAGAATATAGTCCAAGCACTAACACTTTTTACGAT---------------------------------------------------------------------------------------------------CAGAACTTAGGAAACTCACTTTCAATTAAGTGGTTGTATAATAAAGATTAGATTTCAGTGCTACGCGTCAAAATAGCGTCTCCTATTATAAATAGCAAATGTTCATTCATAATTGAAATTAACTTATAAACACCCAAAAAATTTATCAAATAGAGAAAAAAGGGAAAAGAAACCCTAATTGCTATACAATAGTCACTTCACTGAATTCTGCACAGATTGAAGGAAAATGAATATTTCTATCATTAGAGGAAATTTTGTTAAGAGGATTTTGCACTTAATCATATTTCTATTATCTTACAATTTTTGTATAATCTATAAGTTCGATCGGCAAATTATGAAGATAATAATAGGTAGTGCTAGTAAAGAATTAGGAAAATCAATAGTTAACAAGCTAAATATTCAATCATCCATTGTTCAGGTATCAAGATTTGCAGATGGTGAGATGAACGTACACGTAAAAGACGATGTCTATAATCAAGAGGTATATATAATACAGTCAATTTCTTCTCCTGCAAATGATAATCTTATGGAGCTTCTGCTTACAATTGATACAGTAAAAAGATTAGGAGCTAAAAGAATAACAACAATCATTCCTTATTATGGATATAGTAGACAAGATAGGACTATTAAAAATAATAATATGCAATCTGCTTTAGGTGCTAAATTAGCCGCAAACCTTATTCAAACTGCAGGTACAAGCAGTGTCGCAGTTATCGATTTGCATTCAAATCAAATCGAAGGGTTTTTCGATGTACCAATAACCAATTTGAGCTGCTTTGAAGTATTTGTTGAATCTACACACACAGAAAATTTAGCAATAGTTGCACCTGATGTTGGAGCAATCGGTAGAGCACGTGCTTTTGCAAAGACTTTAGAGAAAGAGCATAAGATAAAATTGAGTGATGAGATCATTATAATAGATAAATATAGAGAGAAAGCAGGCACATCTCAAGTAATGAACATAATAGGAGAGGT
			GACAAGTAAAAATTGTGTTATTGTTGACGATATAGTTGATTCTGGTGGAACATTATGTAATGCAGCTTCTGCTTTAAAAAGTTACGGAGCAAGATCTGTAATTTCATGCGTAACACATAGCGTCCTTTCAGGAAATGCAGTTGAAAAAATCTATTCCTCTTCTCTAGATAAATTAGTAATTACAGATACTATCCTTCATAAACTCGAAAAAACTGGTAAAATAAAAGTTGTTTCGATCGCAAATGTTTTAACTCGTTTCATTCAAGGAGATACAGATGCCAATTAAGTCAACAGAGGATGTAATCACTTCACTAATAGAATTTGTAAATAAGAGAAAAGTAACAATTACACAGGAAGAAATGCTTAAAATTGCACAACTTGTAAGAATTAAATTATCAAATGATGAAATTGAGCATTACTCCAAGGAGTTAACAATGTTGAATTGGATACATGATACTTTATTGCAAGTTAATACTGAAGGTGTTTCCCCTGTACGCTATGGTGCTATAGACAAGGTCATTCACGTGCACGATGATGTTGTCGATTCTCAAAATATTAAAGAAGAAATATTATCCAACACAAAATCTGAACATGGATATTTTGTAGTGCCAAAGGCTATAAACGATTAAAATAAGGCCGGCACTAAACTTTCTAAAAAAACAGTAAAAATCTATACGGCCTTGAATATAATCTCAACCAAAAATATAACTTAGTCAATGAAAATATAGAGTTGTTTATTATAATTGAAAGGTTCAATGACTTTGCTTGAACATTTGATATAATAAAATTATAAAGTCTATTAAAGTCTAGCATGAATGAGGTAATAACGTTTGGTTGTCGTCTAAATTTTTATGAAAGCGAACTAATCAAAGAAGAACTAAGAAAAGCAAAAAGAGAAAATATCATTGTAGTACATAGCTGTGCAGTAACAAATGAAGCAGAACGTCAGGTAAAGCAAAAAATACGTAAGATTCATAAAAATAATCCAAACAAAGAGATTATTGTAGTTGGTTGTGCCGTTCAATTAGATCCTGAATCGTATAGTAATATCCCTGGTGTAAGCAAAGTATTGAACAATCAAGATAAGCTAAAAGCTTCAAGTTATTTGCTAAATAATGATAAGATATTAGTCAATGGTGACCAACCAAGTACTCTTTTAATCAATAAATTTGAAGATAAGTCAAGAGCATTTATTAAAATCCAAAACGGCTGTAATCATAGTTGCACATTTTGCTCAATCACTAAAGCAAGAGGAAATAACCGATCTATGCCAGTAAGCAGTATTATTGAGCAAATCAAGATTTTTGTAGCAAATGATTATCAGGAAGTAGTGTTCACAGGAGTTGATATTACTGATTTTGGTACAGATCTATTTGGCAAACCTTCGCTTGGTTCAATGATCAAGAAAGTTTTAAAGGAT--------------------------------------------------------------------------------------AAGGTTTACACCACATTTGCACTTAAGCTTACAATCTGGCAATAACTTAATCCTAAAAAGAATGAAACGTCGTCACAGCAGGGAACAAGTGATAGAATTTTGCCATAAAGTAAAAAACTTAAGATCTGACATGGCATTTGGTGCTGATATTATCGCTGGGTTCCCAACAGAAACTGATGAAATGTTTCAGGATACAGTGAATCTCTTAAAGGAAGCAAACATAGTTTACTTGCATGCTTTTCCATATTCAAAGCGGAAAAACACACCTGCAGCACGGATGCCACAAGTGCCAGAGAATGTGCGTAAAGAGCGAATAAAGAACTTGAGAAGAACGAATAAAGAAATGATAGACAATTTTTATCAATCTTTGATAGGTACTAAACAAAGTGTTCTGGTTGAACAAAATAATATTGGCAGAGCAGAAAATTTTGCCCCAGTAAAGCTCTTATCAAAGGCTCAGGTCAAAAGTATTGTGGAAGCTAATGTTATAGGAA
			TAGAAAAAAATCATTTAATCGGAAGTATTCTTTCTTGACTTTTTAATACAAGAGAAATGTGTAGTAATATCAAAAATTATAAGCTTATTCATGATTAGAAAATCTGTTATTCTTGATGTATTGCTAATCTTATGTACTGGCTTTTTTTCTGCTCAGGCTAATAAAAGTTGTTCAAATAATGAACAATTCATAGAAAATTTAATTCTTATAGAAAAATCTATATGCCATGAATCGAGAAAATATAATGAAAAAGAGCCTACATTAGTTAAAGACAGAAAACTTAATTTTTATGTCAGCGCTAATAGCGGTAAGATATATTTTGATAATTCAAAGCCATTTGTGAACGGCATAAAAGCAATTGGAGAGAGAGTCTCCACATTAGTTGAAAGCCGTTATGATGCTATAATAAAAAATATAGTTGCAGATGAAATTGAAAGTGTAAAAAAATTTAATGGTGAAATCGATTTTCAGTGGTTACACAGCCTATCTTTAGGTTACTATGCTGGAAGAAACGGCCGAGTTGATTTTGAAGCTACATACTCTAAGTTTGATATTAAAAACGGTAATTCTCCTCCAATATTTTATAGATCGGCTGGTATATTTGCATTTTTGTTAAATGTTTATTATAACCCTAGTATCCAAGATACACAAATCGCTCCATACATTGGTCTTGGTATAGGACCAGCAGTTTTTAAGCTAAGAAAGATCAATGGATTGTCACAAAATTCAATGCCACTAAATGTTCCTTGGTTTGCTTATCAAGTGAAACTTGGTGTTGATTATTCAATAATCCCAGAAATTAAGCCCTCCCTTGGTTATCGTTACTTCAGCATCCCAATACCTATTGCAGATGATATATCAACCCATAGTATTGAGGTCGGCCTGATGTTCAATTTTTAATTATAATTTAATATATACACATATTGCCTTTTTTACCTAATAAACCAAACAGTGACACAATTGTTTCTTTTAGAAAGATGACAGCTTCTGCCACCTTCACGTTATCCGCTATTCTTTTCGATTTTTGATAAATATATCCTTAAAAGCATTAAAGCTCTGTTTATCTTCTCTATATCCTATAAGTCGACTTAATTACTATAACCTTACCGTTTTTAACCTTTAATATAGAGTTCATTCTCCCGATTTCAATAATTAACATCACTTTTAATTTTATTTCCTCTACTGTGTTATATACTTCATATTTGAATTTTTGATGTAACTATTAACTCTTAATAAAGTTGGATATATATCCATAAATATTTCGCTAGCATCAACATTGATACTTGAGCTATTAACACAACATCTATTGGAACACTGTTTATTTCGGTAACTAAGGCATAGTTAAATTTTTAGTATCTTTTTGTATATCAGAAATAAAATAAACATGATTTTCAGTGAAAGAAATCATTGCTTATTGATTATTTGTAATATATATTCTAGAATTTGAGAAACATACCTGGAGATCAAGTTTGTCTAAACTTTTTACTAAATTTTCTAGATCACTTACACCAAACTTATTGCTAAATTAACAATAAAGTTTATCCTAATCCATTATAGATCTGGTTCCATTAAGCAAATCACTGAAGTTGATATCAAAAAGATATTTATTGTTTAGCATAAATTCAACTATTTTTACTTCTATCATTACCTGAAAATACTAACTCCTTAACCTTATTAAGGTACTCTTCAACAATTTTGCGTCTACTTTTCTAACATTCAAAATAATACTACTGCTTCTTCTCTATTGAACAAAGTAATTTTCCATCATCTACGCCATTGACATTTATTATTGTATTCAAATTATTTTCCAATGAATTCTACAAATCACTGCTATATTGAGAGATTTCAATAACACTATTGTAATCCTCATCAACATTGCTCTCCCATCACTACTAGTAATGCTGCTATCAACAACAAAGCTACCTCGAGCAAAGTGTTGACTATTAACAAAGTTAGCATAATAATTCTGTGCATATAGTGAGTCTGCTCAATTTTAACTG
			AACTATTATTCTTTGACAGCTCAGTTTATTGCTGTCAACTACATTTACTTCATTTATATTTTTATCTTCTAGTTTTAAAACAATATTACCTGACATTTTCAGACCTACATTCAAGTTAATGTCAGAAAATTTCCTATCTCAATCAGCAAACCCTTGCAGGGCTTTTTTACTAACGTTGATCCAAATAAGCTAACTACTAGCGTAAGATCAGGGAATTTTATTGGTAAGGCACAATTTCTAGTACTGCTAGTTTAACATTCTCCAAAATAGGCATTTTGTCTTTGCGCAAACTCATTAAGTGGCCATGCTTACTTGCATTATAATAATCTTTCTTTGTAGTTTATCTTGGTAAGGTCTTTTCTTAATTACGTCCTTGAGCATGTACAAGAAACAATAAAAAGAAGCACTAAATGCCAAGAAATAACCACTAGAAAAAAGCGTACAAAAACCACTCTAATGGATTTCTATAAAAATATTAAAAATGATTTAACTTTGTTCCCACTTGGCAGAATCACAAGAAAAGCTTTGCTAAGCCTTTGATCCAATATTAACTCAACTATTGATTCTGTTTTCACTACTTGAAAAACCTTTCTTGAGAAGCTACATAACCCTTTTTTGCTTTAAGCTTTACAGCTGATATCAGCAGCATATCAAACTACATCTTCAATATCTTATCATCCGCACATTCATCGTACTCGATCTCAACTGTAGAATGTGCAATTTCGAACTCACTTAATAGTATTTTTTTTATCCCATACAAAATATCAGTATGATGTGCATCTTGCCTTACCTTAGCATGCATGGTAATTATAAAATAATTATCAGACAGTGACCATGTATGTATGTGATGCACATCAACAACTTCAGGTAGCTTAGACACAATCCCGCTCTTTATCCCTTCAGCAGATACTCCTTCAGGGGTACCTTCAAGAAGGATATGACAAGAATTTTTAAGAATCTTATAGCCACTATTTAAGGTTACTACGCTAACAAATATCGATAAAACAGGATCTACTATTTGCCATTTAGTTAACATAATAATTATAGATGCAAATATAGCACCTACAGAGCTTAAAATATCCCCTATAACGTGCAATACGGCACTTTTTATATTTATATTGCTTTCACATTTACTATGCAATATAAAAAAGACTATAACATTAGCAATCAACCCAAGTATAGCAATAATTAACATTATTCTCCATTCAATGTTGACTGGGAAAATAAATCTCTTTATTGATTCAATAATAATAATTACTGAAATAAAGAATAAAGTTAAACCATTGATGAATGCTGCAATTATCTGCAACCTGTGATATCCGTATGATCTTTGCAGATCAGATTTCTTAGCTGAAAATTTGTGTGCTATCCAACTTAAAATTAAGGCAAAGAAATCAATAAACATATGCCCTGCATCTGATAATAGAGCAAGCGAATGTGAAATTATTCCACCTACTACCTCCATAAACATGGTTATTGCTACTATTATTATGGAATGAATTAAACGCCTGGACTCTGCTGCTGAATGTTTACCGTTGTGCACCGCTGTCATATAAAACCTTCTCATGGATAAAAGTAGGTAACACTGGACTCGAACCAGTGACCTTTTGCACGTCAAGCAAATGCTCTACCAACTGAGCTAGTTACCCATTGTTGCTTCAGTATAGTGCTTCAGCAAAATAAAAGTCAATTTGCTTTTAAATTATTGTGCTTGTCGCTCTACCTAACATGATTCAGAAATCTAGCTGTATAAAACCTTAACTATACTCTATAATTTTATAGAATTAATTAATTATTTATATCTTTTTTCCAAAATAAAAATTTATTCTTTTTCTAGGAAGATTACGCTAAGATCGAAATATATATTCGAAAATTAAATATGAAACGGATAATAAAATGTTTAATTACATATCAAAGTAAAACAGTTGGACTAGAGTCATAAAAAACAAATTATAGATAATAAACAAAGTTAAAGCAAACAACTATCAACTTCTGAAAAT
			GTAAAGATCATAAATGACCATGCTTTTTACAAACCAATCTGCGTAAATAAGCTTACAGTGATTTTTCAACAAAGCAGTTTAAATTATTATATAAATACATCTCTAAAAAGACAATAAAGAAACTTTCACTACTAAGAAAATAAATAACTTTTACAAAGAGAAAGGCATTCCTTTATCTACAATAAATGAGTTACTTCCTTTTGACCAAAGGACAATACAAAATGTTATGTAAATTATAAATAAACTTAGTAAGGAACCATAATTATAAATACACGTCTGATAAAATTAATATTACAGCTTCATATATGAAGGCAGTCTCAGTCAACTACCAAAGTTATCAAGACTACATAGTAGACTCTGACACATATCATAGATTCATATATAAGAAACTTATTATATTGCATGCTTTTCAAAGGCTTAAGAGAGGTCAAACTGAAGAACAGACAAGAAAAAGTCTGAGTAATATTAATAGAAAAGAAATTAAGAAATTATTAAAGAAGCTTCTCAAGAAGAATGAAAAAGTGATTTAGTGATCCAACAAATAAAAGAATATCCAGATGTAGAATATAATGTATTATACGAAAAGATCTTCGAAAAATTTGTCTATACCAGCATGAATATTGACCAAATTAAGAGAACGTACAACTAATATGATATAATATTTCAACAGAAAATGAATTCGGAAAAATGAGAAAAGCTCAGAAAAAAACGAAATTCAGCAAGTATCATGAACAAAAAATATGGTTAACATTTCAGGGTAGAATAAATCTAAAAGTTACTGAGAGCAATATTGACACTGAGTTTAATCTGAACATTGATTTACTCTAGAACAAAAGTTTTGAAGGTCCTACTGATCAAAATAATGATGGCATTATCAATAACGAAAATCTTCTCAAGGAATTAGAGGATACTATAAAAACTTTCAATGAAATCTTTAGAATAAAGAAGAAAGATAACAATCCATTTTTAGTACATAAGAACGTTGCTAACTTTATACTATTCCTGTTTGAGATAAGGAAAGCTACTAAAAGTACTCAAGTGCTAGTATGATGTTCATATATCAGGTGGTGGTATCACACAATCTTCTAATAACGAATTATATTAGCAGCATATATTCCTACGCTGAAAACGGCAGAAATAATAGCGATTTTATTCTATGACGGAGAAGTTAACCATTATATTATAATTATGTTATTAAGTATGAATTTATCCATCCGTTAACATTCTATTTGACTTCTAACTTAGGTCTCGGTAAAATATTAATGGAAGCTGTTTAGCAGAGTATGCTACACAACTAATAGAAGGAAAAGGACTTACTGATTTTGCAAAATTAGCTAGTGATAAATAAATACAAAAGTCTTGCTCCAGAGGAGATAATTAAAAAACTATTAATCATTACAGTAAGTGCAGCAGTTGTTGCATATATCGAAGAAACGTATTTAAATTTCATTGATAATTTGCTTTGTGCGGCAGCGGAAGATAAGAAACTCTGAATGGTCATTTTTGTTTCGAGAAAATGATGCAAAAGGTTTATCAAATTAAAGTAGAGAAAAACTAAAAAGGAAAAGGTGGTTCTAACTTGGCCAAAACCAACTTAAACGCCGAAGATTAGTCTATCAGACTAAACTATGCTTAATTTGAGCAATAGAAATAGCTAATGAAGAGGACAAAGTGCAGTTTTATATTTTAAAAAGGCAAGTTGAGGATAGAGTTAAAGTTTATTTACTGATTCAGTTCATGGTTCAAAATCACTTAAAAACCAGCAATATTAAAATAAGATGAAGAGCAAAAACAAATAGTGTTAAAAGACACAATCTTGAAAAGAGAAAAAAAATACTGATTAAGTCTTAGAAGGAAAGTATAAGGTAAGTATTATAATAGATTTTATAATGATACAAAAGCCTTGTATGATGAGCTAAAGAAGCGGAGAAGCAATTTGTGTTAAAGTTTTGGTACTTTGTCAGAGGACAAATATTGTTCTGAAAACAGTAAATTTGTAA
			TTTATAATGATGAATATAAAAAGTTTATAGTGTCACTTGAAGATAAAGCACTTATTAAGATAATAAAGAGTAACAACAACTATAGCTTATGCTATACATTAATGATAATAGCAAAGTAATAAGTAGTATTAGTAAAATAGATAATCTAAATTATGAATTGTTATTAGATTTAAGTCATTTTAATTTAGAAGAGAATAATATTGCGTTATCGAACTAATATTAGGGGAATATAACTTCTGTCTAAAGAATGACTTAGCAAAAACATTTGATTGTATAAGTAGCTTGATTTATCACGAGTATAGTTTAATCTAATAAATGTATAAATGTTGCTGCTTGAATGCAGCAACATTTATACATAGAAGCCAGTATATCAAACCAAGCATAAGTTCCATAGAAACACATATTTCTTTGCTATTAGCAAGAACTATAATAATGTAGCACTGCCTTACGTATCGCTAATCCGAACTCTACCTGCTGTAAAATAACATAATCTACTACATCACTACCAATTTCAACCCCTCTATTTATCGGCCCTGGGTGCATGATAATTGCATCTGGTTTTGCATACAACAATTTCTGTGAATCAAGGCCATATAAATAAAAATCCTCTCTCTCTGAAGAAATAAAACAACCATTATCCATGCGTTCCTTCTGCAACCTTAAAAGCATAATTACATCAGCATCTTTTATACCTTCAATCAATGAATAATAGATTGAATCTACCTCAGGAAAATATCTACAAATCAAAGTTGGCGGTGCAATCAAGCATATCTTCGCCCCAAACATTTTTAACAGTCTTATATTCGATCTTGCAACTCTGCTATGTAAAATATCTCCACATATTACAATTTTAAGATCTCTTATCTGATTTTTATAACTGCTGATAACAAAACAATCAGCAAGAGCCTGAGTTGGGTGTTCACTACTCCCATTACCCGCATTGATTAGTGAACAGTTAATGTACTGAGCTAGCACATTAACAATACCACTATTTTTCTGTCTAATTATTATGTAATCAGGATTCATTGCATTTAATGTTTTTACCATATCCTTTAAATCTTCTCCCTTATTAATAGAAGAAGACTTTATTGGCAAGGTTACAACATTTGCTCCAAGGCTTTTTGCTGCTATTTCAAAGGATGCAAGTGTACGTGTTGAGTCCTCAAAGAATAAATTTATTACTATTTTATTTTCTAAAATATGGCAACCTGCAGCTTTATTTTTCAGGTATTGATCGGCTAACTTAACTATATTTTCTACATCATTGATTGTAAGATCCCGTACACTCAGCAAATTCTTCTTATTAACCATAGTTTCTTCTTAAGACACAATTTTAATCAAACCTATTTTACTTTCTCATTACCTATTTTCAACAAGCCTCTTCACAAAAACTACAGCTTAATTCACAGTCATTGTACTAAAATCAAAACTAGTATTAACTGATAATCAGTACTCTAATTTTATTAAAGTTAATATACTAATAACAAAAATAAAATTAAGAATTGCTACTGAAGCTGAAGAAAAAGGTGGTAAAGCCGAGATTAAAGGGAAAACCTCTAGATTACTACCATAAAGAACAGCGTTCGTAGTTGCTGCTTTGTGGCCCCAGGTATTACTATTATTGGTACAGTTATTGAAGTTTTAGGATATAATAATTATAAAAAGAATAATAGAATCGAAAACTATTACCTCTAATAATAGACCTAACATATTTAATAACAAGAAAACAAAAAATGAGACCAGATGTTTAGAAAAGCTCTCACCTTAAGCTAGCTTTCTTGCAAAGAAAATTGGCGTTATTACAATTGGCTTCTAACTTAGGTGGCCAATTGGTGATATAACTCTGATTTGCTCATTATACTTGTTAGCGGCATAAAACACTAGATATAGGAAAATAGATAATAGATAAGATAAAAACCTTTAAGAAAGAAATAAAAATAGAAAAGCCAACTAGCGAAAGAGGAATTCCAAACTAAAGAAGCTGTAGAAGAAAACACCGG
			TCAAATACTGAACCCAGAGAAAAACAAAAATTTTCCCTGTAACCGAAAGACTTGTACAAGAAAACCCAATGAACAAGAAACAAAATATTCGAAGAGAAATCAATAACGCAGATTTTCACTTCAGAGGGTTACTAAACGCTAGGGATTACTTCCATTTACACTCGTCAGCTATCATGACAGCTTCAAGCAGATGTTCCTCAAGTTTACTGAGAGGTAGGTTACTTTGTAAATAAGCTCCCCAAGATTGCAATATATCAGAAGTTTCAACGTCTTCAACAATAGGATACTCTTGATTTTTTTTAGCGTATAGTTCTTGAGCTTGCTTGCTTATCAAAAATTCCAGTAAAGCTATAGCATTTTCCCTGTTTTTTGCATTTTTTGTTACTGCTGCACCACTAATATTTACCATCACACCATTATTATCCTGATTAGGGAAAAAAACCCCTAATTTATCTGCGATATTCTTTTCATGCGCATCTTCAGATGAAAAGATCCTTGCAAAGTAATAGCTATTTACTATTGCAACATCTCCTTCACCAGCAGCTACAGCATAAATCTGATCAGTATCACCACCACTTGGTTTTCTTGCCATATTACTCACAATTCCATTAACCCATTTTTTTGTTCTCTCAAAACCATCGTTTGCAATCATAAAAGCAATCAATGACCTATTATATGGACTTGTGGAAGAGCGTACTAATATTTTCCCTCTCCATTTTTCATTTGCTAAATCTTCATAAGTCCTTAATTCTTTAGGATCTACTAATGCTTTGTTATAAACTAATATTCTAGTTCTTTTTGTGAGACCAAACCAATAATTTTCACTATCTCTAAATTTTGCAGGTATAGCACTTTTTAAAACCTCTGAATCTACTTGAGATAAAAGCCCTCCTTTTTTTGTTAAAATCAAATTTACCGCATCTGCAGTTAAAAGTAAATCAGCTTCACCACCATTCTCCATGCGCGAAAGCAGCTGAGAATAATCAGCTATAACATAACGTACCTTAATACCTGTGTTCTTTGTGAACTCATCGAATAAAGTACGCACCAATTCCTCTTTACGTGATGAATAAACGTTTACTACTTGTGAGTCGTCATTTCCACCATTTTTATATAAAAAAGTAACAACTATTAACACAACCGCCACTAAGGATGCCAATACTAAAGCTTTTTTCACATTGAATGCACAATCATTTCCTACAACTAAAGGTACCTAAAGAGCAAAACCTTAGCAAGGGCAAAAATTTATTCAGCAACAACAATATTGATATTACTTAATTTTAGGGCATCAATATTATATAGAGAATTCATCTTATCCACCAATACTATAAATAATATCCGGTAATTGTGAGATTGAACTACAAATTACTTAAGTATTAAGCTGCTGCTACATTTAGCGTCTCTACTATAAATCTCTCCAAGAACTTTTGTTCTTTTCTTGCTTGACTTTCTTAATGAATTTCTCACTATCCTTTTCAGGATCAATCTTTTCCTGAGAACATATAAAGTTAGTACAATTTGCTTTATTATAGTAATGTACGCCAAGGCATATGATTAATAATGCAAGTACACCCAAGCCTATAAAGTAATGATAACTACACACTATGATTCGAATAATCCTGACAAAATTTTTATATATTATTAACACCATTTATTACAAGCAGCTCCTAAAAAAGCACTATATTTACAGCAACTACGTTAGTTACAATACAATAAATAGTAGTTCATCATTGACTACTAATTCTGCTTTGTTAGTTCTGTAATTACTTTTTCATCAATGTTTTAATGAAACCGTTTTTAGCTTCTTAAGTGTTAAGTGCAAAATTTGAATGAGTACTATTGCTATATTCCAGTCTCACAGATTTCATAGCTTTACTTTCCAGCTGATATTTTAATTACTCTAGCAAAATCTCATCCGCACTTTTTCTTATAGCTGACATTCGTATTTCTAAATTGTTTTATTACACAAAATATTGGGCTAATTGTAAGCAATAAAGCAA
			ACACAGTAACTGATATAGTAATATATTTTTGGCTATTCATAAAAAACACAATAAATTTTGTTTTATCCTTCATATACCCTAAAGCTGTAGGTATACCAAATATAGCAACTCTTATCTAGAAATTATAAATCCCTTCTGCTGAATAGAATATTTCACTCTTGAACAGATTTTGTTTATTTTCTTGCCTGAGTTGATTAAAAGAGTTGTTTAGTTTACTTTACTACTCCAATATCAAAGTTGTCTTTCGATGCAAAAAGAGTTGGAAGTTTTGGATTACCGAACTTGTTATTAAGCAATTTTCTAATGCTTTATTGCCATCTCAAGGTGAGCTATATATTCTTCTTCAGAAGCCGATCTTTCCAAGTTATAACATACTCACTTCAGATATCTTGATATTTTTTGCCCTTCATTCTCAGAGCTTGATTCATTAAACGGATTTGCAAATTGTAGAATTTCACTTTCATCACCTTTTTGGAAAACTCTCATTAGATGCTGATTTAGTTCCTTGTGTTATCTTGCATCTTTGCCTGCTTGCTTGTAAGAAGTTGATATCATTATTGGTCCTTTTTGCATACTACTTTCCGAAATTAATTACACCGCTGTATCAACTATATTATATCTATTAAAATAGAATAGATACTAATTTAAACGTAAATATAAAAAATTTAGTATAAGAACTGCTTATTAAAGATCCTTTCATCTAATGAATAATCCTCGTCAAAAAGTAGAGTGATCGTGTTTTCATGGTCTTTCTGCACTTTTATTTGTGATACATTATGAAACTCTTTATAATCTGACACTACAAGTACTGGACGATTTTCTACATCGTTAACGTCAACTTGTACTATTGCATCATTTGAAATTAATGCTCCGTTCCAATGTCTTGGATAGTAACTATTGATAGAGGTTAATGCAAGTAAGTTTGAGTTTAGTGGTAAAATTGGTCCGCCAGCAGAGAAATTATATGCAGTGCTACCTGTTGGAGTAGACAATATTATTCCATCACCTCTAAATTTTTCTATTTTTAGCTTACCATTTACAGTAATATTCATTTCTACCATTTGGTTTGCTTTTCTAAAGACATATACTTCATTCACTGCTATACAACGGTAACTATTACCACTTATATCTATGGCTTCCATTTTTAGCAAAGTTAATTGAGCTGAAGTTGCGTACTCTATATGACCAATTAAATCTTCAATGTAACTAAAACACTTATTCATTAAAAACCCGACATTGCCAGTATTTGTCCCGTACACATGCACACTCTTATTTTCTATAACGTAATTATGTAAGGTACGTAGCATAAAACCATCACCACCAACAACTATCAGTAAATCAACTTCAAACTTACTTTTTTCTGTTATATTGACAAAATCAAGCTTCTGTAATAGTTTAGATACTTTTTGTGATTTTGGCGATAGAGAAGCAATATAGCCTATATTTTTGTATCTATGCATGCTTCAGTCAATCCTCCAAAACAGGGAGAAAATTAAAAAATATCTCCATATTTATCGTTAAACCTAGCTATTTTGCTAGTTTTACTTGCCGATCCGCTTGCTAAACTTTTAGTCCATGCAGGGTGGGTTAGAGGATCTCTATCGAGTCTTATCTTATCACCTTCCTTCCCATAAGTGGAACGAGTTTCAAATTCTTGACCGTCTGTTGTAACTATAGTAACTTTATGATAATCAATTTCCATCATTGTGCTTACAAGTTTTCAGCTTGTTAATATTCTAGTGAATTTAATTCACTAAGTCAATTATTATTTTAATAATATTGACAAAAACCAAACAATATAGTCTTCTTGATGAAAAATAAATAATAATTACTATGATTTTTGCCTTCCCCGGTCAGGGCTCTCAATTTATAGGAATGGGAAAGAGCTTATATAGTCGATTTCCCGTTGCAAGACAGGTATTTAATGAAGTAGATAATATACTAAACAAAAAGTTATCTAGTTTAATTTTTAATGGCCCTATTGAAGAATTAACCATTAC
			AGAAAATGCTCAACCGGCTATAATGGCAGTGTCAATTGCAACATTACGTACTATGGAATACGTTCTTGGTAGGTCTCTCTTCTCTAGTCACGATGCTAAATATATTTGTGGACATTCAGTCGGCGAGTACACAGCATTATGTGCTGCAGGTGCATTGACTCTCGAGTCTGCAATCAAGTTGCTTAAAGTCCGTAGCAAAGCAATGCACAATGCTTCATTGAAATGCCAAGGAGGAATGGTTGCATTATTAGGGGCAGAAATAAATGAAATAGAAGATATATTAAAATCAGCCCAAATTGACGGAATCTGTGAAATTGCTAATGATAATGGTGGTAGACAAGTAGTAGTGAGTGGCACTACAGAAGCTCTTAAAATATTACCTGATTTGTTTAAAAATACAAGTGTAAAGAAATTAATTAAATTACAAGTTAGTGGGCCTTTTCATTCATCTCTTATGAAACCTGCTAATGAAAAATTTTTAAAATTTTTAAAGAACGTCAAAATAACTCGGCCTTTAATTCCCTTTGTATCAAATGTCACAGCTAAAGAAGAGAGTAATCCCAAAGATATAAAAGTTTTACTTGCTAAACAAATAATAAGTAAAGTGAGATGGAAAGAGATGATTTTATACATGTCAAGCCAAGGCATCAACAAATTCATTGAAATTGGACCCAATAAGGTTTTATCTAATTTAGTGAAAAGGATTGATCAATCTATCAACACAAAAAATATAAATAGTATTGATGATATTAACAGGTTTTTCGATAGGTCACTAT------------------------------------------------------------------------------------------------TGTCATTTTATCTGTTTTTTTTATCCCAAGTAGCTGTAAAACAGTAGGAGCGATATCGGATAATCGACCATCTTTCAGCATTAGGTTGCTGCGAGAATCAGAGCACACAATAAATGGAACTCTATTTAGGGTGTGTGCTGTATGAGGTGTATTGTTCTCTTCATCAAATATACACTCAACATTACCGTGATCTGCTGTAATAATAAGCACAGTATTACCTACTTTTTTAACAGTATTGAGTACTCTTGCAAGGCAATTGTCTACTGCTAGGACAGCCCTTTCAGCTGCCTTCATATTGCCTGTATGTCCTATCATATCAGGATTAGCATAATTTACAACTATTAGTGCAAATTCTTGAGAATGAATTTTCTCTACAAGTTTTTCTGTAAGCTGAAAAGCTGACATTTCAGGCTGCGAATCATAAGTTCTAACTTTTGGTGAAGAGATGAGAATTCTTTCTTCACCAGGAAAAGGTTTTTCTTTCCTACAATTAAAGAAGAAAGTTACATGAGCATATTTCTCAGTTTCAGCAATACGTAATTGTCGCAATTTATTATCTTCTATTATTTGTCCTAAAGTATCAGTAAAAGATGTAGTAGGGAAAAGACAAGGAATCTGAAAATCTTCTTTATATTCCATCATACTTAAAATAGAAGAGAATTTTGCTACTTTGCTGTAACCCGTTTTCCCAAGTAAAATACTTGCTAACTGTATCATTCGATCAGCACGAAAGTTAGCCATTAACACTCCATCCTCTAGCTTTATACCTTGATAACCACCTATCACTGTAGGTTTAATAAACTCATCAGCTATGCTGCTTTGGTAGTTATTATCAATCAACGATATCACATCATTATGACGCGGTGCCTTTGTAAATGCGATAGCTTCATAAGCTTCAACTGTCCTTTCCCACCTATTGTCACGGTCCATAGCATAATAACGCCCAGAGATAGTAGCAATTTCTATATCATAGCCTTTTACACTTTCTTCAAATTCTTGAATGCATTTTTTCCCTGAATTTGGCAGCGTATCTCTGCCATCTAGAAATGCATGTATCATCACTTTGATTCTATATTGCGATATTTTACTGGCTAAAGCTGCAATGTGGTTTTGATGTGAATGGACACC
			ACCATCTGACACCAATCCCATTATGTGACACACACCATTCTTATCTTTTAGGCTATTAATAAAGTTTTGCAGATTTACATTGCTTTCTATTGTCCCAATTTCTTGATTAATACGCTGTAGGCTTTGTATCTCCATTCTGCCACCGCCAATGTTTATATGACCAACTTCTGAGTTACCTATTTGGCCATCTGGTAACCCAACGTCAATTCCACAGGCAGATAAACTGCATTTCGGATAATTAGAGCTAATATGTTGCCAACAGGGTGGGTTAGCATTGCTAATAGCATTATGTTTGCTATTCTCTATTCCATTCCCCCAGCCATCCAATATACATAAAACGACTGATTTAAAGTTCATACAAAATTATCACATTAATAACGGAATCCTATAAATATAATGTTCTCTAATAATACTAAAAACAAACTCTCTTAACAACCTCTACATTTATGATATCAAATCTCTCATATAAAACCGTATAACAAATTTCTAGTAGAATACCCAAGCATACGCAAACCTTCAGAAACGAAAAACTCGAAAAATTACTTAACAAACTTTTACTATCCCCTTACCTTAACTCTAGATTGTTTTATTACCTTCAATCTATACAAATTAAGCAACGAAAGTACTACGGCAGCCTGCTTCTTATGTCTAATTTTTCGCGTTACATGTACCTCATGTTTTACAACATTTCCAGGTTGTTTTTACCCATGTAAGCTAGAAGCGCTTACAAAGCGTCCAAGACAATAAGAGCATCAGTTTATATGGTGTTAGATAGAGATAGTGAATAACTAGCTGCCATGAAACCTCTTTTGCTCTTTCTTCTACTTAGTAAATTTTTAAACCTCTATAACTAATCGAATTAAAAAACAACTGAATTACGGTTATTAAATGCTTAAAACATAAAAAAACACTAATGTTTTTGAATAGACATTAATTAAAACCTTTTCTCCCTTTTCTTGCACAGTACAGATTCTTCAACATTTAAGCTAAAGATTAGTTGCAATTCCTTAATTTACGATATAGCAATCACCCCCAATTAATACACAGAAAATTATGTAAAAGCTTGTGAAGTCTCTTGTTCTGTAACCTTGACAATTGTTATCCATATGAATGGTTAAAAAACTACAAAAGTCCAGCGCAGCCATATTTCTTGATAAACAGAATCATGAGGTTATACCTGTACTTTTATTAGGAATAATTCATACATAAGTACACTGACAGAAGTAAGCAACATAGCTACTAAAATTATAATAAAGAATATGTATTATTATGGTTAACAAATTAAATTTTATAGATCATTGAGAAAACTGGATAACCACTACTGTAAAAGCCATAAACGCTAAACTTAAAAATATTATTTTCATTATCTGTTGCATCAGCTTTTCACAATTTACTTAATATAATAATAATTTATCTTATAAATATAAACACTATACTAATGATAGTATCTTACTAAATTCTAGCATTTTTATATAGTTGACTATATTAAGTATTTTGATATCATATATTTCACCATACTTAAATGAGAAAGTTATCTTCACTTTCCTACACAAAAGCTTTCAATAAAGTGCTATGACACACATACCGGTTTTACTAAAAGAAATGCTATCGCAACTTTCACCACAAAATGGTAGTGTATATGTGGATGCCACATTTGGAGCTGGAGGATATAGTAAAGCAATATTGGAGTCAGCTGATTGCAGAGTGTATGCAATCGACAGAGATGAAACGGTTATTAAATTTTATAATAGTTTGAATACCAAGTACCACGGTAAAATAAAACTATTTATTGAAAAGTTTAGCAATATTCAAACTATACTAAACAGTAGTAATCTCAAACACTTTACAGAACCTTCCGTCATTGTTTCAGCTGGAATTCAGAAAAAAAATGCAAGGTCAAGCACCGAGATGATACAAAGTAATACCGTAGATGGAGTTGTGTTCGATATAGGAGTATCGTCTATGCAGCTTGATGAAGAAAATAGAGGATTTTCATTTTT
			ACATAACAGTCCGCTTGATATGCGCATGGATACCTCTTCTCACATTAACGCTTCAATATTTGTTAATGCCTTACGCGAAGAAGAAATTGCAAACACTATATATAGCTATGGAGGTGAACGTTATTCTCGCAAAATTGCAAGAGCAATAGTGAACGTACGTAAGAAAAAAACTATCGACACTACATTTGAGCTTGCAGACATTGTACGTTCCGTGGTATCTCGCGGAAAAAGCAAGATTGATCCTGCAACTAGGACATTTCAAGCAATCAGAATATGGGTAAACGATGAGCTTAGAGAGCTTGAAAAGGGTATTAAAGCTGCATCCAAAATCTTAAATAGGAATGGCAAGCTGATTGTCATTACTTTTCATTCCTTGGAAGATCGTATAGTCAAGACCTTTTTTAAAGGCTTATGTGAGCCAAAATTCACCAACTGTAGAACGTTTTCTCTTCTGAATAAAAAAGTAATCAAGGCAAGCGCAGAAGAAATAAGTGCAAATCCACGTGCGCGTTCAGCAAAACTAAGAGCTATACAAAGGTTATTATGAAAACTTTCTATATTACCCTCAATAGTGATACTTTTTCAATGTTATAAAACTATTTAAAGTAAAACTACACGTCTAATTATTAAACAAGGATCTAACAGAAACAAAATATGAAACTAACTTAATGCAAAGCAATATAAAAGTCTTATAAGTAAAATGTAATTATTTAAGTAATATCCATTAAGAGACATTTAAAAAGCAATTCTTTGATACTAATTAGTTAAGTTAAAAATTTTAATTTTTTTTAAATTGTACTGTGTTAGAGCACAATTTTAAAAAAGCGATTGAAGATTCTACAATAAAGCTATAGTCAAATATAGGATAAGTCTTCTAGTATAGTTTTAGTTTTTCTATATCTTTTATCTTTTTTTCTGCATTTGATTATAGGCCAAAAATAAAAAACAACTCCAGAAGTGTTAAGTTTAAAGCTAAATACAAGAAACTTTGTATTTACCGTGTAGCTCTTCGTTTTGTTAACAAACATATCTATTACAGTGTGGACATTTTTGTATTTTACGTTAAGGTCTGCTTCTTATTTCTATTAACAGCTGAGCTGTATCAAAAAACTCTTTTAAACGGCAAGACGTAGAAGGGTATGCCTCCGTTGCTCATAGATATTCATATTGAGTCCAACTTCCAATAATATTCTTACAATTTTTATATGAACTTTTTTTTAAAAGCTAGTAGCAAAGGAGTTCTGTTACATTTAGTTACAACATTAACATTCACTTTAAGTTTAAATAAGAGCCTAACTACTTTAGTGTCATTATTATAATTAGCTTTATGTAACTGAGCATATACCATCAAAATCTTGATCGTTTGTTTCTATTTCCTTTAAAACAAAAAATACTACCATTTTCTACTATTAAGATCAATAGTATATCTAATGAATCAAAACCACAGTTATTTTCTGCACAGATAAATCTTTTTAAGTTAGTTTTTGCTTGCTGTTTTTTTACAATAAGTCTCGTTATTTGCACTTTATTATCATATCCTGCTAGAAAAGGTTAAGATATTATTTTTTCATCTTTTGCTCCCTACATTTTTGTAACCTTTTCTTTAACATCTCTTTCATTAATTTCTACGCCTTTTAAGATTAGGAAATTTATTAATTCCTTATCGTCTTACAACGTAGCAAGGCACGGTAGAACAAACCCGTTTCTATTTTTGAAATTAATTACTAATTAATCAACAAGAGATTTAGTGTTTTCTTACACTCATACATAATAGCATAATACAGTCGACTCTTATTTTCACTACCTACATAAAATCACCTTCATATGCTCTAGCAATGACTTCACTCTAACCATATCACCTTCTTTTGTAAAAATCTATGAAAAAAGCGACTTCATTTGTACCTTTTGAATTAATATCAAATCCACTTTCGACTAATTGATTTTATGTTTTCCTATGTGCATACCATCTGAATTAAACCACTTTAGTATCAACAATACTC
			CACTTAGATTAAGTTTAAGTAAATCAGTGAGAAAAATGTAGCATACTAAAGCATCACCACGGTTGTACGAGTACCCTTCATTAAAGAATAGTATCCCTCCAAGCCATAGCTTGCATGAATATTGCTACAAAATTTAACAAAATATCATGAAAGTAGCTGATGCTTATATTTTATTACAACACTAGACAATTCAAAATTAAAAAAGCAGAGTTAAAATTATTTCAAATTTAATAATTCTCTAAAATCAA--------------------------------------------------------------------------------------------------------------------------------------------------------------------------------------------------------------------------------------------------------------------------------------------------------------------------------------------------------------------------------------------------------------------------------------------------------------------------------------------------------------------------------------------------------------------------------------------------------------------------------------------------------------------------------------------------------------------------------------------------------------------------------------------------------------------------------------------------------------------------------------------------------------------------------------------------------------------------------------------------------------------------------------------------------------------------------------------------------------------------------------------------------------------------------------------------------------------------------------------------------------------------------------------------------------------------------------------------------------------------------------------------------------------------------------------------------------------------------TTTCTTCATAATAAATCCAGTTTTCACTATTATTTATAATTCACCTTCACACAATATTGACCATCCCTAAAAAAAAATCTAACATTTTTCATTCCTTGATCACGAAGCTTCGATGCAACTGATTTAGCAGCTTGAATATTTTCAAAATATGCGATATATCCTTTACTTTCTACATTATCTTGTTTTGGGGGACGTTTTTGCATTTCTTTCTCATACTGCTTTCTATAATGAGGAGTCTTTTGTACTAATCGTTCAGACATCTTTCTTAAATATTGAACTTTTACTTTTGTCAGTCCAGATTTATGAAATCCTAAAATTTTTTCTGCTT
			TTTCCGATAGATCTATTAACCTACCTTCAACAAAGGGCCCTCTATCGTTAACCCTTACAACAAGTTTTCTTCCATTTTTTAAGTTAGTAACAAGAATAAAACATGGTAAAGGCAGAGTTCTATGCGCTGCAGAAATCAAGTGACGGTTAAATACTTCACCGTTTGCTGTAATTGTACTATGGCCTTCTATTCCGTACCATGATGCTATCCCCACCTCTTCGTAATGGTTACAGTGTTTTGGATGATAAGTTACACCATTTATTGTGTAGCTATTACCGATTTTATAGTGACCTGCAGTGCTATTGCACCTGCTGCTAAGACCACAACTACTTACTAAAACAAATATTAGACACAGCAAAACTAGGTTTTTAATCATTACATTCAGTGAAAAGGCTTAATTACTATAGTATTTTAAATTAAACTATAATAGATTTAGTAATAAGTAAACTTTTACATTAAATATGAACGATACTCGAAAAGAAACAATATACCTAATTGGCATAGGAGGAATTGGAATGAGCGCAATCGCTGAAATCCTTCACAACTCCAACTATAAAGTTCAAGGCAGTGATGTACGATCAAACGCCAATGTAGATAGGTTACAAAAGTTAGGCATAGAGATCTATATTGGTCATAATGCTAATAATATCAAGCAAGCTCAAGTGGTCGTATATTCTTCTGCAATAAAATCTGATAATGTTGAATTAGTTACAGCAAAAGATCCCAACAAAATCATTTTGCATAGGTCAGATATACTTGCTGAAATCATGAAAGATAAATATGTAATAGCAGTTTCAGGCTCAAGTGGAAAGACAACAACAACTGCTATGATTGCTTCCATTTTGGATTATTCCAGTGGACCACTTTCCGCTATCCAAATAGCTGATGCTAGTAGCAAAAAAAAAGATTTAGATTCTAGCGTCACGCTCCAGAATAACACCAACATAGGAATTGATGCAACCGTAATTGTAGGAGGCATATTAAACTCCTATCAGAGTAACTTAAAACTTGGAAAGAGTGACATTTTTTTAATCGAAGCTGATGAGTCTGATGGAACTATGCTAAAAATTCCTGCAAATATTGCTGTCATAACGAGTATCAATAACGACCACATAGAATATTATAGAACATTTAGTAACCTCAAAAATGCATTTTTTCAGTTTA--------------------------------------------------------------------------------------------------------------------------------------------------------------------------------------------------------------------------------------------------------------------------------------------------------------------------------------------------------------------------------------------------------------------------------------------------------------------------------------------------------------------------------------------------------------------------------------------------------------------------------------------------------------------------------------------------------------------------------------------------------------------------------------------------------------------------------------------------------------------
			-------------------------------------------------------------------------------------------------------------------------------------------------------------------------------------------------------------------TTAATTGAACTCGATGAAACGAAAAATAAATCTAAACTTGGAGCAAATACAACCTTAGGGGTGTCTCTTGCAGTTGCAAAAGCAGCAGCAAATAGTTTTAAAATACCACTATATAAGTATTTAGGAGGCGAACAGGCAAATGTTATACCAGGTCCACTCATTAACATAATTAACGGAGGAGTACATGCAGATAATAAACTTGATTTTCAGGAGTTCATGATTCTCCCTGTTGGAGCTGAGACTCTAAGTGAAGCAATCAGAATTTCCGCGGAAGTGTTTCACAATTTGCGCAATATTCTTAAGAAAAATGGTTACAGTACAAACGTAGGAGATGAAGGTGGCTTTGCACCAAACATTGAAAGCACCGAAGAAGTACTTGACCTGATTATATACGCTATAGAATTTTCTGGTTATTCAGTGCACAATCACTTCACATTAGGTCTTGATGTTGCTTCATCTACCTTCTATGAAGATAGAGTTTATAAATTTAAAAATGGAGAGCTCACCTCAGAAGAATTGGCTGAGTATTATTTTAACCTTGTAGAAAAATATCCAATAACCTCTATAGAAGATGCAATGAGCGAAGACGATTATGAAGGTTGGAAATTACTCACTGCAAGATTAGGAAATAAAATTCAATTGGTCGGAGATGATCTGTTTACTACAAATTGTCAACTAATACGTAAAGGAATAGAAGAAAACATGGCAAATGCTGTATTGATCAAACCAAATCAGATAGGAACATTAACAGAAACCTTAGCTGCTATCGAAATGGCAAGATTAAATGACTATAAAGCTATTATTTCTCATCGCTCAGGTGAAACAGAAGACACAACAATATCTCACATAGCAGTTGCATCAAATTGCGGACAAATAAAAACTGGTTCGCTATCGCGTTCCGATAGGCTTGCAAAGTATAACGAACTAATGAGAATAGAAAGCACACTGGGAGAAAACGCTAAATATTATCATAAGTTAGTATGAATTTCATAGACGAAGTTGAATTATATTTAGAAGCAGGTGATGGAGGTGATGGCTGCGCAAGCTTTCGTCGAGAAAAATTTGTTGAATTTGGTGGTCCAAACGGCGGTAACGGAGGAAAGGGAGGAAACATAGTTTTTGTTAGCGATGCAAATCTCAATACTTTACTTAACTTTCATTATATGAGACACATTAAAGCAAATGATGGAAAAAATGGTGCAAGCAGAGGCAGATCTGGTACAGCAGGGAAGGATATTATACTTAAAGTTCCAGTTGGTACACAAATAATCGATGAAGAAAATGAGGAAGTAATAGTAGATTTCGATAAACCTGATATGAAATTTCAAGCAGCACAAGGTGGTAAAGGTGGACTTGGAAATACTAATTTTAAATCCTCTACTAATAAGGCACCAAGATGTTTTACTTACGGTCAGCTTGGTGAGAAAAGAAACATAACATTAAAGCTGAAAGTTTTATCGGATGTCGGTATTATTGGCATGCCAAATGTAGGTAAATCAAAATTTTTAACTCGTTGTTCAAATGCAGATACAAGGGTAGAAAATTATCCATTCACCACCATCAGGCCACATTTAGGTGTAGCAAAGGTGGATGACAGCAAGATTGTGATAGCAGATATTCCTGGAATCATTATTGATGCTCATCTTGGAGTTGGGCTCGGTCACAAGTTTTTAAAACATATAGAAAGGTGCAAAATTTTACTACACTTTATTGACATAATTCATGATGATGTTATTTCAGCTTATAATTGTACACGCAATGAGTTGAAGCTTTACAATTATAATCTCAT
			TAAAAAGGAAGAAATTGTAGTATTAAACAAATGCGACTTGTTGCAAGAAGCAGAAATTCTTAAAAAGAGAAATTACTTAGTTAATTATCTTAATAAAGAAATACTATGTTTATCAATTAATGATGATTTACAGCCTATTCTAAGATTATTAAGTGAGAAATTAAAAAAAAGCGACTCAAAAAGAACTACTAATGTATACGACCCTTTCAAGATATAAACTCCCCCCTATTCAATACTTATACAGGCATGTGATAATTAAGGATTTTAATAGCTTAAGTGGTTTTTTATTAAGAGTATAAAATTTTAGACATAAGGTCCACCACATAAAAAAAGATTCAAAAAAAATGTAATGCATACGTGAAAGAGATTAAACACGTGTATACGCACCTATGTACATTAAAAAATGTGTACACTTCATTTTAACTGAAATTTAGATAAAAACCTGTAGGCAGAGATAAATTTTAAGCTCTCTAAATACCTTTATTGTAACCAGTAGTATCATTAAATAAACAAATAAAGTAATCTCTTTATACTAAGAAATCTTAATTTTACTTTAGTT-------------------------------------------------------------------------------------------CCTTGTAATAGGTGTATTGGACCCGAGGGCAGTACTCGGCGCCTCCACCATATTTTTACATGGGGGTGAATAAGGATCGACATACATAGTAAAGATGGTAGCTTTGCTCGGTCAGATACAACCGTTAAGAGTTTATAATTTAGATGCAAACGATAATTTTGCTGCTAATGGTAATGTTGTAGCATTAGTTGCTTAAACTAAGCTATAATCTTATTACTATAAGCACGGTTTGGGAACGCCGGGTAACAGAAAGTTCCCCAAGAATTTATGTGTATAAAAGTTATATGAATAAAACAGATTACAAAAAATCACTTACTTTTGCAAAGTTTCAAGTTGTCAAAAAGGCTTTAGCCATCATATCAGATAATGATTTCACACCTCATTTAGAAATACTATTTTTTACATATTTTAATGGTGTTATCGTGCCAGATTATTTGAAAAAGTCATACCCTACCCAAATGCTTATCATATTACAGCATCAGTTTCATGGTTTAAAAGTTTCTGAGGACAGATTTAGTGTCAGGGTAAGCTTTCACGGAAAACAAGAACAAATTACTGTATCACTTTTTGCTATCAGTGAGTTTCACGATAAAACTTCAGGAGATGTTTTAATATTTGATAAAATCAGTATAAATTCTGACAAAAAATACAATGGTAAAAAATGTACTAAAAAATTATTAAGCAGTAGCATTATACATATAGATCAGCTGCGTGATAAGTAGTCATTGAAAATTCAGTTTCATAACACGCAAAAGAGGGAAAAAGTTACCTTAATTAAACAATGAGCGGAAGATTTTGTATTGTGATTTATTTAGACGTAATTAGGAAACATGTTTTTTCCACATCAATGAATATTTATGTACATAATCACTAATTACAAGTCGGATAGCTGCCTGAAGTTGCCCAGCACTTGAATTATTAAGATTCCTATTTGGTGATTATTTTTAATCATCCCTAAAATAATCACACACAATTCCAGCTTTAGAACATGCCGTACTGTAGTATCTTCGAAAGTAACAGAATCAATCAGATATTTTTCATTGAATCTCAAGCCTCATCCTCATCTTAAATCCATCTCTGTTTTCTTTTAGAAAGGTTTTTATTCTATCAAGTGTATTACCCATAGTAAGAGTGGCTGAGGCAAAGTATCAATTAACTGCTTATACAAGTTATGTAGGAATACTCTCTTTTTTTATTTTCAGTATCATTTGAGCTTGAAATTACAAATTCCTCTTACTTACATACAAATTCGCAGCTTTTAGTTTTACTATATACAATTACTATTAATTCAACAACATAATTTAAAGGAGTATTTCCAAGAAAATTCTTTATATTAATACTCACCTTTAC
			TTTCCAAGCCTTCTTTAAGAAATACTAACCTCAATCATTAACACAAGACCTGAATAATGATCGTTCTCCGCTTTTAAGAGTTAATATTATTCTTCACTTAAATTACCACCACCTTCCATCTGCTGACTTACATACTACATTTTGATCTTACCCTATTTTGAACATTGCTTAGTTTTCACAAGTACCAGTTTAATTATATTGATCTACATTATACGCACCACCATAATTAGTGTAGCTCATATCAAAGTACTCAAAAGATTGAAGGTTTTAAGATTTAACATTGCTATATGTTCGGTCAAGCTTACCAAAATTAAAGTCGTAGTTATTATTATTCACAAGCACAGCAGATACATAAGAAACATTATTCCCTCAATAATTTTAATCTTATCTGTCGCAGAAGGCAAAGTTATGTTGATAGTTTTTCCTGCTATTTTTCAATTCAATCATATCATCTAGCATAAGTATTTACCACTGATTAATCTATAAGTCATAATTACTCTCAACAAACTCTAATTTTGATATTATTAGGTTAGGAGAATAAAGCAACTTCAGTAATTGATAGACCTTCAGGTGTAACTTTTCCTAACCAGCATCGATAAAAATAAAGAGCGCCGAAGTGTAGTATCTACAACTGCATGATCGCTCAAAAACGCAATAATATCTTTAATAATATAGTCTTCTTTAGCAAAATTCTGGATTTCTTTCGGGATTAGAGTATCATTAACATCAATAACAGATCTAAAGAACAAAGAAATTGAACATGGTAAAATGGCTAATACCTGATCAGCTTATTGATTATAAGTATGCTGTAAAATTCATGGAAACAAAAGTTCAAGAAATTTATAACAATTCATCCGACGAGCTAGTATGGCTACTCCAACATCCTCCACTATACACAGCAGGGATTAGTGCAATAGATGATGAAATCGTTGAAGAATTGTTTCCTGTGCATAAAACAGGTAGGGGTGGTAAGTATACATACCATGGTCCAGGACAGCGTATTATATATTTAATGTTGAACCTTAAAAAAAGAAATAAATGCGATATAAAACTATATATTAGAAACCTAAGTAATTGGATCATAAGCGTTTTAAGGCACTTCAATATATTTGGAAAATTCAAAGAAGATAGAATAGGTGTTTGGGTAACTAAAAATGGAGTAGAAGAAAAAATAGCAGCTTTCGGTATTCGTTTAAGAAAATGGGTAACTTACCATGGTATAGCGCTCAACGTCTCTCCAGATCTTTCTCACTACAAGGGCATTATCCCTTGTGGACTAAAAGACTACGGTATTACATCAATGAAAAAACTAGGAGTTGAAGCTCCACTGCCTGAATTAGATGATATACTAAAAAAAGAGTTTTATAAGATATTTTAATATATTTCATCATCGTTTACTTTTTATACTCCAATTTATTTTCTATATAGACTAACTCTATCTATAACAATCAAAATCAAGTTGATATTATTCTTCCCTCTTCCAAGAGAAAAGAGTTAGACCTTATTACTATTAAATATCAAAGCTTTTACTATAACGCTTTGATATTTAACTTTCACCCATTTTTTGGAGAAAATATGCAGTAATGACAATCCTCTTTTTTCCAACTTTGATAAATTTTGAGCAAATAATTTTGATTAGTACACCAATTAATAATAGCAAAATAATTTAGTATATTAGGGAAAATATGAACTTTTTATCTAATTTCCTATTTAGAAAGATAATCCTCTAGTAAAAAAGAAAGAATTATTTAAAACAAGCTCATATTTCTAGTGAAGTGGAAGCAGAAATTTTGATAACTTTACTAACTTCGGTACAATAATCTATTGAATCTATAAAAGAAAGATTCACAGAAAGTGTCAATTTTTCTATATCAATTTTCCAATAAAATAGGCAAATTCATGATCATTATATAATCCTTTATTCTTTAACACTTACACTACTATTATAGTGTCAAGACGAGAAAAAAGATTTTTATTTCTTATGGGTATATACAA-----
			----------------------------------------------------------------------------------------------ACTTTGGCACAGCGGACTTTAGGCGCTTACACTTTTCTTTTTCAAGTGGCCAGTTATCTTGCTGAGTAAAAAATATCCCTCTCTCCGGATGAGGCATTAAAGCTAACACCTTACCATTCCTATCTGACAAAGCTGCTAAGTCATATATGGATCCATTTGGATTATAAGGAAACCGCAAGTTAGCATAGTTACCATTCTCATCAACGTAACGCAGTGCAATAGAGTTATTTTTAATCAAATGGCTCAAAACACCATTGCTCATAAAAAACTTACCTTCCCCATGAGCAATAGGAAGATATAACTCATCTGGTCCATGTAGCCAAATAGAATTACTATGCGGATTAACTTTAACTCTAATCCAACGACATTGATAATTGCCTATATCATTACGTACTAAAGCTAAATCAAAAAATTCTGGAATTAATTTTACTAATATTTGACACCCGTTGCATATTCCTATAACAAGCCTGTCCTTAGATAAAAAATCTTGAAATTGATTCAATAAGTTGTTCTTAATGCGTAGAGCAAAAGCATTACCAGCACCAGTGTTATCACCGTAAGAAAAACCACCTGGAATTACAAGTATATCACTCGATTTCAATTCATCCGGATCACATATAATCTCATTAATATGAGCAATTTTTACTTCTACATTACTAATACCAAGTTTTCTGCTACACTCTACAAATGCAAATGCAGTTTCTTTTTCACAATTTAAACCATAACCAAATAAAATAATAACTTTCATGAATTAAAAATTAAAAAACTCAAATTTTCTTCTCACAAAATTTGCCACTAAATTTAGAGCAAATAACATTATCAGTAAAGCTATAATTGCAATAGCAGCAAGTTCAATAAACGCAATTTCAGGACTACTTGACCATATGTATATTTGTACAGGTAAAACAGTTGCTGGATCGAAAAAGGATACAGGCGTATCAGCGATAAATGCTACCGTACCCACCATAAGCAAAGGAGAAGATTCACCTAAAACTCTTGCAACCGCAAGCATAGTACCATGTATTATTCTTGGTAACGCAATCGGCAAAGAGTGATCTAATATTACCTTGATATGAGGAGCCCCAAGAGCAAAAGCTGCATCCTTTATCGTAATAGGAACATTTGCAAAGGCATTTTTTGTTGCAATTATAATATTAGGCAACATCATAAATGAAAGAGTCATTCCACTAACAATTGGCGAAGAACGAGGTAGTTCAAATATGCCAAGATAGAGGGTTAGGCCTACTACTCCAAATATTATTGAAGGTACTGCAGCCAAATTATTTATACTAACCTCTACAATATTAGTCATTACACTATTTCTTGACATAAACTCATGAAGATAAACACCTGACATAATTCCTATTGGTAATGCTAAAGCTAAGCATACCATAATCGTCATTAAAGAGCCAACAAATGCTCCTAAAATTCCTGCATTTTCAGGTTCACGAGAATCAGATTTAAGAAACAAAGATTTATTAAAGAATTTTTTTACCCTTTTCTTCTCTTTTAGCCAGTTAAGTAATTTAG----------------------------------------------------------------------------------------------------------------------------------------------------------------------------------------------------------------------------------------------------------------------------------------------------------------------------------------------------------------------------------------
			----------------------------------------------------------------------------------------------------------------------------------------------------------------------------------------------------------------------------------------------------------------------------------------------------------------------------------------------------------------------------------------------------------------------------------------------------------------------------------------------------------------------------------------------------------------------------------------------------------------------------------------------------------------------------------------------------------------------------------------------------------------------------------------------------------------------------------------------------------------------------------------------------------------------------------------------------------------------------------------------------------------------------------------------------------------------------------------------------------------------------------------------CCACCTCCATATGGAACATCGTCTACTGTTGAATGTTTATCTTCAGCAAAAAAACGTATATCTACTACTTCAAGGTTCCATATTTTTTTTTCTAACGCTTTTCCAGCAAGAGAATACTCTAGGAACCCAGGAAGCATCTCCGGAAATATGGTTAATATTGTAATATTGAACATCTTTATAGATTTGTAGCAAACCTAAGTAGAAATTGATATAATGTTTATAATACATAGTCAAACCATTTATGCTACCAGGTAAAATAATATATGAAGGTAAAGCTAAGTCTATTATTGAAACTAAAGACCCATTAACCGTGATACAGCACTTCAAAGACGATGTTACAGCATTTAATAAAAAAAAACATGAGGTTATTAAAGGTAAGGGAATAATCAATAATTTTATCAGTGCTTTCATTATGGAAAAACTTGAGAAAATGGTAATTAATACACACTTTATAAAAACTCTAAACGAAAGAGAACAGCTAGTTAAAAAACTAAAAATTGTCCCTCTTGAGGTAGTAGTGAGAAACATTGCAGCAGGAAGTTTTTGTAAGCGCTTTAATATAAAAGAAGGTAAAAGACTTACATCTCCTATAATTGAGTTTTTTTATAAAAATGATAATCTAGCTGATCCAATGGGAAATGAAAACCATATCATATATTTTGGCTGGTTATCTCGTAAAGAAATAGAAAAAATTAAAATTATAACCTTAAAAGCCAACACATTTCTAACAAACTTGTTTTCAAACGCAGGAATGGACCTGGTCGATATCAAATTAGAATTTGGCAGATTAATAAATAACAGTACAAAAATCGTCTTAGCTGACGAGATTAGTCCTGATAATTGTAGATTCTGGGATAAAAATACACACAAAAAATTAGACAAAGATATTTTTCGTTTA
			AGCTTAGGGGACTTAAAAGAAGCATACTTAGAAGTTGCAAAAAGGTTGTCATTAAAGTTAGATTAACTAAGTACTATTCTATCAAAGGAAGGGTCACATACCTCATTGAGTCTTCCAATAATTTCAATTTTCTCCCCATGTTTTTGAAAATGATCTTTCACATTTTGCATATTCTCAGGATCCACGATCAATACCATACCAATACCACAATTAAATATCTTTAACATTTCTTTCTTTCCTATCTTGCCTTCTTCCATTAACCATAAAAATATATCTGGCCATTCCCAAGAACTAGTATCTATATTTGCAAACAAATTTTTTGGAAGAATCCGTGGGATATTATCTACCAAGCTACCACCTGTGATATGTGCAATACCTTTTACTTGCGGTGTAATAGGTAACAGAGAGTCAACATATATCTTTGTTGGCTTAAGTAACACTTCTCCCCAAAATTGGCTATTCCATGGAGATAAATCATTATAGCTTATACCTAAATCTCTAAAAACACAACGTACTAAAGAGAACCCATTTGAATGAATTCCACTTGACTCTAACCCAACTATATAATCACCAGCCTTCATTATACTATAATTCGGAAGAATTTTACTTTTATCAATTATTCCAACTACAAATCCTGCAAGGTCATAATGATCATTGTCATACATTCCAGGCATCTCTGCAGTTTCCCCACCAACTAACCCTATCTTAGCTTTCTTACATCCCTCTACAATACCACAAACTACAGAAAGCAAAATATCTTTATTCAAAATACCAGTTGCAAAATAATCAAGAAAAAATAAAGGTGTTGCTCCTTGTGCAAGTAAGTCATTTACACACATTGCAACTAAATCTATACCTATAGTATCATGTTTATTTACTTCTTGAGCTATTAACAGCTTTGTACCTACCCCATCGGTTGAGGAAACTAATACAGGATGATTATAATTTTTAATTAACTTAGCAAAATCAAACAGTGCAGAAAAAGAACCTACCTCACTAAGTACTTCTTCCTTTTTAGTTTTCTCAACAATGAGTTTGACTTCTTTCATCAACTTATTATACAGTTCAAGGTCTACTCCCGATTTAGAATAGGTATTCATAATCTCTTTATAAACTTCATAGTTATTAATACTATATTAATAAGCCATCACAAAAAGTACAACGAAACTTCCTCTCAATTGACTATCACACATTTACCAATATAGGGTAATTTAAATCATTTACAATCGCCTAATGAATGAAAACATCAAAAACATGTTATTAATAACAGAATTACTGTCAGGACAGCTGCTTCATGACTTCGCTAATTCTATGAATGGAATAATGTTTGGCTTAGAAGAGTTTGAAGAATATAATAAGAATAATGACATTGCGTGCAAAGAAGCGTTGTCATTACTTAAAGAAAGTTCTGATGATTTAATAAATAAACATAAAGTTATGAAGCAAGCATATTCTTCTTCAGCAGATAATTACAATTTTGGCCAAACTAAATCTAACATTGAAAGTTACTTATTAAAAAAAAAGTAAAGTTTATGTGGGAGATAGACGAATATCCTGTAAAAGGTAAAGAAGATTTAATTGAAAAAATAAATAAGATAATTTCTAATATGGCACTAACTATAGCTAGTGTAATAGCAGAAGTTGAATTAGTTTCTGTTTTATTAAGCCAAACAGAAGGTAAAACGTTATTAACTATAAAAATTTTAAACAAGCACAAGTTAATGAGCAAATCTTTAGCAAACAAATTAACAAAAAAAGATAGTATTAATTTAAATGCAAAAGATGTTAATGTCTATATGACTTCTCTATTACTAGAATATTATAACACTGAAATACATTGTTCTTGTAAAAATAATTTGCTAGAAATAGGTTTAGTTTTAACTCAAGGATAACCTCACACTTTACAAAAAGCATCTACAAGCTTAAGTATTAGTATAGGAACTAAAGTTGTTCAGCATCTTTAAAGGAAGGCATACTCGCTTAGCGAGTATCAAC-----
			-------------------------------------------------------------------------------------------------------------------------------------------------------------------------------------------------------------------------------------------------------------------------------------------------------------------------------------------------------------------------------------------------------------------------------------------------------------------------------------------------------------------------------------------------------------------------------AGAATCCTATTATGTTATCAAAGTTGTTCTTATAAACCAGTATCTTAGTGTGGTGAGTACTTCTTATCTTTTTTATTACTTCATGTCTACTTGACTCAATGTCTAACGCACATATTTCTGTACGTGGAGTCATTATATCAGTTATATTACAGTCATGAAATTTCAGCAAATCATTGAATATATTAAAACCTGGCAGATTTTTCATTAGTACTTCGATTGCACATTTTCTCAGCATACGAAATCTCCCGAAAAGAAACAGAAAGACTTTACACACAATCTTTTCTCCTAAAGTCCTTTTTTTATTCAAGTTACTTCCTGTAATAGATAAAACACTTTCATATTAGATTTATCAAGAAAACTGTTGTCAAATATTTAATAAGTGTGTGAATAACATTAAATTAATCTGTGAGTTATATGTTGATATAAGATATTAACAGTTTCTCAACAACTTTCTCACCAGCATATACATAGCTATGTAACAACACACAACAAAAAAAAATTTTTCATAAAAAGAGATTGCCAATAATTTAAACATTTCACTTATACACACGGTTTACAATAGAAAGCCAATAACGTACTAAAGTTATTAACATACTTATCTACAAGTGAGACAAAGAGAGTTATCATTAACCTTTAAACTAGCAACAAATTATTAAGAATCTATTATTATTATATATATACCTTTTATGTAAAAAATGAGTAAATCAATAATAGCAAGAATTATTAGAGATAGTAAACAAGTCGAAAAAACACCAATTTGGTTAATGCGTCAGGCAGGTAGATCTCTCCCAGAGGATCATAAAGCAATGGAAGGTGTGAGCAACTTTATGAAAGCATGCTATAACACAGATCTAATTACAAAACTAACACTCCAACCAGTAACAAGATTCAATATGGACGCAGCCATAATTTTTTCAGATATCTTAGTAATAGCTGATGTTTTAGGGTGTGATATAAATTTCGTACGTGGCATAGGTCCAGTAATAAAGCCTATAGAAAACCCTAAAGAGTTAACTGATTTAGAGAAAATTGAGACTAAAACTTTGCCAATTCTAAATGCTATAAAAAAAGTAAGGTATGAATTATCAGAGGAAAAGTCCCTTATAGGATTTGCTGGGGGACCATGGACAATAGCTTCATACATTATAGAAGGGAGAAACAATAGAACTTTCTACAAAGCGCTAAATTTTTGTTCCTCAAAATTGGAAAAAATAATTGAACAAATAACAGAAGCAACGATTATTTATCTAACTAAACAAATAGAGTATGGAGTGGACGTTATTCAGCTATTTGATAGTAATGCTGGCATTCTTTCAGAAAAATTATTTAAAAAATATATCATTAAGCCAACAAGAGAGATTGTCTTAGCAATAAAAGATAAATTTTCAGATTTCCCGATAATAGGTTTCCCAAAATCTGCTGGAAAGCTCTACAAAGATTA
			CTGTCAACAGACTAGTATATCCGCGATAAGCATAGATTATGACATTTCAGTAGAATGGGCAAAGACAAATCTAAAAGTTCCTTTACAAGGTAATCTTAATCCTAGTCTTTTAGCCTACGATCAAGCAGGGGCAATTAAAGAAGCAAAACATATAATAGATTGCTTTAGAGATTTACCTTTCATATTTAATCTTGGGCATGGAGTGCTTCCTGATACTCCAGTTGAAAATATTGCTGCATTAGTGAATCTAGTAAAAAACTATTAACACGATAACGAAATCTCTGGCTTTTTTGTTAAACGAGGTTTATTATTTGGATTTGGCTTCAGTAAGATTATGTTAGAACTCGCAAAAAGAATGTCTTTAATAAAACTATCACCTACAATTGCTGTAACTGATAAGGTAAATAGACTAAAAAGTCAAGGAAAAGAGATCTGTGTTTTAGCTGCAGGGGAACCAGACTTTGATACTCCAGGTCATATAAAGAAAGCAGCTATCCAAGCAATAAATGAAGGTAAAACTAAGTATACTGCTGTTGATGGAACCCGTGAGCTTAAAGGAGCGATAATTGACAAGCTAAAAAGGGACAACGATCTTGAATATACGCCTAGCCAAATCTGTGTTGGTGCTGGTGCTAAGCAAGTACTGTTTAACTTGCTTATGGCAACGATTAACCCTGAAGATGAAGCTGTAATTCCAGCTCCTTGCTGGGTTTCGTACGTTGATATGGTAAGCTTTTTTGGCGGCTTACCAGTTATAGCAGAATGCAAGGAAAACTTTAAACTGACATCAGAGTTATTGAGAAGTAAGATAACTGAAAAGACTAAATGGTTAATTCTCAATTCGCCAAATAATCCAGCAGGAGTTGTATATACATATGACGAATTGAAGAAAATAGCACAAATATTGCTTGAGCATCCACACGTGAACATTATTACGGATGATATTTACGAACACATAGTATATGATGGAAAGTTTTTTACTATTGCTCAGGTTGAGCCAAGGCTCTATGACAGAGTTTTTGTAGTTAATGGAGTATCAAAAGCTTATGCAATGACAGGTTGGAGAATAGGTTATGTTGCTGGTAGAAGTGATGTAGTAAAAGCTATTTCTATACTGCAGTCTCAGAGTACTTCAAATCCAAATTCAATAGCACAGGCAGCAGCGGTTGAAGCATTAAATGGTAATCATGATTTTCTAAAAGAAAGGATAAAAATTTTTAAAAATCGCAGAGATTTTGTGGCTGAAAAATTGGGCTCCGTTCCAGGGTTGTCGGTGTTTATTCCACAAGGTGCGTTCTACTTGTTTATTTCGTGTGAAAATCTGTTGGGTAAGAGTACAAAAAACGGTAAAGTAATAAATAATGATCTTGATTTTGCTGAGTATTTGTTAGAAGACCATTTAGTTGCTGTGATTCCAGGGGTTGCGTTTAGTCTGAAAAACTTTATTAGAGTTTCTTATGCGACTTCTCAGGAGCAACTAGAGATTGGGTGTAATAGTATTGTAAAAGCATGTGAGATGCTAAGTTAGCTATTCTGTATTTCCTTGTGTTAATAAAATAAATCTAATATATGATATATTTAGTATTAGCTAGCTTATTTTAAGTGGTATAGAATTGTACCTCTAAAATAATAGTAATATGGCTTTTTTTTTATTATCCTTTCTATAGGAACCGTTCTAGTTTATAGCTTTGTAAGTCTTTATTTTGTCTTATTGGCGATAAGTATAGTATGTTTCTTTTTATACATCTTGCATAATTTAGATTAGCGTAAGTTATATAGGTATAATAATGATGGGAATAAATGTTTTTTAATGATCTAGTTAATTTTAGACCGTTTAATTTTTTCTTACTTTGGTAACGTTCAATATTTTAGGCTTGAAGGTTTTGCTAATAAATGATTAGAAATTAGTTGAAACCAAAAATCAGAGCAAAGTAAGTTAGGAAATTTGTTTTCCTATGTTAGTAATGTTTACTAGAAGTTATCTTTAGCTTTCTAACTTG
			TAAAGAAAGCCGTACCCCATTAATCAAATGAACACATTTTTTATGTTTAGCTTCTCATTTTTCTTATTTTGTTAAATCAAGTTTATGTTGTTTATCTTATTTGCTAAATTTTCTCCTTTAGATTTTTTAAATAGCTTCCGTTGATGTGATGTTTACTATTGAATTTTGTAATGACTTCTTTCTTTTTTAGGTAAGTGCTTAGAAGTTTTAGCACTTAGTGTTTAGCAAAAACCTAAACAAATTTTTATCAAGCCTTAAATCTTTATATAGACTTTCTAAATCTTTATCATAGTGCTTTGCTTGATTTACGATGATTTTATTATTTCTTCTATCTTGCTTAAAAGCTCTCTATTTAGTCTATCATGTCTGTTACCTAGATGGTGTGTTAGGTGTCTTACTTAATACTTTCATATGTGATTTTGTAGTATATTGTTTGTTGTTTTTATGTTCGCTGATCTATCTTTTACTTTAGTATTATGTCATTCTATATGTAAAGAGGCTAATCAACTGGGTAGATGTAATGGTTTTGATGCTAAGTTTGTTAAAAATTATGCTATTTAAGATAAAATTTTATTACAAAATAAAAGTATAAATAAAATTTGTGAAGGAAACAAAGTAAAAAGCCTTTTTAGAAAATATTCTCTTTATGCTATAAAATTTAGTCGATATATGATAGTTATGAATTTAATTTTGTTAAACTTTAATAAATTGAAAAAATATTTGCAAAGATGTTGCTTTTTGTAGCTAGAGCACCTATAGTAGTAAATTTAAAATGAGTTTTATGTTACAGAGAAAGTTTTTAGTATGGTTATTAGCATCACTCTTTTATGCATATCAATATATATTACGTGTAATTCCAAATGTAATCACACCTGGGTTAATGACAAAGTTTAATATAAACATAGTTGATGTCGGTCAATTTAGTGGGTTATACTATGTAGGATATACATTAGCTCATATACCTGTTGGTCTTTTTCTTGATAGATCTGGGCCAAAGCTTATTTTGCCTATATGCACTATTTTAACATTTGTTGGAACACTACCACTTATATATTTTGATGAATGGTATCCTTCAATTCTTGGTAGAATACTTGTTGGAGTTGGATCATCTGCTTCAGCAATTGGGATCTTTAAAGTTGCAACCATGTATTTCTCTCGAGAAAGATCAGCAAAAATGACTAGTTTATCTATAATAATAGGGTTACTGGGAGCTATTTATGGCGGCTTACCTCTAGATTTCTTACTTAATAGCTTTGGTTGGGATTATGTTATATATGCTTTCTCAATAATTGGTTGTTTACTCGCTTTGTTGTTATTTTTTGTAACACCAAATAATAATACACAAGAAGCTATAAATAGCAATATACTTCAAGATTTAAAAAGTGTACTTTGTAACAAGCACATAGTTTTGATTAGTTTTTTTGGTAGCTTAATGATTGGTCCACTAGAAGGTTTTGCTGATGGCTGGGCAAGAACGTTCTTATGTGAAGTCTATCAGATAACAGGAGATTTGGCATCTTTTCTTTCTTCTTTTATATTTATAGGTTTTGGAGCTGGAGCATTTTTTTTAGCTTTTTTACTAGAGAAGTATCCAAGTAGGCATTATGAAGTGATTATTACATGTTCTCTTACAATGATTATCAGCTTCATCTTACTTTTTATACAGGTTGGTGGTTTATATGTTGTGGTTCCTACACTTCTTATTATCGGCTTTGCATCTGGATATCAGGTAATTACCATTTACAAAGCAATAAGCTACGTAAGCAATAACTTAGTAGGACTAGCTACAGCTGTTTCAAATATGATAATTATGATTTTTGGCTATTTTTTTCATATTGGGATTGCAAAAATAGTAAGTTTCTATTGGGATAGAACAGTAATACAAGGGAATCCTGTGTATGGTCCTGAACTGTTGATAAAGGCAATATCAATTATTCCTGTATGCCTACTTTTGGCTGTTTTCGGTTTTGTGTGGTTAAGGAAACGTTCTTAAAACTACT
			TGTAGATAGAGTGTATTTTAGTATTATTAAGCTTAACATGGTTTGATTTATGGCAAGCGTTTCAGAGGAAGTTTTCATCTTTAAAAAGGGTTTAAGATTTTCTGATAGTGAAGTTTATCAATCTATAGAGAAAGAGTTGCAGCGTCAAAGGTCACAACTGCAACTGATTGCATCAGAAAATTTTGCAAGTAGAGCAGTAATGGAAGCGCAAGGTTCTTTTCTAACTAATAAATATGCAGAAGGTTACCCAGGAAAAAGGTATTATTGTGGCTGCGAATATGTAGATGAAGTTGAAAATCTCGCCATAAA--------------------------------------------------------------------------------------TGCTTTCTCCAGGTGATGCAATACTTGGTTTATCATTAAGTTGTGGTGGGCACTTAACTCATGGTGCAACGCCGAGTCTTTCTGGTAAGTGGTTTAAGTCAATTCAGTATACGGTTAGACGAGATACTTATTTGCTCGATATGGATGAAATAGAAGAACTAGCGCTTGAGCATAAACCAAAATTAATAATAGCTGGTGCTTCTGCTTATCCAAGGAGAATAAACTTTAAGCGTTTTCGTGAGATTGCAGATAAGATTAGTGCATATTTACTTGCAGATATTGCTCATTATGCGGGGCTTATAGCAGTAGGTGAGTACCCATCACCTACTGAATATGCACATGTTATAACCTCTACTACTCATAAAACTTTACGCGGCCCTCGTGGTGGGGTAATAATGACAAATGATGAAGTATTACATAAAAAAATTCAATCTGCAGTTTTTCCAGGATTGCAAGGGGGACCGCTTATGCATGTAATAGCTGCAAAAGCTGTTGCATTTAAAGAAGCATTAGCACCGGAGTTTAAAACTTATAGCAAAAAAGTTATTGAGAATGCTAAAGCTTTGGCTCAAGCTCTGAAAGAGTATGGGCTGAACATTGTAACTGGTGACACTGACTCTCATATGGTGTTAATTGACTTAAGACCGCAGAAATTAACTGGAAAAGGCGTTGTGGATAGCCTTGAGAGAGCTGGTATTATTTGCAATAAAAACTCTATACCGTTTGATACAGAAAAAACGACTATTACTTCAGGACTGCGTTTCGGTACCGCTGCTGAAACAACACGTGGGCTTGAGGCGAAAAATTTTAAAGAAATAGCTGAGCTAATAAATAAAGTAATTCAGGGATTAATTAGTGGAGATAGCTCAAATGTCGAAAAAGTAGTGAAAGACAAAGTTGAAAAGATTTGTAATAATTTTCCTATTTATTAGTTGTGATGATATATATATTGCATCATCCTAATACAAATGTATAAGCTATATGGGATTGTGGTTTGTAGTTAATTTTTATAATAGACAGTGTTTTTTAATACTTTTGATGATATCGCCTCAATATGTAATACTTGAATTTAAATAATGAAGATTATCTTTGTTCTATGGCTTAACTATAAGATCTAGTTTTTGAAGTACTTAGATTCCAGCGTGTGATGCTGGAATGATAAAAAAAATACAAAAGTAAGTATTGTAATATGTAATCTAAGTTAATTTACCAATCACTAGGAAAGTTAAATATTTTCGTTAATTGAAACCTCAAAAACTAGTTGGATATTATTTTTTTACAGAGCCTTACAATTTTCTGATTCTTTACGTTGACCTCAATTTTAACGATACTTTAAAACGTTGTGTTACTGCTAGGGTTCCTTTTACTTTTACTGCAGTACGTAAGTCTGTATTTTCTACCATAGCTTTTTTGTGAGTCTATGTTACTTACAAGATCTATTTCTAATGAGAGTTTTTGAGTACCTTTACATCTTTTTTCCTAAAATTATTTTTGCTTTTGTAGCGCTGAATAGTTAAGCAGCTGCATCTATAACTCCGTGGTAGTAAGCTTTTTTGCTACTTTTTCTGTAAGAACTAGTTTATCGGTTTTACTATTTTCTACAGA
			AGTAAATTTTTCAGAGCTGCACCTAAATTGTTTATATTATACTTTTTGTATAATACCATAATTAAGCTCTCTATTTGTTCTTCCTTTTCCTTCTATGTCAAGAGGTATATTTGTTTTGCTTACCTTATCTTTCAGGTTGTAATTTTAACTTTCCTAAATTTATTGTGCCAGTGATTTTATTTTGTGTTTTGAAAGCTGAACCAGCTGTTACAACATTCTTCATTAATTACAAAAACTATGAGATGCATGAAAAAAGCATAATTTTTATGAATGCTGAATTTTACATAAATTTTCTGAAGGCTTATTGTTTTAGAATTTTCCTCCTATTATCCAAATATGTAGCAGATTGTATTATAGGTTACTTTAACTAAAAGTATTAAGAAATTTGTTAAACAAAAAAGATAAAAAAACTTATTGATATTTATATTTATTTCTTTATTTATAGTATAACAATAAACTTAATATTGTGCTTATTGTTTCTAATTCTAAAATCTAGTTTGTATGTATGTTTCTAACAAAAGCTAGTTAGTAGACTTTATTACTTAAAGATGAGAATCGAAGTTATTACTATTTCTAGTACGCTGTTGTTCTGTTGTTTTTTTAGTGGTGTATTTTTGAGAAAAAAATTAAGTGATTTATAGCAATAATAGTACAATCAGTAGTTTTTTCAGTAAGGGTTTAGGAGTGTAGGTTACAAAGTTGTCCTGTATACTTTAGTTTTTTTAATGCGGTTAAATTTTTTTAATGAAGCCAAACTTGTCTCAGGAGTAAGTGATAAGATTGCTGTTGTTTATTTATTTGATGGTGAGAATGTGAAAAAAGTTACGGGGTATATAAGCTAGAGGTAACTTTTATTGTGTTGTAAAATATAAAAGTTAATCTAAAATGCTAGAGCTAAACTTGAAAAATATTACAGTTAAGTTTTCTGTTGATGATCATATAAATAAGATTAATCTGAATGAAGGAGAACTTTATTAGTATTAAACAGAAGATAACTCACGTAGTTAATTCTAATCATGTGCTTGTACTAGTATATATTTCAGAAAATAAAATAAGCAAATAAGATAGAGCTGGGTAGTATAACTTAAATTAATTTGCTTAACAGAAGAGAATTAGAGTGTAGAAATATGCATAAATAATAGTGAAGCTATATTCTTGCGGGGCATTAACTATAGCGTAAGCCTACTTAGATGAAAAGTTTGATGTAAATCCATTCTTCAACTCTAGGATTAAATAATTATGGTATTCTTAATATAAGAACTGTTAATAACAGTAATTATGCAATATCTATACTAGTAGAAACTGTTGATTACAAAGGCAATGAAGTTTTGTTAATATTATATAACGGAGATAAACCTATAAAAATTAATAGTATTAGGTCGCTTGTCTGTTGATAAAGTTTAGCTTATATATATACTAAATTTCTTGTGTAGTTTTTACCTAAATGACGCCAGATAAAAATTACTTGCAATTTGATATACTTTGTGCCAGCTCCTTTATCATAAGGATAATGGTATTCAATTGTCTTTAATTTTATGTAGATTGAACGATAAGAGCATTATGTAATTAGTTTTATATTTAATTTTTATGTTATATGTTCATGTCTTTATTAGTTTCACCTTATATTCTTAGGTTTTTAAATTAAAATACACTATAATTTGTTTAAGATAATGTAGAACACCAATTTGCAAAGGTATAATATAAATGAGTAAACGACTGTCTGCTGCTAAGTTTCTTCTATCTTTTTTTGTTTAGGAAATTTCTTGAATATTAAAAGAATTTAAAAGCACGCAGTGTCACAAAAAATACTAATATCATAATAAACAGTAAATTATCTTTCTTTGTTTAGTTAAAGTTATCTAGAGAATTTCTTAGCTGAAAAAGCTAACTATATTTTCTTTTACTTCCATGCTGTCTGTCATATTGTTTATTCTCATGCGAAATTCAGATGAATTTTTAAGCCCGATACTATACCAGCCTATATGCTTGCGGGCTATTTT
			CATTCCTGTATCCTTTCCGTAATACTCAAGAACACTATCGTAATGTTCAAGTATTATACTTAATTTTTCTAAGGCTGTTGGTTCGGAGATTTTGCTTCCGCTTATAAAATTCATTGCTTGATTAATCAACCAAGGTTTACCATAAGTACCACGACCTATCATCACTCCATCTGCTTCAGACTCTTTGAGAGCTCTTTGAATATCGTTTAAATTTTTAATATCACCATTTACTATAACTGGAATTTTTACTTGCTCTTTGACGCTTCTAACAAATTTCCAATCTGCTTGGCCACTGTAAAATTGTGCTCTTGTTCTTCCATGAATGGTTATCATTTTTACGCCTAGATCCTCTGCAATTTTTGCTAAACGTGGAGCATTACGACTTTCATTGTTCCATCCAGTACGCATTTTTACTGTAACTGGCACATTAACTGCTTTAACTGCAGCTTCAATTATTTCAGCGGCCTTTTTTTCATCACGCATTAGCGCTGATCCTGCGTAACCATTTACAACTTTTTTTACTGGGCACCCAAAATTTATATCTATGATTTTTACACCCATATCCACATTTAATTTTGCAGCTTCTGCAATCACATCCGGCTCATATCCAGCAAGTTGCACAGCAGTCAATTCATCAACTTTAGCTTTTTGCATACTTTTGCGAGTATGTATAATCATGGCTTTGCTTGCGATCATTTCTGAGACTAATAAACTTGCACCAAGTTTCTTTACAATACTTCTAAATGGGTAATCAGTTACCCCAGACATTGGTGCCAAAATTACCGGAGAATTGATTATTAAATTTCCTATTTGAAGGGGTATAAGGTTCTTTTTCATAATAACATAATGCTATGCCAACTTTTCTTTTCCTTTTTTGAAGTAGAATATAATTATGAGCTCACATAACAGCCCATTTTTCAAATCTTCCTTCCATTATTCATCTTTTATGAATGCTTCTGTAAATTCTCTTCTTTTCTTATTTAAATTAAATCTATATTTTGATAGCTCTTTATCAATTTCATCAAGTGGTTTGCCTTCACTGAGCTTTTGTGTAATTTTATGATCGTTTTCTAACGCAAATATTCCACAGTTACAACTGTCGTTTTGCTGCTTAATCGAGGAATTTACTATATCATTGCTCTCTATTTTTAAGATCTCTTCTAGTGCACTTACTATACTATTAGTGTTTATTGGAATGTTAACTAATTTATTTTTTTTGTTCCGGCGCATTTGTACTGTTTTTTTTGGACATCTTTACCCATTTCTTTTTTTCTTTGTGCATTTAGCTTTCACTAGCTTGCTTATTTAGGGGGGAACTAACTCATTTGCATTTTCTGTATTATTAAGTTGCTTACCAAAGCGGTGGTAGTTTAGCTCTAAAAGAATCACAATAATAGGCTCTAAATTATTTACTATTTGAATTGTATGCAACTACTAACGTAGCCCAATAACACTTTCCTAAGTTTATCATTGAAGTGAACGTTACTTTTTGATCTTTCTGTTCTGCCTTATTTTTATATTTTATCAATCTTTCATTAAAAGTCTCAAGGTTGCCAGGAGTACAAAGGGATATATAGTCATCTAAACTTTCTGAATAGTTATATACAGCTCTTGCAATATGAGCAATATCATGTTGTTGTAACCAATAGGTATAATTTTCTCTATTTGTTTGATGTACAAGCGTTGGTAAATTTTCATAAAGTTCTTTACCATCTAAATCATTGTCCTTTAGAGTAGGAAAACTTATATAACTGCTGTTCTCTAAGCTATGTTTATTACCTGCTATAATACCACTATTCTCACTTGGAACTTTTTGCTTATTTTGATTTGCTTCTTTTTTACTAATAAAGCCTTTGATTAAGCTGTATAAAGTCTTGATATCATCTTGCATGTTACTGTAAAAACTACTCCTGTTACAACCTGAATTACAGGATGAGAAATTAACACAGTAAATGGTAAAGGTAAGAGAGGAAATTCTATTATCGACCTCAGATAAGCAA
			TAAGGAATGTAGCTGTCAGATATGTACCAGGAGCGTAGATAGCAAATCTCCCATTAGTTTTAAGCTTAGTGAAGTGAGTGCTTCCTTTGAACTTATTGTATCTTTTTGTTATGGATAACATATTAGTTCTACGGACACTAACTAAATTTTAATGAATTTTGAGAATAAGGTCAATTGTACTGATCTTAGCGTTTGTTAGTAATATGAGTAAAGATATTGAGTATTAAAGACTTTTGAGGTACAGTAACAATGTTGGTAGTAATGCAATATATGCATGACATAAGATATATACGAAAAAAACCTGAAGAATTTGAGAAGATTATGAGGGAAAGAGGAATTAAAGAGTTTACCGTAAGAAAGGTATTAGAAATTGATCACGAAAAAAGATTATTGACCACTAAATTGCAAGATTTAAATAGGCAACTTAATGAAATTACAGAGGAAATAAAAAAACTTAAAATGAGCAATAGCCCTTGCGAAAAGCAAATAAAATTGTCAAGAAGTATTGCAAGTGAAATAAAGGTGATTAGCTTAAAGGAGCAAATAGAGAATGACAGGTTGGTGGATATCTTATTTAGTTTACCAAATATTCCTATGCAAGATATACCAATGGGTGAAGGTGAGAGTTCTAATTTAGAGATTAGAAGGTATGGAGAAAAAAGACAATTTGGTTTTATAGCAAAGTCTCATTATGAACTCGGGGAAGGGTTGAATTTAATGGATTTTGAACAAGCGACGAAAATTTCTAGGTCAAGATTTGTAGTGTTGAAAGGGAAATTAGCCAAGCTTGGACGAGCATTAATAAATTTTATGCTTGAAATGCATGTTAATGAATTTGGCTATACTGAAGTATATCATCCAATTTTAGTGAAGAATGAGGCGATGTATAACGTTGGCCAGCTGCCTAAATTTTCTGATGATTCATATTTGACTACCGATGAGTTAAGATTGATTCCTACAGGTGAAGTTGTTTTAACAAATTTAGTTACTGGTAAAATAATAGAAGAAAAGGAACTGCCTATTCGTTTTGCTGCGTATTCAGAGTGCTTTCGTAAAGAAGCTGGCAGTGCAAGGCGGGATACAAGGGGTATGATAAGACAACACCAATTTGGTAAAGTAGAATTGGTAAGTATCACAACTGAAAGCCAATCAAAAGACGAACTTGAACGCATGACGAGTATTGCTGAAGAGATATTAAAAAGATTAGAATTACCATATAGAGTGATGCTGCTATGTAGTGGTGATATGGGTTTTGCTGTGCAAAAGACTTATGACATAGAAGTATGGTTGCCTGGGCAAAATAAGTACAGAGAAATATCAAGTTGCTCGAGTTGTGGTACATTTCAGTCAAGAAGAATGAATACTAAATATTCTTTAGAGGCTGATAAAAGGGTGAAAAAATACGTTCATACTTTAAACGGCTCAGCCTTAGCTATAGGAAGGACGATTATTGCCATAATGGAAAATTATCAGAATTCTAACGGGTCGATTGCAATACCAAGCGTGTTGCAAAAGTATATGAGTAATGATACCGTTATAGACAGGTAATGGTTTAAGTATGTGGAAAAACGAGGAAATTAAAGATGAAGGTTCTAGTTGTGGGTTCTGGTGGACGTGAGCACGCTTTGCTTTGGGCTCTCAAAAAGTCTCCTATTTTAACTGAGTTGTATGTCGCTCCTGGACGAGCAGCTGTGAGAAATCTTGGGGTTCTTGTGAACATAAATATTAAAAAACCAATTGATGTTACACGATTTTGCAAAAGAGAAAATATAAAGTTAGTTATCATTGGCCCAGAACAACCAATAATTGATGGTCTTGCTAACAACTTAGTTGCAGAGGGAATAAATGTTTTTGCTCCAAGTCAAGCTGCTGCAAAACTTGAAGCGTCAAAATCCTTTACCAAGATGCTGTGCAGGCAATATGGCATACCAACTGCTAAGTATGAGTGTTTTATTGATGAGGGATTAGCTAAAAACTTTATACTCAGCAATAAGATAAAA
			TTTCCACTTGTGGTAAAAGCAAATGGGATTGCTGCAGGGAAAGGTGTGATAATATGTAATAGAGAAAGCGAAGCTTTTGTAGCAATAGATTCGATGCTGGTAGAAAAGAAATTTGGTGAATCAGGTGAGGAAATAGTTATAGAGGAATTTTTAGTTGGGGAAGAGATAAGTTTTTTTGTTCTTGTTGATGGGTTAAAAGTAGTAACTCTTGGATGTGCGAAAGATTATAAAAGGGTTGATGAGAGTAATGATAGTCAGAATACTGGAGGTATGGGATCATACTCATCACCTTCGATGATAAGTAAGGATATGGAACAAAAAATTGTCCAAAGAATAATATACCCGACAATTCAAGCACTGGCTAATATGGGGACCCCTTATCGTGGAGTGCTTTTTGCTGGTTTGATGATTTGTAAAAATGACCCAAAACTTCTTGAGTATAATGTTAGATTTGGTGATCCAGAAATACAATCTATTTTGCCTAGATTTGATAAAAATTGTGATTTATTAAAATTGATGTTATCAGTTGCAGAAGGAAAATTAAGTTCCAAAATGGTGGAACTCACCAACAAAACTATAATTTGTGTAGTTGTTGCAAGTAAGGGCTATCCAGGTAATTATCAAACAGGAGAAGTAATTAAAGGGTTGGATAAAATTGAAAGCATTCCTGGTATATTGGTGTTTCATGCTGGTACTAAATTGGATAAAAGTGGTAATTGGATTTCTGATGGTGGAAGAGTATTAAATGTAGTAGGAGAGGGGAATACTTTAGAGGAAGCTAAAAATAAAGTATATTCGGCGTTAAATTTTCTGCGATGGCCAGGAGGATTTTTCAGGTACGACATTGGTAGTTAGTATGTGCTTGTATATTAAAGATTAAAGTCAGGAATTTTGATTGTCTTTCTTAAGTGTATTTTGGTGTGCTGGATACATTATTCAAGTGGTAATGGAATTGGGAAAAAATTTATAAAAGCATCTAAATTAATTTTATTCAACTTATGAAATTTTCTTAACATTTTAGGAATGTGTGTTTTTAGTGGAATAGAAAAATATGTAGGTAAAAAAGGGCAGAGAGAGAGTTAGAGACAAAATTATAATATTATATATACTGTTGTGTAAGGTATTGAATAATATGGTGGGTAGTGAGCGTTAGATATATTTAAAGTCGATAAATCTAAGGGTAGATAAGCCTAAAAGGTAATTAAGTATGAATATACTGGAGTATAAAATGAGGAGCTTATCGATGATGCTTTATTTATATTTAGGAAAAATGCTTGTGTTAAATTACTCTAAAAGAGGGAGAGATATGGAATTAAAGTGGAAAAAGTTTATAAACAGTGAAACCGGGAAATAATTTTAGCTAAGTCTTTATACACATCCTATATATAGGTAATAGCATTATTTTTGTTATTGAGGGGGGGAATTATAATGGTTAAGGAAAAACTTAAAATATGCCTAACCTTAAGAAGAAAGGGTAAGAGAGTCAAATTACATTATGTAGAATTTCTGTCAACTTAAGCTAAATTAAGTTAGCCTACACCATATATTAGAGTTTTTGAGGAGGTCTCAATTTACTTACTCCATCATTTTCTTTATTATTGAGTATTGCTTTGAATAATATGATATAGAGGAACACGTTATCAGTGATTGCTATTATTGATTTTGGTTCACAATTTACACAGCTTATTGCAAAACAAATCAGAGAAATGGGTGTTTATTGTGAGATATTCCAAAGCAACATTAATTTTGAAGTAATGTCAAAATGCAATGGATTTATTTTCTCTGGAGGACCGCAATCTGTCAATGATAGTTATTCTGATATAGATGGAGTAGCACGTGAGATTATAAAATTTAACGAGGTAACGAGTGTTCCTATACTTGGGATATGCTATGGACAACAAATTATTTGTCATCATTTTGGGGCAAAGGTAAGAAGGGAATTCAAGCAAGAATTTGGTAAAATTAAGATTAAAATACTAAAAGAATCTCCTATTATAAAA
			GGTACATGGAATATTAATTCTGAAGTAGATGTATTGATGAATCATGTAGATAGTGTTGAAACTATACCACAAGGGTTTACTGTTATTGCATCAGGTGTAATAAATCAAACAATTGCAATAATTGTCAACGAACAACGTAAGATATATTGTACTCAGTTCCATCCTGAAGTTAAGCCTACGACAAATGGTAGTAAGTTGCTTTCTAATTTCTTGGATATTACGAATTGTAAAAGAGATTGGACGGTGAAATCACTTGTTGAAAAACAGAAGAGGAAAATCAGGAATTTAGTAGGTAATAAGAAAGTAATCGCTGCGGTAAGTGGTGGAGTTGATTCGAGTGTTGCAGCAACTCTCACATATAAAGCTATAGGGAAACAATTGAATTGTATTTTTATTGATACTGGATTATTACACAGGAGCCAGATTATCACTATGTTGAAAGAAATTCCTGTGAACTATGTTAATAAATCAAGTTTGTTTTTGAATAGATTGAAGGGAATAATTAATCCAGAGGAAAAGCGAAAAATTATTGGTAGCACTTTTATCGAAGTGTTTGAAGAAAAAGCAAAGGAAATAGGTAATGTAGCCTTTTTGATGCAAGGTACCATCTATTCTGACGTAGTTGAATCAGGACACGCTTCAGGATATGCTAGTACAATTAAATCTCATCATAATGTTGGTGGATTGCCAGAAAAAATGAATCTAAAGTTGATGGAACCTTTACGCTACCTGTTTAAAGATGAGGTAAGAATGCTTGGAAGAGAAATTGGTCTTTCAGATAAAATATTATTTCAACATCCTTTTCCTGGACCTGGGCTCGCAGTAAGGATTATAGGTGAGGTTAATGAAGAAAAGGTACGAATATTACAAGAAGTGGATGAAATATATATTAATGTAATGAGAAATTATAATTTATATGATCAAATATGGCAGGCTTTTGCTGTACTGTTGCCAATAAGAACTGTAGGTGTCATGGGAGATAGTCGTACGTACGGGTATGTTTGTGCTTTGAGAGCCGTGACATCTTCTGATGGTATGACAGCTGATGCATTTCCATTTGAAAATAAAAGTCAATATTCATCAATATTTTGGAGTTTTTTACAAGATGTCAGCAGCATAATCGTTAACAATGTTTCCGGGGTAAATAGAGTCGTATATGATTTAACTTCTAAACCACCAGCAACTATTGAGTGGGAATAAAATCTAAAGTTGTTTTTTCTCTTTTTCATACAGCATACTTTTTTTTATATTGTTTGTAGCTTCTACAAGCAATGCAAATATCAATGAAGAGTATAAGTATCCTTTTGGTAATTCTATATTAATCCCTTCAAGGGTTAGGTATACACCAACAAGTAAAATAAATAAGATGGCAATTGTTTTTAGTCTTGTACTAGATTTAATTAACTGAACAGTGTAACTCGATAAGAATATCATTACTAATATAGAAAATGTACACGCTATAGCAATTATAGCCGCGTTGTGAGTTAATACTATAGCAGTTAATAAAGAGGCAACTGAGAAGATTAAGTCTATTAATGTGATTTGTAATATAACTAAAAATGGTTGTGATTTAATATCTATTTTTTTTTCAGATTGCTTGCATAAAAAAATGTCATTCTGTAACTCTATGACACTTTTAATGATGAGAAATAATCCTCCTGTTATCATAAGTAAATCTTTTACTGAAATGTTTAGTGATGCAGGATGAAATATAGGTTTTTGCATTGATAATATGTATGATGTAAAAAACAGTGTTATAAGACGCATTAACAGTGCTAGTCCAAGACCTGCAAGGCGTATTCTTTCTTTTAGTGTATTTGGTATCTTATCTAGAGATAAAGAAATAAAGATCAAATTATCTATGTTAAGTATAATTTCAAGTAATGTAAGCATTAGTAAAGTTTGAGCTTCAGCTAACATTTTCATTTCAGATTCAGCTATTCTATTCTACAGTAGATATGTAAAAATTAAGTAACTTCTACTTGGACGAAAGTGCAGGT
			CAAGTTTCTCTGCACTATACCATTGTGGCCTTAGTTGCTAGTATGTTGTAGTGGACTAACAATTTATTAGTAAATTTGAATTTTCTTTCTATAGCCTAAAATCAGATCATTATTAATATGTAAATTCATATCGGTTATTATTTATTATTTTCTTTTCTTAAGAAGTTACTTGAATTATACTGCAAATTATGAATCTTAAGCAAAAAATTAAGTTTTTTTCTCTATCATTTATAATTTTGTTTTCTTTATGGACTATGTTATCCGGTAATTTTGAGACGTTTTTTGTTCTTTGTGGGGTATTTTCTTCTGTGTTCACATTATTTATCTTTAAACGATTGATAAATGCTGAAAGTGCTTTCAGTCAGATCTTAAATGGTGCAAGTAAATTATCGTTTTATAAGTTACTAGTAAATTATATGCCGTGGTTAACATATCAGATTATTTTATCAAGCATTTATGTAACAAAGAAGGTTTTACAAACTAAACTTAAACTCAAGCCAATAATCATTGTAAAGAAATGCGAAGGACATAACAATAAAAGTATTGCATTATTTGCAAATTCAGTCCCGATCACTCCTGGTACTTTGACTATCGATGTTGCAAGAAAACAGCAAATATATCTTTCTACTGTATGTTTGATGGATGAAAGCTTTAAGAGTGGCGTTTATAAAATAGAGAACGAAGTTTTAAGGCTACTACATTTAATTAAGTAATTGCTTTAAATAAATTAGTAGCATTATCATATTCTCTTACTGGGCTTTCAAACATTTCTTTTGGAAGGCTATTACCAACAATAAAGGGTAAGGATTATATAAATTTTCTAATCTTAATATGTTATTTTTTTCTCATTGTTGAATTTTTATGGAAAAATATTTTCCATAATTTCAATAGTAATAGCTTTATCTAAGAAAACATTTTTACTTGTTATATTTACTCTTATCAAGATAGTATTCTTTATTTGTATAAAGGTTAGACAATCGAGCTATTCATGTATAAGGTTGCTGCTTTTGACAAGCAGTTATCAGCATATTTACAATTTTTTATTATTTTCCACTGAGTAACCTGAAGTTTACTTATTTTTATGTTATGCGATAATTTACTCATTCGGTTTTCTCTATTTGTATTTGGCCTAGTAATTAGATTATACTAGTACTTTTTTAAATAAATGATAATGGGATTACAAATGCTACCTAGCTGTGTTGTTGGTATATTTATATACAAATGGTTTAATATTAATTAGCATTATAGCTAATTTTAGTTATGTATATGATGCTTTATACTGTTCAGCAAAGCATAAAACATAAAGTGAGAAGTTTTTCCATCTATAACAGAGAAAATTTGTTAATATAATGTTGTTCTATTCTTTATAAAATAGGTTTTCTATCGTTAGCTATTTTATTAATATTGACTTTCACATAAGTTCTAAATTAATTATATCAGTGGAAAAGATAAAACTCGGAGTACTGATTTCAGGTAGGGGATCAAATATGCAGGCCCTAATAAAGGCAGGCCAAGATTGCAGTTTTCCTGCAGAAGTTGTATGTGTTATTACAAATAACAATAAGGCAGCTGGCTTGAAAATAGCAAAGCAAGCAGGTATCTCAGCATTTATTGTTGAGAATAACCCACTTGATGCTGATAGAATTCACGAAATACTTGTTCAACATAAAGTTCATTTAATTTGCCTCGCAGGGTTTATGAGGATTTTAAAAGCTGACTTTCTGACTAAATGGCATAATAAAGTTATAAATATTCATCCTTCTTTACTTCCATCTTTTAAGGGTTTAAGTGCTCAAGAGCAAGCTTTAAAGGCAGGTGTCAAAATTACAGGTTGTACCGTGCATTACGTTACTCCTGAGGTTGATGCTGGAAGCATAATCGCTCAAACTGCTGTGCCAGTGTTACCAAATGATAATATTCAAAGCCTTTCAGAACGCATTCTTGCTGAAGAGCATAAGTGTTACGTGGAAGCAATAAGGTTGATAGCAGAAAATATTAAT
			CATTAACCTTAGGTACTTCTTCCAACTTTAACAAAAAACAAATTTTCAGGATCCAGTAAAGAGTTTGCTAATTTGTTTACTTCTTCTAATTTAACGTTATTAATGATGTTTGCATAATTATTTATGCGATTAATATCATGATCATTTATTTGTGTGTCATTAAGCAACATTGCTATGTTTGTATTATTGAATAGGAAAAAGGTAAGATTATTTATTAATCTGATTTTTACATCCTTGAACAATTGCTTATCAATTCCTTCCTTTTTTATCCTGCTCAATATATCTTTCACTGCTGATATAGCTTTGCTAGCAGTGGAGCTATCAGTGCTTATAAATCCAATTATAGCGTTTCCATGTTTATTGGAAATAATACTCATATTAGCACTGTAAGTAATACCCAAATTTTGCCTTAACTCTTTCATCATTATTGAATTTAGCTCCATGCCGCCAAGAGCATTAATTAAGACAATAGCGTTATAATAATTGGGGTCTTCATAAGTTATACCTTTCTGAGCAAAAAGTATTATACTTTGTGGTATATCCATAAAAATGCTCTCGCTTTCTGCAGGGCCGAAATCATTTTTTACAGGTATTTTTTTAATTATTGATCTTTTAGGTGGTAGCTTGAATAAATATTTATCCAGTAGTGCACTAATTTCTTCTTTTGTTGCACAACCAGCAACACTGATAACTATGTTATCTTTAGTAAAATTACGCTTTATGTATGTTAGAATATCTTCTTTAGTAATGCTCATTATAGTGTTAAAAGTTCCATATTCACTTTTTGAATAAGGGTGCTTTTTAAACAAAAGCATGTCTAATTTCTTGGTAGCAACAAAGTGAGGTTTTTTTTCAAGATTATTAAAATTAACTTTAGCTTTTTCAAAAATTCTATTTAACCCTTCAGGGTCAATTTTAGGACGCATTATAGCGTCGCTTAGTAGCGAAATTGTGTCTTCTAAGTTGCTAGATAAAGTGTTTAATGAAACTTTAAATGCTTCTAGGCTGGTGCTGAAGCTTAGATTTATTCCTTTATCTTCAAGCTTTTTTGCAAAACCTTTGGAATCATTTTTTCCTGCTCCTTCTTGAATTACAAGAGAAGTAAGCCAAGTGAGTCCCTGTTTTTCTTTGTTCTCATACGCATAACCTGCATTCTTGAACGATATATTCAGTGAAACCTTCGGTATATCACAATTTTTAACAAATAAAAACTTAAATCCTTTACGGGTAGTGACCTCTTCTATATTTATTAGGTTACTACTTGCTTGTAAGTTAAAGCCTAGACAGAAAAAAAGTAGAAATACAAGTTTACTTATTTTCATTATAACCTCCTTTTGGTAGCAAACGACCGATTAACTTATCAGTAGAAAAGATAGTACGGATTTTACTATTTACAGTATCTAAATCAATGTTGTTAATCTTGCTGTATGAAATGTCTATTTCATTAAGTGGAATACCAAGTGCTAAATATGGTATATAAAATATTGCTGTATTAGTTAAGTCAGATAGCTTATCAAATTGTGCTGATTTATATTTTGACTTTGCACTTTTCAACTCTCTACTTGTTATTCCTTCAGAGATAAAATTGTTGATGGCATTATCTAGCTCTCTTTCAATAACGTCCAACTTTATTCCGCTTTTTGGAATTATTTCGATATCAATATAGCCATCACTGAAAGCTAAACCATTATAGTGGGCATTTGTTGAAACTGCGATACCTTTATCTAAAACTAAATTTTCATATAGCTTACTAGACTTGCCACCTCCTAAAATATCAACTGCTAAATCAACAACAAAGATTTCATCTATGCGCTTAAATAAAGGAACACGGTAGCGAAAGTATAAAACAGGTTCTTTTACTTCAGTACTTTCTAAAGTTACCAACAGATCTGCATTATGTGTTGGATCTTGATTTGGGTAATATCTAATTACAGGCTTAGCTTCAATTCTCCCATATTTCTCTTCTGCTAATCTTACTCCTTCATCGAACTCTACATCTC
[truncated: 7,290,929 more chars]
