# Supplementary material for: Large scale genome reconstructions illuminate Wolbachia evolution
Source: Nat Commun. 2020 Oct 16;11:5235. doi: 10.1038/s41467-020-19016-0 (PMC7568565; doi:10.1038/s41467-020-19016-0)
Supplement: Supplementary file 6 — Supplementary Data 2 [file 41467_2020_19016_MOESM6_ESM.zip › Scholz2020_trees and xml/Onchocerca_volvulus.selected.gtrg.beast.noclock.1m.cons.tre]

#NEXUS

Begin taxa;
	Dimensions ntax=32;
	Taxlabels
		'Onchocerca_volvulus_nematode_ERR018815.fna'
		'Onchocerca_volvulus_nematode_ERR022512.fna'
		'Onchocerca_volvulus_nematode_ERR022849.fna'
		'Onchocerca_volvulus_nematode_ERR065036.fna'
		'Onchocerca_volvulus_nematode_ERR068353.fna'
		'Onchocerca_volvulus_nematode_ERR070028.fna'
		'Onchocerca_volvulus_nematode_ERR485008.fna'
		'Onchocerca_volvulus_nematode_ERR485010.fna'
		'Onchocerca_volvulus_nematode_SRR1952319.fna'
		'Onchocerca_volvulus_nematode_SRR2924211.fna'
		'Onchocerca_volvulus_nematode_SRR2924326.fna'
		'Onchocerca_volvulus_nematode_SRR2924434.fna'
		'Onchocerca_volvulus_nematode_SRR2924439.fna'
		'Onchocerca_volvulus_nematode_SRR2924442.fna'
		'Onchocerca_volvulus_nematode_SRR2924532.fna'
		'Onchocerca_volvulus_nematode_SRR2924719.fna'
		'Onchocerca_volvulus_nematode_SRR2924720.fna'
		'Onchocerca_volvulus_nematode_SRR2924721.fna'
		'Onchocerca_volvulus_nematode_SRR2924733.fna'
		'Onchocerca_volvulus_nematode_SRR2924778.fna'
		'Onchocerca_volvulus_nematode_SRR2924780.fna'
		'Onchocerca_volvulus_nematode_SRR2924782.fna'
		'Onchocerca_volvulus_nematode_SRR2924783.fna'
		'Onchocerca_volvulus_nematode_SRR2924784.fna'
		'Onchocerca_volvulus_nematode_SRR2924823.fna'
		'Onchocerca_volvulus_nematode_SRR2924826.fna'
		'Onchocerca_volvulus_nematode_SRR2924828.fna'
		'Onchocerca_volvulus_nematode_SRR2924830.fna'
		'Onchocerca_volvulus_nematode_SRR2924832.fna'
		'Onchocerca_volvulus_nematode_SRR2924836.fna'
		'Onchocerca_volvulus_nematode_SRR2924837.fna'
		'REF_wOv_Cameroon_C.fna'
		;
End;

Begin trees;
	Translate
		1 'Onchocerca_volvulus_nematode_ERR018815.fna',
		2 'Onchocerca_volvulus_nematode_ERR022512.fna',
		3 'Onchocerca_volvulus_nematode_ERR022849.fna',
		4 'Onchocerca_volvulus_nematode_ERR065036.fna',
		5 'Onchocerca_volvulus_nematode_ERR068353.fna',
		6 'Onchocerca_volvulus_nematode_ERR070028.fna',
		7 'Onchocerca_volvulus_nematode_ERR485008.fna',
		8 'Onchocerca_volvulus_nematode_ERR485010.fna',
		9 'Onchocerca_volvulus_nematode_SRR1952319.fna',
		10 'Onchocerca_volvulus_nematode_SRR2924211.fna',
		11 'Onchocerca_volvulus_nematode_SRR2924326.fna',
		12 'Onchocerca_volvulus_nematode_SRR2924434.fna',
		13 'Onchocerca_volvulus_nematode_SRR2924439.fna',
		14 'Onchocerca_volvulus_nematode_SRR2924442.fna',
		15 'Onchocerca_volvulus_nematode_SRR2924532.fna',
		16 'Onchocerca_volvulus_nematode_SRR2924719.fna',
		17 'Onchocerca_volvulus_nematode_SRR2924720.fna',
		18 'Onchocerca_volvulus_nematode_SRR2924721.fna',
		19 'Onchocerca_volvulus_nematode_SRR2924733.fna',
		20 'Onchocerca_volvulus_nematode_SRR2924778.fna',
		21 'Onchocerca_volvulus_nematode_SRR2924780.fna',
		22 'Onchocerca_volvulus_nematode_SRR2924782.fna',
		23 'Onchocerca_volvulus_nematode_SRR2924783.fna',
		24 'Onchocerca_volvulus_nematode_SRR2924784.fna',
		25 'Onchocerca_volvulus_nematode_SRR2924823.fna',
		26 'Onchocerca_volvulus_nematode_SRR2924826.fna',
		27 'Onchocerca_volvulus_nematode_SRR2924828.fna',
		28 'Onchocerca_volvulus_nematode_SRR2924830.fna',
		29 'Onchocerca_volvulus_nematode_SRR2924832.fna',
		30 'Onchocerca_volvulus_nematode_SRR2924836.fna',
		31 'Onchocerca_volvulus_nematode_SRR2924837.fna',
		32 'REF_wOv_Cameroon_C.fna'
		;
tree TREE1 = [&R] ((26[&length_range={8.605946817324768E-4,0.0010230276975849934},height_95%_HPD={0.0,2.1684043449710089E-19},length_95%_HPD={8.957127002577019E-4,9.844789429979228E-4},rate=1.0,length=9.376627182445894E-4,length_median=9.376015852435082E-4,height_median=0.0,height_range={0.0,4.3368086899420177E-19},height=6.558753882937002E-20]:9.376015852435082E-4,31[&length_range={8.605946817324768E-4,0.0010230276975849934},height_95%_HPD={0.0,2.1684043449710089E-19},length_95%_HPD={8.957127002577019E-4,9.844789429979228E-4},rate=1.0,length=9.376627182445894E-4,length_median=9.376015852435082E-4,height_median=0.0,height_range={0.0,4.3368086899420177E-19},height=6.558753882937002E-20]:9.376015852435082E-4)[&length_range={4.376389257047678E-5,1.6442637313379119E-4},height_95%_HPD={8.957127002577021E-4,9.84478942997923E-4},length_95%_HPD={6.076935123854098E-5,1.319191099503767E-4},rate=1.0,length=9.778714142122875E-5,posterior=1.0,length_median=9.795148957506043E-5,height_median=9.376015852435082E-4,height_range={8.60594681732477E-4,0.0010230276975849934},height=9.376627182445896E-4]:9.761304216529792E-5,(((((((9[&length_range={1.8008101552703735E-4,2.801585538776107E-4},height_95%_HPD={0.0,2.1684043449710089E-19},length_95%_HPD={2.015711849064071E-4,2.519168446419461E-4},rate=1.0,length=2.2584220141991232E-4,length_median=2.255613731060991E-4,height_median=0.0,height_range={0.0,4.3368086899420177E-19},height=6.558753882937002E-20]:2.2556137310609907E-4,11[&length_range={1.8008101552703735E-4,2.801585538776107E-4},height_95%_HPD={0.0,2.1684043449710089E-19},length_95%_HPD={2.015711849064071E-4,2.519168446419461E-4},rate=1.0,length=2.2584220141991232E-4,length_median=2.255613731060991E-4,height_median=0.0,height_range={0.0,4.3368086899420177E-19},height=6.558753882937002E-20]:2.2556137310609907E-4)[&length_range={4.781924166064863E-6,5.298527047993784E-5},height_95%_HPD={2.0157118490640702E-4,2.5191684464194604E-4},length_95%_HPD={8.803202807387329E-6,3.6060389777943866E-5},rate=1.0,length=2.161092738825825E-5,posterior=1.0,length_median=2.104901102548358E-5,height_median=2.2556137310609907E-4,height_range={1.8008101552703735E-4,2.8015855387761074E-4},height=2.2584220141991238E-4]:2.1730997053365187E-5,(((2[&length_range={5.419699121665041E-5,1.0135523516791659E-4},height_95%_HPD={0.0,2.1684043449710089E-19},length_95%_HPD={6.498185779609699E-5,8.652666933540106E-5},rate=1.0,length=7.560734928849516E-5,length_median=7.539349060391782E-5,height_median=0.0,height_range={0.0,4.3368086899420177E-19},height=6.960310243116818E-20]:7.386022321407561E-5,(4[&length_range={5.268416256155942E-5,8.51361529679159E-5},height_95%_HPD={0.0,2.1684043449710089E-19},length_95%_HPD={5.8763351272662596E-5,7.839031722959345E-5},rate=1.0,length=6.879069413114197E-5,length_median=6.895001160370683E-5,height_median=0.0,height_range={0.0,4.3368086899420177E-19},height=6.938001556440162E-20]:6.895001160370679E-5,8[&length_range={5.268416256155942E-5,8.51361529679159E-5},height_95%_HPD={0.0,2.1684043449710089E-19},length_95%_HPD={5.89500821542465E-5,7.852255472126261E-5},rate=1.0,length=6.880223644963129E-5,length_median=6.895001160370683E-5,height_median=0.0,height_range={0.0,4.3368086899420177E-19},height=6.960310243116818E-20]:6.895001160370679E-5)[&length_range={3.907337265424154E-7,2.0136445343334162E-5},height_95%_HPD={5.876335127266263E-5,7.839031722959363E-5},length_95%_HPD={6.152786064388837E-7,1.249288972583889E-5},rate=1.0,length=6.3948051726203134E-6,posterior=0.9979423868312757,length_median=5.99429047736924E-6,height_median=6.895001160370679E-5,height_range={5.268416256155937E-5,8.513615296791587E-5},height=6.879925712528091E-5]:4.910211610368827E-6)[&length_range={7.937235651990938E-9,1.938467396933713E-5},height_95%_HPD={6.323520893108264E-5,8.166928161139591E-5},length_95%_HPD={7.937235651990938E-9,8.675125600504343E-6},rate=1.0,length=3.3469544605610897E-6,posterior=0.3868312757201646,length_median=2.6519121625774713E-6,height_median=7.386022321407561E-5,height_range={5.9998035236577996E-5,8.785100203529425E-5},height=7.363538595577311E-5]:2.2235675225692315E-6,(1[&length_range={5.870143750351774E-6,2.443120519109328E-5},height_95%_HPD={0.0,2.1684043449710089E-19},length_95%_HPD={7.397226749363311E-6,1.7736741083867444E-5},rate=1.0,length=1.2831371567618087E-5,length_median=1.2725127915514804E-5,height_median=0.0,height_range={0.0,4.3368086899420177E-19},height=6.737223376350253E-20]:1.2725127915514875E-5,3[&length_range={5.870143750351774E-6,2.443120519109328E-5},height_95%_HPD={0.0,2.1684043449710089E-19},length_95%_HPD={7.397226749363311E-6,1.7736741083867444E-5},rate=1.0,length=1.2831371567618087E-5,length_median=1.2725127915514804E-5,height_median=0.0,height_range={0.0,4.3368086899420177E-19},height=6.737223376350253E-20]:1.2725127915514875E-5)[&length_range={4.609529187670648E-5,9.080298447078091E-5},height_95%_HPD={7.397226749363342E-6,1.7736741083867417E-5},length_95%_HPD={5.23854136860562E-5,7.433644267381274E-5},rate=1.0,length=6.341887291524604E-5,posterior=1.0,length_median=6.325237264558176E-5,height_median=1.2725127915514875E-5,height_range={5.870143750351733E-6,2.443120519109339E-5},height=1.2831371567618165E-5]:6.335866282112997E-5)[&length_range={2.9826518166512243E-9,2.5974553207425364E-5},height_95%_HPD={6.626756903140127E-5,8.475405560288182E-5},length_95%_HPD={2.9826518166512243E-9,1.1451661406982916E-5},rate=1.0,length=4.146338160946173E-6,posterior=0.36419753086419754,length_median=2.9990886690072524E-6,height_median=7.608379073664485E-5,height_range={6.194000214847207E-5,9.117779314528535E-5},height=7.628973321207466E-5]:3.2240629558453115E-6,(32[&length_range={4.100335471353063E-5,7.055885539391645E-5},height_95%_HPD={0.0,2.1684043449710089E-19},length_95%_HPD={4.4724327761709924E-5,6.215437419532416E-5},rate=1.0,length=5.3658556054915925E-5,length_median=5.345729647528314E-5,height_median=0.0,height_range={0.0,4.3368086899420177E-19},height=6.714914689673598E-20]:5.345729647528326E-5,6[&length_range={4.100335471353063E-5,7.055885539391645E-5},height_95%_HPD={0.0,2.1684043449710089E-19},length_95%_HPD={4.4724327761709924E-5,6.215437419532416E-5},rate=1.0,length=5.3658556054915925E-5,length_median=5.345729647528314E-5,height_median=0.0,height_range={0.0,4.3368086899420177E-19},height=6.714914689673598E-20]:5.345729647528326E-5)[&length_range={1.2544948336202624E-5,4.635831840880966E-5},height_95%_HPD={4.472432776170992E-5,6.215437419532417E-5},length_95%_HPD={1.472252843212425E-5,3.241280240862626E-5},rate=1.0,length=2.394414947879079E-5,posterior=1.0,length_median=2.3453431570030954E-5,height_median=5.345729647528326E-5,height_range={4.100335471353064E-5,7.055885539391648E-5},height=5.365855605491599E-5]:2.5850557217206897E-5)[&length_range={1.2293746188608728E-4,2.1807104115942132E-4},height_95%_HPD={6.768342488378107E-5,8.901854265260661E-5},length_95%_HPD={1.408775913297289E-4,1.9827711811489432E-4},rate=1.0,length=1.67678713206613E-4,posterior=1.0,length_median=1.6800025163165227E-4,height_median=7.930785369249016E-5,height_range={6.458423050186815E-5,1.0135523516791663E-4},height=7.97744156015577E-5]:1.679845164669741E-4)[&length_range={6.297075706769101E-5,2.4004168922773768E-4},height_95%_HPD={2.22440274782289E-4,2.754593821517057E-4},length_95%_HPD={9.656192699296237E-5,2.0224638681768409E-4},rate=1.0,length=1.49567760926889E-4,posterior=1.0,length_median=1.4971233839206923E-4,height_median=2.4729237015946425E-4,height_range={2.0609370243663042E-4,2.9747198923468245E-4},height=2.4745312880817085E-4]:1.499196346281353E-4,7[&length_range={3.1767874048386525E-4,4.7648545016153746E-4},height_95%_HPD={0.0,2.1684043449710089E-19},length_95%_HPD={3.4741644739451013E-4,4.385619673157555E-4},rate=1.0,length=3.970208897350599E-4,length_median=3.9721200478759955E-4,height_median=0.0,height_range={0.0,4.3368086899420177E-19},height=6.558753882937002E-20]:3.9721200478759955E-4)[&length_range={1.5223677649661395E-4,3.3317579200629503E-4},height_95%_HPD={3.4741644739451013E-4,4.3856196731575556E-4},length_95%_HPD={1.9314336677503998E-4,2.981797293395399E-4},rate=1.0,length=2.4813176339637705E-4,posterior=1.0,length_median=2.4848085758796845E-4,height_median=3.9721200478759955E-4,height_range={3.1767874048386525E-4,4.764854501615374E-4},height=3.970208897350601E-4]:2.479716560349031E-4,(21[&length_range={5.713555507681411E-4,6.547842715335906E-4},height_95%_HPD={0.0,2.1684043449710089E-19},length_95%_HPD={5.88818288855027E-4,6.431090749842834E-4},rate=1.0,length=6.155115548400946E-4,length_median=6.158912283571983E-4,height_median=0.0,height_range={0.0,4.3368086899420177E-19},height=6.558753882937002E-20]:6.158912283571985E-4,12[&length_range={5.713555507681411E-4,6.547842715335906E-4},height_95%_HPD={0.0,2.1684043449710089E-19},length_95%_HPD={5.88818288855027E-4,6.431090749842834E-4},rate=1.0,length=6.155115548400946E-4,length_median=6.158912283571983E-4,height_median=0.0,height_range={0.0,4.3368086899420177E-19},height=6.558753882937002E-20]:6.158912283571985E-4)[&length_range={1.0078959119882102E-5,5.131813957499345E-5},height_95%_HPD={5.88818288855027E-4,6.431090749842834E-4},length_95%_HPD={1.6379451659293692E-5,4.187939971548899E-5},rate=1.0,length=2.964109829134234E-5,posterior=1.0,length_median=2.9371579412527167E-5,height_median=6.158912283571985E-4,height_range={5.713555507681411E-4,6.547842715335906E-4},height=6.155115548400947E-4]:2.9292432465304117E-5)[&length_range={6.623548664543358E-6,9.106412481422327E-5},height_95%_HPD={6.179273691395675E-4,6.723288242981614E-4},length_95%_HPD={1.363142119411632E-5,6.530064055330367E-5},rate=1.0,length=3.8635811692604804E-5,posterior=1.0,length_median=3.739635395734871E-5,height_median=6.451836608225026E-4,height_range={5.985733031889961E-4,6.881029787223386E-4},height=6.451526531314368E-4]:3.5877249945261125E-5,16[&length_range={6.295136708191578E-4,7.341329531615016E-4},height_95%_HPD={0.0,2.1684043449710089E-19},length_95%_HPD={6.477155257023112E-4,7.180464430291805E-4},rate=1.0,length=6.838065855754539E-4,length_median=6.833676721592283E-4,height_median=0.0,height_range={0.0,4.3368086899420177E-19},height=6.558753882937002E-20]:6.810609107677638E-4)[&length_range={3.695622766803578E-8,8.694768081078999E-5},height_95%_HPD={6.468431148835039E-4,7.121263536742727E-4},length_95%_HPD={3.695622766803578E-8,6.18641035656063E-5},rate=1.0,length=3.218357394762854E-5,posterior=0.9176954732510288,length_median=3.1435359334839404E-5,height_median=6.810609107677638E-4,height_range={6.295136708191578E-4,7.30085839218238E-4},height=6.813457526767893E-4]:3.1934121595116743E-5,((((24[&length_range={3.3575180158384364E-4,4.5939613940039996E-4},height_95%_HPD={0.0,2.1684043449710089E-19},length_95%_HPD={3.634573203013567E-4,4.257352748149174E-4},rate=1.0,length=3.968612729013686E-4,length_median=3.971718937769078E-4,height_median=0.0,height_range={0.0,4.3368086899420177E-19},height=6.045654089373903E-20]:3.9717189377690794E-4,28[&length_range={3.3575180158384364E-4,4.5939613940039996E-4},height_95%_HPD={0.0,2.1684043449710089E-19},length_95%_HPD={3.634573203013567E-4,4.257352748149174E-4},rate=1.0,length=3.968612729013686E-4,length_median=3.971718937769078E-4,height_median=0.0,height_range={0.0,4.3368086899420177E-19},height=6.045654089373903E-20]:3.9717189377690794E-4)[&length_range={2.708746540709358E-5,1.217753127724996E-4},height_95%_HPD={3.634573203013566E-4,4.2573527481491735E-4},length_95%_HPD={4.01276450071075E-5,9.962007405161242E-5},rate=1.0,length=6.918322385608898E-5,posterior=1.0,length_median=6.882031388938612E-5,height_median=3.9717189377690794E-4,height_range={3.357518015838437E-4,4.593961394004E-4},height=3.9686127290136864E-4]:6.894380512633411E-5,(22[&length_range={2.476981690562593E-4,3.2499931881632097E-4},height_95%_HPD={0.0,2.1684043449710089E-19},length_95%_HPD={2.599865381258435E-4,3.116108192777016E-4},rate=1.0,length=2.879076477328257E-4,length_median=2.876797125587117E-4,height_median=0.0,height_range={0.0,4.3368086899420177E-19},height=6.75953206302691E-20]:2.876797125587117E-4,23[&length_range={2.476981690562593E-4,3.2499931881632097E-4},height_95%_HPD={0.0,2.1684043449710089E-19},length_95%_HPD={2.599865381258435E-4,3.116108192777016E-4},rate=1.0,length=2.879076477328257E-4,length_median=2.876797125587117E-4,height_median=0.0,height_range={0.0,4.3368086899420177E-19},height=6.75953206302691E-20]:2.876797125587117E-4)[&length_range={1.287728924817553E-4,2.3756218027297892E-4},height_95%_HPD={2.599865381258436E-4,3.116108192777018E-4},length_95%_HPD={1.4159253369889618E-4,2.1225623355831366E-4},rate=1.0,length=1.7813684902463216E-4,posterior=1.0,length_median=1.77562012179009E-4,height_median=2.876797125587117E-4,height_range={2.476981690562592E-4,3.2499931881632097E-4},height=2.879076477328258E-4]:1.7843598634453037E-4)[&length_range={5.523058471693565E-5,1.4011585363441105E-4},height_95%_HPD={4.360871481369266E-4,4.944868846691981E-4},length_95%_HPD={6.88218427377568E-5,1.2525963381342266E-4},rate=1.0,length=9.454211757975976E-5,posterior=1.0,length_median=9.416062998554418E-5,height_median=4.6611569890324205E-4,height_range={4.08053549519868E-4,5.098401278323112E-4},height=4.660444967574577E-4]:9.429734660122279E-5,(5[&length_range={4.15957053471048E-4,5.131350783102842E-4},height_95%_HPD={0.0,2.1684043449710089E-19},length_95%_HPD={4.361107819078186E-4,4.953308834760625E-4},rate=1.0,length=4.67818769645808E-4,length_median=4.6790681249514563E-4,height_median=0.0,height_range={0.0,4.3368086899420177E-19},height=6.558753882937002E-20]:4.679068124951457E-4,(25[&length_range={1.8528066942309558E-4,2.845674022318952E-4},height_95%_HPD={0.0,2.1684043449710089E-19},length_95%_HPD={2.0455206066906666E-4,2.63623554245735E-4},rate=1.0,length=2.3443585771885662E-4,length_median=2.3469077694054282E-4,height_median=0.0,height_range={0.0,4.3368086899420177E-19},height=6.915692869763505E-20]:2.3469077694054284E-4,27[&length_range={1.8528066942309558E-4,2.845674022318952E-4},height_95%_HPD={0.0,2.1684043449710089E-19},length_95%_HPD={2.0455206066906666E-4,2.63623554245735E-4},rate=1.0,length=2.3443585771885662E-4,length_median=2.3469077694054282E-4,height_median=0.0,height_range={0.0,4.3368086899420177E-19},height=6.915692869763505E-20]:2.3469077694054284E-4)[&length_range={1.6386053689383337E-4,3.101152693163518E-4},height_95%_HPD={2.0455206066906698E-4,2.6362355424573497E-4},length_95%_HPD={1.9073678098206683E-4,2.713531393813435E-4},rate=1.0,length=2.3338291192695116E-4,posterior=1.0,length_median=2.3331185260722244E-4,height_median=2.3469077694054284E-4,height_range={1.8528066942309564E-4,2.8456740223189515E-4},height=2.344358577188567E-4]:2.3321603555460284E-4)[&length_range={4.761746774842497E-5,1.404509949695535E-4},height_95%_HPD={4.3611078190781884E-4,4.953308834760625E-4},length_95%_HPD={6.688671610913504E-5,1.233819073096085E-4},rate=1.0,length=9.276784469140957E-5,posterior=1.0,length_median=9.229759109268099E-5,height_median=4.679068124951457E-4,height_range={4.15957053471048E-4,5.131350783102842E-4},height=4.678187696458081E-4]:9.250623300931915E-5)[&length_range={1.0327158355777724E-4,1.6443747235798869E-4},height_95%_HPD={5.407049302921617E-4,5.820132213955314E-4},length_95%_HPD={1.1402156651173787E-4,1.5020823128986626E-4},rate=1.0,length=1.3062515813369347E-4,posterior=1.0,length_median=1.303074259716337E-4,height_median=5.604130455044648E-4,height_range={5.215217985793046E-4,6.027526696125141E-4},height=5.605866143372178E-4]:1.30968131137412E-4,(((14[&length_range={5.97240538762019E-4,6.668097978787806E-4},height_95%_HPD={0.0,2.1684043449710089E-19},length_95%_HPD={6.142465696557173E-4,6.59361423940988E-4},rate=1.0,length=6.348846557409397E-4,length_median=6.347403422443118E-4,height_median=0.0,height_range={0.0,4.3368086899420177E-19},height=6.558753882937002E-20]:6.347403422443118E-4,18[&length_range={5.97240538762019E-4,6.668097978787806E-4},height_95%_HPD={0.0,2.1684043449710089E-19},length_95%_HPD={6.142465696557173E-4,6.59361423940988E-4},rate=1.0,length=6.348846557409397E-4,length_median=6.347403422443118E-4,height_median=0.0,height_range={0.0,4.3368086899420177E-19},height=6.558753882937002E-20]:6.347403422443118E-4)[&length_range={3.099607794300246E-6,4.854027557031333E-5},height_95%_HPD={6.142465696557175E-4,6.593614239409882E-4},length_95%_HPD={5.908120536728275E-6,2.8029903910593997E-5},rate=1.0,length=1.6670608580367885E-5,posterior=1.0,length_median=1.6055241874206002E-5,height_median=6.347403422443118E-4,height_range={5.972405387620192E-4,6.668097978787806E-4},height=6.348846557409397E-4]:1.70529905641403E-5,((17[&length_range={2.5850613665294887E-4,4.181510660936496E-4},height_95%_HPD={0.0,2.1684043449710089E-19},length_95%_HPD={2.9164384130252717E-4,3.8378353272065243E-4},rate=1.0,length=3.345695324810753E-4,length_median=3.3405209782774823E-4,height_median=0.0,height_range={0.0,4.3368086899420177E-19},height=6.581062569613658E-20]:3.340520978277483E-4,13[&length_range={2.5850613665294887E-4,4.181510660936496E-4},height_95%_HPD={0.0,2.1684043449710089E-19},length_95%_HPD={2.9164384130252717E-4,3.8378353272065243E-4},rate=1.0,length=3.345695324810753E-4,length_median=3.3405209782774823E-4,height_median=0.0,height_range={0.0,4.3368086899420177E-19},height=6.581062569613658E-20]:3.340520978277483E-4)[&length_range={2.864523293456513E-5,2.4880930507174413E-4},height_95%_HPD={2.916438413025273E-4,3.837835327206525E-4},length_95%_HPD={7.492686142316707E-5,2.0634147004899774E-4},rate=1.0,length=1.4461402569430757E-4,posterior=1.0,length_median=1.4528123402666955E-4,height_median=3.340520978277483E-4,height_range={2.5850613665294887E-4,4.181510660936496E-4},height=3.3456953248107556E-4]:1.4544806396407282E-4,20[&length_range={3.9801232278112295E-4,5.547084548211354E-4},height_95%_HPD={0.0,2.1684043449710089E-19},length_95%_HPD={4.292383339406128E-4,5.249987653903415E-4},rate=1.0,length=4.7918355817538297E-4,length_median=4.79500161791821E-4,height_median=0.0,height_range={0.0,4.3368086899420177E-19},height=6.558753882937002E-20]:4.795001617918211E-4)[&length_range={9.061346353170566E-5,2.4407488349525855E-4},height_95%_HPD={4.2923833394061276E-4,5.249987653903415E-4},length_95%_HPD={1.2185256357379916E-4,2.209651991923795E-4},rate=1.0,length=1.7237170614592493E-4,posterior=1.0,length_median=1.719564547937107E-4,height_median=4.795001617918211E-4,height_range={3.980123227811231E-4,5.547084548211354E-4},height=4.7918355817538313E-4]:1.7229317101663104E-4)[&length_range={8.449436609236829E-6,5.705731026886779E-5},height_95%_HPD={6.307391785305368E-4,6.739733669688761E-4},length_95%_HPD={1.4283845515078442E-5,4.235660342153812E-5},rate=1.0,length=2.6819565781202933E-5,posterior=1.0,length_median=2.607205034901454E-5,height_median=6.517933328084521E-4,height_range={6.12252717274245E-4,6.822304972198025E-4},height=6.515552643213075E-4]:2.65430749931036E-5,((10[&length_range={4.5583850254383393E-4,5.967472015279841E-4},height_95%_HPD={0.0,2.1684043449710089E-19},length_95%_HPD={4.8149544528812237E-4,5.74871789900834E-4},rate=1.0,length=5.254675611881739E-4,length_median=5.264980912787743E-4,height_median=0.0,height_range={0.0,4.3368086899420177E-19},height=6.558753882937002E-20]:5.264980912787744E-4,15[&length_range={4.5583850254383393E-4,5.967472015279841E-4},height_95%_HPD={0.0,2.1684043449710089E-19},length_95%_HPD={4.8149544528812237E-4,5.74871789900834E-4},rate=1.0,length=5.254675611881739E-4,length_median=5.264980912787743E-4,height_median=0.0,height_range={0.0,4.3368086899420177E-19},height=6.558753882937002E-20]:5.264980912787744E-4)[&length_range={4.738597543847646E-5,1.8948134568596924E-4},height_95%_HPD={4.8149544528812253E-4,5.748717899008342E-4},length_95%_HPD={6.629908641458797E-5,1.5949780747934048E-4},rate=1.0,length=1.1512360001735659E-4,posterior=1.0,length_median=1.150122724299085E-4,height_median=5.264980912787744E-4,height_range={4.558385025438339E-4,5.967472015279841E-4},height=5.25467561188174E-4]:1.1479771181090875E-4,19[&length_range={5.814130556710917E-4,6.85626071022908E-4},height_95%_HPD={0.0,2.1684043449710089E-19},length_95%_HPD={6.082789585541989E-4,6.710024914822008E-4},rate=1.0,length=6.405911612055304E-4,length_median=6.412958030896829E-4,height_median=0.0,height_range={0.0,4.3368086899420177E-19},height=6.558753882937002E-20]:6.412958030896831E-4)[&length_range={5.232842301505867E-7,9.214063910082022E-5},height_95%_HPD={6.082789585541989E-4,6.71002491482201E-4},length_95%_HPD={1.1465027667617329E-5,6.699297477202523E-5},rate=1.0,length=3.7775327036912996E-5,posterior=1.0,length_median=3.626918316198776E-5,height_median=6.412958030896831E-4,height_range={5.814130556710919E-4,6.85626071022908E-4},height=6.405911612055305E-4]:3.70406047118726E-5)[&length_range={5.749239229423152E-7,4.2945593387014834E-5},height_95%_HPD={6.583024810252188E-4,6.97671759463527E-4},length_95%_HPD={1.6463924481401786E-6,2.7794664931899836E-5},rate=1.0,length=1.2963970344678577E-5,posterior=0.9917695473251029,length_median=1.2002569036240055E-5,height_median=6.783364078015557E-4,height_range={6.481863493522442E-4,7.085179863444473E-4},height=6.782946804705449E-4]:1.3044768840321085E-5)[&length_range={9.934597109897839E-6,4.060330734722173E-5},height_95%_HPD={6.716160199082346E-4,7.081037514011422E-4},length_95%_HPD={1.4015172997515328E-5,3.0964640375359914E-5},rate=1.0,length=2.1965920056125535E-5,posterior=1.0,length_median=2.1868114670510095E-5,height_median=6.913811766418768E-4,height_range={6.666193760984306E-4,7.182064256781888E-4},height=6.912440878745999E-4]:2.1613855721003684E-5)[&length_range={4.2879305057370865E-6,4.592960329977114E-5},height_95%_HPD={6.953515690713371E-4,7.311236762363136E-4},length_95%_HPD={7.6042805342851775E-6,3.0456539560222234E-5},rate=1.0,length=1.9240841180302702E-5,posterior=1.0,length_median=1.8859181756691542E-5,height_median=7.129950323628805E-4,height_range={6.869580006789218E-4,7.539180126047084E-4},height=7.134544827183285E-4]:1.938258757212645E-5,(29[&length_range={6.631913874687352E-4,7.483027562215806E-4},height_95%_HPD={0.0,2.1684043449710089E-19},length_95%_HPD={6.818057183756618E-4,7.243511971389194E-4},rate=1.0,length=7.020790002611407E-4,length_median=7.015858484645558E-4,height_median=0.0,height_range={0.0,4.3368086899420177E-19},height=6.558753882937002E-20]:7.01585848464556E-4,30[&length_range={6.631913874687352E-4,7.483027562215806E-4},height_95%_HPD={0.0,2.1684043449710089E-19},length_95%_HPD={6.818057183756618E-4,7.243511971389194E-4},rate=1.0,length=7.020790002611407E-4,length_median=7.015858484645558E-4,height_median=0.0,height_range={0.0,4.3368086899420177E-19},height=6.558753882937002E-20]:7.01585848464556E-4)[&length_range={1.5101889848696576E-5,5.194774345807971E-5},height_95%_HPD={6.818057183756618E-4,7.243511971389194E-4},length_95%_HPD={1.9215114363367895E-5,4.2133108733349444E-5},rate=1.0,length=3.0616323637488756E-5,posterior=1.0,length_median=3.039177669960703E-5,height_median=7.01585848464556E-4,height_range={6.631913874687352E-4,7.483027562215809E-4},height=7.020790002611407E-4]:3.0791771470450955E-5)[&length_range={2.5952988692420117E-4,3.605878257854061E-4},height_95%_HPD={7.139826523335645E-4,7.540903683307269E-4},length_95%_HPD={2.740798949472683E-4,3.36830450587918E-4},rate=1.0,length=3.0275453576718796E-4,posterior=1.0,length_median=3.025123831002875E-4,height_median=7.32377619935007E-4,height_range={6.999629534467567E-4,7.657353926205283E-4},height=7.326953238986306E-4]:3.0283700747379917E-4)[&height_95%_HPD={0.0010023233564985339,0.0010659255461246795},length=0.0,posterior=1.0,height_median=0.0010352146274088061,height_range={9.870297420918703E-4,0.0010988074419691512},height=0.0010354498596658174];
End;
