# Supplementary material for: Large scale genome reconstructions illuminate Wolbachia evolution
Source: Nat Commun. 2020 Oct 16;11:5235. doi: 10.1038/s41467-020-19016-0 (PMC7568565; doi:10.1038/s41467-020-19016-0)
Supplement: Supplementary file 6 — Supplementary Data 2 [file 41467_2020_19016_MOESM6_ESM.zip › Scholz2020_trees and xml/Onchocerca_volvulus.selected.gtrg.beast.noclock.xml]

<?xml version="1.0" standalone="yes"?>

<!-- Generated by BEAUTi v1.8.2                                              -->
<!--       by Alexei J. Drummond, Andrew Rambaut and Marc A. Suchard         -->
<!--       Department of Computer Science, University of Auckland and        -->
<!--       Institute of Evolutionary Biology, University of Edinburgh        -->
<!--       David Geffen School of Medicine, University of California, Los Angeles-->
<!--       http://beast.bio.ed.ac.uk/                                        -->
<beast>

	<!-- The list of taxa to be analysed (can also include dates/ages).          -->
	<!-- ntax=32                                                                 -->
	<taxa id="taxa">
		<taxon id="Onchocerca_volvulus_nematode_ERR070028.fna"/>
		<taxon id="Onchocerca_volvulus_nematode_ERR065036.fna"/>
		<taxon id="Onchocerca_volvulus_nematode_ERR068353.fna"/>
		<taxon id="Onchocerca_volvulus_nematode_ERR018815.fna"/>
		<taxon id="Onchocerca_volvulus_nematode_SRR2924826.fna"/>
		<taxon id="REF_wOv_Cameroon_C.fna"/>
		<taxon id="Onchocerca_volvulus_nematode_SRR2924837.fna"/>
		<taxon id="Onchocerca_volvulus_nematode_SRR2924836.fna"/>
		<taxon id="Onchocerca_volvulus_nematode_SRR2924832.fna"/>
		<taxon id="Onchocerca_volvulus_nematode_ERR022512.fna"/>
		<taxon id="Onchocerca_volvulus_nematode_ERR022849.fna"/>
		<taxon id="Onchocerca_volvulus_nematode_ERR485010.fna"/>
		<taxon id="Onchocerca_volvulus_nematode_SRR2924721.fna"/>
		<taxon id="Onchocerca_volvulus_nematode_SRR2924434.fna"/>
		<taxon id="Onchocerca_volvulus_nematode_SRR2924780.fna"/>
		<taxon id="Onchocerca_volvulus_nematode_SRR2924784.fna"/>
		<taxon id="Onchocerca_volvulus_nematode_SRR2924733.fna"/>
		<taxon id="Onchocerca_volvulus_nematode_SRR2924782.fna"/>
		<taxon id="Onchocerca_volvulus_nematode_SRR2924442.fna"/>
		<taxon id="Onchocerca_volvulus_nematode_SRR2924211.fna"/>
		<taxon id="Onchocerca_volvulus_nematode_SRR1952319.fna"/>
		<taxon id="Onchocerca_volvulus_nematode_ERR485008.fna"/>
		<taxon id="Onchocerca_volvulus_nematode_SRR2924830.fna"/>
		<taxon id="Onchocerca_volvulus_nematode_SRR2924823.fna"/>
		<taxon id="Onchocerca_volvulus_nematode_SRR2924439.fna"/>
		<taxon id="Onchocerca_volvulus_nematode_SRR2924783.fna"/>
		<taxon id="Onchocerca_volvulus_nematode_SRR2924719.fna"/>
		<taxon id="Onchocerca_volvulus_nematode_SRR2924778.fna"/>
		<taxon id="Onchocerca_volvulus_nematode_SRR2924532.fna"/>
		<taxon id="Onchocerca_volvulus_nematode_SRR2924326.fna"/>
		<taxon id="Onchocerca_volvulus_nematode_SRR2924720.fna"/>
		<taxon id="Onchocerca_volvulus_nematode_SRR2924828.fna"/>
	</taxa>

	<!-- The sequence alignment (each sequence refers to a taxon above).         -->
	<!-- ntax=32 nchar=960618                                                    -->
	<alignment id="alignment" dataType="nucleotide">
		<sequence>
			<taxon idref="Onchocerca_volvulus_nematode_ERR070028.fna"/>
			ACG-----------------------------------------------------------------------------------------------------------------------------------------------------------------------------------------------------------------------------------------------------------------------------------------------------------------------------------------------------------------------------------------------------------------------------------------------------------------------------------------------------------------------------------------------------------------------------------------------------------------------------------------------------------------------------------------------------------------------------------------------------------------------------------------------------------------------------------------------------------------------------------------------------------------------------------------------------------------------------------------------------------------------------------------------------------------------------------------------------------------------------------------------------------------------------------------------------------------------------------------------------------------------------------------------------------------------------------------------------------------------------------------------------------------------------------------------------------------------------------------------------------------------------------------------------------------------------------------------------------------------------------------------------------------------------------------------------------------------------------------------------------------------------------------------------------------------------------------------------------------------------------------------------------------------------------------------------------------------------------------------------------------------------------------------------------------------------
			--------------------------------------------------------------------------------------------------------------------------------------------------------------------------------------------------------------------------------------------------------------------TAACTGGTGTAGCTCATGTTAAAGTAATCAAAAGATTGAAGAATTTAAGATGTAACATTGCTATATGTTCAGTC-AGCCTACCAAAATTAAAGTCGTAG---TTATTATTCACAAGTGCAGCAGATAGATAAGAAACATTATTCCCCCAATAATTTTAATCTTATTTGTCGCAGAAGGTAAAGTGCTGTTCATAGTTTTTCTTGCTATTTTTCGATTCAATCACAACATCTAACATAAGTGTTTATCGCTGATTAATCTGTAAG-CATAATTATTCTCAATAAACTCTCATTTTGATACTATTAGGTCAGGAGA--------------------------------------------------------------------------------------------------------------------------------------------------------------------------------------------------------------------------------------------------CTGATCAGCTTATTGATTATAAGTATGCTGTAAAATTCATGGAAACAAAAGTTCAAGAAATTTATAACAATTCATCCGACGAGCTAGTATGGCTACTCCAACATCCTCCACTATACACAGCAGGGATTAGTGCAATAGATGATGAAATCGTTGAAGAATTGTTTCCTGTGCATAAAACAGGTAGGGGTGGTAAGTATACATACCATGGTCCAGGACAGCGTATTATATATTTAATGTTGAACCTTAAAAAAAGAAATAAATGCGATATAAAACTATATATTAGAAACCTAAGTAATTGGATCATAAGCGTTTTAAGGCACTTCAATATATTTGGAAAATTCAAAGAAGATAGAATAGGTGTTTGGGTAACTAAAAATGGAGTAGAAGAAAAAATAGCAGCTTTCGGTATTCGTTTAAGAAAATGGGTAACTTACCATGGTATAGCGCTCAACGTCTCTCCAGATCTTTCTCACTACAAGGGCATTATCCCTTGTGGACTAAAAGACTACGGTATTACATCAATGAAAAAACTAGGAGTTGAAGCTCCACTGCCTGAATTAGATGATATACTAAAAAAAGAGTTTTATAAGATATTTTAATATATTTCATCATCGTTTACTTTTTATACTCCAATTTATTTTCTATATAGACTAACTCTATCTATAACAATCAAAATCAAGTTGATATTATTCTTCCCTCTTCCAAGAGAAAAGAGTTAGACCTTATTACTATTAAATATCAAAGCTTTTACTATAACGCTTTGATATTTAACTTTCACCCATTTTTTGGAGAAAATATGCAGTAATGACAATCCTCTTTTTTCCAACTTTGATAAATTTTGAGCAAATAATTTTGATTAGTACACCAATTAATAATAGCAAAATAATTTAATATATTAGGGGAAATATGAACTTTTTATCTAATTTCCTATTTAGAAAGATAATCCTCTAGTAAAAAAGAAAGAATTATTTAAAACAAGCTCATATTTCTAGTGAAGTGGAAGCAGAAATTTTGATAACTTTACTAACTTCGGTACAATAATCTATTGAATCTATAAAAGAAAGATTCACAGAAAGTGTCAATTTT--------------------------------------------------------------------------------------------------
			--------------------------------AACATAAATTTTGCAGATTAATTTGCAATTAAATATCTGTAAAATCATCCTAACAAAAATATTTCAATGCATTTTCAAATATGAGCATCCCATCACCATACTTTGGCACAGCGGACTTTAGGCGCTTACACTTTTCTTTTTCAAGTGGCCAGTTATCTTGCTGAGTAAAAAATATCCCTCTCTCCGGATGAGGCATTAAAGCTAACACCTTACCATTCCTATCTGACAAAGCTGCTAAGTCATATATGGATCCATTTGGATTATAAGGAAACCGCAAGTTAGCATAGTTACCATTCTCATCAACGTAACGCAGTGCAATAGAGTTATTTTTAATCAAATGGCTCAAAACACCATTGCTCATAAAAAACTTACCTTCCCCATGAGCAATAGGAAGATACAACTCATCTAGACCATGTAGCCAAATAGAATTACTATGTGGATTAACTTTAACTCTAATCCAACGACATTGATAATTGCCTATATCATTACGTACTAAAGCTAAATCAAAAAATTCTGGAATTAATTTTACTAATATTTGACAACCGTTGCATATTCCTATAACAAGCCTGTCCTTAGATAAAAAATCTTGAAATTGATTCAATAAGTTGTTCTTAATGCGTAGAGCAAAAGCATTACCAGCACCAGTGTTATCACCGTAAGAAAAACCACCTGGAATTACAAGTATATCACTCGATTTCAATTCATCCGGATTACATATAATCTCATTAATATGAACAATTTTTACTTCTACATTACTAATACCAAGTTTTCTGCTACACTCTACAAATGCAAATGCAGTTTCTTTTTCACAATTTAAACCATAACCAAATAAAATAATAACTTTCATGAATTAAAAATTAAAAAACTCAAATTTTCTTTTCACAAAATTTGCCACTAAATTTAGAGCAAATAACATTATCAGTAAAGCTATAATTGCAATAGCAGCAAGTTCAATAAACGCAATTTCAGGACTACTTGACCATATGTATATTTGTACAGGTAAAACAGTTGCTGGATCGAAAAAGGATACAGGCGTATCAGCGATAAATGCTACCGTACCCACCATAAGCAAAGGAGAAGATTCACCTAAAACTCTTGCAACCGCAAGCATAGTACCATGTATTATTCTTGGTAACGCAATCGGCAAAGAGTGATCTAATATTACCTTGATATGAGGAGCCCCAAGAGCAAAAGCTGCATCCTTTATCGTAATAGGAACATTTGCAAAGGCATTTTTTGTTGCAATTATAATATTAGGCAACATCATAAATGAAAGAGTCATTCCACTAACAATTGGCGAAGAACGAGGTAGTTCAAATATGCCAAGATAGAGGGTTAGGCCTACTACTCCAAATATTATTGAAGGTACTGCAGTCAAATTATTTATACTAACCTCTACAATATTAGTCATTACACTATTTCTTGACATAAACTCATGAAGATA--------------------------------------------------------------------------------------------------------------------------------------------------------------------------------------------------------------------------------------------------------------------------------------------------------------------------------------------------------------------------------------------------------------------------------------------------------------------------------------------------------------------------------------------
			--------------------------------------------------------------------------------------------------------------------------------------------------------------------------------------------------------------------------------------------------------------------------------------------------------------------------------------------------------------------------------------------------------------------------------------------------------------------------------------------------------------------------------------------------------------------------------------------------------------------------------------------------------------------------------------------------------------------------------------------------------------------------------------------------------------------------------------------------------------------------------------------------------------------------------------------------------------------------------------------------------------------------------------------------------------------------------------------------------------------------------------------------------------------------------------------------------------------------------------------------------------------------------------------------------------------------------------------------------------------------------------------------------------------------------------------------------------------------------------------------------------------------------------------------------------------------------------------------------------------------------------------------------------------------------------------------------------------------------------------------------------------------------------------------------------------------------------------------------------------------------------------------------------------------------------------------------------------------------------------------------------------------------------------------------------------------------
			-----------------------------------------------------------------------------------------------------------------------------------------------------------------------------------------------------------------------------------------------------------------------------------------------------------------------------------------------------------------------------------------------------------------------------------------------------------------------------------------------------------------------------------------------------------------------------------------------------------------------------------------------------------------------------------------------------------------------------------------------------------------------------------------------------------------------------------------------------------------------------------------------------------------------------------------------------------------------------------------------------------------------------------------------------------------------------------------------------------------------------------------------------------------------------------------------------------------------------------------------------------------------------------------------------------------------------------------------------------------------------------------------------------------------------------------------------------------------------------TGACATTGCGTGCAAAGAAGCGTTGTCATTACTTAAAGAAAGTTCTGATGATTTAATAAATAAACATAAAGTTATGAAGCAAGCATATTCTTCTTCAGCAGATAATTACAATTTTGGCCAAACTAAATCTAACATTGAAAGTTACTTATTAAAAAAAAAGTAAAGTTTATGTGGGAGATAGACGAATATCCTGTAAAAGGTAAAGAAGATTTAATTGAAAAAATAAATAAGATAATTTCTAATATGGCACTAACTATAGCTAGTGTAATAGCAGAGGTTGAATTAGTTTCTGTTTTATTAAGCCAAACAGAAGGTAAAACGTTATTAACTATAAAAATTTTAAACAAGCACAAGTTAATGAGCAAATCTTTAGCAAACAAATTAACAAAAAAAGATAGTATTAATTTAAATGCAAAAGATGTTAATGTCTATATGACTTCTCTATTACTAGAATATTATAACACTGAAATACATTGTTCTTGTAAAAATAATTTGCTAGAAATAGGTTTAGTTTTAACTCAAGGATAACCTCACACTTTACAAAAAGTATCTACAAGCTTAAGTATTAGTATA
			GGAACTAAAGTTGTTCAGCATCTTTAAAGGAAGGCATACTCGCTAAGCGAGTATCAACAC-------------------------------------------------------------------------------------------------------------------------------------------------------------------------------------------------------------------------------------------------------------------------------------------------------------------------------------------------------------------------------------------------------------------------------------------------------------------------------------------------------------------------------------------------------------------------------------------------------------------------------------------------------------------------------------------------------------------------------------------CATGAAATTTCAGCAAATCATTGAATACATTAAAACCTGGCAGATTTTTCATTAGTGCTTCGATTGCACATTTTCTCAGCATACGAAATCTCCCGAAAAGAAACAGAAAGACTTTACACACAATCTTTTCTCCTAAAGTCCTTTTTTTATTCAAGTTACTTCCTGTAATAGATAAAACACTTTCATATTAGATTTATCAAGAAAACTGTTGTCAAATATTTAATAAGTGTGTGAATAACATTAAATTAATCTGTGAGTTATATGTTGATATAAGATATTAACAGTTTCTCAACAACTTTCTCACCAGCATATACATAGCTATGTAACAACACACAACAAAAAAAAATTTTTCATAAAAAGAGATTGCCAATAATTTAAACATTTCACTTATACACACGGTTTACAATAGAAAGCCAATAACGTACTAAAGTTATTAACATACTTATCTACAAGTGAGACAAAGAGAGTTATCATTAACCTTTAAACTAGCAACAAATTATTAAGAATCTATTATTATTATATATATACCTTTTATATAAAAAATGAATAAGTCAATAATAGCAAGAATTATTAGAGACAGTAAACAAGCCGAAAAAACACCAATTTGGTTAATGCGTCAGGCAGGTAGATCTCTCCCAGAGTATCATAAAGCAATGGAAGGTGTGAGCAACTTTATGAAAGCATGCTATAACACAGATCTAATTACAAAACTAACACTCCAACCAGTGACAAGATTCAATATGGACGCAGCCATAATTTTTTCAGATATCTTAGTAATAGCTGATGTTTTAGGGTGTGATATAAATTTCGTACGTGGCATAGGTCCAGTAATAAAGCCTATAGAAAACCCTAAAGAGTTAACTGGTTTAGAAAAAATTGAGACTAAAACTTTGCCAATTCTAAATGCTATAAAAAAAGTAAGGTATGAATTATCAGAGGAAAAGTCTCTTATAGGATTTGCCGGGGGACCATGGACAATAGCTTCATACATTATAGAAGGTAGAAACAATAGAACTTTCTACAAAGCGCTAAATTTTTGTTCCTCAAAATTGGAAAAAATAATTGAACAAATAACAGAAGCAACGATTATTTATCTAACCAAACAAATAGAGTATGGAGTGGACGTTATTCAGCTATTTGATAGTAATGCTGGCATTCTTTCAGAAAAATTATTTAAAAAATATATCATTAAGCCAACAAGAGAGATTGTCTTAGCAATAAAAAA
			TAAATTTTCAGATTTTCCGATAATAGGTTTCCCAAAATCTGCTGGAAAGCTCTACAAAGATTACTGTCAACAGACTAGTATATCCGCGATAAGCATAGATTATGACATTTCAGTAGAATGGGCAAAGACAAATCTAAAAGTTCCTCTACAAGGTAATCTTAATCCTAGTCTTTTAGCCTACGATCAAGCAGGGGCAATTAAAGAAGCAAAACATATAATGGATTGCTTTAGAGATTTACCTTTCATATTTAATCTTGGGCATGGAGTGCTTCCTGATACTCCAGTTGAAAATATTACTGCATTAGTGAATCTAGTAAAAAACTATTAACACGATAACGAAATCTCTGGCTTTTTTGTTGAACGAGGTTTATTATTTGGATTTGGCTTCAGTAAGATTATGTTAGAACTCGCAAAAAGAATGTCTTTAATAAAACTATCACCTACAATTGCTGTAACTGATAAGGTAAATAGACTAAAAAGTCAAGGAAAAGAGATCTGTGTTTTAGCTGCAGGGGAACCAGACTTTGATACTCCAGGTCATATAAAGAAAGCAGCTATCCAAGCAATAAATGAAGGTAAAACTAAGTATACTGCTGTTGATGGAACGCGTGAGCTTAAAGGAGCGATAATTGACAAGCTAAAAAGGGACAACGATCTTGAATATATGCCTAGCCAAATTTGTGTTAGTGCTGGTGCTAAGCAAGTACTGTTTAACTTGCTTATGGCAACGATTAACCCTGAAGATGAAGCTGTAATTCCAGCTCCTTGCTGGGTTTCATACGTTGATATGGTAAGCTTTTTTGGCGGCTTACCAGTTATAGCAGAATGCAAGGAAAACTTTAAACTGACATCAGAGTTATTGAGAAGTAAGATAACTGAAAAGACTAAATGGTTAATTCTCAATTCGCCAAATAATCCAGCAGGAGTTGTATATACATATGACGAATTGAAGAAAATAGCACAAATATTGCTTGAGTATCCACACGTGAACATTATTACGGATGATATTTACGAACACATAGTATACGATGGAAAGTTTTTTACTATTGCTCAGGTTGAGCCAAGGCTCTATGACAGAGTTTTTGTAGTTAATGGAGTATCAAAAGCTTATGCAATGACAGGTTGGAGAATAGGTTATGTTGCTGGTAGAAGTGATGTAGTAAAAGCTATTTCTATACTGCAGTCTCAGAGTACTTCAAATCCAAATTCAATAGCACAGGCAGCAGCGGTTGAAGCATTAAATGGTAATCATGATTTTCTAAAAGAAAGGATAAAAATTTTTAAAAATCGCAGAGATTTTGTGGCTGAAAAATTGGGCTCCGTTCCAGGGTTGTCGGTGTTTATTCCACAAGGTGCGTTCTACTTGTTTATTTCGTGTGAAAATCTGTTGGGTAAGAGTACAAAAAACGGTAAAGTAATAAATAATGATCTTGATTTTGCTGAGTATTTGTTAGAAGACCATTTAGTTGCTGTGATTCCAGGGGTTGCGTTTAGTCTGAAAAACTTTATTAGAGTTTCTTATGCGACTTCTCAGGAGCAACTAGAGATTGGGTGTAATAGTATTGTAAAAGCATGTGAGATGCTAAGTTAGCTATTCTGTATTTCCTTGTGTTAATAAAATAAATCTAATATATGATATATTTAGTATTAGCTAGCTTATTTTAAGTGGTATAGAATTGTACCTCTAAAATAATAGTAATATGGCTTTTTTTTTATTATCCTTTCTATAGGAACCGTTCTAGTTTATAGCTTTGTAAGTCTTTATTTTGTCTTATTGGCGATAAGTATAGTATGTTTCTTTTTATACATCTTGCATAATTTAGATTGGCGTAAGTTATATAGGTATAATAATGATGGGAATAAATGTTTTTTAATGATCTAGTTAATTTTAGACCGTTTAATTTTTTCTTACTTTGGTAACGTTCAATATTTTAGGCTTGAAGGTTTTTCTAATAAATGATTAGAAATTAGTTGTAACCAAAAATCAGAGCAAAGTAAGT
			TAGGAAATTTGTTTTCCTATGTTAGTAATGTTTACTAGAAGTTATCTTTAGCTTTCTAACTTGTAAAGAAAGCCGTACCCCATTAATCAAATGAACACATTTTTTATGTTTAGCTTCTCATTTTTCTTATTTTGTTAAATCAAGTTTATGTTGTTTATCTTATTTACTAAATTTTCTCTTTAGATTTTTTAAATAGCTTCCGTTGATGTGATGTTTACTATTGAATTTTGTAATGACTTCTTTCTTTTTTAGGTAAGTGCTTAGAAGTTTTAGCACTTAGTGTTTAGCAAAAACCTAAACAAATTTTTATCAAGTCTTAAATCTTTATATAGACTTTCTAAATCTTTATCATAGTGCTTTGCTTGATTTACGATAATTTTATTATTTCTTCTATCTTGCTTAAAAGCTCTCTATTTAGTCTATCATGTCTGTTACCTAGATGGTGTGTTAGGTGTCTTACTTAATACTTTCATATGTGATTTTGTAGTATATTGTTTGTTGTTTTCATGTTCGCTGATCTATCTTTTACTTTAGTATTATGTCATTCTATATGTAAAGAGGCTAATCAACTGGGTAGATGTAATGGTTTTGATGCTAAGTTTGTTAAAAATTATGCTATTTAAGATAAAATTTTATTACAAAATAAAAGTATAAATAAAATTTGTGAAGGAAACAAAGTAAAAAGCCTTTTTAGAAAATATTCTCTTTATGCTATAAAATTTAGTCGATATATGATAGTTATGAATTTAATTTTGTTAAACTTTAATAAATTGAAAAAATATTTGCAAAGATGTTGCTTTTTGTAGCTAGAGCACCTATAGTAGTAAATTTAAAATGAGTTTTGTGTTACAGAGAAAGTTTTTAGTATGGTTATTAGCATCACTCTTTTATGCATATCAATATATATTACGTGTAATCCCAAATATAATCACACCTGGGTTAATGACAAAGTTTAATATAAACATAGTTGATGTCGGTCAATTTAGTGGGTTATACTATGTAGGATATACATTAGCTCATATACCTGTTGGTCTTTTTCTTGATAGATCTGGGCCAAAGCTTATTTTGCCTATATGCACTATTTTAACATTTGTTGGAACACTACCACTTATATATTTTGATGAATGGTATCCTTCAATTCTTGGTAGAATACTTGTTGGAGTTGGATCATCTGCTTCAGCAATTGGGATCTTTAAAGTTGCAACCATGTATTTCTCTCGAGAAAGATCAGCAAAAATGACTAGTTTATCTATAATAATAGGGTTACTGGGAGCTATTTATGGCGGATTACCTCTAGATTTCTTACTTAATAGCTTTGGTTGGGATTATGTTATATATGCTTTCTCAATAATTGGTTGTTTACTCGCTTTGTTGTTATTTTTTGTAACACCAAATAATAATACACAAGAAGCTATAAATAGCAATATACTTCAAGATTTAAAAAGTGTACTTTGTAACAAGCACATAGTTTTGATTAGTTTTTTTGGTAGCTTAATGATTGGTCCACTAGAAGGTTTTGCTGATGGCTGGGCAAGAACGTTCTTATGTGAAGTCTATCAGATAACAGGAGATTTGGCATCTTTTCTTTCTTCTTTTATATTTATAGGTTTTGGAGCTGGAACATTCTTTTTAGCTTTTTTATTAGAGAAGTATCCAAGTAGGCATTATGAAGTGATTATTACATGTTCTCTTACAATGATTATCAGCTTCATCTTACTTTTTATACAGGTTGGTGGTTTATATGTTGTGGTTCCTACACTTCTTATTATCGGCTTTGCATCTGGATATCAGGTAATTACCATTTACAAAGCAATAAGCTACGTAAGCAATAACTTAGTAGGACTAGCTACAGCTGTTTCAAATATGATAATTATGATTTTTGGCTATTTTTTTCATATTGGGATTGCAAAAATAGTAAGTTTCTATTGGGATAGAACAGTAATACAAGGGAATCCTGTGTATGGTCCTGAACTGTTGATAAAGGCAATATCAATTATTCC
			TGTATGCCTACTTTTGGCTGTTTTCGGTTTTGTGTGGTTAAGGGAACGTTCTTAAAACTACTTGTAGATAGAGTGTATTTTAGTATTATTAAGCTTAACATGGTTTGATTTATGGCAAGCGTTTCAGAGGAAGTTTTCATCCTTAAAAAGGGTTTAAGATTTTCTGATAGTGAAGTTTATCAATCTATAGAGAAAGAGTTGCAGCGTCAAAGGTCACAACTGCAGCTGATTGCATCAGAAAATTTTGCAAGTAGAGCAGTAATGGAAGCGCAAGGTTCTTTTCTAACTAATAAATATGCAGAAGGTTACCCAGGAAAAAGGTATTATTGTGGCTGCGAATATGTAGATAAAGTTGAAAATCTCGCCATAAAAAGACTTTGTAAACTGTTTGGTGTTAAGTTTGCAAATGTTCAGCCTCACTCTGGTTCTCAGGCAAATCAAGCAGTGTTTGCTTCACTGCTTTCTCCAGGCGATGCAATACTTGGTTTATCATTAAGTTGTGGTG--------ACTCATGGTGCAACGCCGAGTCTTTCTGGTAAGTGGTTTAAGTCAATTCAGTATACGGTTAGACGAGATACTTATTTGCTCGATATGGATGAAATAGAAGAACTAGCGCTTGAGCATAAACCAAAATTAATAATAGCTGGTGCTTCTGCTTATCCAAGGAGAATAAACTTTAAGCGTTTTCGTGAGATTGCAGATAAGATTAGTGCATATTTACTTGCAGATATTGCTCATTATGCGGGGCTTATAGCAGTAGGTGAGTACCCATCACCTACTGAATATGCACATGTTATAACCTCTACTACTCATAAAACTTTACGCGGCCCTCGTGGTGGGGTAATAATGACAAATGATGAAGTATTACATAAAAAAATTCAATCTGCAGTTTTTCCAGGATTGCAAGGTGGACCGCTTATGCATGTAATAGCTGCAAAAGCTGTTGCATTTAAAGAAGCATTAGCACCGGAGTTTAAAACTTATAGCAAAAAAGTTATTGAGAATGCTAAAGCTTTGGCTCGAGCTCTGAAAGAGTATGGGCTGAACATTGTAACTGGTGACACTGACTCTCATATGGTATTAATTGACTTAAGACCGCAGAAATTAACTGGAAAAGGCGTTGTGGATAGCCTTGAGAGAGCTGGTATTATTTGCAATAAAAACTCTATACCGTTTGATACAGAAAAAACGACTATTACTTCAGGACTGCGTTTCGGTACTGCTGCTGAAACAACACGTGGGCTTGAGGCGAAAAATTTTAAAGAAATAGCTGAGCTAATAAATAAAGTAATTCAGGGATTAATTAGTGGAGATAGCTCAAATGTCGAAAAAGTAGTGAAAGACAAAGTTGAAAAGATTTGTAATAATTTTCCTATTTATTAGTTGTGATGATATATATATTGCATCATCCTAATACAAATGCATAAGCTATATGGGATTGTGGTTTGTAGTTAATTTTTATAATAGACAGTGTTTTTTAATGCTTTTGATGATATCGCCTCAATATTGTAATACTTGAATTTAAATAATGAAGATTATCTTTGTTCTATGGCTTAACTATAAGATCTAGTTTTTGAAGTACTTAGATTCCAGCGTGTGATGCTGGAATGATAAAAAAAATACAAAAGTAAGTATTGTAATATGTAATCTAAGTTAATTTACCAATCACTAGGAAAGTTAAATATTTTCGTTAATTGAAACCTCAAAAACTAGTTGGATATTATTTTTTTACAGAGCCTTATAATTTTCTGATTCTTTACGTTGACCTCAATTTTAACGATACTTTAAAACGTTGTGTTACTGCTAGGGTTCCTTTTACTTTTACTGCAGTACGTAAGTCTGTATTTTCTACCATAGCTTTTTTGTGAGTCTATGTTACTTACAAGATCTATTTCTAATGAGAGTTTTTGAGTACCTTTACATCTTTTTTCCTAAAATTATTTTTGCTTTTGTAGCGCTGAATAGTTAAGCATCTGCATCTATAACTCCGTGGT
			AGTAAGCTTTTTTGCTACTTTTTCTGTAAGAACTAGTTTATCGGTTTTACTACTTTCTACAGAAGTAAATTTTTCAGAGCTGCACCTAAATTATTTATATTATACTTTTTGTATAATACCATAATTAAGCTCTCTATTTGTTCTTCCTTTTCCTTCTATGTCAAGAGGTATATTTGTTTTGCTTACCTTATCTTTCAGGGTTGTAATTTTAACTTTCCTAAATTTATTGTGCCAGTGATTTTATTTTGTGTTTTGAAAGCTGAACCAGCTGTTACAGCATTCTTCATTAATTACAAAAACTATGAGATGCATGAAAAAAGCATAATTTTTATGAATACTGAATTTTACATAAATTTTCTGAAGGCTTATTGTTTTAGAATTTTCCTCCTATTATCCAAATATGTAGCAGATTGTATTATAGGTTACTTTAACCAAAAGTATTAAGAAATTTGTTAAACAAAAAAGATAAAAAAACTTATTGATATTTATATTTATTTCTTTATTTATAGTATAACGATAAACTTAATATTGTGCTTATTGTTTCTAATTCTACAATCTAGTTTGTATGTATGTTTCTAACAAAAGCTAGTTAGTAGACTTTATTACTTAAAGATGAGAAGCGAAGTTATTACTATTTCTAGTACGCTGTTGTTCTGTTGTTTTTTTAGTGGTGTATTTTTGAGAAAAAAATAAGTGATTTATAGCAATAATAGTACAACCAGTAGTTTTTTCAGTAAGGGTTTAGGAGTGTAGGTTACAAAGTTGTCCTGTATACTTTAGTTTTTTTAATGCGGTTAAATTTTTTTAATGAAACCAAACTTGTCTCAGGAGTAAGTGATAAGATTGCTGTTGTTTATTTATTTGATGGTGAGAATGTGAAAAAAGTTACGGGGTATATAAGCTAGAGGTAACTTTTATTGTGTTGTAAAATATAAAAGTTAATCTAGAATGCTAGAGCTAAACTTGGAAAATATTACAGTTAAGTTTTCTGTTGATGATCATATAAATATGATTAATCTGAATGAAGGAGAACTTTATTAGTATTAAACAGAAGATAACTCACGTAGTTAATTCTAATCATGCGCTTGTACTAGTATATATTTCAGAAAATAAAATAAGCAAATAAGATAGAGCTTGGTAGTATAACTTAAATTAATTTGCTTAACAGAAGAGAATTAGAGTGTAGAAATATGCATAAATAATAGTGAAACTATATTCTTGCGGGGAATTAACTATAGCGTAAGCCTACTTAGATAAAAAGTTTGATATAAATCCATTCTTCAACTC------------------------------------------------------------------------------CTGTTGATTACAAAGGCAATGAAGTTTTGTTAATATTATATAACGGAGATAAGCCTATAAAAATTAATAGTATTAGGTCACTTGTCTGTTGATAAAGTTTAGCTTATATATATACTAAATTTCTTGTGTAGTTTTTACCTAAATGACGCCAGATAAAAATTACTTGCAATTTGATATACTTTGTGCCAGCTCCTTTATCATAAGGATAATGGTATTCAATTGTCTTTAATTTTATGTAGATTGAACGATAAGAGTATTATGTAATTAGTTTTATATTTAATTTTTATGTTATATGCTCATGTCTTTATTAGTTTCACCTTATATTCTTAGGTTTTTAAGTTAAAATACACTATAATTTGTTTAAGATAATGTAGAACACCAATTTGCAAAGGTATAATATAAATGAGTAAACGACTGTCTGCTGCTAAGTTTCTTCTATCTTTTTTTGTTTAGGAAATTTCTTGAATATTAAAAGAATTTAAAAGCACGCAGTGTCACAAAAAATACTAATATCATAATAAACAGTAAATTATCTTTCTTTGTTTAGTTAAAGTTATCTAGAGAATTTCTTAGCTGAAAAAGCTAACTATATTTTCTTTTACTTCCATGCTGTCTGTCATATTGTTTATTCTCAT
			GCGAAATTCAGATGAATTTTTAAGCCCGATACTATACCAGCCTATATGCTTGCGGGCTATTTTCATTCCTGTATCCTTTCCGTAATACTCAAGAACACTATCGTAATATTCAAGTATTATACTTAATTTTTCTAAGGCTGTTGGTTCGGAGATTTTGTTTCCGCTTATAAAATTTATTGCTTGATTAATCAACCAAGGTTTACCATAAGTACCACGACCTATCATCACTCCATCTGCTTCAGACTCTTTGAGAGCTCTTTGAATATCGTTTAAATTTTTAATATCACCATTTACTATAACTGGAATTTTTACTTGCTCTTTGACGCTTCTAACAAATTTCCAATCTGCTTGGCCACTGTAAAATTGTGCTCTTGTTCTTCCATGAATGGTTATCATTTTTGCGCCTAGATCCTCTGTAATTTTTGCTAAACGTGGAGCATTACGACTTTCATTGTTCCATCCAGTGCGCATTTTTACTGTAACTGGCACATTAACTGCTTTAACTGCAGCTTCAATTATTTCAGCGGCCTTTTTTTCATCACGCATTAGCGCTGATCCTGCGTAACCATTTACAACTTTTTTTACTGGGCACCCAAAATTTATATCTATGATTTTTACACCCATATCCACATTTAATTTTGCAGCTTCTGCAATCACATCCGGCTCATATCCAGCAAGTTGCACAGCAGTCAATTCATCAACTTTAGCTTTTTGCATACTTTTGCGAGTATGTATAATCATGGCTTTGCTTGCGATCATTTCTGAGACTAGTAAACTTGCACCAAGTTTCTTTATAATACTTCTAAATGGGTAATCAGTTACCCCAGACATTGGTGCCAAAATTACCGGAGAATTGATTATTAAATTTCCTATTTGAAGGGGTATAAGGTTCTTTTTCATAATAACATAATGCTATGCCAACTTTTCTTTTCCTTTTTTGAAGTAGAATATAATTATGAGCTCACATAACAGCCCATTTTTCAAATCTTCCTTCCATTATTCATCTTTTATGAGTGCTTCTGTAAATTCTCTTCTTTTCTTATTTAAATTAAATCTATATTTTGATAGCTCTTTATCAATTTCATCAAGTGGTTTGCCTTCACTGAGCTTTTGTGTAATTTTATGATCGTTTTCTAACGCAAATATTCCACAGTTACAACTGTCGTTTTGCTGCTTAATCGAGGAATTTACTATATCATTGCTCTCTATTTTCAAGATCTCTTCTAGTGCACTTACTATACTATTAGTGTTTATTGGAATGTTAACTAATTTATTTTTTTTGTTCCGGCGCATTTGTACTGTTTTTTTTGGACATCTTTACCCATTTCTTTTTTTCTTTGTGCATTTAGCTTTCACTAGCTTGCTTATTTAGGGGGTAACTAACTCATTTGCATTTTCTGTATTACTAAGTTGCTTACCAAAGCGGTGGTAGTTTAGCTCTAAAAGAATCACAATAATAGGCTCTAAATTATTTACTATTTGAATTGTATGCAACTACTAACGTAGCCCAATAACACTTTCCTAAGTTTATCATTGAAGTGAACGTTACTTTTTGATCTTTCTGTTCTGCCTTATTTTTATATTTTATCAATCTTTCATTAAAAGTCTCAAGGTTGCCAGGAGTACAAAGGGATATATGGTCATCTAAACTTTCTGAATAGTTATATACAGCTCTTGCAATATGAGCAATATCATGTTGTTGTAACCAATAGGTATAATTTTCTCTATTTGTTTGATGTACAAGCGTTGGTAAATTTTCATAAAGTTCTTTACCATCTAAATCATTGTCCTTTAGAGTAGGAAAACTTATATAACTGCTGTTCTCTAAGCTATGTTTATTACCTGCTATAATACTACTATTCTCACTTGGAACTTTTTGCTTATTTTGATTTGCTTCTTTTTTACTAATAAAGCCTTTGATTAAGCTGTATAAAGTCTTGATATCATCTTGCATGTTACTGTAAAAACTACTCCTGTTACAACCTGAATTACAGGATGAG
			AAATTAACACAGTAAATGGTAAAGGTAAGAGAGGAAATTCTATTATCGACCTCAGATAAGCAATAAGGAATGTAGCTGTCAGATATGTACCAGGAGCGTAGATAGCAAATCTCCCATTAGTTTTAAGCTTAGTGAAGTGA-----------------------------------------------------------------------------------------------------------------------------------------------------------------------------------------------------------------------------------------------------------------------------------------------------------------------------------------------------------------------CAGAGGAAATAAAAAAACTTAAAATGAGCAATAGCCCTTGCGAAAAGCAAATAAAATTGTCAAGAAGTATTGCAAGTGAAATAAAGGTGATTAGCTTAAAGGAGCAAATAGAGAATGACAGGTTGGTGGATATCTTATTTAGTTTACCAAATATTCCTATGCAAGATATACCAATGGGTGAAGGTGAGAGTTCTAATTTAGAGATTAGAAGGTATGGAGAAAAAAGACAATTTGGTTTTATAGCAAAGTCTCATTATGAACTCGGGGAAGGGTTGAATTTAATGGATTTTGAACAAGCGACGAAAATTTCTAGGTCAAGATTTGTAGTGTTGAAAGGGAAATTAGCCAAGCTTGAACGAGCATTAATAAATTTTATGCTTGAAATGCATGTTAATGAATTTGGCTATACTGAAGTATATCATCCAATTTTAGTGAAGAATGAGGCGATGTATAACGTTGCCCAGCTGCCTAAATTTTCTGATGAGTCATATTTGACTACCGATGAGTTAAGATTGATTCCTACAGGTGAAGTTGTTTTAACAAATTTAGTTACTGGTAAAATAATAGAAGAAAAGGAACTGCCTATTCGTTTTGCTGCGTATTCAGAGTGCTTTCGTAAAGAAGCTGGCAGTGCAAGGCGGGATACAAGGGGTATGATAAGACAACACCAATTTGGTAAAGTAGAATTGGTAAGTATCACAACTGAAAGCCAATCAAAAGACGAACTTGAACGCATGACGAGTATTGCTGAAGAGATATTAAAAAGATTAGAATTACCATATAGAGTGATGCTGCTATGTAGTGGTGATATGGGTTTTGCTGTGCAAAAGACTTATGACATAGAAGTATGGTTGCCTGGGCAAAATAAGTACAGAGAAATATCAAGTTGCTCGAGTTGTGGTACATTTCAGTCAAGAAGAATGAATACTAAATATTCTTTAGAGGCTGATAAAAGGGTGAAAAAATACGTTCATACTTTAAACGGCTCAGCCTTAGCTATAGGAAGGACGATTATTGCCATAATGGAAAATTATCAGAATTCTAACGGGTCGATTGCAATACCAAGCGTATTGCAAAAGTATATGAGTAATGATACCGTTATAGACAGGTGATGGTTTAAGTATGTGGAAAAACGAGGAAATTAAAGATGAAGGTTCTAGTTGTGGGTTCTGGTGGACGTGAGCACGCTTTGCTTTGGGCTCTCAAAAAGTCTCCTATTTTAACTGAGTTGTATGTCGCTCCTGGACGAGCAGCTGTGAGAAATCTTGGGGTTCTTGTGAACATAAATATTAAAAAACCAATTGATGTTACACGATTTTGCAAAAGAGAAAATATAAAGTTAGTTATCATTGGCCCAGAACAACCAATAATTGATGGTCTTGCTAACAACTTAGTTGCAGAGGGAATAAATGTTTTTGCTCCAAGTCAAGCTGCTGCAAAACTTGAAGCGTCAAAATCCTTTACCAAGATGCTGTGCAGGCAATATGGCATACCAACTGCT
			AAGTATGAGTGTTTTATTGATGAGGGATTAGCTAAAAACTTTATACTCAGCAATAAAATAAAATTTCCACTTGTGGTAAAAGCAAATGGGATTGCTGCAGGGAAAGGTGTGATAATATGTAATAGAGAAAGCGAAGCTTTTGTAGCAATAGATTCGATGCTGGTAGAAAAGAAATTTGGTGAATCAGGTGAGGAAATAGTTATAGAGGAATTTTTAGTTGGGGAAGAGATAAGTTTTTTTGTTCTTGTTGATGGGTTAAAAGTAGTAACTCTTGGATGTGCGAAAGATTATAAAAGGGTTGATGAGAGTAATGATAGTCAGAATACTGGAGGTATGGGATCATACTCATCACCTTCGATGATAAGTAAGGATATGGAACAAAAAATTATCCAAAGAATAATATACCCGACAATTCAAGCACTGGCTAATATGGGAACCCCTTATCGTGGAGTGCTTTTTGCTGGTTTGATGATTTGTAAAAATGACCCAAAACTTCTTGAGTATAATGTTAGATTTGGTGATCCAGAAATACAATCTATTTTGCCTAGATTTGATAAAAATTGTGATTTATTAAAATTGATGTTATCAGTTGCAGAAGGAAAATTAAGTTCCAAAATGGTGGAACTCACCAACAAAACTATAATTTGTGTAGTTGTTGCAAGTAAGGGCTATCCAGGTAATTATCAAACAGGAGAAGTAATTAAAGGGTTGGATAAAATTGAAAGCATTCCTGGTATATTGGTGTTTCATGCTGGTACTAAATTGGATAAAAGTGGTAATTGGATTTCTGATGGTGGAAGAGTATTAAATGTAGTAGGAGAGGGGAATACTTTAGAGGAAGCTAAAAATAAAGTATATTCGGCGTTAAATTTTCTGCGATGGCCAGGAGGATTTTTCAGGTACGACATTGGTAGTTAGTATGTGCTTGTATATTAAAGATTAAAGTCAGGAATTTTGATTGTCTTTCTTAAGTGTATTTTGGTGTGCTGGATACATTATTCAAGTGGCAATGGAATTGGGAAAAAATTTATAAAAGCATCTAAATTAATTTTATTCAACTTATGAAATTTTCTTAACATTTTAGGAATGTGTGTTTTTAGTGGAATAGAAAAATATGTAGGTAAAAAAGGGCAGAGAGAGAGTTAGAGACAAAATTATAATATTATATATACTGTTGTGTAAGGTATTGAATAATATGGTGGGTAGTGAGCATTAGATATATTTAAAGTCGATAAATCTAAGGGTAGATAAGCCTAAAAGGTAATTAAGTATGAATATACTGGAGTATAAAATGAGGAGCTTATCGATGATGCTTTATTTATATTTAGGAAAAATGCTTGTGTTAAATTACTCTAAAAGAGGTAGAGATATGGAATTAAAGTGAAAAAAGTTTATAAACAGTGAAACCGGGAAATAATTTTAGCTAAGTCTTTATACACATCCTATATATAGGTAATAGCATTATTTTTGTTATTGAGGGGGGGGGAATTATAATGGTTAAGGAAAAACTTAAAATATGCCTAACCTTAAGAAGAAAGGGTAAGAGAGTCAAATTACATTATGTAGAATTTCTGTCAACTTAAGCTAAATTAAGTTAGCCTACACCATATATTAGAGTTTTTGAGGAGGTCTCAATTTACTTACTCCATCATTTTCTTTATTATTGAGTATTGCTTTGAATAATATGATATAGAGGAACACGTTATCAGTGATTGCTATTATTGATTTTGGTTCACAATTTACACAGCTTATTGCAAAACAAATCAGAGAAATGGGTGTTTATTGTGAGATATTCCAAAGCAACATTAATTTTGAAGTAATGTCAAAATGCAATGGATTTATTTTCTCTGGAGGACCGCAATCTGTCAATGATAGTTATTCTGATATAGATGGAGTAGCACGTGAGATTATAAAATTTAACGAGGTAACAAGTGTTCCTATACTTGGGATATGCTATGGACAACAAATTATTTGTCATCATTTTGGGGCAAAGGTAAGAA
			GGGAATTCAAGCAAGAATTTGGTAAAATTAAGATTAAAATACTAAAAGAATCTCCTATTATAAAAGGTACATGGAATATTAATTCTGAAGTAGATGTATTGATGAATCATGTAGATAGTGTTGAAACTATACCACAAGGGTTTACTGTTATTGCATCAGGTGTAATAAATCAAACAATTGCAATAATTGTCAACGAACAACGTAAGATATATTGTACTCAGTTCCATCCTGAAGTTAAGCCTACGACAAATGGTAGTAAGTTGCTTTCTAATTTCTTGGATATTACGAATTGTAAAAGAGATTGGACGGTGAAATCACTTGTTGAAAAACAGAAGAGAAAAATCAGGAATTTAGTAGGTAATAAGAAAGTAATCGCTGCGGTAAGTGGTGGAGTTGATTCGAGTGTTGCAGCAACTCTCACATATAAAGCTATAGGGAAACAATTGAATTGTATTTTTATTGATACTGGATTATTACACAGGAGCCAGATTATCACTATGTTGAAAGAAATTCCTGTGAACTATGTTAATAAATCAAGTTTGTTTTTGAATAGATTGAAGGGAATAATTAATCCAGAGGAAAAGCGAAAAATTATTGGTAGCACTTTTATCGAAGTGTTTGAAGAAAAAGCAAAGGAAATAGGTAATGTAGCCTTTTTGATGCAAGGTACCATCTATTCTGACGTAGTTGAATCAGGACACGCTTCAGGATATGCTAGTACAATTAAATCTCATCATAATGTTGGTGGATTGCCAGAAAAAATGAATCTAAAGTTGATGGAACCTTTACGCTACCTGTTTAAAGATGAGGTAAGAATGCTTGGAAGAGAAATTGGTCTTTCAGATAAAATATTATTTCAACATCCTTTTCCTGGACCTGGGCTCGCAGTAAGGATTATAGGTGAGGTTAATGAAGAAAAGGTACGAATATTACAAGACGTGGATGAAATATATATTAATGTAATGAGAAATTATAATTTATATGATCAAATATGGCAGGCTTTTGCTGTACTGTTGCCAATAAGAACTGTAGGTGTCATGGGAGATAGTCGTACGTACGGGTATGTTTGTGCTTTGAGAGCCGTGACATCTTCTGATGGTATGACAGCTGATGCATTTCCATTTGAAAATAAAAGTCAATATTCATCAATATTTTGGAGTTTTTTACAAGATGTCAGCAGCATAATCGTTAACAATGTTTCCGGGGTAAATAGAGTCGTATATGACTTAACTTCTAAACCACCAGCAACTATTGAGTGGGAATAAAATCTAAAGTTGTTTTTTCTCTTTTTCATACAGCATACTTTTTTTTATATTGTTTGTAGCTTCTACAAGCAATGCAAATATCAATGAAGAGTATAAGTATCCTTTTGGTAATTCTATATTAATCCCTTCAAGGGTTAGGTATACACCAACAAGTAAAATAAATAAGATGGCAATTGTTTTTAGTCTTGTACTAGATTTAATTAACTGAACAGTGTAACTCGATAAGAATATCATTACTAATATAGAAAATGTACACGCTATAGCAATTATAGCCGTGTTGTGAGTTAATACTATAGCAGTTAATAGAGAGTCAACTGAGAAGATTAAGTCTATTAATGTGATTTGTAATATAACTAAAAATGGTTGTGATTTAATATCTATTTTTTTTTCAGATTGCTTGCATAAAAAAATGTCATTCTGTAACTCTATGACACTTTTAATGATGAGAAATAATCCTCCTGTTATCATAAGTAAATCTTTTACTGAAATGTTTAGCGATGCAGGATGAAATATAGGTTTTTGCATTGATAATATGTATGATGTAAAAAACAGTGTTATAAGACGCATTAACAGTGCTAGTCCAAGACCTGCAAGGCGTATTCTTTCTTTTAGAGTATTTGGTATCTTATCTAGAGATAAAGAAATAAAGATCAAATTATCTATGTTAAGTATAATTTCAAGTAATGTAAGCATTAGTAAAGTTTGAGCTTCAGCTAACATTTTCGTTTCAGATTC
			AGCTATTCTATTCTACAGTAGATATGTAAAAATTAAGTAATTTCTACTTGGACGAAAGTGCAGGTCAAGTTTCTCTGCACTATACCATTGTGGCCTTAGTTGCTAGTATGTTGTAGTGGATTAATAATTTATTAGTAAATTTGAATTTTCTTTCTATAGCCTAAAATCAGATCATTATTAATATGTAAATTCATATCGGTTATTATTTATTATTGTCTTTTCTTAAGAAGTTACTTGAATTATACTGCAAATCATGAATCTTAAGCAAAAAATTAAGTTTTTTTCTCTATCATTTATAATTTTGTTTTCTTTATGGACTATGTTATCTGGTAATTTTGAGACGTTTTTTGTTCTTTGTGGGGTATTTTCTTCTGTGTTCACATTATTTATCTTTAAACGATTGATAAATGCTGAAAGTGCTTTCAGTCAGATCTTAAATGGTGTAAGTAAATTATCGTTTTATAAGTTACTAGTAAATTATATGCCGTGGTTAACATATCAGATTATTTTATCAAGCATTTATGTAACAAAGAAGGTTTTACAAACTAAACTTAAACTCAAGCCAATAATCATTGTAAAGAAATGCGAAGGACATAACAATAAAAGTATTGCATTATTTGCAAATTCAGTCACGATCACTCCTGGTACTTTGACTATCGATGTTGCAAGAAAACAGCAAATATATCTTTCTACTGTATGTTTGATGGATGAAAGCTTTAAGAGTGGCGTTTATAAAATAGAGAACGAAGTTTTAAGGCTACTACATTTAATTAAGTAATTGCTTTAAATAAATTAGTAGCATTATCATATTCTCTTACTGGGCTTTCAAACATTTCTTTTGGAAGGCTATTACCAACAATAAAGGGTAATGATTATATAAATTTTCTAATCTTAATATGTTATTTTTTTCTCATTGTTGAATTTTTATGGAAAAATATTTTCCATAATTTCAATAGTAATAGCTTTATCTAAGAAAACATTTTTACTTGTTATATTTACTCTTATCAAGATAGTATTCATTATTTGTATAAAGGTTAGACAATCGAGCTATTCATGTATAAGGTTGCTGCTTTTGACAAGCAGTTATCAGCATATTTACAATTTTTTATTATTTTCCACTGAGTAACCTGAAGTTTACTTATTTTTATGTTATGCGATAATTTACTCATTCGGTTTTCTCTATTTGTATTTGGCCTAGTAATTAGATTATACTAGTACTTTTTTAAATAAATGATAACGTGATTACAAATGCTACTAGCTGTGTTGTTGGTATATTTATATACAAATGGTTTAATATTAATGAGCATTATAGCTAATTTTAGTTATGTATATGATGCTTTATACTGTTCAGCAAAGCATAAAACATAAAGTGAGAAGTTTTTCCATCTATAACAGAGAAAATTTGTTAATATAATGTTGTTCTATTCTTTATAAAATAGGTTTTCTATCGTTAGCTATTTTATTAATATTGACTTTCACATAAGTTCTAAATTAATTATATCAGTGGAAAAGATAAAACTCGGAGTACTGATTTCAGGTAGGGGATCAAATATGCAGGCCCTAATAAAGGCAGGCCAAGATTGCAGTTTTCCTGCAGAAGTTGTATGTGTTATTACAAATAACAATAAGGCAGCTGGCTTGAAAATAGCAAAGCAAGCAGGTATCTCAGCATTTATTGTTGAGAATAACCCACTTGATGCTGATAGAATTCACGAAATACTTGTTCAACATAAAGTTCATTTAATTTGCCTCGCAGGGTTTATGAGGATTTTAAAAGCTGACTTTCTGACTAAATGGCATAATAAAGTTATAAATATTCATCCTTCTTTACTTCCATCTTTTAAGGGTTTAAGTGCTCAAGAGCAAGCTTTAAAGGCAGGTGTCAAAATTACAGGTTGTACCGTGCATTACGTTACTCCTGAGGTTGATGCTGGAAGCATAATCGCTCAAACTGCTGTGCCAGTGTTACCAAATGATAATATTCAAAGCCTTTCAGAACG
			CATTCTTGCTGAAGAGCATAAGTGTTACGTGGAAGCAATAAGGTTGATAGCAGAAAATATTAATCATTAACCTTAGGTACTTCTTCCAACTTTAACAAAAAACAAATTTTCAGGATCCAGTAAAGAGTTTGCTAATTTGTTTACTTCTTCTAATTTAACGTTATTAATGATGTTTGCATAATTATTTATGCGATTAATATCATGATCATTTATTTGTGTGTCATTAAGCAACATTGCTATGTTTGTATTATTGAATAGGAAAAAGGTAAGATTATTTATTAATCTGATTTTTACATCCTTGAACAATTGCTTATCAATTCCTTCCTTTTTTATCCTACTCAATATATCTTTCACTGCTGATATAGCTTTGCTAGCAGTGGAGCTATCAGTGCTTATAAATCCAATTATAGCGTTTCCATGTTTATTGGAAATAATACTCATATTAGCACTGTAAGTAATACCCAAATTTTGCCTTAACTCTTTTATCATTATTGAATTTAGCTCCATGCCGCCAAGAGCATTAATTAAGACAATAGCGTTATAATAATTGGGGTCTTCATAAGTTATACCTTTCTGAGCAAAAAGTATTATACTTTGTGGTATATCCATAAAAATGCTCTCGCTTTCTGCAGGGCCAAAATCATTTTTTACAGGTATTTTTTTAATTATCGATCTTTTAGATGGTAGCTTGAATAAATATTTATCCAGTAGTGCACTAATTTCTTCTTTTGTTGCACAACCAGCAACACTGATAACTATGTTATCTTTAGTAAAATTACGCTTTATGTATGTTAGAATATCTTCTTTAGTAATGCTCATTATAGTGTTAAAAGTTCCATATTCACTTTTTGAATAAGGGTGCTTTTTAAACAAAAGCATGTCTAATTTCTTGGTAGCAACAAAGTGAGGTTTTTTTTCAAGATTATTAAAATTAACTTTAGCTTTTTCAAAAATTCTATTTAACCCTTCAGGGTCAATTTTAGGACGCATTATAGCGTCGCTTAGTAGCGAAATTGTGTCTTCTAAGTTGCTAGATAAAGTGTTTAATGAAACTTTAAATGCTTCTAGGCTGGTGCTGAAGCTTAGATTTATTCCTTTATCTTCAAGCTTTTTTGCAAAACCTTTGGAATCATTTTTTCCTGCTCCTTCTTGAATTACAAGAGAAGTAAGCCAAGTGAGTCCCTGTTTTTCTTTGTTCTCATACGCATAACCTGCATTCTTGAATGATATATTCAGTGAAACCTTCGGTATATCACAATTTTTAACAAATAAAAACTTAAATCCTTTATGGGTAGTGACCTCTTCTATATTTATTAGGTTACTACTTGCTTGTAAGTTAAAGCCTAGACAGAAAAAAAGTAGAAATACAAGTTTACTTATTTTCATTATTACCTCCTTTTGGTAGCAAACGACCGATTAACTTATCAGTAGAAAAGATAGTACGGATTTTACTATTTACAGTATCTAAATCAATGTTGTTAATCTTGCTGTATGAAATGTCTATTTCATTAAGTGGAATACCAAGTGCTAAATATGGTATATAAAATATTGCTGTATTAGTTAAGTCAGATAGCTTATCAAATTGTGCTGATTTATATTTTGACTTTGCACTTTTCAACTCTCTACTTGTTATTCCTTCAGAGATAAAATTGTTGATGGCATTATCTAGCTCTCTTTCAATAACGTCCAACTTCATTCCGCTTTTTGGAATTATTTCGATATCAATATAGCCATCACTGAAAGCTAAACCATTATAGTGGGCATTTGTTGAAACTGCGATACCTTTATCTAAAACTAAATTCTCATATAGCTTACTAGACTTGCCACCTCCTAAAATATCAACTGCTAAATCAACAACAAAGATTTCATCTATGCGCTTAAATAAAGGAACACGGTAGCGAAAGTATAAAACAGGTTCTTTTACTTCAGTACTTTCTAAAGTTACCAACAGATCTGCATTATGTGTTGGATCTTGATTTGGGTAATATCTAATTACAGGC
			TTAGCTTTAATTCTCCCATATTTCTCTTCTGCTAATCTTACTACTTCATCGAACTCTACATCTCCAACAATCATTAGTATTGCATTGTTTGGGTGATAATAGTTGTTATGAAACCTTATTATATCATCTTGATTGTAAGTTTTGATATCACTCTCCCATCCAATAACGGATCTTCCGTAGCCAGTACGGTAAAATGCACTGTTCATTTCTTCCCACAATAAATTGTTAGGATGATTATCGAATCTCATCTTTCTTTCTTCTAATACAATGTTTTTTTCTATATCTATTTTATCTTGAGTAATGTTAAAGTTGCTCATTCTGTCTGCTTCAACTTCCATTACTAATGGTAAGTCTTTTTTGAGAGCTAGTTCGTAGTAACAGGTATATTCCCTAGTAGTAAACGCATTAAATTGCGCTCCAATGCTACTCATGGTTGATTCTATATCTTTAAATTTTCCCGTAGTTTTAAACATTAAATGTTCAAAATAGTGAGCTAATCCTGCTTTGCCAATTGGATCATCCATTCCTCCAACTTTATATATTACTGCGTGTAAAACAGCTGGAATTCGATGATTAGGTACGACATAGATATCCAGTTTATTGCTAAGTTTAGCATATTTTATGTTGTATTCTGCACTTATGGCTTTCAAGGGAATTGAGTAGATAAAAAAAAGCATGGATAATATAAGGAAACTAAAAAACTTGTAAAGCATTGCTCTAACCTAGTATAATTTAACTTTTAAGACTATGACCTTATTCCTCGCTCTATTTTGAAATAAATCTGTTGTGTATGTACCACTTATATAACAATATAAATGTTCCACAGGCTATATATATATCTGCTAAATTAAAGGCTGGCCAGTACCAATTGCCAATATGAAAATATATAAAATCGTATACAGCTCCCCAGTAGATTCTGTCAGCTACATTTCCAATTGCCCCACCGACCATAAGGGAGAAACTAAAATAAGTTAGTTTATCATTAGATTTGTGTATTAAATATATGAGTATGCTAATTATTAGTATTGAAGATATTGAAAAAAAAAAGTCACTATAAGGTAAAGTGCTAAACATTCCAAAACTAATTCCTGTATTCCATACTTTAACTAATTTTATGAAGCTAGAAACTTCGATTGACTTTCTTTCATCAATTAATGAATTTATGTATAATTTGCTCATCTGATCAGATGATGCCATAATTAGTATGGCAATTAAACATAATTTTTTCATAAGTTTGCCATTAATTGATAAGCTTTAAGTATATCGTGATTTATTTGTTTTGTTAATTCATCAATACTATGAAATCTTTTTTCTGATCTGATAAATTTAAAAAGTTGTATATTAACGTTACAACCATATACATCTCTATTAAAATCGAATATATGCATTTCTACTATAGGCTTTTTCAAGTCCTTGAACGTAGGTCTCATACCAATATTAACTACTCCATATAGCCAATTTGGATTGATATCAGAAAATGCTGCTTTAGCACAATATGTACCAAACTTGGGTTTTATCATGCAATCTTCTATCGTAATGTTTATAGTTGGGAATCCTATTTTCCTACCTCTACATGCACCTTTTGTTACAATACCAGAAACTTGGTAAGGCCTACCAAGTAACTTATTAGCAGTTTCTATTTCACCTTTTTGTATGTGTTCTCTGATTAGAGAAGAGGAACAAACTTTTTCATTAATCATCAATGGTTCCAATTTAGCTAAAGAGTATCCATATATTTCAGAACGTTTTTTTTTAAATTAATGTGTTACCCAATCGTTTATAACCGAAAGTGCAACTTTCTCCAACAATTATGTATTCTGCGCCATATCTATTTATTAAAATCTTGCTAATGAAATCATTAAAGCTTACTTGAGCAAAACCTTCATTAAAATTAATACTATATAAGTAATCTATGCCGTAGTTGCTGATTAGCTCTTTTTTCTGTTTTTGGCTTATTAAGCTGAAATTATTTCTGTTAAATAAAATAGTTGATGGGTGAG
			GCTCAAAAGTTAGAATTACAGAGGATAATTTTCTTTCCTGAGCTATTTTCTTTAAAGAAGAAATTGCAAATTCATATCCTAAATGCACGCCATCAAAATTTCCGAAAGTTTAATGCTACGCTACTTTTTATCCCTTGTTTGCAGTCATAAACAACTTTTATATAACTTGATATTTTATAAATATTTCTATATATAATAGGTATATTTTATAAACTACCGAGGTAAATCGTGAAAAATACTAAAGAAAAGGTTGTAATATACGTAAGGCAGTATTGTCCATTCTGCAAAGAAGCAAAAGAGCTGCTAGACAAAAAAGGGGTGGAGTATAAAGAAATCGATGTGATTGAAAACTCAGATTTGTTTGATGATATAAAATTGAAATATAATGTTAGAACAGTTCCACAAATCTTTGTTAATGATGATAATGGTAATTATATGTACCATATTGCTGGTTGTGATAAATTGATAAATCTTGACAGAGAAGGAAAGTTGGATTATATATTAAACAATAATAAGGATTATATTGGTGTTACTGCCTATACAGATAGCAATTGTGAATGTGAAGAATATATTATACCACCAGATGATAATTTTATGTAGTTTCTTATCTCGTTTTCATTGTTTTTCAATTTATAAGTGAAAAATTAGTATACTTGCTTAAGTAATTTTTAATCCATTAAAAATACAATTCACTTGGTAAGTTTTTTAGTGGGTAGAAATGACAAGGAATATTTTAATTGTTGATAAGAATTTGATTAGTGTTGAACTAGTTAATAAACAAGATTTAGAAAATTTCATTAAGATTTTCACAGTGCTTAATAAACACGTAGCAGCAAAAACTCTTTTTACAGAAGAAGTGAGAATAGAGTATGAACAACATGACAACATAGAGGTTGTTAATTTGCTAAAGAGTTCAGGTTTTATATATCATGACGTTGAAAATATATTACTTCACTTGAATAGACATGGGATGGAGATACCAAACGACGTTGTAGCATGTACTCTCTTTTCTGCATATAATAGTAAACTTGAAGCTAAGGATGTGGTATTTTCCCTTTTTGATGGTTCTCCACAATTTAATATTAGAGTAAATAAAAACGTTTTCATAATAACTCCTATGAATGAAGAGAATTTAGAGTTAGATTCGCAAAATAGTAGAATGTTTATAGAGTTATTAAAGCGTGGGGAAAGTATGTATGATTGTGTAGTGAAGGAGAATACTATTAATATAGTAGTATATTTTGGAGTATATCAGGTTATAAATTCAATTGTAAAATTACTAATAAAATCTTGTTTTTTAGCACAAGAGGAAGAAGTGAAATTCAAAAAGAGATTAGAACAACTTGCTTTTAAAGATCAAGTGTTTGGTGAGTACTCCAGCATTAAGACTATAAATAGATATCCACACAACCATCCTTTGAAAAAGTATGAAAATATTACTAAAGGTATAGAAAAGATTTTATCTAGTTTTGTAATAAATGAGAACAGTGAATTTACTATAGAGCAACTAAATAAGCTAAGCTTAGAGGTTTCTCCTGATACTCCAAGAATTATTACTAAAACTATAGATAAGCTTGTTAAATTTCACTAGGGAATTTTACATGTTATTTCCGTGGCTAAACTATAGAAATAATGCTAAAGTTAAAAAACCTTGAATCGCCAAAATTTCTCTTTGCCTTTACTAATTCCAATTCTTGGAGTGCAGACGTAATCTGGCTTGAGATGGGATTCGTAAACACAAAATTCATGGTTTATAGTAAGATCTCGTTTATTATATTCTTTTGTAATATTCAGTCTTTTGCATAGTATTCCTGGCCCATTTAGATTTACTTCGAGCGGTTTAATAAGCTTCAACCCTCGTATTAATACTGCAGCTGGAAATCCTTCTGTTTCTGTTACGATATTTAAACAGTGATACATTCCATATATAAAATACACGTATGAAAATCCAGGCATGCCAAACATTACTGAAGTTCGGTTAGTATAGCCTTGTGCTGCGT
			GACAAGCTGGATCGTCTGTTCCTATATAGGCTTCAACCTCAGTTATTATCCCACTAAAGCTGGAAAACTTTAATGTTTTTCCTAACAACTTTCCGGCTACAATCAAAGTTGGCTGTTTATAGAAATTTCTTGGTAGTATTATATTATTCATTATAACATTATAAGTTACTTGTAAATACAAGTAACTTATAATGTTTTTGTTTTTCCCTATTTAATTAAGAGGATATATACATCTCTGAGAAACAGGAGTTTGATGTTCTTGTGGTTTATCTATACCTGTTACATTTGTTGAAGGATGTTGCAAAACTTTGATTAATTCAGAGCTCTTTTGTTGTAATTGTGATGCTAATGCTTCATGTAAAAATTTTGCTTCACATTTCTTGCCTACTTTTACTTCTTTATTTGCACGTAATTGTTCTTCAGTAATGCCATTATCTTTGATAAGCTTTATGGAGCCATCATCGTTAATGTTAATTTTAATATTACATTCTTTTTCTCCGGCATACCATTTTATAGTCATTTGATATGATCCATTAATTACTTCATAAACTCTTTTTCCATTATCATTAATATAGCAACATGCTCCTCTTGTCTTTTTTTGATTAGGGTAGCAAAATGTGATTGTTTTTACATTGTATTTTCTACATATGTTGCCACTTAGAAGTTTGGTTACATTTACTTCTTTTTCACTATCATTTAACACAACTCTTATAGAAGGGTAAACGATATCATTTTCCCTTTTGGCTTCTTTGAGTCTTATAGATTCTATAGTGTTATTTACTATATTTTTAGATATCTCATTTTTGATTTGTTCAGATATTTTGCCTGTAATATCTTTGCCATTATACTTATTTTTACCACGAGCAAAGGGCTTTGGGTTTGTGATATTGGTGGAAAGGTTATTTTGCAATGAAAAAAACTTATTCCATGCTTCGTCATCATCAAGAGTGATGCTATGCTCGCCTTTGTCTAATATTGATTTAGATATATTTTGATTGCTCAAATCACCAGAAAGTTCTTCTTTCACAATTATATCAGGATTATCATCTCCCCTTACTTTCTTATTCAGAGAAATAAGATGCTCCTCTTGTTTTTTTTTGTTTGGTTTTAAATCTGTCTCATTAAAAGAAGGTTCTTCTACCATAAGTGCATAAGGACTTTCGACTTTGCCCTTAATTGTAGAACAGATAGCTTTCCAAAGTTTTCTAATCTTGTCTAACATATACTTCTCCATTAATATTGACGTATAACTAGTATAAGAATATTATATCAGTTAGTCAATATTTCAGCTGTTTAATATTGAAGGCTAAAATACTTTTCCGCTTAGTTAGTTAGAACGTGTTCCCATGGTATGCACTTTATAAAAGTGATTTTTATCAAATAAAGCTCTACCATTTCTTCAATACACCGCTATTTTCAGATAGCGCAGTGGATATGGTGTTAATTTGAATGCTCCTGGGATATTACCTTAAATAATTCATATCTAATTTATTTAGTCTCATTTTATCTATGCTCAATTTTTGATAGCGCGGAGTCAGAAATTTCGTGAGTATTTTTTTATCATCTTTCATTTCGACAAAATTCTTTGTTCTTCTGAGTAATCTCAAAGCAATTCTGGAGTGCCACGTACACGATAAGCAATTTTCCTGTATTGCACCCTTCTGATTTCATCAGAAAGAACTCTTGCGCCTCCTTTATTATAATGTTAACCAGCTCTTCAAAAGGATGAATTCGAGATGCAAAAGGATACCAAAACGTTCTCTCAACGATGCGGAAAGTAGTCTAAGGCGTGTTATTGCTCCAATCAACGTAAAATGGTGGTAGGTCTATTTTTAGAGTGCGAGTAGATGGGCCTTCACGCTACTAATATGTTTAGGCGGAAATATTCTATAACAGTATATAAAACTTCTTTAATGTTGTGGTTTGATTTGTGATTTTGTTGTAAATAAAACGTCTTTTGTATTTAAAGTAGTAAGTACTGCAGCTAAATTTCCCAGCTT
			TGTTAAGTAAAGGATCAGAAAAGTTACACGAAAGCTGACTCTTAATTTTTTAGAAACAGTTTATGCTAAAGTTGTTTTTCCAATTCCTGGGGAGACCATACAATAGAATGTGATCCAAAGCTTTAGTTCTTGTCTGTGTGCAGTATTTATAAACACTCTTAAATTTTGTATTAATTCTTTTTGCTAGACAAAATCATTAAGCCGCTTGGCTCTAATATTTAAATTCCGTATACCTTCAGTATATTCTTTATCAAATAGTATTATTTTTATAATGTTGAAAGTTCCTTAAGCGCCATACAAATAATGTTCTTAATATTCAGGTTTAGCGATTTGTCTTGTGTTTTTTATTATATCGTAGGCTTTCATTTTTTTATATCCAAGATCTATCAAAGCTGAAACAGAATCTTCTTTAATCGGATGAAAGTTATTATTATTTATTTTCGATTTATTCACTTTGCTACTCAGTTTAGTAATAATTTGATTTATGAGCTTCAAACCGAGTTCACTTATTTTGAGTGCAACTTTCTTCTCGCTTATGATTGCTAAAAACATCTGTTTTGGAGTTAATTTACTCAAAATTATATTGCAGTTCTATAGATAACACAGCTTATCTTACAATTAGCAAACTTGCTGCTCCTCTTTGCTTATAAAAGCATATAGCTGAATAATGTTCTCTCTATTATTCACATAGTTTCAATAAACAATTTGATTTTACCTTCAATGGAAGCCTTTATTTAAGGCTTTAGATGAAAGCTATACTATATAGCAACATCCTTTGCATTCAATATTATATGGTTGCTCTGAATTTTATCGACTGTTCCACTTAAATTTCCTATCATTGCTTGCTAGTTTAGTGATTGCTGTAATTTTTAAGAAATCTACTAAACAGAAAAAAGGCAAGGGACCATGATAAATAATTGTTTACTTTCTCAAATTGATGTTCTACGCTATGCTGTGCTTAAAAAACTTTATGAGCACTCTCAACTTAAGAAGTTAAGAATTTAGATAAAATTAATAAAGATATAGGTACACATAGTGCGAGAAATTAAACATAAGACATCAACTATATAGCATCACCAATCGTTTCAACCTTGCATGGGTTAAAGACAATTAAACATCCTCAGTATTGTAAGAAGAGAGCTAAAAAGTTTGTTAAATGTTTTTTTATTTCTGTGGCTGAAAAAGTCTGAATGCGTTAGCTATTTGCGTGATATCTTTCTTGTAAGCCTATATTCATATTATTTTCCATAATAATTAAAAATTTGTAGAAAGTTAGTATAAATTCATGTATTTATAAGACTATAATACTCAAAGATGCTTGGTTTATGGAAAGTTTCATCAGAGTTAAGGGTGCGAGAGAACATAATCTACAAAGTATAGATGTTGATATACCAAAAAATAATCTAGTTGTTATAACTGGGCTAAGTGGTTCTGGTAAATCCAGCCTTGCATTTGACACAATTTATGCAGAGGGTCAACGTCGCTACATTGAAAGCCTATCAACCTACGCACGTCAATTTCTTAACGTAAAGGATAAACCAGATGTTGAGTCGATTACAGGCCTCTCTCCAACAATATCCATTGATCAGAAATCGATCTCAAAGAATCCAAGATCGACAGTTGGGACCATTACTGAAATTTATGACTATCTGCGCTTAATATATTCCAGAATAGGAGTTCCTTACTCACCTGTAACTGGATTACCGATAAGAAAACAGACTATGTCTCAAATTGTAGATACTATAGTGGCGCTACCTTTGGAAACTGAAGTATATATACTTGCTCCCATTGTACGTGGTAGAAAGGGGGAACATCTTAAAGAGATATTGGAAATTAAAAGGCAAGGTTATGTAAGACTAAAAATAGATGGCAAAATATATGATATAAATAACTTACCAAAGCTTGACAAGGGCAGAAGACATGATATCTTTGTGGTTACAGATAAGATATTAATATCAGATGATATAGGAAATCGATTGCCAAGCAGTATAGAGTCAGCA
			TTGAGGCTTGGTCACGGGTTAATGTATGCAGAGATAATAGGCTTGCCTAACAATCATAATTCCAATTATAAAAGTGGTCATATCCTAACCTTTTCTGAGAGTTTTGCATGTCCGGAATCCGGCTTTACTCTTGAAGAAATAGAACCAAGGTTCTTTTCTTTTAACAGTCCTTATGGTGCATGTGGATCATGTAATGGGCTTGGTAAAAAACTAAGTATTGATGTAAAGCTAATAGTGCCGGATGAAACACTTTCAATATCTGAAGGCGCTTTAAAACCAGTAGGGTCAGTATTCCATCAAATGCACATAAATTATGGGTTTATAAAAAATGCAATACTATCATTGGCTGAAAATTTTAAATTTAGTCTTGATCTTCCATGGAAGGATATAGATCAAAAAGTAAAAGATATGGTACTTTTTGGTTCTAGAGAAATGAAATTTCAAGGTTTGGTCAATATCTTGGAAAATCAAATAGATTATGATAAAACACTTATTGAGCGATATTGTTCTGTTACTTACTGTAAAGAATGTAATGGCTACAGATTAAGAGAAGAAGCACTTACAGTAAAAATTGATGAAAAACACATAGGTGAAATATCTAAACTTGATATTGATGAATCTCTTAAATGGTTTGGAGATTTGCCAAATAAACTTACGGAACAACAGAAGCAAATCTCAATTAGAATACTAAATGAAATAGTTAAGAGATTGACATTTTTAAAGAATGTAGGATTGAGTTATCTTACACTTGATCGTGAGTCCAGCACTCTCTCTGGTGGTGAGAGCCAAAGAATTAGGCTTGCTTCACAAATAGGTTCTGGTTTAACAGGTGTGCTGTATGTGCTTGATGAACCTTCGATAGGTCTTCATCAGTGTGATAATTATCGATTAATTGCCACACTCAAAAACTTGAGAGATATAGGCAATACTGTGATTGTTGTTGAGCATGATGAAGATACAATAATGGCTGCTGATTATGTAATCGATCTTGGTTCTGGAGCTGGTGTAAATGGAGGAAGAATTGTTGCAGAGGGAACACCAGGTCAGGTGCGAAAAAGCTTAGAAAGCGTAACAGGACAATATTTAAGCAGAAAGAAACGGATTTTGATTCCGAAGAAGAGGAGAAAACAAACAACTCAGTTCATAAAGGTAATTAATGCGTGTGAGAATAATTTAAAGAATGTAAGCGTTAAGTTTCCTATAGGGAATTTTATTTGTGTTACTGGGATATCAGGGGGAGGAAAATCAAGTTTAGTTGTAGAAATACTATATAAATACTCAGCATATAAAATATATCGTTCATCTGTAAAGTATGGTAAGTGTGATAAAATAGAAGGCCTTGAGTATATAGATAAAGTTATAGAAGTCGATCAATCGCCAATCGGTAAGATTCCTGCATCAAATCCAGCAACATATGTAGGTATTTTTACTCATATAAGGAATTGGTTTGCAGGTCTTCCAGAATCAAAAGCACGAGGTTACAGTATAGGCCGATTTTCATTTAATATTAAGGGAGGAAGGTGCGAAGCGTGTAAAGGTGATGGATATTTAAAGATAGAAATGCATTTTCTACCGGATGTTTATGTAAAGTGTGAGCAATGTAAAGGTCAACGGTATAACCGGGAAACATTAGAGATTACCTATAAAGGTAAATCAATTTCTGATGTGCTTGATATGACGATAGATCAAGCTTGTGATTTTTTTG-------------------------------------------------------------AAAACTCGGGCAACCATCAACAACGTTGTCTGGGGGAGAAGCACAGCGAATAAAACTATCTAAAGAGCTCTCAAAACGATTTACTGGTAAGACATTATATATTCTCGATGAGCCAACAACTGGATTGCACTTTGAAGATGTAAATAACTTATTAAAAGTGCTTCATAAATTAGTCGATTTAGAAAACACTGTTATAGTTATAGAGCATAATTTGCACGTTATAAAAACTGCAGA
			TTATATAGTAGATATCGGACCAGAAGGCGGAATAAAAGGTGGAAAAGTGGTTGCTACAGGCACTCCGGAAAGTATAATAGATATACCAGAGAGTATTACAGGTAGATATCTTAAGCCATACTTACTCAACGGTATAAAATCATCACAATAACTGCAGTATGTGAGACGGTGAGGTAGATGTTCATGATAAAGAAATATGAAAATTTTTTTTGTCGACTTACCTGCTATTTATGGTGAAGTACTAACGAAAAGTTAGGTGAAAGTGATAATCAATACAGTTTAGATAAAAAATTGCTTGATGTTTTAAATGAGTTAGTGACCGATATGCATCATTAGGTAATTTCAATTATGTTAAATATATAATTCCTTTTCTAAAGACAGGATCTGATTCAAATGTGCAAGATCGGAGTGAAGGTTTCAGTTGAAATATATTACTAAAAATAAGTGCTTCTGGTCTATTCGGCACGCTTTTTTCACTAATCTAAAGTCAGAAAAGGGTTACATTACCTGTAGCAATTAGGCACTTTATGATGATCTAATGTATGGCTCTGATGGTAATGCAAGGTGGTTTTTGATAGATTAAGTAATTTTAGCTTAGAAGATGAGGATTTAAACTGTAGTTCAAGTGGATTACCTTTTTCTAAAAAACTTATTTTCGGTGAAGCTAAAAATAGCATTAATTGCGATAGATAAGAAGTCTGAAAAAAGTGTTTTAGGAAACATTGAGAAAAGGGTAAAGAGTTTCTTAAAGAAAAGAACAAGACTGAGTTTATGTTGTAGTTATTGTGGAAAAACTTTAATTAATTGATATTAAAAGAAATGGAAAAAGCTATTGTTCAGCTTTATGTAAATTTATTTTCTTCAAACCGTAATACTTAATGTGTTCTATTATGTTGATAAAAGTGGTGGCGACGAATGTAAAGCTTTAGGCTAGATTATAAAGGGAGCATAAGTAATCTGTTGTTAAAAGTGGAATATGATAAGGATTTTTCTTCAGTGATATCAAGCTTACAAAACGAGTATTATAACTTTGATTGTTTAAATAACCTTAGTAAACAATGTTAGAGTAGAGAAGAAGAACTAAAATATAGTATATAAAGGTTATTGTAAATAGAGAATAAACCCAAGAAGGGAGCTAAAAAAAGTAGAAATAGATAATGGGTATTTTTATGTAAAATAACTATAAGATAGTACTATTAAACCTGTGAAAATTTTGAACAATAAAGAAGCTTAAGATTTAAATATAAGAATTAGCCTACTTTAAATAGAGAAAAGTGTAGTAAAAATTGAAAATGAGAAAGGGAAAAAGAAATTATATAGATGTCTTGCATAAGTTGGTATTGAGATGTCTTTTATTAAATTAGGAAAGATAATAAAAATATAAAAGCAGAAGTTAGTGATGAAAACAAAGCAAAGTTTAGTAAGTTAAGAAATAGATTAAGTTTAAGTAAAAGATGTTTCTTAGAAGAAGAAGGTGTTTTAGAGGTGCCTGTAGTTAAGAGTGTTAAGAAAAGTGGTTATATATTTATCTATAAAGTTTGCAAAAGTATAGGTAATTCTATTACTTCTATAAGTAAAGTTTTCTTAAGGTTATTCCAAGAGACAAGTGGAATGTTATCAAGGATATAAAATTACATCTATGGCTAAACTAGTAATAAGAATTCACTTAAATTTACTTTTACTCCTGATTAAGGAAATGCAGTTACCTGATTAACTGAGGTATTTGTAATTCTAGTATCTAGCAGCTGACAAGAACTACGGTATAATGTTTTTATTACAAGTATTAAAAGGTAAGGGATATACAGTAGTTATTCTATTAAAATTTATCAGAAAAGGGTAGAGGTATATAGTGAGCATATCTGTAAAAAGAGTCATTTAGTTAAGTGTTTTTTCGGTAAAATCGAATATATTTTTTCCAGGTTTAATAAAACTGTTGAGGTTTTTATGGATTTTCTTGTTGTTATGCTTTTGTTTGGCTTCTCTAAAATTTTGTCCATATG
			TCCTATAGGCTTTCTACCATTTGATAGATAGTAGTTCATTTACAAATTTTTCTTCTATAAATTTATAGAAATCATCAACTAAGCAAAAGTAGCTTCATTGTATCTTTAATTTATGGATAACTTATTTAAATTTGGTTTCTCAATATTAACTAGGTTTATCTTGTTTTCTATCTTTTCTATTCTTTTTTAATCTAGGGTTTAGGTCTCTAATACTTATTATGTCATTTTAACCTATTTTGCACCACATAAGCCTTTCTGCATTAGCTATAGAATATAGATGTTTACTGTTTAAAAAACTTGTATTCCTTGCTTTGTAGAAGATTTACAATGTTTTTGTGGTGCTTTAAGAAAATTAGTATTGCTACAATTAGTAGTACAAAAAATAACTCTCTTTGAAAAAAGAAAGTTGCTATAACAACTACTGTAATAGAAGTTAAAGAAGCAAGGGAAGAATATCGAAGAGTAGAAAATGCTACTAGCCAAATAAGTACGAACAGCAGTGCCACACGGGTATTAAGTGCTATTAAAATTCCTAAAGTTGTTGCAACTCCCTTTCCTCCATTGAACTTTAGCCAGATAGGGAACATATGTCCTAGAACTGCTAAGATTGCAGATGTATATGTAATAATACCATTATTGAAAAATTGTTGCGCTGCGTAAACTGCAATAAACCCTTTCAAAGAGTCTAGAAACAATGCCAGAGCAGCAAGTTCTTTATTTCCTGTTCTTGCAATGTTTGTAGCACCAATATTTCCAGAACCTATTTCTCTTAAATTTATTCCTTTTATCTTTGTAATAATTGAACTAAATGGTATTGAACCCAATACATATGATGATATAAGGACTATATATTTCTCCATTACACTTACATCTTTGGTACTATCCCTAATACGTAGTAAGTACTAAACTTCAGAAAAAATGAGTATAGATTCGAGCACCAAGTACTGAAGTGATAGCGGCTTGTGTTTATCTGATATGGTTGCATACTAAAGAGGAACCTAATTAATTTTATTATCCTTTAATCTTTTTAGGTAATATTGAGCTTCATTGTTAATCTGATTGCTGAATAGTATAAGTGCTGTCATATTAATAAGAGCTAAACAAGAGAATAAAGTCCCACCAATATTGGCAATAGTCATTATATCTTTAGAAAGACCAGAGAAAAACGCCACAATTATTACCGCTATGCGGTATATTACTATACTTTTTGTACCAAACAAATATAGCCATCCCATTTCACAGCAATACACAAAAGAAATTATTGAAGAGAATGCAAATAAAGGTGCAGCTATAGTTAAGAGTATAGGAAACCAAAAAGAAACTGTTTCAAATGCTTTTTGAGTAATTAGTATTCCCTCACCAACGCCGGTTTGGTATGCACCTGTTATTACTATTGTTATTCCTGTTAAACAACAAATTAACATTGTATCAAAACATGGTTCTATCATTGCAACTAATCCAGTTCTAACTGGTTCCTCATCTTTAGCCGCTGCATGCGTAATTGAGGCAGAGCCAATACCTGCTTCACTAGCAAAAATTGCTCTTTGAATTCCGGTAACAAATGCTCCTACTACTCCTCCACCAGCGGCATTGAAGTCTATCATATTAGAAAATAATATTTTAAGTGTATTACCAAGATTGTTAATATTAAATGCAATAATTGTGATACAACTGAAAATATATATAAGCGACATGACGGGCACTAATGCAGAGGATACTATAGCTATCCTTTTAATTCCACCGATAATTACCAAAGCAAGCAACACAGAAATTATGGAAGAGATCAACCAGGGGTGACTATCTACCCAATTTGAATGGCCAGACAATATTGAAACCATCTGGTTAGTTTGAAATGCTACACTTCCACCAAGACCAGATAATACGAAAAATACCGCGTATACTGCAGCTAAGATAATACCAAGTTTCTTAAATCCAAATTCCTCCAGTCCGTTTCTGATATATTGAAATGGACCACTAAATAACTGTTTCTGACCTTCTGT
			TCTGTGTCTGAACGCTAAAGTTACTTCAGCAAACTTTGCTGACATGGCGAAAAGACCTGTAATCATCATCCAAGGTACTGCTCCTGGTCCTCCAGTTGAAATTGCAATTGCAACACCAGCAACAGTTCCAAGACCTACCGTACTTGAGAGTGCAGTTATAAATGCCTGAAAATGCGTAATGTGACCATCGTGGTAATCTGTGTCATACTTCCCACATAGGATAGCGAATGCATGCTTAAACATTTTTATATTGAGAAATTTAAAACGTAATGTTAAAAACACATAACTGAAGGCCACTAGGAAAATTGTGAATGGTATGTAGAAAACTTTAAAAAACAATACTTTACTTATGAAGTTATTTACTCCATCTAATACAGCATCATAGCTTTTGTAAAGACCCGAAGTAGCATATGCGTCATTAAGTAATAGGCAAAATAGTACTACATACAGTAACCTATAAGTCATGTTTAATACCTCTTAGAATTATAATAAGAATCTATTATTGTATTTATGGCTTTCCTTCTTAGGAGATATATTGTAATAGCATTTGGAACCATAAAGCACATAAACAAATCATTGCCTAGATAAGATATAAGTTTTGTACCTTTTGATATACATTGAAACTACTGCAAAAATTTGAAGTAACACTAGTACTTTTTATTACCAAACAAGTGCTATTTTATAGTAGCAATAATAAGCTATTGTTGTGGGGAATGCAAAAGAAAACATTATTAGCGAAGGAACTGGCTTGTTAAATAAAGGTAAGGCTGTTGAAAACGCTGAGTTAACCACAGGATATTACCCCTCGTCATGGTGCTATTGAATACCAGTGATATTATCATAATGCTCTAATTAAAGATGAAACTAGTATTATGTCTACAAATAATGCAGTTGGTGTAAAGCTTTCAGCTTTAATTGGATTTTTCTCTTTTACAACTGAATGTGTTATACTGTTGTTCCGGTGCCTGCTTTATTAGTAAATAATAACTTCTCACGCTACTATTAATCCATTTAATACTTTGCCTTTATAGCTGATTTGTTAGAGATATTTTGGAATATTGTAGGGTAAAATATTCAATGAATTATCTCCGTCTACATAGGTTAAAACGCAGGCATACCTGTATACAGAATTATCAATAGTGGGTAGTAAACCTATTGAACTAAAGGTAATTTGTTCTGCTTTCCTCAGTATTACAATTAGAACAAGCGTCAAATATGATAAAAGACATGTTGTGTTCGAAGAGGGCATTTTACAATACTACAATTTAATTTGTTTGAAGTAGTGTATCATATGAAATCATTGCAATAAGTAGCTTAATTGAATAGGTAAATGCAGGTAATTTACCAGTTTTTATAAATCTAATTTTTGCAAGTTTATATTTTATGTTACAAAGAGATTTGCCAGTTTTAAATTTTCAGAACGATAAGTAAATACAAACACTACTTTGGCGAACCTTGTGGCATACTAAGCATTACGATGACTATTATCTAAAAATTGCACGTGAGTTTATTGTACAATAATTGCAACTTCTTGATATTATTTTAAGCCCTAAGACCAATTGTTTCCGAAATTGCTGCTATAAATACCTATGAATGATTATATGTTGTTATAATTATACATTTTAGGTGGTTAGATAGCGTCTATATTCTATGCTTAACTGAGCTAAAGTTAGTAAAATTAAATTAGATATAAAAGAATCCAGTTGCAATTACTTAAATAAGTAAAACGGAACTAAGATATCTTTGTATACAGAAATGAACTAAATAGTTCACTTATTTTTCAATTATGCTACCACTTACTGCTTTTTATTGCAATTTGCAGCTAGCGAGTTTTATAGGTATAATATATATAAAATCCAGTACTTATTGGAATAGTAAGTGCGTACACCATGCCTAAAATTGGTAAAGTAACCCAAGGCTTGCTGACAAAAAATACGATAAACACTCCAAAAAGCGATACAAATATATAAGATAAGTTTCTGGGAATATAAATATATTTT
			GCGGAAAAAGTTGGAATATGACTGACTGAGAAAAATGAGATAGCAAAAAAGTAACAAGCAGTGTTCTTTATGTTGAAAAATTGCTCTATAAGAAGTAAATGTTCACTTTCTTGAGAGTGAAAGGTACCAATTATTGGTAACAAGGAAAGTAAAGCACATATTGGTGCTGGTACTCCAGAAAAGAAAAACTTTTCCCAGTCAAATTGCTCTACATTTAATGATATATTAAACCTTGCAAGTCTGATCGAGATGCAGATTACATATATCATTACCAGTATCCATCCTATAACTTTGATTTCTTTTAATTTCCAAAAGTATAAGAGAAATGCAGGTGCTGCACCGAAGTTCAGAAAATCCGCAAAAGAATCAAGTTGTGCTCCGAAATTGCTAGTTAATTTTAAGATTCTGGCTATTTTGCCATCCATTCCATCTATAATTGCTGCAATGATGATAAAAATTACTGCAAACTCCCACTGTTCATTAAATGTGAATTTAAGTGAAGTAAGACCAGAACATAGACCTAATAAAGTTATAAAATTTGGAAATAATTTAGCAACAGGCAGAAAACTATTGTTATTACCATTATTGTTCATATAATATCAAAAGTAAGCTTTTCTTGAGTATTTTTCTTATTTAAACTTGCTATAATTGTTTCACCACCGATAACGGTTTGTCCTTTTGAGACTCTTATTTCTGTATCAACAGGTACATAGATATTTACTCTACTTCCAAACTTTATAATTCCAAACCTTTCACCTGCTTTTACAGCCTGGAAAACTTTTAGGTTACAAACGATACGGCGTGCAACTAGTCCAGCTATTTGTTCTACAATAATTTCTTTTTCCTTTTCGTATTCGATTACAATAACTTGTTTTTCATTTTCATTGCTAGATCTATTACTTGTTGCAAACATAAATTTGCCTTTTTTGTAGTGTACTTCTTTTACTGTACCAGATATTGGTATGCGATTCACATGTACATCCAAAATACTCAAGAATATACTAATAAGTATGAATTTTTTCTCCTCTTCATTTTCCGTTGGTAAAG-----------------------------------------------------------------------------------------------------------------------------------------------------------------------------------------------------------------------------------------------------------------------------------------------------------------------------------------------------------------------------------------------------------------------------------------------------------------------------------------------------------------------------------------------------------------------------------------------------------------------------------------------------------------------------------------------------------------------------------------------------------------------------------------------------------------------------------------------------------------------------------------------------------------------------------------------------------------------------------------
			------------------------AATTACATAAAGCAAAATTACAGCATATGCTTGAGGAAGTAATGACGAGTAGTGGTTCAAAACTTGTATCAGAAGTAATATGAATGAGCATCCTTTTGAAAGAGTGTTAACTTAAATAAAGATAAAGTATTGATATGCAAAGTCATATAGGTTGCAAGGAAATAATAAGATAGGAGCTCTTTTGAAGAACATTAAACAATGATTTGACTGAGGGTATGTCATTTAAGACTTTTAAAGAATTTAAGAATAAGCTACTTAATTTATTATAATAAATACATTAAGATCTTAATAATCTTGTGATTGAATTTTTTTGTAAAACTTTTGTCAATGGATTAATTTTTCTTTATAAGACGGTTTATCAAAACTGAAAAAAGGTAAAAAACCATATTTGTTTACTGAGTATGGCTAAAAACATGTTATAGTTTCAGAAGTCTATTTTTCTTATTGGATTTTATAAAATATTAAGAAGTGATTACATTTTTTCTAAGTTTAGCCTACCTTATTTTAACAATTGTGCTTGTTTAGTTTTTTTCTATTATATCTCTGAATAGAGATGTTTTTTTAAAAAAAGTAATGTACTTAGTATCTAGAAAAGTCTGCATGGATATTCTTCATAACAATATTTTTTCTTAAGGAAAGCCGTTGTTTCATTATAAGAATATAGCACCTGATCAACATTTACTTATAAATTTTCTAAAGAATTGTGAATTAGTTTTCTCTGAAAAGAATGTAGTAACACTTATCTTACATAGTTTCACGGAATCTTATACACATACCATTTATTTATGGGGAATTGGCTTTGTACTAAAATGGTTAATGTTTCTAATTCCAAATATAGCTGATAAAATATGGTTTTTAGGCTTGCTACAATATTTTATACTTCTAATCAGTTAGAGTTTATAATAATGAAATTTTATGCTCATTAAAAAGTGAAATGACTCTGTCATCGAGAAAATCTATAGCCATATAATAGCTATTTTGTTTATATACAATTTGGTAAGTTTAAGTTATGAATAAGTATCAATAAATGTCTGCTGATAAATTGGCCGAGTGGACTTGACTATTACCTGCATATAATTAAGTATCTTGATTGCTAAATATTTTGAATATTGTATCTCAATTTTACCTTATGCTTCTTTTTGTACTTTAGTCATTTCTAGAATAGCAAATTGTCTTCTGTTAAGTATTTAAAAAGCTCACCTTGAACTGTTTTTGCTTTAAGTGCTTTTTGATTTCTTTTTAAAAGTTTCAAGATTATACTTATTTTTCATATTAACCTTATCTCATCAGGAGATATTAAAATACCTCTTTTTTAGTTTCTTATCTGTACTTAGCTTATCCATACACCAAAAAACTCTCTAATGCTATATTGTCCTTTCTATATCTTTCAGTACCCTATTTGCAAGCGTAGTGACTTTCTTTTTTTTCATATAGTGCTTCTTTTCCTTTTTTGTATAGCTCATTATGCTAATGAAATGTCTTCTTATGAGAATCCATAAAAGAGCTCTATAAATCCATACTCTTTTCTAATTGTTTACTCTGTGATGTTGGTACTTATTTCTCTTGCAATCACCGGTAGTTTTGGCTAATGGGAAGCTCTGTTAAAATAACTGTTTAAAGAGTGGAAACAGAGACTGAATGGGTTATAAGTTGGATAAGTGGAATTCAGGAAAGCTCCAATGAAAGAAAAATTTAGTAAAAGTGAGTAATGGTAAAAAATTTTTTGTTGACTCTACTCTATTTAATAGACTTGATTTGTTTTTGTTACTTTATATAACTAAGTATATGCCTTTGATTATAAGTAAAGGTAATGAGGTTACACCTTACGTATAGTCAATTTCGTTAAATTAACAATTAAGCATGAGGGAAATTAGCTTTAATATTGTTCGTTATCTATATAAGTAAAGTTGATGTCTTTTTTAATTGTAGCAAATTGGAAAATGAATGGAACGCGGTCTTTGTTTGTTGACTTTATA
			AATAAACTTAACAATAAGAGCAATGGAATTACCTCTAAGATCGTGGTTTGTCCACCTTTTACATCATTGCCAGATGCCATAGAGCTAAGCGATAATATTAATATAGGAGCACAGAATTGCCATTATAAAAAATATGGATCTTACACAGGTGAGGTTAGTGCAAGGATGTTAAAAGAATTAGAATGTACTTATGTAATACTTGGACATTCTGAAAGAACCAACGAAACAGATAGTGAAATAAAACTTAAGTCAGAAATAGCAATAGAGTCTGGTCTACACCCAATTATTTGTGTAGGTGAAAATGCAGAAAATTATAAGAGTAGGAGAACAAAGGAAGTAATAGTATATCAATGCAAAAACCGCTTATTGATACATAGTGAATATACTGTAGCATATGAACCGTTGTGGGCAATAGGTACAGGGTATATACCAAGCAATGATGAAATTGCTGAGGTAATAGAGGTAATAAAATCCTGTATTGGTGAAAAACAGGTTATATATGGTGGTTCAGTTAGTTTGGAAAATATAGGAAGTTTGCTTAGGATCTCAAATTTATCAGGAGTTTTGATTGGTAGTGCAAGCCTAGATTTTGATTACTTTTATAAAATTATACAACAAGTTGAAGAAACCTACAATTCTGAAATCAGTAATTAGGAAATCTGTATACATACTAACAGATTTAAGGAGTACAAGATAGCAGCATTAATAATTGCAGCGGGAGGAGCAATAAATGCAAAATAGTGCAGTTTCTAAGCAGTGTATAAAGAAAGCTAACAGGTAAACCTATCTTGTTTCATACAGTCAGAAAATTCTTAGCTAACTAGCATATAGATTATGTAATAGTGGTCATTAACGAATGATTATGAAAATTTTTATAAAAAAGCTATATCATCATATCATCAATTATAGATACTAAATTCTGAGGTCAGTATACGGGTAAGAAATTAGGTAAAACTCAGTTAAATTGGGACTTGAGAGTTTGCAAAAGAAATGAACCATGATTTTGTCATTATGCACGATGCCTGTAGGCTGTTTGCGTTAGATGTTCTAATAGATAGCTTAGCTCAGTTTATGATTAATGGTCGGCATGCTGAAGTAGTCCAAGGCAATAGAAGTTGAAAGTACTATGTTGATGATAAATGATGGTTCTGTCGAATTCATGATTTTAAGAGAGAAACTTAGAGTGGTATAAACTCCTCAAATCTTTGATTTTAAAAAATTACTATTATGCCGTCGGTTAAATAAAAAATTTACTGATGGTTCATCGCTTGTGGTAGAGTACAAAAATGTGTTGTAGTTATTGGAGGTGAAAAAAGTAATTTCAAGTTAACTATAAAAGAAGATATTGGTATGGTAAATCTCCTTCTTGAATAACCAAAATATCGTGTTGTTGGAACGGGTTGTCATATATATAAGTTTATCAAAACTCAAGATGAACCCAGGAATTTTGTAAAAATTTGTGCTGTAGAGATTGAGCACTATATAGTAATAGAAGTATATTCGCGATGGTGATGCGATAATACACGCAATAGTTGATGCAATATTGGGAACGCTAGAATATGATGATATAGGGGTTTTCCTTCTAATTTTGCTAATTGGAAAGATTGTGACTCATCTTATTTTCTAAGCTTTGCTGCTACAAGAGCTAAAGGAAGAGGATCGTGTATCTAATTTAGACATTACTATAATTTGTGAAGAGCCTAAAATGTTGCCTTATATTGATTGTAAATTTGTAATATAGAGACAACAACTGCAGAAAAATTGGGTTCTATTGGAAGAAGTGAAAGAGTAGCAGCGGCATGCTTCCATATTATTGGACAAGTTAGCGTCTTGTGTTAATTTTCCCTTAACGCTTATGACCATATCTATTAAGTAGAATCACTTGAGGTAGTTTGAAACCTGCTCCTAAAAATTAATTTCAAAAAAAAATCCTCTTTCATCTTCAATAAAAGTTCTCACGAATATTGCTCTGTTTATTGCTGTAGCATGTAGTCAAGTTT
			TGGGTCGAGGAATTTTATAAAGCCATGAAAAATTAATTTTAAAAATGTTAATAATGGTGCAATATTTTCGCAAGTATTCAATCCTCTTATATCTAAATTTTAAGTCTTGGATGTGTTGATCAAAGAAAATGACCTCTTCACACGGGTCTAAGATTATGTCTTAGTCCAGCTTCATTTGATAAATCCACTACATAGTTTATGGACGTAGTAGACATTATCCAAATTTAAATGCCTTACTTTTACTTTTTAGTATACTTTTTTTAGCGCTATACATATTCACTTTTCATTTCCCTTTTTGTTTGGTAAAAATCTTCAATTTATGCATCCTATAGAGTTTTATACATTCCGTCTTTATCAAGAAGTTTTTAGTTCATGCAGTTTTCTATAATCTTGTCACATAATTAAGTAATTAAGTACTGAAATGCGGTCTATATGCAAAAACATAGATAGGGGATGTGCTATTACTATGATAGACTTCATCTTATATATGATTCATATGGAAATTTTTGGATATTATTTTTACTTGCAGAATTGAGTTGTGATGTTGTCTAATCTAGAATTAATATAGGTGCAATTAAAAAAATTGCTTTTACTAATTGTAATACTTTACCTCTACCAATCCAAAAATTTTACACCTCTTCTCTTAACAAGAGACTCGTAACCTTGAGGCAATTTTAAAATAAATCCATCGGCATGTGAACATTTAACAGCCTCTACAACTTCATCATCACTAGCCTATATTTTGTCATAATGAGTATTTTAACAGAGTTATATGAAAAAGTGATGAATCTTGTGGAATCGTTTTTACTCTTTTGTGTAAAGAACTCTGTTATGTTGGAAATATCTTGCCGTTAATTAAAATTTTCTAGACTTTACATCGTAAAACCTGAGAGGTTAGGGTTACAGAATGTTGATTTGCCTTTACCCGAATAATCAACAGGTTCTACTTTTTGGTTAGATTCAATTATCATGAGCTTGTTTCTAAATATTAGTATTGCATTGTTTATAATGGAAATGAATTTTATCAAAAGTAGTTTTGGTTTTTTTTAATGGCTAGATCTATAATATTTGGCTGATCTTAAATTTTATGAGTGAAAGTAATTGTTCTTAGAGCTTGAGTAATTCTTACTTACGATTGGAAAATCGTAAAAAGTTTTTCGCTATCATCCAAAGAGAATTAGCTATTGCTATGTTAATAATCGTAATAAAGGAAAAAAGTATTCGGTAGTTATTAATCCTTAACTCTTTCTTTAGTTAGAAAATAATAAATTAAGTATTTGTACAGTTATAAATGAGAAGGCATAGAAAGTGAAAATTGGCATGCCTGGCTATTAAGGTTCTCTGTTTTGCTTTAATAATTTTGCTATGAGGATCCATAAAGATGATTTTCCTGGTATCTGTTTGAAAATAACCTTGTAATGATGTTTAAGAGTACATCTATCATTTTGCCAGTAAGTACTTGAGCTAAGCTCTAATCATGTATCTGTAAAATAAAGTTGATATTTGCTTACAAAAAAATAAACTTTAATACAAAGTACTAGCATGCGGCTTAAAGCTATTAATTATTATTTGTATAATATTTAGAACATAGTTTATCAAATTGTTGACCTTATTAATAAAACTGCTATAGGAGTTATTTTTATAGTAACTATTACCTTGATTTAATAATATGGTAATACTTAATTTAACAATATTTTTACGAAGGTGGAACCTATCTTAATTTCAAAAATAGTTGTGTAATTTGATAATTCATTTAAGTGAGCATGATATTAGTATATATAGATATGAAGGGAATTGCTGTTTTATGAAAAGAGTTACCTACATTTGATGTTAAAGGACAATCTACAATAACTTTTATTATTAAATATGCCTAAGCATGGGCTGCTAAAAGGAAATATCTACGGCCCAGACTAATGCTAATAGCAACGCTATTGTAGTATTAACCAAAGGTGGATATGGTATTTTCATGATGAAAGATACAACCTACTTTGTTGTGATAT
			TATTTGTATTTCACTTAAATTGTTAGTGGAACGAACTGATATAGAGTTATATTAATCATCGAAAAATTACTCTATATTAATGTTATAGTACTTTATCGATCAAAAAATAAAAAGGGGAAAATAGCTGTGCTTATACAAGATAACATTTCACTTTGCAAACGATGGATATTTTTGGCAGTATGCGCTCTTGCTTGTTCTGGGCTACTGTCGATAATTGTTGTTTTCCTGCGGTTGCCTTTTGTTTTCTCTCTCATTCCCTCTGCACAATATATCTTTGATAATGCACTAGTGATACATGTGAATTTATCAATTTTGGTATGGATGTGCTCTATAATATCTTTACTTTTTATTATAAACCTACAAAACACCAATAATTGGCTTAGCTTTTTATGGGTTCTGTCAACCCTTTCCATGCTACTGATATTTGTGTCAGCATTTGTTCCGGGTACTGAAGTTATTAAGAGCAACTATATTCCCGTATTACAAAACAAATTATTTTTGTTTGGGCTTAGTTTGTTTATTATCAGCATATTGGTAAATGCAGCTTTTACCTGTATGTTAAATAGGCAAGTCTCATACTTTTTTGTTGGGCAAGTTGGGTTAGTTATTATATTTGTATCGTCGTTCCTTTGCCTTGTTCTAGCTCACAAAAACATGCCTGTAGATTTATATCACTTAGATAAAAATTTATTTTACGAATATCTCTTTTGGGGAAGTGGACATTTGCTGCAATTTGCTTTTACTCAAGGAATGTTTTTAGTTTATTTGATAATGTTGAGTTCCAATGTCAATCTAACTTCAAACAATAAAATTGCTATTTTGCCACTATTTATAAATATGATCTTGGCTGTATGTGGACCATTTATATATTCTATTTACTCGGTGAATAGTGCTGAATTGATACAGTTTTTTACTTGGCATATGAGAACTGCTGGAGCAATTTTGCCGTGTTTTTTAACAATATTAGTGTGTCGTAGTATAAAAAGCTTACTTAATGATAAGAACAGTTATTTATTACACTCATTTGTGTTGTTCACTTATGGAGGCATACTTGGAGTACTAACTGTTGAAGGAAATGTTACCATTCCTGCTCATTATCACGGTTCTGTAATTGGCATCACTATAGCTTTTATGAATTTTGTTTATTGGTTATTACCAAAACTGAACTGTAAAGAGGTAGAAAACTTTGTGGTAAAATTGCAAATTTATGCCTATGGCTTTGGACATTTTCTTCATATTACTGGTCTTGTTTGGCTTGGTGGATACAGTGCCTTAAGAAAAGTTGCGGATTTGCCAAGTATTTCATCAATATTAGCACGTACCTGCTTTATTGCGGGTGGAGCTATATCAGTTATTGGTGGAGTGTTGTTTGTAGTAATTGTGCTTTTATCTCTGTTTAAAGGCAGAGCGCGTAGCTGTGCTTCTTGGAATAATTCATAGAAAAATTCTTTAACAAATTTCTTGCTAACTCCTATTATTATACTAATAAAGATATTGAATTATCTTCAACCTTTGCAGGTCAAGTGATGGAAGTATTACGAGATTAGTGTCTTATATTTTATTTTTATGGCTTTATGTTTTTACTAGATTTTAGTTTTTATCCATACAAGCTGAAATGCATTTATAGAACGTTAAAAAAATGAGAACATCAATTTACAGGATTAGAGAATAATAAATAACTGTCTGCATGAGGATTTCTTTTGTTTTTTTTCTGAGCATTTAAACTTAGGATATCTGATACAGTTTAAGAGTAGCTAAATTGCAGCGCTTTAAGGCTTAGAAAAAACGCTAGTGCTAGAAGTAAGTACTAGCGAGGATTTCTTCTGCCTTTTTCTGCTTATTAAAGCTTTTGATATTTTATTATTAAGGGAATTTAAGAACAGCTGAATCGCAGTGTTGTAGAAAATACGATATTTAAAATATCTACTTCTTTCTAGGTTATACAAGAAGTTTAATTGCAATTATTGATCATTCAAATATATAATCTGTTGAGACTTATG
			TAATCTTTATAGATGAAAGAAAAAGAAAGACAATTTAGTTTTACATCGGAAAATCTTGAGAAGGCAAAAAAGTTTATAAAGATGTATCCAAAAGGGAGAGAGGGTAGTGCTGTTATGCCTTTGCTATACTTGATTCAAGAACAATGTGGATGGGTTCCTAGATCTGCAATGTGCTACATTGCTGATATGCTTTGTATTCCACATATTCGTGTGTACGAGGTAGCAAATTTTTATACTATGTATAATTTAAAACCAGTGGGTAAATATCTTGTACAAATTTGCAGAACAACTCCTTGCTGGTTATGCAGTAGTGAAGAAGTTCTAGATACCTTTAAAAAGAAACTAGGAATTGATGTTGGTGAGACCACTAAAGACAATCTGTTTACTTTAAAGGAAGTTGAATGTCTTGGTGCATGTGTTAGTGCTCCTGTTGTACAGATTAATAATGATTTTTATGAAAATCTTACTCCTCAAAAAGTAGAGAACATTATAGTAGAACTTTCAAATAAGTAGATGAAAAGAAAGTTTTCATTTAAAATAACTAAGCAATCAGGTTCTGCAAGAGTTGGTACTATTGAAACTCCAAGTGGAAATATAGAAACACCGGCATTTATGTTTTGTGCGACAAAGGCTGCAATTAGAGTTTCAGATATCGAGAGAGTCAGCGAAGCTGGCACTCAAGTAATACTGTCTAACACATATCACCTAATGCTTCAACCAGGAGAGAATACCGTAGAAAAACTTGGTGGGTTGCACAAGATGATAGGATGGAATGGGCCGATGCTAACTGATTCTGGTGGATACCAGATATTTAGCTTAGGACACGGATCAGTTTCAGAAGAGATAAAGGGAATAAGAAAAAAACAAAAAACTCTAGTCAAAGTTGATGAGTATGGAGCAGTTTTTCGTTCTTACATCAATGGTAAAAGTTATTGTTTAACTCCTGAAAAGTCTATTCAAATTCAACGAAAGTTAGGTGCAGATTTAATCTTAGTTTTGGATGAATGTACCCCGTTTCACGTTAGCAAAGAATATACACAGAAATCAATGCTTATGAGCCATAAATGGGCTGAGCGTTCTTTGAATGAGTTTAAAAGAAATAATAATGGCAAACAAGCACTATATGGAATTAGTCAAGGCGGAGTGTATCAAGATTTGCGTAGAGAGAATTGTGATTTTATTAATCATTTACCATTTTTTGGTCAAGCAATAGGTGGATCTCTTGGTCAGAGTAAGAAGCAAATGCATGATATAGTTTCTTTTACTATGGAACATTTAAAAAGAACGAGACCTACTCATTTGCTTGGTATTGGTGGAATTGTGGATATCTTTCATGCAGTAGGGCTTGGAATCGATACGTTTGATTGTGTACATCCAACTCGTTTAGCAAGACATGGTGGTGCGCTTATTAAAGTGAAAAATAGGAATTCTATTATTTCGAAGTGCAAAGAGCATATTAATTTACGAAATCAACAATTTAAACTGGATAATAGTCCAATTGAAAGTGACTGTCTATGCTTTACTTGCAGAAAGCATTCAAGGGCTTATATATACCATTTGTTAAAAGCTAAAGAACTGCTAGCTTACACTCTTATTACTATTCACAATATTTTCTTTATGAATGAACTGATGAAATCAATAAGACAAGCGATATTGAATAATAGACTAAATCAGGAAAGGAGTAACTGGGTTAGTGAAATACCGTCATTTTGTAACCTTGTTTCTTCTTAAGTTTTTTCTTCATGCTGTTAGCTTTTTTTTCTTATTATTGATTTTGAAATTGTTACAATAGATAATTAACCTGTTAGTATTGGCCTTTTTATTCTTGATTAGTAAAATTATAAGATGAAGATATCGCTAAAGGAGATGATATTTTATTAATATTCAATTTTGGTAATACTGTTACTAATGGATGCATGTATAGTCGTTTTACTAGTAAATAGAAAGAGATTATGGTTTAAAAAATGGAGTGTCTAATAATGAATAGGAGGGTTTTTAAA
			GGATGAAGGTGAAATAAAAAAAAGGCTGAAACCTGTACTGTAATCTGCACTTTCAAGTAGAGTAAAGGTCAATATTGTATCGTCATATGTATGCTATGAAAGAAAATAATGGAAGATTATTTAAGTTTGTTTAAGGAGCAAGCAGTTGGTATTTTTATGTTTAGTGATTTCTAAGAGAATTATTATATTATGTTTCCAAAAAGACTCATAGAACAACAGAGTTAAGTTAGAGAAGATTTACACTATCTATAAGGCAATTGTGAAACATAAAAACAAACATGAAGTTGCTAAAGATCTGTTTTTGGTTTATTATAGTATAAATAGTATAAAGAAAATTAATAAAATTATTAAATTAATAAATAAAAAAGAGGAATGGCCTTGAAAAAAGTAGGCTGAGTATTAAATAAAGAAATACAAAAAGTCAAATTTAAGGGTGGTAGGCACTATAAATGAAAATGGTGAAATGGTAGGAGGTGTTAATTATCTAAAAAGTACAAGAATTTATTAATGCAACCTATGTAAGAACCTATATACCGAAATTTTAGGTATTCATAGTCATTGTTAAAAAAAGTTATTACCATTATTGCTTACTAAGAAAAAGGAATCAAGTACTGGTATAGTTGTTGATGAGATTAGGAGTAAAAAAAGAGGATGTTAAAGGTATATTATTGTCTGAAGGATAAACAAGACTAATGCACTCAAGATATTATGCAGCGTTGACCTATCAAGCAAATAAAATCTACCTGAGGAATTATCACTAAGTGGAAAATGAATATGTATTCTAAATTATTTCTCTTAGTACAAGTTCAGGGTAACCAAGGGTTTTTTTAGAGATTGTTATTCAAAAAATAATAGGTACTATTTGTAATTTCTTCGAAAGAAAATGATGACGAAAATTGAAAAGCAAGGCAATAGTGTAATAGAGGAAAAGTGAAGTTACTGTCAAAGGAAATAAACCAATGTAAATCTCTAAAATAAAAATATACTATTGACGCCGTAGTCTGGTTATGAAAAGGAAAGTAAAAGATCAAAGATCTTGTAAGTAGTTATAAAGGCAACCAGCTGGAACAAAAGGTATTAATGTTGTTGAGCCGTAATTTATAAAAAAATAGGTGTGAATTTTAACTCTATAGGAGGAGGCTATAAAGAAAAATATAAATTTAAGCAGAAGACTATTATTGCTTCTGAAAGCCATATGAAAAAGTGAAGATGGGGGATAAAGCTAAAGCTATTGAGAAAAGTTGATGATTTGATAACACATTGTTTAATTTTATAATGTGTAAGATATATATGACAAATTAGAAAAACTTATCTAGGTTGGGTTAAGTTATATGAGAGAGTAGTTGGTACCCGTCTCTTATTTCATCCATATGATAAATATCATAATATATAAAACTAATTTACTAAAAAAGTGGCACTTTTCTGTAATTTGAGTATAATTCTAGCTTTGCCTAAGCAGAAAGATGAATCATTTAATGGACTATGTTTTAACATCTCTTTCCTTACCGCTTTTTATTACTGAAAATTATTTGTTAATTACTGCATTGATTCCGATGCTTGGTGCAGTAATTATCTTTTTTACCGGTAGATGGCCTAGAGTAAGTAACAGTATTACTGTTGTCTCTTCTGTACTTCTATTTACGTATACGTGTCTGTGCACTTTATATTGGGCATATAGTGATTATTTTCAATTTATCCTCATTGATTTTGGTAATAATTTACATATTAGTTTAAAACTAGAGTCTACAGGAATAATATTTAGTTTATTAATATCATTTTTATGGATATTAACCAGTATATATGCAGTATGCTATATGAAGAGTAACTATCCTGGTAGTAATCACTCAAGTTTCTTATGTTTTTTTTCGGTATCGATTAGCTGTGCGATGTTTATTGCTTTTTCCGGAGATTTGCTTACTACATTTGTTTTTTATGAGCTTTTAACTATCAGTACCTATCCTCTTGTTACCTATAATGCCACAAATGAATCAGTGATAGCT
			GGACGCTATTATTTTGGCGTACTGTTTTTTTCTTCCTTAGTACTATTTTTTCCAGTTCTTGGTTTCTTATACAGTGAATTTCATACTTTAGACTTTGTAAGCGATGGAATATTTAAATTTGATACTTCACTCATTACTTTTACTGCAGTATGTTTTACTATGCTGATTTATGGAATAGGCAAAGCTGCACTAATGCCAATGCATTTTTGGTTGCCCAAAGCAATGGTTGCACCAACTCCCGTGAGTGCTTTGCTGCATGCTGTTGTTGTTGTGAAGTCCGGAGCTTTTATCATCATAAAAGTTATATTGTGTATTTTCGGTATCGGTAATCTGCAACGCTTTGCACAACAAAATTGGTTTGCTGGAGGATGGCTGCCATATGTTGCGGGGTTTACCATTGTTGCTGCCTCGCTGATTGCACTCAAGCAGAAAGAATTAAAAAAATTGCTTGCTTACTCTACTGTTTCTCAATTATCATATATTATATTATCCGCTTCAATTCTTAGCGACTTCAGTGCAAAGGTTGCAATTTTTCAGTTAGTTTGTCATGCGTTTGCAAAAATCACTTTATTTTTTGTTGCAGGTAGCATAATAACGAAAACAGGTGAGAAATATGTGGATAGAATTCATGGCATAGGACGTAGTATGCCAATTGCCATGATAGCATTTACTATAGGTGCGTTATCTATGATAGGGGTGCCACCTGCTCCAACTTTTTGGGGTAAATTTCTCATTTTCCAAGCTGTCTCTGACTCCGGCGATTTATCACTTATTATATTTGTGATTCTTCTGTTGATTGTAAGCACTATACTCAATGCTATGTACTTTTTGCCAATAATTTACAATGCTTTTTTCTTAAAACCTTCCCAAAGGTTTTTCATTAAAAAAACACCTATTTTTCTAGTTTTACCACCGGTTATTACTGCAATATGTACTTTTGTTATTTTCTTTAGTTATCAAATAATATTTTAAAGTATCTGTCTTTTTGCTTTAGAACTTTAATTCTACTGTGAGTTGGTATCTAGATTTAGATGAATTATCGAAATATGTTCTTTGTCGAAACCTATATCTTTGATTGACATGCTATCAGTAATATTTAAGAGTTCTGGTGGAGAAATGATAGTTCTTTTATTAAAAGCTCTCATTCCTATAACTCCAAGCTCTATGGCAAGTGGTACTTTTTTATCACCAACCTTCAACTGTGTTGTTTGATTTTTGATTATATATTTACCATTATGCCTCATTATGCTATATTTAATCGATATTTCGTCACCGCACTTTACTTGTTTCCCGGTTTTGTCAATTAGATCATCAAAAATCATCATATTATTTACTAGATCTGGATATTTATCTTTTACTTCAAGTAGTTTAACATAATAAGAACTAATGCTCGCTTCGGTATTATTAGTAGTACTGTTTACAGTAATTACACGTTCTCCTCCTTCCTTCATGCCTATTGTTCCCAAACTTAACTCTTTCGAGTTGTTTTGACCTATTTTAAAAGTGACATTAGAGACTTGATTCAAAAGTGGTATTGCTAGATTGTTAGATATTTTATACACTTGTAATAGGACTTCCTGACCGCATAAAGCTTTGCTGCCGTTGCCTTCTGTGATTTCATAAAAGCTTATCATATTTTCCTCTCTTTTTTGCTGTGTTATTTCTTCTAAATATTCTGTTATCCCATACTTTTTAATATAACGGTCAAATGCTGATTCAAGTATTGGTTTCACTAAATAGTATGCTATCGTCTGCACTAAGCTATTATGGGTAGTACTTATCTCATAAAGCTTGTCCTTTTTTTCTGGTTTGCCTTTATTTATGTGTACTATAATAAATACAAAAGCAGAAGTTAAGGTAAAAATTATTATCATGGAAACAATCAACTGTAATACAATTTTTTTAGCCATCTTTTTTTGCTTGATTCAATAAGTCATATAGGTATGACCAGTGTTTTCCTCGGAGTTTGCTGAGATTGTTTAAAGCTTGTTCGTAGTTTT
			CAGTATCATCTTCAGCTTGAAAGATGAGCCCAAGATTTATCCTATAGTTATATAATGCTCTACGTTGTTTATCCGGTGTATCTCCTACTATAGCACCTATTTTACATGGAGCTGCAAGTAGTTTTGCGGTTTTCATCAGATGCATTTTTTTTATTTTGCCAAAGTTTTTATCAGAATCTAAAACTTGCTCTCCTACCATTCCTTTAGTTCCTCTCATCTGAGATGGTGATTTTATGATTTCATGGCGCTTATTACTATCCTTATTTGGTGAAGATAATATTTCAGAAGCGAGAGTAAGAGGTGCATCTTCAGCAACAAGCACTGCTGTTGCTTCATCAAATTTCTTATAGCAGCAGCTTAGCTGATTTTTGCTATTATTATTGCTATTGTCTATATATGGCAAGTCATCCTGAATCAGGGAGTGGGTGTGAACACATTTAACTGCTACAGCAATTGATATTGCTTCTGAATTGAACACTTGTGACAGAGCTGTAATTAAAAGTGGACGTATTATGTGTTTTGTGGGAGCGAAAAGCACGTAGTGCATTGCTAATATATGCTTGTTTTGGCTAACTTTAGATAAAATTTTATCTGTTTCTGCGATAAGTAAACTTTTTATTAACTTGTCTAACATTTTTGAATTTATTAGTTTTTTAGCGTATGATACTAAAATATGCCTTAGCTAGAGCAGTAAAAAGCTTTGTGATAGTTTATCAATCATAAAAGGTATTGCAAACATAAAGATTTTTTATAACATCAAAGGATAGGTTATTTTTTGGTAAAAAATGGATAGCGAACTAGCAAAAAGTACTAGAGAAGACATAGAAGAAAAAGTGAAAAAGATTGTGTTAGAACACATTAGTAAAGATGTAGAGAAGTTTGATAGTTCTTCAAAGCTTTCGGAGCATGGAGCAGATAGTTTAGATGCAGTTGAGATAATTATGGCAGCAGAAGAAGAGTTTGGAATAGAAATTCCTGATGAAGATGCTCAAATAATGGAAACTATGGAACAAATAGTTGATTATGTAGTAAAAAAACAAATAGTTAGTGGTAAATGAACAGAAGAGTAATAGTTACTGGTGTTGGCTTAATTACTCCACTGGCAACAGATGTTAGAAATACTTGGCTTAAGTTAATAGATGGTAAATCTGGTGTAAGAGGGATCAGCAGGTTTAATGCTTCTGATCTTGCTTGTAAAGTTGCAGGACAAGTTCCCTTACAACATGATAATATTGATCACTGCTTTAATTCATTAGATTATGTTTCTAAAAAAGATCTAAAAAGGACAGATCGTTTTATTCACTATGGTGTTGCTGCTGCTGTTCAGGCAGTAGACGATTCACTAATTTTAGAAAGCCAAAATATTAATCGGGAACGTATTGGTGTTACTGTTGGTTCCGGTATAGGTGGCCTTTCATCAATTCAAGAAAATGTAATTACTATGCAGGAAAAAGGACCTAGACGTGTTAGTCCATTTTTTGTTCCTGCAAGTTTAATAAATTTGATATCTGGTCATATCTCTATTAAATATAAATTTATGGGCCCAAACGATTCAGCAGTAACTGCATGTGCAACAGGTGCACATGCAATAATAAACTCAGCAAGAACTATAAAACTTGGCGAAGCAGATGTAATGATTGCAGGTGGATCAGAAAGTGCTCTGTGTAGAGTGGGAATTGCGGGTTTTGCATCTATGAAGGCATTATCAACTAGATTTAATGATAAGCCTGAAGAAGCTTCAAGACCATGGGATAAAGAACGTGATGGATTTGTTATGGGTGAAGGAGCAGGTGTATTAGTTTTAGAAGAATATGAACATGCAAGGAAAAGAGAAGCAAAAGTATATGCTGAATTGGTTGGATATGGACTAACAGGGGATGCACATCACATTACATCGCCACATTTAGAAGGAAGGGGTGCATTCAAAGCAATGCAAATTGCCTTAAAGAGTGCGCAAATTAACCCAAATCAAATTGGATATATTAATGCACATGGCACTT
			CAACACCGCTTGGAGATAAAATTGAAGTGATAGCAATAAAACGGTTATTTGGTGAACATGCTTATAAAGTACCGGTTTCTTCCACTAAGTCTTCTATAGGGCACTTGCTTGGCGCTGCAGGGAGCGTTGAAGCAATATTTAGCATCCTTGCATTAAATAACGGAATTACTCCACCAACTTTAAATTTATATAAGCCTTCAGAAGGATGTGATTTAAATTTTGTACCGTTTAAGGCTCAAGAACACAAAATTCAATATGTACTTTCTAATTCATTTGGCTTCGGCGGCACTAACGCATCACTTATCTTTGGACAAGTATAATTCAGTTTTTTACTGGAATTGTTTATAGCTAAAATATACAAACATAGAGTTCTCTTATTTTATAGAGTAGTTACTTTTTATAAATTTTCTATCTTATACCATCTAAAAGTGCATAGTGAAGTTTAGATGGAAATAAATTTTACTTTTCAGTAAGCTTATTGTTATTGAAAGATATTCAAGAAGCTTTTTTAGTCGATTGTGACCTAGATAAGTTGAGGAATAAATTTTATTTACTTTTGCAATATCTTAAGATCTAATGTCACTTTATCAGTAAAAAATATCAAAAAGGATTGTAATTTAGGCTAATATGTTTTTTACCCTTTTTCTTAAAATATTGCCTGTTTATATTACAATACTGATTGGTTGTTTGGCAGGGAAATACCTTAAAGTTGATAAAAATACTATATCTCAAATACTTTTTTATATAGCTAATCCAATAGTGATTCTATATGGAGTATCCCATACAGAGGTTAATTTAAAGGTAATTTCTTTGCCGATTTTAATATGGTTCATAGGTAGCACTATGTCCTTATCGGTTTATTATCTTTCTTCTTTTCTATTTAAAGATAACACGAAAAATATATTAGCATTTAGCTCAGGCAGTACAAGCATGGGTTATTTTGGCTTGCCAATTGCTATGACTTTATTTGATGAAGATTCAGTGTCTGTATATGTTGTCTGTTATATAGGAATGGCGCTGTTTGAAAATAGCTTAGGATTTTATATAGCTGCAAATGGTATATATACTGCGAAAGAATGTATGTTAAGATTGTTCAGGCTTCCTTCATCTTATGCGATGATTTTAGGCTTTTTTTTAAGTATATGCAATGTGCAAATACCTGCTTTTTTGATAGATGTTATGATGAATATTAGAAGTACATTTATTACATTAGGAATGGTGCTGTTTGGAGTGAGTATTGTACAAATTACAAATTTTAAAATAGATTGGAAGCTTGCTTTAACCACTATTACAGCAAAGTACGTGTTCTGGCCATTATTTGTTTTAGGAATTGTTCTGATAGACAAACATATTATAGGTATATACGACGAGAGTATATATAAAGCACTGATGTTGCTAGCTATTATTCCAGTTTCCGGATCTAGTGTGGTACTTGCTAATATTTTAAATTATCAACCAGATAGAGCTACTTTATTACTTCTCATAAGTACCACAGTGGGACTGTTTTACGTTCCACTAATGATATCATTATTTTTTGCTAAACTTATTCCTTTTTGATTAGAAACTTGGACAGTGTGACGTTATATGTACACTGACTACTGATTGAATATGGTCTTATATCAAACTAAGCTACGTAGTTCAATTATCCTACCACAATTTTGCTCGATTACATTTGCTACATTCAATATTCCAGCTTCATCATAATAGTTTCCAATTACTTGTAAAGCAAGTGGTAGCCCTTCACTAGAAAGTCCAACAGGAATAGAAATAGCAGGTAGGCCAGCTAAACTTGCTGGTACAGTAAAAACATCATTGATGCACATAATTATCGGGTCTGGCTTTTCATTTAAGCCAAAAGCTTCTGTCGGAGCGGATGGAACAAGTATGTAATCTACTTTCTCGAATGCTTTTATAAAATCATTCCTGATTAATGCTCTAATACATTGTGCTTTTTCATAATATTCATTATAATGACCTGAAGAAAGTGCGTAAGCACCGAT
			GAGGATTCTTCTTTTCACTTCTTTTCCAAAACCTTCTGCTCTTGTTAGTGAGTACATTTCTTCAAGGGTATCAGCATCAGCTCTGAATCCGTAATGCACACCATCGTAGCGAGCAAGATTAGATGAAGCTTCAGCAGAGCAGATTAAATAGTAGACTGGTATTGCATATTTAGTGTATGGCAAAGCAATATCAACAATTTCAGCACCGCTTTCTTTTAAATTGGAAGAAACTTTTTCCCAATAGTGGACGATTTCTTCTGAAATTCCATCCATTCTATACTCTTTTGGTATACCAATGCTTTTGCCCTTAATATCACCACTTATAAGGCTAGAAAACTTAGGTACTAGCCTTTCGCTTGATGTTGAGTCTTTATTATCATAGCCACAAATTGTTTCCAGCATTAATGCTGAGTCAGAGACAGAACGGGTTATAACTCCTGCTTGATCCAAAGAACTTGCAAATGCGATCATGCCAAAACGTGAACCCCTCCCATAGGTTGGTTTTATTCCAACTACTCCACAATAAGCTGCTGGTTGGCGTACAGATCCACCGGTGTCACTTCCAAGTGCTCCAGCGCATAAGAATCCGGCAACTGCTGATGCAGATCCGCCAGATGATCCACCAGGTACAACCTTTTCCCCATCACTTTTCCTAGTCCAAACATTTTCAACAGGACCAAACCAGCTGTTTGTGTTTGCGGAGCCCATAGCAAATTCATCCATGTTAAGCTTACCAAGCATGACTGCTCCGCTTTTTAGAAGCAATTTAGATACTGTAGATTCGTAAGTAGGAACGAAGTTTTCTAGCATTTTTGAACATGCTGTTGTTTTTATTCCTTTTGTGCAGAATAAATCTTTGACCCCAACTGGTATGCCCATGAGCGGTGGAGTTATATCGTCTTTCTGTTTTGAAAAATGTTCATCTGCTGCTTTAGCGGCTTTTATTGCTATTTCTGGAGTTTTTGTTACAAATGCATTTAGTTTCTCATCTTCAACTGCATTGATATGTACCTCTGTAAGTTCAACAGCGGAAAAATCTTTTCGATTGAGCCCATCACGCATCTCTGTAATGCTTAACTTTCTTAGTTCATTCATTAATATTCAATTTTTAGCAAAACATTAATTATAACAACAATAGGATAAAGGGTCTATACATTTATAGTTATAGCTAGAAATGTAATTAAGGTAACTTGGATTGCCAAAATGAGTTTATAATTAAAGTTGATAGCATACTTTTGAAGTATCATCTCAATGTATATCATATGAATATTGTGATTTGATAGTTCCGCAGCAAAACACAGTGTTCCAAGCTTCTTAGAATTGGAATAATATAGTGTTTGTTGTTGAAATTTAGAATTTATTAGCCATTTTTATTTTAATATAATTAAATCTACTAATGTAAATAGTGAATTACTATTCTTAAATTTGACTAAATTGATTGTAGAAGAAAGAATTTTCAATAGGTCGTTTATAACCTTAGCTATAAGCTAACTTACTATGCAACAAAGCAAGGTTAGCTTGTAAAAGTAGTCTTTACTCTTTGTTTTGCTATAAAACAATTGAATTGACTTTATATGAGTAATCAATATAACTTAGTCAATTGCATATTGACTCTTTCGTCTAGTGGTTAGGACATCACTCTTTCACGGTGGTAACACGGGTTCAAATCCCGTAAGAGTCATATTGGGCTAACTAGTATGGTTGGTGTCATATCTAGAAGCAATGAAATGCTTTATTTTTTGGCCAGAAAGTTTTTATTTCTTGTTTTTGGCTTCTTTGATATTTAGGTTGATTGCTTAAGTTAAATTGGTTTTCTTACTATTATTAATTTTTCCTATCATTAACTCGGCAGCTTTTTGTTCGGCAACCTTTTTGCTAGAAGCACATGCAGAAACTCTGCCATAATTTTTTATGTAAACTGATATAGTAAATTCTGGATTATGTGCTGGTCCAGTCTGTTTTTTAAGTTCATACTTTGGTAAGGGTAGTTTATTTTTCTG
			TGTCCATTCTTGTAGCGAGGTTTTAGGGTCTTGAGGGGGATTGAGCATATATTTAGCTAGCTTTTCCCAATATTGGGTGACAAATCTTTCAACATTTCTAAATCCGCCGTCAATGTAAATCGCACCTATTAGTGCTTCAAGTGCGTTTTCTAAATTTTTTAGGTTGTATTTTCCTCCATTACATCGCTCACTGTTATCCATGATAATAAAATCACCCAATTTTATCACTTTGGCAACATTAGCAATAGTACTACCACAGACTAAGTCTGTTTTTCGTTTTGCCAACCTCCCTTCTTTTTCTTTAGGAAAGAGTTTAAATAGTATAGTAGACACAACCATATTTAGAATACTGTCACCTAGAAACTCTAGTCTTTCATAATTTTCAATTTGGTTTTTACTGTTTCGTTTATTTAAGCTTGGATGGGTTAATGCTTCTTTTAGAATAGAATAATTTTTAAACCTATAGTTAATAATTTCGGATATAGTATCATTTAAGTTTTGCATGTTTGTTATCTTGGAAAGAAACACTTCCTATTTTATACCTTTATATCAGAAAATTAGTTTTATTCTATTAAAATAAAGTTGCTAAAACTCACAATCACAACCCACTGCCTCACTGATGTTACTAAGTCCATCTCTTCTTATTAGCTCTGCAAGCTCCAGATTGATTTTATTCACGATTTGAGGTCCGTGATATATGAGAGCAGTATATAGTTGTACTAAAGATGCTCCTGCCTTTATTTTTTTGTATGCATCAATACCACTTGAAATCCCTCCGCACCCTATCAATAACATTTTGCCTTTGGTAAGTTTATACATATCACTCAATAGCTCAGTTGAAAGTTTGAACAACGGCCTGCCACTCAGTCCACCACTCTCATTATAATGAAAGTACAGATTATCTCGATTAACTGTAGTGTTGCTTACTACCAAGCCATCAATTTTATATTCTAATGCAAGCTCAGCAATGTTTTCTTTCGTTTGTTGGTCTATATCTGGTGAGATTTTTAGCATTATAGGAGTATATTTAGAACTGTTAATTGACTGCCTGGCTAGAGTTATGGATTTCAGTAATTCTGATAATTCTTGTTTATTGTGCAAGTTGCGTAAATTGGGTGTGTTTGGAGATGAAATGTTCAGCACTATATAGTTGCTTTTTCCATGTACCATCTTTATTAGGTCAATATAATCACTGATTTTGTTTTGTGATATGCTATTTTTCCCTATATTGATTCCAAAAATGTCATTATTAAGCCTAATTTTGTTTATTTGTTTGAGAAAGTAACCTATTCCTTTATTGTTAAATCCCAATCTATTGATTATTCCTTCATCTTGGGTTAACCGGAAGATTCTTGGCTTTTTATTTCCATATTGGGGGTATTTAGTTACAGTTCCAGCTTCAATAAACCCAAAACCAAATGAGAGCATGGAGCTTATAACTTCCGCATTCTTGTCAAAACCTGCAGCAAGACCTATGGGGCTCTTAAGTTTATTATCAAAGAAGTTTACGTTTAAAGACTCAGGTAGGTGTTCTATGGGTTTTTTGTAAGGTATCTTTTTTAGAATCATGATTACCAATGAATGGGCAATTTCAGGTGGTAACAAAAGCAGTAAGTTATGTAGTGTCATTCCTATAATGATACTCTTCAACTTATTTTCTATCATAAAATACTGTGGAAGCATAGCCGTAATTTTTAAAAAGGTGTTCTCATTGATTTTACTTGTAAATAATAGGTAAAAGCTTTTTTCACAAAGTTTATTATTGCTATTATCTGATTCTTCTTCTTATTTCGATAGTGAGAGACTTCAAAAAATTTAGCTCTGAGCACTTAAGTTGTTCAGTACTGCTTCAATTGAGATTATGAGGCGGTCTAGCTTGGTATTAAAATTTCTGAATTTAGTAGAAACACTGGCTATCTTTTTGGAAACTAATGGCTTAGTGTTTAAGAAAGTAATTATGTTATAAAAGGTATGATTTCTGGTTGTAAAATCATGGCGGA
			TTATTTTTCTTAAGCAGTGTTGATATGTTATAATTTTCTTATCTTAATGGTGCGAGATAGTTACTTTAGGAAGTAAAGAAAAAAACATTATAGTACGAGCAAGGGAGACATACTTTTTGAATTGCTGTAAATGGCGTTGATTAATGAAAAATTAACGTCTAAAGTAGTTGTTGTTAATGCTTTATAAAATAGTAAATGCGCTGAAGTTATTGAATTTAGGCCATATAGTAAAACTTTTGAGCAAGCAATTTCTCTGTTGAAAATAGTGGTGTGGTTAGTGCAACGAGTAAGTATATTATCTTCCATTTTGGGAACTTATAATGGGTGTAATACAGGATTTGGTAGTTACAACTAAAACTGGGGCAAGATTGTTAACTTGCTAAAGGAATTGAGATTTTGAACTCAAGACATAACCAGGTAGACTTAGGTTTGTTAAGGTAAGTTAGTCACTAAAAATACTGCTAAATTAAGTAGTTTTTCAAGATATAGAAAACGAGAAAGGCCAGGACCGGAATTGAACCGGTATAAAAGGATTTGCAATCCTCCGCATAAACCATTCTGCCACCTAGCCGATTTTTATGCGTAGATATCCATTATATCTTTTAGCATAGATAAAGCCTCTTCTCTTTTTCTTTGAAAAGAGTTGCGACCAATGATTGAACCATTACCACCACCATGCTTAATTTCCTTTGCCTCATTATATATATCATTTGCTGATTTTGACTCACCACCAGAAAAAACTATTATTCTTTTTCCTGCAAAGCAAGATTTTCTGACATATTTAATCCTTTTAGATAAGGAATCAATATTTTCAACCTTTATTTTTTCTTTTTCTAAGTGGATAGTTGGAAGTTTTACTTTTATTATGTTTGCACCAAGCAAAGCTGCTACGTGTGCAGCGTAGGAAATAACGTCAACTGCTGTTTCACCTTCTTTGGAAATTCCTTCACCGCGTGGATAAGACCATAGTACTACTGCGAGTCCACAAGATTTAGCCTCAGATATGATTTCACAGGCTTCTTCTATCATATCAAAGCACTTAGCAGAACCAGGATATATGGTGAATCCAACAGCTGTACAGCCTAAACGCAGTGCATCTTTTACAGAAGCAGTGATTGCCTGATCGGAAGTTAAACTTTTAGAATGTAAAGAGTTCGAGCTATTGAGTTTTAGGATAAGTGGCAGCATTCCGGCATAAGTTGAAACACCAGCTTCAATCATACCAAGCGGGGCAGCGTATGCGTTGACTCCTGAATCAATTGCAAGTTGAAAATGATAATGCGGATCATAAGCATCAGGGTTAACTTCAAAGCTTTTGATTGGTCCATGCTCAAACCCTTGGTCTACAGGGAGAATTACTAATCTACCAGTTCCGCCAAGTTTTCCATGCATGAGAATACGAGTGAGGTTTGCTTTT---------------------------------------------------------------------------------------------------------------------------------------------------------------------------------------------------------------------------------------------------------------------------------------------------------------------------------------------------------------------------------------------------------------------------------------------------------------------------------------------------------------------------TTAAAACTAATGGAGTTTTTACTGCGTTCAGATATCTCTATGTTGGTTGTCATAATTAAAATTATATTAGTAAAGT
			TAAAACTTTATGCCTGTAGGTGCTTATAATACAATTATAATCTATGATTTGTAGTAATATATTAATAAATATCGCTTGTGAGCTTTCTTGATTTCATTAGGAAGTACGACATTATATTGACTGTTAGATACATTTTCTGTAAACAGTCTACCTTGGTTATAACTTATAATATATCCATGGGGGAACCAATTATTCTAGATATTGAATAAGATACTTTATATTTGGATATGTCAAAATGTACAAGATTCATATTCATATTTTTGCTAGCTGTTTTCATAAGTTCAGTTTTACCTATGCTTGTTGGTCTGTAAAGAGATAATTAGTTAGAGGTTTATTATAATTTTTCAGCTCGAATTTAGCATTTTTAATAAAATTAACAAGAGGTTCTATCGCTTACTCTTGACCAAAAATTATCTTCTCGAGATTCTCTTTTAGAGGTTTGACTTTTGTATGTTATCAAATTCAGATCTATAAAATATGTTTGTAATCCTAGTGATAATTTCTTGATATCTTTGCTGTTTGCAATTTTTCGTTTGTTTTCTTTTGTAAATTGTAATATGCCTATGCTTTATCAGATAATGTCTGCACCACTAATATATTTATATGAAAGTTTAATTGCAGCCTTAATGGCGTGTTTTGTATAATATACTCTCTTTCATAGTAGGACTTTGTACCGTTTAGTATTTTTATTGCCTCGTTAACAGAAGATTCTTTCATATTAATCTTTTGAAACCTTCTTACTAATGCTTTGTCCTTTTCAAAGCTGTTGTTGTATTCTCTGTATGTAGTTGTACCTATACGATGCAATATGTGTACAAGTTTAAATGGATTACCAGTAGCATCAAGAAAGTTACCACTTGTTGAATCTGCTTCAGTAATAGTATGTGTATTTCATCAATGAAAAGGATGCACCAGGTTTTGTCTCGATTGTTTTTATTATAGATTTTATTTTCTCTTTAAAGTTTCCTCTATAGGGAGTTCTTGCAAGGAATGAACCTAAATCTAAAGCATAAATTATGCTGGACTTCAGCGTATTGGAGGCACTACCTAATGCTAAATCTTTTTCAACTATCATAGTTTTACCAATATCTAGTCCCTGACATATAGAAAATTATTTTTTATGTCTTAGTAAGATTTCTATAGTACGTTCTAATTCATAACCACGAACGATAACATAGTCTATTTTTCTTACTTCTTCGCATAATCATTTAAATTTTTGCAATAACTTTGCAGAGCTTTTTCATTTTTATAATAGCTTATCTTTATTTACTATAGTAGAGATATCGTTATTTTTATCAAATTTTTCTTTATGATTAGTAGTGTGTTCATATATATCATTTGAACATTTTATATTAGATATATGATAAACTAAATTAGAATTCTTTGTATTTTGTTTCTGCAATAGATCCTCAGTATATAGATCTGTTTAGATAAATTTCTACTAGAACATTTACTATTTATTTTTTCTTTCTAGGCTACAAGCTTATATTACGACTATATGTATTTATGCGTTGAAATAATGAATCAGGCCTAGTTCTATTGATGATCATTTCAGAAGTATCTTCTAGAGGACCTGTTATGTTATTACCATAATAGCTATTAATTTTGACACTATATCTATATCTTGATAGAATATTGTTTATATTGATGCTTATCTTGATGGACATAATTTACAATCACATCTTTAGTTAATGCTAACAGTAAATGTTCTATTTGTGTGTACTTAAAATTGAAAATCAGAAGTAATTGGCAATATTCTATTTAAACTGCCTTTAAATTTTTATAAATCATCTTTTGCTTTAGAAAATGGGAACTTATATATAATTGATAGCATACAATTATTAAAAAAAAACTGAGTCCAGTTTATTGTAGATAAGCTTTTTGTAATATGTCACTTCTGTAGTGGTTTCGGTATGAAAGTTGTTTATTATTATGTTTGTAAGATACCATATATACTATACTACCTAATGTAGTACCTGTGATTTTCTAATAACACAACT
			GTTGTAATTACTTTGATAGCAGTGATTTTAGATACGATTCTCATTGTATCTAGTGTGTACCTGCAGCATCAAATAGTAATTAGGTCTATTTTATTCATTCCCTTGCAAAGGTTTCTAAAGACTGTTTTTGCGAGAAATTATACATTTTATTGTTTTTACTGCAAAATAGTTGCTGGGTGCTTTGTTTTTTTTGTTTCAATTTGTTATTTCTATTTGTGTGTGTTTTTTTGAAATGTGTTGAAGGTGAAGTTACTTTACTTGTGAACATCTATAAGCTCCTATTTACTAGTTGTTTTTGTTATGTGAAAATTAAAACGGATGATCGTGCAGCGATATTGTTTATAGTGAGTTATTCTTAAGTCCGCTTATCATTGCAGTTGATGGTTCAACATTGCTACTCACTTTTGATTGGAATGATTTGGTAAATATTACAATATGGTAACCTAAATCATCAATTATTGTTTTTAAAGTTAGGTTTAGATTTTGGTAGTAAGTTATAGTGGTAGTAGGTACTTCTGGTTTATCTTTTCTGTTTTTTATATATCGAACTGATTAGAGAAACTGAAAGATAATACACCTTGAAATGCTTCTTTGAAGTTATTTACATTACTATTATTCCAATTTTCTATGACCACTGGAAAGCAGATAACCTTTTGTATGTTTTCTACATATTTCTTTATTACTTGAAAATACTCTGCTTTTCCTACGATATTTTTGTTTACATTTTCCTGGTCTTGACTGAGATGCTTCTCACTGAAAGTCATAATAATTATAATTGTAGCAATTTTATTTTCATCTCAGTATAGTGAGATATATTAAGCAAATATATCTTTCAAGTTGATATACCATTTTGGTTTATTTTATTTAGATAACAGAAAATTAAGCTGTGCTTGTTTTCATATATTAATTTGCCTGCAATAACAGATATTCTTCTTACTTTCATTTTTTGATAGTAATTTAGCCATGTATAAAAGCAAATACTGAGCATCCAAGCAATTGGTACTGCGTGTAACAAGAGTTCTCTTGTTAATCATATTGCTACGTATATTTAATATGGTTTTGAAGTATTCTCTTCAAATTCTCATTCATTTCAAATAATTGTTTTTTCGGTTTGCTTAATTTTCTGTTCTGCATAAAATTTTTATGAAGTTCAGAAAATTCTATTGATTTCTATATATGAGTTTCTTGTATGTTTTATCATCTTAGCGAAACAAACTTACATAACATTAGTTAAAATTAATTTGCTCATAAAAATTAAGCAAAAGCTATTCAAAATAGTGCTAAACTTAGGTTGCTATGATAAGAACGGTTGACGTACTGCTACCACTTCCAATTGACCAGTTATTTTCATATGCAATTAAGGAAAATACTGAAATTTTAATTGGGGATTATGTAGTAGTGCCATTTGGCAAGAAACGCTTAATCGGCATAGTTTGGAAATATGGCGGCAAAGGCAATCGAGAATTGAAATTTATTGAGCAAAAGATTGATTTACCAAACATTAGACCAAAATTGATTGAATTTGCAGAGTGGGTTGCACGATATAATTTAATACCTATCGGTATGCTTGCCAAAATGATAATGGGGGGAGTGTTAAAGGTGGACCAAGTAAACAAATTGGTTTGTACTGAGCAGAAACAGGAAATAAGTAATATAAGCTGCCGATTAAGTGCCGAGCAGCAAATAGCTAGTGATAAAATAATAAGCAACTTGAATGGGTATTCAGTAACTTTACTTGATGGTGAAACCGGATCTGGAAAAACAGAAGTTTATCTCTCTGTAGTTGCACAATTGATTAAAAATTATAGTAGTCCATCTACCGTTCTAGGTGCTGCTCAGACTTTGTCATTTCAGTGTGCAGACGTTGGAATTCAGGAAAGAAAATTAGTGTCAAGTATGCAATTGTATGAATGTTATAATATAAGATTGCTTTCTAACAAAAATGATGTTACTTTAGTATCAAGACGATGTAATCTAGAAAGCTTCATTGTAAATGAGCA
			TGCTAGGATGACGTCAGAAAATGTTAAAATGATATCTGAAGAGCGTAATGCACAAGTTTTAATTCTTCTACCTGAAATTATTTTAATTTCGCAATTGATAAATCGTATCTGCGATCAAGTATCAAGAAATTTAGCTCAGTGGCATTCAGAGCTCACTCTAAAAACTCGTCGCAATAATTGGCTTAATGTAGCGAATGGAAATGTACAGGTAATTGTAGGGACGAGGTCAGCGCTTTTTTTGCCTTATAAGAATCTAAGATTAATTATTGTTGATGAAGAGCACGATTCATCTTTTAAACAAGAGCAAGGAACTATATACAATGCTCGAGATATGGCAATAGTCTTAGCTAAAATTGAAAATATTCCAATAATTTTATCGTCAGCAACTCCATTGCTTGAAACCATTCATCATGTTAAAAACGGTAATTATAATTATGTAAGGTTAGCTAAGCGTTTTGGTGATGCAGAATTGCCACTGATTAAAGTAGTAGACATGAGAAATAATAAGCAGTGGATTTCCAATCAGCTTTTTGAGGGCATAGAACGAGCCATAAAAAAAAATCAGCAAGTTATGCTTTTTTTAAATCGCCGAGGGTATGCTCAGCTTGCAGTTTGTAAAAAGTGCGGATACAAAATTTCCTGCTTAAATTGTTCTGTTTGGCTTACGTATTACAAAAAAAAGAATGTTCTTTTATGTTATCATTGCTCTTATCAATTAACCCTTCCAGAAAAATGTCCTAATTGCGAAAGTGAACAGCCATTGTTTCTTTATGGTGTAGGGATTGAAAGATTACTTGAGGAAACAGTAAAATTAATACCAAACGCAAAAACTGTGATCGTAAGTAGTGATCAGAAGTCAGTGAGTAATGTTATTGACTTAATATTGAAGGAAGAAGTGAATGTTATAATCGGTACACAGATAATTGCTAAGGGACACAATTTTCCTAAATTAACTTTAGTTGGGGTAATAAATGCAGATTTAAGTCTTGAGAATTCTGATCTAAGGGCAGCAGAAAAAATGTATCAGTTATTGCACCAAGTTGCAGGAAGATCTGGAAGGTTTAACGAAAAAGGAATGGTAATAGTGCAGACAAATAATCCTGAAAGTTTGATAATAAAAGCATTGCAGCATCAAAAAAGGGACTTATTTTATGAACTTGAACTTGAGTTGAGATCTAAAGCTCAAATGCCACCATTTAGCAGGTTGATAGCACTTATAGTTTGTGGTAAAGATCAGATTGCAACACAAAAAGCAGCAAGCAAAATAGCTAGCTTTTTGCATAATCAGTGTTTAACTATTGCTCCTTCTTTATTGCCATTTCAGTGTGTGATACCAGAACTTAGAAGAAAAGAATTTGAAATTCTTGGTCCATCGCCGGCAGCAGTAAATTTCTTAAATAAGAAGTATCGGTATAGGATCTTACTAAAGATACATAATAAACATTGTTTATCCGTACAAAAGAAGCTGAAATATTGGATTCAAAGCTGTAACTTAAATTTAAGTACCACAGTTATAGTAGATGTTGATCCTGTAAGTTTTTTTTAACAGATTTGTTACAAAATGTTGATCAAAATTGGATAATGTTTCGTTTACTCTGCAGTTAGTTCTATAATATTCATAGAAACTTCATAAGATATATTAATTTATTAGCTAAATTTTTGACTTTTAACAGAATTTATTATGTTATTGATGTAATCAGAATAAGGGTGCGTATGATTAAGTTAATTGTAAAAATTTGTTAAGCTAGTAACGAAAAAAATATTGGTTTAATAATAAACTTTATTGATAATGATGAAATAGAGTTTGTTACTTGTTACAGATTTTAATGGGTAAGTGGTTCACATGTAAGAAATACGTGCTATATTTTCAGCGCTTTATAACATGAAGATATCAAGAGAAGTGGTAGTACACAAAATGCTGCTTCATTTTATGTAAAATCCTGATGAATAACCCACTAGAAGATGTGATGAAGTATTTAAAATAAGCAGTAAATGGTTAT
			GTAAATGGCTTAATGAGGGAATTGGGATGAAGGATTTTATACTTACATAAACTTTCAGAATAAAAAGGGCTAAGTTCTATTGGGTTATTTAGCTCGAGGAAAAGCAAGAGCCACATTTGTGGTAGTATGGACAGACTAAGCTAAATCAGAAAAGAGAAAAGATGGATGTAGTGGTGGTTGATTGGTATTGTACTCAGTTTTTTCTTGGTGTTGGATTGGCTATATATTTCTTTAGTTAAGCTTATAAACAGGTTAAAACAATGGAATATGTTTGTTGCATGATTCTAAGTTTTTTCATAAGCATATAAAACCAAGTAATTTGGTGATGAAAGTTTTGCAAAAAGAACCCAGTGGCACGAAGACCTTGATGTAACATATGCTAATTACAATAAATTAAGTGCCTAAATAACTCGTTTTCTAAGTTCTGCAGTGTTCTCAACTCCCAATTAATTTTATCTACGGATACTAGAAAACTAATATAGATTTTTTCTACTCCTGTGATATTATAAGTCTGTAGTTATGAATAAGCAAATATGGATAAGTTGGCGTACGCGATTATAGAGCATGAGTATGACGTAGTGGTAGTAGGTGCAGGTGGAGCAGGACTCAGAACAGCACTTGAAATCGCTGCCACTAATTTTTCAGTTGCTTGCATCTCTAAAATCTTTCCTACGCGCAGTCATACAGTTGCAGCGCAGGGTGGAATCAGTGCAGCTTTAGGGAATATTGCTGAGGACGATTGGCGCTGGCATGCGTATGATACAATAAAAGGGTCAGATTGGCTTGGTGATCAAGATGCAATAGAATATATGTGTAAAAACGCTGCTAAGGCTGTTATTGAACTTGAAAATTTTGGTGTGCCTTTTTCTCGCACGGAAAAAGGCACAATATACCAGCGTTCTTTTGGAGGGATGACAACTCATTTTGGTAAAGGAAAATCAGCTCAGCGTACTTGTGCAGCAGCAGATAAAACTGGGCATGCAATTCTTCACACTCTATATCAGCAGTGTCTTAAGTTCAATGTTAAATTTTTTGTTGAATACTTTGTGATTGATTTAATCATGGACAATAAAACCGGAATGTGCTGTGGAGTTTTTGCCTGGTCACTATGTGATGGTACACTGCATAAATTTCGTGCACATGCGGTGGTGATAGCAACAGGTGGATATGGGCGTATTTACTTTTCTGCAACAAGTGCACACACCTGCACAGGTGATGGTAATGGTATGGTAGTGAGAGCCGGGTTGCCACTTGAAGATATGGAGTTTGTGCAATTTCATCCAACAGGAATATATGGCTCAGGATGCTTGATGACAGAAGGATGTCGAGGAGAAGGTGGGTACCTTATTAATTCTCAAGGTGAGAGATTCATGGAGCGCTACGCTTCTAAGGCAAAGGACTTAGCTTCTCGCGATGTGGTAAGTCGTGCAATAACAATTGAAATTAGAGAGGGAAGAGGAGTTGGACCAAAGAAAGATCACATATATTTAGTTATAGCACACCTTGATCCAGAAGTAATAAAACTGAGGCTTCCAGGAATTAGTGAAACCGCAAAGGCTTTTGCAGGAGTTGATGTTACCAAAGATCCAATACCGGTTATTCCAACTGTTCACTATAATATGGGTGGTATTCCAACTAATTATCATGGAGAAGTGATCACGTTGAAAAAAGGTAAGGAAGAAATAGTAGAAGGATTATTTGCAATTGGAGAAGCAGCATGTATTTCTGTACACGGTGCAAATCGACTTGGTTCTAACTCGCTTCTCGATCTTATAGTTTTTGGTAGAGCTGCAGCGCTAAGAGCAAAGGAAAAATTGAAGCTCAATACACCACATAGAAAATTGCACTCAGATTGTACAGATTGGATAGTAGATAGGTTCAATAAGATGAGATTTGCTTCTGGAGGGCTTAAAGTAGCGAAAATACGCAATAAAATGCAGAACACTATGCAAAGATATGCATCTATATTTCGCGTTGCTGAAGTTTTAGAAGAAGGTAAG
			AAAGCTATAAAAGAAGTAGCAAAAATGATGCTTGATATTGTAATTGAAGATCGCAGTATGATATGGAACAGCGATTTAGTTGAAGCACTAGAACTCGCTAATATGGTTCCACAAGCAGTTATTACTATGGAATGCGCAGCTAACCGCGAAGAAAGCAGAGGTGCTCATGCTCGTGAGGATTTTCCTAAGCGTGATGACAAGAATTGGATGAAGCACACTATGGCGTGGCTTGAAGAAGAGGAAGGCGAAATTAATGTGAAAATTGATTATAAAAAAGTTGCTGAAAAAACTTTGAGTGATGAGATTGACTTCATAGCGCCAGAAGAGAGGATTTATTAAATTGATTGTTGGATTCTAATAGTTCCTTGGTAAATTGGGATATTGATATGCCTTCTATTTTAAAACTAGGTGGGCTTTCAATATATTTTGACTGGTCTTGCAGTTCTTGCGTTTTTTGTTCTTCTAAACCATTAGGTATATTTTTTATTCTTTTGGAAGAATTATTGTATTGTGTATCATTTTTTGGTATCTTACCTTGAGGTATAATTTGTTTTTCTCCAGTAAATTTCCTTTTAGCTTTTTTAAATTTTTCGTAAATGTTTTCTAAATTGAAGCAGATGAGGTAACAGATTCCTATAGCTGCTATAGTAGATGATGTAGTAATTGTAATACTTCCCTGAGCAGCACTGAATACTACTGCACAGGTTAGAGCAGCAAATATAAGTGTTATTATTACTTTATAGGCAATATTGTTGACACGCTTCACAATATCACGTACTTTAAATTTCTTACCAAAATTAAGTTTTAAGTTAGTTCTCATGTTATCTGGAATAAGTAATTTACCCATTGACTTCTCTATTCCTTTTATAGTTTGATAATACTCTCTATTCCATAATAGTTTAGGCAATATTAATTGTTTTTGGTCAGCGCCATTTTGCAGTAATTTTACACAGAACTTGATTGTGTTATCACGATTTCTAGGATTGGGAAGATTATGTCTACTTTTTACTGCCTTGGAAATTAACGCTACTTGTATCGGTGTTTGTTTTTTACCATTACTAGCGTTTATAGCTTGACTTAGCTTATTCTCAGGTATATTTGTGCTTTTTACTACTAAATCCAAGCATACAACCTTTTGTTCTCCTTTAAGTGAAGCAATATAGTGTAGAGCATTCCTTTTATTACTATCTTTAACAGTGATGTCAGCACCATTTTCTAATAGTAGTTTTAAGGCTTTATATCTTTTAGTGTTCTCAAAACTTGTCAGTGAAGATTTTTCACTCTTTTTTTGTATGTACTGGAGTAGTTTATGAAAAGGTGTTTGCCCTTCTTGATTCTTTCTATTATTTATGGCATCGATAAATTGTTCTTTTTGACCTACTTTTAGTAATATATTGAGGAATTCGAGCTTTTGTTCTTTTTTCAATTTTGAAATTATTAAATGTAGGGCGTTGTTACCATTTATGTCTTTAAAGCTAACATCCAACCCTTTTTGTAACAATTCTTTAAAAAGTTTTTTATCGTAATTATTAATTGCTGAATGTAATAAATAATTACTATTAATATCTAAAATATTTATAGTGCGTATTATAATATCTTTAATTTTTTTTTCTATATCAGGTTTTTGCTCTGATTTAGGTTGTTTTATTAATTCTGTTGATTTTTCTAAGAAATTATGATAGTATACCTTTTGCTCTTCTTTTAAGCCTTGTAATTCTTCTATAAATAATTCTAAATTACTATAGTTGGTTTTATGTCTTAACAGTTTTGTGAAGAACTTAAGCGTGTTATTGTTACTCTGGATCATATTGGATTCATGTTTTTCTTCTGTTATCTTGTTGATTAATATCTCCTGAATAGGAGTCTTTCCATCATCTTTGCTACAAATGGACTGTACTGAGTTTTTTCTGCTAACCGTTTTAATTAGGGTACCTAGGAACTTAAGTTTCTGTTTCCTTTTTAAGAATGCAATGAAGTATAAAGTATTCTTTTCTTCCTTA
			TCTTTTAT---------------------------------------------------------------------------------------------------GTTGTTTGTTTCTACTTTATGATCATTTTCAATATCGCTGCCGTAGCCATTTTCTAGTTCACTATTTTCACTATTCCTGTGATTGTTTTGCTTGTGGGTAGCAGTACTATTAAAGCAATGTTTGCTATTGTAAGTAATTTCAGAAATTGCTTGTCTTATTTTCTCCTTTTTTATAGGGTCTAGTTCTTTCGATATTTTTCTATTTAATTCTAGAAGAAAGTTCCGGATATAGTATATATAATATTTTTCTTGTTCTCTAAGTGATTCTCTTAATCTAGTCAATACTTCAGGGCTAGCACCTTTTTTGATTAACCTTTTGCCCTTCTTGATAGTTCTATCTTGACTTCTTGGTTTTTCACGGTTGTACTCTTCTTTTTTTACCTTTCTCTCTATAGCAGTATATGATTGCTTGTCTTTTTTTTCCTGCTCTCGCCTTTCATTTTTATCTATGTATTCTTTTAATTTATTCGTATTAGTAATTAGTACATTTATGTCTATACCCATGTAAATCCTCAATATCAAAGCTATTTAGTTATCAGTACGGAAGCTTATTTTGTTGAAAATAATAACAAAAAGTTAAATTAAATTTTTAAATTAGCTAAATATTGTATGTATTATCAAAATAAGGTAGAAAAGTAGAAAATTAGTTTTTATTAGAAGATTTGTCATCGTAGCTATAAACTCCACTTTAATGTTCACTGCTATTTTAGCCTTTTAATCTTAAAAAAGAATGAACCTAGCTAAGGTGGGTTTCAAAATTACTTTAGCTTAAGTTGTTTTCAAAAAAGTCAAAAAGTGATAATTAAACTTTATTTTTGTGTGTATGAAAATGGTAGCTTTATGGTATATGTTATTTTCAAAAAGGTAAAGATAAGACTTTATCCATATAACTTATATTTTAATTTGATTGTGTTTTATTAAAAAAACTTTAAATTTAATGAATAATTAATATATGTAAACCTATGGCTGAAACTTGGAGTTTATTGCAAGTAGGGCAGAAGGAAAATTATAAAGTAGCATATACAAATGCTCGTATTATTGACCCAGAGACTAAACTTGATATAAAAGGCTCACTGCTAACTGAAGGGAGTAAAATAGTTGATTTTGGTGAATCATTGCTTTTAGATGGAATTCCAAGTGGAATTGACGAGATGGTAGACTGCGAAGGACTTGTTCTGATGCCAGGTCTTATTGATATTCATGTACATTTTCGTGAACCAGGCCAAGAGCATAAAGAAACTATATATACAGGCAGCAAATCTGCAGCTGCGGGAGGTGTGACAACTGTAGTTTGTCAGCCTAATACTGTTCCAGCAATAGATAGTGTTATTTTGGCTAAGTATTTGAAATGTAGAGCGCTTGAAACTTCACATGTGAACGTTGAATTCTATGCTAAAATTACCACTTCGGAGGAAAGATTAACTGAAATGGCACTTTTAAAAGAAGCAGGTGCAGTTGGATTTACTGACGATGGTATGCCAGTTATGAATCCAATGGTTATGAGACAAGCACTGCTTTATTCAAGTATGCTGAACGTTCCTATTGCTCAACATGCAGAAGATCTAAATTTATCGGCAGGTGGAGCGATCAATGCAGGTAAGATTTCTGAAGAATTGGGAGTAAAGGGAATCTTAAGTGCGTCAGAATCGATTATGGTAAGTCGTGATATACTGCTCATGAAAGATATGGAAAATGTGCACTATCACGTTTTGCATATCTCCTCAAAGGATTCGCTTGATGTGATTAAACGTGCAAAAGATTTAGGGTTAAATGTTACGTGTGAGGTGACTCCTCATCACTTCACTTTAACTGAGGATATAGTAAAACAACATGGAACAATCGCAAAAGTGAACCCTCCACTTCGTTCTGAAGGAGATCGTTTGGCTATGGTTG
			AAGGTTTAAAAACAGGTGTGATTGATTGTATTGCAACTGATCACGCACCTCATGATCGTGATTCTAAAGATCTACCGTTAGAAAACGCTGCATTTGGCATTGTGGGCCTTGAAACAATTCTTCCCCTTTCACTTGAACTTTATCACAGTGGGCAAATGAGTTTGTTTGATGTATTAGCAAAGCTTACATATAAGCCTGCGGATATAATACATGTACCACGCGGTCGTATACAAAAGAACCTCGCTGCAGACTTAATTTTAGTTGACCTGAATCACGAATGGGAAATTAAGATTGATAGTTTTGCTAGTAAATCAAAAAATTCTCCTTTTGATAAACGCAAGGTAAAAGGGTACACAGTGCGCACTATTGTATCCGGCAAAACCGTATATTCACATGAATGATTCTTTTCACAGAAAGCTTACTCATATAGCTATATAAAATTTTCATTTTTATGTTAATTTATAACTTTTTTGAGCTTGATAATTTTATTGTGAGTATTAAATGCTGTGTAAAAACACTGACTCTTTTCACTATATTTGATTAATTCTAAGGATTCCGTATACTTTCTTTCCATAGTTTTTGCTACTACTTATCCTTTACTTTTTTTAATCTTGCAACGATCCTTTTTCTACCAATAAAAACTAACAACTTAGCAAGTTCAGGACCTGTTTTTGTGCCTGTTAAAGCTAAACGAAGCTGCATAAATAAGTCTTTTGTTTTTGTATCCACTACCTTTCGAATAGCTTTAACCCATTCTGATAATGTGTTTTCATTACAATCACCTTGCGGCAATACATTGAGCGCAATTTTTATAGTCTCCTTATCAAAAATCACAGGTTCTATATCGGATTTGCATATTTGCCACCACTTTGCTACCTCCGAAAACTTCTCTATATTGCTTCTTATAAAATACCAAAACTCCGAAGAGTTTACTCTGATTTGATTTAGACGCTCTTTCACCGCTTTAAATGGCATCTGCTGCAGAGCTTTGCTATTTAGCTTATATACTTCACTCAGACTAAATCGGGTAGATGCTGAGCTAAATTTTTTAATGTCAAATGAGTCAATCAAAGATTGCATATCAACATGAGCCTTAATAGGATCTGATGTTCCAAGCTTTGCTAAATAGCTAACGAGCGTAATTGGTTCAATTTCATTTTTTTTGATAAGTCTGATGTCCAATCCACCTTTTCGCTTTGATATCTTGCTATCATTGAAATGTAGCAGAGAAAGGTGAGCAAACGTTGGAGCTTTTGTTTTTAATGCTAGTATTATTTGTATTTGCGCTACAGTGTTAGGTATATGATCTTCCCCACGTATGATATGGGTTATATTAAAATCAATATCATCGATGACAGAGGGTAGCATATATGTATAAATTCCGTCTTCTCTTCTTACTATAGGATCACTGATGTGACTAGTTGCAATATTTATTTTGCCTTTAATTTCATCGTCCCATTTAACGATTTTATTTCTATCCAACTTAAATCTAAAATATGGTTTTCGTCCTTCTTGCTCATAACTAGCTTTCTCCTGCTTAGTTAGAAATAGTGCACTTCTATCGTAAATGGGAGGAAGTCCACGTTTTAGTTGCAGTTTGCGTTTAATATCTAGCTCCTTTCTTGTTTCATAGCATGTATAAATATGCCCTTCTTTTACTAACTGCAAAAACACCTCGTTGTAGCGCTCAAAGCGCTCTGATTGCTTAAAATTTAAATCCCAATCTATATTAACCCATTGCAAGTCTTGTATGATGCTATTTATATACTTGATATCTGAACGCTGGAAGTCAGTATCATCAAAACGAAGCAGAAATTTTCCGTTTTGACTGCGTGTATACATCCAGCAGATAAGTGCGGTGCGAATATTCCCTACATGAAGATAGCCAGTTGGGCTTGGGGCGAATCTTGTTAGCATTTATGTCTCTAGCTTCTTTTAATTTTATATAAATATGCAACTAAAGCAAGAAAAGCAATTTAAGTTTATGTAAATACTTTGTT
			TACTAAAAGAGTTTAAGTAGCTAATAGAGATACGAAGCAAAACTATTTAACAGGCTTTGCCAGTCTTCTTATTGTGATAGTGAAGGTATTTCAATTATCTTTAACTTGTACAAGGTAAGTGATGGAAATATTACGTAGCTTGTGTCTTACGTTTAACTTTTTGTACTATATGTGCTTTATATCTTTATAAATTTTACCTAAATTTCTAGTTTTTGTCTATGCAGGCTGGGAATGTACTTATAAAGTGTTTAAGACTTTTCAAAAACGCCTATACTAAAAATAGATAGTGCTAAAGTTTCTCTTGTCTTTTTTTACTTAGTAGATTTCTTAGATATTAAGGCAATTCGTGTGCGGCCATTTGTTTTTACAATAAATGGTGTTATTTCAGCACGTGACGGTAAAATCTATATTTCTTTTTTCTGAATTTTAGTGTTGAGCTACTTAAATAGTAACTATAAATTCTGTTATCTAAATGCTTGACAAGTAACCTAGTTTTTAGTATAATTTTACTTATATGAAGGTTGTAGTGGAAATGATGTTGTGTGAGTATCAATATTGAAGTTGAGTTTTCATTGTGTAACCGCTTGTTAAATCTCTAGCGTTAGTTGCTTAGTGGTGGCTTTTTATGATGCCTTAAATAGCAGTGCTTACACGGTTGCACTTTCATATATCAGAGTATGTGCCAACTTGCAAGAAGTGTGAGATGAAAGGTTTGTATATCAAGACTTACGGCTGTCAGATGAATGTTTATGACTCCGTTTTAATGGAAAATATGATTAAGCCTTTGGGGTTCAACGTTGTTAGCGATGTAGGAAAAGCTGATTTGGTAATACTAAATACTTGTTACATTAGAGAAAAAGCGGTAGAAAAGCTTTATTCAGAGCTTGGGAAGATTTATTCATCGCGAAAGAATAAGGAAGTTATTATAGTAGTAGCTGGATGTGTAGCACAAGCAGAAGGAAAAGAAGTGTTCAGGAGAGCTCCGTTCGTGTATGCTGTTGTTGGTCCACAGAGTATTGCTACCTTACCAGAGCTGATAGTTAAGGCAAGTAGAGATAAAAACCATGTAGTAAACACTGATTTTCCTGAAATTGCAAAATTTGATAAATTGCCAGGTGAATGCTATGGTAATAGCCAAGGATCTTCCGCATTTCTTTCCATACAAGAGGGTTGTGATAAGTTTTGTACGTTTTGTGTAGTGCCTTATACTCGTGGGGTTGAATATTCACGACCAGCGAATGAAATATTTCGTGAAGCGCTGAAATTAGTTGCAAATGGAACGAAGGAAATCAATTTGCTCGGTCAAAATGTTAATGCTTATCGTGGAGAATTCGAAGGGGATGTGTGGGATTTAGGGAAATTGATTAGTCGTATCGCCAAGATTGAAAAGCTAGAAAGAATCCGCTATACGACTTCTCACCCAAGAGATATGCATGAATCCCTTTACTTGGCGCATGCAGAAGAACCAAAACTCATGCCATTTATTCACCTGCCTGTGCAGTCAGGTTCAAATAAAATATTGCGTGCAATGAATAGGAAGTATACTGTAGAGGAGTATTTAGAAATAATAAATAGGTTTCGCAAATTGAAACCTGAAATTGAATTTTCTTCTGATTTTATTATTGGTTTTCCTGGAGAGACTGAGAGAGATTTTGAGGAAACTATAAAGTTAGTGGAAAAAGTAGGGTATGCTCAAGCTTATAGCTTTAAATATAGTCCAAGACCAGGTACGCCAGGGGCAGAAAAGGAAGATCAAGTGCCAGAAGAAGTTAAAACAGAACGTCTTCTTTGTTTACGGAAGTTAATTAATAAGCAACAGCTTGAGTTTAACCAGAGCATGGTAGGTAAAGCTATACCTGTTTTATTTAGTGATAAAAAAGGTAAACACCAAAACCAAATTATTGGTAAAAGCCCATATATGCAATCAGTGTGTGTGAGTGATCCTGAAGGTAAATATAGAGATAAAATAGTAAATGTGAAAGTATTAGAAGCTTGGCAGA
			ATAGTTTATTAGGAATAAGTTTTAATGATTAGCTCTATTAGCCATTTGTTGGAAAATTATCCTTTTGCTTGAAGGATAAGTACTGCTCTAAAATAAGAGAGGTACTTTTTTTCGTTTACCTCTAGTCAATTATTTTTGGATACTATAGTAATTGTAATTCTTTGTTATGCCAATATATGAAGCTTCGTATAGGGTACTTTTAGGTTATCATTAATTTTTTTCTTTTGCGTTTATGATATGTTGCCTGGATTTCTCTGGAATTGTTGTTCTCATAAAAATGTAAATTATGAGTTGGATTTTTCGTGCCGATGCTTTTATTAGCATTATGAAATCCCTGATAAGATTGTCTTTTTGTTATTACTTTTAGGCATAGTTATTTTCTTAAATATATTTGGTATATTAATATTTATCAATAAATTAACTCTTATAGAGATATGATTTACATTTTTTTGGATTTGTAATTTTTTGCAAAGCTCTATACTCTTTAAGCTTTATTCGGTAAAGCGAGCATGAAGCATTATCCTGGTACAACTAGTAGTCCTAATTTTTCTTTATTAGAAAACGCAATCATAAAATTTTGGCAGGAGAACAAAATTTTTGAGAGATCGGTTGAAGAACGTTCTAAAGATAATTGTTTTGTTTTTTATGATGGACCTCCATTTGCAAATGGGCTCCCTCATTATGGACATTTACTTACTGGTTTTATAAAGGATGCATTTGCAAAATATCAAACTATGCTACAAAAGAGAGTTGAACGTAGATTTGGTTGGGATTGCCATGGGCTACCAGCTGAAATGGGTGCAGAAAAGGAACTTGGAATATCCGGCAGAACTGAAGTGGAAAAATTCGGTATTGAGAAATTCAATAACTATTGTCGTGCTTCTGTGATGAAATTTTCCTTAAAATGGAAGAAGTATATAAATAGGCAAGCAAGGTGGGTAGATTTTTATAATGGCTATAAAACCATGGATAAATCGTTTATGGAGTCAGTTATGTGGGCGTTTAAGCAGCTTTATGATAGAGGTTTAGTGTATGAATCAGTACGCGTTGTTCCATATAGCTGGGCATGTGAAACTCCATTATCTAATTTTGAAACAAGACTTGATAACTCTTACAAAGAAAGGACTAGCAAGGCTGTCACTGTTGCATTTGAGCTTTTGGAGAATCCACAGCAATTGAAGCAAAAATGTAAGTTGCTTGCTTGGACTACAACTCCTTGGACGTTACCAAGTAACTTAGCTTTAGCAATAGGGAAAGATATTGAATATTGTGCGGTATTAGTTCGTTCCTTAGTGTCATTCCAGGATGTGACACTGGAATCTACTTCTGAATTTCAGTGTCGAGGTGCTAAGACTATGGAAGACACTGGAATGACAATGAAGAGTAATAAAGGAAATTTAGTGAGTGATGAGATATATATCTTTGCTAAAAGCTACTTAGAAAGATTTATCGATTACTGTGAAAAAAATAATATTACATATAAAGACTGTAATATAAGGCTTAAAGCAAATGATCTTGTAGGTCTTTCTTATAAACCACTGTTTGATTACTTTAAGGGTACAAGAAATGCGTTTCGCATTTTTATTGCTGATTATGTTATAGGAGGAGATGGTACTGGTGTTGTGCACACTGCTCCTGGATTTGGTGAAGAAGACTTTTACCTTTGCCATGGTCATAATATTCCAGCCGTTTGTCCAATTGATGATAGTGGTAAATTTACTGTTGAAGTTCCAGATTTAGCTGGAGTTCATGTTTTTGATGCCAGCGATATGGTAATAAGGAAATTGAAGGAACAAGGAAACTGGTTCGAAACTGAGCAATATATTCACAATTATCCACACTGCTGGAGAACTGATACTCCTTTAATCTATCGTGCTATGCCCTCTTGGTATATTGCTGTGACAAAGT--------------------------------------------------------------------------------------------
			--------------------------------------------------------------------------------------------------------------------------------------------------------------------------------------TGATGATCCAACGAAAAAATCAGTTATGCGCCGTATATCCGACGTGTTTGACTGCTGGTTTGAGTCTGGCTCAATGCCGTTTGCACAAGTCCACTATCCGTTTGAAAATAAGAAATGGTTTAGAGATAATTTCCCTGCAGATTTTATAACTGAATATATAGCGCAAACAAGAGGGTGGTTCTATACGCTTTTTGTGTTGTCCACTGCTTTGTTTGACAGTGAACCATTTAAGAATTGCATATGTCACGGTGTAGTTCTGGATATAAAAGGACAGAAATTATCTAAGCGTTTAAATAATTATGTAGACCCAATGGAGGTTTTTGATAGGTATGGTTCTGATGCGCTGCGCTTTCTTATGCTGTCTAATTCCATTGTCTGTGGTGGTGATTTACTACTTGATAAAGAAGGAAACTTGATACGAGATGTCTTAAGGAACGTGATAAAACCTATTTGGAGTAGTTATCACTTCTTTACTATGTATGCGAATGCAGATGAAATTAAAGCTGAAGTTTGTAAAGATTATCAAAGTACTATCGATTGTTACATGATCTCTAAGTGTTTTGAAGCTATAGAAAGCATCCAAATTTCTATGAACAACTATAATTCTCAAGGAGCTTGCAAAGTTCTGATAGATTTTTTTGAAGTGCTAAATAACTGGTATATTCGTCGCAATCGTAGGCGTTTTTGGAAAAGTGGTCTAGATCAGAACAAAATTGATGCTTATAATGTCTTATATACGGTTTTTTATTATATATTAAAAGCCGCGGCTCCTTTATTGCCGTTTATAACAGAGACTATATGGCAGGGGCTTAAGTATAAAGAAACATCTGTTCATTTAGCTGATTTTCCACAGTTAGAAAAGTATGATAGTGAGTTTATTATCAAAATGGATTTGGTAAGAGAGGTGTGCAATGCTGCACTTTCTATCAGAAATACTTTTAATATGCGTATCAGGCAACCACTTAGCAGCATGACAATTTATCATCAATTTTTTTGTGGTTTTTTTGAAGATAATTATCAGGAGATGATAAAGGATGAGGTGAATATAAAAAGCTTAGAATTAGTAAACAGGCTTGAAGATATTGCATCATTAGAGTTAAAACTAAATTTCCCACTACTTGGAAAGAAGATCCCAAATAAAATCAAGAAGCTAGTTCAATATGTTAAAGAGGGAAAATGGAGGCAGATTGGAGATGAACAAGTATTTTTAGGGGATAAGTTAGAAAACTATGTTATAGGAAAAGGTGAGTATGAACTATTACTAAAAGTAAATAGAAAATATTCTGCTGTATTTGATAACAACAAAGGGGTTGTTGTCTTAAACACTGAACTAAATGATGAATTAATTCTAGAAGGACTTGCGAGAGATGTAGTGAGGCTTATTCAGGAAACTAGAAAACAAGCTGGTTTTCATATATCCGATAGAATTAGAGTAATAGTCAAAACAAAGGATGAGGGAATTAAAAAAGCGGTGGATACATGGAGTGGGTATATAAAAGAGCAAACTCTTGCCTCATCTTTAGAGGTTAGTGTAGAAATAGAAGCCGATTTCTATTTTAAGGAATATCAAAATTTAATAATTGGTGTCAGATTAAATTATTAAGTAGTTGAAAATTATCATTATTTATGCAACACTTAAGTTGCTTCAAATGAGGTTACGGTATGAATATAGCTGTTAAAGTTGATAACTTAAATGACTATAATTGCGGTAGTTTAGATAAAAAAGAGTCTGTTGTTACTTTAGGAGAGCAGGATAATTTGAAGAAGAAGGATAATGTTGTTGATTTTAGTATCCCGCTGAGTATATTTCATTATAAA
			GGTTATAACTCTGATTTTTTTACTTCCTGGTATAATGTATCAAGTGAAATATTCAAAGAAATAAGTAGTGCTTGCTCAGAAAAACGAATATTAAATTTAGCTTTGTCGGTTTTGATGCTTCCTTATGTTGCTTCTGTTGCATTAGTATTGGTCATGTATAACAGATTCAAGGTAGACGATAAAACACAGATCAGTTTTAGGAAGAATAAAACAAAAAAAAGTGAAATAGGTAAAAGTGTACCAAAGAGATTGGCATATGGTGTTCTTATTATGATAGTGATTCTTGTTAATATGGCTGCGCTTATGGCATTAATTATTCCTGCAATGTTCGCTTTAGCGACTTTTTATTTTTTAAATAGAGAATTATCTCATTCTTTGATTGCTGCTTTTAGAATAAGAATTGGGTTGTATCATAATAAGCACCGAAATATTAGAGTATCTTTTTATGAAACAAATCATGAGATAGAAGTTTTTAATCCGAACATTGCGTGGAATGTGGAGATTAAGTTCCCACCACAATTTGAACAGTTGCTTAAAGATTTATATGAAGATGAAAATAGTAATCTGTTTGTTACACAAGATGCAGGGCATAGTACTATACTGAAGCTGTCAGCCAATGTCCACTTAAAAAATGGTCTTGTGCGTTTGTATAGTGAGATTAGGAATGTGGTTGCGAAGTCAATTCAAGAATTTGCAAAGAATATTGAAAAACTGGTAAAACTGGAAAAAAAGGATATTACGTATGATAAGCTAAGAAAGTTGTTGAATGAGTTCAGATTGAAGGTGGTGGATAGTGTAGATTTTAAGTTGACAAGTTACTTAATACAGGATGCTTATAAAGTTGCCTTTATACAGGCAATCAAAATCGCACAAAGGGAAAGAGAAAAAAGAGGAGGGTTAAATATAGAAGAAAGACTGAGAGAAATATTAGTAGAACAGGAATTGAAGAGTCAAGGTAAGGAGTTACCGACTGAGAAAGAGATGATAATAAAGGATTTAAAAATATCAAATAACTTAAGAAATGGTGCACTTCCTTTGTTTAGAGCAAAGTGGAAACAGCGTGTGGCTGGTGGGATAATTGGTGTTTATAGTGAGATATATCCTCAGGAAACAAAAAAAGCTGTCTCTAAGGCTGGAAATTTGATTGCAGGGTTGAAAGAAAAAGGAGAACGAAAGTATTATGAGATAAAAGAGGAATTAAAGATGATGTACCCAAAGATATATAAAGCCTTGAGAAAGAATAGTAATTCAGTAAGCAATAACCTAAGAAAAAGACTTGAGGATATTTTTAAATTTGAACCTACTAATCAATACGTTTATCGAGAATTAATAAAATCGAAAATAAGAAAAGCTGAAGTTATATTAAATCAATCAGATTTAACAATGGATGTAAAGCAGGGTCTACTTAGTGAATTCTGTGACTTGAATATAAATATGTGTTCTTATCACAAAGTAAACCTTTTGGTAGAGAAAATGTATTCAGAAATAGCGAAATGTAAAACTCAAAGTTTATTTCAAGAGCAAGGGAAGAGTATAAGGGACATAGAAGATAATACTGGCGCATTCATGCTATTTGATGAAAAAGATGAAGAACTTTTAGTGAATAGGATAGTTTCTTATCGAGAAGAGATAGGAAAATATTTAACGCAACCTGTAGAATTGAAGAAAGTGATAGAAAAGCAGAATAAGAGTTTGGGTAGTGAGAAAAATAGTAAAGAGAAGGAATCTTTAAGTATAGAGTTAGTGGAGTTATGCTTGAAAAATAATCAAGAAATTCTAGAAACATTAGAACGATTAGGATTAGAGAAAGAGGGGTTATTGATAAATGAGAAAACAGAAAATGATTACAGGGAAGAACTAACGTCTCGCGAAAAAATAAGATTTGCAGTAATAGAAGACGATTTGTTTAAGGTATGTAAGCAAGAGGCTTTTAATGAAGAGGAAATCAAGAAGTTATTAGAAAGAGCAGAACTTGAATGCTGTTTGGCAGAAAAATGTAT
			CAAGTATCCTGTGATTAAAACAAAAGATAATATCAAACATTTTTGTCAGGCTTTATTGTCTCCTTTGATAGGTATTTTAATGGAAAGTATAGTAAATAATGTACCAAAAAATATATCGAAAGATTATAAAAATAATTTGTTAGATCAGGGTTGGAGTTGGGTATATAGAAAGGTGATAAAACCTGCGCAGATTGCTTTGAATTATAATAAGCTTGGGTTATCAGCTATCGGAGATAAAAATAGTGTAGAAGGAAAAGCG----------------------------------------------------------------------------------------GTAATGTATTTTCTGATGATGGAGAGACCTTTAAAAAAAACATATGGCCTCAAATAAAAGAGCATTTATGTAGTATGTGGAATAGATTTTTTAAGGATATTGAGTTTACACTGATTAATGAAGGTAAGAACATCTATCGAGAAGCAGAAGAGACGGTAAAAACTAAGTTGAGTGAACTTTGTAACATAGGAGTACAACAACAAGCTCTACCATATAATACACTATCTTGCTAAGTAGTTAGAAATAGCTATGATAATATCACTACTGCTATTACAGCTTGTTTGAGCAAGTTCAACATTTCCACCACAGTCTCTTCCAGTTATGGTAGATACTAACTCTTTTGCACTGATTTTATCAGTTAGGTCTTTACTTATTTTTACAATCAGAACTGTTTTATTGGGCTTCTTGTTTAGTGAGAAATTAGCAACTTCACTTGGCATTGTTTCAGTGTATGTCGCTGGAATGATGGAGGATTGTAAAAGTGTTTTGTTTTTTCCAGTTGCTGTAAAAGCTATTATTGTTTTTGGTTTTTGTTGTTGCAGGACAAATTCTCTTATTATGTTTACTGGAATGTCAGTAAAAGCATGACTTATAAAATATATCCCATTTATTTTAGTGCTTTTTATGTTTTCTACTTCTATGAGTTTTTTATAAAGGCTTTTTATTTTAGCTTTGGATTCTTTGTATTCTTGATTTAGAATATTTAGTCGGTTTATTATCTCACTTGTTGGCGCTTTTATGGATTTTGCAACTTTTTTTAAGTTAATTTCATTATTACGTACATAATTAATTGCCTCTTGGCCAGTTAAAGCTTCAATTCTTCTTATTCCAGATGCAATAGAACATTCTGTTACTATTTTAAACAAACCAATTTCTCCAGTGCGTTTCACGTGCGTTCCACCACATAATTCTTTCGAATCTCCAATGTTTACAACTCTAACCTGATTATTATATTTTTTGCCAAACAACGCAATAGCTCCTTCGTTCATTGCCTGATTTATGTTCTGAATTTTTGTAAATGTGGAGAGGTCTTCTCTTATTAAGGAGTTTATCATATCTTCTATTGAAAATAGCTGATTTTGAGTGATTTGAGTGTTATGACTAAAGTCGAATCTTAATCTATCTGATGCAGCTAAGGAGCCTTTTTGGGTAATTTGATCACCTAAGGTTTTTCTCAGTGCAAAGTGCAGAAGATGTGTGGCTGAGTGGTTTCTTCTCAAGCTTTGCCTTCTTCCTTTATCAATAGTTGCTGTAACTATGTCACCTTTACAAATTGAGCCAGATTTAACTATGCACCTGTGGAAATATAAGTCTTTAATTTTGTTGGTATTTTCTACTGTAACTATACCTTGAGTAATATAATTTGTAGTGCATGATTGGTTGTTTTTTTTTTGAATCTCAGTGTTTGACACTGGAATGGTAATAAGTAACTCTCCAATATCCCCTGCTTGTCCACCTGACTCGCCATAAAAAGGTGTTTTATCAAGTATGATAGTTACCTTTTCTCCTTTTTGTGCAGAATCAATAACTTTGTTTTCAGGGGAGATTATGGCTAGTACTTTTGCATCCTTTGCTTCATTAGAAGTATAACCAATGAATTCTGTTTTGTCAAATTTATTAATCAAATCAACCCATGTTTGCTTAACTGACTTT
			TCACTGGATTCTATCCATTTAACACGTGCCCTTTTTTTCTGTTCTTCCATTGCGTTATTAAAACCTTTTTGGTCGAAATTTATTTTTCTCTCTTTTAGAAGATCGAGTGTGATATCTAAAGGGAATCCATAAGTGTCATATAACTTAAACGCTGATTTTCCTGATAGAGTATCGCCTGGTTTTAAATCTGCAGTAAATTTTTCCAAAAGATTAATACCTTTTACTAAAGTATCTTTAAAGTTCTCTTCTTCTGATTTTAACGTCATTTCTATTAAGCTTTTAGCTCTGATTAACTCAGGGTAAACATCTCCCATATAAGCTGAGCTTGAACTATCTATTAACACCGGAAAAATGTGATGAAGAAGGGGGTTGTTATATCCAAGCTGGTGGATATAACGTGCAGCTCTCCTGATTAATCTGCGTAACACATAGTTTCTACCTTCACTTCCAGGAAGTATTCCTTCTGCAATTAGAAATGCAGCTGAACGAAGATGGTCTGCGATAATCTTATGAGCTACTTTATTTTTTATATTTCCACAATATTCTTGTGATTTACTTATTATAGCAGAAAATAGATCAATATCATAATTATCGTGAACGTTTTGCATCACAGCGGCTATTCTCTCAAGACCCATTCCAGTATCGATGCATTTTTTTTGCAATTTTTGTAAATTGCCTTCTTCATCCTTGTTAAATTCCATGAATACCAAATTCCAGATTTCAACAATTCTATCATCGTTTTGTAAGCTGGACTCTGCATGATCGTAAAAAATTTCAGAACATGGCCCACATGGGCCAGTATTGCCCATGCTCCAGAAATTATCGTCTGTTGTAATTCTTATGATTTTGTCATTTGAAAAACCGCTTATTTTATGCCAAATCTCATATGATTCATCATCAGTATGATAAATAGTTATGGATAATCTGCTTTTATCAAGAGATAGTTCTTCAGTAATAAATTTCCATGCGAGTTCTATTGCTGTTTCTTTGAAGTAATCACCAAAGCTGAAGTTCCCAAGCATTTCAAAGAATGTGTGATGTCTAGTTGTATAACCAACGTTTTCTAGATCATTATGTTTACCGCCAGCCCTTAGGCACTTTTGACTCGAAACAGCACGTTCTAATTCATTTTTTTGTAAATCGGTGAAGCAGTTTTTAAACTGTACCATACCAGCATTTGTGAACATGAGTGTTGGGTCATGCTCTAGAATTAAAGGAGAGGAAGGAATCTGCTTGTGATTATTATTTACAAAAAATTTTATAAACCTTTCCCTAATTTCGTTTAGCTTCATCGTTTTATTGAAGTTATTTATGAATAATAAGTTGTAATGAGGATAAAAATCAATGTATCGATCTATATTTAATATATATTATTTAGTGTAACAGAAATTATCTTTAGATAAAGATTTTAGTAAAAAGGTTGTACTTTCAGGTGGTTTATCTCTAGTATAAAAAGATGTTTGTTAATTTGAGTAATATTTTCATAAATTAATTTGGAGAGTATAAAATATCTATGAAATTATTACCAGGCAATGTAAGATAGATATGGACTAATGAAAGGTTAAATTGATTTAATCATTTAATTGTAAGCGATGAAGTAAAAATTAATTGTTTCTTTTATGTTTAGTATTTATGTAATTTTTCAAATTGAAGTAAGCGGGTAAGGATCATAAAAAATTTTATGATATTTAGTAATCCCAATAATCGATGATTAGTAAATTTTACAATAAATTGCCTAGCACTAATACTGGTTAAGTTAAGTAGTAAAGCATAGCCTATATCCTTAGTAGGAACAAAGAACGTTAAGCATGGTACTTATAGTAGTAAAGATTTAATACAATAAAAGAAGAGATAAGTGCTACTGAAAATATGCAAGGTAGCCAATGACCAATTGTGGAAAGTGTTAGAATTGATAATACAACAGCAAAGTCATCTTATTTTAATAAATTAGAAGAGTCCACTATTGAAGGAGTCAAGTATATGGTGCAGGCGGCTATTAG
			GGGAGTTAATGTTACTAATATTATAATAACAAAATTTTCTAATTTAAATCAACGGAAAGAGTCTATTGCTAGAAAGATTAACTGTGGAAATGTGTGAAAATAGAGTGAATATATCATATAGAATTAGCTTCTTTAAAACAGTAAGAGGTTTTACTTTGCATTGAATGAAATGAGCGAGGAAATTAGAGGTATAATGAAAGGAAAAAAGGTCTAATACTAATAAGAATTGCGGTTGAAAATGTAATAGATATTGTTTTTCATTTTAATAACTTTACATCAGGAATTATGCTAGTATCTAGATAATATGGATAAAATGTTACCTAAATTGCAGATTAACCGGTGGTTGCTGGAGTAATGGTAATAAAATTATTAAACACTAAGTGCTTATATTGAATGCCAGAGGTACTGGGAGTATTAGTAGCTACTATTATAGGTTTTTTAGAATATTAACTTGATATAGAAGTGGATAGGAGAAAAGATGGTTACAATGATAAAAAAGCATTGTGAGAGGAAAGAGATAAGGTGTTGACTGAAGAGTATAATTCTTTGCTTAATTGAAATGAGCATCGAGCTAGAAACACATAGGTCTTTTTGGCTTGATATTTAATCGATATATAAAAGCTACTATACTTATACTCTGTTTACAAATTTTATGAAGATATTAAATTAAAAAGATAAAGGATACAGTGATAGTTTAAGCAAGTTGAAGTGCATATGAAATCTATAGTATGTCCTTCAGGAGGATTTTGTTTACAAAGTAATCAATTTTATTCTATAAAATTACTATAGAATCTAAGCATTACTTTGAAACTTGGACGCTTTTAAACGAGAATAGGTTATAAGAGCACATTCTCTTGTTATTTTGATTTAATTAACTCACATTATTCATCATTTTTGATTAACTAATATAATTTGTTGCTAACTTTATGGAGAGGTTTTGTAATCTGATGAAAGTAATTGAAAAAGAAGTAATTCCTTAGTGTTTCTTTGCTGTATCTAGGGGATAATATTAAGTGTTAAGTTTTCTTTTAAATATCAATTTTTAAAAGTATTTTTATGTTTTTTAATATTTTAAGTAATCTGTAACGTCTGATATCATGTATCTTGATGGTTGAAGCCTTCTCTCTTGTATTCGCTAATCATGTTTTTTACTTTGAGTTGCGATCAAGTTCCTTTATTTCGACTTTCTTCGTATTATTCAGTATTTTTTTTATTCATATTGAAATCTGATATAATCTAGTGTCAGGCACGTTTACAACAACTATGTGCTTAACATCATGTTCATTTAGAACTTTAAGAGTAATATATTTCACCTCTTATTCTGTGTTTTCTTCTCTTTGGTATTGTATGAAAAATAAATATTTTTTTTGCTCTATTTTTCTAAATAATATCTCATTCCTGTATCTAATTGCTTAGCTAAGCGAAATTTGTAAAAAAAATAAGAATATTAGTTAAATTATATAATTTTTACAATTTCTGACATAAAACTTCTTTTTATGACTAAACCATCTATAAACTCAGCTTTGAGGTAAAGTTATTGCTGTAGAGTGAAACTACTTAATATGGTTATTAATATCTCTGTTTTATATAGATCGATATGTATTGCGTGTAATTTAAAACGTTGTAGTTCCTGAATTGTTAATAAGGTTTAATATAGGAGTAATAGATATAGAACAATTTTATGAGGTTATATTATATAGGGTATTGTTTTAGCATCTATTCCTATAAATATTCTTCTAGATAGGTTTACTTACAAGGTTTATTGGACCAGTTTGTATTAACATCTAGTTGAAACATTGAAAGACTTTGTAAATGTATGATCCGCAACATTCTTGTATGAAATGTATGCTACAGACAGCTATATTATATATAGCATTTAAAAATGTGTATTGATAGGTTTTGGCTTTTAGCATTTATTGTTTCTTTATATTTTGGCAGAGAACTTAATTAAGTACTGTAAGATAATAATTTTTATGCTATGATCATGGTATTTGTGTCTG
			TTTTGGATAGTTTCATCAATAGAATTGGTGAATGGTGTGATATTTATGCAGGTATCGTAATAATTTGGTTGATTCCCTAGATTGTGTTGCTTTTAGTATTATTAGAAATAGAAAAGAACCATAATATTTTCAGTTTGAGAAAAATGATTGAGGGTTGTAAAAGGTTATTATCAAGTGTAAAACTTACTGTGCCATTTTTATACTGAGTCTCTTTTCTGTTGCTTATATATCGTTTATCACTTATGGAATTTTTTTGGTTTATTTGGCACTATTTTGTGCCCTACATTAAGATACAAATAGTTTTAGGGGTGTTTCTTAAGTGTTGGTCTAATTGCAGGCGATGTTTTTCAAAAACTTGGAGCGAGATGGTGTAAGATTTTTATGGTATAAGCGGGATTACTATTGGATCTCTCTATTACTTTTTAACATTTAGTATAATTATATTCAATACTTATATTTAGTAGTATTACCTATGGTTGTTGTTCTGTGTATTGGTTATAAAGTTTATCAAATAGTGCCTTTGACATATTATTGGATCATTTCTATGAAATTAGAGGTATAAACTTCCTTCACAGTTTCATTTATTAAATTTTTTGTCATGACTATTTTTATCAACTCAACAAGCTGTATTTACAATGGTAAGTAATCAGTGTAGCTGTCTATGTTTTTCTCAGTAGTGCTGGAACTCATTTTTACTGCTTGTTTGTTGCCTTTAAAGGATAAGGTGTGATTAATTATAGATGTATAGGTAATTAATTTTCTCCTGCTAACCTTTCTGCTTCGTTACGTGAAATTAATGCTTCAATAAATTCATCTAGCTCGCCTTCTTTTATAATCTGCTCTAGCCGATGTGAAGTCAGATTAATTCTATGGTCTGTTATTCTTGATTGTGGAAAATTGTAAGTTCTTATACGTTCAGAACGATCTCCAGAACCAATTTGACTTTTTCTCATTGTTGATCTTTCTATCTTTTTTTTTTGCCTTTCAATTTCGTATAGCCTTGCTCTCAATACTTTAAACGCCTTTGCCTTATTTTTGTGCTGCGATTTTTCGTCTTGTTGTATTACAACTATTCCTGTTGGTAAATGAGTAACTCTTACTGCACTGTCAGTTGTGTTGACTGATTGTCCACCGGGGCCGCTAGACCTGTAAACGTCTATTCGTAAATCTTTCTCTTCTATTTTAAAATCGACTTCCTCAACTTCTGGTAATATTGCAACAGTAGCTGCTGAAGTGTGTAGCCTTCCTGAGGATTCAGTTTCTGGTACTCGCTGTACTCTGTGTACTCCTGATTCAAATTTCAGCCTTGCGAAGACTTCTGTTCCATTAACAAGTGCAGAAGCTTCCTTGTAGCCACCTATGCCTGTACTAGAAATGCTTATTGGTTCAAATTTCCAGTTTCTTTTTTCTGCATACTTTTGGTACATGCGGAATAACATCGCTGCAAATAACGCTGCTTCTTCTCCTCCTGTGCCTGCTCTAATTTCTAGTATTGCATTTCTTGAATCATCTTCATCTGTCGGTAGTAGTGCTAATTTTAGCTTAGCTTTTACTTTTGGTAATAATACTTTTTGTTTCTCGAGAAATTCTTCTTTTGCTAACTCTTTTATGTCATATTCACTGTTTTCATCTTTTAATATTTCCTTTAAATCTGAAATTTCTTTTTTCAGCGTGTTGTATTCATCAATTATTTTGATAATTGGTCTGAGTTCAGAATATTCTTTTGAGAAATTGATAAATTCTTTTTGACTTAAGTTGATAGGATTTCCTAATTTTCTTTCTATGTCATTAAACTTTTTCTTTAAATCTTGTAAATTGTTTTCTATGTCCATATAGCTTAAGTCTAATATTTTAACTACCTTAGTAAATAACATATACTTGAAATAAAAAATTTTTTACATCAAGCAATAACATTATAATATACATACTACCTTAGATATTTCTATAATAGTGCAAGAAAGATGACATCAAATAGCAATTTTATATTTGGAGCTTCAGAC
			ATAAAATCACTACCAGGTGAGTCAGTTCCGGAGATTGCGTTTGCCGGTAGATCAAATGTAGGGAAATCGAG---------------------------------------------------------------------------------------------------GTTTAGACTTGTTGATTTGCCAGGGTATGGCTATTCTTGTGCAAGCAAAGAAGAAACAATACAGTATCTGAACCTAAGTGAGTATTATTTAGCTCAAAGAAGAAGCCTAAAAAGAGTGTTTGTGTTGGTAGATAGTAAAGTAGGACTAAAAGAAATAGACAAAGACTTTATTTATTGGTTAATATACAACAATATTAACTTTGATATTGTGCTAACAAAAGTAGACAAAGTAAGTCAAAAAAATCTCGATGCAATTTTAGAAAGCACTCAAAAATGGGTTAATAATGAGAATGTATCAATTCATCAAATGAGCACCCGTGTTAAATGTAAAATAACCAAGGTAAGAGATGAATTTTTCAAGTTTACAAAATGAAAAGATGAAAAGCAGTGAATTTTCAAATGGTAAGATATCATTTAAACAAAAAACAGAAATATTGCTTGAAGTGCTATCTAATATACCCAACTTTGTAGGGGAAACTTTTGTCATCAGATGTGGTGGTGTGGTAATTTCAGATGAAACACTGTTTAGTACTTTTATACATAATATTGTCTTGCTGAAACAGCTTGGTATAAACCCAGTTATAGTTCATGACGGGGAGCGTGAAATTGATTCTGTGCTGAAAATCTTAGGCATAGGTAGTAAGTTTGTGAATAATATCAGACTTACGGACAAAGACACTATGAAAATTATTGAAATGGCGTTATGTGGTTCAGTTAATAAAAAAATTGTTCAGCACATAAATTCTGCTGGTGGTTCAGCTATTGGATTGTGTGGAAAAGATGGTAACCTGATAAGGGCTGAAAAAGTAAGCACTACCCTTAAAGAAAATGGGTCAGACAATATTGAAAGAATATTAGATATGGGATTTATTGGTATACCAATTGAGATTAATCCTGATATATTGTTTTTTATTGAGGAATCAGATTTTATACCGGTTATTGCACCTGTTGGTCATGGAAGAAGTGGAGAGACATATCACATCGATGCTGATAGTGCTGCAAGTGCGATAGCAATTGCAGTTTCTGCATCTAAAATGATAACCTTTAGTGATACAGAAGAAATAGATAAAATTGGTAGCAGGAGGATATCTATTAAAAATTTAAATACATCAATTAACTGTGGTAAAATTAGGGGAGAAAGGCTTATTGAAAAACTTATAGCGTGCACTAAAATGGTAGAAGAATGTGCTGGAACTGCGCATATAGTTGATGGTAGAATACCTAATGTTATGATTGATTTATTTACTGAGAATAATTCAAGTATATCGGTTATGAGTGATTTGTAGCTGAGCATTAATTACTGTGACATATTACTTTTATGGATATACAGTTTATATATTACGATTTAGCTTTTGGTGGATAGAGTGCAAAAAATTGAAGTAGAGATAAGGAAATTATTACATGGAGAGGGTTTGCCTCTTCCATGCTACACAACTGCGCAGAGTGCTGGTATGGATCTTTATGCAGCACTGGGTAATTTTGTGATTTTAAATCCGCTTGAAAGGTTGCTGATTCCAACTGGAATTGTAATTGCAATACCGAATGGTTTTGAGGGACAAATTCGCCCACGTTCTGGCCTTGCTGCGAAACATGGAATTACTGTCTTAAATTCTCCTGGTACTGTAGATTCTGATTATCGAGGTGAAGTTAAAGTTTGCTTAATTAATCTAAGCAACCAACCGTATGAAATAAGAAGGGGAGATAGGATTGCACAAATTCTTGTTACTCCTGTATCTTGGATAGTTTGGAATAATACAGAAGAGTTTTACATGGAAGAAACTGACCGAAATGCAAGCGGTTTTGGTTCAAGTGGTAGATAGTTTATGTAAG
			CGTTGTCTCTCAATCGGGTTTGACGTGAAAAATTTCTTGACTGAGGTAGTTTTTACATATAGTTTTAGTATATTAATGATTTATCAAAGAGGTTAATAATGTCAATTTTCAGGAATCATCGTGGTCAACTTCGCAAAATGAATGTAGCTCTTGTAGCACTTACTTCTCTATATGTTGTAGGTGCAACAGCAGCATTTTCAGCACCACATTGGGTATCTTCGACTTCAGCTTTAACTCCGCTTGCAACTTTCGCAGCTACACCACTTGGAATAGGTATATTAGCAACTGTTGCTGTTGCACTAATTGGTTTAGCAATGTATGCTATCAGTAAAAATAATAAAATATCTGAGTTGGAAGCTATGAAGTTTGTTGTTGATAGCGGTAATGTAAAGCTGCAAGTGACAAAGAAGGAGTTTGAGTATATAAAAAGAAATAATAAAAATAGAGATAAAGATGGAAGGATTGTAGAAGGTGAGTATCGTATAGATTTTGCTAACTCAGAGGGTAAGGAATGCTATGTTATTGTTACAAGCGAGAAGAGCCAAGAAATGGGTAATACTTTGCTCTTAAATATAAGTTCATTAAATATGAAAAGTAATGAAGGTAAATATGTAGCTCAAACTGACATGTCGAAGACATTAGGGTTAGATAGAGCGGGTGCTAAAGAGTTTAATACTTATTTGAACTCAGTTATCATTGGACAGACTGTAGATCAAGAACAAGCAAAGTAAGCAGTATAGCTAAGCAAGAAAGAGGTAGTCTTGATCTACCTCTTTTGTCTTTTTGGAGAGTTCTTGGGTTTTAACACTATGTGTGAATCGTACGGATATTGTAGTTTTTATTTATCAAGGTAGTGCTGTACAGATAACTAGTTTCTATCATTCAGAAAAAAAAGAAATATAAGTTTTAGGGTTGTGCACTAAAATAAATCTCTCTCAGGTTCTTAAATTGCAACTAAAAATGCTAAAAGTTTTACCAAATAGAAGAAAGGTAAAAAAATTTCTAGTGCTGATTTTGATTCTGTACTTCTCTGAGTTAATAGTAATAACTCCTTGCTAATATTTATTTAAGGTCGATTTGACTAAATATAGAGAAAGTTTAGAAGTATGAAGCTGTTGTAATTTTATGTAACCTGGGGAAATGCCTTAAGTTTTTACTGAATTTTGTTGTTAAATCTATAAATCGAAGGTAAGTTTCCGATCAAGGATAATCTTAGTGCTGTAGTAAGAAATTAATTAGATTTGTTGAGTAATTTCTTTGTTTTTGTAACATCATACCTAGTACACTGTAAATTATTATGTAAGAAGTCTATTAATAGCTTAAGTATGGAGAGTTAAAACACGTGACCTCTATTTTTTTTGTAATTCTTTTAGCATGTTAGATTCTAATCTTAATAAGGTACATTATGATTGCAAATATGAGTACTGTTTACTTTAGGGTATTAACATAATGAATATTAATATCTAAATTCATATAGTAAATGGTGTTTTTGCCTTTAATACATTGAATTGTCCAGATGAGGCTGTTGCAGAATCTAGGGATGTGTTAAGGTAGCATTAACATTAAGTTCAATTGTCTACTACTTATTTTCTAAAAGGATCACAATTAATCTTTTTTTCTAGATTTGCTGCTTAAAGAGAGCAAACATTATGGCTTAATGTTGTTATTAGACTACTTATTATTAATATATATTATTCCGATTGAAAAGTTTAGTTATATTATAATATTTATTTTAATAAATGAACTTGTCCTTAATGGTGAATTATTTCAGTTTTAGGGGTTTCCTAATGGTAGTTAATATAAAACAGAAAAACAAAAAAGTGATTTATCCATAGAAAAATGTAGTAGAGGTTGAATTGGTAAAGAATATTTTAGTTTTGGCTATAGAGAAGTTGATTGATATCGTATTAAGACCTTATAAAGGTGAGTAGGTAATTATGAGTCAATAATTTAAAATAAGCAGAAAAAAAGATCTATTTTGATATAGAGATATTAAAAGT
			CAAGTTATTGTAAAGAAAACGGTTGGAATTGCAGCAAGCAGATGGATACAATATACTTTTGTTGTTTAAACAATAAACAACCTCTACTAGAAAGTTGATTCTTGCCAAGCAGTTTATAGGTTTATTGATTAGCTTAGCTAAGCAGGAAATTATTGATATAAATATTATTTTCAGTATAATATAAGCTACAATGAGGCATTTAAAATAACCCTTCCATTTCGTGAACCTCAATCATTTGTATTCTATGTTAGTTGTTTGAAGCTAGGAGAGTTACTACCTTAAAGGCTAATATTCATATTACTTGCCTAGGACATTTTTAATCAATTGCTGCAATGAATTCATGTATATGTGGTTATTTAGGTGATTTGAGTAGATCATGCAATAAACTTTACGGCATGACAGAAATTGTAATGGCAAAAAAATGTCAAGAATGTTTCTTGATAAGAAAGAGATATATGTGTCAAAATGTTAGCCTGTCAGTATTTTGAACCTTACTCAAAAGGAGAGGGGTAATGATAATGTAAGAAAAAGAGTAATAAGCGGTGGAACATTGGATAAATTTACTAAGCTAGATCAAGTAGAAAGTTAAGATTTAAAATACGTGCAAAGAGGACTATGTTTCTAATCGGGGTTGCATATGCGTATGAAGGTGATAAGAACCATTCAAGTTTTAAGAAAAGTGGAGAGATGAGAAGAGCACATATCCGCTAAGGTGCTAACTATAGGGATAGAGCATATTAGTAAATGGACCTATTTGATGAGGCCTTGAAAATTATGTATGTTACTTTTAGATAAATTGAAATATTCTATTTAGAGAGTAAAGTTATGGCATTTTAAAAAATTCTAAATATAGATGCAAGAGATAGTGTTTTTGTGCTATTTTAGAAGGATATAAACAAGCTGAAGTTACTGGGAAATTTTAGATGCTGTTGGGTGGTCTTAATGACTGTACTAGAAGAAAGGGTAAATGAAAACAGCTACAAGTTGTTGATATGAATTGTAGCAGTTTTATATAGTTGCTTATTTTTTAAGTCTAGTTTATGTAACTTCTGTTACTATGGAGCAGCATTAACTTATGTTGGTATGATAATAGCTGAAGGTAAAGGATTATATGCACTCGCAGTGACTATCTGATATTTACTACTGGTTCTCTGTTAGTTGCTACATAGTTGTACCTACTGTAAACTTTATATATAAACTATAGTAAAGTAAGCCAAATTGGAGAGGTAAAAGAGACTGTACTTAATGATTATGAAAAAGATGATCAAAGCAATCCTAAGTTAATAGGTGGAGAAATTGGGATAGTTAAAAAGCGTAGTTTAATGAGAAAAAGAGATAAGTCTCTTTCCCTTTTTTAATATTTTCTAGTTTTTATATCAATTAGGTAATACATTTGATAGTTACCGCTGATAATTGATGATACTTATAATGTAAGAATAAGTAAATCTTGTTTACTGTTTATAGAAGTGAAAAGTGTTTGCATGTTGTTAAAAAAACAGTAACTTATTATTGAGTAAATTTGCTAAATTTGGAAATGTAAATGTCTATTAACTTCAGTTTACCGGAGTTGCCTGTTCTATATCCAAGAATTACTGTTATAGGTGTTGGTGGTGCTGGTGGAAATGCCGTGAATAATATGATTCAATCTAATTTGCAGGGAGTAAATTTTGTTGTAGCAAATACTGATGCTCAGGCGCTGGAAAAGTCATTGTGCGATAAAAAAATTCAGTTAGGTATTAACCTAACTAAGGGACTTGGTGCTGGTGCTTTGCCTGATATTGGTAAAGGTGCGGCAGAAGAATCAATTGAAGAAATTATGGAACATATAAAAGATAGTCATATGCTCTTTATTACAGCAGGAATGGGTGGTGGTACTGGTACAGGTGCAGCACCAGTGATTGCGAAAGCGGCAAGGGAAGCAAGAGCTGCGGTTAAAGATAAAATGTTAAAAGAGAAAAAGATATTGACTGTTGGGGTTGTAACCAAGCCATTTGACTTTG
			AAGGTGTACGTCGTATGCGCATTGCAGAACTCGGACTTGAAGAATTGCAAAAATATGTAGATACACTAATTGTTATTCCAAACCAAAACTTATTTAGAATTGCCAATGAAAAAACTACATTTGCCGATGCGTTTAGACTTGCTGATAATGTTCTGCATATTGGCATCAGAGGAGTAACTGACTTAATGGTTATGCCAGGACTCATTAATCTTGACTTTGCTGATATAGGAACAGTGATGAACGAAATGGGTAAAGCAATGATTGGTACCGGAGAAGCAGAGGGGGAAGATAGAGCAGTTACCGCTGCAGAGGCTGCAATATCTAATCCATTGCTCGATAATATGTCAATGAAAGGTGCACAGGGAATATTAATTAATATTACTGGTGGTGAGGACATGACTCTATTTGAAGTTGATGCTGCGGCGAATAGAGTGCGTGAAGAGGTAGATGAAGACGCAAATATAATATTTGGTGCTACTTTTGATCAGGCAATGGAAGGTAAAGTTAGAGTTTCTGTTCTTGCAACTGGTATTGATAATAGTAGTAATATCCGTGATGGCAGAGCAGAAACTTCGTCTGTCAGTCAAACTAAGATTTCAAAGGAAGAAAAATTCAAGTGGTCTTATAGTCAAGCTTCAGTACTGAAGACAAAGCCAGCTGAGCAAGTAAGTGAAAGAGTAAAATGGAGTAATAATATTTATGATATACCAGCTTATTTAAGAAGAAAAAAATAATGTAGTTTTTGATACTTAACTGAGAGCTAAGTGAATTTATGGTAAAATGAAAAGAAAAGAATAGCAAATAGGGTAGGTAGCTATTAAGCTCAAAAGTTGTATAAGAAATATGTAGCGAGGGGATTTTGCATCTTTTATCATGCAAGTAAAGAAAGGTGGTATTTGGAATAGTTGAAGTCTTCAAGGAATGTTATCATGTTACCGATCTTTTCAAGTTTTTAGGTAATCAAGTGATGTTGAGTGATATAAAAAAATTACTTTTGAAAAATGTGGTCATGTTAGAACAATCATGTTTATCAGTTTTTCCAGTCTCATAGAAGATGGATGGAAGGATGAGTAAATGTTAGAAGTAAATATTCTTGATGAGAGATGGTATAGCGTTACAGATGATCCAAAGCGATTTGTATTAAGCGTTATGAGTGTTTCTCTGCAAAAATTGGAGATAGACCACTATAAGCCAAGTATATCAGTAGTTCTTGCTGATGATAATTTACTACATCAACTTAATTTAAAATTTAGAAAAATAGATAAACCAACTAATGTGTTATCGTTTCGGTATGAGCAACTATCTAATAAGTGTGATCTAGGTGATGTAGCGATTTCAATAGACACAATACAAAAAGAGTCGAATGAATACAATATATCTACCATAGCTCATGTTGCACATATGTTAGTACATGGGTTATTACATTTACTTGGTTACGATCACCAAAAAGAAGATGAAGAAGTTATAATGAAAAGCTGGGAAAGCAGTATTTTGACCTCTTTTAGCTGCAATTACTTATCTAATTTAGAGGTAATTGAATAAAAGTATAGTAGATAATAATAAAATATGTTATTTACAAAATAGAAGCTATTTTAGAAATAGCCATAGATAATAAAAAGTAAACATATGGTCCAGTTTTTTTTGCCAAAGAATTCTAAAATTAATGGAAAGGGTAAAGTTTATCCTGCTCCTGCTAAGGCAAAAAACGTTAGAAGATTTCAAATTTACCGTTGGTCAGCTGATGATGGGAAAAATCCTAGAATAGACACATTTTTTGTTGATATGGATAATTGTGGCTCTATGGTGCTTGATGCTTTGATAAAGATAAAGGATGAAATAGATTCGACCTTAACTTTCAGGCGTTCTTGTAGAGAAGGAATATGTGGATCTTGTGCGATGAATATTGGTGGAACCAATACTCTTGCATGTATTAAGTCTATATTTGATATAAAAGGTGACGTGAAGGTATATCCATTACCTCATATGTATGTGATAAAAGA
			CTTAGTTTCAGACTTGAGCCAATTTTATGAGCAATATAAGTCAATTAATCCTTGGTTACAAGCAGATAAGCCTGGTTTATTAAATAAGGAATATTCGCAGTCTCCTGAAGATAGAAGAAAACTTGATGGACTTTCTGATTGTATATTATGTGCCTGTTGTTCAACTAGTTGTCCGAACTACTGGTGGAACAGTAATAAATTTTTAGGACCTGCAATACTGTTGCAGGCTTATAGGTGGATTGCTGATAGTCGTGATAATAAGAAAGATGAGAGGCTTGATGCCTTAAATGACCCATTTAGGTTATATTGCTGTCATACAATAATGAATTGTACAAAAACCTGTCCTAAGGGGCTTAATCCAGCAAGAGCAATAGTAGAAATAAAGCAGCTTATGTTAAAGAGGGGAGGAGTTTGAATGTTACCTCTTGCACTCCTCGTATGAGAAGAGTAGACCTTCCGAAGCATAAGGTATTATTAATGTTCTAAATGCTTTTCCATTTGTGAGGTTGATTGTACTATTATATGGTGTAAGTAATTTTTTGAATAACTCATGCCTTTGGTTACTAATAGCTTGAAAATCCTCTTGTTTTAGAAGTTTTTTAGATTCGAATAAGTAAAACATGACTTCATGATAAGTGGGATAAGATGCCAAGAGCTTTATGTCAAATTGAAAACTTTTTATAAAAGCATTATTAAAAAACTTTAGTTTTTGATTCCTACCGTATATCGTGATAGCAATTGGTAATTCCTCAAGTAAATTTTTCTGTGCTGCTAAGTAGCTATCTAATCTAACGTATAACTCTTCTGTATCACTAACATCTTTTCCATATATTACTATGCTACCGGAGTTTCGTATTGGAATCTTAATAAAATCAAAAACCTTGCGTTCATTTTTGTAAGTTATTACATGTTTTCCTGATTTCAGGCTTTGAGCGCTGTTAGTAACAGTCAATCTTTGAGAGTTATTTATGTATTTATCGTAAAAAGAGTTATAAAACTTTATCTTTTTATTTTCATTATATTTGAGTATCGGAAATGGTAGAGAGTTGAAAATATTTCTGTAGCTTTCTATTTTTTGTTTAAGTTTGTTATTTTCTAATTCAAGTTCAGTAGCTTGTATCTTATAGTCTGAGATGTTTCTTATCCACAGCAACACGCCGATTACAGTATTAGAATTATCTATTATGCTTCTGCCATAGCAGATACAGTAAATCTCGCCATCTTTTGATTTTAAATCCAGAGTAAAGGATTTATTTATTTTTTTTGCCTCAGTAAAATTTTTAATTAAACTTTCTGATTGCTCAAAAAAGTTTACAAATTCATTGAATGAGTAAAAAACGGTGTTGAGCAAGATCAGTAAGTTAGGGGAAAACTTTTCTATACGTTTTTTTGCATCCCAGATATAAAACCCATCGTCTACAGTATCAATTAGATTGTTTATTATAATATTTTGATGTTGTAAGCTCTTAATTTTATTATCTACTTTCAACTTAGAATAAGAGAGAAAGAATAGTATTAAAATTAATAATAAAACTACTTCATACAGAAAAAACATATTACCTTTAAAAACGGACGTAAAAATTTGTAACTGCTCAATAAAGGTATGTATAAGTTATGCTGAAGAAGTATACAAGTAAAGATTGCCTAATATCTGAAAGCCCAATCTTTTATAAAGATTGACAGAAGGTTTCATACAGTGTGCTACTATGTATTTACATTTAAGCTGCTGGATTATTTTGATTCTTTCTAAAACCATTTGGGTACCTATTCCACGATTTCTATGAATTGGTAAAACTCCATCACTATAAAAACCGGCTACGCTATCTTGAATATAAAAGCCACATGTTCCGACAACTTCATTATTTAGTGTTACGAGAAAAAACCTTAATCTTGAGTTTTTATCATTGTAGCTTGATAAGCCGCGGAAAAATGTACTGACGATTCCAACATTATGATGAAAGATTTTAGAGGTACATAAATCTAATTGTTCTAAGAGATTG
			CTACTATTTACAACATTCAACCTTAAATTTGGAACAATGTCAGCAGACAGGAGATAATTTTTCATATTAATTAAAACTTTTTTTGGTGTACTAACGTGTTTTATCTCACTTTTTTCTAGAACATTATTTGTCTTTGTGTGTGGATTCATTACCCATGTTGCTTCTATATTCCTTGCTCTAAGATAATCTAAAGTTTTTTGTATAGAAAGTTCAGTACATTGATCCTCACAGAATACAAAATTAAATAATGATTGCTTGGTTCCATTTATTATAAACCCGATGTTATCAAATTCATTGTGTACTTCCCACCGAGATAAATTTGCTGCGTGCAGTATATAATCCTTTAGATTTTGAGTAACCAGACTTGAATAATAGATTTCCTTATCCTGCATATACAGATAATAAACAATAAAAAGCTTCTATAAAAACACAGGCTAAAATTGCAGCTATAATATCATCCAGCATAATGCCTAAGGGACACTTGATATTTTTATCAATCAGATTTATAGGCCATGTTTTTATTATATCAAAAAACCTAAAAGAAAAAAAGCATAACATCAATAAAAGGCTATTAATTTCTTGGTTTAGCGGCACCGAAATTAAAAATATTGTCAATAGTTGGCCAACTACTTCATCAATCACTATCTCTTTTGGGTCGTGTAGAGTTTGGTAGTGTTTTGTGTAGTTACTTATGGACCATAATCCAATTAAGAACAGAGAAATAATAGTTACTGTACCTAAAATTCTGTTACTTAGTACTATAGGAACAATTGGATAAGAAGCTAAGCTGCCTACAGTACCTGGCATTTTTTTTACTGTGCCAGATAACCACCATGTTGATATCAATTTATGAAAAATTTTCATAATACACCAAAGCAAAAGATTAACTTAGAAAAACAGAAACAGTATTCTCTATAGGAGCATTTTCATATAATAGTCTATAAACAGCTTCACATATAGACATTTTTATCTTTAGCTTTTTTGCTAAATAAAATACAGATTGAGCAGTACTAAGACCTTCAATCACTGATTTACCTTCTAATAAAATTTGCTGGATATTAAAACTATTATTGCTACTACCTATTTTGAATCCAAAGAATAGATTTCTTGAATTTAAGGATGTGCATGTCATAATTAGATCACCTAAACATGCTGGTCCAAGTAATGTATCTGTGTCTATATTACTATTATTGATTTTTGCTAGATAAACAGTTTGAATTTCATTCATACTTTTTGCTATTAATGCTGCATGAGCATTGTATCCAAGTTTCTTACCCAAAATGATCCCACATGCTATAGCAAAAACATTCTTTAATGCTGCACAAATCTGTACTCCTATAACATCACTACTAAAATATAATTTAATATTTTCTTGTTGTAGCTCTAACATCAGCCTTGACCCTAGTGTATCATTTTGACACGCAAGAACCATTGAATAGGGTAATTTTTTTGCGACTTCTATAGCAAAGCTAGGGCCTGAAAAAATAGCAACAGGATTATTAGGTAGAACTTCATTTACTATTTCACTCGGTAGTTTTAATGTAGATCTTTCTATTCCTTTACAGGCTAAAATTATTGCTACGTCTTTCTTTAATCCACAATTACGTAATTGCTGACATACCTGTCTTAAAGACTGGACGGGAACAGCAAGGATTATTGTTGAAGCATTAATTGTTTCTTCAATGGCTGACTTTACTAACACATTGCCAGAAATTTGATAACCAGGTAACTTGTCACTTTCTCTTGTTCTATTGATTAATTCAAATGTAGTTCTATTACGGACCCACAGAATTACATTCTGCCTATCACTCAGTGAAATTGCAATTGCTGTACCCCATGCACCAGCACCTAAAATCGATATTGTCACACAATGCCCCTGAAAATTATTATTCTACTCTAAGATGGCATAGTAGGTAAATTAAAAATATGACATAGATATATAGAATAGTTAAATATTTATTAACTTAAGTACTCTTTCAATGATAATGGTTTTAATTCAA
			TATTTACTGAAAATAATATTGTTCTTATGATATATAATATATCTATTATATTTTAGATCTGTTTATATAATTTTGGAATGGTATGTCCATTATAGTAGTTTTGACCATTTATTAATAAAAGTTTGATTTGTTACTTTCCTTAGTTATATATATTGCTAAAATTATAAATTACTTACGGGGTATAAAATATGCGTATATTATTAATTGAAGATGATCAAGTAAGTGCAAAGACTGTAGTTAATGCTTTAACTTCTGATGGACACTTTTGTGATGTTGTAACTTCTGCGCAAGACTACAACAATAATATAGTTTCCTCGAATGGGGATCATTATGACCTAGTTATTTTAGATATACACTTGCCCGGTGATATTGATGGATATGATATATTGTTAAGGTTAAGAAGTGCAAAAATTAAAGTTCCTGTCTTGATACTTTCATGTATATCTGCTGTTAATCAAAAAGCTAAAGGACTAGGATATGGTGCTGATGATTACTTAACTAAGCCATTCCACAAAAGTGAGCTACTAGCTCGAATAAAGGCAATAGTCCGTCGTACTAAAGGACATCCTGAATCGGTGATAAAGATTGGTAACATAAATATTAATTTTGATCATAGAGTTGTTGAGGTGAAAGGTAAGACGGTTCACCTGACTAACAAAGAATATTCTATGATAGAGTTACTAGCGTTGCGTAAAGGCACTGTACTAACAAAAGAAATGTTTTTAAATCATCTTTATAATGGTTTAGATGAGCCTTCAGATAATAAGATAGTTGATGTTTTTATGTGTAAGTTACGTAAGAAACTTGAAAGTGCGAATGATGGAAAAAGCCATATAGAAACTGTTTGGGGCAGAGGATATGTCTTAAAAGAATATCTTGATGATGAAGAATATACTAATATTAGTAGTAGGGAAAATAGTAATGGCTATCAAGCAGAATAAATAAAGGACAACATATAAAATGCTTATTATTTAGGCTATCTTACTGATACTTATGTAAGTGCCTAGGTGAAATATAAGCCGAGTTCTGTTTATGTAGCTATTTATCTGGAGTAAATGTTACCATTTACTGCATGCGATTTACCCGAGTAGACATGAGGAAAAGCATAAAACCTACTCTTATTTAATCTTGCTCCTAGTGTTGGTTACTCAACTACCAATGTTGCCATTGGTATGGTATGCTCTTACCACACCTTTTCATCCTTACCTAAAAATCTTAGGCGGTAATTTTCTGTAGCCCTGAACTGAAGTCACCTCCGGCGGGTATTACCCGTCACTATTTTTCCTTGAAGCCCGGACTTTCCTCTGCTGTATTTATCATACAACAGCAGCTACTTATTTCACCCAGAAATTAGATTTTAACATAAAAATCATAGAATTAAAATAATTTCCATTATTGGTCAATGATCTGCATATCAAACATTAAACTACAACTAGAGATAATACTCTGATATACATTGTGCATTGCTATTCTAAGATAATCCACTATCTCTTAAACTTTGAACTTCTTAATCTCTATTTAAGGTGATAGTA-----------------------------------------------------------------------------------------------TTAGGGTATGGTAAGTTAATTAAGTTACGGAGAAGAGGTAGTTTGAGGGAATAAAGCCGTGGTAAACAAATGCAGGAGTTGTTAACTTTTTATTTTAGTACTTGGGCGTAGTAAATATTTGTTTGTGTGGTCTTTTCTAGGTTTGCTGTTGGTGAATTAGTTAACTTTATAGTAACCACTTAATTATCTATTAAGTAGGAGTTGTTTTATCAGCGTCTGCAGTAACTGTGGTAGATTTGAAGTAGCATTTGCTTACTAGTTTTTACTATCATGAGTACTATGCTTGTTAATAATTTTATTAATTTTTGTTGTATCAGTGGTTAGTACCTTTTTAAAGAGTTTAATTTTGATCTATTTTTAACAAAACTTATTA
			AATGTAATTTTCCTTAAATAATGAAACTATGCGATCCAAGAGTTTTAGTCTATCACTTGGAGAATTGAGAAAAATATAATACATTTGTGAAATCAGCCATATTATATTGGGTCTTCTATAAAGAAATGAATAGCTTGATTATATTTTCCCATCAATTTATATTAATTTCTTATTAAAATTCTTTGCGATACTAATTGAGTTAAAATCAACTCTGTTAAAAAAACATAGTGTATTGCTCAGTCTTTATTGGTGGGTCTGTTTTGCATCTCACTGGCTTTTACTTTTTTATTTCATTGTTTTTGTAAGTAACAAGATTATTTTAAGTATATTGGCTTTGCCAATACCATTTTTTTACTAAAGACCCCAACTTGGTTATTACTAAACCCAGTTTGAAACTTAAGTGGTTATGAAGATTGTATAATTCCAACTTCTCTTTTTCTATATAAAAATTGGTAACCATTAACCTAAATAGTTTTTTAATTTATATTTTTTTGACTTCCTCTAGAACTTCATTGACATGTCCGCTAACTTTTACGTTTTTCCAGATCTTTACTATTTTACCTTTTTTATTTATTAAAAAAGTAGTGCGTTCTATCCCCATATACTTCTTGCCGAATATGCTCTTTTCTGCCCAAACACCATATTTTTCTAATATTTCGACATTTTCATCAGAAACTAAATAAAATGGCAGTGAATATTTTACTTTGAAATTTGCATGGCATTTAACACTATCTTTTGATACACCGATTATCACTGTGTGAAGGGAGGAAAAATCATTTATTTTATCTCTAAAATCTTTTGCCTCTATGGTACAACCTGGAGTATCGTCTTTAGGGTAGAAATAAAGAACTACATTTCTTTTATTAAAAAAAACACTTAGTGATAAATTTTTGCCAGAATCTGTTGGTAAGCTAAAATCCGGTGCATTATTTCCTACTGTTAACCCCATATCTCACTCTTTTAATGATACTTATGGTAGTGTATTATAGTTAGAGTTTTCAAGAACTTTAAGTAGAAGTCAATTGAATTTTTGTATATTTGCTTTCCATAAAAGAAATTTAATGTTGGTAGTACTAAGTTTTACTTCACTTTTAATATCAAAAGTTCCACTATTAACTCTATTAATTTTTTGCTAATCGGTGATCCAATGCCTGTACCTTCGTTTCTATATTATGGATCATCTGCTTAGCCGAAAACAGATATAACTTTGTATATATCATATTATTCTATTTCTCGTAGTCATGAAACTTAATAGTTGATGAATTTTTTCTATATTTTTTTAATTGCCATTCTTATTAAACCATCTTTAATATTAAGTTTAGTAATAAATTTATTATGATTTGTGCCATTCTTTTAGGATCTGTAGTCACTAATAATTGTTTATCAAACATCTACTTTTTAAACTAGTTTCTGTTTTTTTTAATTTAGGCGATAGCATATTAAAACACGAATCTATTATTTTGTTTAGGTTAAATTTCACTTTTTCTGCTGTTAAACTGCTGACTCAGCTTTTGCAAAAGCAAACATATTGTTAATTAAAGCAAATAAATGTATCCTTGCATTGTATATATCGTTTGCATACTTCTTATATCGAGAGTGGTCAATCGAACCTAAAGTTTCATTTTTGATTAACTTCGCATGTCCAATGATAAAATAACATTAAGGGGGATGGAGTGTACGTAGCTCATGTGTAACGCTTGCAAAAAACTTCAGCTTATTTGCGTTTTCTTGCTCTAATGCCTTTTTATCTGTTATAATTCAACATTAGTTTTATGTTGCTTAATTAGCAACTAGGTATTGGAAAAGTGTAAGTAAAGCATTATTAATTTTAAATTACTGATAATAAGCCTGAAAACGTTAAAAAATAGGCTATATGCTAACATATGAATTTTATGGCTTTTAGTAAAAAATATCTCTTGATTGTTTAGTAATTTATCAATTTTGTCACTTGTAAGTAACTACCTACATTTATGATCTTGAGTGTTAAGGTTGCTGAATAT
			TGTTCTGCTATTTTGATCATACAATATTAAACTTAAGAGTTTCTTACTTTGCTAACTGATTGAGTAATAGTTCAGCACTTAGCCTTATTAATTGGTTTATGTAATCACAGTTCTTGTATTTGATATGATGCTTTTTTATTATGTTGTTTTCCAATATGCTTTTAAAGCTTACACTTAAGCACGGTAAGAAAAATATATTCTCTAGTGAATAATTGTAATATATTATACTAAATAAAATCATAAAAATTAATGAGAATAATGAGATACCTTTTATAGGTGTTTATTTTTTAGTGTAGTAAAGTTTATATATCCTTCTTGTTGTAAGGTGATAGTTTTTATGTTATTGATCAAAACTTATAGAATATCATATTTTTATGATAATTTCTCTTACTTTGTGATTTATTTTTCTTTAATATCAATTTTTTCATAGCAAGGGTATTTGCTTGTACGACATTGACAATAAGTGCTACGTAGATTTTCACTTTAGAATAGCTGTTCATAGTTTAGGTTGCATTAACTCACGATTAACCACTACTCTTAAGTTACAAGAAGAAAGGTTGTGTATATAACGAATATCTACAATATACTTGCTATTAATAACTTGTGAAAAGTTAATAAACAATAACTCTGTTGATGCTGTATTTTTTGGCAAATACTAGGCCAGGAACAGTAAAGTGCAGACTTAAGATTGCTTATAGATCTATCAAAACAGAAAAGATGATAAAAACTGTCATAGAATTTTAACGTTCCGTGATGCTTTTTAAAGGCATAATGTTGAAAACGTGAAAAATGAATAAAAATTTTATGGAAAAGTAGAGAGTTCTATGTTAGATATTATATATTAGTGCTATTTTTTAATTGAGTGCATGTGGTCCAGGTAGGACAGGGAAATTATTCGCATGTGAGTATATAAGAGTGGATTCATATTGTGCATTTGTAAAGGAAATAGGAGTGAAATTTCCCGCTGAAAGCTTGCCTTGTAGGTCGTTTACTGTTTGAGGTGACATCTCAGATAGCGTTATAAAAATTTTGCTTCTGCTTGTGGGTATTACTGAAAAGAAGATTGATGTGGGTGGGTGTTGAGTTTCTTAAAACGATATTTATCTGAGGAATTTTCTGGTTTATCTTTAATATGAACGATGATCTAATATGCTTGGGAATAGTTACTTCTCCTCATGGAGTTAAGGGAGCTATTAAAATAAGAACTTTTACTGAAAAGCCTGAGAATGTTTCCTTATACGGTAGGCTAATAAGTGGTAATGAGAATTATAAAGTAGACTCAGTGTCTGTTGTAGATGATAATTTAGTAATAGCTACAATAAGCGGAGTAAATTCTCGTAATGAAGCAGAGTTCTTAAGGAATAAGAAATTATATATAAAAAGGAACAAGCTACCAAAATTAAATGATGAGAATGAATTCTATCAGAGTGACCTTGTAGATATGAAGGTAAAACTGGAGAATAATGAACTGTATGGGTATGTAAAGTCTGTATATAGTTTCGGTTCAGGAGATATATTGAAAATTTCGGTTGTTAGTACAAAAAAGAGTGTTATGCTACCTTTTACTAAAGAAATATTCCCTTATATAAACATAAAGAAAAAGTATATAATCCTCAGTATGCCAGAATTTGTTGATTAATAAAGGCTTTGATATTTACATGAAAGCTACTTATAATTATAAAATCATCCAAAAATGGAATTATGGTAGAAAGAGCTAATGATATTAGGCCAGGTCAGGTGTTGGAACATAATGATGGGTTATTTTTGGTTGTAAATATCATGCACACTCAACCTGGTAAAGGTGGTGCGTACATACAAGCTGAAATGAAAAATATCAAAACTGGTGCAAAACACTATGAAAGGTTTCGCTCTGATGCTCCAGTTAGAAGAGCCATTTTAGATGAGGAGGAATATGTTTATCTCTTCACTGAAGGAGATGTTGTGCATCTTATGCATCCAAGTAGTTACGAGCAAGTTACTCTGAACTTAGATTTATTGGG
			AGAAAAAAAGATTTATTTGCAGAATAACATGAAAATTAAAGTTGTAACTTACCAAGATAAAATAATTTTCGCACATGTGCCTGACTATGTTACGTTGGCTGTAAAAGAAACGGATTCTGTTATTAAAAAACAGACTGTTACTTCTTCCTATAAGCCTGCAGTTTTAGAAAACGGAATACGTATTAACGTGCCTCGATTTGTAAGGGAAGAGGATAAGATTGTAGTATATACTCCTGATGATAGCTATTATGAAAGGGCGAAAGAATAAAAGAAGGATGCCTATTTCATCACCACGAATTAATATGATGCTTGATTCTGTGCGAGGTGCTTCTAAACAACTTATGCGCGATTTTAATGAGTTGCAAATTTCTAATGTTAAGTCAGACGACTTTATCAACAAAACTTACTCGAAATCCAAGCAAACTATATGCGGTTGCTTACACAATTATAGACAAGGTTATGGTTTTCTTTTTGAAGATGATCTTGATCAAGAGATAAAAGATGACACTTATACTTGGTTCATCATGCCCATAGAAAGCAAGGAAAATTTTTCTAGTTGTATGGTTTATTTTACAGTATCAGTTTGTCTAATTCATAAGAACAAAGTTGTGGCAGCTGTAGTTGATGTTCCTGCTCTTAGAGAAACTTTTTGGGCGGAAGAGAGAAAGGGTGCTTTTCTTGAAGACTCTAGATTTCGTCATATAAGGATGCGAGTGAAAAGTCGTAACGAAGGTTTGATAGATGTAAGTGGTAATTTATTAAGTAAGTTACTGCCTGATAACAGCAATGTGCGTTCCATTGGCTCAACAGTTTTAGGCTTTGCGTACCTTGCTGCAGGAAGACATAGAGG-------------------------------------------AGACTTTTTCTTCAAGAAAGTGGCGGAAGGCTAGTAGAAGATAATGGGTTAATCATTGCAGGTAATATTGAACTAGCATAAGTAGGCTACAGGAATGGACAACTTCTCAAAAACTTTTACAAGAGACTCTGTTAAATGTTCCATCATTTCATCGGTATGATAAGGCGTAGGAGTAATACGGAAACGCTCAGTTCCTCTTGGAACTGTCGGATAATTTATGTGTTGAACATATATTCCATACTCATCAAATAGCAATCTTGATGCTCTTTTAGATAACTCTGGATCGCCAATTATTATTGGAATTATATGAGTTTTTGTTGGGATAAGATTAATTCTTGCATTTTTTAGTAAATTCTTTACTTTTTCAACAACTTGTTTTTGTTTTTCTCTTTCAATATTGCTCGATTTTAGATAATCAACGCTTGCTTTTGCTGCTGCTGCTAAAACAGGCGAAATAGCAGTGGTGAAAATAAATCCTGGAGCAGAACTTCTTATTACATCTACTAAGCTCTTTGAAGATGCTATATATCCGCCCATCACTCCAAAAGCTTTCGATAATGTGCCTTGAATAATGGTTACTCTATCCATCAGACCTTCTCTTTCTGCGATTCCGCCACCGTGCGAACCATACATACCAACTGCGTGTACCTCATCCAAGTAGGTAATTGCATTATATTCTTCTGCCAAATCACATATTTCTCTCAGTGGTGCTATATCACCATCCATTGAGTATATGGATTCAAATGCTATTATTTTTGGTATTTTTCTATCTACAGATTTTAACAACTGTTCTAAATGATTAATGTTATTATGTTTAAATATATATTTCGGTCTTTTCCCTGACTTTATGCCTTCTATCATTGAAGAGTGATTTTTCTCATCTGAAAAAAATACTACATCAGGAATAACGGATGATAAAGTGCTAAGTGTTGTCTGATTAGCAAGGTAGCCGCAAGCGAAAGTTAAAGCAGCCTTTTTATTGTGCAAGCAAGCTAAAGATTTCTCGAGTTCGACGACCTCTTTTGTTGTACCGGATATGTTTCTTGTTCCTCCTGCTCCAACTGATGAATTTTGGGTAGCAGCAATTACACTTTCATTTTGTGACAT
			TCCTAAATAATTATTACTACACCAGACAATTACTTCTCTATTTCTTTCATAATCCATAACATAAGGAAACCTTCCAGGCAATGATGCAAAACGCATGAATTCACGGTAGCGCCCTTCCTCTTTTATATCTTTGATTTTATTTAAAAATATCCCTTCGTAGTCTACCAAGTTTTTATCTATTAATGGCTAATAAAATTATAATAAATTATTCAATGGTAGACTACTATATTTATTTATTTACGGTACAACGGTAGTTTTTTTCTTTATGTCAACCACTTCAATTTTACTGTTCTCGATTAAGCTTTTAGGCATGCAATAGTATATAATAGTTCCAATGGCGGCTAGACAGCAAGCTCCAGCTGCTATTCCCACTACTGACATTTCCAAGTGAACTGCAGTAGCTACTCCTAGAGCAACTCCAGCTGTTGTTAGTACGGAGGCAACTATAATATGCAGGTTGTTGTTTTTTGTATCTTGTAGAACAGTGTTATCCACTTGTTCAGATTTTTTGTTGGTTGCTGGAGAGTATTGATGATGCTGACCTTGGTGTAGGCGGTATTGGTGTTGGCTCTGTTTTTTAGGTTGTGGATCTTGCGGACTACTTCTTTTAGAAACAGAGACATTTTCGCCTTTGTCTATACTCTCAAAAGGGGAACCGCCGTTATCACTTAATACATCGACTGCACTAAAAGAACTGCTGCTATGACTCCGATCACTATTCGTAGAACTCTCTAGTGAATGTGATGATGAATCTAGTTGACTGCCTTTGCTTTCGAGCTCTAGCTCATTTTTCATTTGTGATGGTGTATGTTCAGTAAATTGACTAGGGACTTGCTTTTTTTTATTATCATTAACATCTGATGAGATGTCAATACATTCACTTTGAGACTTTTGTGTACTTGAAGAAGCTCCTTCGCTTTGAGGAACATCCATTTCTCCTGTAACTTGAGTCTCAAGAATTTCTTGTTGCTCTTGAGCATTAGGTGGTTTGCTACTATGATTTTTTTTCTTTTTGCTTTTACACATTTCGCCCCCTTGTAATTATTGCTAATAGGCTTCTGTATTGAAGCCTATTCATTATTTATAATATTTTTTCTGTTGTCCATAGTATTTTTTTAGCTGGTGGCTGATGGTCCTTTTGGATTTTATCTTTTTTATTGTTTGTTGACTGTTTGTCTTGAAAATATATAGGTTACTGATAGTACTCCTTTTGCCAAATGCGTCGATCATAAGCTTTTATTTATTACCTTTGAGATTTATTGACCTTTCGGTGGTTATCAATGACTTTCATTTTTTATTGTAAAATAATGTTGTTCTGTGTTTGAAGTGCCATTTAGGAAAAGATAGTAAAAGATGTAGTTAGAGTTCTAGTGGTTGTGTAATGAGGTACTGCAACTATAATGGATAGTACCTATTTTATGATAATGTTCTTTTACTATATAGAAGTTTATTCTAAAGTTAATTTGTTGTTGAAGTTACTTATTTTTAATAGCCTACCTACGTACTTAAAGTCCATAATGAGAACGTTATTGTTTGTCTGACAAGTAGTTGCTCTGATGGATATAGTTTTTTCTCTAAGAAGCTTTTTGTAAATTTTACCATCACGGTAGTTAAAAACTATTGGGGAACAGAAATTGCAACATAAACATATTATTCAGCTCTCTATCAAAAATAAAAAAAGACATAAGAAGTTGTAATAGCAAGAGCGATTTTCCATGCTGTGTATAGCCTGTACAATTAATTCTAAAATCTTTAGTTTCTAAAACTTTTTCTTTTTGGTGTACTTGTTTAGTATTTTATCAAGGATAGGCAACGAATCATAAAATGCATTACAAAATTAACATGCATTTTTTCACCTTTAGGTAAAAATTCAGAAATAGATATAGCAGTATTTACATCAGTTATCATGTCATAAAGGTTTTTAGTAACATGATGGAAGCTGTAATAATTCTTGTTTACACTAAATCCTATAATTCATACTTAGTTTAGGTCACTAACCA
			TAACATCTTTTAAGTATCACTCTTAAAGTTGCTACATTAAAAAATCTCTAAAGTTTGGGAGTAACTGATATTCCTTAGCTTTAATCATCTAAAATTTCAGGCTCTTTATTTTCCTTTAATATTAGAACCCAGAAATGACGGCCTCAATTGTTTCTTGATTTTTGCTCTTCGTAAAATCTTAAATTTTTTCAATACTTAAGTCTTGGAAATTGCTTTTATTTTTGTTGCTGTTTTCCCTTTTGGGATTTTTTGTGACATGATCTAACTAGGTAAATAATCCTACGTCATATTTTTTTCTATTAAAATGACGCTAGTATATAATGCCTAAATAGGAATCTTGTCGAGTAAGTTGTTCAGTCTCTTAGCAAATAGGTTTGCATTGTCCATTTCTTCGCCTTCTACAATACAAGCTTGGTAGAATAATAAGTGAACCATGTCTTCTAATGTTTGGTTTTCACCGTTTTCAGCATAAGATTTCATTATATTTTTTATTACGGGATGTTTAGTGTTGATTTCAAGCACCTTTGGCGTGCGATAATTTAATTGTTTTTGTTCGCGCAAAAAACGCTCCATTCTAAGATCCATAGCACCCTCATCAATCGCTAAACACACAGGACTATCAGTTAGTTTTTTAGAAATTTTTACGCTTTTTACTGAATTACCAAGAACTTTGGTGAAATATTGTAATATAGAATCTGTATTCTCTTCGCTCTTTTTTTCATCTGATTTGTTTTCTTCATCTTTTTTTCTCGGGGAAAACTTGTCTAGGTCGACGTCAGCACGAGTTACAGACTTAAATTTTTGATCTTTATATTCATGAACTACACTAGTCCAGAAATCATCTACTGGATCAACAAACAGAAGAACCTCTAATCCTTTACTGACAAACCCTTCGAGTTGTGGACTGTATTTCACAGAATCCAAACTGTTTCCTGTAAGGTAGTAAAGATACTCTTGCTCAGGCTTCATTCTGCTTATATAGTTGTCAATGCTGACTAGCTTATCGTCACTAGTGCTATGGAATCTGCAAATTGAAAGCAGCGCTTCTCTTTCATCAATTGGCATAGCTTCACAAAGACCCTCTTTTAATACCGCACCAAAGTTAGTCCAAAATTTTGTATATTCCTCTAAATTTTCTTTTGCCTTCTTGCCGAGTTCAGATATCACTCGTTTAGTGAGAGATTTTTTAATTTGCTCAACAACACGGTTATTCTGCAGCGTTTCTCTGCTAATGTTAAGAGGTAAATCTGGAGAGTCAATGATTCCTTTCAGGAACCGTAAATACTGTGGTATAATCTGTACATTATCTTCAGTAATAAATACTTTATTTACATATAGCTTTACAGAGCAACGTCTGTCTGGGTGGAATAAATCAAAAGGTTTGATAGAGGGAACATAAAGTAAATTTGTGTATTCTATTACTCCTTCATTTTTGTTATGTAATATCATCCAAGGCTCACCGCCAACATGCGCAACACTACGAAAGAGATCGTTGTGCTCCTCTTGAGTAACATCATTTTTCGGCTTAGTCCAAATTGCGGCCTTGCTATTTAATCTTTCACTTTTTCCTTCTTCATCTATGAACTCAACAGGAGAATTTATGTGGTCTGAGTAAGTAGTAACAACGTTTTTAATGCGAAACTTGTCCAAAAATTCGTTCTCTTCAGGACGTATAATTAGAGTAATTTTAGTTCCGCGGGTGATTTGATCATTCAATTTGCTGATTGAATATTTTCCATCTCCCTGAGATTTCCAGATCCAAGATTCCTCTTCTCCTGCTTTTCTAGATTCAACTATCACCTCTGAGGCAACCATGAAACTTGAATAAAAACCTACACCAAATTTTCCAATTAACTCTACAGTTTGACTTGAATCTTTGCTATTTTTGATAGCCTCCAGAAATTTTTGTGTACCAGAACTAGCAATTGTGCCAAGGTTATCTATTAAATCCTGCCGGTTCATTCCAATACCGTTATCGGCTATATATAACTCATTCTTAT
			CTTTATTAGTACTAATAATAATTTTTAACTCATCACTTGAATCTAGTAAGTTAGGATCTAGTTGAGATTCATAGCGTAGTTTGTCACATGCGTCTGATGCATTTGATATCAGTTCACGTAGGAAAATTTCTTTATTAGTATAGAGGGAATGAATTACTATATTTAGTATTTTTTCTATTTCAGCATCGAATTTTAAATTTTCAGTTTCTTGTACATTATGCACTTTGAACTCCATTATTAGTCTATTACTTAATGATCTAAGTATTATACCATGATCTTTCAAGGTCACACGCACTAAAATTAATGTAGCTACTATATATATAATACTAGATAAATTAGATATCATAGTTGTGTAATCAAATCTTTTTTAAGACTGTTAAAAGCTAATTATTTTTCACAACCTGTGTTATTTACTTTCTTCCTTTTAAGAAGTGTCGATAAAGTGTTATATTGGTTCTTAAAATTTGTTACCTGCTTTAAACTTTCCTTATGCTTTAGTTTTGGCTAAAAACTTTATTAAAGTTGAATTGTCTTATTCTATCGATGCTCATTCTCTACGCTAATTTTCAAGCTGAGACTTTATAATTGTATAATTAAAAAAGCTTATTAAGTTGGACATCGTATTTTTCGCCATTAATATTTAAGTTAATTGCATGAGTAACATTTGGAGAAGTTGTATCTTGTACTACAAATTTTGCTTTGTTCTTATGATTATTGCATATCTTACTAAGATTAAGAGCTTTATCCTGGTAATTAAAAGCTTTTTCTAATTCTAAATTAAACTTTTTCTATTTGTTTTTGTGAAAAAACTCTGATCTATGTTTGTTTGTTGCATTTTATTGTTTAATGTACTTTTTTAGCTGCTTCTTTCATGTTGTTAGTATTCTCCGCATCTTTTTCATCTCATCAAAAAAGCCCTTCTTCTTTTTGATTTTCTTGTAATGCAATTTTATTCTTTTCATTTTGTTGTTCTCAAGCTCTCTTACTTATTATTAAATTTCTCTTTTTTGAGATTCTTACCTGTCTAATGAAAAACTAACATCATGCTTTAATAGGTTTTTTATCAGTTTACATAGAAGTTTCAGAAATCTTTTTTTTGTTCATTTTACCCAAATTGTTCATCTTCTACAGCAGTTTTTAAGATTACTGGCTACTTCTTGAAACTCTGGATCATATTCGCAATCCTTCAATATTCGAGTTGTTGCGTGTCTGTTTGTGTAGAAGTTTAGTGGTTTGTGTTGTTTACCTGATTTCTTACGATAACTTATCATTGCTACTAAATCTACTTTTCTTATTTATAGCAGTATAGAGTTCTTGTTTCTTTTGTAAGGTAATTAACCTTATTTTCTAATAAAGCATCTTCTGAAAATACTAAAAAGTGTGTCTTGAATTTTGTTTTAATATCTTTTTGAGATGTATTCTTTAACTTTAGCCATGCTTTATTTTCTTAATAAAGAGTATAAAACCCAGTGTATTAGTTCATCGTGTAGAAATGATTAACATGGCTTGCAATAAATAGTGTTTCTTAGGCTCATCAAAAGCGTCCCATTTATATTTTTTTATCAAAATGTTATTTACTTGTTAACCTAAAGTGCGTAACAATGTAGAAATGAAAAACAGCTCATTAGCAGTAGTATTCGACTGGGATAATACCTTAGTTGATACCCAAGACAATATTTCTAGTGCCGTTAAGCATAACTTAGACTCAATGGAGTGTAGTAATAAAGCCGCTGATAGAAATTTTCATGAATTGATAAGGAACTATATGATCAATTTGTTTGATAACCAGTGGGAAAAAGTAAATCAGATACGTCAAAGATACTTAAACAATGTACTATTGCAAAATATTACCCTGAACCAGGGAGTAGGGGAAATGCTTCAGAAGTTGAAAAGCCACAATATTTATCTAGCAATAGTTAGTAATAAGAAGAATATTAATTTACGTAAAGAAGTTGCCTATTTAAAATTAGACTCTTACTTTGAAAGAGTAGTGGGTTCAT
			GTGATACTGCAGAGGATAAACCATCTGCAATCCCATTGCTATTTGCATTGAAAGAGAGTATTTTGCCCATAAGTAGAGAAAATGTATTTTTTGTTGGTGATAGCATCACAGATATTTTGTGTGCACAAAACGCTAATTGTTCACCAATTATATATGGCCAATCAATAAGTGGCTACGAAGATTTGTTGTGTTTTCAACATTTTGATAAACTTACAGACTTCATAATAAAGTATTTAAAAGATAGATGATGAACTCTGTTATAGAGATTGCCAGTATACAAAGGCGCTTTTGCGCGTATTTATTAGATGTAGTAATTTTACTAATTCCAACCTTATTGATTGTCCTTTTACTAAAGGATTTTCCGTTAATTCTATATTTACTGTATATATGTATGAACTGCAGTTATTTCACATATTTTATATCTTCAGCAACTCAAGCAACTCCTGGTCAGCAGTTAATGAACATACATACCATTAGTTTAGATGGTTCTAAAATAGATTTGAGTTTAGCATTTGATAAAAGTGTCTCTCAGTTTTTTCTTCCTCTATTGAACAACATAATAATTATTCTCATCGATCTTTTTCAAGCTCAGGAAGCGTTAGTAAAAGCCTTAAACTTACTGGAAGTAATTATAATACTGCTTACTTTTTGCTGGTATTTTATAGCTTGCTTCTCTAAGAAGAAGCAGACATGTCATGATATGCTATTTGGTACAATTGTTGTGAAAGGAACTATTAAATGAATTGGTATGACCTCTTTCTATTATTATAGAAATAATATCAGTAAAGTAAATTAAAGAAGGATTTTATTGGCTTAATCTTACTAAAAGAACTATTGAAAAAATGGGGAAGAATACTTGCATTGAATTGAAGAGCAGACTAACCTTATTGAGCTTATAGTTGAGAACTACCTAAAGATATAAGTTTAAAATGTTTAAAAAAATAGTATTTACTTTAACTATACCATGTTTACTTCTTTTTTCATTAGGGTTATGGCAATTATTTAGGTTGTACTGGAAAAGTAACATTATCAAAAATATGAATCTTCCAGTTGTTCATCTATTGTTCAGTGAAAATCTTACAAAATTTAACTATAGACATATTGAGATTGATGGAGTTTTAAGTGATATAGATCTATATGTTTTTGCAGGGCAACGCAGCTATCACGTGCTATCTCCTATGTTGCTTACTACTGGACATTATATGTTAGTGAATAAAGGGATGATCAATGAAAGAAAAAAGGAAAAAACAAAAATCGAAAAAGTAACTGTAAGTGGGGTTTTATATTGTGATAGCAGTAAAAGCAAAAGTTGGTTAATCAAAAATGATACTGCTTTGAACATTTGGTTTACCTTAAATACGGAAGAAATCTCCAATGAACTTGGCATTAAACTAGAGAAGTGTATGCTATGGCAAAAAGGTTTTGGCGATAAATTAACAATACAGCCAATAAAACATTTAGAATATGCAGTAACTTGGTTTGTACTTTTCTTGGTTTGGTTGATTATATGTATAGTTTATTATGGACAGAGTAAATGTTATCTGAATAATTGATACATGTGTACATGTATTGCGATTTACAGGTTATTTATGGATAAGTGGCTATTATCTAATTTGTATTGGAAAAGGCAAAAAAGCCTAACATAGTATATAGATAGTTATTTACTTTCTGATCCTGCAGAATGGAGTGTTTTCTACTGTCTTTGAATGACTTATAAGCTCATTTTTAATTTGTGTAGGTGTAAAAACTTAAAAATTTTTTGAAGACACATGAGGTACGCATAGTGCAAAAATTGAACATAAGATGCCTAACTATATAATATTACTTTTGTCGTTTGGTCTACACGAGAATTAAAAATAGCTAAACAACTCTATTATGGGAGGGGAGTTGGCAAAGTTTATCAAGTAAAGTAGTTTTTAGTTTATTTGCCTGTTTTTAAATTGAAATGGTCATGTAATTGTGAAAAATGGCAGGAATGATCAATAAATATCTAAATTTAT
			TAAAAAAACTTTACTATTATTCAACTAAAATTTGAGAATTTCAATATTTTATCTGTACTAGGTAGAACTAAGTTTATTAGTACTATTGCTTTTTTTATAGAGAAGATTTTCTTACTTTTTCCTTGCTTCCGTTTTCGTTTTTAACGATCTTTTTTCCATTTAGTATATCTTTGATTTCATCTCCAGTTAAAGTCTCAAACTCTAGCATGTTTTCAGCAATAAGTTCCAGGTCTTTATGGTATTTGGTTAAGATATCTTTTGCCTTTTCATAACATAAAGATACAATTCTTTTTACTTCTTCATCTATAAGCTTCAGGGTATCTTCGGAAATTATATCGGAACCATATACATTATTTTGTTCACGGTTGTGATATATGGGTCCTATTTTATCACTCATTCCCCATTTTGTTACCATAGCACGTGACAAATCAGATGCTTGTTTTATATCTGAAGATGCACCGCTTGTGACTTTGTCATAGCCAAAGACCAGCTCTTCTGCCACTCTTCCACCCATAGCAACGGTAATATCTGCTATCATCTTTTCTCTTGTATGAGATACTCTATCTGTTTCTGGTAGTCTCATAACCAAACCTAAGGCTCTACCTCTTGGAATAATAGTTGCTTTGTGTATCGGATCAGATGCAGCCATGTTAACGGCAATTATTACATGACCAGCTTCGTGGTACGCAGTAAGCTTTCTCTCCTCTTCTGTCATAACTAAGGATCGCCTCTCCACGCCCATCATTACTTTATCACGTGCATATTCAAAATCATCCATGGTAACAATTTTCTTATTTCTTCTTGCAGCAATAAGCGCAGATTCGTTTACTAAATTTGCCAAATCAGCTCCTGAAAAACCAGGTGTTCCCCTTGCAACTGTTTTTACATTTACATCTGGTGCTGTTGATATCTTTTTTATATGAGTATTTAATATTTTTTCACGCCCATTTATATCAGGTAAAGAAATAGTAATCTGCCGGTCAAAACGACCAGGTCTAAGTAATGCTGGGTCTAAAACGTCAGGACGATTAGTTGCAGCAACTATTATCACACCTTCGTTGGATTCAAAACCATCCATTTCAACTAACAGCTGATTTAATGTTTGTTCTCTTTCATCATTGCCACCGCCAAGGCCAATACCACGATGTCTGCCTACTGCATCTATTTCATCTATAAAGATTATACAAGGAGCATTTTTTTTTCCTTGATCAAACATGTCACGGACACGGCTTGCGCCGACGCCAACGAACATTTCAACAAAGTCAGATCCGGAAATACTAAAGAATGGTACATTAGCTTCACCTGCAATTGCACGAGCGAGTAAAGTTTTACCGGTTCCAGGGGAACCAATTAAAAGGCAACCTTTTGGTATTTTCCCACCTAATACCTGAAATTTTTGCCTTTGTTTAAGGAAATCAACAATTTCTACTAGCTCTTCTTTTGCTTCATCAATTCCAGCAACATCGTCAAATGTCACTTTTTTTCCGCTAGTCATAAGCCTAGCTTTTGATTTGCCAAAGCTTATGGTTCTGTTACCTCCTGCTTGTGTTTGTTTTAAAAGGAAGAGTAGTAACCCGATAAAGATAAATGTTGGAATCCATTGAATGAGTAATCCACCAATGATACTCATTGCAGAATCTCCAGTTGAAAAGGAGAATTTCACTTTTCTATCATGCAAGCTTTTTATTAGATCACTGTATATAATACTACTTGAATTAAAGCTTAATCCATCTTTGAACTTACCTTCAATGCTCTGGTTTTTTATGATAACATTTTCTATGTCATTGTCTTCTAGTCTGATTAAAAATTCTGAAAAAGGTATAGTTATTTTATTTTTACTTATATTTCCACTGAATTGGATATAGGCAACCGAGACAAGTACAACTATTACTAACCAAATCAATAAGCCTTCTAGAAACTTTTTCATTATTATTTTTAACTAGACATCAATTAAGCTTACCAGATTTTGTTTTATTATACTATTAACAATGAATTGAATC
			TTACCGTTATTAACATTTTCTTCATCATAATTTATATAGGGATAAGCAATTACCTTTCCATCTTTTTGTATCACGGGTAAGGAATAAAAAACTTCAAAGCAGCAATTATAATTCTTTAAAAATTTAGGAATCTTTTGTGTTTTCTTTAGTGGGGTAATAGTTACTGAACACTCCTGATTTTTAAGTATCGTGCAGCTAAATCTATTATCCCATTTAATGGAGCCATTTAATGGCAGATTTACAGATACTTCTTGTATCCTTGATGATTCTCTGATTATCAATATGTTTTCTCTATATTTCTTTATTTTACATTCGGAAAGCATACAATGAACATCAGTGTCTTTTTGCAATATTTTATTAAATATTGCTATAAGACTGTTGTATCTTGGTTTATAATATTTGTTACTGAGTGCCATTATGGAGTAAAGAAGAAGTCTTAGAGCTATTTCCTCTGGCAATTTATAAAATTCACTTAGTCTGATTTCAATATACCCGAGATTGTGAATATTAACACAGTCATTAAACGCAAGGCGAGTGTAATAAATCAGCGCTTTTACAGCTCTTTTTATATGAAAAGTAGTGAGACATATTCGCTCTGTTAAAATCTTCTGGTTATCACTTGCTTTAAGCAAGTTACGATATAATGTACGCCTGTATGTCAAACTCTGATTGCTTTTATCTTCAATCCATCTTAACTGATGGAGGTTTGCGTATCTCTCTACTTCGCTACGGCTAAAATTTAAAAGTGGTCTCAATATGTGAATGCCATTAAAAGAAGATTTCCAATCCATGGATGATAACCCATCTATACCGCTACCGCGTTCAAGTCTGAGTAAGAATGTTTCTGCTTGATCATCTTTGTGGTGAGCAATAAGAAGGTATTTAATACCGTGATTTTTACACCATTCTGTTAACAGCTTGTATCGTGCTTTTCGTGCTTGTAACTGGATGTTACCTTTGATGCTTTGATTTTCCCATTTCAATATAAATGACTCCTTTACTCCAAGTTTTTTTGTGTAATTTAGAACAAACTCTGCTTCTTCCTTAGACCCTGGACGTAACCCATGGTTTACTGTTAATGCTACAGGGAGTGAATACTGTCTTTTTTTTGTCCAACTAACCATTAAATGTAACAAACTTACACTGTCAACACCACCTGATACTGCAACTGCAATTTTGTTATCATCGATAATAAAACTTTTAATTACATTTTGAAATAATGACTCTAATTCCACTAATTTCATTTGTATTTCTTGCATGATTTATTTTGTTAAGTCAATTGTGCAGTAAATAAGACTTACTGGATTCTAACAACCATGCTAATATGTTCCTTTGTGTAATTCTTCCTTTTTTTTAGGACTACTGAGTTTCTCTTGCTCTATTGTAATCCCAGTCCTCAATACTGGGATCTAGCTTTTAAGGCAAGAAAACTATTTCTTTGCTTCAGAAAATAAAAATTCTACCCTACGATTCTTAGCGTGCTGTTTTTCATACTTAGAATTCTTAGAGTTATCTTGTACATACACTAAAGGCTCAGCTTCACCTCTAGAGACGGTTTTTATTCTACCTTCTAAGTGAGGTGCACAGCTAACCATGAACTTTTTAGCTGCGTTTGCTCTTCTTTCACCTAATGCAATGTTGTATTCATAGGAACCACGATTATCAGTATGACCAATTGCAGTAACCTTCATATCAGGATTATTTTGTAATACTTCTATTATATCAAGCAGGGCATCTGCGCCTGCTTCAATAATATTAGATTTATCGTAATCAAAGAAAACTCTTTTTTCACTCATCTGTTTAGTAACAAAATTCATTCTGTTTATTGCAGTTGCTTCTTTCTTATTGCAAGAGCTTGCGCCAGTAAGTAGCAAACAAAAAGAACATATTATAACCAATCTATTCCACATTGCTAAACCTCCATAAATTTTTAAATAATGCGTGGCTTTAAATTTTACTAATTGATGATCTCTCTATATTGTAATATAGTCAAGAAAAAT
			AAAACACTAAATATTTTTCTATAATCTTGCAGTAATTCTCTAATAAGAAGATGCTGGATTTGATAGAAGAATCTAGTAAAGGCATGGTATACGCGATTTTTTGTTGTACTTTGAGTAAATATGCTTTTAACTTTATTGTTAATCTATTACGATGTTAAACAGATTTTTTCTAAAAGATGAACAAATATGAAATATTGTAAGTTCTTAGAGGAAGTATTGTATAGGGTAGGGAATATCGAGAATACACTAAAAGTGCTAAGTCAAAGTCAATTGAATGTAGAAGATAAAATTGAACAAATGGGTCTCCTAGAAGAAATTAGACATGAAATTATTTCTCACGGCATAATAAAAGAGTTATTAATAAAAGCAGGTGCTTTTGATAGTGAAAAGAGTGCTAACAATTGGCAACTGAAGTTAGTAGAAAGAATGCATAAAAATAGCGGTGCTATCTCCATTGATTTAGTGAGGTCCTTATCCAAGGCTAAAGTTGAGTGCCAGAGTTTATGGAGGCTATCTAGATATGAAACTGGTAACTTAGGAAAATTAAAAAAATGCTTTGCTGATTTAATTAGACTCATTCGTGAAGTAGCTTCTATAAAGTCGCAGCAGTTAAAGTGTTTGAAATATGATTCATTACTTGCTGACTATGATTTTGATATTACAGAGAGGAATATAAGGGAAATATTTCCTAAAGTAGGCAAGTTTTTTAGCAAAAATGTAGACAAAATAATTGAAAAGCAGAAGAGAGATAAAATTATTAATATACATAAAGTTGCTGCTCGGAAGCAAATTGAACTTGGTTCATTATGTTTACAGCAAATGGGTGGTACATTATGCCATACCTCTTATTATGGTCCTATAGATTATAACGAATCTGATTTTTGTTGCGGTTTGTTTTTACTTTTACGATATAGCGGTTATGAAATTTATCAAAAGTGTTTAGCACAAAATTCTGTAAATAACTTTATTGCCAAGCATGTTATATATGAAACTCAAGGGTTATTTATGGAGAGAATGATTGGAACATCTAGAGAATTTATTGAGTTTATTCAACCATACGTAAAAGAAAAATTTGCTATAAGAGGTAAAATTAATGCAAAAGCCAGTAGCATTGAGAATTTATATTTGATTTTCAATAAAATAAATCTTTCTTCCTCTTTAAAAAATGCAGATGAATTTAGTCTGTTAGCTCACATTATGCTAAGAACTAAATTAGAACAGAATATGATAAATGGTACGTTAGAGGTAGAAGATCTGCATGATGCATGGTTAGAAGGCATGAAGCACTATAAAATTCCGGTAGAAGCTGAAAATGAACTAGATACTTATTTTCAAGATGAATGTTGGGCAAGTGGAATTATGGGATATTTCCCTATTAAAGTTATGGCTTTAATTGCTGCTGCACAGATTTTTTCTTTTATTAAAAAAAATCATTATGAAATTCTAGGTGCTATAATAAAGGGGGATTTTAGTTTACTCATTAAGTGGTTATCTAAAAATATGTACAGTAGAAAGTATAGTTCTTCAGATCTACTAAAAAAAATAACAGGTAAGTGGTTAGATGTTGAATGTTGTACTAGCTACTTGTCTGAAAAGTATAATTTACCTCAATAATAATGGTTTTTTGAATTTTATATGAAACTTTTTCAGAAATTGACCAGAGAGTTTTGTAATCTTTTCACTTTCAAAGGGTTATTTGCTAGCGATATTGCTATAGATCTTGGTACTGCAAATACTGTAGTTTATCAAAAAAATCAAGGGATAGTAATTGATGAGCCTTCAGTTGTGGCAAGAATAAAGGAAAAGGGAAGTTATGTTCCTTATGCCTTTGGTAAGAAGGCTAAGATGATGTTAGGAAAAACTCCGGGGGAAATAGAGGCAATCAGGCCATTAAAAGATGGCGTCATTGCTGACTTTAGAAGTGCAGAAGAAATGCTAAAGTATTTCATACGTAGTGCAAATACAAAACTTACTGTTAATAAGCCTGACATTATAATATG
			TGTTCCATCTGGATCAACTCCAGTTGAAAGGCGTGCTATACAGGATACAGCAGAGAGTGCAGGTGCAAATGAAGTGTTTTTAATTGAAGAGCCAATGGCTGCAGCAATTGGAGCTGGTCTTCCAGTTACTGAGCCTGAAGGTTCTATGGTTGTTGACATAGGGGGTGGTACAACTGAAGTTGCAATTATTTCTTTAGGTGGGATTGTTTATTCGCGTTCTGCCAGAGTGGGTGGTGATATTATGGATGAAGCAATAAAGTCATACATTCGTGAAAATCATAAGTTGTTGATTGGTGAAACAACAGCTGAAAAAATTAAGAAAAGCGTAGGTTCAGCTAGTTTACCGAGTGAAAATAATAAAGAGGGAATGATGGTAAAAGGCAGAGATTTAGTGAGCGGTATGCCAAAAGAGGTGCTTTTATCAGAATATCAGGTTGCAGAAAGTTTAACAGAATCTGTACATCAAATAATCTCTGCCATTAGAACAGCATTAGAGAGTACTCCTCCTGAGCTTTCTTCTGATATAGTTGATAAGGGGATAGTTTTATCTGGTGGTGGCGGGTTATTACGCAATTTAGGTAAAGTTATTAGTCAAATAACGAAACTGCCAGTACGTGTTGCAGATGATCCGCTTTGCTGTGTTGCCCTAGGTAGCGGTAAAGTACTCGAAAACATGGATTATTTCAGTCATGTTTTGTTTAAACAAGATTGATATTTGATATTGGTTGTCGGCATTTTTTAATTTTAAGGTTCTTAAGAAATATTTCTCGTTGTAAAGCTATATATAAATTGCACTAATTTTTTCAATTTTCATGTTGTTCTATATTATATCTATAGCTAAAATGTCTAGATTTACTTACAATTCAATAAGCATAAAACTTGTAGTTTTGCTTATTGCTTGTTAGTAAAGTCCATGCTGGGAACTAGGTGATATAGGAAAATTTGATCTATGTTAGCTATATTTAGTGAATTTAGGTAGCTGTGCTAAAGGAATTTAAGATTGAGCCTTTGTTAAGAGGTAAAGTTCCACAGCAAATTAAAGCTGTGATTGCAATGTCTGGTGGAGTTGATAGCTCTGTTGTTGCAGTGTTGCTACATCATCTTGGATACCAAGTGATAGGCATAACTCTTCGTCTATATGGTGGTGATGGTAATGTAAGAAAAGGTGCGTGCTGTGCTGGACAAGATATTTATGATGCAAAAAGTGTAGCTGAAAGCACTGGCTTTCCTCATTATATTTTAAACTACGAAGAAACATTTAGGGAAGAAGTAATAGAAGATTTTGTAAATACCTATATGCATGGAGAAACTCCTATACCATGTGTAAAGTGTAATCAAACAGTGAAATTTCGTGATCTATTACGGGTTGCAAAAAATCTTGGTGCGGATGTGTTAGTTACAGGACATTATGTGAGAAGAATAGAAAAAGATGGCAAAATAATGTTATATAAAAGCATTGATAAAAGTAAAGACCAAAGTTATTTTCTATTTGCTACGACAGAAGAGCAACTGAAGCTTTTGAGATTTCCTCTTGGTGGATTCTATAAATGTGATGTAAGAAAATTAGCGAAGTATTTTGGTTTACGAATTTCTGAAAAGCCAGATAGTCAAGATATATGCTTCGTTTCCAAAAGCTATAGCAAAACTATAGCTAAGTTAGCTCCACAGTCTATGCAAAAAGGCAAGATTATGGATGTAAATGGGAAAGTACTAGGGGAACATAATGGTATAGTGAATTTCACAGTTGGTCAAAGAAAAGGCTTGGGTGTTTCATACAATGAACCTCTTTATGTGATAAAAATTAATACGGAAGGTAATGAAGTTGTAGTGGGCCCGGTTGACGCACTAATACAAAGAAAAGTATTGATTAAGGAGTTAAATTGGTTAGAACAGCCAAGGAAGGGTATGAAAGTAACTGTGAAACTTAGATCGTCACATGCGGGAAGTTTAGCAGCGATATATCCAATTGAAGAACAGAATAAAGCTTGTGTCATTTTAAA
			CAATGATTACTTTGGTATTAGTCCAGGTCAAGCTTGTGTAGTATATAAAAATGAACAAGTTATCGGTGGTGGATGGATATGCTCCCTTATCTAAAAGATTTTATGGTACTAGAGGTGTTCACAGACTAGTAAAATTGAGTAAAATTTCTTTTACCATAACCTTAGTTACAGCAAGATATGTAAAATTTTCAGTGGATGTTGTGACAAAATCTTATTTCTATTGATAGAAGCTTTCTGTTTCTGTTGATCCAAGCAGAAGGCTTTTCTGCAATTTGCCTTCTTAGCTGTTTTTTTAAATCTTTGCTTTATTGTTGATAGCAACTTAGGTAGTGTATCTCTGTGTATCTAAAGTCTACTATGCTTTTTTCTTGCCTTTTACTTTTCTACTCTCATCGTAGCCTTTAGCTTTTCTGCTGTTTTAACAGATTGACTTTTACTTATACGAGGGTTGAATATTCATTTTTTCCTGTTTTCTTTTAAATTATGTTTAAAAATTCATAATTTAATTTTTCAAGGATTTCTGCTTTTTCATTCCTAAAATTATTAATCTATTACTTTAAAAGGTAAATACTCAGCTTTAAATATCATTATGATATTTTACTTAAAATAAATCTATGTTTGCATAGTAGGTTTGTGTGCACTATTATTATAGCTAGTTTTATGGTAAACAAGTATGGCAAAGTTATTTGCATTATTGGTAATATTTTACTCGAATATATCAATTGCTTCTGTTCCTACTTCTTGGCAATTTGGGTTTCCTGCACCTGCGACTGAGATAATGGAGATTGTAGTTAAGTCGCATTCGTTTGTAATGAGTATAATGGTGGGAATAATGCTTTTTGTATGGGCGCTGCTTGTTTATGTAATATTTCGCTTTCGCAAAAGCAAAATAACAAATATAAGTCGAACGAATCATAACATCATTTTAGAAATTATCTGGTTTGTTATACCAACGATTATTGTTGGTGTATTGGCTTTTAAAAATGCCCAATTAGTTAAACTGCAAGAAAAGGTACCAAAGTCTGATATGACACTAAAAGTTATTGGCCACCAGTGGTATTGGAACTATCAGTATCCAGAACATCAAGGTATATCATTTGATAGCTACATTAAGGGAACAGATGATTTTACCGAAGAAGATTTGAGGTTATTTTCTGTTGATAATAATGTTGTTTTACCTATTAGTACTAATATTCGTTTACAGGTTACTGCAGGAGATGTAATACATAGTTGGGGAGTACCAGCTTTCGGTGTAAAAATTGATGCAATACCAGGTAGACTAAATGAGGCGTGGTTCAATATCAAAAAACCTGGTGTTTACTATGGTCAATGTTATGAGTTGTGCGGTCAAGGTCATGGTTTTATGCCAATTGTTGTTAAGGCAGTGAGTAAGGAAGATTTTAATGAGTGGATTGAAAGTAAAAAATTAGTAAGTTAGGTTTGGAGTATAGGTATGAGTGATATATCAAAGGGTGTAAGACGTTGGTTACTTTCTACTAATCACAAAGATATAGGTACATTATACATTGTTTTTTCTATATTAGCTGGAATCATTGGTGGATTGTTGTCAATAGCTATTCGTACTCAGCTAATGCATATTAATATATTAAATAGTAACTACCAATTATATAACGTAATAGTTACAGGACATGCAGTAATAATGGTATTTTTTATGATAATGCCAGCTCTGATGGGAGGATTTGGTAATTGGTTTGTACCTCTTATGATTGGTTCACCAGATATGGCATTTCCTCGTATGAATAATTTAAGCTTTTGGTTATTAGTGTCGTCTTTTATTCTACTTATTCTTTCGGTGTTTGCTGGTGAAGGCCCTGGAACAGGATGGACTTTATACCCACCTTTGTCGCAAATCATGTTCCACCCAGGTGCAGGGGTTGACCTTGCTATATTTGCACTTCATGTCGCTGGTATCTCCTCAATTGTTGGAGCAATCAACTTTATAGTTACTATATTCAATATGCGTGCAAAAGGCATGTCAT
			TAACCAAGATGCCACTATTTGTTTGGTCTATTTTATTGACGTCGTTTATGTTAATTATTGCTTTACCTGTACTTGCTGGTGCTATAACTATGCTACTTGCTGATCGTAATATTGGCACTTCCTTTTTTGATCCTGCTGGTGGTGGTGATCCTGTATTATTTCAACATCTATTTTGGTTTTTTGGTCATCCAGAAGTTTATATCATTATTTTTCCTGCATTTGGCATCATAAGCCAAGTTGTGTCAACTTTTTCTCGTAGACCAGTGTTTGGTTATATGGGGATGGTTTATGCTATGATAGGTATAGCAACGTTTGGCTTTATAGTCTGGGCTCACCATATGTTCACTGTTGGACTTAGTGAAGATGCTATTATATTTTTTAGTACTGGCACAATTTTCATTGGTGTTATCACTGGTGTCAAAGTCTTTAGTTGGATTGCAACTATGTGGGGTGGAGCAGTTGAGTTTAAAACTCCTATGCTGTTTGCACTAGGTTTTATTTTCATGTTTATTATCGGTGGTGTAACTGGGGTAATTTCATCTCAAGGTGGAGTGGATAGATTATTACACGACACATATTATATTGTTGCTCACTTCCATTATGTTATGTCGATAGCTGTATTGTTTGGAGCCTTTGCTGGCTTTTATTATTGGATAGGTAAAATGTCTGGTAAGCAGTATAATGAATGCCTAGGAAAAATACACTTTTGGTTTACTTTTATTAGTACTAATATCACGTTTTTGCCTCAGCATTTCTTAGGGTTAGCTGGTATGCCAAGGCGTATACCTGATTATCCTGATGCATTTATTTTTTGGAATTATGTATCCTCAGTTGGTTCATATATGTCCTTTATTTCAGTTATACTTTTTGTGTTTATAGTTATGCATCTATTCAAATGGGGTAAAAAAGTTGGAGATAACCCTTGGGGAGGTGACACCTTAGAGTGGACAGTATCTTCACCGCCACCTTTTCACACTTTTGAAAAACCACCAGTAATAAAATAGGATGCATACAAGTACTTTGTTAAATGTTGAATCAACAATACTGGATTTTTGGCGCTTGCTGAAGCCAAGGATAATATACCTTGTAGTATTTACTGCAGTTGCTGGAATGGTTGCTGCACCAGGTAATATACATCCTTTTCTTGCGCTAATATCTATTATATGTATTGCCCTTGGCTCAGGATCTGCAGGTGCCATAAATATGTGGTATGATAGGGACATAGATCTGCTTATGAAAAGGACACAAGATCGTCCTATACCTTCAGGTAGAGTCTCTGCGGAAAGTGCTCTTGAATTTGGTATAATTCTTGGAGTATTGTCAGTATTTATTATGGCAATAGCAGTGAATTATATTTCTGCTGCTTTACTTGCAATTGGCATATTGTTTTACGTTTTTATATATACGATTTGGCTTAAAAGACGCACTCCACAAAATATCGTTGTCGGTGGTGTATCAGGTGCTTTCCCCCCAATGATTGGTTGGGCAGCTGTAACTAACTCTGTAAGTTGGGAAAGTTTTATATTATTTTTGATAATCTTCATGTGGACTCCACCACATTTTTGGGCTCTATCTCTGAATAAATCTGAGGAATATGTGAAAGTGTCAATCCCAATGTTTAATATTGTTTACGGCTCAGAGAAAACAAGAAAACGTATATTGATCTATAGTATATTGTTAGTATTAACCAGCTTACTTCCATCATTATTTTTGAAAAAGGTTTTACTTTACCTAACTATAGCAATTCTTGAGGGTTGTGTTTTTATTTGGTATGCTATATCTATTATTAGATTTAAAAGTCATAGCTCACAGAGAAAAATGTTTTCTTATTCGATTTCTTACCTATTTTCTCTGTTTGCTAGTATTATTTTTTGTTCCGTTGATTGGTTTTAGCTATGAAGGAACAGCAGAAACACAAAAACTACTTTTTACTTTCTCTCCTGGTAGTGCTCATTGTTGTGCTTTTTTTTGTTTCTATAATAAAATTTAAAGGTACAGCT
			TAAATTACCTTGTCCTGTAAGTTTCATTAAAATTGTGCTTTCATAGAAGCAGCTATATACTTTATTAGTTTATATAGTTAAAAATGAATAAGAAAGAAGTAACAATATATACAGATGGAGCATGTTCTGGTAATCCAGGAACAGGAGGATGGGCAGTAATAGTATTATTTAAAGGACATAGAAAGAATATTTATGGTAGAGAGAAAAATACTACAAATAATAAAATGGAATTAACAGCGGTGATCAATGGACTGAGGGCATTGAAATTTCCTTGTAATATTAATTTGTATACAGATAGCCTTTATGTTAAACGTGGTATAACAGAATGGATAAATAAGTGGAAAACAAACGGTTGGAAGACAAGTAATAAAAAGTCAGTAAAGAACGTAGAATTATGGAAAGAGTTAGATAATGCTGCCTCACAACACGAGATTAATTGGAAATGGGTTAAAGCGCATAGTTGTAACAAGCACAACGAGGAGGCCGATAATTTAGCAAGAAAAGCAATAATCGATGCTTAAGAAAATCACTATATTATTTTCTATAGTTTTGTTATTTATATTTTGCTTTTTTATTTTGTTTAAAGGTAGAGATCCTTTAGAAATCAATGCTAATTATATTAATTTCTATATAAAAAAGAAGATATTAAGCACGTTTGCTAATGCAAATATCAATATGGGGAATATTTCAGTTGTATGGCAGAAAGGCGGCAAAGATCCATGCCTAGTTATTACAGATTTTAAAGTAGCAAATCCTAATTTTGCTATAAAAATTTCCAACTTTTCTATATATTTTAAGTTAAGCTCCTTACTTAAGACTAATATACAATTTTCTCAGGTTTTGGCTGATAAAGTATATGTAGATATTTGGCCTATCGCTGTCATTCCAGCGCGTGACTCTAGAATCCAAGAAAAAAAAGAATGGATCTCAGTACCAGTCGCTTGGATGACAACAGACTGGACTACTAATAATAAGAAAAAAGCTGGCTTCAAAGAGGTTGATTTTAATTTTCAAAATTCTTTGAAAGTGATGAGGGAGTTATTTTTTAACTTAAGTGCAGATTCAAAGATTGAAATTACTAATATTGCTATCAGTAAAGATATAAAAAATGAATTTTTTATTAATAAAATATATGTAGGGAAGGGAGAGGATTTTGATGTTTTGGATATTTATGTCCACACAAAAGATAAAAGAGGGGTTTTGGATGATTTATCTATTGTGATAAAAAATCGCAATGGTTTATTAAATGTGAGTGGGATATTCTATAACTTGAAATTGGAATTATTAAATAAGTTTCTTACGTTAGTTAAAAATTACAGTTTGGGTAAAAACATAGGCTTCAAAGGAAGCTTTTCAATGAAGATCAATGGAAAGGATGAAGTTGTAGACGGAAATGTATATATATTGGATATAGGAAATCATTTAAATGAAGACTTATCCATAGCTAACGTAAATATAAATTTAATATATGCTAATGGAATCATTGATGTGAAGAATTTCCATTTTAATTTATATGATATATATATATCTTTAATGGGTAAAATGAACTTTAGTACAAGTAATGCTCTGCTTAGGGTTAATATTAGTAAATTTGCTGCAAGGGATTTATGTACCTATGTACCAGATGGTATAGTAAATAGTAAATTTAAAAAATGGTATTGTCGTAATATTGATGGGTATATTGTGAATACAGTTATAAGTTTTAACGGCAAAGTCAATAACTTAATTAATAATAATCTATCAGATGTTGTGGTTGTTGCTGATATAGAGAACGGTAGTATAAAATTTGATGAAGGCTCTAAACAAGTAAAGGAATTAAACGGTGACTTAGCTCTCAGAAATAACAATCTTAAAATTACTGTAAATAGTGCTAAATTTCAGAATTTTACTATTGATGATGGTTACGTTGAAATGGATTCTCTCAATAAAGAAGATTCAGTTCTTGTTATTAATGGCAAAGCTGTGAGTGATGCCTATGGGTTGTATGAGCATGTTAAATT
			CAAGCTAGATGATATTATTGAAGTTACAAAGGATAAGATAAATGGAAAGGTAAAATCTGTATTCAATTTCCGTGTTTTTAATCTGAACGCTGATGACAAAAAAGCAGACTTTTCAGCTAACTTCTATTCTAAAATTGACAATTTAGTTATCTGTGATGTAAGTCTTGGTAAGTATGATGTTAAGCTTGATTTTGGTAAAGATTTCATTAATTTACGTGGAAATGGTATGGTAAATAATACACAGCTAGTATTTGATCTAAAAAGTAGCAACAAAAATAGAAGTTTTACTTGGAATTTGACCGGAGATTTACCTGCTAAAATACTTAATTTTGGTGGTGGCTATGTCAATACAAACATAGAGTCAGTGATAAATCAAGATAAGACTGGGTATATTAATGGTAACGTGGATTTATCAGAGCTTGAATCGCATTCAAGCTACTTAGGGCGAAAAAATCATTTTGAGGATCACAATAAGATTTTATTTTCTACAAGGTTAAAAGGAGCAGGTGAGTTACTAATAGATAAATTAGATGTCATAGGAAGTGGCTTGGATATAAAATTTAGCGGAAAATTAGAAAATGGGAATTTATATCTAAACTCTAGCAACTTCAAACTACCAGATAATAACTTTAGTGTAGAGATTGAATTAGGTAAAGGGAAAAATATCATAACTATCTATGGTGAGAAAATGAACTTGGGTGATATCTTGGATTTGCTTGGCAAAGATAGTAATGGATTAAGCAGTGACATAGAAGTTGGTATGGATATTGATAACGTAGTTATGAAAGAAGATATCATTATTAAAAATGTTAAGCTGAATTTAACTTGTACTAAAGGTGATTGCAGTGGAAGTCGATTTACAGGACAGTTTTTGAAAGATAATAGTGATATACTAGCAGAGTATAGTGGAATAGGTCTTGAAATATATACGGATAATTCAGGCATACTTTTGCGTTCTTTAGGCATTAGTAAATCAATTAAAAATGGCAAATTATCTTTTTATCTATCTCCTCAGAGAAAGAGTGGAGACCATTATGGTATGTTATCCATTAGTAATTTCTACGTCAAAGATGCTCCACTACTTACTACTTTGTTGTCGATGTCTTCATTACCTGGTATTGTGAACGTCATAAAGAATGAAGGTGTATATTTTGATAAGTGTAACGTACCTTTTTCATACAAAGATGGTACTATTGAGATTGA---------------------------------------CAGTGGTAAGTTCGATATTAAAGATCATAAGTTTCAGGTTGAAGGACAAGTAATACCAGCGTACTCAATTAATAAATCTCTATTAAAAATTCCTATAATTGGAAAACTTCTTACTGGTGGAAAAAGTAGAGGAATTATTTCAATAGACTATAAAGCAAGTGGTGATGATAAAAATAGTAATGTATCTGTTAACCCTATCTTTTCGTTAACTCCAAGCCTATTTAAGAGATTGTTGGAAGTGTTTGATCGTGCTATGACAAAAACTAACGAGGCTATCACCAGAGGCATAAAAGGCAATCTAAAAAGGAAATTCACCTTCTAGGGTTATGAGACTAAAAAAATGTTATTCTGTTATTGAAATATAGATAATAGATATATGCTTATGCTCTACTTGAGTGCTCACATACGCTATAAAAAGAAGTATTTAAGCTCTATTTTTTATTTTCCATTAAGTATTACTCTTTGTCTTCTTTTCAATATACCTACACACTATAATGGATAGCTCGTACAGAATCAACATTGGTACTGCGAGCCCTACTTGGCTTAATACATCAGGTGGAGTTAGAACTGCAGCAATAATAAAAATTACCACTATTGCAATTCTGCGCTTATTTGATAAACTTTGCGTGGTAAGTAATCCAACCCTAACCATTAATGTGAGTATGACTGGGATTTGAAATGCAGTGCCAAATGCGAACATGAATTGGAGAACAAGGTCTAAATATTCACTAACTGATGGCATAAACTCTATTGGTATA
			CCGAAAGGTTTGCCACTATGTTCAAAAGTAATAAAAAACCTCCAAGCTAAAGGAAATATATAGTAATAAACTACAGCGGCTCCCATTATAAATAAGACCGGTGTTGCAATTAAATATGGTAACAACACTGCCCTTTCGCTTTTGTATAAGCCAGGTGCTAAAAACATATAAAATTTCCATGCAAATATAGGGAAGGAAAGTAAAAGGGCACTCATTATAGCAACTTTAAGGTATACAAAAAATGCCTCTGTTAAGTCTGTATAGATTAGAGAAAAGCCATTGCTTCCTTTTGTAGCTTCTATTAGAGGCGTGAGCAAAAAATAGTATATATTTTCTTTAAAATAGTAACAAAAACCAAAAACAATAAGAAAAAACAGAAAACAAAAAATGACCTTTCTTCTAAGCTCTGCAAAATGCTCATAAAATGAAGTATATTTATTTTGGTTTTTATTATTCATACTCCATTGTAGCACAATAACACTATGTCTAACATCCTAAGTGAGAAGGCCCATTCGTTATCGTACCACGCTGCAACTCTGCATATGTCACCTGTGACATATGTACCGGCTAAGTCTACAATTGCACTGTAAGGGTTGTGTACAAAGTCTATTGAAACTAGAGGTTCCTCGCATATGGAAAGTACATAATTTTCTGAATTCCTAAACATTCTATTTATTTCCTTAGCTGTTACTTTCTTGTCAGTTGTAAATTTAAAATCAACCATAGAAACATTGCTGACCGGAACTCTGATGGCAGTACCGTCTAGTTTTCCCTTTAATTCAGGAATGATATAACTAATTGTTTTTGCTGCTCCAGTTGTAGTTGGCACTATAGATAATCCACAAGCTCTTGCTCTCCGTGGATCTTTATGATTGCCATCAAGAATGTTCTGATCGTTTGTATAGGCATGTACAGTAGTCATAAAGCCACTTCTTATACCTAGGTTAGAGTGTAAAACCTGCACAATCGGAGCTAAACAATTTGTAGTGCAAGAACCTGCTGATATTACCTTATGCTCTTTTTTTAGCATATTGTTGTTCACACCATGAACTATAGTTACATCAGCATCTGAAACTGGAGCAGAGACAACTATTCTTTCTGCGTTATGCCTTATTGCTTCTACGCGCTTATTAAATGCACCCGTGCATTCAAGTACTACGTCAACATTCCAAGGAATATTTTCAGGACTTCGTTCTCTATATAAAGAAAACTTTCTACCGTTTATAGAAATCCAGTTTTCAGAGTCACTAAAACCAATGTTACCGTTGAATTTACCATGAATAGAGTCATATTTAATCGAATGTGCATGTTGCTTAGCACTGAGTGACCCATTTACAGCTACAACTTCTATTTGTTTACTGTACTTTTCTATTTCAAAAATAGCACGTAATACACTTTTTCCTATTCTACCAAGGCCATTAATTCCTATATAAATTGTCATTTTTTATCTAAATAATTTAATTATAGAGAATATTGTTTGATATTTCATTCTGCTATACAAGTTAGCCTGCAAATTGTAGTGCTTGCACACTAAAAAGTATATGATGCTGAAACTCGAGAAAAGAGAAAGATGCGACTTCCAGGCTAAAATATATCTCTTGCATAGCTAACATATGGTAAGAAATTTTAAAGAGGAACATAGATGAGCATCGCAGAATACTTGCAATGTTTGAGCGAGTATAGCAAGTTTTGATAAAAAGTTACCTGCCGGGAAAAAGTAGGTTATATGATGGATCTAATAATAGAAGTGATATAGTTAAATATCTATTTAAAATAGGGAACCTCTATCTATCTGTTCTTTATTTTTCCCTTTTTGCACGTTTACGTTCATTAGGATCAAGGAATTTCTTACGTAAACGTATAGACTTTGGAGTTACTTCCACTAATTCATCGTCATTTATATATGCTATCATTTCCTCTAAAGTCATTATTTTTGGTGGAGTAAGTTTTATAGCTTCATCACTGCCTGTAGCTCTTATATTTGTTAACTGTTTGCCTTT
			GAGTACATTTATCTCTAAGTCGTTATCACGATTATGCTGACCAATAATCATACCACAATATATTTTGTCTTGTGGCTTAATGAATATAACTCCCCTATCTTGTAAATTAAAAATTGCATACGCCACAGCTTCACCTTTATCAATGGAAATTAATTCCCCATTACGCCTTCCAGAAATTGAACCTTTATATGGAGCATAACCATGGAATGAACGGTTTATTATACCAGTACCTCGAGAATCAGTCAAAAGTTCTCCTTGATAGCCAATTAATCCTCTTGATGGTACTAGAAATGTTAATCTTGTTCTACTATTGCCAGAAGGTCTAATATCAGTTACTTCACCTTTGCGGAAACTGAGTTTTTCCATGATAATTCCACTATACTCATCATTTACATCAATTACCACCTCCTCTATAGGTTCAAGTTTTTTACCATCTTCTTCTTTAAAGAAGACCCGAGGACGTGAAATAGAAAGTTCGAAGCCTTCTCTCCTCATATTTTCAATTAACACTCCAAGTTGTAGCTCACCACGTCCACCGACTTCAAATGCCTCACCACTTGATGTTGTAGTTACAGTAATTGCAACATTTGTTTCTGCTTCTGCATATAAACGGTCTTTTATAACAGTTGAAGTAAGTTTTGTTCCCTCTTGTCCGGCGAAAGGAGAGTCATTAACGCTTATAGTAATTGCCATTGTTGGTGGGTCAACCGGAGTTGAGCTTATTGCAGTTGTAGCTTCCGGTGCTGCTATGGTGTCTGAGACTGAAGCTTTTTCAAGCCCTGCAATTGCAATTATGTCACCTGCTACAGCTTGCTCTACTGGAATGCGTTTTAAGCCAGAAAATGATAGTAACTTAATTAATCTTCCTCGTTCAACTACTTTACCATCGAGATTAAATACCTTAAGGTCAGAGTTGACTTTCACGATCCCTTGGTAAATTTTCCCTGTCAATATTCTGCCAAGAAATTTATCAGATTCAAGTAAAGTGACTAGCATAGCGAAAGGTGCATTTTGGTTATAAACAAGAGGTTTTATATGATCTATAGCTGTTGAAAATAATGGGCTTAAATCTTTTCTCTCGTCAGAAAGTTTCTTAATACACCAGCCATTCCTACCAGAAGCATACAATACTGGAAAATCTAGTTGCTCATTGGTTGCGTCAAGATTAAAAAACAGTTCATATATTTCGTTTAATACTTTATTGATTTTGCTACTTGGTCGATCAACCTTATTAATTATCACAATTGGCTTTAAATTCGCTTTTAGCGCTTTTGACAACACAAACTTAGTTTGCGGCATTGGACCTTCTACAGCATCAACCAGTAGTAGCACTCCATCTGCCATGCACAGTACTCTTTCTACTTCTCCACCAAAGTCTGCATGCCCTGGTGTATCAATAATGTTGATCTTCTCATTGCCCCACATTATTGATGTGCATTTTGCAAGTATTGTAATTCCGCGTTCACGCTCTTGATCGCCACTATCCATAATTCGCTCTTGTACTTCTTGGTTCTCACGAAACATGCCACTTTGTTTTAACATGTTATCAAGTAAAGTAGTCTTGCCGTGGTCGACATGCGCAATTATTGCGATATTACGAATCGATTTGAATGCATTCATTTCTTATCATTTTAAGTTTAATTTAGTAATAAGTATATATGTAATATATCTGGAGTAAATAACCAAAGCTATGTAGAAGGAGATGCCATTCAAGTATCTGACAGATAACACACAAGGAAATTCAATAATTTATAAGGATTAATTTAAGTTAATAATTAAAAAATTTATGAGTAAATCACGTATCTATAGTGATTATGGAAAACAGTAAAAATATAAGTAAAAGCTAATTTATTTAAAAAAATAGTGAGAGATTTTTATAAACGTACTACGATAAAAAATCAAACTCCACTTAATTTTTATTAGTGAGCATGTTAACTATAAAACAATCTATATTACCATCAAAAACGGAGTTTATATTACCAACTTCATATCCAGTCCTT
			AAATCTTTCACCATTTGATACGGATGCATAATGTATGACCTGATTTGATTGCCCCAACCTATGTTGCATTTTTTATCATAATCTTGAGCTATTTTTTGTTCTTTTTTTTTCAGTTCAATTTTATATAAACGTCCTTTAAGTAGTTTTAATGCCTCATTTTTATTTTGATGTTGAGACCGGCTGTTTTGGCACTGAATTATAACACCTGTTGGAATATGCGTTATACGCACTGCACTTTCAGTTTTGTTTACATGCTGACCTCCTGCTCCTGAAGCACGGTAAGTATCAATCCTTAAATCCTTTTCATCTACAGCAATATCAATTGAATCTTCTATTACCGGGGTAACTCCTACACTTGCAAAACTGGTATGGCGTTTACTGTTTGCATCAAATGGCGATATTCTGACCAGTCTGTGAATACCACTTTCACTTTTTGCCCATCCATAAGCTTTTTCTCCAATGATCTTTATCGTTGTAGATTTTATTCCGACTGATTCCCCTTCTAATTTTTCCACAATTTCGACTTTAAAGTCATGATAAATTTCAGCCCACCTTATATACATATTCATAAGCATTTCAGCCCAATCGTTGCTCTCTGTTCCTCCAGCTCCTGAGTGGATTTCTAAAAAGCAGTCATTGATATCTGCTTTACCAGTAAATAAAGATTCTGCTTCTTTACGCTTGATTAGTTTCTCTAGTTCTATTAGTTCATTTTCAACTTCAGAGAAAAATTCTTTATCATTCTCATTAATAGCAGATTTCATTAAGGTAACAACATCCTTGTAGTCACTTTCTAGCTTTAAAAATGACTCTACATCATTCTTGATTTTAGAGCGCTCTTTTAAAATTTTTTGAGCCTTTTGGTTATCTTGCCATAGATTATCACCTGCAGCTTGAGATTCTAAATCTACAAGGCGTGACTTTAATTTCTCTATGTCAAAGACACCTCCTGATAACTGAAATGCTTTTAGCTAAGCTCTGGAAATGTTTAAAGATTTCTAAATGAGTTTTCATTACGCTTTAGGTTTTAGTATATTCACTATCAATAGCAATAACAGTACACAAAATAGAAATTTAACCATATAATAGTTAATTTAAAACAATCTTATTATACTCTAATGTTTAAATGAATCAAGTATGTGTATTTATTGAGAAGTAAGGTAAAAATATGAATGTTGAAATAAATTCTCATTATGGCTTAGATAAAAAAGCTATTGATGACCTAATTGAATCACTTGATAACGAAAAGTTAGAAAATGCTCGTAAGATTGTAAAAACAATAGATAGCATTCAGTTAGCATATTTTTTATCCACTTCAATCAGTGATCACAGAGAAAAACTAGTTAGTATTTTAGACCAACACTTGTTAAGTGATGCTTTAGTGCATGTAGTACCAGATTTACAAGTAGAAATCATAGAAACACTAGGAGTGAAAGATACCGCGGAGTTATTAATGCTTCTTAACGTAGAAGATATAGTAACCATAGTCAAAGATTTAGATAGAAAGTCTATAAGAAACATACTTAACTACTTGCCTAGTACAACTCGAAAGCCAGTAGAGGAGTTATTATCGTATCCAGAAGAAAGTGCAGGAAGGTTGATACATAAAAATATGGTTATAGCTCCATATTATTGGACGATAAATGAACTAATAGAATTTTTGCGTAACTATAAAAAAATACCAGAAAAATTTCATCAAATCTTTATAATTAATTCAAAACTTGAACCTATAGGTAGTGTTAACTTAAGTAAGGTAATATTCAATTCAGGGCAAACAACAATAAAAGAGATAATGAGCCAAGATATAAAGATCATTAAAACTGGAGTGGATCAAGAGGAAGTAGCAAGAATATTTAAAGATTACTCTTTACTATCAGCTCCAGTAGTAAATAAGCGAGGTAAGATTATAGGTGTGATTTTAATCGAAGACGTCATAAAAGTTGTTCAACAAGAAACAGAGGAGGACGTACTTAAAATAAGCGGTGTATCTTCTAAAGCCG
			ATATAAATGCTCCTATACATAAAACTATAATTCAAAGGTTACCTTGGTTATTATTTAATCTCTTAGCAGCAACACTATGTTCTATAGTAGTTGGTTTTTTCGATAGTGTAATAGAAAGCTTTGTAGTACTCCCAATAATTATGCCAATAATTACATCGATGAGCGGAAACGCAGGATCTCAAACAGTAACGTTAACCATCAGGGCAATCGCAACAAAACATTTAACTGAGCAAAATGCGAACAGAATACTGATAAAAGAGTTTTTGATAGGTTTGATAAATGGAATAATTCTATCTATTATTTCGCTTGTGGTATTAACAATAAGATTTCACACTTTTAAAGTGGAGATTATTTTTGTGGCTTCCATGGTTATGATGTCGACTATTGCAACGTTTATTGGAACTTTCATTCCTATAATGCTCCATCGTTTAAAATCCGACCCTGCCGTTTCTTCTTCAATCCTAACATCAGCCACAACTGATATTCTTTCAGCTTTTATATTTCTCAGTTTAGCTGCGTTTTTTCTGCTGAATAACTAAGTTTTTCTAAAGCAAACCTGATGTACAGCTTCAACTATATCTTCTATTCGCGGTAACGCTTTTTTTTCTAGGTTTGCAGCATAGGGTAAAGGAACATCTTTGCCAGTTACTCTTACAACTGGGGCATCAAGATAATCAAACCCATGTTCCATAATAATGGCTGATAACTCTGCTCCTACTCCTGCAAACGGCCAACCCTCTTCTATACTCACTAATTTATTAGTCTTTTTAATAGAATTAATAACAGTTTCAGTGTCAAATGGTCTTAAAGTTCTAAGATCAATAACTTCAGCTTCTATGCCTTCATTTAGAAGCAAATCTGCTGCATTTAAAGCATCCACTAACTTTAACGAAAAAGCAGTGATAGTTACGTCTTTTCCTTTTCGGATAACAGCAGCTTTACCTATTTCAAGTAGATAATCTTTATTTGATAGCTCGTAATCAGAAACTTTGTGCTTATGTCCATAAGCGATCTCGTTTTCTAAAAATATTACTGGATCTGGATCACGAATTGCTGCTTTGAGCAAACCTCTACAATCGGAGGCAAAGTAGGGTGCTATCACTTTTAATCCTGGTACGTGCGAGTACCAAGATGCAAAGCATTGAGAATGTTGTGCAGCAACTCTCGCTGCAGCGCCATTTGGTCCACGAAATACTATAGAGCATCCAAGTTGCCCACCTGACATGTAATTTGTTTTTGCTGCAGAGTTCACGATTTGATCGATAGCCTGCATGGAAAAATTAAAAGTCATAAACTCAACTATTGGCTTGAGTCCAGCAAGTGCTGCTCCAACAGCAAGACCAGCAAATCCATGTTCAGTAATAGGTGTATCAATTACCCTACTTTCTCCAAATTCTTTTAGCAACCCTTTTGTCACTTTATAGGCACCATCGTACTCTGCAATCTCTTCACCTATGATAAAAACATCATGATCGTTTTGCATTTCTTCTCTGATTGCTGTGCATAAAGCTTCTCTAACGCTTAAAGTTGCCATTTATAAACTTTTGTAGACTTTTACTAAGGTGACTATATCAAAATTACCAGGGCCTAGTAAAGTAGTATATTTCTATAGAGAAAGAGTTTTGTGCTATTTTTGCTCTATGGGTCATGTGTTTACAACAAGTTTACTCTTTATGCTATAGCTTTTTCTTCTCTTAGTAATTTTTTCAATATGAACTTAACTCGATTTAGATATGCATTTGCCAGTAGCTCTGATCCGTACCTTCGTTAAGGTCAAAAGATCTGTTTTTCTTAATCTTTTATTTTAGTTTTTATTTTTTCTAATTTTTCTTATTAAAGTCTGCTTCTTTTTTTTAGTAGACACTCTATTTCATCTGAATGATTAGATTATTGTGTGTAGCATGATGTAAAAGAGTTCATTCATGTTTCCGCTTGTTACGTTAAGACCTGTTTTGCTTTTTGCCTTGGATGGTATTAAATCTTCAGTTAGATAATCTATT
			AATTTTGCTGTTTTTTTCTTGGTCTTTTTCTCAAAAATCTATAAATGTTTTGCCGTTTATACTATAATGTACAAGTAATATAGGTTAAAACAACATTTCCAATCTTTGTCTTCTAGATCTGTTTGCCTCAATATATATTTCACTTTATCGTTATTACCATTACAGGATATAAACACTACATTGTATAGAGTGTTATGTAGTGAACATAAGGTTTTTATTGGTGATAAATATTTGTTTTGATCTTGTTGTGTCAATCAGCAGTGGTGTATGAAAAGGCTAAAATTTATTTATATTTTATGCTTAACTTGCACTGAAAAAAACTTGCTTATAAGTTTTTATATAAATAACATTACTTGAGTCTGAGTTTTGAGTTTCTATAGTAAATATAGTTCTAACATTGTATATGTGAGCCGCTAGCTATTAACGTAGATGTTATAAGAGTTATAATTGTTAACAGAATAAGTGAGCCAGAAGCAATATACTAAGAATAGTACCCATCGCCTATTTTAACATAACTACAAGACCAACATAAACAACTTTTGAGGAGAATTGCCTTTTCTCTGTTTTCTTAATTCGCCTTTATTTAAATCTGTTCTACTCTTGATTTTTTCCTGCAAAGAATTCTATAATTTTATTAATTTGTTGTGGTAGCAAGATCTAAAGGACTTTTCCTGTTTTTTTATCTTTTATTTCAAAACTTGCTTTTTCCTTTGCGGGTATTTTACTTTATTCAAATAATCACTGTACGTAGCATGATATGAAATAGTCCATCCATTTTTATCTGTTAACGTTAAGATTTGTGTTACCCATTTCCTAATGTAAGCTTTGAATTATAGTAGTATAATATATGAAGGAGTCCATTCTCTGGGGATGTTGCATTAATATTTTGCTCTACTTTTTAATTTTTCTCATTTCTTTTTTAGATGCTATTTTTATCTTAGAATAGTGAAATTTTATTTTGCCTTGTTCACTATTAAGTGAGTGTGTTTTTATTTTCTAGATCTTGTTTTTTTGTTTTGGTGATTGATTCTTTTTTCTCTTTATTCTTGAGCTGAACATATAATTTTTCTGGTTAAGCTTTAAGTTTTCCAATCTTCTCTTTTTGAAGTTGCAGTACATTTTTTAGAGCATGAATTAATATTTTCTTCAATATTATTTATTCTACTAAGATTGATTTCAAAATGGGAAGAGTGTTGGATATAATTTCAAGTTGCCTCGAACCATGAACCACTTTCGTCACTAATACTCTTATCACTATATACAGAATCGTATAGTTCTGAATTGGGAATTCTATGATTACTCCGAGGGTGATGATAAGTACCTTTATTTTGAAGCTTTATGTTAAGATCTTTTACTTTCTTTAGTGAATAGTTTTTTCTGCTTTTCTTAATATTTATATTATGGTGTTCCTGCTTAGCAAATCACCAACATATCTCTTGGAGTTTTATTACTTTACAATGAAGGATTTACTCAATCATTACTTAATGATTGTATTATCTCTACTGTAAAGCAGCAACGTGTCTATTGTTATAGCGTCATCTAGCATTTACAGCTTAAACTTATTTTTTTTATAGAAGATGTTAGATTTAAATGTATTGCATACCATTATATATGTGAAGAATTCTGTTCTTTTTTATTGCTTCTTTCTTTTGATATGTTGTTGCTTGTTTAAGCTTTTACTTGCTTCTTGTAGCACCTTTACAAACTCTTTATATTTCAACCTTTTCCTTTCAGTTTATGGACTGTTGCTGTGCAGTTTTACAAAAATGATGTGGATTTATTTTTTTTGTTTCTTCACACTTATTCATAATGGAAGCATCTTTTTAGCACTGCCTATAATACTAATTAATCTTGTCACATAGCTTTTTACATCAAAGAACACAGTACAAAATATACTGAGTGCCAAAAAGTTTTGGCTGTGGCATTTTATCAAATATTGCGGAGCAAAGCTGTACCTATTATTATTTATAGGTATATAAGAGAGTCAGACTACTCTCTAA
			ATGGGTTAAATGATATTACATGCTGCTTTAATAGTTGTATTCAAAAGATCAATGTTTTAGCACTGCTTGTATAAGAAAAGAAAATGAGTGATTTTATAAGAAAATGCTAATTCTTTTGATAAAGCTAAAATAATAATTGAGTAAGCTTGCATAGAAATGTTTGTACAGTTATGTTCTAAGCGCTATGCTAATGGGGAACAATTAAAAAAACCTAAAACTACTTTTAACATCGTTTAGTAAATTTTTTACTTTTTTTTTACTTTATTAAAAAAACCTTCAGGTTGCTGTTGCATGTTTTCCTCTTCTTCAAGTGCTTTTAATAACTCAACTTGCTTTTTAGTTAAAAGCTTTGGGTTTAAAGTTTCAACTATTACTTGTACATATAGATCGCCACGTACGTTTGAGTTCATATATGGCATACCCTTTTCTCTACAACGTAGTTTAGTACCGGTTTGAGTGCCTTCAGGAACCTTTACTTTTATTTTAACTCCATCAATTGACTGTACGTCGATTTCACCACCGAGTACTGCTAGTGTCATCCTTACAGGTACTTTGCAATGTAAATCTGCTTTATTCCGAGTAAAGATTTTATGTGGAACGATTTTAACGTATACATATAAATCTCCGTTTTTTCCACCTTTTGCTCCAGCCTCTCCTTTGCCACTTACTCTTACTTTAGCGCCTTCCTCTATGCCTTTTGGAATTGAAACTGATATATTTACTTCATCTCTTTTACGCCCATTTCCACCGCATTTTTTGCATTTGTTCTGTACTACTTCGCCTTCCCCGTAACATGTAGTACAAGTTCTTTCGATTGTAAAAAAACCTTGCTGAGCCCTGATCCTACCACTTCCTCGGCATGTGTGACACTGAATTGGCTTAATTGCGCCTTCACTGCCTGTACCTCGACACGTGTCACATTTTACATTTGTAACGTAATGTATAGGTGCTTGTATTCCCTTAAACGCATCCTCTAGAGTAATTTCAAGATCATAACGTAAGTCTGATCCAGGCACTCCTGGTGTACTTCTTTTTGCTTTTGACCTTCCTGATTCCCCAAATCCTCCGCTAAAAAAGTCATTGAATATGTCGCTAAAGTCTCCCGCAGCTTGACTGAAGTCAAACCCACCAGAAGCACCTTCATGACCATAACTATCATAATTTGCTTTTTTTTCGGGGTTAGATAAAACCTCATATGCAGCTGTTATTTCTTTAAATTTTTCCTCTGCTTCTTTGTTACCAGGATTTCTATCTGGATGATACTTCAATGCTAATTTTTTATATGCTTTTTTTATCTCATCAATGCTAGCGTTTCTGCTTACTCCCAGCAGCTCATAGTAATCTTTTGTACTCATATATGATAGTTCAGTATTTAACCTCTAAAGGTAAGTATTTCATACATCAATTTCAAGTGTGGCTTGTGTTTTCTGCGTGTACTAAAAACAGAATGCACCCTGAACGACTCGAACGCTCGACCTTTTGATCCGTAGTCAAATGCTCTAATCCAACTGAGCTAAGGGTGCCTTCTATGAAGTGAACTTTAGCAGGTTTTACAGCTTAATTCAATTAATTTGGCTAAAATAGAGTACAAAGCTAAATTGATGGTGTAATAAATTTACTAATGCTTTTAACTTAAATTTAATAAGTGTAAGTAAGAAAAATTCTTATATTTATAACTTTAATTCTCTCTTTTATA------------------------------------------------------ATATGTAATATAGTAAAATATATCTCAAAAAGAATAGATAATTAAGTGCCTTTGGCTAATACTTTTTGCGCTCGGTGCATTTACTGTTGTGTTTTTTGGTGCACCAAAAATAGTGAGTGTGGTAGTACCAGATATGGCAGAAGCTTGTATAAGTGATTCTAGTAATTAGGAAATAGTTAATGATGCATGAGTTACAAAATGTACTGTAGATAAAAGGTAGAATGTGTTTAGGGATTTTTGAAACAGTAAG
			GGTAAAAAATAGTGTTTTGAAAGCACTATTTTACGTTTTTTATCTTACGCATAAAATACTCTATTATGCATATGTTAGTAATTTTTATATTAGAAGATTTTTTTAATACTTAAAATTAAACTGTTTTTTCTACTTTGTGTAGTACACTTTGAACTTTATTTCCCAATTCACTTAAAGTGAATGGTTTCGGTAAAAAGTGGAAATCTTCTATATTAATGTTGTCGTTTTTCAAAAATGCATCTTCTGCATATCCAGAAATAAAAATGACATTTATATCTGGTCTATGAATTAAGGCTTCTTTGACTATCTCTGGACCACTAACTTCTGGCATTATTACATCAGTGATTATTAGATCTATGTGTTGGCTTTTTTTACTTATTATTTCTAGTGCCTGACTGCCTATGCTAGCTTCTATCACATCAAATCCTTTTCTTTGTAATGTCTTAGTAGTAAATTCCCTTACTGAGTCTTCATCTTCAATTAATAAAATCGTACCATTACTTTTAACTTCATTTACTACAGGTTTTTCTATTTCTTTGATATCTTTCTCTATATCATTTTCATCTGATATATAAACCATAGGCAAAAATATGCTAAATTTAGTTCCACAGTTTACTTTACTAGCAACATAGATGTATCCTTCAGTTTGCTTGATAATACCATATACAGTAGAGAGGCCAAGGCCAGTACCAGAAGCAATATCTTTAGTAGAAAAGAATGGATCAAATGCTTTTTGAATTGTGTCACTTGTCATTCCACATCCTGTATCAATTACTTCGATTACAACATAATTTCCATGTTCAATTCTTTCTTTATCTGGAGAAAACATATTTTTAGGTGTAGAATTGAGTGAATTAATCTTTTTATTGAAAGTTTGTATGGTGAGTTCTCCCCCTTTTTCCATTGCAGCATTAGCATTGACTACTAAGTTAATAATAACTTGCTCTAATTGTCCTTGGTCAGCCCTAACCATACCTAAGTCTTCACCATAATAAGCAGTGAATTTTATATTTTCGCCTATTAATCTTTTTATCATTTCGTAAAGGTTGGCTATCGTACTATTTACATCAATAATCTTTGGTTGCATAGTCTGTCTTCTTGAGAAGGCAAGTAATTGCTTAACTAAATTTGACCCACGTTTTGCATTTTGCTGTATCTGTATTATATCTCTAAAAGATGGATCACTAACTGAGTGCTGAAGTAAAAGCAAATCACAAAATCCTATTATTCCAGTCAGAATATTGTTAAAATCATGTGCAATACCACCTGCTAGCTGTCCTATAGCCTGCATTTTTTGATAATGTTCGAGCTTTACTTCTAGATTTTTATGCTCGGTGTTGTCAACAAAATAGCAAAGTATAAACATTGCCCTATTATGAAGAAACTTATTGAAGTATATTTTCATATTATCGTTGTTGCTGAGCTGTACGTCAAAGGATGCATTATTTATTCTGTTACTCGAAAAATATTCATGTATTTTTATATGATAGTCATCTGATATTAATGTAAAGATTGAGTTAGTATCTGGACCTGCAAGTTTTATTAACGCTGTGTTTTTCTTTATGAAGTTGCCACTTGAATCACACTGTGCAATAGCAATTGATGAATTTGTAAAACATGGGTGTAGTTGATAGTCAGCTATGTTTGATTCAACTGGTGTAATTAAGCCATATATATAATTATGACTGTGTTTATCACAAAACATAGCAGTGCTCATATAAGCTTTAAATGGAACACCGTTTGCGGTACAAAACGAAATCTCATTGCTAGTTGCTGTATTATTATAATTAGATTGAAATATAAAATCATTGATTAAACTGCCTTTTTCAAATTTTCTTAATTCAAATATGTCTAAGAACCTTTTATTTACATATAGAATCACTCCTTTAGTATTTGCAATGTAAGTTCCTATATTGTGCTTTTCTATTAATTCTTCATACACCTGTTCTTTGTTCATCTGTGTTGCTTTTAGCACAAAATACCCACGCGGTCTTGCTATT
			GGTGCTAATGACAAGTTTAATACCTTATTGTTATTTAGAGCAACTTGGGGATTATCTGATATCGGGTCAAAAAGTAAGAGAAAATTAGATATCTTATTTTTCTTGCTTAAAGCAATGCGTACTTGTGTAGAAGAGTTATTTTTTAGCGCATTATATAATGCTTTTTTGTCTTTCTCTGAAATATTTCCTGCTTCGAGAAGCTTATCTAGTGTAACATTATTATCTATGTATTCCTTGAACCTTTCGTAGAATCTTGCGTCAGCATAAATGACACCCTCATCTTTGTGCAAAATGAGACAAAACTCTGTATTATGATTGAGTGCACTTGCAAATATTGCATTTTGGAATTCTGTGATACTAAGCAGGTATCTATGACGCTTTGCGTTATATATTATAAAGAGAGTCATGAGGGTGCTAACTAGCATATTGACCTTTATATTAATATGCCAATCGTATTTATCAAGAAAGTAAAGTGCTGATATTATTATTGGAGGTAAGGTCATAATGGCTGTAATAAAGATGATTGATACTCCATGATTTCTTAATATGAAGTCAACCCTGTTTTCCTTCTTGCTATCTATGTACCTTTTGCTCATTTTACGTACAACAATTCTTTATTATATCTGTTTAATTACTATAGACTTATTAACATCTTTGGTATATAATTGCTATTAGAATTTTTGGCACTATTGGTAAAACGTTATGAAAGAACAAAAAATGCAAGCTTTTAAGTGGTTCTGTGTGCTAAGAGATAAAATTGTAAAATCTTTCTTGTTGGTTGAAGAACGGTTATTTACAAATCCGAAGGTTAAAAAAAGAAAATGGAATCGTCCAGGTGGTGGAGGTGGTGAATCTATAATTGTTTACGGTAGTGTTTTTGAGAAAGTAGGAGTAAATGTTTCAAAGGTATATGGAAAGTTTACAGATTCGATTATAAATGAAATTCCTGGTGCAAATGAAAGTAATGGAAAGTTTTGGGCGAGTGGCATATCTTTAGTGTCTCACATGCAGTCCCCTCTTGTTCCTGCGGCACATATGAATACAAGACTAATATATACATCAAAGCGGTGGTTCGGGGGAGGAATGGATTTTACTCCGACGTATAAAGATAGCGAAGATTATCGGTATGTTCATGAGTCAATTAAGAAAACATGTGATGAGTTTGATACTGCATATTATCCAAAGTTCAAAGAACAATGTGACAACTACTTTTTCTTACAACATAGAAAAGAACCACGTGGTATTGGTGGAATTTTTTATGATAATCTTGATTCTGGTAGCTGGGAGAGTGATTTCAAATTTATAAAAGCAATAGGCGAAACCTTTTTAAAAATTTATTTGCATATCATACATCAGCATATGCAAAAACCTTGGACGAAGGAGCAGCGGGAGGATCAATTGATAAAACGTGGTAGGTATGTAGAGTTCAATTTGCTTTATGATCGTGGTACAAGGTTTGGTTTAATGACTGATGGTGATCCAGATGCAATTATGATGTCAATGCCACCTCTAGTTAAGTGGTTATAGGGGTTACAGACTAAATAACGTGATATTACTGGCAGTTTCTGACGATAAACGATATTATTTCAGTGTGTATGACATTGGAACGTACAGGAGAAAATACGAGGGTTAAAAGGTATAGAAGTAAGGCATTTCTGAAGATGTGCTACAGAAGTTTTTAATTCTTTGTTTAAGATTGTAACCTTCAACTGTTTGATAGCTGTAGTGTTCACAACTTCTCCATTGATGCGTTTAATGGTAAAAAACTTTATATAAGGTTTATTATTCATGTAAGGGTCTTTCAGTACTTTATCCTCCTTTGTTCAGTGTAGGTAGCATGTTGGTAGATTGATATGTTGGTACTTTTATTAAGGTATCTTTAGCTTCAAGCAATAAGCTTAGGTCAAAAATGTTGGCTTATGAGATTTTAGTAGTTTAATGTTTTTTAATTTACTTCTGTTTATCGAAAGTGATTTATTTTTTGGAATGATATTCATCCA
			AGGAATAATACAAACATTATTTATTCACTTTCAATGAAGGCTTTATTTTCTTTCTTACTAAAAGTCTCAGAATCTTTTCCACTACCAGCTCTCAACATTAACAAATGCATTTTGCTAAGTAGCTTTTTAGTATTTAAGGATAAGCGTGTAACTTATAAGTTATAGTAGAAACTTTTTGAATCTTAGGTGTATTTATGTTTTTTATAAAATCATATTTAAATTTAGTACTGTAATCTTTGTCATCTACTGTTTCACTACTTCAACCTACATTAGCAGCATAGTCTTACAGTTTTCTATAATGTAATCCAATGTTTCATAAAGGTTCTTTGATTAGAAAATACTGTCGTATCGGAGGCGAATTGCTTATACGTTTATATATTTGACAATATTGAGAATTTTGTTTGAAAACCACTTTCCACTTTCTTGTAGATATAATCAGGAAGATATTTATTACTTATGCTAAAATCTATACTTCCTTCTGGATATTGAGCTACAGTTTCTATCGAATTCAAGCGTTCTTTGCAATTGTTGATATTACTATTTGTTTTATATAATTGTTCAATTATTGTAGAATCAACGTACCCTTTGCTCTTAATTTCTTTAAGTCTGCGAGATCATTTATCATTTTAAGTTACTCTTATGATACAAACTGATTCATTAACGGAGTGAGTAACATCAGTGAGTGGCTACTCTTCAAGCAGCATTACACATTATGTATAATACTTAACTAAGTTCAACGAGAAAAAACATAAAAACAATAACATTGTACAATATCTGTTTGTTCGTATTAAGCACTTTTTTAAAAATTTTTCAGGCTCAATCAAGTCAATGATTTTAGTATTAATTCTACACTATTTGTAGGACTGCCACTCTTTGTGATGGGTCTACCAATTATAATATAATCGGCTCCTGAATCTATCGCTTCTTTTGGTGTTGCTGTTCTTTTTTGGTCATCATGGTTGGGATCTATGCGAATTCCTGGAGTAATAATTTTAAAGCCTTTGCCGCACTCTTTACGCACTTCCTGAGCTTCTATTGCAGAGCAGACTATTCCATGTAGACCAATTTTTTTTGCAAGCTTTGCCAATAAAATTACCTGTGATTTTGTCCTTCTTGCTATTCCAAGCTTACTTAGATCTTTGTTACTCATGCTAGTTAATACGGTTACCCCAATCAGTTCTATTTTTGTGTCTTTCACTACGTTTAAAGCTTCCTTTAGCATTTTTGTTCCACCGCTGACATGTAATGTCAATATTTCAACACCCAAAGCTTTTATTGCTTCAACCGTTTTAGTTACAGTGTTTGGAATGTCGTATAATTTCAGATCTAAAAAAATTGGTACGTTACATTTTGCAACTTTTTTCACTCCAGAAGGACCATGGGCAGCGAAAAACTCTAATCCAAGTTTTATCATACCAACTTTATCGCGTAGAACATTAATCAAATATATAGCCTCATTTAAATCTTGCGTGTCTAGCGCACACACTATTGGATTCATTACATGTCTTTTTAGATAATTCTTTTGTAATTTATAAAATAATTATTGTATTTTGCAACTCTTTTACCTTAGGAAAATCATAAAACCTACAAGGTACTAGCTAGATCTAATTAAAGTTCTATATATAGTTTAATCTACGATACTATGTAAATCATTTTAGTAGATCCAACCGGGTAAACACTTTCTACTATATATTTTGAGATCTTTTACAGATTAAGCTTTATTTAGCAAATATTGAACAACTTCTTTTAACAAGACCTTATTTCTTGAATTACTTGTATAATATTATCTTTTTAGCATTACATCAGCCTTTCAACTTTTTTTTTACTGATTCCTCTACCTGCTTAGCATATATTCTATTATCTGTTGCGCAAAACGCATCTCTTTTTTTAATAAATTTTCTCACGTTGGCTTCTTTCAGAAAATTTATCTAAAAATGAATCTTCTGAATCTTTTTCCTTACTACTGTAACATTTCTTTCTTCCATAGGTCTTAATAGACT
			GACTTTTGAGGAAATTATTTGCATCATTTGATTCTTTAAATTTCTTTTCTGTCTCTTTAGATAGATTAAAATTTTCTTAGTTGAGTTTTACAACTTTACGTTGTAGTTATCTAATTCTTCTTCCTTGCTAATTCTTTATTTTTTTAGTTTTTTATACTCTTAATATTGCTTATTTTACTTTTCAGTTCTGCTATGTATTCATTTTTTGGCTATTGCTACTTTCTGCTTCTTGTAACTGTTGCAATGTAACCCTTTTATTTCTTGTTTATAGGAAGCCATTCATTATCTTTTCTATTCGTCTACCACACTCTATATAATTCAGCTATACAATTCGTTTTTACCTTCTAATTTTTATTTTAAAGATTCTTTTTCTTGAGAAAGATTATTCTTTTCAGCTTCAGTTGGAATTGCTTTTTCATCTAATCTTTTTGCTCTCTTGGTTAAATCTTACTTCTCTTGTGCTGATCAATGTAATTGAGTATTTAATTTCTTCACTTGTTCATTTATAGATTTTTTATCTTCTTTCTTTAAAGAATCATTTTATTTTCCAATTCCTTGCTTTTATTGAGTAAATTTACTTCTCTCAACTTATATTTTCTTACTGTTATTAATTATTTTATATGAAGTGCAAGTATCAGCAAGAATCAGAAGGAGAGGCACATTAGAAGCAAGCGTTAAGGATGAAATTAATGTAAGAGGAGCTAAAAATAACTATAAGGTAAGAAGATGTATTGGCTTTTTGAAACAAGTTACTCATTACTCTTTGCTTGAAGAGAAAAATATTTATTGTATGTATAATACTGCACTATGCTGTTTTCAGTTGTAAGCTTCTTTTACTGCACGTATAGAGTATTACGGTATTCAAGTTACAATATTTGTTGTCACCTTTCCTGAAGGCAATGAGATAGAATTTGTTAATATTTCTAATTAGGACTTTTTTTGATCTTGTTACCCTAAATTTTTCTTTATTCTCCTTTTTTGTCTCTTTTTGGAGGCTTTTACTTCATTTTATAATTTAGATACATTTCGGGAGATTTTCCAGAGAGTCTTCCTAGTTTTTGTGATGTGGATGATATGTAAGTGATCTAGTTTTAGTAATTGTTTATCAGCAAGCTTGTTTTTATCTATCCCTTTAAACTTTAGTAAAGTATTTACTATTTACCTCCAAGAAGATAAGGTTGGTTTAACTCTTTTTACATTCTAGATTAATCAACTCTTAATCTGTAGATGTTTAACTTTGTTATTTTCCAAAGCAGAGTTGTTTTTCTATCATTTCTAATATTCGTTACTCAAAATTTTTTCTGCTGTTTACCAACTTGTTGGTATTGTTTTATCACTTTCTTATCTCTTTTTTCTTTTTGATGTAAATTATGTTTTAAATTGTTGATTTCATTACTAAGCTTTTTTCTCTTGTAATAGTTTTTCTTTCTTTTCAGATAATCTCTCTGCCTTTCATGTTTTATCACTTAAAACTTCTTGTGCTTTTTAAGTCCTCTTCTAAAGAGGAAATTTTATTCTCTTTTTCTCAGCAGCACTTTAACTTTCTAATTTTTACGCTTTTTTTCTTTTAATTAAACTTTCTTTTCTGATGTATTATCAACTTAGAGTAGAAACTATCGTGCTCATATTCTGATCTGCTTAATTTATCTCTCATCTTATGTAATTCCATACATTTGTTTTCGTAAATTATTTTTTCCTCTTTTAATCTTCCATTTTTATCAAGTAACTCTTGGTGCTCAAGAGAAAAAAATGTATTTTTCTTGTACTTTAACTGATCTTTTTCTTTCTTTTCTAACTCTGTATTTTTACTATATAACTCTCTTTCATCGGAGCATCTATTTGGCTTTTTAATTTCCTAATTTCACTATTTTTATTACTTAACTTTTTTAGAATATTATCTAATTCTTGTTATGTATTGACTTTCTGCTTCTTCAATTAATTTAGTTTATAATTTAATCTTTTAATTTCACTTTCTAAATTCTGCTTCTTTTGTTGCAATC
			TATTTAATTGATTAATTTTCTCTATCTGTTTGTTTATAACTTCCTTAGCTTCTTTTCCTAAAGTTATCTTGCACCAACCTCTACTGCTCTCTTAATCTTCATTTTCTTATTGTTACCAATTAACTTATATGGAAGTGAAAGCACCAAAATAGAAAGCATAGGTAAACCCAAGGCAACAGAAAAATTATGTTAAAGGATGTTAATCGATGTTAAAGTAGTAAAAAACCTGGTGTAGGATATGGCGAGTTAACCTGTTATATAAATTTTTCATTGTCATTTCCTTACACATACAAGACTAGTTGTAGTAGAATGAGCATGAAAGAAGTCGAGATTTCTTTATATAAGAATCAATATAAATTTGCTTTTACGATAAATCTTCTATTTTCAGTTTCAAATCCTAGTTGTATATCCTTACTCCATTGTATCACTTCAGCATTACATACTGTTTGCAAATCGTTCTGTGCAGATCGGTTCAACTTATCCTCCTGTAAGTTAGTTTTTATCATCAATTTCTTTATCGGATGCTTCACTGATACATTGTTATCTGCTTTTATTTCTCTCACAAGGTTTAATATCTGTACGAAATTATTTCCCATTTTTTCAGAATGTTTATCATAAATAAGTTCTTTTTTGTTTGGCCAATTGCTTTGGGTATGTACGGAATTGTAGCTATACAACTGGTAGTATATTTCTTCTGTGATGTATGGCAAAAAAGGTGCAAATAACCGCAAAATAATATTTAATGCATATGCTAAACTTTGTTTCGCACTTAAGCTTGCCTTATTGCTAACCATATCGCCATATGCACGTTTTTTCACCAGCTCTAAGTAATTATCACAAAAATCCTCCCAGAAAAATTCCTCTACTGCATTTAAAGCTTCGCAGTACTTGAACTGTAATAGGTTACTTGTTGCTTTTTCTATAATTTTATATAGCTTAGACAATATCCACTTGTCCATTACCTCACTGACGGAGTTTATATTCATAGCTTGGTGCTTCTCCATGAATATGGAAACAAATTTACTTGCATTCCAAAGTTTTGTAACGAGGCGCTTACCGATTCTAAATATATTCTCAGAGTAGACTGTATCAGTTCCAAGTCTTGAATTTGCTGCCCAGTAACGTACTACATCAGCTCCATAGGTATCAAGTATTATATGAGGAGTGATAACATTACCTTTTGATTTACTCATCTTTTTTTTGTTATCAGCTAAACACCAGCCGCTGATCATAATATTTTTCCACGGCAGTGAATTTGCATGATAGTGTGCTTTCAAAATCGTATAAAATGCCCAAGTTCTTATTATTTCATGACTTTGACTGTGCAGATCTGCAGGAAATATCTTGTCGTATCGATGACCTGGCAAGTGAAACTCATTGTTTACTGCTAGTGCATTTAACTGGGGAGTAATTGCACTTGTGGACCAGGTATCCATGACATCTTGATCTGAAAAAACCTCTTCTTTACTATACCCTTTTGGCAAATCTTTGAGTGGATCCATTGGTAAGTCCTTTACTTCAGCTAAAATAATTTTACCTTCTTCGCCTTTACGTTTTGAATACCACACTGGGAATGGCACGCCAAAATAACGCTGTCTTGAAATACACCAATCCCAATTCAATCCTTCTATCCACACTTCCATGCGTTTACGCATAGTGTTTGGATACCAATTGCATTCTTTTACTTTATCCAATATTTGAGCTTTTTGATCTAAAATCTTGATGAACCATTGATAGGTGGGCAATATCTCAAGCGGTGCACCAGATCTTTCTGCACACTTTACAGAATGAAATATATTAGTGCTTTCTGTCAAAAGCCCCTTTTTAGTTAGAATCTCAATTATTCTCCTTCTTGCTCCTTTGACCTTTAGTCCATTTACTTCATTATAGATTTCAGTATCGTACGTGATATCCTCCTTTGTCATCCAAGTAGTCCTTTCCTCTATTATTCTAGTACCTTGATATTGGGATATATTATTATGATACACTGAACCTAAATT
			TACTCTTCCATCCTGATCAATGATGATTTTCATCGGTAAGTTGTACTTCTGCTGCCAGTATATATCAAGTTCATCACCAAATGTACAGCACATAACAAGTCCGGTACCTTTGTCTATTTTTACCTTATCATCAGCTATTATTGGAATTTTTACTCCTGTTATTGGTGTTACAGCTATTTTCCCAATTAAATGAGTGTAGCGTATATCCTCTGGGTGGCAGAAAACTGCAACGCATGCTAGAAGTAGCTCAGGCCGTGTTGTTGTAATCTTAATTTGCTCATTTTTCTCAGTGAAAAAAACTATTGTATTTAGGGATGACTTGAAGACTTTATTTTCTATTTCTGCTTGTGCAATTGCCGTTTTATCAACCGGATCCCAAATAATGGGTTGCATTTTTCTATATACATACCCTTTATTGTATAGATCAATAAACGACATTTGGGAAAGTGCTACAGTTTCTTTGCTGATTGTGTGATATTCTAAACTCCAGTCATAACTAATGCCCACTGATTTAAATAATTCTTTGAATTCTTGCTTTGACTTTTCAATAACTTCGCAGCACATCTCTATAAATTTCTCTCTACCAACTTCTTTTGCACTAGTCTTATAGGTTTGTTCTACCAATCTTTCAGTAGGAAGTCCATTATCGTCAAACCCAATTGGATAAAATACATCTTTTCCAAGCATACGCTGAAACCTTGAAATAAAGTCTGTATGACAATAACTGAATATATGTCCGATATGCAATTTCCCTGATATCGTTGGCGGGGGTGTATCTATAGTAAAAGTGTTATTCTTTTCACCGTTCCATTGATAAATTTGACTTACTTCCCATAATGTATTGTATTTGGCTTCAATTTCTTTAAAACTGTATTTTTCTTCTAGCATAAATATTTCTTAGTCTTAAGCTATAAGTTAACATAGTTATGGCAGTTTTACGCTAAAATTTTGCAAGTATCTTGTGATAAGTATTACTTGACATTAAATTTTGAAGTTATTATACTGTTTTAAGTATTATTTAATTGAGGTTTATTATGCCATTAGAACAGGAAATACAGAGAGTATTAGAGGGGAAAGATATTAAAGAGAGGCAAACTACTCAAGTAGCACAAATAGTTCTAGCAGATAAGGCGATAAAAACAGCTGTTAGAAGTGAACTAAAACAAGATCAAAACCTAAAAGGTGAAGCTAGAAATGAACTATTAGGTAGAACAAAACAAAAGGTAAATGATCTTAAGCAGCTAGAAGCAAGCTTAGAAGTTCAAAAGGATACAGTTCAACAGTCAAAGAAGAATACAGAATTAGAAGCTAAAAGTAAATTCATTAAGCAATCAAAAGCTTCGATGTATACTGCTTCTGTTTGCTCTGGTCTCGTTGCTGGATTAGCAGTGTTTACTGCTCTTGGACGTACAGTTAGATTAGATATGTGGGTAGTGGTTAGTATAGTAGTAGCATCTACATTAGCGGTTAGTGGTGTGACATATTTTGTACTTGAACCTAGTACTCAAGCGAGTGAAACACAATCACAAAAGATAAATAAAGAGGGCTATTATAAAGTGTTATCTTAATATAGTTTTGTTAAGTTAAGCTCAAGATTATATAGTTTCTTACTTCTAAAAATGGTTTTTACTGTATTTTTGGCTCTGTAAACAACAATAAAGATATTCTTGTTTGTTTTCTCAATGGTATATTGAGCCTTGCTAGTGTTGATTAGATAAAAGATGTTACTTTTTTTCTCAGTTCCACCCAAGATTCTATTATTGCTTCTTAAAAGTAGAGAATAGTTTAATCTTTTCTGTACTGATTCTAGTGTAATCTAGCTATAATAATTAAGGTGTAAGTTACTAAAACTACAAGGCTTTGAAAAATATGCTTAGTGTTGTGTTGCGAAAGCTTATCTAAGTTAAGCTCATAATAGTGAGCAATATCAAGATCTTAAGATGGGATGGTTATTTATGCTATTGTTCGACTTGTCTTATTTTCTAATAAGAGCTGGCTTG
			TAAAACTAATACACACATTGCCTTTGGTGAGGTTTACTTACTATGATTAAATGGTTACTTTTTAAGTATAGTTAAAATAACTTTGTTTTTTAAGCACATCAATGAAATTAGCGAGAAGGAGATTTCTAAAAAATAATAAGAGGTGGTGTAATGATTGGTAAAATTTATGTGTTAAATTAATGCTATTGGAGTAGAGAAAACATTTTGCTTATAGTCAAACTAAGAATTGATCAAGAATTTAATGAAAATTAAACTTAGTAAAGAAGAAGATAGGAAAAAAGTAGAGAAGAAGAAAAGATTGGCTACAGAAACAATGCTGAACTAATAGCATTGATATCAACACTGTTGTTAAGTTTTACTGATCTTTCCATCAGTGGAATCAAAAAGTTAAAGGGTTGAATTGAATGGCATAATGTGTTTGCTTTTAATTTTTATATTCCTTCATTTGTTTAACATGATCTATATTATTAGTTATATAATGTATTTAATTTTTTATGTAGTGTTTTTTTTGAAAAGTTTTGCTGTCTTCTAACCGGAATTTCTTCATTTCTTATCATTTTTCTATATGTTGCTAGTAGTAGCTAACATAGCTTCAGATTCCGCAATTACATGACTTATTGCAGTAAAACTATGCCAATAAATGCTCTATTATATACTATGCATGTGTGTAGTACGCAAAAGTATTATACTATTTATTATCTTATATCACTGTATGCCAAAGTTATATTGTCACATGAGTTTCTATTTACATGAATTACGGTGCTGTCTTAAATATTTATTTCATCACTTATTTTGTTAGCCTAACACCTCTTCTGATTGCTCAACTAAACTAGACCGTTTGTTTGTATCTCTTTCTATTTCAACTTTGTCTTTATAACATGTAGACCATCTGCGATAGGAGCACTTTTATTTATCTTTGATTCATAGTTTTTGTTGAATTTTAAAATGTTTGAGCCTATAATATTACACTACAGCAAATTCCAGTATATGTATGCAATTTTATTGAAATGTCCGCATAATTGTACTATTAATTAGTACACTATAAGCTTAAGATTATGAACTTATTGGGTAAATTAGCAATTTTGCTGTTAGTCTTTTCATTTCCTTTTTCTTCATATTCATATCAATTTAGAACTAAAGCAAAACAAGCAGTGATTTTGGATTTAGCATCAGATTTGTTTATTTTTGAGCATAACTCTGATGAAAAAATGGCACCATCTTCAATGAGCAAATTAATGACTTTATATATAGCTTTTGCTTATTTGAAAGCTGGGATAATGAATATGGAAGATAAATTTCAAGTAAGTAGGAAAGCGTGGGAAAGGAAAGGCTCTTCTATGTTTTTAAGAGAAGGTCAGTTTGTTACAGTAAAAGAATTACTCGAAGGAATCATAATAGTTTCAGGTAATGATGCTTGTATAACACTAGCTGAAGGCATTGCTGGATCAGAGGAGAATTTTGTGATTGAAATGAATGAGATCGCACAAAAACTTGGTTTAAATAATAGTCACTTTGTCAACTCAAGTGGGTGGCCGGATGAAGCTCATTTTATGAGCGCGAGAGACTTAGTAGTATTAGCAAAGAGAATTTTCACTGATTTTCCTGAGTATTATGATTTGTTTTCTGAACAATATCTAATGTACAATGATGTTTTGCAAAGAAATAAAAATCTTTTACTTTTTCATGGAATCGGGGTTGATGGGTTAAAAACTGGTTATACGAGTGCTGGTGCGTATGGAATTGTAGCATCTGCAAAACAAAATGATAGGAGAGTTTTTGTTGTCGTGAATGGGTTGAGTACTGGAAAAGAGAGGATAGAAGAAGCAAAAAGACTGATTCAATATTCTTTAGACCATTTTTATACTAAAAAAATATTCGCTAAAGATGATGTAGTTGAGGAAGTAAATGTCCTATATGGAAAAGATAGGAAAGTGCCTATCACGGTTGCAAGAGACGTTATCATAACCTATAGTCGTAATTTGCATGACAAAATTAAAGTG
			CACATTGAGTATAAAGATATGATACCTGCTCCAATTAAAAAAGGGCAAGAAGTAGGTAAGATTTTCATAAAAATACCAGGTATCGAGCAGCAAACTACACCACTTTATACAGTAAATGATGTACAGGAATTAAACTATATAGAAAAATTTTTTAGAATTTTATTTTAAAGCTTAAGAAGTATGAAAATGTATAAGGCGTAAAATTTTTCCTATATAATATATGAACTACTTTTTTATTGAAAAAATGAGAAAGACATAAGTTGTCAGAAAAAAGAATTAAGAATCATAAGTTTTAAAACCACTTGATTTTATATTACAATAGCTTTTTTGTTTCTTTTTACATGATGAAATTTACGTTGTCTTGGTTACTGGAATATTTAAAAACCAGTGCTGGTTTAGAAGAAATTGTTAATAAGTTAACCTATATAGGATTGGAAGTAGAAGATGTGATTAATAGTGCCAAGTTAGCTGAGTTTGCTATTGAAAAAGTGTCAGAAGTCGTGCCTCATCTAGATACTAATAAATTAAAGTTATGTAAAATAGATGATAACAGTAAAGTTCTGCAGATAGTTTGCAGAAGAAAAAATGTTAGAGAAGGTATGAGAACTATGTTCACACCTTTTGGTAGTCCATTGCCGGAAGATGATTTTATGGCCGGATCTGCAAAAATACGAGGAATGTCAAGTGAAGAGATGTTCTGTTCTGCTTCTGAACGTGCGCTGATTCAAGGAGAAATTGAAGAAATAACTGAGGTTTCTGATGATTATAAAGTAGGAGATAAATTTTTCGATTGCAGCCCTGTTATTGATATAAATGTTACTCCAAATCGTGGAGATTGTCTAAGTGTTTATGGAATAGCACGTGATTTGGCAGCAACTGGAATAGGAACATTAAGAGCTTTAACTCACTTTGATGTCATTCCAGGACATGGAGATGAAATCCAAGATAAACCTCAGTTTCTAACTACCTTAATGAAAGGGAATTCTTCTATATATGTTAAGGTCACTGATGGGGAGAGCTTTATTAGTGGAATACATATTGTCAATGTAAAAAATAGAGAGAGCCCAAA----------------------------------------------------GTTGATATTGCTAATTACATCATGATGTCTTTTGGTCGCCCAATACATGTATATGATGCGAAAAAGATAGAGGGAGAACTCGTGGTACGCAAAGCAAACAGTGAAGAGAAATTTACTGGTTTAAATGGTAAAGAATATTTATTAAATAAAGACATAAGTGTTATTGCTGATAGTAAAAATATTCATGCAATTGCTGGGATTATAGGTGGTAAATGTAGTGAATGTACTCTTGAAACTACTGATATCTTTTTAGAATCTGCTTGGTTTGATCCTATTTCTATCGCTAAATCTTCAAGGCAGTTGGGCATCTCTACAGACTCAAGTTACAGATTTGCACGTTCAGTTGATCATAAATTTGATGGACTAAGCTTTGCAATTCAGATGGTTTTAGATTTGTGTGGTGGAGAGATGTCAAGTGTGGTATCTGCCGGTAGATTAGATAAGGTTGATACCAAAGTGAACTTTGATTATCGAGATGTAAATAAATTTGGAGGTGTATCTGCATCACCTGATGAGATATTTGATATCTTGACAAAACTTGGGTTTAGTATTGATAAGAGAACTGGAAGTAATTGGAATGTACAAGTACCAAGCTGGAGGTCAGATGTTGCCATACCTGCTGATCTGATTGAGGAAGTAGTGAGAATATATGGCTATGATAAAATAAAGGAAGAACCATTAACAAGTAACGCTATGATAGAAACCAATGTGCAAGATGGCTTGCGTATTTTAATGGTGAGTAGAGGATTTCATGAAGTGCTCACTTGGTCATTTATGAGTAAATCAACAGCTGAAAAATTTGGTTACTCGAATAAGTTAGTTACTATCGATAATCCATTTAATAATAACTTTAATATAATGAGACCAAGTATTATGCCG
			AATTTATTGCAAGTTACTGCAGATAATATTGCCCATGGGACATCTGATCTTGCGATTTTTGAAATTGGGCCAGTTTATGATAGTCTCGATTATCCTAAGCATGTTTTAAGTGAAATTAGGTCAGGAAATAATTTGCCGCGGAACCATTATAATTCCGACAGAAAGGTAGATATTTTTGATGCAAAGGCTGATTTAATAGTAGCTTTAGAATTTTTTAATGTCAATTGTGATAGCTTGACTATAGAAAAAGTAGGAAAAGAATATTACCATCCAGGAAAGTCAGGCACTTTTTCTTTTGAAGGTAAAATATTGGGTTATTTTGGAGAGTTACACCCTAATGTATTAGATCTTTTTGGTATCAAACAAAAAGTTGTGGGTTTTGAGATGGTACTAGAAAATATTAATAATATACCTATAAATAAAAAAAAGTTTACTGATTATAAGTATCAAAGTGTAAAGCGCGATTTTGCATTTATTATAAATAAAGATATAGCAGCAGGTAATATAGTCAATATGATAAAAAAAAGCTCAGAGCTCATTACAGAAGTTTATATATTCGATATATACCATGGAAATAATATGGAGCCGAATAAGCTATCTATAGCATTATCAGTTACTTTTTGCTCTTCAACTCACACTTTAACCGAAGAAGAAATTCAAAAGGAATCAGGTGCTATAGTTAATTTAGTATATGAAAATACCGGGGGAGTTTTAAGGTGCAGCTAAAGTCTATTTTAGGGAGATAATTTAGTAAAAATGATAGGAGATTTTTTAAAGAGGATATTAGTTAATAAAGTCTATAAAAACTAACAATTACAAACTATTACTAGTAATTATTCAACCATATTCTCAAGTATTACAGCCTTTAACTTTACGATTACGAGTACAACTAAGAACAGTTACCGTATTCCACGTAATTATTCTATATGGTAACAACTTTTTTTATTTAAAAAATTAAAATGTTATATTCTAACTGAATAATAAACTTCGATAAAACTCATGATAGGTTCAGGAATCTAGCATATCTCTCGGTAAATAAATTTTAAAGTATCTTTATTGGCTTGGTTAAAGTGAAAAAATAACCTGTTTAAGAACTAACAAGTAGTTAATGCAAGAAGCAATTGAAAATTTAAGAAGAAGGGCGGCGATGGTTAAACTTACTTACCTGATGTAGCATCGGGAATGCTGAATTGATTAGGCATAAAGAGATTAACTATGGGTAAATGCTTAGTCTGTTATAAAGAAAATATAGTTATTAGAAAGGTTTTTAAATCTTTCTAAAAGAATTGAATTAGAGGGACTATTAAAAGGACGTTTTACAGTTATAACTCAATTAAAATCTTAGTGAATCATTACGCTGTAAGCTTGAAAAGTGTTGTAGAGTATAAGTAGGTAATTATAATAGGACATAGGAGTACATTCTTTTTTGAGTATCTTTCTTGGTAGAAGAAATAATACCTAATATGATAAATCCAGTTGTTTATAATGAGTAACTCGAGCTTTTTTAGGAAAGCGTGCAGTAAACTATGTTGCATAGATTTGTGATAACTAGACATAGAAAAATGCAAAGGTAAAAGTTTTGCTTAACTTTATGTTAAATGCTAGTATAGCTTAGTATTATTATAGAGGCTTGGTAGTAAAAGTGAAATTTGAAATGTCAGAAGAAAATAGCAAGAGCCTTATCTAGAGTGAAATGGATTACTGGTGTTGGTCAAAACTATCTTGTGTTACTGAATAGTAATACTAATTTAACTAATTTTAAAAAATTAATAAACGCTTTTTACTTACTCTAATCATTGTAATCACTGTTGTAACAGCATCATCTCTTGGTTTCACTATGCATTATTCTAAATTATCTAAAGGGTTTCTACTAGGGTGCTTGTCTATAATTACAGTTGCTGTGATTTTGATTCCTTGTGTTACGTTAATCTGACTAGTTTTACTTGTACCATTTCTCATTTTTTAGGCTATTAGTAAAGATATATCCAACTGAAAAGCGT
			GAGTAAATATAGAAGACAATCAAGATCAAATGGTGAATAAAGTTGATAATGAATGGTATAAAGAGCATATTAAAAAAGAAGTTATAAACTGGAGCAATGAGACGATACGGATCAATTAAATACTGATTCATGCTAATCATTAATTAGACATGACCGCTAACTGTAAAAGTAATATCTGGAAAAATGGATGATAAGCAGGTTGTAGACTAAATTATTGTAACAAAGAGTGTAAATAATATGGTATAAAGAAAATTTCGCTGCTGCTATGGAGTTATTATACGCTATGGTTGGTGGAATAGGAATAGACTTTAATTTTAAGTGAGCAAAGGAGATAGTAAACGAAACGCAAAAAAAAGTTAATGACCAAAGTTAGTTAATGTGAGCTTTTCTTTCTGCAATGGTAATTTAGGTGGAAGCTATTATTTTTATAGTAATTTATTTTACTAGCGGTAAAGTAATACCGTACTGCTTCATATATTTTCCTTTCATGTCATCATATGATTTTTCACACTCGCTTTTGCTATTTAAGAACACAAATTGGCATGCACCTTCATTAGCATAAATTTTTGCAGGAAGTGGAGTGGTGTTGGAAAACTCTAATGTGACATAGCCTTCCCATCCAGGCTCTAGAGGAGTAACATTTACTATAATTCCACACCTTGCATAAGTTGATTTCCCAACGCAAATACCCAGTACATTTCTTGGTATACGGAAATATTCAACTGTACTTGCAAGTACAAAACTATTTGGTGGAACTATACATACATCTATTTCTTTGTCTATGAAGCTATTCTCGGGGAAATTTTTAGGGTCTATGACAGCTGAATTAACATTAGTAAAAATCTTAAATTTATTACTTACTCTTGCATCATATCCGTAAGATGATAGCCCAAAAGATATAACGCCTTTACTACTTTTGTGACCTATAAAGGGTTCTATCATTCCAAAGTTTTCAGCTTTTTCTTTTATCCATTTATCCGGCATGACTGACATGATTGTTCTTTAAAATTATGTAATACCTATTATAATATTAAATAAAATTTGAATGTAAACTATAGGCCTAGCAGCTTCTATTATTCTAGTATCTAAATAACTGCATAAATAGCATCTGAAAGTGAGTCCATGTTTTATGGTGCTTCTTTTCTCTTTGTCATTCTAGCACTTGATGGTGAAGTACGGGAAAAGAGAATAGATCTTAGTGTCAGCTAGTTGGATAACATTTATGGAAACTGAGGTGTGACCTAGTAGCTCTTTGCCTGTGTAACAATTTTCTGCTGTAATGAGTGGATTTAAAACACTTCTAGCTTTTATATTTCTTGAGACTTTTATTAGTAACAACTACTGTATTTGCAATCTTGTCGTGCCAAGTTTGGCAGCGTTTGTTAAAGCTTGATAATAAAAAGCCCAGAAATAATGGTGAAGCTGATAATATCATAGAAAAAAATCTCTTTGTTGCTTGTTTTAGGGTCACCTTTTTAAAAGTCTGTGCGTCTACGACTTTGAGTCCAAGTAGTAGTTTTCCGGGTGTAGCAGCAAACCTTATCCACATGTATGTGACATAACTAAAGAGTATAATGAATTGGGCTATTTGATTTAAGATTAATAATTTAATAAATCTACTTTGTACCACCTTTTCTTCTGTAGAAAGTGATACTTGCATTTGATATTTTGTAGCAATTTGACTTAGTACTTTGCCATTTTCTGAGTTTATAAAGAACTGGTTTAGGGTTTGGCCGCAGAGCTGTAAGAATAAGATGATAATAATTAAATCAAGTAATATTGATGTGTAGCGCTTAAGCCCCATCACATAACATATATTATTTTTATCATTTTTTGTTTTTTGAATAGTATTTATAGGAAAAAAAATAGAGAATAAACGATTAAAAATTTTGTGTAACATAATGGTATTCCCCAATATTTAAGTACTCCTGGCCGGACTTGAACCAGCATACCTTTTCGGGTAACAGATTTTGAGTCTGCTGTGTCTACCATTCCACCAC
			AGGAGCTTAAGTTTTAATGCTATAAGCAACACGGAATTAGTCAAATTTTTTTACTTTCAAACGGAGATTAAATATTCTACTATAAGTAAATAGTTACTAGTTACTCTAGAAATTTAAAATGATTGAATCAGCTAATTTCGTCGATTCGGGAAATATAGGCAAGGAAATATGTAAATTACCACATAACTTAGAAGCAGAGCAAATGCTTATTGGCGCAATGATTCGTGATAATAGGATTTGCGATGCGGTTGAAGATGTAATCGCAGCAGATAATCTCTATGATCCATTGCATCAAAGTGTTTTTACTCAGATATCTAAAACTAGAAAACATGGTATGGTTGCTAATGAGCTGACCCTCAAAATGTTTTTTGAGAACGATGAAGCATTTGCTAAGTGCGGTGGAGTCGAATATCTTGCAAAGCTTGCAGCAAAAGCAAGTATTGCGCTTGATATCCATAGTTTGACTAGAATAATCCGTGATACTTATTTAAGAAGGTATTTAATTAAGCTCGGACAGGAAATAATTGATGATAGTTATAGTTATGACATTGAAAACCCTGCACAAGTGCAGGTTGAACAGGCGATGACCAAGTTGTTTAACTTAGCAGTAAAAAAGCAGGGCGAGAAGACGTATGTAAAGCTTGCAAGTTCGGTTAGAAATGTAGTCGAAAGAATAAGCACACTGAAAAATAATCCAGAAGCGCTAGGTATTACAACTGGGCTTCAAGATTTAAACCAGCTTCTTGGTGGTCTGCAGAAATCTGATCTATTAGTTCTGGCTGCAAGACCTTCTATGGGTAAGACAGCATTGGCGCTAAATATCGCACTTAACGCTTGTAAGATTTTGCAAAAAAGAGGAGATAAGGAACACTATATAGTATTTTTTTCGCTTGAAATGTCGGCAGAGCAGTTAGCTGCGAGACTGATTACCATAGATTCAGGAGTTAGCTATTATAGAGCGTTAACCGGAAGAATTAGTGATTTTGAATTACATGAATTTATCAATGCTAGTACAAAATTATCTGAACTATCTTTTATAATAGACGATACTCCTGCATTATCAATCAGTGCTCTTCGCACCAGAATACGTTTGCTGTATCAATTGTATAATGTAAAAGTAGTATTTGTCGATTATCTGCAATTAATCAGAGGAACAACAAAAAGAAGTAACGAGAACAGAGTACAAGAAATTTCAGAAGTAACTCAGGGTTTGAAAGCAATTGCAAAGGAACTAAATATTCCCGTTGTTGCACTATCCCAACTTTCACGTTCTGTTGAGCAGAGGGATGACAAAAAACCACAGCTTGCTGATTTGCGTGATTCGGGAAGTATAGAACAAGATGCAGATATAGTAATGTTCCTTTATAGAGAAGAATATTATGAGCTTAGAAAACAGCCAAGTGAAGGAAGCAATAAACATCGAGAGTGGCAAGAGAAAATGGAAAAAATTAGAAACATTGCAGAGCTTATTATTGCAAAACAAAGAAACGGGCCAGTTGGCAGTGTAAAGCTATATTTTGACTCTAATCGAGGTGCATTCAAAGATTACACGGAAAGATACAGTTTATAGTCTTTAGCGGTCTTTTGTTAATACCTATCTTTGCTATGATTTACTAATTTGTTAGTAAAATTAACTCTTCTTTTTATTTGTGCTAGAATTTAAGTGCTAAATAATTTTAGCGAGGTATGTAATGGAAAGTATGTTTAATAAAATCAACGCACTTTGAGAAGCAATTGGTTAGTAAGGAGAAAGCAATATGGAGGTTAATAATGAAGTTGTTGCTTATCTTGATAAGCTGAAACGTCAAGGGCATAGAAGAAGAAAGCAAGAAAAGACTTTGGACTGTACAGATCTCAGGAATCCATTTAAAGAAAGAAAACAGGGTGACTTTTAGAATCTATAATTTTTAGCAGTCTGTCTGGCGAAAATTTTAAAAAAGGAGATAAGATTTTCTGGCTTAGAAAATTAGCCAGCTAAAAAAGAAACTAAAGTTAACGGT
			TATTTAAATTAAAACAGTAAGTGCAGTAGTTAGTTGGCTTGTTCATTAAGTAGCAAAATTCGCACCTTACTTACCTTATGTTTCCTATAATTATTTTACTGCTTCTGTGTCAGCACCGTTTGATAATGTTGAAATTACTGAATTATCTGTTACTAATCAAGGTATAATAACAAGCTCAATATTTTAAAACAAAATGGTAAAGAGTAATACTATGT-----------------------------------------------------------------------------------------------------------------------------------------------------------------------------------------------------------------------------------------------------------------------------------------------------------------------------TAAATTCATACTTTGATAGATGATTCACCACTTGATTGAGTATAGCTTTGCAATTGGGTAAACCCTCAGCATCTTTGAGTAAGTTCCGGTTGATTGTTGGTACAACCCCCGAACATTGCTTGTGTAAAAATGAAATTGTTCTTTGCACTAAATTGCCTATGTTGTTTGTCAATTCTGAGTTTATTCGATTAACCATATTTTTCTTATTAAAGTTGCCGTCTTGACCGAAGCTTATTTCTCTAAGGAGAAAATAGCGTAACTGATCAACACCAAACTCTTCAGCTAATCTGATTGGATCTATAATATTGCCAAGTGACTTGGATATTTTTTCTCCTTCGTTTAGCCACCAACCATGAACTGCGATTTGTTTTGGCAGCGGTAAATCTGCTGCAAGGAGAATTGCTGGCCAATATACAGCGTGAAAACGCAATATATCTTTACCAATTACATGCACATTGAAAGAGTTATCGTTTGCCCAAAACTTTTTATATTCCTTGCTTTCAATGTTAGGGAAACCTATCGATGTGAGGTAATTAGTTAACGCATCTATCCAGACGTAGATTATATGTTTATTATTACCTGGTACTTTTATTCCCCAATTTAAACTAGTGCGAGAGATCGAAAGGTCAGTTAATCCTGATCTTGCAAATGATATCACTTCATTTTTTCTGCTCTCAGGAAAGATAAAATTTGGCTGATTTTTATATAACTCTAGTAATTTATTCTGCCAATCCGACAGACGAAAAAAGTAACTTTCTTCTTTTATCCATTGAACTTCACCACCTGTTGGTGTTTTACCATCTATCAGCTCCGATTCTTGATAAAATGCTTCATCGCGTACTGAATACCAACCTGAGTAGTAATCTAAGTATATTTGTCCTCTCTCTTCAAGTCTATTCCATAAAGCTATAACTACTTTCTCGTGACGTCTTTCCGTGGTGCGAATAAAATCATCATATTGAAAATTTATGGATTCAGCTAGTTTTTTAAATGAGACGCTTACTTTATCTGTAAATTCTTTTGGCTGCATTCCTTTTATTTTGGCTGCTTTTTCAATTTTTTGTCCATGTTCGTCTGTGCCAGTAGTAAATTTAACGTATTTTCCAGCTAGTTTTATGAACCTTGCTGCCACGTCGCACAAAAGAGAAGTATACGCATGGCCAATGTGTGGTTTGTCGTTTACATAATATATTGGTGTGGTGATGTAAAAATTCTCGAATTGTTTCATTATGTAATACTTAAAGTTTAATCGTACCTGCACTAGTAATAAAAATCAATAGGTTAACCATTCGCTAAGCCACACAGTATGTAATTGATGCTCACGTCTTGAGTCAAATTCCACTCACGCTTTATCACATTATATGTCATACCAGTCATACTTTGTAACGTTACGTTATTTTCTCTTAGGTGATTTGCAATTTCTGATGGTTTGAGAAATTTATTCCAATTATGTGTACCTTTTGGCAGC
			CAGTTTAATATGTACTCTGCACCAATTATTGCAAAACAGAAGGACTTAATGGTTCTATTTATTGTGGATATAAATATCAGCCCCTCTGGTTTTAGTAGCTCTACCGCTTTTTTCATAAAAAACTCTAAGTTATTCACATGTTCAACTACTTCCATAAGTAGAACTACATCATATTTTTTGCTGTTGCTTAATTCTTCAATACTAGTGTGTATATATTCTATATTTGACCCTACTTTTTTTGTATATGATTGTGCTGCTTTTATGTTTTCTTCGCACATATCTATTCCTACGACATTAATACCAATGCGTGCCATTGACTCTGATAAAATACCACCACCGCATCCAACATCAAGAAGTGATATTTCATTTAAGTCGCATTTTTTAAACTCTTTTATTTTCTCTATAATGTAAGATCCTCTCACAGGGTTCATCATGTGTAATAGCTTGAATTTGCCGTCCTCATTCCACCATTCACTTGCTATTTTAGCAAATTTTGACACCTCGTCTTCATTATAAGTTTGTGTGTTTTTTTTTCTACTGATATTGCTAAGCTTATCAAGACGTTTTTTATGCCTGCTTTCTTTTGAAAACTCTGTTTCGAGAAATTGTTTAACTATGTCTTTTGCTAACTCATTGTTAGTGAACCCTGCGCCAAGACACAGTACATTTGCATTACCGTGTTCGCGAGCCAATTTTGTAATTTCAACACTATCACATAAAGCAGCATAAATTCCTTCAAAGCGATTCGCTACAGTACTCATGCCTAACCCTGTGCCGCAAATTAATATTCCATAATCTGCTTTTCTGTTTATTATATTTTTTACAACCTTAATAGCATAGTCTGGATAATCTACACTCTTTTGTTCAGCAGTGCAGCCGTGATCTGTCACTGTATAACCTAGTGTTTTCAGATAAGGTTTTATCTCTGATTTTAATTCATAACCAGCATGATCTGAGGCAATTGATATTATATTTGACATATTAAGAATAATGGCTTAAAGGTATTTGATATAAATAATTTATTTTGTTTTTTTGTCAAGTTGTCTAGTGCTAATGATCTTTTATTAGTCTTAAAATTTGAAATAAATTTTCAGTTAAATATGTATAAGTACTATATAATTCTTATCCTACTACTAACTTAATAGAATGGATTGCATAGATATTATAAAGTCAAGGTTATTATTATCTGACATAGTAGGTAAGAAAGTTAGGCTAATAAAAAGAGGAGACAGTTTTGTTGGACTCTGTCCGTTTCATAACGAAAAAACTCCATCTTTTTTTGTGAGCAATATTAAAGGATTATATTATTGTTTTGGCTGTTCAGCTCGTGGTGATGCATTTGAGTTTATTTCACAGACTGAGGGCTTGAGCTTTAAAGAAGTATTAGAAAGACTGGCGTCAGTTACAAGTGTTGAGTTGCATAAAAACTTCAGTGCTGCTAAGTTTAAGGAAAGTGACAAACTGTTTTCAGTGCTAAGTTTAGCTGCAAATTGGTTTGTACAGAAGAGGAATCAGGGTGTTGTAGCTTATCTAAAAGAGCGTAAGATTTTACCTAAAATTATAGATAGATTTAAAATAGGTTATGCACCAAGCTCTGGTTTGAAAGAATATTTGAACTCTTCCGGTATTGAAGATAAAATTTTGGCTGATATTGGTTTAGTAAATAAAAGTTTTCGTGATTATTTTTGTAATCGGCTGATGTTTCCTATATGCAATATCACAGGCAAAGTTATTGGTTTTGGTGGGCGTGCGTTAAGTTCTGGGCAGAAGCCAAAATATTTAAACAGTCCAGAGAGCCAGCTATTTAAGAAAAGGGAAAACTTATATGGATTAAACTTTGCTTTGAGCGAAATACTCAAAAAACAACACGTATTTGTTGTTGAAGGGTATATCGATGTGATAGCACTTCATCAAGCAGGAATTAGCAATACAGTTGCCACGCTTGGCACTGCAACTTCTATAGAGCAGATAAAAAATCTATGGAGGTTTGCTAAAGAAAT
			TTCCATATGCATGGATGGCGATGGTGCTGGATGTAATGCTGCAATTAGAATTGCAGAATTTGCTCTATCAGTTCTTAAACCTGGATACACATTAAAGTTTGTGACTTTATCAGAAAATAAAGATCCATATGATATATGTAACGAACTGAAATATAAAAAAGAAGATGTGCTTTCTGCACTTGATCATTCAACAGAACTGCATTCTGAATATCTATGGCGTCACATAGTCAATAGTAATCTCCGAGGCTATGAAAAACCTACTCCGGAAAAATATTCAATTCTTGAGCACAAGTTCATGAGATATATCAATGCTATAGGTAACAGTAGTATTAAAAGATACTACAGAGATTACTTTTATGATAAAACCAGTGAATTAAGAAGAGGCTTTAAAAAGCACATTTTCAATAGTAAAATTAGAATAGCAAAAAGTGAGTATTTTTACAATAAATCTCCAGAGCTAATTGAAGCGGAACAAAATCAGGCTATAATTCTACGTATAGCAATAGAATTTCCTAAGATCTTACATTATCCTATATTTTTTGAACAGTTTTCTCATTTTGAATTTACTAATATAAAAATGAAAATATTACAACGGCGTGTGATTAATGCTGTAAATAATGGAAGTATATTTAATAAAGAGACTTTATTACAGAGGTTTGAACAGTCTGATGATATTGAGGTTGTAAAGTTTATATTTAAAAAAACTAGTGTACTGAACAGTCAATTAAACGAGAGAAAATCAGCAGAAATTGTGTGGAATAACATAGTGCTACTGAAAGAATTGAATATATTACAAAAAGAAAAAATCAAGGCAAGGCTCAGTGGTAATTTTGGCTTAGAGGGAAGGTTAATAGAGCAAATAAAGCAAATAGAAAGTAGTGTACAAGAGATGCAAATGAAATTTATTCAAAAGTTAGATAGATCACAAATGTAAAAACTGCTTGACAAGTTTTAACAACCATTTTGTGCACCATTAAGGTTATCTCTAACTCTAAAACTTATTTTTGATCTGTAGGTTCAATGACAAAAATATAGTAAAAACTTAAGGTATTTTTATAAATTGTATAAAATTATGGTAGCTTACATGTCTTGTAAGTTTTTTCTGCATTCAGTTCTAAATTGCGCTTAAATCAGGCGAAAGAATTGTCAGCACCAGTTTTAAGGATTAGTAGGATTGAAACCAGCAATCACATAGTTTCTTTTACTTCGTAGTCTTTTAAGTTTTTGTGATTAAAGCAATATTTTAGGCTCCATTATTGGCTATTTATGATGACAGGAGGAGGATATCATTTTAACTCGTGAAGTTAGAATTTAGTAAAATATTTGCAAATTATGCATTAGCATGTTGCAGAATAAATTTTTGCTTCAGTAGTTTATTATTATAGTAGCTAAGTTGGATAAGTATTAGGACTTTTGTAAGTAACTTTAAGAGTGAGAAAAAATCTGAAAGAGTTTGATAAAAGGACATAAATATAGCAACTGTAGTACAAGATAAGTTTGCCATAAACTTAAAAACATTGTACATAACAATGTATAAAAGTCTCGCGTTTTGCTTGCTAAAGGGTTAAGAACCATTTTCACAATGTTATTTTATTCTCAAGGTGTTAATTTGCTGGAGTCTAATCTAGTTGATACGCTGTAATTCAAATTTATCAACAAAAATGGAGAAATAGTTCTGGTATGTTTTCTCTTCAATGCAGTAGAATGCACAATAAAAAGGTCTATAGAAAAACTGAGAATTTTAAGTGGTTAGAGTTGCTACTACATAAATTTTCAACTTAATCTTGAACACAATAAGCTGTAATAATTAAATAAGAGGATGAGAAAACCAATTACTGTTATGTATATGCTAAAAAACGTTTAGTAAGATCGGCGATGAAATTTGACATAGTTTATTTCATGGAAATAGAAAAGGAAAAGATATTCATGTAGAGGAGTTACATTGGATAAAGAATCACTACTACTTTAAAGTAATAGATCATTTTTAATAGGCATTTATT
			ACTTCTTTATGCAGAAACAAACTAAGAAAACAAGGTTTATGAATAGCTTACTCAAATTAAGCGATGTTCCTGATCAGACGTTATGTTGAAATTATGGTAAACATAAATTTATTTTAAATGGGAAAACTCTTTTAATGAAGAGTGAAATGAACAAAAGTCTTAGTGAAGCTTTTCTTTTAAGAGAAGAGGGTTTTCTATTATTGATGTTAATACTGAGAATGCTGTTTCTTAGTGATCATGAAAAATAAGAATTTAAATAAAAAGCTTGAGCATACTGGAGGGTCTGTATGCTACCTTTTCAAAGGAAGGTGGTAATGCTAAAATCTTAATCAGATTATTATATATTATTTTGATAAGCTTAGATGTAAATCTAATTGCATTATTCGGGTAAAGATATCAAAGAGAATCAGCTTTCCGTTAGTGAAATTGAAGAGTTAAGAAGAGGTTTCTTAAATTGAAAAAATAGCGGTTAAGATAATGCCTAAATGACGGAGTAAGAAACCTAATCTACTTTCAGCTCCTTAGCATGTAAGTTGTGTGGTAAAAATTCGAGTTCCTTTGCAACACTTAATTCTTTATTTTTTGTGTGTATGCCAAGCTTATTAAATTTCCGAGCAACAGGGAACACTCTTGCTTCAAGCGAACCAGTAGTTTTATTATAATCATCAACAGCGCTTTTTAAGCTTTTTCTTAAATTATTAAAATTTTTGCCCATTGTACAGATGCGTTCATATAAAATATGGCCCAATTCACTAATTTTTTTTGAACTCTCGGCTATCATTTCTTGTTTCCACCCATATGCTATTGTTCTTAGTAGTGCAATTAAAGTAATCGGTGTTGCAATAATCACTTTTTTTTCTATTCCAATCTCTATTAAAGTAGGATCATGCTCTAATGCTGCACTAAAAGCTCCCTCCCCTGTTAAGAAAAGCACCACAAACTCTGGTGTATTTTCAAACTGATTCCAATACTCTTTTTTGCTCAAGTAGCTTATATGTTTTTTTATTGCCAAGGAATGATTTTTTAATTTCTCTCTTTGTATTTTTAAATCATTTTGCGATATAGCATCGAGGTAAGAATCAAGCGGCACTTTAGCATCTATTATTACTTGTTTTCCAGAGGGCATCTTGATTATTAAATCAGGGCGTAATAAATTATCCTCATTTTTATCAACTATTGACGGCTGAATAAAAAAATCACAGTATTCAATCATTCCCGCCATCTCCACTACTCTTTTTAACTGTATTTCGCCCCATTTTCCCTTAATGTGAGGTTTTCTTAAAGCGTTAGCAAGACTGGAAGTTTGGTTTATTAACACTCCAATTTGCTCTTTTAAGCCTTCATAAGCTCCTATCCTTTCTTTTTCTAGCTCACGTATTTCACTATCAAATTTTTCCAATCTTTCTTTTATTGGAGCTACAACTTCATTAAGTGTTGTCTTTCCTTTTTTAAAATCACTTTCTGTTTCTTTTAATTTATTGTTAATTGCTTCCTTTGCTAAGCTCAGAAAATTATTATTATTTATCTGTAAAGCATCGAGAGACAATGCCTTAAAAGTGTTTGTAAGCCTTTCTTCTGCTTCTGTTAATAGCCTTATTTCTCTCTTCTTCTCCTCGCGTTCTTTTTGCAAGGTTATTTCAAGTTCTGCATTGCTTACTTTTAAATTTATTATTTCCTCATTTTTACATAGTAAAATCTGTTTTGTTTCTTGAAGCTCACGCTCTAACTTATATAAGTTGTCTTCAAGATTTGCTGCATTTATTTTTTTTTCACTCAGTTCCTTGCTCTTTTTTATACTAATATAGCAAAATAATAATAAAGAAAGAAAATTTAACCCAAGAAATATAGAACTCGAAAGCATCAAAACACGAAAAAATCTTACTTATAATGCTATCTAATTTTTGTGTATATAGGAAAAGAAAAAAAGAGCATTTAAGAGATACTGTTTATGTAAATGGTTTGCTACATGATTATAAGTTAATAGCTTAACCAAGCACTAG
			CAGTGTGTTGTTTTGCTTTTAACTTGGTAGTTTTTAAACTTGATGTGTTGCCGCTTGTCAGACACTTTAGATACAGGACTTGTAACTTTAGGTACAATTGGAAGTTGAGCGTATATCTTGATTTTTTATTATTTTGCTAAATGTAATAACTCTTTTATTTTTTTTGGTTTATTATTACCCGTAAAGTCGTTTACTGCTATCTTGCATTCAGCTGAATTTATGGTAGGTTATATAACCATCCTCTATTTCTTCTTTTGAGATTATGACTACCAGTGATATAGAGTTCTTTTCTGGTTCTCAAAATATCTAAATAAAATTCTTTTAATTATTAATTGTAGTATTATTCCTATTTTAGTTTAGAATTGTGCTTGGAATGTATTGTAATTAGTAGTTGATGTAGCAATTTTGTTTCACTATTGATAAGCTTTAAAGAACAAATTAGATTCGATAAGTTACTAAAATGGTTTTTGCAGCTTAAATTTCCAAAAAAATGTGTAAAACTTCTGTGTGATTAGCAATCTACTTAGAAAACTTTTTTATGCTTTTTACATACCTTATTCTTTAAATTAATAAAGAGTTAACTTAATTATTAAGTATAGAATTTGATATGTTAAATATTTTGTACTTTGAAGGGAAAATGCATGGTATAAGAAAGTAGTTTAGTTCTTTTTCTCTTTGATCATCTACGATATTAGTGATTTGGATGATACCATTCGCTTGCAAAGCTTAATGTTTATATGGTTACATGTTAACTACTGGAGTAACATCTCCTTTTGGATTCTTTTAATTACAAATACTTAGGAAAATTACTAAATCAAAGAAGGCAGAGAGAACTTGTAGGCTGGTTTTAACTCTTTACCCTCTAAATTGGTGGTAGTAATTCTTTACTGGTGCTTAATTAAAGTACGATTTGGTTAAATGTAGAAAAAATTCAAAAAATAGATGGCTACTATAATTTTATGTAACCTATAAAAAACACCTTTAATTTTTTACTGAATTTTATTATTGAATTTGTAGATCAAAAATAAGTTTTGAGGTTAGAAGCAGACTATGCTGATGCAGTTACTGAAACTTGTCGAGTAGCTTTTAGGTCTGTTTTTTACAATCAGTATTATGTGTTGTCTTAGAGCTTTAGCTGTAAATCCCACATCTTAGCGCACATATATTTTAACTCCATTGGCATACAAATTTGTATAACTTTTTCCAGTGTTAAGCAATGCAAGTCCGATCTTATCTATAGTAGAGCGCAGCTCTCCTATTTCCTCATTACTTTCATTTATTATTTTAGTTCCAATATTCGGAAGCGTATTATTCCCTTCAACAGGATAAAGTTTTCTTCTGAGTGTTTCTTGTCTACTCATTCGGTTTACAACTTCCTGACCTATATAACATCCCTTATTAAAGCTTATACCATTTATTTTATCGATTAAATATTGCAGCGGAAACGACGAATTTTGTACCATGTCTTTCGTTCCATCTGGAATAAGGTTTTCAATTCTAACTCTTTCATATTGAATAAAATCTCCAATTGGTTGACTTATTTCATCTTTGTGTATTATTCTCATTCCTAAAGACTTGTGCCTTGGATCCTGAAAAATAATCTGCGATTCATTACTATACTCTATTGATTTAGTATTAAACAAAACTCCAACTCTATATAGTGTACTAACATTCTTAACTTTCACTCTTAGGTAGGTTTTAAGCAAATTTAATTTCTCAATAATTTGTTGCAGGTACGTGTTTTCACATTCCAGTAAAGTATATTTACCACATTTAATGAGAAAAAAATCGTATAAGTACTTTCCTTGAGAATTAAGCAATAAAGAATAAATAGCTTTTTGGCTACTCAGATTATTGATATCGTTTGTTATAATGCCCTGCAGGAAATTCTTTGTATCTGGGCCATATAGGACTACTACACTACGATTTTCTAATGGTATATAACTCATGCAATTTCTGTTAATAAGTCTAAATCTTACTATACAATACTAGATGTTTCT
			TCTCTTTCAACATTTTAAGAGTTCGAGCCCTTGAAATCTAATTTGCTAGTACATATATAAGCTTGTAGGTTAATTTGTTGATGAGGGAAAACAAATGTCAAGCATAAACTTAAGTGTATTGGATGATAGTGTTCTAATCAAGCCTATCAGCGAAGAGAAACAGGGTGGAATTATGCTTCCGTCAAGTGCTGAAAAGAAACCTACTAAAGGTGAAGTTATAGCAATTGGTCAAGGTTCACGTAGTCCAAGTGGTGAGCGTATGTCCTTAACTGTAAAAGTTGGTGATAAAGTGTTTTATCGTCAATGGGCTGGTACGGAGATAGAGCATAGTGATGAAAAGTTTATCGTAATGAAGGAGTCCGATATACTTGCTATCGTTAAGTAGCAGTCTTTAATTTTGTTAAATTAGAATAAAGCACAATATAGTGTATTACGAGTAATTTTATTATAGTTTTCTGAGTTTTTTATTAGTAAGGGGTTATAAAGATGACTAATGTAGTAGTATCAGGTGAGCAGTTACAGCAAGCTTTTCGTGAAGTTGCAGCAGTAATAGACTCAACAGTAGCAGTAACTGCAGGACCTAGAGGAAAAACAGTAGGGATTAATAAGCCTTATGGGGCACCAGAAATTACAAAAGATGGTTATAAGGTAATGAAGGGTATCAAGCCTGAAAAACCATTGAACGCTGCAATAACCAGTATCTTTGCTCAAAGTTGCTCTCAATGTAATGATAAAGTTGGTGATGGTACAACAACATGTTCAATACTAACTAGTGGTATGATAGTGGAGGCTTCAAAGTCAATTGCTGCTGGAAATGATCGTATCAGTATCAAGAATGGAATGCAGAAAGCAAAAGATGTAGTATTAAAAGAAGTTGCTTCAATGGCTCGTACAATTTCTTTGGAAAAGATAGATGAAGTAGCGCAAGTTGCTATAATTTCTGCGAACGGTGATAGAAGTATTGGTAGTAATATTGCTGATGCTGTTAAAAAGGTTGGAAAAGAAGGTGTGATTACTGTTGAAGAAAGTAAAGGTTCAAAAGAACTAGAGGTTGAGCTTACTACTGGTATGCAGTTTGATCGTGGCTATCTTTCTCCGTATTTTATTACAAATAATGAGAAAATGATTGTGGAGCTTGATGATCCATATCTCTTAATTACAGAGAAAAAACTTAATATTATTCAGCCTTTGCTTTCTATTCTTGAAGCTGTTGTTAAGTCTGGTAAACCTTTACTTATCATTGCAGAAGACATTGAGGGTGAAGCATTAAGTACTTTAGTTATTAATAAGTTGCGTGGAGGTCTAAAAGTTGCTGCAGTGAAAGCTCCAGGTTTTGGTGATAGAAGAAAGGAGATGCTTGAAGATATAGCAGCTTTAACTAATGCTAAGTATGTCATAAAAGATGAACTTGGGATTAAAATGGAAGACCTAACTCTTGAAGACCTTGGCATTGCTAAAAATGTTAAAATCACTAAAGATAATACTACAATTGTTAGCGAAAATAGAGTTACTGACAGAGTAAAAGCTAGAATTGAGCAGATTAAATCTCAAATTGAGTCTTCAACTTCTGATTATGATAAAGAGAAATTAAGAGAGCGTTTAGCAAAATTATCAGGTGGTGTTGCTGTACTAAAAGTTGGTGGAGCAACTGAATTAGAAGTTAAAGAACGTAGAGATAGGGTCGAGGATGCGTTGCACGCAACAAGAGCTGCAATTGAGGAAGGTATAGTTCCGGGTGGTGGAGTTGCGCTTCTTTATGCCTCATCTGCTCTTGATAAGCTGAAAGGTGCAGATGATGAAGAGCAAATAGGTATAAATATTATCAAGAAAGTTCTCAGTGTCCCTATTAAGAGGTTAGTCAAAAATGCTGGTCTTGAGTCTGCTGTTATAATTGACTATTTAATTAAGCAGAATAATAAAGAGCTTATATATAACGTTGAAGCTATGAGTTATGCTAATGCGTTCGCTGCTGGTGTTATTGACCCGGCAAAAGTTGTTCG
			TATTGCTTTTGAAACAGCGATATCTGTTGCAAGCGTGCTGATTACTACTGAATCTATGATAGTTGATATACCAAATAAGGATGAAAATGCTTCATCTCCTATGGGAGCAGGTGGCATGGGCAGAATGAATGACTTTTAAATAAATGAAACTTTGGGGCAGGGTCTGCTTGCTCCAAGGTAATGTTTTTTATTCTCTAAAGGTTAACATTTTGTTTTATTTTTTTCGCTTTATTTGCTTCCTTATAATGAATAGGTAATATAGAAGTTGGTAACCTTAAGGTAGTTGTTACTTATGTTGGTGTATATTAATAAGCAGTTTTATGTAGTGTTGTTTATTATAATAACTGTAATCTGAATTATCTCTTTATATGTAAAGGATAAAATTATCTTTTTACTTGTACTTAACTGCATCTGGTAAGAAAAATTGCAAAATTTGACTTGTTTTGGTAAGGTATAATAAAGGTTATAATGAGGGGCTTAAGGGTTATGGTCTTTTCCACTTCTATCAATTATTAAGGTAACACGTTAAAAATATATATCCATTGGTACCTACTCGTAAGAGTGTATGGATGAAGCAGTAAGAATAATATTTTTATCAGTAATAGCATAAAAAGATATAGTATTATCCATCTTCAAAATGATATTTTTAAGATAGTCAGCAAGTTGTTACTTTCAAGTGCGTGATACACAATCATATGCTAAGAGCACCAAAAAAAACTTTTAGGACAATAAAATATAGAGGAACAATGATACCTGATTGATGATTTGGGAACTGTTATTCTGTATGTTAGTGTTAATCTATACTAAAATGTAACAGATGAATTACAGTATTACATAGTCAAACTTAAATTACTTAAAATTTGAACTTTTAACTTAAAGAAGTACTACATATATCAAATGGTTTCAATTTCAAAGAGTTTTTTATCATTATGAGATAAATAGTACAGTACATCAGGTAGTATATAATGAATGGTATCGTACACTGTGGGAGTTAAAGTAGCACAAGGTAGTAATTAATACAATAAGCACTATAAAAAGACAAAAAGCTATTTTTTTTGATTATTAGGCTTTAGCCGAGATTTCTCTGTACACGCATGTACATTAGTTGGTTATAATCTGATATATGCAAAAATAAAATGCAGCCAAACTAAAAAAACAGGTAAAGGTTTCTGTATATACTAATGGGATTTCCTCCTTTCACTAAGGAAGATATCGTTTAGTCTTTTGTCTATAATTTTTTCTATATCTTCAATTAAAAGCTGCTTTATTATGGCTATTTTTTGTTTTTCTTGAGCATGACGTTCATTGTTGTAACCACAATGATCTTTGCTTTTATAACTGCTGTCGTTTGCTTTACTATTCTTTTTGCCTTTGATCATGAATTTAAGTATCTTTTTTACCTTTTCCTTTAAAAAGAGTTTCCATCCTGTGCTTAGAAATAACTTATAAAGAAAATGCGGAGCAAGAAATGCTATCAACATCCTAAAAGAAATTCCATAATTCAGGTTTCCTCTATTGTTGGAGTACCATTTGCAATATTGAAATAAATGGTAAAATGCTCTTTTAAAAGAGCCGCATTTTGCAGTATACCAAAAGCCGTTGCTAAGAAACATGAGTACAATACTGGATGCATAAAGGTAGATTATAAGTAAGAATAACTTTACAGTTATGTCTTTTAGGCTGCTTAGTATGTAATTTAATAGCCTCAATTTATAGAAAAGTGGTATCACTTACATCCTCTTCGATATGGCTGGGGTGGAAGGACTCGAACCTTCGCATGGCGGTACCAAAAACCGCTACCTTACCACTTGGCTACACCCCAATACTTGTTTATATCAAAACATTATTAACCCAATTAGTAAAAGATTTATTTGTCTTTTCTATTGGTATTACTATAACAGCTGGCTGATCATAAGAATGCATTGCCTCAATTTTTTTTATGATTCCATCTACTTGATCGCTTCTGCTTTTCATAATTGTCACTATTTCATAACTGTTGT
			GAATTTCACCTTTCCATAAATATAGAGAATTTACTTTAGGAAATATGTTGACACATATAATTAACTTTTTGTTTAATAATTCCTCAGAAATAGCTCTAGCTTCTTCTAGATTTGAAAAAGTTGTATAAACTAAAACTATACTATCCATTAGAAACCTACATAAACGTATTTTTACTATACTTTACTTAGCTTAATTCATCAAGAGAAAATAGGCAGAGCTTCTTTCAGAACCTCCATTTAGTTTAAAAGCAATTCCCTGCCAGAAAAGCGTCTAGACTATTTATGCGAAATCACCTATTACTCAAATTACCTGTAAAAATTGAAATGTTCATCCACCAAAATACGCGAAGATGGAATGTTTTAAATTAAACTTTCGGTTAGAAAAAAACAAAAGAGGATGTTACTCAACGAGTAACATCCTTTTAGGAAAAGTAGTTAGTTTTGTTTGTCTTTATTTACCAGCTGCAACTGCTTGCATAGATGTATGTAATTGAACGTCAGTTTTAACAGCCATATTTGTAGAAGGTTGTTGTTTTGCTAGTCTATCCAGATAGCTTGTTTTTTTAAGGTCAGCTTGTTTTTTTACCTTGCAATCTGATTCGGTAATCACGATTGATTTTGAAGAAGAACCAAGTAGATTGATTCTTCTATCAGCAGAACTACTGCTTAAGCTACTAGATGAAGGGCATCTTTTAAGAAGATTAGAATTGACTGTTACAAAGCTTTTAGAATCTAAACTAGAGCCAATAGTAGTACTGGCAGTTTTCATAGAACCAACATCTGGTGAACTATTTTCTAATGAGCTGTCAATAGATTGTATCGAACCTTTTCTACTTCTATGCTTTTTTGCCGTTCCATTAAGCTTTTCCATAACATTAGAAAGTTTGTGTTCTATTTTGCATCCTTTAACGACTCTCTTAATCTCATCATGATGTTCAGAGAAAATTTCATAAAGATTGTTGTCATCTTGAGCTAACAAATTTTGTAATTTCTTAGCGTTTAACCCACTAACAAAATCTGCTTGCTGTCCTAATTGATTAATTAACTGATCCTTTTTGAAACCTTGCTGACCATCAACAGAATAAGCTTTTTCTAATATTTTTCCCTTCAGCTCGGAGAATATCTTTTTGGTTAAAACAGAGTTGCCTACAGCTTTATCCTCAAAAACCTCCTTAATGAACATTTCCTTTATACTGTTGAAATTTTTCGTTTTTTCTTCTGTTTTTAAAACAACAGTTTGACATTGGTGATCTACTGAATATGAAATTTCATCTAGATTAGATATATTTTTACCAAAATTATTCATCTTATTCCCTATTATTTTCAGTGCAGAACTAGTTTCCTCTCTTGCTGCTTGCCCTATATAACTTACAGCTTCTTTTACTGAGTCCTTAGCGCACACAGCACCATCTTTAGTTTTGTCTGCAGCATATTTGAAGCTATTTTTTATTTTTACCCTGTGTTTATGTACAGCTGTACCAAGTATCACAAATGCTACAGTTGCAAATATCCCACTTACTATACTACTGGCAATTACTGGAGCAGCTGCGATAGCAAAACTAGCACCCACCGTTATAGCCGTACCTATTAGCAAACCAAGTATCACTTTGTTTGTTACTTCTAATGACTTTACTCTCTTCTCTAAGAATTGCATCTGTTGCAATAGGTCACTTGAAGAAGGTGTAGAGCTGCTGTATTGTTGATTTTGCTGAAGTTGTGCGTTAATAATACCTGGATTTGTTCTGCTGTGATTTAACATTTTAAACCTCATTATTAATGAAATATGTTTATATTGTACACTTCAATTCTTAAGTTAGTGTTAACTTACCTATAAATAGCTCTACTTAAAGTGTTTTCTGGAAGCATAAAAAAATGAAACTGAAAGCTTTTTGAGTTAAAGCGCTTATTAGGTAACAAAAAGGAATATTTATACTTTTAGGTATCACAGTTGTAATAGCAATGATTTTATCATTTTGTTACTATACTGATCTTTACGGAAA
			CATAGTGCATCTCAAAAACGACAACAAGGAATTTAAAATAAAGCCAGAAAATTTTATAGAGTCGACCATATCACATAGAGAAAAGTATACAATCAGTTTCTATTCCGGTGATTCACCCGTGAATAAAATAGATTTGCAATTTCCTATTAAAGGGGTAATATTAGTGTATTAATTATAGAGTTAGTTATTGTGTTTGATGAGAACAATCCTTGGAATTTAGGGAAGAAACCGATAAGGAGTAAAATCTCTAATAATGAAGATACTTTTAGTAAGGCTGTGTCTGAGGTAAGGTATTTTTTTATTAGTTTAACAAGAAATGGCAGCAGAAAACCTTATTTAATTATTTTTGTTATTTTATTTTTCTACGCTTGTACTGGTTTCTATATTGTTCACCCAAGTGAAGAAGGTATAGAACTTATTTTTGGTAAATATTCTAATACAGAAACACCTGGTTTGCGTTATCACTTTCCTTACCCCATTGGTAAGGTTTTTAAAGTAAATGTTAAAGAAGTAAATCGTGAAGAAATTGGGGTAAGTAGTTCCTATGGGAGAGATGCAGATCGTGGTGAAGGTGTGATGCTTACTGGGGATGAAAACATAGTTAACGTTAATTTTGAGGTTCAATGGCGCGTTAAAGATGCTAAGGATTATT--TTCAAAGTGCGGGACTATAAACCTGGTTTTAGTGTTAAAAATGCTGCTGAAAGTGCTATGAGAGAAATAATAGGTAAAAACACAATCTCTTTTGCACTTGGTCAAGGTAGACAAGAAATTCCTATAGATACTAAAACTTTACTGCAACAGATTCTTGATGGGTACCAAATGGGTATAGAGATTTTATCTATTCAAATGAAAAAAATTGATCCACCAGAAAAAGTAATTAGTTCGTTCAGAGATGTACAAAGTGCTCGTGCAGATAAAGAGCGTATTATAAATGAAGCATATGCTTATGGTAATGATATTATACCTCGAGCAAAAGGTGAAGCAATAAAGATAAAGCTAGATGCGGAAGCATATGAGAATGAGATAATAAGCGAAGCAAAAGGTAATGCAAATCGTTTTTTTTCTCTTTATAAAGAATATAAGCATAATCCTTCTCTTGTTAAGAGCCGTATTTATCTCGAAACTATGGAAAATATTTTTAATCAAGTAGATAAAATTGTTATCACTGATGATTTGAAGGGTGTGTTTTCTTATCTACCTCTTACAAGCTTAGGGAAATAGTTATGCTTAGTAACGTTAAAATTGCTTTTGTTTTTATATTTGCTGTTTTGCTAGTCTTCTTATTTAATTCGATATTTGTAGTACAGGAAGCAGAGCAAGCAATAGTTATGCAATTGGGTAGAGTTGTAAGGGATATTAAAAAAAGTGGTTTGTATTTTAAGTTGCCATTTATAAATAATGTAGAATTTTTTGATAAGAGAGTTTTAGATTTAAGCCCAGATACAACTGCAAGAGAAGTCATAACTGCAGATCAGAAGCGCATCATAGTAGATGCTTATGCAAAATATAAAATAGTTGATCCTGTTACTTTTTACCAAACTGTGAAAAATGAGTTAGGATTGATTAGAAGATTGTATCCAATCATAGAAGCTCACTTAAGAGAAAATATAGTCAGATTTTCACTGATTAGTTTATTGAATGAAAAGAGGTCAGAAGT------------------TATGCAATTAATCCAGCGTGGAGTTTACTCTGAAGCTGGAAAGTTTGGTATAGAGATAATAGACGTGAGAATTAAAAGAGCAGATTTACCAGAAGAGAATAGTTCTGCAATATTCCGCCGTATGCAAACTGAGAGAGAAAAAGAAGCAAAAGAAATAAGAGCAAAAGGAGAACAAATAGGGCAAGAAATTAGGTCAAAAGCTGATAAACAAAAAAGGGAAATTATTGCTAGTGCAGTAAAAGAAGCCTATGAAATAAGGGGGCGTGGCTATGCTGAAGCAACCAGGATTTATAATGAGGTGTTTAAGGCCGATGAAGAGTTT
			TTTAATTTTTACCGTTCTATGAATGCTTATAGTAAATCGTTTACTGGAAATAACACTAAATTCGTACTTTCACCAAATAATAGTTTCTTAGATATTTTAAATAAGGGATGGAAATAGTTTATGAGAAGTAAGGTTTTATCTATATTTTTATGTTTTTTAATTTCATTCTCTTTATATGCTAGGGTATTTAACTGGAGCACAGAAAAAGCTGCAGATATCAATACTTCTATATATAATTGTAATCAAGGGCTTGCTGACCTGGTAGAAGAACTTCTCCCTGCATTCGTAAGTATTTCGAGCGAGCAGGTTATCAAGCAAGGAAATAGCAACAGAACTAGAGTTCCCTTGCCAAGAAATGATTTTTTTGACGGTTTTAGAGAATTCTTTGAGTACTTTGATCAGTTTTTTATGGACAAAAGTCCTAGCATTAACAGAGAGGCAGTGCTACTTGGGTCTGGGTTTATTATAGATAAAAGTGGAATTATAGTAACTAATTACCATGTTATTAAAGATGCCCAACATATCACGGTCACTATGAACGATGATACTTATTTTAAAGCAGAGGTTTTAGGCTATGATGCAAAAACTGATCTTGCTGTACTTAAGATTAAGGCTGATAAGGACTTCTCTTTTGTAACACTCGGTAATTCTGATGAAGCAAGAGTTGGTGATATGGTTATGGCAATAGGTAACCCATTTGGCTTAGGTGGTTCTGTAAGTACAGGAATTATATCTGCAAGGTCTAGGGACATTAGCATTGGTACCATGAATGAATTTATTCAAACTGATGCTGCGATCAATAGGGGAAACTCCGGAGGACCGTTATTTGATTTAAATGGAAAGGTTATAGGTATTAATACTGCTATTTATTCTCCGTCTGAGTCTGGAGGCAATGTAGGTATAGGCTTTGCTATACCATCTAACTTAGCTATACCGGTAATTGATAAGTTAAAAAACGGTAAAAAGGTGAAACATGGTTGGCTAGGTGTACAAGTTCAGCGTATAACAGTAGAATTTGCAGAGTCCTTAGGTTTAAAAGATACAAAAGGCGCATTAGTTGCAAGTATAGTAAAAGATAGTCCTGCAGAAAAAGGTGGGATTAAAGTAGGTGATGTGTTATTAGAGTTTGATGGTAAAATAGTTGATAGAATGGCACAATTACCTCAAATAGTTTCAAGAACTGAACCTGGAAAGAAAGTGCAAATTAAATTATTAAGAAAAGGTAAAGAAGTTAATATCAAGGTTATTGTTGGAGAATCTACGAATGATAACCAAGATATCAATCAAAAAGAAAATGCATCGACATCTGATTATATAACTGGCTTAACTATTTCAAATTTATCAAGGGAATTAAAGGAAGGTAATGCATCTATAAAAGGTGTAGTAATTACTAGTGTGGATATTTATAAGAATCCTACATTACGTGACCTTAAAAGAGGAGATATTATTACACAAATAAATGATGCTGATATAGAAAACGTTGAAAGTTTTCAAAATCAAGTAAATTTAGCAAAAAAACAAGATAGTAAAAAAGCAATAATGCTGCTTGTTTATCGTAATGGTAATCAATTTTTTACTTTAATAAAGTTAAAAAAGTAAATTTTTTACTAAGTTTACAAAACAGTGGTGTCATCATTTTGCCGCTATAACACTTTAGCTTTATAAGTAAGTTAAGGTCTATATTATTTTGCTAAAATGTAATGAGTCATAAATAAATCAACTTCCTAAAATTTATTGAGCTATACTTTTGAGACAAATAAGTGCCGGAATGTGAATATAATGATTATTAGTATATAAAAGTTGTAGCAGATATACTGAAACGGCAAGTGCCATGAAGTTAGGCAAGATATATTTAATGCTTATACGTTTAATAAATATGACCCACTAGCATAAATGTGCTATTTTCTAGAGAGAATGCAAGGTTGTAACATAATTGAGGGAAATGTTGGTTACGGGCAAAGAACAATGATTCCTCCGCTTAAGCTTTGAGTGAGATGTTT
			AGAAAATGTCCTATAAACTGGTTCGATCAAATGTTAGTAATTGAATTCAACAAGAAAAAAAGAGGTGATTGTTTTTACGATGCATAGTTTTCCTTTGGTAGGAAGCAGTTGCATAATAAAAATTGGATTTTAGTATTGATCGCTGGAACGACATTATTTGCCTACTTGAAAAGGGATTAGTTGCTGTAGATGAAGGAAAAAGAAAAAGTTAAGATGATAAATGCTAAACTTGGAGGTACGCTTTTGTTAATTAATATTAACAAACCTTTTGTTGCTTTTGAGTGAGTATAATATTAAAAAGAGTGGCTGAGTCGTTATGAAAATTTTTCTAGTGATTTCTTACATGAACTCAAAGCTGGACATTATGGATTCAATCAAAGCTATGCTAGTTGCTTTAGCGTCTACTCTGCCTGGATAAAGCAAGTTGACCGAGTTTTTATTTGCTCAATTGCATTTATGTGGATCTTGAAGAGTATCCAAGTTTATAAAGAGCAAGTTTTACTCTTGGTAGCAAGATGGACACAATAGCAATTTTAATTAGGGTAAAAACAAGTAGTTAACAATTAGCATAAGATCTAGCATAGTAAGCTGCTTAATTTTATTAAATTTTCTGCTTGTAAAGCATGGTGGATTCTTTTGCTATAGCAAGTAATGTTTACTGGATGACTTTTACATATAGCCAGTGCCTAAAGTTTTCAGCTCTGCTTCTGGTAGACAATAATAAGTTGGCTAAACAAAAATGAACGGTATAACTTAACTAATATGTACGCGTGTTTTTAACCTTCGAGAAATTCAACTTTTCTAGGTAGGTTAAGGCTTTGATTTCAATGGCTATGCAACTCTAGCATGTAGCGCACTAAATGTGGAGTAGATATAGAAAATTTTTGAGATTTAGATTCTTGGTTATATTTTCTGCATAACATCAATCCATATACATAGCACTAAAAAACAGGAATTATGACCGTGGCCTGCTTACTTTATATGAAAATTTTTGAGCATTGACTAAACCATAGTAGTGAATCTCAATTGCAGGAGATTCACTATTAAATTCTTGTATGATTTTTTGAATAAGTTGTAATGAATACTGTAATGCGTCAGGGATAACTATAAGAGTACCTATCAGAACGTTTTCAATTCCAGTCTTCGGGATTATTTTTCTTAGATAGATATGATATCTTTGTTGTTGAAAAGAGAATCTGAAAAACAGCAATTAGCACCGAGGTAAGGATAAGTAGTGATAATATGTGCTTATGCGCCTATTATAGTAGCGAGCTTACTCACTTTTTTTAAGTTGATTTAATATTATAAAGTCAGTAAAAAGAATTTTACTGTAGCGGGTGATAGCTGGATAATTTTCAGATATGAAATTTTGATGTTCTTGGAGACTTGCCGAACGATGATTCAGTCAATAGTATCGTTACACAATACTATACCTATAGCGGATAAGCAAAGTTAGTAATACCCTCCAACGTCAAAGAATTTTGACTACGATTCTAGCTGGATGGAGTCAATTATAAATTAGCTAATCAAAAAAAGTAGTGCGGCTTAACCAATATTCCAGGTACTTTGCTCTTTTTGCTTCTGCACATGTTTTTTAGCCTTCGGTAAATCTATCTTTCCTGGCGGCAGATCAAGTTTTGACTTTGGTGATTTTGTGATTTCTTTATATAGTACACTAAGAGGAGTGCGTACAGAGAGCAACTCCTGAGGTTTAAATTCTTGACTATGCTTTCTGTATAACATTAATGATATACGTGGAACTCCAGTAATTGCAATCTTAGGAATTTTTTGCTTAAGGGGAGATAACATCTTTGTTATGAAGGATTTATCATCAGTATTTAGTGTATTGAATTTCTGTAACTCTAATGGAGTGCTGCTATTTGATTCTCTTTCTTTGCTACAGAGCGAACTAACTCTATGTTTCTTTAAAAATTCACTTCCAGGTTCACTGTTTGCTCTGTTCTTTACATACCCTGCTTTAGAACGCTCATCGCTATTTT
			TATCAGAAGCTGAAGAGGAAGGGAACAGTGGTACTTTTTGATTACTGTGGGGCATAGGCCTGCATGCTGGAATATCATTACTTAGAGAATACTCAGAATATCTCTCCCTTAAAGATTTACCACTTATCCCAGATGAATTTATATTATAACACGGCTTCCCTTTTTCTGCTTCTTGTCCTGATCTTTGGTTGAGCAGCTGTTGTACCCTTGCTTGTTTGAACAATGGCTTTAGTGATTCACCCTTATCGTCAGAACTTAAATGTTTATTAGACACTTTCTTTGGTAACGCTAGATTTGAGCTGCTCTCATTAGTATAATATTTCTTGTCTATATTGTTATGAGATTCATTACTAAACCATGCACTACTATTATCTGAATTATTTTTACTCTTGGGATTCAATGTAGCCGGTGCATAGTGAGAATTACTGTCCAATAGCCTACTTGAACTTTCTATAATACTCGCAGGTTGTAGTGAATCTGATTTAGAAAAATAATCGCTGCTCTGGCTCAATGTTGAACTAAGTTGTGTATCAGCTACCTCAGGAGTACCTAAACAGCTAACACTCTCACCATGATATTGAGATGTAGTAATCACCTCTAAATCAGACTTAGGAGATCCAAAATCAGCTGTAAATTCAAAATATCCAGTTCTTTCATTATATGCAATTGGAGATTGCATAATTTCAGGAAGCACCTGAGCAATTTTTTTACTAGAGATAGCGTAAACTGGGCTTTTACAATTAGTAACACTTAGTCTTGTAGTCTTGCCTCTAATATCGCTCATGAGGGTTTTGCACACTGCTGCATTAATTTCATACACATCGTCACCATTTAGGGGTTCAAGCTGACCATCATGCCTTTTTATTAAAGGTATAAGGGCAAAATAATTACCACCTTCTCTTTCCTTTTCATCCGTAAAAATATCATAATCATAACCATCAATAAATTTCCCTGCCCATTTAGAAATTAAACCACCAAGAATACCTTTGAGATTCTCAATTTTAGAATATTTTTCGCCTGGAGTTTTAAAGCTAAGTGCTATTCGCCCTTTAACATATTTTACTACATTTTCAACTACTTTATCGCTCACATTTTTAATGTATAACATGTCATCTTTATAGTGATAAAAGTCAAAACTTTCGAGACTGCATTCTCTTAACCTTAAGTTAAGTTCTTGAATATACATCTTTTTAAACAATTCAAGAGTTTCTGAATCATATCCTTCCCTTTCAAAGTATTCGCCGTCAAAAGCTATACAATATAGATAATGCTTTTTCAAAGGGTTAGGTCCATAAAATGCTCCTATTTTAACGGTACCTCTTACCCATTCATGGCCTTCTTCTTCTGTTATCCCTGTTTTTACCACTAAGCGTGCAATCAATTTCAATGTCACAGCTCTATCAAGTTCATTAACTAAATGTATCTTTAAATTGCGTATTACTTCTTTATTTGTGGAATCTGCAAGTTCCACTGCTATAACGTTTTCATCTAAATATTTTTTATTAGTATTGGCACTTAAAACAAATGGAAAACAGTTTAAGTTATAATATCTACCTGCCACTACCTCTCTGTCAAGATATTGCTGTTTTATTATCTCCTTTCCTATTCTATGTAGGTATTCTGCCACATTAGTGCCATGAGCAAATGAACCAACAATTTTTTTGCCTTCTACAGTTAAATTAGTATTAATCCTATCACAAAAATAATTGTTTAAGTTAAACACATTAACCAGCTCTTTTATAGAATTACCCATAATTCCTCTTATTAAAATTGTTATGAAATAACATTACTATTCTTACTTTTACTACCACTGGCACTAGTAGAAGTGCTACTACCTAGTTGTGTGTTAGGTTTGTCACTTTCGCATTTTCGTTTTTCTAACCTATATTTGTTAATATCAACTTTTTCATACTTATCGCTTGGAATCCATGTACCATCAGGTTGAGGTCCCCAATTATCTTTTTCACCATTATTGCCATGCATGTTGCCCCTAGTAAGAA
			CATTAGGTAACTAGTATGCTAGAAATAAATTTGAGTGTAAACACTTTTTTATATTTTCCTTTTAAAAAACTTTGTTCTTTTTTTTTGTACTTCTAAACTCTAGCGTCATGTACTAAAATGGTACTTTTCTTTATTACTAAAGTAATCAATACTAGAATCTAGTTTTTTGACAATTTCATTAAAATACCTTATTAAAACATAAATCCTATAATCACAAAATCTAATTTGCTATTAAGCCCTACTCTTTATGTTATCTACTTTTCGATGATGCTTCTTCTAGTGCCTTTATTAAGGGTACATAATTATTGACTTTTACACCTCTAAATTCACCTGTTGGTTGGTAATTATTAACAGCAGTAGACTTTTCTCTTTGTGAACTCCTCTCAGCAACTTTTTCTTTAAGCTCATCAGCAAGGTCATTCATTTCGTACCTACTAGTAAACTCAGATTCTTTGCTACTAATACTACTAGCAGTACTGTATTTATTGATAGATGTAGCCCTTGTTTCAATAATATCTTCATCGAAATTTATGTTGTAACCAGTAGATATTCCTTGGCTTTTAGAATCAAACGCTATTCCACCAGCCACAAATTTTTCCTCTATAAGTTTTGATGAACACATAGCTAACTTCAGTTCTTCTTTTTTTTCTACCTGTTTTGTTTTTTGCTTGTCATGTTTTAGTACCTTGGATTTATTCTTATTCATATCATCCTTGTATGTAGTGGGCTTCGTAATCTTTAAAGATTTTGGTAAAAATTTTTGTTCTTCTTTGGTCAGAAGGATTGGCTTTTTCAACCATATTCCAGTGCTTGACACTGAAATAATACCATGTGTGAATTGGAGCTTTTTTCTTCCATCAACTTTAATTTCTACCTTTTCGTAAGCTTTTTTAGTTACTTCTTCTTTTGGCAATGTTTCTTCCGTTTTTTTATCTTCTTTTTCGGTTGTTTCTGTTGGAGATATAATTCCACCTGAAAGTAGCTCTGCAACTGATGAGGTTAACCATCCAACTAGGAATATTTGAATTTTTAGTTTCAAATTTTGTAATAACTCCAAACGATCGAGCACTTTTACAAACTCTTCTGGAGATAACTCACTACTGCCTAATTTTTTCTGTAATTCTTTCATTTCTTTGTTCAATCTTTCATTGAAACTTAAGTCTTGTGAAAAGACCTTTTTGATTAATCCCTTAAGTTTGTCATGAATAAGTTTTATAATTGTAGCAACGTGGTTTTTTTCTTCTTTTTCCTTTATTATACGGTAGATTTGTGGATCTATATCTACTCCAAGCTCGCTGTCTGTGAAGTTAAAAAATCTAAAAAGTTTCTCCAGTAAAGTATTTATACCGATTATAAAATAGTTATCTTCCTCATTAGAATGTACCTTTGAACCAGATACTCTATCACTATTAGAGTCTTTTTCAAGATTTAGTTTTTTGGATAGCAGGCTGTCAACATGACTCAATGCCTGATTTTGCAATTCAATGCGTTTAGTAGCAACACGCTTCTCAATTTCTTCTGCAGCAGTTTTGAATTGGTTAGTTTTTTCTTTTGCAGATAAGTTTTCTGCTATAATTTTTCCAAGATAGATTGAACTATCGCTTGAGTTATTATTAGAAAAATTGTTTATCATGTTGCCTCCCGACATAATTAAAGTATATACTTCAATTTTACAGTACTGAATATTTAATAATTATTAATCCTAAAGTTGCCAATAAACTTTTCTAAACTTGTATGCTATACATATTATACTATACACCATATAGCTTTTTAGTGCAATTTCTGCTATTTTTTCAAACTTTAGATTTTCAATGTACTTCAACACCTGCTTCACAGAATTAATTTTACGGACCTTGCTTTAACTGTCTTTTGCCTTTGTTGTATAAAGTGTTTAATATAGGGCTATCATAGCTTTTGATATGATATTATACAGCCATTATGTTCCTTTCTTCAAAAGATCTTTTTACCCTATAACACATATAACTGGCGTATGATCAGAT
			GGATTTTTCAACTTGCGCAATTTGTCATCTATGTAGCATGTTTCTAACCTATCGGCAGCTTGGGGTGATAATAGTATATAATCTATTCGCATTCCTTGATTATTTCGGAATGAATTATCTTGGTAATGCCACCAAGTAAACTGCTGTAAATCTGGATTAGATATTCTAAATGCGTCTTTAAACCCAAGATTCAAAATTGCTCTCAATTTTTCACGTTCTCTTATATGGAAACACACTTTGCCATTCAATAAAATTGGGTCAAAAACGTCAATTCCATCTAGTGCAACATTATAATCACCAGCTACAATAGTTAGCTCTTCATTTTTCAATAAATTGATTATTTTTTCATATAAATTGTCAAAAAACTTAAGCTTATATGCAAATGCATTAGAATCTGGGCTCTGGCCATTTGGGACGTATATACTCACTACTCTTATCTTTTGATTATCGTACTTTACTACACATTCTATATAACGTGCTTCTTGGTAACCTTCTACAATGTCAATTTTAAATTTCTCTAGTATTAGGTATTTAGATAAAACACAAACACCGTTTCTCGCAACTTGCCCATAAACAGCGCATTTATATCCAAGCTTTTTTATTTCTTCGTAAGGAAACTGTTTTTCTGTGCATTTTGTCTCTTGTAGCAAAATTATATCTATTTGATTATCAATTATGAGATTGCAGATTTGGTCAATTCTTTTACGTATAGAGTTCACATTCCAAGTTGCAATTTTTAACATCAGTAATTCTTATTAATTATATTAATTAAACTTTCCCTAGTAGGTAACCTCGATGTTATAATTTTTTTCCATTTGATCGACTTTAAACTGTCAGCGATATTTTTACTCATAGTATATGCAATTATATTGCTTATTGTGTGAGATAAACCACTTTTTAGAACTAAAGAACAAAATACTCTCGCTGTCTGTGAAGAAAAAAAAACAACACCATTAATTTTATTACCCGATAACAAGTTTTTGCACCTGTTAGTTAAACTTTTTTTAACGATTGTTTTGTAGAGTATAACTTCTCTTACACAAAAACCTTCTTCAGATAACCTTTTTTTTAAATCGCATGATACCTCTTGTCCTCTTATGTACAAGAACTTCACTGCTATTGAATAGTGATTTTTTATGAATGATATCAACCCATCAACATTACTATCTGCTGATACAATATCAGAAAATCCTAAATCCTTTGCAGTTTGCATCGTTGAATTGCCAACAGTAATGATTGGAAGATCACCTATCTTACATATCTGACTA---------------------------------------------------------------------AAATGCTTTATTGTGAATACTGGTTCTATATATACTTTATATCCATGTTTTTTCAGTGCATTTCTTGTGTTTAGTGAATCTAATAAAGGCCTCGTTAATAAAATAGACTTCATTCTCATTTGCTTTACTATAGGTGAAAATAATACCTCTATAAACGAATTGCTGAATAAAAATTTTTGAGCTACAGCAATGGTAAGGAGTACTAGTACTCTTACTGATTTAAAGTTTTCTAATTTTCATTACTTTTTATGAATTATCTTCAGTTTTAAGCATAAAGGTTAATTCTTTTTCATCTAGAGTTGCCTTATTCATCTTATAGCAACTACTTATGTAACATCTATATTTGTTGCTGACTTTTATCCACTTTTTCATTATTAAAGATTTTAGATATAATATTATCCATCTTTCTACAGCTCCTATGTTCTATATATCAAACTGTTTTCACTATACTTAATTACTGTATATATATCATCTATGAATTTTTGATTATTCTTATTAAACTTAGATACTATATAATTTATATCTTTCTCAAAAAAAGTTGAAGTAATTATCAGAAAGGCTATTGTATTCAACTATGTAATTTGTGTAGTTAGACTCAATTAAACTAATATTTTCTTCAGAAAACTCTGTAGAAGAGCTTATAAAAGCTATTATAATATCAAC
			TAATTACGTTAATAAATCATTAATATAATGACTGTACTCCTATATAAATTAAACAAGTTAACTTGTTAATGCACATCAGCAATTTACCTATTGGTTTCTTCTATAACTTGCTAATCATTAATCATAAGCTCGACCAATGTTGGTTGTCATAATAACATGGCCTAAGATGGAAGAAGTAGTAGAAATGAAAGGGATGATAAAAGGTTCTAGCAAGTATAGGTGTGACTTCTTTTATTAGGAAATTAGATACTAAATGCGATATCAAAACAAATTTTTATTAATTTTTTTTATCTAAGACAAGAGTACTTTCTACGCTAAGCTAATTATTAAGATAATATTTCAAAAATGATCTTTTAGTCACCATATATTTAAGGCAGATGAAAGTGTATTTAATGTAGTGTCAACAATACTGAAATGCTGACCTGTAGGCAGGAAAGATATATCAAAGCTGATACTTGCTGTATACTCGATAAAAGAAATAATAGATAGTACAATAGTTAAACGCTTTTTTTGTAAGTAAGCCTTTCCTCTTAACAAAACTTGTGAGCTTAGATACAAGTAAGTATATTACGGAGTTGATTTGTTTAAGAAACAATATAAAAATTAAGAGTGCCCGAGAGAAGACTTGAACTTCCATAACTTTAAAAGTTACTAGCACCTGAAGCTAGCGCGTCTACCAATTTCGCCACCCGGGCTTTTTATAGTTTACTATGTTAAAATTAAATAATATACTTAAGCAATTTTTAGTTTAAAGGTAATGCCAGATAATGTAAATTTAGATCAGATATTTTTTGCTCATAATAATGTTAATATTAATAATATATATAAAATAGTTAACAGTGTTTTGAGCAATAGTAATTGTGGTGAGCTATTTTTAGAATTTTGCCAATCAGAGTCCTTGATTTTTGATAATAATGTACTGAAACATATAGATTTGAATACCAGAAGGGGGTTTAGTTTAAGGGTTTTTTGTGAGAGTAGTACGTCTTTTATCTGTTCTTCTGAGATTAGTGAAAGAGAAATTAGTCATGCTGCTTCCATAGTAAGAAGTTCAATATCTTTAGATAAAACAAGTTCAACAAGCTTAAAAAAAGAGACAAAAAATCTGTATCCAAGGATTAACCCCATAAATGAAATAGACCTGATCTCAAAAATGAGACTACTCGATGAAGTTAACGAATATGTAAGGTCCAAAAATACCTTCGTGAAACAAGTAAAAATAACTCTGAGTGGAGAATGGCAAGTTGTGCAAATAATAAAAGATGATCACAGATTAAGTGATATCAGGCCTCTAGTGTGTTTTAATGTGTTAGTTATTGTAGAGAAAAATGGTCGCACTGAAAGGGGTTTTGCAGGACATGGTGGGAGAGACTCTTATAGTAAATTTATTTCTGAGAAAATGTGGAAAAAAGTTGCAAATCAAGCATTAGAACAAGCATTGGTAAACCTTGAGGCAATTCCGACTCCAGCTGGAGAGATGATAGTTGTCTTGGGTCCAGGTTGGCCGGGAATATTATTACATGAAGCTGTGGGTCATGGGCTTGAGGGTGACTTTAATCGTAAGGGAGTTTCAGCATTTTCAAACTCTATTGGTAAGCAAGTAGCAGCTGGTGGTATTACAGTAGTTGATGATGGAACTCTACCTAATTTACGTGGTTCTATTAGAATAGATGATGAAGGTACTACACCTTGTTGCAATGTATTGATAGAAGATGGAATTCTTAAAGGATATATGCAAGATCATATGAACGCTAAACTTATGGGTATGAATTCAACTGGTAATGGTAGAAGGGAAAGCTATAAGGAAATTACTATGCCACGCATGACAAACACTTATATGTTGCCAGGGAAGTATACACCAGAAGAGATAATATCTAGCGTAAAAAGGGGTATATATGCAGTGAACTTCAGTGGTGGGCAAGTTGATATAACGTCAGGAAAATTTGTTTTTTCATCCTCAGAGGCTTATTTGATAGAAAATGGTAAAGTTATACAGCCAA
			TCAAAGGGGCGACATTGATTGGTGATGGTCCAACAGTGTTGAAAAAAGTATCTATGGTTGGTAACGATTTAAGATTAGATCCAGGTGTTGGTACATGCTTAAAAGATGGGCAAAGTATACCCATTGGAGTTGGTCAACCGACACTTAAGGTTAACTCAATCACAGTAGGCGGAACTGAGTTATAAGCCATGCTGACTTTCTGTTACTTTTCGCCGTTTATTTTCTTTTTCTTGGAAGGGCTGATTTTGGTTTGCCTTAACTTGCTTAGGTACAGTAGACGGCTTACTATTTTCTCTTGCTTGAGCAGATTGTTTACTTTTCTCAATTTGGGTTTCTAAAATTTTACTAATGCCCCCACTAATTTCATTACTCCACTTTTTCTTACTTGACGAATGAGGATTATATAAGGTACCTTTTTTGTCATTAAAAAAAAGGCTCTTTATTGCACCTGATATGGGCAATATAAGAAGAATACCATTGATTGTTGATGTGATTGGGCCAGTGCCAAATATTAGTACTGAAAAAGAAAAAAGAATAATAGGAAATAAAAGTTTACGTAAGAACGTTATTACCATTTCTTCATCGCTAAATGGTAGTTTATCATCTTCTTTTTTACCTTTGTCGGAAAATAGCAATCCATTCTTAAAAGAACTAAAGAAGTTCTTAGGATCTATCTTAACTCCAAATAATCGTCCAGCAAACTTTATAAGAGAGTCTTTAGCTTCTGTGTTGCATATATCAGATATGCACTCATTAACTACTTTTCCTATTTTATCCTTATTTGAATTTTTTTTATTCGCTAAATTTTTTTTCCTGATTTTCTCAAGTACAGAAAGTAAAAATTGAAGGAAATTCTCTTCACTAAGTTGTTTTATATCTTTTGGTCCGACATTTTTAAATATAGCCTGATTTTGATCTAGCATAAAAGTAAGTGTTGCCTTGTCATCTTCCTTTAACTCTTCAGATTGTACTTTATTTTTTAGCGACTCTATAAAGGTATCATAGATCACTCTATGTTTCTCTTCGAAAATTACTTCACCTTTTATTATCTGAGTAGATGACTTTGAAAGATTTAAATCCTTCGTTTGCAGAGGTATCATGACTGACCTATTTGCATTTGCCTATACTTTAATTATAATGTATCTTTCATATTAATTCAAATGGTTTATTTTTAGAATTTACAGCGTTTAAGTCATAATTAAGAGAATTTGAGCCCCAGTTGTCGCTAATTTTTATCTCCACTTCAAGCGGTACAGAAATTTTTACTGCATTTTCCATCACGTTTTTCATAAGTTTTGCTGTTTCTTGTACTTTACTGTTCTCCACCTCAACCAGTAGCTCGTCATGAACTTGGAGAATTATTTTACCTGACTTTAACTGATCATGAAGTTGAACCATTGCAAGTTTTATTATGTCAGCAGCAGTTCCTTGCACGGGTGCGTTTATTGCTGCCCTTTCTGCAAATTGCCTTAGATAAGGGATTGTGTTGTTTATGTCTTTTAGAAAGCATCTTCTACCGAATAAGGTTTCTACATAGCCGTGCTGCCTTGCAGCAGATACCTTTTCTTCCATATAGATCTTTATCTCTGGATAACAGGAGAAGTAATAGTCAATATATTCAGCAGCTTCTCGAACGGTAATTTTAAACCTTCTCGCAAGGCCAAATGGGCTAATGCCATATATAATTCCAAAATTAACAGATTTTGCTTTTTGTCTTAGCTGCTTATCCACATTTGCACCTTCTTGCACTCTAAAAACCTGTCTTGCAGTGATATTGTGAATATCTTGTTTATTCACAAAAGCTTCTTTAAATGCTGTAATATTTGCAATATGTGCCAAGAGTCTTAATTCTATTTGTGAATAATCAGCAGAAATTATCTTACATCCTTTTGGAGCAATAAATGCTTGCCTGATGAGATTTCCCTCTTTGCTCCTGATAGGAATATTCTGCAAATTAGGATTACTGGAGCTGAGCCTACCTGTTGCAGTTGTTGAGAAAA
			TTGTATGTACTCTACCATCAAGGGGATCTACCCGCTTTACTAGTGCGTCAGTGTATGTACCCTTTAGTTTACTTAAATGTCGCCAACCTAAGATCTTACTTGCAATTTTAACTCCTTCTATTTCAAGTTCTTCTAATACTTCAGAGCTTGTGCTATATGATCCAGACTTTAATTTTTTCTTTTTACTAAGCCCCATCTTATCAAACAAAATGTCACTTAATTGTTTTGGCGAAGCAATATTAAATTTTTCTCCTGCTAAGTTATATATGTTACTCTCAAGCACAGTTAGTGATTGTTGAAATTTACCGGATAGCTCCTGTAGCTTTTGAGTATCTAGCAATATTCCATTTTTTTCCATGTTGAGTATCACTTTCACAAGTGGCTTATCGAAGCGTTCGTAGATTGTAAAAAGCTTTTCTTGAAATAGTCTTTGCGTTAACTTTTTATGGATCGTTATTAAAGCTTTTGCTGAGAAAGCCTCTATATCTTCACTTAAACTATGTGCAACTATACTTGGAATGCTGTGATCGTGCTTTCCTGTGTCAAGACTATACGATATCGTCATCAAATCATCAACTGAGCATAATGCTTTCTCTATTGCAGGAAATATTTTTTTGATCTTTCTAATATTGTGTATTATTTTCAACATCCCATTTGCAAGTAAATTTGAGTTCACTATAATGAGCGAATCTTGCAGGCAGTTTTGATTTATGTAAAAAATACTGTTTTCACTGCAAGATAAGGAAACTTTACTTAACACGTTATTTTCAAAATGGCAATAGATTGCAATTTTACCCTCATATCTGCAATGCTCCAAAAATTTTTCTAATTCTTTGTTTCTATATTCTATTTTCCTTTTAATGCTAGGTTTACTATAAGGAAAAAGCTTTTCTACTTTGCCTATCAATGAATTAAATTCATATTTCTTTAAAAAAAATAATAATTTCTTCATATTTGGAGGGTAGACCTTATGCTTTGCAATATCACAGTGAAGATTCACTTTTTCACATAGTGATAGAAGCTTTCTTGAAATGAATGCTTTTTCCTTATGTTCAGTGAAAATATCACGAATCCTTACTTGCTTGATGTAACTAATATTTGCCATAATATTATCTAACGAATCAAATTCATCCAGAAGTTTAACTGCAGTTTTTGGACCTATTCCTGGAATGCCAGGAATGTTATCAGATGCATCTCCAGTTAGAGAAAATAAATCAAGAAGTCTGTTTGAATTTACGCCAAATTTTTCTATTACTTGTTTTTCATTTATGTATATATTTTTAATAGGATCAAATATTAGTATGTTGTAATTCAACAGCTGAAATAAGTCTTTATCTGGTGAGACTACTACTACTTTAAAGTCTTGGCGGTTGGCATATTTTATAGCTAGTGTTGCAATTATGTCATCTGCTTCATAGCCTTCAATTTCTTCGTAGCTAAGGTTAAAAGCTTCTACTGCCTCTCTCAGTATTGCAAACTGTAGAGTTAAATCCTTAGGGGGTGTTATTCTGTTCGCTTTATACTCAGGATATGAATCGTGCCTGAAATTTTTCTTGCCAGAGTCAAATGCTATAGTTAAGTAATCTGAATATGTAATATATTTAAGAATCATATTAAGAAAACCATACACAGCCCCTATTGGGGTACCGGTTGTGGTAGTTAAATGATGTAAAACGTAATAAGCTCTGAAAAGAAAGCCGTAACCATCAATAATTGTGAAAGTTTTTTCTTGCACTCTGAGTATTCACATGTGTCCTTGATACTCTATTATTTGGATGTAAAAATCAAGTCTTTGTTTTCTGCTTTTGATCATTACAAGAGATTTTTATTTAGAACAATATTAATACATAGTTAATAGTTAACATTTTAAATTAAGTTGTATGCTAGCAAATTGAAAGCTTAAAATGGATAAAAAAGAGAGCTAAAAGGATCAAGTCATCTAGCTGAACTATAAAAGCAAGGCGTAAATTCAGTAAATTAGATACTGGCAGCTTGATTAT
			TCTTAACTCTGTTTCAAAGTAATCGGTAGAGCAACGTTAATAAAAGTAAGATTTAGGATTAAAGAAAAATAATCAAATCTCTGAGAAAGATAGAACTCACTTTTTGTTAACCATTAACCTTAATTCAGGTGTAGAGTTAGTATCAAATGATAGCGGAATATTGTTAAGCTCTAGTATAATAAATGACAGCGAAATGCTTGTAGCATCAAAATAAAGTGTTATCTGGTTAAACATACTGGCTAACTTAATAGCAAAAGATCACCATTAATCAAGATTGGTGATTAGTGAAAAATCACTTATTCAGGAAAAATTAAAAAAGTTAGCGTTTCTGGAATGCTAACACTAAGAGATTTTGTTACACTGAGAAAAGATCATCTCAGATAAAGAGTAAACCTAAGTAAACTCAAAAAGAGGCTAAGCAGGCTACTAGTCTTGACGATCAAATTAAAGCTCTGTAGAGTAGCAAAATAATTTGCAATAGAAGCTTGCTAAGCCTAATCGAGTAGAGGAAGTCATTTATACTTATAAAAGTAAAAGAGCATAAAACTAAATGGAGAGTTGAGAGCTTAGTAGAAAATTTTAAAATGACAAAAGCTTAGAATTTTGGATTCTATAAATGGATCTTGCGATATAAGTAACCCTAACAAATAAATATTTAAAAAATGAATAGATAAAATGGTATAGGTGTTATATGTGTGCTAATAGCTGTGATGGTTTTTTTGAATTCAATGTCTCTAGTATGTAAAGCTCTTCAAGAAATACTAAAAAGCTAATTCTTTACATATGAAAGTAAATAGATCCAGCCCTCAGATATGATGCATCAAGTTAAAGCTCTATTGTAAAGTAGTAACATAAAAGAAAAATGCGAGAAAAATTTAAAAGAGATATATTAAGTTTTAAAGAACGAAATAGGTAAAAACGGAAAAAACTTTAACTTTAAAAATGATCAATGTATTAATAGATTAGGAAAATAGAAACGTGTCATTAGGTTCAATCATGGAATCTATACAAACAGTGTAACTATTGTAACAGATATCAAATTTCTGGAGAAAAGATCTAAGATTTAATGTAAAAAACACAAAACAATGGCTACAACTAATATAAACTATTTTCGTTATCTTATAGCAAGATCGCCTAATCCTATTGTAATGATTGTGATTAACTTTATTGATTATTCTTGGGCTATTAAATTTTCTTTGTTGCTCCAGTTCTCTTATATTGTTAATAAAACTTAATTCCTTATCATGGAGTTTGATTTTTAACGTTTGTATTTTTCTTTAAGTCTTTATGATTTGGTTTATTGCCTACTATTTTAGTAGTGCTATTATTGTTAGAGCTTAGTGTAACGCTACATTCTTTTTCGTTGATGTACCTGCTTGAATTCATATTTATGTAAGAAATTAACTAATTCATAATATATAATTTTTTTATCATTCTTATCTTTGTAATATAGCAATTATATCTTTTTTTTAGTATCATCACCTAACATTGAAAAACCTATAATCTTATTATTTTCGTAAAGCTTACTATCTAAAAGTTTGCTTATTTCAATACCTGTACTCTTATCTTTCAATATTATTCTCGTATGAAGACTACTATTGTTATTACAGTGATCTTGATGAATTGATATATAATTAATAACGCTACATTAATATACCCGCAAATTTTGCTTCAGCTTTTTTCCTAAACAGGAAATACTAATAAATTAGTATATTTTATTAAAGTATAAACTTAGATAAATTAAGCTGCTTTGAAATCGATCCTAGTCTATCTTTCACATATTTGCTATCTATAACAAATTTTTCACCATTTTTCTCAGAAGAGATAAAGCTTATTTCATCTAAAAGCTTTTCCATGATGGTATGTAGCCTTCTTGCACCTATGTTTTCCACTTGCCTATTAACTGTAAATGCTATTTCAGCTATGGTTTCGATACCGTCATCAGTAAACTCAAGCGTTACATTCTCTGTTTTCATTAGAGCTATATACTGCTTCAATAA
			ACTAGATTCTGGTTCCTTTAATATTTTTATTAAATCTTCTTGAGTAAGTGCTTTAAGTTCCACTCTGATTGGTAACCTTCCCTGTAATTCTGGTAAAAGATCAGATGGTTTAGATTGATGAAAAGCACCAGATGCAATAAATAATATGTAATCTGTTTTTACATGACCATACTTGGTTGAAATGGTTGTTCCTTCAAGCAGTGGTAATAAGTCACGTTGTACTCCTTCTCTATTGACTTCACCTTTTACCTCTGTACATGCTGCAATCTTATCTATTTCGTCTAAAAATACTATACCTTCATTGCTAACAAGATCAAGGGCTTCTTTGATTATCTTATCTTCATCTATTAACCTTTCACTTTCTTCATTAACCAATATTTCACGGGCTTCTTTTACTTTAACCGTAATGGTTTTTGTTTTTTTGCCTCCATTAAACATTTTACCTATTAGTTCTGTTACATTTACTATGCCGACTTGCCCGCCTGGCATACCTGGTATATCAAAAGCCGGTAACATGCTCTTGCTTTCTCTGACATCAATGGAAACTTCTCCATCTTCAAATTCCTTATTTTTTAACCTTTTTCTAAAAATCTCTTTACTCTCTTCGGTTGCATCTTCACCGACCATAGAATTAACTATTATCTTTTCAGCCAGATCTAAAGCTTTTTTAGCCAAAGCTTTGCGTGCTTTTTCTTTGACTAAAACTATTGCTGCATCAACTAGATCACGTATTATCGAGTCAACGTCACGCCCAACATATCCTATCTCAGTAAATTTTGTTGCTTCAATTTTTATAAATGGTGCACCTGCAAGCTTTGCTAGACGACGAGCCATTTCAGTTTTACCGACTCCCGTATGACCAATCATCAGTATATTTTTAGGTATGATTTCATCACGTAAAGGAATAGGAACTTTGTTACGACGCCAACGGTTTCTGAGCGCAATAGCAACAGCACGCTTTGCATCGTTCTGTCCAATTATGAATCTATTTAGCTCTTTAACTATTTTTTGTGGTGGCAGATCATCTAATAAAATTTGTGTACTGTTGTTAACTTGAGCACTGCTATCATTTTCATTTGAATCACAACTACTCTTAGTATTTTTACAAGGATTACTTTTTTCATTATAGGCATCCTTATTATAAGTCTGCTCTTCTGAAAGAGTCACGGATTGATTAGAGAAATTAGTGCATAAAAATTTTTGTTCAGAATACATACTACCCCTCTACCTTTTCAATAATTACATTATGATTTGTATAAACACATATATCAGCTGCTATCTTCATAGCTCTTTTTGCAACCTCCTCTATTGACATCCCTTTAACCTCAACTAGAGCTCTTGCTGCAGATAGAGCAAAATTCCCTCCTGAACCAATAGCTGCTATTCCATCTTCAGGTTCAAGGACGTCACCCATTCCTGTAATCACTAATGAAATAGATTCATCTGCAACTATCATCATAGCTTCTAGCCTTCTTAAATATTTATCCATCCTCCAATCTTTCGCAAGTTCAACACACGCTCTCATTAATTGTCCTGGGTGTTTATCAAGTTTTGATTCCAATCTTTCAAAAAGAGTAAATGCATCAGCTGTTGCTCCAGCAAAACCAGCGATTACAGAATCATCAGAAAGGCGTCTGACTTTTTTTGCTCCTGATTTTATAATGGTGTGACCCAGTGAAACCTGTCCATCACCTATTACTACTACACTTTTACCTCTTCTAATTGATAATATAGTAGTTCCATACATTCTACTGTTGTCATGTTGAATCATTTTTTTATAATTTTAAATAGTAATTTCATTATACTGTAACCATTAATTAAATATGGCTTAGCTATAGCGTATAATATAGTACTTTCCTTATAACATTTAAAGTGTAGATGCAAAACATAATTCATCCAAGTTTGGAAAAAAATATGAATGATTGGTTTGAGGTAAAATTTGACGATTTTGCATTGCCATTTTATAGCTCTGTCGACCTTAGAAACTCCGGTTATAAAAT
			TGCTCCAATAGACGCTAATTTGTTCCCTGCAGGGTTCAATAATTTAAGTGAGGCATCAAAAATAATAGCGGCAAAACTGGTAAAAAGGTTCTTTAAAAAAAAACGATATAAAAAAACTCTTGTGATACCAGAAAACTATACACGAAATAAAATGTATATAGAAAACGTATTTGCTATAGAAAAGATACTACGACTAGCAGGTTTCGAAACTAAAATTGGTCTCCTTCATGATGAAGCCTATAATTTAATAGGACCGTATGAAGCTATTGTGAAAGATAACTCTCTATTGAAGACAACCTCAGGATTCGTGCCCGATGTTGTTGTATTGAATCGGGATATGACAAGCCATATTCCAGACGTATTAGAAAACGTAAAGCAGGAAACAGTACCGAGTCCACTATATGGTTGGCACAGTAGACAGAAATTTCGATACTTTGAAATCTATCAAAAATTGGTGTCCGAATTTTGCGGCGAATTTAAAATAGATCCCTGGCTTATTTCTGTATTTACAGAGAGCTGTAAAGGGGTCTATTTTGATGATGCTTTATCGCTGGAAACAGTGGCAGCTAAAGTTGATCAAGTGTTGTCTCTAGTGCAAAAAAAATATGAGGAATATAAAATAAAAACTCAACCTTATGTTTTTATTAAAGCAAACAATGGAACATACGGAATGGGTATTATAACAGCAATAAGTGGAGAGGAAATATTAACTCTCAATAAAAAAAAGCGTCATAAAATGAAAAAAATAAAGGAAGGTGTAGAAATCAATAGCGTTATTATACAGGAAGGTATACCAACCATAGATATACTCGAACACAGTCCTGCAGAGCCACTAATATATTATATAGGAAATACACCAACATGCTATTTATATCGGTGTAATAGTAGAAAAAATATATATTTTAGCTTAAATTCCACTGATTGTGAATTTCATGACATTAGCCAAATTGTAGAAAATAAAACCCTACTACTCTGGAATATGGTTGGCAAATTAGCAGTGCTAGCATTGTCAGTAGAGATGAGGTCTTTTCATATTTAGTTTTTTACCTTTATATAGAGTGGCCGTTTGGTAAATTGCTACCTTGCTGAATATGGTAATCCCTGTCAAGTTCAGTGGAAAGATTATCATTGATAGGCTGATTAAGCAATTTGTCAAGCCAGACTAATAGTAATACTGTGCTGCATATTATACTAACTGTTACACTTAAGTTGAAGCTATAAACTACACCATTACCTAAGTTTATCGGTGTAGTTGCAGTATCCACCCTTTTAAATATGAAATTTAATAATCCTAGTGATAAAGTTAATGTATTAATAGTAAGATCCTTCTTACACTTAGTAAGCTCTTTCTTGCATTTAATAAATTCACTAGTACCTTTTTTATCCTGATATTTTTTATGTGCCTCTTGATATTTTTTGTATATATAATAGCAGCCTACTGGTTCTGAAGTAAATAAGAATAGGGCTGTTGATATTAATTGAATACGACTTATTGCATTCGTATTACCTTTAGTTAAGAAATGGAGAACTTGTAACATTATTAACACTTCTATGGCGTTACTTGAAAGACTAGCTAATTTGCCTACTATTTTTAATAGTTCTTTTTTACTATTATGATTCCTGTAATCCTTGATTAGATCGCGTAAAGTAAGTGTAGAATGAACAATCAATAGAATGAATGTTGGAAATTTTACCCATTGAGCAATCTCACGTATAAGGAGGATGTTTGACCTATTATTATCAATAAATTCGCAACAAAATTGTAGTGAAACCTTACATAACAAGGCTGTTAAACCTGTTGTGATACAAATTACCTTTTTGATATCATGATTGTAAGCATCATGTACCTTTTGTGCAAACGTGTTTGGTTTCTTTTTTAGCTCATTTAGCATAATAGCTAATGAAATAACAGTTTTTTGTTATTCTATCACAAAAATCTCAAAAAGAAAGTGCTGTGAATCAGGACTTTAATAACGGCTTTTACATAAATCAGCCAAACA
			TTTAATAAATAAGGAATCAGTACTGAGAGTTGGTACGCGAAAATAATATCCGCTTTTAATTATTGCTTTATGTTCCGTATCAAGTTCAACAAGCGTTTCTGAATGCTCAGAAACAAAAGATATAGGCGATAAAACCACAGGTACACTATCAGCTTTTGCACGCAATAGTTCACTTTCTATGCTAGGCTCCAGCCATTTTACAGGTCCAATTTTGCTCTGGTAACATATCGCCCAATCAAGGTCTTTAATATTTAATCTTTTTACTATTAATTTTACTGTTTCTTCTATTTGTAAAGCATAAGGGTCGCCTTTTTTAATAACACTCAGAGGTAAACTATGGGCCGAGAATAGAATTCTTGGCTTATCAATTCTGCTAGCTAACTTGTAATACTTGGCTACCAAGCGGGTATGAGCTTCAATAAAGTCTTGATTATCGTAATAATGGTAGATTGTTTTTGTACTACATTTTAAACCATGTTTTTTAGCACTTTTTTGCCAATTTTCGATGGATGACAAAGTTGTAGTAGTTGAATATTGAGGATATAGAGGCAGTAGAATTACTTCATCAGGATTAAACTGCTTTACACTTTTAACAACTTCATCAGCAAATGGGTGCCAATAACGCACACAGATGAATACTTTGGCAAGCTTTGGTGTCATTTCATCACATGATGATGAAATCAGGTGCTTTTTTCTAGATTCTAGTATCGTGCTACTTGGATGACAAAATACAGCTTTGTTAAGCTCCTGCTCAAGCGCTTTAGCTTGCATTCTTGTATTCTCCAAGATTGGTGATCTGCCTCCAATTTGCTTATATATTTTTTGTGCAGTATTTTCTCGTTTTGCAGATATAAACTTTGCTAAAAGAAATCGAAAAGGATTTGGTAGATTTATTATTCTTCTATCATAAAAGAGATTAAACAAAAAAGGACGGACCGCACTGAGTGAATCAGGTCCGCCAAG------------------------------------------------------------------------------------------------AGGTACTAAATTTCTCATACTAGCATACAATAAGTGACCAGACCTCTGTAGATTACTTCCTGTAGATGCAAAAGAACTTTCACCGAAACTCAAATCAACGCAAAAACTTGATTTTGCTTCAAGAAGTTTAACAGTAGCTAAAAATAACATAATGTAACTTTGTATTTTCTACTTTGATTAAAAATTGGAAACCTTATAGTACCTTTCTTAAATTCTGCGTCTATTATTTCTTTACTGTAATCAGTAATTTTCTCTAATAACCACTCACGTACATGAAAGCTTTTTACAAAAAAGCATGCTCCTGTCATCAACATAGCACATATAAGTGCACACTTTATAGTGTTTATATTGTCTATCATAGCTGGCGGTGCAAAACAAATAAGCGGTACTATGGTTGTCATTTCAAGAGATGGAATAATGTTTTTTTTATTATGAAAGCAGCATCTTTTTGTAATTTTGTATTGTGATGTGAGCCATACTCCAAATAACTTAAAAAAGCCAAGCTGAAAGTTAAAAATCCTTTTGTAGCATAAAAAATCGGTAACTTTAAGTTATTAACTAATTCTTTAGTAGTAAGTCCAGTTTTAACTGGTTGTTTATAAGTGGACTCGTCTTGTTTGTTGATATAACGGCATTTACCCATATAATAAATACTATCTTTGGTAGCTTATTTTTAACTATAAATAAAAAACTAACTTGATAAAATAAAAAATTTGTAATAAAATAAATCTATAAATATAATATCCTATACAAGGAAGTAATATGGCAATTGAAAGAACGCTCTCGATATTAAAACCTGATGCAGTAAGAAATAACATTACAGGTAATATAAATTCCTATATCGAAAAATCTGGGCTGAAAATTATAGCACAAAAAATGATGTTGTTGACAAGAAGACAGGCAGAGCTGCTCTATGAAATTCATAAAGATAGACCTTTTTT
			TGAGGAGTTAGTGGAATTTATGACTTCTGATCCTGTAATAGTTCAGGTTTTAGTAGGTGAAAACGCAGTAAGTAAATATAGGCAAATCATGGGAGCTACAGATCCAAAACGTGCAGATAAAGGTACAATCAGAGGTGATTTTGCTGATAATATTAGTGAAAACAGGGTTCATGGTTCAGATAGTCCAGAAAATACTCGTAGGGAAATAGCTTTCTTTTTTGCTGAATGTGAGTTAGTGTAGCTTTAAAGTTAACTGAAAATAAATACATAGCCGCTTTATTCTGTAATCTTATTTATTCAGGAAAGTGACAAAATAAGGTGGATTAGGTAATGCAAAAAGATAACCGTAGAGTGGAAATGAGTTTATAACAAATACAGATGATTTTTTATCCTAATATCAACTATGCGACATTCTTGTATTGTGTTAAAAGTATTTAATCAACTGTGTTTTAATCTTAAGCATTAGATTGAGAAGGGAGAGAAACTTTGAATAATATCACTTTTAATTTAATGTTTGTGCATCAACCACACTTCTGAATAGATACCGTACTTTTTACTAAAAGTAGCATTATTCAACAAAACAAGATTTAAAGCTTTGTGTGATGCTATTGATTATGGTTAAATATGCGTCTTTTCCAGGTTTTATATTTGACCCAATAGGGTCTAAAATTGCTGTTTTTGCATCACTGGAAAGAGCTTTAGGCTTTATACTATCTTTTCGTGAAGGAGAAAATATACATTTAATGTTTTCTTTCTTCATTATTTTCTTTAGTTTCATTAAACTTCTCATGCCTATATAAGTATCTTCTTCTACAGATAGAATGACACTTGGGTGACTTAAGCTAAAATGTTTTTCAAAATATTGATAAGCGTCATGAGTAACTATGTATTTTTTGTTTTTAAAGTTACTCAATTCGCTTGCAATTTTCTCTGTTTCCTGTTCTATTCTTTTTACGGTTTTTATTGCATTATGGTTATATCGATGGGCATTCTTCTTATCTATGTTAGATAATGTTGCACTTATAGAGAATATCATATTTTTTGCATTTTCTGGACTAAGCCAGATATGTAGGTCTTTTTCGTCTTGAATACGAGTGACATGCCTGGAGAATGAATGTGGTCGAATAGAAAGTAGACTAACTGCCTTTGATAACTGTACAAGTTTCTTATTGTTTTTAGCAAAGGTCTTAACGAATGTTTCTAGATTATCATCAATATAAAATATAACATTACCTGATTCCAAATTACTTGCGTCAGATGGTTTCAATATGTAATCATGTGTAGAAGTTGTTATATAGTCTAGTAAGACTGGTTCTAAAATTCTGTCTGTAACAGAAGCTACAAGCGAGTGTACAGGTTTTATTGTGGCTATAACTTTTAAAGTGGATGAAAAGACAGTACTGTGGTATAGTGTAAGCAAAAGTAATAGAAAAGAAGCTAGTAAATGTCTCATGAAAACATTGAGAAAGAGTTAAGTCTTGTCAAAAAGTTAAATAATGTCAATAGTAGTGTTCTAAAAATAGAGAACCTTACTCTTGCATATAATAATAAGAAAATTCTTGATGATATCAACTTATCAATGAAAAAAGGGGATGTAGTTACTATACTTGGTCCAAATGGTGGAGGTAAAACCTCCTTAGTAAAGGTGGTTGCTGGTATAAATAAGAACTATACTGGTAGTGTTATATTTGCTGATGATATGAGAATTAGTTATATGCCACAAAATTTTAGTATTAGTAGTTTGATGCCGGTAACAGTTGAATATCTTCTTTTAAATAGCTTTTCAAAAAGATTAGAGAAGAATCAATCGATTATTACAGAGGTGGTGAGATTAGTTGGTATTAGTAATATTTTGAAAAGACAGGTGTTGGAAGTTTCTGCAGGGCAGACACAATTATTGTTACTTGCGCGCTGCTTAATTGCAGAACCTGACTTGATTATCTTGGATGAACCAGTTAGCGCAATGGATATTAATGCTCGAACTAAATTTTATAATATAA
			TAGGTGAAATAGCAAAAAAAAGATTAATTTCGATTCTCATGACATCTCACGATTTAAGTTCCATAGTGCCATGTTCAGATTACATTATCTATATAAATCATATTATATATTGCCAAGGTAAACCTGAAGAAATCATGAAGAATAAGACTTTAAGCGAGATATTTAGCAGTCATATAACAAAATGATTCGAAATGTTCTGCGCCTTTTGTATATAACTGCAGTGTTGACTCGTTATAGCATATTGTATCGTTTACTCTTTCCTTCAAAGGAGTCAATAAATAAAATACGTGGCTATAAATTAAAATGTGCTCTTGAAAAGTTAGGTCCAGTATTTATTAAATTTGGGCAGTCTATTTCATCACGTACTGATATTTTAAATGAAGATATAACAGACAACTTATTGTTGATATGTGATAAATTACCGTCTTTCTCCTATAAGATAGCAGTTAGAACGATAGAGAGCGAATTTAATTGTAAGTTAAGCGATATTTTTTTAAGCTTTTCTGAAAAGCCAATTGCAGCAGCATCAATTTCTCAAGTACATAAAGCAACTACAACAGAAGGTAAAAAAGTTGCGGTCAAAGTCTTAAGGCCAGATATTGAGAAGATATTCTCAAAGGATATAAAAATGCTTTTTTGGCTTGCAGGGATTATAGAAGGATTTAGTGAGCAATCAAAGAGACTAAAACCTATTGAATTAGTTAAAACTTTTGCTGAAGTTTGCCGATTAGAGCTAGATCTACGTTTTGAGGCTGCTTATTCTTCAGAACTGAGAGAAAATACAAGAAATGATAAAGGTTTTTATGTACCTGAAGTAGATTGGAGTAGGACTTCAAGGAAAGTTTTGACATCAGAATGGATAGAAGCAACACCAATATACGAAGTTGAAAAACTAAATAATCGTAAGCAGATAGCTATCAATCTTATAGAATCATTTTGCAATCAAGTATACAGAGATTGCTTCTTTCATGCGGATATGCATCCTGGAAACTTAATGATTGATATTAACAATAATATTATTGCTCTAGATTGTGGAATTATGGGCCGAATAGACCGCGAGACGTGCTACTGTGTGGTAGAGATACTGAAAGGTTTTTTAAGTCGGAATTATGATCACGTTGCAAAGGCACACTTTAGAGCTGGTTATGTTTCACCACAGCACAAAAATTTTGTTACAGCGTGCAGAGCAATAGGTGAACCTATTATAGGGCAGCCTATACAGAAAATTTCTTTTGCTGATTTACTTGCCAAATTATTTAAAATAACTAGTGATTTTGATATGAAAGTTCAAACACAATTGCTAATGCTGCAAAAAACTATGATTTTGTTAGAGGGAACTTGCAGAAAAATCTATCCAAAAATCAATATGTGGAAAGTAGTTGAAGCATGGATGAAGAATCAACATAAAAATAAAATGGACTATAAAGAAAAAATAAAAAGCTCTTGTCTTGTAAAAGCAATTCAAGAAATATTTAGTCTTATAGAGAAATTAAACCTAATAGCTGACCAAAAGCTAGAGAATATTCAAGTTAAGATTAAGTCAAATGTAAAAAATTACTTTTTATTGTGGTCTATAATTATAGCATTAACCATTAAGCTTTTAATTTTTTGATAACAACTTTTCACATAACTGCTACTTGTATAGAAAACATTAGTACTTCTTGATATCGTTTGAGTGTCTTTTTTCCTATCATCCAAGTAGTAGATACAGGGATTCAGAAAGAAAAAGAGATATAGATTCTAGTATCACGTGCTGAAGTAGCACCCATTACTTTAGATAATTTATCAAGTCGTTTCATTTTAGACCTTAGAAGTAGTTTCTATAATAAAGACACCAACTATACAGTGCTTTTGTTATTTAACTTGTATAGATTGAAGATAAATAAGAACTTCAATATTATATAGTAAGAAGTTGATAAGATTTGTTAAGTGTTTTTCCGTTTTTGTCAAATTACATATCAAAAATAAGACTATTTTATTAAGTATTCCCGGCTTCCTGG
			TTTAGTTATTGGTAATCGCTTCAATTCTTCAGGAAGCTCTTGTTCGCTGTAGTTTTTAATATTTAGCTCAAGCAAAGATATAACAGGAAAGGGCAATTGCGTTTCACTATTTCTCTTGATTATAGAAGCTCCAGCAACGACTTTACCTCCCATATCTTCTGCGCATTCTGCAGCTTCAAGTGAAGATTTACCCGTAGTTATTACATCTTCAACTAATAATAGTTTTTCACCTTGTTTAATTTCAAATCCACGGCGCAATTCAAACTTGCTGTTAACACGTTCACAAAACATCGTCTTAATTCTAAGCTGTTTGCCAATCTCATAACCCACAAGTATTCCACCAATTGCAGGAGATAGTATTAAATCTATAGAACTATTTAATTCTTTTTTTATTTTATGTGTTAGTAATGCACAAATTTTCATGGCTTTGCTTGGATTTTCAAAAATTTTAGCACACTGTATATATATGCTACTATGCAGTCCAGAGGATAAAACAAAGTGCCCGTGTAAAATTGCCCCAGCTTTCTCAAGTTCTCTTATTATTGGATTATCTTTATTTAGTGTCATTTTTAAAGTTTCACCTTCGCGTTCTTTGATTAATTATTATCTAATCTGTGCAAATATTAGACTATATATTTACTACAGTTTCGGACATATCGATTATTGTATAAATAGATAAAACCAGTTTCATAATATACAGAGGAATCTTTCTTAAGACAAGGTAACTAGTTGCCAAAAAAATTCATATAAACATTTTGTCTAAGGAAAATAATGCTCATTCACCTCTACAACAAACATTATTGTAATCAAAATAAACAACGTACATACATTTTGTATTAACTGTTGTACGTGTTAGTAAAATAAAGGACACTAATTTTTTGGTACTTTTAGCTTTTTTGCTTACAGTCTAAAGTTATTAGAATGTTTTATATTACTTGTGTAACTTAGAAAAAGATGCAAGCATTAATGTTATTGTTTATCATAACTCCTTTCAGCATTTGAATTGGTGATATGCCTTTACTATATAAGCAGTGGTAAAATCAGAGACGCTTGTGCATGAAATTTATAGATTTATGCATTACATAAATAAAACACTACAGAGGCTATAGAACTCATTGCTATTTTTTTAATCCGTGTAGAGAAAACTTAATTTAATATATCCTGTTTTTCTTTTGAAAGGAATGAGTGATTTCGAATATGAAAAAAGCAATTATAATTCCATTATTTATATTTTGCTATTGTGTTACTTATGAAATCTTCTTTCGCTGGATTTATTAGTAAGCAAAAATAGTGTAATAAACATGGCTATAATAGTTGTAGGTGGTGTGTAAAATAGTGTTTTCTTAGCTAAAGTTTTAATTGAGCCCCTTCAAAGCCAAAAAATTAGGAACTGTATAGTATAGATAGGAAAACTGAAATAAAACTTATTAATTTGAGTCAGCTAATAAATATGTCATAAAATAGCTTTTGCTATTTAAATTTAACTTTGTTGTTTAATAGTAAATAACTTTGCAAGCAACGTAGAAAAAGTATTGTAAACTTATATATTAAGGCAAAAACTCAAGATAAATATTATATAACAATTTTGTTATTTGGAGTTAATAGTACCGCAAATTAAAGTACCAGCTTTTCCGGGTTCACGCACACTTCTATTAGAAGTTTTGTAACTATGATTGCAGAAAACATTGAGCATAAAACCCCTATTGACAAAGTAACGGAAAAACCTCTAATTGCTCCGCTGCCAACTATAAACATTATTCCTGCAGCAATTAATGTAGTGATATTTGAATCAAGAATTGTTTTTATTGCGCTTTTGAAGCCTTCTTCAATAGCGCGAGCTGTTCTTTTCCCTAATCTTATTTCTTCACGAATACGTTCAAATATCAAAACATTTGCGTCCACTGACATACCAACAGTTAGCGCAATACCAGCTATTCCTGGTAGAGTTAAGGTTGCTTCAAGTAGAGTAAGAATTAATAATATAGAAATCACATCAAAAA
			GCAGTGCAACGGAGGTTAACAAACCTAACTTACCATAAATGATAATTATAAGCAAAGTAACTGCTGTAATAGAGATTATCGCTGCTATTTCTCCTGCTTTTATTGACTCTTCTCCAAGACTTGGACCGATATTTTTCTCTTCTATTATTTTAAGTGGTGCTGGCAGTGCTCCAGATTTTAAAAGTATTGCAAGTTCGTTTGCTTGTTTCTTAGTAAACTTACCACTGATTTCTCCTTCTCCATTTAGAATTGGTTCACGTATTATTGGCACAGTTAAGACTGTGTTATCCAAAACAATTGCAAAGGGCTTTCCTACATTTTCTTTAGTGATTTTTGCGAATTTTTTACTTGCTATACCGTCAAATTTAAAATGTACTGTTAGTCTGCCTAAGTGATCAAATCTAACTGATGCGTTAACCAATGAATCGCCACCTATTTCAGTTTTGCGGGATATTGGATAGAAATTACCGGAAGTGTCCTTGAGCATGATGGTAGTTTCGTGATCTATATCCTTAATCTTGGCTATGTTACTGTTTACCAAATGAAAGCTTAGCTTAGCAGTTTTGCCAAGCAGAGATTTTATTTGTTCAATGTTTTCTACTCCAGGTACTTGGATTAATATCTTATTCTGTCCTTGTTTTTGCACACTTACTTCTTTAGTACCAAGTTTATCCAAGCGTCTCTGAACATTACTTATTGATTTTGAGATTACTTCATTGATTAGAGAATTTTTGTAATGAGGTTTATATGAGATGAAAATTGAGGTACCTTTTCTGTTTAGCTCTAAATTTGGGTTTATTTTATGGATTAATAACGAAACTTTTTTATAGTTATTGATGTTATTTAAAGTTACAATTACTTGTTGATCGCTTTGTACGCTGGATTCAATATCTTTTATTAGCAAACTTTCTTTTATTTCATCGGCTGATATACTTAATTTCTCTTTTAAAAAAGAATTTAAGTCTACATTAAGAAGTAAAGACGATCCACCTTTTAGGTCAAGCCCTAGGTTTATTCTTTTTTTTGAAATAAGGAATTTATTATTAAAGTAGTTTGGCAATATTATATATAAAGCAAGTAGAAAGATACACAGTACCAAAAAAGATTTGACT----------------------------------------------------------------------------------ACATGTTAATTAGAATAGGTACCAGAGGAAGTAGTCTTGCAATTGCTCAAGCTTTGGAAGCAAAACAAAAACTGATGGACTTTTTTCCTGATTTATCTGTTGAGATTATTAAGATAAAAACTTCTGGTGATAAATATGCCAATGTAAACCTTGCCGAAATAGGTGGTAAGAGACTGTTTCTCAGGGAAATTGAGATTAAATTGCTTAAGAATAATATAGATATGGCAGTTCATTCAGTAAAAGATGTCCCTGCATTTTTTTCGAAAGATTTAATAATTCCCTGTATTTTAGAAAGGTTAAGTCCGCACGATACGTTTATTTCTAATAAACATGACAGCCTTGAGACTTTACCGCGGCAGGCTACAATTGCAACTTCTTCAATAAGAAGAAAAGTACAGCTGCTAAATTTTAGACCGGATTTGAATATAGTGCCGTTACGTGGAAATGTAATAACTAGACTGCAAAACCATAGTTTTGATGGAATAATTCTAGCTGAAGCTGGGCTGAGGAGATTAAAAAAACACCTTTTAATTACAGAGGTATTGCCGCCAAAAACCATGTTAAGTGCAGTGGGACAAGGGGCAATTTGTATTCAATGTCGGAAAAATGATGTAAAAGCTATCGATCTTTTAGAGAAAATTAATGATAACAAGTCTTTTATAAGGGTGAGATCAGAGCGCAGCTTCATGAAGACAGTAAATGGTTCATGCTTTACACCGCTTGCAGCTTTAGCAGAATATGTAAGTGAAAACATGCTACGTCTTTGTTGTATGTTAGCAGACGAAAAAGGTATATACTTTGCTGAG
			CGTACTTCATTTGTAGAAGATGCAGAGGAAATGGGTATGGATGCAGGGTTAGAATTGAAATCAAGATGCTTATAAGTTTACCTAAGGTGCGTGGAACATATCGATACAATACTTTAATGTCTAAAATAACATGGTTAAATGTCGGTGGACAAGCTGATGTATTATTTAAGCCACGTGATATTGGAGATTTAACATGCTTGATTAAAAATACTGAGCTACCAATTAATATTATTGGTGCAACGTCTAACATAATAGTACGAGATAGTGGCATTCGAGGAATAACAGTAAAATTAGGTCAGGAGTTTGGATATATTAAGTATAGAGGTAACAACTCTATAGTTGCAGGTGGTGCTGTGCTGCTTAGTGATTTAGCTTACTTTGCGATGGAACAACAAATTAGTGGACTAGAGTTTCTGGTTGGAATTCCAGGAACAGTTGGTGGTGGAATAGAAATGAATGCAGGTGCATATGGTAGTGATATCGCAAGTGTTGTACAATCTGTAAAAGCAGTAAATTTAGAGGATGGAAACCTGTATGAATTCTCAAGTAAAAAGATGGATTATGTTTACCGTGGGCATAGTTTAAACGGTAGGTGGATTTTTGTTGAAGCTGAGTTTAAAGGAGTAAGTTCAGAGTATAAGATTATACTTAAAAAACTGAAGGAAATTATTGACGAAAAAAGCAAAAGCCAACCAATAAGAGGGAAAACTGCTGGGTGCATATTTAAAAACCCAAAAAACTATCAAGCGTGGAAACTAATTGATGAGTCTGGTTGCCGAGGGTTAGATAATGGTGGAGCTAAAATTTCTGAGAAGCACTGCAATTTTTTGCTCAATTATAATAATGCAACTGCATCTGACTTAGAGACTCTTGGTAATAGGGTAAAAGGTGCAGTGAAAAATAAGTTCAACGTTGAACTTGAATGGGAAATAAGAGTTTTAGGTAGTTATTAGGCGGTTTTTTTACAGCTGCTATATTGTTTAATTATTCAACATTTTACAGTGGTTCTAGTTTCTCCGTCATGTAATTTGAGAAGTTCATCACTTTCTTTATCCTTTAGATGAGCTCGATGAATATAGCTATGATTTTTGAGATCTAGAAATTTAATTAAGCTGTTGCAGTCATTTCCATAATAAGAAGTTATACTTGCACCACTATTTTATCTGTTTTTTGTAATTTTTTATCTTTAGCCACTATGCTTTAGCAAGCGCAATTATAAGCTTATGGTGTGTAATTTGCTTCAATAAGCTTTCTTATCGATGTTCTTAATCTAAAACAGGCACTGGTAGTTTGTAACTTGCAAGAAATTGTACTATTCATTGTGCTCTTTTGTTTTAATAAAATGCTTCCATACTTGGTTAATCTATTTTTTCTTTTTTCCGTTTTCCTAAAATTTCTTCATTGGTTCTTGTTTTGCTGGGATGATTTTATGCATAAACAGAATTTACCCTATAGAATTAATCTAATATATCAGATAGACAACTGCATTTTTTGGAAATAAGTCTTCTAATTTTAGCTTTTTTACTATATTGTATAAATTTACTAATGTCGGTTTATAATGCCTGCTGTTATTATCTATATAAGTTATTTTACTTCCCTTTACCTTCATTAAAGTAGAACATGAAACCGGTTACTAACTATAAGTGGTGAATTACAGTAAGCTAATCCATCTTTATTAGCGTTAATATATTTGTGAATTATTAGCTTTCTGTCAAGTGTGACTTAAGCTATATAATTTCCGTTCTCAATTTTCTTTGCTAATGAGTCTTGTTTAGTCAGCTTACTTATTTAAAGTAAAATATTTAACTCTTGAATTACTTTCATAAATCTCTCTTTCTTTAGTTCCTATCTCTGGAGAATAGTAATAAACTGGGGGAAAAGATGTTTGAATGTGTGGCTTTACTTAATATAAAGCCTTACTTTCAATGAGAATCTTTTTGTTACCTAAATTAATAGGAAATTGTTGTTTCTTTTGATGCTGTTTGGTGATCAGATCTCGG
			TACTAGCTTTGCTAAATTCTCTAATAGGGTATTTAAGTTTTCTGGTAAGCATTTCTTTCATTTCTCTAATGCTAATTTATGTTTTCCTATTAAATATCTTCTAGGTTTTTTTGAAAATTAACATCATTTTTTCACTAACTGTTATTTAATTTTATATTACAGTGACTAAAAAGTCAGCTACTTTATAAATATATTAATAAGAAACAGTAATAAGAAGAGAAATGAAATAAGTTGTATATAAATACTTGAAAGACTCACTTGCGTTAATCAAATATAAGTTACTCTTCATTAGAAGATTAGTAAAATTCTGGTTTACTTAAAGTTCGTTAGTTGCTATTTAAAGAGCATAACATTTATGACACTATATGCTTAAGATTTTTTCTCGAGTTTTATTTATACTAATATTTTTGGTTTTTAGCTTTTTTATTGTATGCAGTACTGAAGCTAAGTCTAAACTAAAGCTTAGTGAGAAATATAAACCTCCAGGTAACCCTGGCGGTGTAAACTTTCATGAAGATGAAAATTTTGTTGAGTCGTATAAACTGTATAAGAAGCGTAGAGAACTTCTAAAGAAGAAAAAGTTGCAGAGTAGGGTTAATGCTGACGTAAGTAAAGAGAATTTAGCTAAAAAGTTGGAGAAAAGAAAAATTGCTATTCTTAATAATAGACTAAGTGCTTTAGAAGCTTGTATAGTTGATGATGGAAAGGAGGCTATGATAAACCGGTATGGTATCGATATTGCACGTCTGAAAGGAGCTACGTTCATAGACCAAGGGCAGATTTCTAAATATAAAAACGAGCAGCTTGAAGATAAACGGCAAGAGGAAAAAAAGGTTAAAGCGGCACAAGAGAAAAAAAATTTTCCTATGAATGTTACTATAAAAAACATGCCATTAAAAAAAACGTGCTCACATGATTCCGGTAATGATCTTAATAATGAGGCACACCATAATTTAAATAGTTTGGATTCATTTGAGAGTGTAATTGATACTACAGGGTAGATTTAATGATGTGCTGGATAAAGATCTATGGAACAAACTACACGAATCTTCTCGACATAAGACAAGACTCATGTTGTAAAAGTTTAGCGAATAAAGATAGGCGGGGTAACCCCATAGTTGTGCAATCTATGGTGCCTAATAATGTAGATCCTAGCAGCGTAAAAAACAGTGCTGGGCAATATTCGAAAGAAATAATAGAACTAGCTCATGCGGGTTTAGAGCTAGTACGAGTTGCTTAAAGCTCATAAGAAGTATAAAGCAAGAGCAATACTTTATATACTAGAAGAGATAAATAAAGAGGGTTTTGATAGGTATTAGTAGGTTGCGGACAATATGAATTGATAGGTTAATTCAAAACTATTCAGAAAACATCAAAATACTAGATAAAATTAAGATAAATCTAGGTAATATAGGTTTTAGCAATAAACGTGATAAGAAATTTGAAAGAGTTATAGAATATGAGTAAAACATGGTCTTTCTATTAGGATTGGAGTAAATTCGGGTAGCCGTGATAAGTATCTTATGCAAAAACTGATAAACAAAGGCTCTTTATCTAATAATCTAAAATTCTCTGATATCATATTACGTGAAGTACTTATAATGTCTGTCTTAGCAGTGCAAAAAAAGCTGAAAAATTGGACTCAGCTCAGACAAAATCATTATTTCTTGTAAAATGAGTAGGTGCAATATCTAATTCTAGTTTGCCTGGCACTTGCAAGGATTTCTAATTATGCTTTCTTACATAAACCAGCAAGTAATAAGGGGTGTTATAAGTACTATAGCAGGGCTTGCTTATTTATTACAAAATGGCGCTGGAGATATGATACGTACTTTTTTAACTTAATGTCTTGGTGAATCGCGAATTAATGAGGTGAGAGTATGTTAAGAAATATTGCAATCCATAGCTTACACCACTTTAACCTCAAGTTAGCTTATGTTCAGGATGTGGACGCGCATAAGTAGCGATTGTTTCCGTGTATTGACTAAAGAAGTAAATGA
			TTACATAAAAATTTACATGCCGGCCTGAAAGAAAAAACAGATGTAGAACATATAAATATTGCTGTTATGGGTTGCGTCGTAAACGGTTTCGGAGAGAGTAAATATATTAATTTAGGAATTAGTTTACCTGGATATGGAGAAGAGTCAGTTTCAGCAGTTTATTAAGATTTTACAAATCAACAACATATCTGAGGAATTTAAGACAATTATTGATAATTATGTGAGGAACATTTTATTAATAAATCTGAGTGTCTTTAGTTATAATCCATATACTAGTCATTTATTTTCAAAGCTTGAATAAAAGTATTATGTGGAATATTTACTACTCTTCCTATAGAATATAGCTTTTTCTTACCTTTCTTTTGCTTTTCTAAAAGCTTCATCTTCCGCGTTACATCTCCACCATAAAGTTTAGCTGTTACATCCTTTCTGTACGGATTAATTATCTCTTTGGCAATAATTTTACCACTTACTGCTGCTTGAATTATAATTTTGTATTGCTGGCGCGGTATTAAGTCTTTTAAACGAGAACATATTTCTCTTCCTCTTTTTTCTACTCTGCTTTTATGAATAATGCAGGTTAATGCGTCAACTAGTTTCCCATTGACTAAAAAAGTTAGTTTATCTACTTGACTTTCCTGATAATCGGAAACTTTCCAATCCAAACTTGAGTACCCCTTAGAAATTGATTTCAGTCTATCATAAAAGTCAAAAACAACTTCAGACAGTGGCAGCTTATATTTTAGCAGTGTTGTTGATGTGTTACCAATATAAGATAAGTCCTTCTGTTTTCCTCTTCTCTCTTCACACAAAGATATAATTTCTCCTAAATATTGGTCAGGTGTTATTATGGTTGCAGTAATCCACGGTTCTTCAACTATCTTAATTTTTGTTAGATCTGGTATTTCATTAAAGTTATGAGTGTTCAGAATTTTGCCATTTTGTGTTGTAATCTTATATATAACACTTGGTGCGGTTACTGTTAAGCTTAAATTAAACTCCCTTTCAAGCCTTTCTTGAATAACTTCAAGATGTAATATTCCTAAAAAACCACAACGAAATCCATAACCTAGCACATTCGAAGTCTCAGTCTCGAAAGTAAAACTTGCATCATTTAAGTGTAATTTTTCTAGCGCTTCTTTTAAATATTTAAAGTTATCTGTTTTGTCAGGAAAAATACTACAAAATACCACAGGGTGGACTTCTTTAAAACCTGGCAATGCCTTACTGCATGGTCTTATCTCTTCGGTAATAGTGTCTCCCACTTTACAGTCTGTTACTTTTTTTATTGAAGCAGTTATAAAACCAATTTCACCTGTTGAAAGTTCACCAGTCATGACCTTTTTAGGGGTAAAAATACCGATATTATCTACCTGATATGTAGCATTGTTAGACATCATGATAATTCTCATGCCTTTTTTTAGTATTCCATTTTTAACTCGTACTAAAATTACCACTCCCAGATAAGTATCATACCAACTATCAATCAAAATTGCTTGTAGCGGAGCATTTATGTCACCACGTGGAGCTGGAAGCTTCGTCACTATTGCTTCTAATACATCCCTTATTCCGAGTCCAGTTTTTGCCGATATTAAAATTGAGTTACTTGTATCAATGCTAATTACTTCTCCAATTTGAAGTTTTACCATCTCTGGATCTGCAGCAGGAAGATCGACTTTGTTGAGTACAACTATTATCTCATGATTATTTTCAATTGCTCTGTATACATTTGCAAGGGTCTGAGCTTCAATTCCCTGGCTACTATCCACTATCAAAAGCGAACCTTCACACGCAGCTAAGCTTCGACTTACTTCATATGAAAAGTCAACATGACCTGGGGTATCTATAAGGTTTAAGCAATATTGATTACCATCATTTGCAGTATAGCTGAGTTTCACTGTCTGTGCTTTGATTGTAATTCCACGTTTACGTTCTATCTCCATTGAATCGAGCACTTGATTGGTCATTTCTCTTGCTTCAAGGGCATTACACCACTCTAT
			TAAACGATCAGCAAGAGTTGATTTTCCGTGATCTATATGTGCTATTATTGCAAAATTTCTTATTTTATTCATTAATCTACTTATTTAAGTAAAACTATTTTGTATTTTAAATATTATTAGGACAATTATTTACTTATCCTTTTAATATAGATGATACCTGCTTTGCGCAAGAAATCATTTTATTAATCATATAATTCTCGTGATTATTATCTATTTTAGACAATTCATATAAGTAATTCACCATCATTCCAGCAGATTGACTAATGCCCTTTTCAGAAGTATCTGCCATCCAGTTTAGTTGCTTTATTGATGCACCATTGCTTAAATGAAAGTGTGCCACTTGGTCATAGGCATTGCCATTATTGTTTTTAACCTTTAGTAAGTAATATGCACAAAGTTTCAGCAAGTATTGTTTTTCGTATTCAGTGTTAGTTTTTAATTGTTCTATGCTTTCTAAAATCTTTGTAATAGACTGTTTTATACCTAATTTTCCTAATAAAATAGTATCCTGCCTTAGATTTCCTTTTAGCCATTTTGTAAAGCCAGGTATTGGAGAAAGTGTTGCGTATGTTTTTATACTTTTAAACTCCTGTGATAGCTTTTCTACAACCCTTTTGATCAAGAAATTACCTAAGCTAATTCCAGACAATCCTGTTTGGGTATTTGATATTGAATAGAATATAGCAGTATTTGCATTGCTTGGATCACTTGAGGGCGTTGATTCATCTAAGAGGTATTGAATGCTATCTGCAATCTTATTCATTAATGCAACCTCTACGAAAATCAGAGGTTCATTTGGTATTTTATAATGAAAAAAGGTAAAACAGAGACGGTCAGAGTCTAGTCTATTTTTTAGATCACTCCATGAAGAAATTTTATGCACAGCTTCATACTTTATAAGTTTTTCTAATAATGATGCAGGTGAACCCCAGGTAATTTGACGAAGATCAAGTAAATCGACGTCAACCCAGGAGAGAAGTATGCTTTTTAATTCACTTTCTAATCGGTTAAGCTCTTTATATTGATTTCTTAACTTAAGTACATCAGAACGCATATCAACAATAAACTTGAGGCCTTCTGGTAAAGAAATAAATTGCTTCAATATTTTAGAACGCGGTGATTCAAGGACTTTTATCAAGTCCTGTTCAAATTTATAGCCTAACTCAGGATTCTTATTTTCCTTGTATCCTTTTATTTTCTTATCTATTTCTGTCTTGCTTGTATTAAATTTCTCTGCCAGAGTTTGTAAAAACCTTATTTTACCTTTCTCTGATAAACTTAAATACAAGTTACCGAGAGATACAGTATTCTTACGTGCTGAGACTTCTCCTCCTTTTGGATTTAAGCACTCATTCATCTTCGAAACTAGACTATTAATATCACGACTATTATCTAAATCAGTGCCAATGTTACCAATCCACGACCTTACAGCATCTGTTACTTCACCTAGTATTTTTAAAAAGCCTTTTGCTGCTTTTTTATCTTCAACTTGCACTACATTAGTTTTTGCTAATGATTCTTTCATCATAAACTTCTTCTATTATACATCTATATTAAACCAAAGGAGAATCTTAGTCTATACAACAGGCACCGTTATCAGATTATTATTAATTTTTATAGTATAGTTAAGGTTTGGTAGGATACTGCTATAGTAGAAGCAAAGAAAAGTCCAATGGTTATATTGAAAGCTTAAGTCGAAGATTTCAATTTTAGTAAATTAAGAGTTGTAAAGGAATAACAAAGGAACAAAATCCTTGAACACCAGTATATGATGATTTTTATAAAGTGAATTTCATTATTAATGACGAAAATATAGACAAAACTTCAATTAACTTGTTGATAGGAAAATCTTGAAAGCAATATGCATGGATAGGATTTAAGCAAAATTTAACTAGCGCTGATACACGCGGAAAAGAATTTTACAGCAGTGAAGAACAGTTTCTTTTATTAAGAACAAGAGTAAATGAAAGCAAGAATTATCGTTAAATTACAAAAAAGTT
			TTTAGAGAAATGTTCCAGTACATTAACGATCATTCTAAATAACTATGTCTTAGAAGAGCTAGTGATTAATTGCAATCAATTTTCTTACTGGTAAGTAGAGGATTAGTAATGAATGTTTTTGTTCCTGTAATTCTTTGCCATAAGCTAGTGTATCAAAGTCAAGATGTTTTATCTCTATATCTACTGTAGCAATAGAAACTATGTTAGCGTTAAGTTTGATAACAGAAGTACCTATAACAGATATATATTATTAAAGCAAGAACTCTTTTTTAGAAAAGTAAGCTGAGATGTAGTTTCTATTTAATCTTTAGTTAATGTGTTTGAGTTTTTAGTATGCTAAGTAGAGATATTTTGGTATTTCTCAGTAAAGAAAAGCAGGTAATACCTCTTTTTAAAGGTGTGTCCTTTTAGGAAGTGTAGATGTGTAAAAGATACTACCTGTTGCATCGAGAAAATGCCTAAGTGTTAGGATCAATAGTTCTTCTAGTAATACCAGTTATTATTAATGGCAGTAACCATTATTTTCAAGTTTTAGCTATTACTTGGAAAAGTTATAGTAATTTTGATCAAGTAAATATGTTGTGCTTAACCTAGTACATAAATTTGGATTTGTGCTATCAAGATTCCTGTTATATAAATTATTTACTCCTCCATTCTATAGCAAAAATAGGTGGTATTACCTAATTTTAAAAATAATTAACTCAGGTATTTTTCTATTGAGAAGGATAGTATTGGTATTGTATATTGCAGTGTTGCAGTGTAGTATATGGTTACGATATTCTAGTGTAGATTTTGGATCATAATAATATTTTGAGTAATTGATGTGATGATAATTACTAATCTAGCAATGCTGCTAAGCAGCACAGAAGTTTAGCTACACATGCTCTATATCCTTGAGGAAAATCCAATTAAGTTGTAATCATCACGATGAAACGAAGAATTCTTTAATATTTATGTACATGTATTTTTCTACTTTGTTTTAACGATTAAAATTACGTCAAAGGGTTATACTTTCTTACTTTCAGCTTTTTAAAACATCTCTAACGTACATGTTTTGATAATATTACTTAGTTGCCAGTTCACGCATCTGTTGTATTTTATGTCAATTATAGTCTAACTTGTTTGTCAGATATGCGTCTTGCTTGGAGATTAGGACAAACGGTAAAACTATTGACAGTTGAACCTTTTGTTTGCCATTCAATTGTGCGCTTTTATTTTTTTGAATTAGCTGTTACTCCTCAATGGTTTTCGTTCGTTTTGCACTATATATTTTCTTGTAGAGGTAGCAGTATATGCTTGTTTGCGTCTCAGCATCACTCGTGTAATTTCAGATAAATATGTAAAATATAAAAACATAATATTATAGCTTTTATAATTTTAGTTTCTACAATATTTAATCCTTTTTATAATATTGAAAGCAATTCATCTGAAATTTTATTAGCAATTTTCATGCAAAAATTCTTTGTCATTTTTACTGCACATAGGTAATTGCTTACTAGTTCTCTTGTCATTAAGTTGCTTTGCACAAAAACGAACTTACAATAGTTACTAGCATTATAATATGCCTTTGCAGGACTGCTTACTTTTCAGATAATTACTACTAAAATTTCTATTGAATTCCCGTTTTGCATCATTCACCTTAATTTTTCTACGTTAATGCTTAAAAATTTTAAAAAAGTAACATATTTGTTTGTAAGTGAAACTGTAATAGATATTCTAGATTTAAAATAAGCTTCAATATAATATCCAAGAAATTTTGTCACTCTTGCTTTGTTAGGATTATTAACAAAAATTTTTAAAAAAGAATCAGTATTGAAACAAGAACAGCTTTAAGCGCAACTATATTATCATAGGGTAAAAGTACAATAAGATTAACTTAATACTATTAAGTACGAGAAAAAACGGAATTGACTTAAATTTTTATTATTTATCATCTCTTTCCACGTACCTTTTAAACTTTTTTTCACTGAAATTCTCTTTATTGACCGTTTTGTCTATCT
			TATTTACGAATAGTTTAAACTCCTTTAATTCATGATCAATTAACTTTACTTTGCTTTTATGTGCTATTGTAAGTGGATCAATATATTTACCGTTGTATATGATCTCGTAATGTAAATGTGGCCCTGTTGAAACACC----------------------------------------------------------------------------------------------------------TTATGTTTTATTTTGATATATTTACCATACTCTCCATTATTTCCTATATATTCTATTACACCATCTGCAGCGGCATGTATGTGAGCACCAAATTTAGTTGCATAATCTACTCCTTTGTGAAAAATAACTTTACCGTGAATAGGGTGTTTTCTATTACCAAATTTCGAGGATACGTGAAAATCTCCGTTTAAAGGGCTTACGAAAATTTTGCCACCTCTTAAGCTTATTCCATCTTTATTAAAATACCTTTTTTTACCGTTTTGTGGCTTATAATGATACAAGCAAGTAGTTTTTTTGTTTGTTGTCAGTGAAGTGTATAAAATATTTTCTTCGGTCTTTTGGTCATTAAACGATCTCTCAAAGAGAACCTTCAAATTGCTCTCTGGTACAATGTCTTTTTCAAAGTTTGTACCAAAATTTTCATATATGTTGATTAACTCCATTACTGTATTTGGCGCTAATCCTTGTTCGATCCCAGTGGTAAAAAAGGAAGATTTTATGTTACTGGATATTAACAAGATCTCTCTATTGTTACCTGGTGTTTTAGAGGCATGTAAGTTGAACATTGGTAAAGTGTAAAGCAATATAAGTATTATTAGCCTCATAGTTTAAATAGAATCAGCAAAAGTAAAATTACCATCAACGTATTGTACATCATTATTATCTTCTAGCTCTTTAACTAACGTAGATAATTTCTTAATTAATTCTTTATCGCTAATTTCCACTAGGTCCTTTGGTTGCCATGAAAGGCGAACAAGCTCTGGCTTTCCAAATTTTGCATAAAAAGCATCGCGTACTCTACTAAAATCTTTTACTTTACAAGTTATGATGTATAATCCTTCTTTGTTATTTTCTTCAACATCCAATACTTCTAATTCGATTCCATGAGTAAATAGACTTTCAAAATTTACATTCTCTGCTTTATAGATGATTAATCCTATGTGGTCGAAAAGATAACTAACATTCCCTATTTCTCCTAAACTTCCACCTTTGCGAGAGAAAATATGACGCACCTCAGAGGTAGTTCGATTGCGGTTATTCGTTAAAGCATGAACAATGAGTGCAGTACCAGAGGGTCCATAGCCTTCATATTGTATTTCCTCATAATTTTTTCCTATAACACTACCAGTTGCGTTTCTTATTGCTGTTTCTATTTTGTCTTTTGGTAGATTCTCTTTGCGTGCAGTAGATACAGCAGAGCGAAGGCGTGGATTAAGTTCAGGATCAGGTAGTCCTTGCTTTGCAATAGCCATTATTTCTCTAATGAGCTTTGTGAATTTTTGAGAGCGTTTTGCATCCTGAGCGCCTTTCCGATGTTTTATGTTTGAAAATTGTGAGTGACCAGCCACATTTGAATAATTAAAGACTTGATTATATACTAAGGTATAGAAAAAACTAAAGCAAATTTTTAAACTTGCTATTATTATTTTTATGTGAACTTTATTTTTACTTTTTAGGGTTTTCTGCTAACAGGTTTTCATATTGCTGAACTTCCAAATCAAGGCCGAGAGCTAAATGGGCTGTTATTAAATAGCTAATAGATTTAGGAGAATAGCTAGAATCCTTATTGCTTATTACATTTTGAAAACGTTTAATCGCTGCTAAATATTCACCACGTCTTAAGTAGAACCTACCAATAGAATATTCTTTTGCTAATATGTGCTCTGTGACTAGCTTTATTTTTCTTTTTACCTTTTCTGTATATATACTGTTTGGAAAGAGATTAATGTACTCGGTAGCTAAGTCTAAAGTTTTGTA
			TGCAGTTTGTTGTTCAAGTTGCACTTTATGAATTTGCATGTAATAAGATAATATCCTTAAGTAATATACATACGGTAAATCTTCACCATTTGGATAAGTCTGTATGTAACCATCTGCATTACTTGCGGCACTGGCATAATCACCCATGTTATAGTGAGAAACACTAGATAATAACCCGGCTTTCATTGCCCCATAAGAGAGGGGATATAAGTCTTCAATTTTTTGAAATGCCCTGATAGCCTGTTTGTATTTTTTCTGGTCGAAAAGTTTAACTGCCTCCTTGTATAGCTCAGCTTCGGTTCTTTCATAATCATTCGCATAAGATTGCATAAAGGAGCAAATAAAAAAAATAAAACACGTGATTAAAGTCTTACACATAAGATTTTTTTTAATCAAAACACAGTATAGACTAAATACCAGTTAAATAAATAGATTTTTGAGAATCTCAAAAATCATTAAGTAGCAGAAAAATTGTATAATTAATTCTTGTGCACCATTGTTACCTTCTAAATTTAAGACAGTGCTGTTTGCCATTTAAAGAACTTTTTCCTTTTACTTTTAGATTCTTTAGTGTCTTACTGTGAAAAATATATAATTAATACTTACTGTATAACCATAAAAAGCCAATACCTCTACCAAACCTAAAGTAGATCCAAACAGCATATGGCTTAACGGAGGTGCCAATGCCATTAACATTGGCCTTCTTATTAAGAATACAGAAGCATCAGTAAGCGCTAATCCGACAGTAGGTATTATTTGCTAGTTGTTCACTCTGGACTTCTTATTAAAATCATGCTTCCTGTTTCCTTTTTCTTATTTTTTTCACACTTAAAGAAGTGTAAAAGAAAAAGAGATTGTATTAGAAAGAAGTAAAATTGTATCCTTTGTTCTTTCAAATAAAGGTGCTTTACTCGTTGCTATACTTACAATAATTAGTACAGTTGTTATGCCTTCGATGTAGATTAAATATTCACTTACATTAATGTATTATACTCTTTTCTTTTTGCTTCTTTCCCCATTTTCGATATTTCTAACCCTTATTCTTTTTTGCTATCTTTCTATTATTATAAATTAAGTTTAGCATATAAATAAGATATAAGCCTGAGAAAGGCTAATATAGTGTAGTTTAGTGCACTATCTATACCATCAGTAGTGCCTGACTGCTACATATTAGCCATCAACAATACAAATAGAACCATTATGACTAACGATATGTATTGTTATTTATATAACTCTCTTTTTTTTCAACGTTAATAGTTCTTGTTCAAGCTCTTCTTTTAGTGTTAATAACTTCTTGTTTAAGTCTTTTTTTCGAATTTCTTCATCAACTGTTAGCTAAAAGCCCAGAAAAAAAATCTTCAGTAGAAAATTTAGCCCTAAAGCTACTAGTCATACTAAAATCCTATTGGCTTACATAATACACCATACAGGATTTCGATTACTTAATTAAGTTTATTGAAGTCTTAATTATTTATATATTAATTGTTTCTTGAAAAATTCAGCTAGTCTGTTTAATACCAGTTAAAACATAGTTGTAGCCTGACCATACGGTTATGATAGCTGCAATCCACAGACAAGTTGTACCTATACGTTGGGCTATCTCATAATTGTTTACTATTAGCGCTATAACAGCAACCATCTGTAAAAATGTTTTGATTTTCCCAACTTTGCTTACAGGCAAGCTAGCATTTGTAGCCATTAAAAACTCTCGTAAACCAGAGACTAATATCTCTCTACAAACGATTATAACTGATGGTATGACTGTAAAATCATTTATTTTGTGCTTATAAATTAGCATAATTATTGTTGAAACTACTATTAATTTGTCAGCAATTGGGTCAAATAGCCTGCCGAATTTTGATTGAACTTTCCATGTACGTGCTAGGTAACCATCAAAAAAGTCTGTAATGCATGCAAATATAAAGATTGATATTGTTATCAGGTTTGCATATTTGTTTTCTACGTAAAAACTTAATATTATTGCTGGTATTGCAAGTGCA
			CGAGAAATTGTCAACAAATTAGGCAGGTTTTTCTTAAGCATGCAATGTAATTTTAATGCAGTACAGTAAACTTATACAGAAGTGGGGTGCAATTCACAAGCTAATAGTTTACGATTGAACATTTATAAAAACTCTATATACTTAAAAATTTATTAACTATGAACTTAAAATATAAGGATGTAATGATGAACGATGATTTAGATAGTACTACAAAACAAGAAGCACTTAAGTATCACAATAGAGAAAACAATCCTGGTAAAATATCTATCTTGCCAACAAAACCTTTATTTACTCAGCATGACTTGTCGCTTGCTTATTCACCTGGAGTTGCAGCTCCATGCCTTGAAATAGCTAAAAATCCTAAAGCTGTCTATGATTATACAACAAAAAGCAATTGCGTTGCTGTTATTTCAAATGGTACTGCAGTGCTTGGGCTTGGTAATATCGGTCCTCTTGCCTCGAAACCTGTTATGGAAGGTAAGGCTGTTTTATTTAAGCGCTTTGCTGATATTGATGCAATCGATATAGAAGTTGATACGGAAGATATAGAAGATTTTATCAATGCAATAAGATACCTTGGGCCAAGCTGGGGAGGAATAAATTTAGAGGATATAAGATCACCTGACTGTTTCATAATAGAAAGGCGTCTAAACGAATTGATGGATATTCCAGTGTTTCACGATGATCAGCATGGAACTGCAGTGGTTGTTGCAGCAGGTATAGAAAATGCTCTTGATATTGCAAAAAAAAAATTAGAGGACGTTAAGGTTATCATGAATGGTGCTGGTGCGGCTGGTATTGCATGTTTAGAAATACTGAGGTCCATGGGTGCTAAAAATATAGTACTGTGTGATAAAAAAGGAGTAGTATACAAAGATAGAAAAGAGTATATGAACAAATGGAAGGAAAAATATGCGATTGATACTAGAGAACGTTCTTTACTCGATGCAATAAAAGATGCTGACGTATTTATCGGATTGTCTGTAAAAGATGTGCTTAATGAAGAGATGTTAAAGAGCATGAGTAAAGATCCGATTATTTTTGCTCTTGCTAATCCTGACCCAGAAGTAAGGCCTGAGTTTGCGAAATCTGTAAGGCCAGATGCAATAATCGCAACTGGTAGATCAGATTACAATAACCAAGTGAATAATGTAATGGGATTTCCTTATATATTCAGGGGAGCGCTTGATGTACATGCAACGGTGATAAATAACGAAATGAAAATTGCAGCTGCAGATGCAATAGCAAAGCTCGCACATGAGCCAGTGCCTGATGAGATATCCGCAGCTTACGGTAATCGTAGAATGAACTATGGGCGTGAATATATAATACCTACTCCATTCGACCCAAGGTTAATTTCGGTAGTCTCTCCTGCTGTTGCAAAAGCTGCAGTACACTCAGATGTTGCTGGGAAGGCAATACAAGATTGGAGTAGATATGAAAGCCAATTAAAATCTCGTCTTGCGAATGCTCTTAACACACTAAATTTAATGTCTTCGTAGTAACTAATTGCATATAGTTGTTTTAGATTTATAATAAAAATATTGTATATTCAAGGTGAATTAATGGTTATTACAGTTCATGAATTAGAGAAAATCATCAAACAGTCATTTCCAGATTCTGATATAGAAATTAATGACCTTGTTGGAGATAGTGATCATTATCATTTAAAAATAATTTCCAAGTATTTTCTCGGGAAGACAAAAGTGGAACAGCATAAAATGGTATATAAGGCTCTAGAAGGCCAGTCTATACATGCGTTACAACTAGAAACTAGTGCTTAATTTTGGGGTGATATTTATGAATGATTTTGAACAAATAAAAAAAGATATAACGGAAAATGATGTAGTATTGTATATGAAAGGTACTTCTGATTTTCCTCAATGTGGGTTTTCTGCGCTCGTTGTTTCGATTCTTAAAAAATTAAACGTTAAGTTTAAATATGTTAATGTATTAGAAAATAATGAAGTACGTCAGTCCATAAAAGAGTTTTCCGACTG
			GCCAATGATTCCACAATTATATATAAAAGGAGAGTTTATTGGTGGTTGTGACATCACTCGTGAGATGTATGAAAAAGGTGAGCTGCAAAGCCTGCTAAAAGAAAAGAAAATCATACAGAATAAGGAATAGTCTATCAAAGAATATCCACTCACTTACAATTTTTGATGCAGTAAGATCTAATTCCCTAGTTTAAAGTTTTTATTGTTTACAGGAGGTAAGCTGCTATACTAGATAAGTTAGAGGTAAAGAAAATTTTGAGTTATGCAAGATGATATTAAAAAAGATACAACAATGAAGGAAGAAAAAAGTATATTAGGTTGGATAGAATATAGATTACCCATATTCTCTTTTTTAAAACATACTGCTTCTTACCAAGTGCCAAAAAATTTAAATTATGCTTGGAATTTTGGTTCTTTAGCTGGTATGGCGCTGATTTTGCAAATAATAACAGGCATATTTCTCGCTATGCACTATACTCCACATGTTGATTATGCGTTTAACAGCATAGAGCGCATAATGCGTGATGTAAATTATGGATGGCTAGTACGCTATACTCACGCTATTGGAGCTTCGCTCTTCTTTATGGTGGTCTATATTCACATAATGCGTGGATTATATTACGGATCTTATAAAAAGCCGCGGGAAATGGTGTGGTTTATTGGTATACTCATATTTTTTACAATGATGATGACAGCTTTTATGGGATATGTTCTTCCCTGGGGACAAATGAGTTTTTGGGGTGCAACAGTTATAACTAACTTATTTTCAGCTATACCTTTAATTGGTGATAAAATAGTCATATGGTTATGTGGTGGTTTTTCTGTTGACAATCCAACGCTTAATCGTTTTTTTGCTCTGCATTATTTTCTGCCTTTCGTTATTATCGCTTTAGCTACTCTACATGTTATTGCTTTGCATAGGTTTGGCTCTGGTAATCCAAGTGGAATAGAAGTGAAATCAAATAAAGATACCATTCCACTCTATCCATATTATATAGTTAAAGATTGTATAGCTCTTAGTATATTTTTTATAGTTTTATTTATGTTTGTTTTCTATGCCCCTAATTATCTTGGACATCCGGATAATTATATAGAGGCTGATTCTATGGTCACTCCAGTACATATAGTACCGGAATGGTATTTTTTACCTTTTTATGCGATGTTACGCTCAATTCCAAATAAGCTTATTGGTGTGTTTACCATGCTTGGGTCTATTTTAATATGGTTCCTATTACCTTGGCTTGATAAAGCAAAAGTTAAAAGTGGTGCTTATCGTCCATTATTTAAAGTTTTTTTTTGGGTCTTTACAGTAAATTTTGCATTCCTTGCTTGGCTTGGAGGGCAGGAAGTAAAAGAACCTTACATTACCTTAAGTAGGCTTTCCACTCTTTACTATTTTTTATACTTTGTAGTAATTTTGCCGCTACTTAGTAAATACGAGAAGCAAAGAGAGCTGCCAAAAGCCATAAGTGATTCTGTGCTGGAGATGAAATAGTGCTAGTAAAAAATATATTTGCTGTGTTTTGTTTATTGTTTCTTGTTAATTTTGTGTATGCAGAAGAATTCAAGCCATTACCCAATAAAAAAATAAACTGGAGTTTCAATGGAATTACTGGATCTTTTGATAGAAAGTCAATTCAACGTGGCTATAAAGTATATAAGGAAGTTTGTGCTGCTTGTCATTCAATGAATAGGGTGGCGTTCCGTAATTTACAAGATGTTGGTTTTTCTGAAGAAGATGTGAAACAGATTGCAGCCTCTTATCAAGTTAAAGATGGTCCAAATGATCTAGGCGAAATGTTCTATAGACCTGGGATATCTTCAGATTATTTTATTGCACCTTTTAGTACAAAGGAAGCAGCTGCAGTAAGCAACAATGGTGCAGTTCCGCCAGACTTATCGTTAATTGTTAAAGCAAGGCACGACGGTGCG-----------------TTTGACCGGCTATCAAAATGGTGAACACGATGGGAATGATTTATATTTTAA
			TCCGTACTTTCCAACAGGTAAGTTAGCTATGACACCACCTCTCTCTGAAGGGATGGTGGAATATGATGATGCAAGACACGCAACAGTTGAAAATATGGCGTATGATGTAGTAAATTTTTTGCAATGGACAGCAGAGCCAGAATTAGAGCGTAGGCACAAGCTTGGATTTAAAGTAGTAGCGTATTTCATAATTTTGACGGTATTTTTTGTATTAACTAACAATAAGGTTTGGAGTGAACTTTACAAAAATAAAAAATAGGCTTTTTGGGCATTTATTTTTATATCTTTTTTACCATAGCGGATATATTAATAATAAAGTGTTATAAGAGCATAGGAGTTATGGAGTTTCAAATTGTTACACACTTTAAACCAGCTGGAGATCAGCCGCAAGCAATTGATAGTTTAGTTACAGGGCTAAACAATAATAAAAAGGATCAGATTTTGCTTGGAGTTACTGGCTCCGGAAAAACTTTCACTATGGCAAATGTTATTGCAAGAACAAACAGGCCTGCATTAATTATGGCACATAACAAAACTTTAGCGGCGCAGCTCTATGAGGAAATGAGAGGATTTTTCCCTTATAATTCTGTTGGATATTTTATTTCTTACTATGATTATTATCAGCCTGAAGCTTATTCGCCTCAGACTGACACTTATATTGAAAAGGACTCCACAATCAACGAAAAAATTGATATGCTACGTTATTCTGCTATTTGCTCTCTTTTAGAGCGCAAGGACACGATTACAGTTGCCAGTGTTTCCTGTATATATGGTCTTGGTTCGCCTAAAAGCTATATTAATATGACTATATCATTAAGTGTTGGAGATAAAATTTGTGTTGATGATTTTCTGAGTAATTTAGCTGATCTTCAATATAAGCGTTCCGATATTAGGTTTGAACGAGGATATTTCAGAGTACGTGGAGATATTATTGATATTTTCCCTGCTTGTCATAAAGATAAAGCTTGGCGTTTATCGTTGTTTGGCAATAAAATAGAAAAAATCTCTCAAATTGACGCTATGACTGGCAATGTTATTGAACATATAAATAAAATCACTGTTTTTCCAAATAGCTATCACATTACATCACGTAAGACTCTATTACAGTCAATTCAGCTGATTAAAAAAGAACTGCATGAACGCTTGGATTATTACTACTCACAAAATAAGTTTGTTGAAGCAAAACGTCTTGAGCAGCGTACTAATTTTGATATCGAAATGATGGTTACAACTGGAACTTGTAAAGGTATTGAAAACTATTCACGTTATCTCTATGAGATGGAAGCTGGATACCCGCCACCTACTTTATTTGAGTATTTGCCTGAAGGTGTAATTTTATTTGTTGATGAAAGTCATGTTACCATTCCTCAGATTGGTGCGATGTATAGTGGTAATGAGGCACGTAAAAAAAAATTGGTTGATTACGGCTTTAGACTTCCTTCCGCTTTTGATAACCGTCCGTTGACGTTTGAAGAGTGGGAAGCGGTACGACCGCAGACTATTTACATTTCAGCTACCCCTGGAAAATATGAGTTAGGAAAGACCAATAATGTATTTATAGAGCAAGTTATTCGTCCAACAGGGCTTACAGACCCAGTCTGTATTATAAAATCGACAGAAAATCAAGTTGATGATGTAATCCATGAAGCACAACTGACAATAAATAATGGATTTTGTGTTCTAATTACCACATTAACAAAAAAAATGGCTGAAAAGCTAGCTGATCATATGAGTGAGATGAATATAAAGGTGAGTTATTTACACTCAGATATTGGTGCGTTAGAGAGAGTTGACATTATATGTAAATTAAGATCAAAAGAAATCGATGTGTTAGTTGGTGTTAACTTACTGCGTGAAGGTCTTGATATTCCGGAGTGTGGCTTAGTTGCAATTTTGGATGCTGATAAAGAAGGATTTTTGCGATCGGAAACTTCTTTTATTCAAACGATAGGGCGTGCTGCACGTAATGCTGAAGGTAAGGCAATTTTGTACGCAGATAA
			AATAACTGGTTCTTTGGACCGTGCGTTGAAGGAAACTGAAAGAAGAAGAAAGAAACAACAAGAATATAATGCGTTGCATAATATTACACCAAAAACTATAATAAAGAATATATCTAATACCCTACAAAATAAAGTAGTAGCTGAGGAAGGTATTAATAATATTAATAACGTTGATCTAAAAAACTTAAAGAAGCAGATGTTAAAGCATGCTGAGAATCTAGAGTTTGAAGAGGCAGCAAAAATAAGAAATATTATCAAAAGGTTTAATAATAAATAATTTATGATATAAAAGGAAAAGCTAGGTTATATGTACTTAGTTTTGTAAGTTTTTTAAATTTATTCTCCGTTCTTTAACCACCTAATTCCCATGAAGAGAGGAGAGTAAAGGTCCTCTTGCATTGATATCTTAACGCTTTTTTCCTCTTCTATAGTTGGTAGACGGGTAAGAAAGCGAATTTTTGGTGCATTTCTAATTATTGCTAGTGGTGTTTGTTCTGCACCTTCTCCCATAACTAAAACAGCAGATGTTGCCAACGCGTCAAGAAGATTGACTTGTGTTACCTGGAGTGGATTATTATAAAGGTCTGGTTTGCCTATATAAGAATAATGTGGTTCAAACCCGCACCAACCAAGAGCAATCCCTGTAACCCCAAGGCGCATAGGTGTTATATTACTATCTGTAATTAAAATACCAAGATGTTCTATGCAGTGTTTTCTTCTAAGGTAGCTCCATACTGATGCAGCTGTTTTCTGAACATCTTTTGGATATAAAGTATACATTCTATCACCATTTGATTCATCGATACCGGCAGATGGAATTAAGATATCATCTTTAATTGTTAAGTGAATTCCACAAGGATTGTAACGTGTATCAGCAATCGCACTAGCTTCCTTTCTAATTAGCTCTTCTTTAGAATAAGCGTTTTTGCGAATTACTCGTTTTTGGCAAACGGAAATGATTTTTGATGTAATAGCAAGCACAACCTTTTCTCTTAACAATTTTGGAATATAGTAATCAAGGATTTTTTCTAATGCCTCACCGCATTGAATACGGTGGGTGTAAATTGCTTCAACATGCATATCTAATTTGTTATTCTATATATAGAATAATCTTGCGTTTTTGTGAGGATAGTTTTATTCCATCTATCAAGGAGTATTAAGTTGAAATATACATCACCTTTATAAGACCCATGAATTTCTGTTATGATAAACTCTGAGATTAGATTATGTTTTAAGAAAAGATGTGCTATCTGTGCTCCACCGATCATGTAGATTTTAGAATTGTTCTGAGTTGATAGAAATTCTTGCATAGAAGAGACAACTGTACATTTTATATCTCTATTAAAACACGAATTTAACTTATTACGAGAAAAAATAATGGGAGTGCGACCTTGTAATATGCTTTTAGGTATTGTTTCAAATGTTTTTCTTCCCATAACAATGACTTGTTTGTTGGTTACCTGATGGAAATGCTTTAACTCACTTGGATAATACCAAGGCAACTTGTTATTTACCCCGATCACTCCATTTGGATCAACAGCCATAATTCCGATAATCATCATTTTTGTAAGGCAGCTTGAGCTACAAAGAACTGCATGTGATCGCGTACATTATGTACGCGAAGGAAATCAACTTTGTTGTATAATGCAGATGATATAGAAATTGTTTCTAAATCTCGATTAAAGACAGGCTCTGTGGAAAAAGAAGAAATGAATGATTTTCTGGAATGACCTACTAGGACTTTGCAGCCAAAACTTTGCAATGTTTCTATATTCTGTAACAGCCAGATATTTTGATATAGAGATTTTCCAAAGCCAATACCAGGATCAATGATTATCGAATTTTCATTAAAACCAAAGGTAAGTAACTTGTTAATGTTCTTTTCTGCCCAACGATTTATGGTGTTGATGGGGTCAGTATCACTTGGAATAATATTATCCTTGTGTGATGGTATAGAGAGTGAATGCATGATAACTATACTACATCCGCTACTTGCAATT
			GTTTTTAAGGTATTATCATCTAGATTTCCTTTCACATCATTTATCCAAGTAACGCTATAGTGTTCTAAAACATTTAAAATAACATCCGGCCAGAAACTATCAATGCTAACTTTAATATCATTAGCTTTCATATAGTGACTGAGATTATCAAGTACCGGCTTTAAGCGTGCATATTCTACTTTCGAAGGCTGTATAGAAGATCCAGGCCTTGTTGATTGAGCACCAAGATCAACTATGCTTGCACCATCTGATATCAATTTTAGTGCCTGTTTAGTTGCTTGATCAGAATCATAATAAAGGCCACCA--------------------------------------------------------------------------------------------------------------------------------------------------ACTCAGCATTGCCATTAAGTGAAGCAAAAATGGCCTATTCATCAATTCTGGATGAGGAATTGTAAGATACGGTGTATTGAGTATTAGGTTATCCCATAACAAAATATCTAAATCAATAACGCGAGGTGCCCATTTTTCGTGGACCTGTGTATGACCAATGTCATATTCGATTTGCTTGAGTCCTTTTAGTAGCTCTTCAGGAGAAACAAGACAACTTCCATATACAACCATATTGAGAAATGGCTTGTTCCACTCATCTGGAGCACCATTTGGTAAAATGGCCTTGGTTTCTAAAATAATTGAAGATTTTAAATCTTTTAAATAGCGCTTTTTTAGTAGCTGAGTAGCCTTTTGTAAATTAGAGAGGCGATTCCTTAAATTTGAGCCAATAGATATATAAATCATCAGTTGTTCTCCTGTTTTTGTAATGCATTGCAATAAGTGAAGACAACACCTCCGTGTACATCGGGAATAGGTGGTACAACTTTGTGAGCAATTACTTTTATAGAAGAAATAATATGCTTTTTCTGCATTACGAGGTTACTAATAGTTATGTATACATCATGGGTAAAATGCTCGATTAAATTGAATTGCTTGCTTTGAGCAAGAGATTTAATGTTCTGTACTACTTCTAAATAGCAGATAGTATCTTCAAGTCGGTCAGTGATAAGTCCTAAAGGAGGAGATTTAAAGATAAAATCAACACTAATGCTTACTAGTTGGAGATTAAACTTTTCTTCCATACTATGTCCTAAATGAATCCAAAGGCGTAGATCCTGGACAAAAAGGTTACATAAAGGTTGTTTCATACTTTATCTCCATCTTTATATTTTGCTATTCTCTCCTACATTCTCTTAAAGACCACCAAAAATAATATAGAAGTTTTATTCCCTTTTTAGTGCCTTGTACAACTTTTTCTTGTTTTTCTTTGTTTAAATCTACGATAAAGTTTGCATATTTATCAGTATGCCATTCATCAGTGGCTGTATGAATAGTGAAAATCTGTCGACTTCCATAAAGATCAGGCCATGTAACACCAAACCTTTCAGCAAAACATTGACGTAACTCTAGATGATTTTCATCATCTTGCTTTTCTTCTATTAAACTGTTAAACAAAATCTGTTGCATTTTTAGATTCTGACACAAGGAATGTACATTGCTGATGTAACAAAGAAATGCAGTAACATAATATAATGTAAACTTGTAGGATTCACAACTCAATTTCCCTTTCCTTTCATGATTGGTAAAACTGGTCCTTCAGTAAATACAAACTATTTTTAACTCTCTATCAAGTAATTGAATAAACGTTACCATAACTCTTTGAATTAAACAAAGCTATTCTAGTTTATTCATAAGCTTATTAATGTCAAGAGATATAAGCACCTATAAACTACCTAAAAGATATAGATAGTTGTTACTTAGACACTTCCAAATTTATCATTCTATGCCACTGACCTTCATCTAAAATTTCTATGCCTAACTCTACTGCTTTTTTGTATTTAGATCTTGGATTTTCTCCTATAATTAGGTAGTCAGTTTTAGTAGAGA
			GACTTGAGCTGATTTTCGCTCCTAGAGCTTTGGCTCTTGCTTTTGCCTCTTCTCTACTCATGGTGAGTAGCTTACCAGTAAATACTATAATTTTATTGTTCAAAATAGAATTGCTAGAATTAGAAGTAACAGGAAGGATTTGGAAACAGGAGATCAGATCATTTACCATTTTGATATTATATTTCTTGGAAAAAAACGATTTCAAAGACTCTAATGCTTTTTTTCCTATTCCATCTATACCTATCAGCTCATCACTAGAAGGCTTGTCTGTTTTCTTCTCTGTAGCACCTATACCTATTTCAGCGCTACTTGATGACAGTTTGATCATTGAGTTGTACCAGGTCTCATAAGAGATATAATAATTTGCAAGCAATCTTGCTGCAACTTGTCCAATAAATCTAATACCCAAAGAAAATATAAATCTATCTAGAGTGACTACCTTTCTGCTTCGTATAGAATTTAATAAATTAGTTAGTGATTTCTTACCCCAGCCAGACTGACCTTTCAGATTAAATTTATTTAATTTTTCTTCTAGGGCAAAAATATCTGGAATTTGCTTTACTAGGCCAAGGTTATAAAAAAACTTTATCTGCTTTTCACCAAAGCCAACAATATCAAACGCATCTTTTGATACAAAATGCTTCAGTTTTTCTATTACTTGAGCTCTACAGGTAAACTCTTCAGGACATCTTACTGCTACTCTCTCAATCTGTACCTTACTACCACATTCAGGGCATTCTTTAGGAAACACAAATTCAGGCGTATCTACATGACGAGAACTTCTATCTACTCTAGCAATTTGAGGGATCACGTCTCCTGCTCTTTTGATTGTTACGACATCTCCTTCTCTTATATCTTTGCGTTTTATCTCATCTTGGTTATGCAGGCTTGCCCTACTAACTAGCACTCCACCGATATTAACTGGTACTAAACTTGCAACTGGAGTTAAAACTCCTGTTCTACCTACCTGTATAAATATTTTTTTCAATTTTGTCTTTGCATAAACTGCAGAAAATTTATATGCAAGTGCTGAACGCGGTGCTTTATTAGTTCTTCCTAGACGATTTTGCAGTACCAAATCATTAACTTTATAAACTATTCCATCAATATCATAATCCAAGTTATAGCGACAATCGTAGATCTCGTTATAAAACTTTAACATTCCATCCAAACTACTTGTTAAAGATCGATGTTCATTTACACAAAAACCAAGTGCTTCAAGCCTTTCTAGTACTTCACTTTGGCTTTTTTCTGCTCCACCGATTAAAGAATAAGCAAAATATTTAAGTGGTCTACTTGCTGTAACGTTTGCATCTAACTGCTTTAGAGAACCAGCAGCTGCATTTCGAGGGTTGGCGAATTCATTATTTTTATTTAGCCTTAAAAAGTCACTGTTACTAATGTATATTTCACCTCTCACTTCTAACCTGCCTTGTACACCTTGCAAAAGTTTAGGGAAGCTTTTTATTGTTGCAACGTTGTGAGTGACATCTTCTCCTACGAAGCCGTTACCTCGAGTTGCAGCCTTAACAAATTTCCCATCCTCATAAACTACAGAAAACGATAATCCGTCAATTTTTGGCTCACATAATATTTTTATTTCATTCTCGATTAAAAACCTCTTTACCTTAGATAAAAATCTCTCTACACCTTGCTCGCCATAGGCATTTTCTAGAGAAAGCATAGGTTCTTGATGTTTTATCTTGGAAAATCTTTCATCAGGTGCGGCACCAACACTCTCTCGTATTGTATAAATTTCTGGAAGTTGTACTTCTATTTTAGTTACTTTTCGCTTTAGCTCGTCGTATTCAGCATCAGTGATTTCTGGCTTATTTTTTTGATGGTATAAAACATCATGATAATTTACTTGAATTTGCAATTCAGCAAGCTCTCGTCTTAAATTTTTTAAATTAATCATATCCAAACTACTCTTTAAATATTAAAACTAGTGCACAAAAATGTGTTATATTAGGTTTTTGTCAGCTGTAAATTTTCACGTG
			TTTAATATATGGTAAAAATAAAATGCTAGAGAATCAAGAAAAACCGCAAATACTAAAAGTAGATAAGAAAAATAGATTTATTTGTAACTAATGATCAGAATTACTTATTATAACTTTAGAGCTATATAAAATTTTGTATGATTATATTAATAACGAATGATGATGGTTTTGAAAGTGAAGGAATAAAATTACTCAAAGAGGTTGCACGAGATCTTGCTTCAGAAATAT---------------------------------------------------------------------------TAAATCGACATGGCGAAAAGGAGTTCAGTATATCTGGTACCCCTGCGGATTGTGTTATCATTGCACTGAATAAGATTATGGATAAAAAACCAGATTTAGTACTGTCTGGAGTAAATATTGGATCAAACGTTGGAGATGATGTCTGTTATTCAGGAACAATTGGTGCTGTAATGGAAAGCGCTGCAAGATCTATACCTTCTATTGCATTAAGTCAAGTATATTATCATAATGGGATAGATTGGTATAATACAAAGGTTTTTGCACCAAAAGTTACTGCTAGATTAGTCGAAATTGGCTGGCCTAAAAATATAGCAATGAGTGTAAATTTTCCTGCTACAGAAAAAGTGAAAGGAGTAGAATTTGCCGAACAAGGCGAATATAATATTGATGGAGATTTGACTTTTACTGAAAATTCAGATGGTTCTTTAAGTTTAGATTGGTCTCGAGAGTATTCAGGTAGTGGTAGTGTAGGTAAAATCAAAGAAGGATTTATTACTATTACGCCAATAAAACTAGATTTTACAGATTACGATACATTGAATATTATGAAAAATTCTTATGCGAATAAATTTTTCCTTAGTTAATTAAAAAACATTTGCAAATCTTTTGTTAGCCAAATAATATGTACCTACTAGGTGTAATAGCTTCCTACTTCGCACCTTTTTAGGTGCGAGTGAAGAGTTATAGGTTGTATCATTTAAGTAACCGTTCGTTGGGCTTCAGTTATAAAGAGCAGGATTAAAAACTGCTCAACAAACTCTGCCATTCTCTTTATTATGAGAATAAGAGTATTTAATTATCTTCAATCTATATAAGTTGAGCAACGAAAGTATTATATAGCTGGTATCTTACATTTAATTTTGTGTGCTATGTATACTTTATGTCTTCATTAAGTTTCATGATTTTATTACTATATAAGTTAAAGCACGCCTATAAAGTATTCAAGACAGTATAGAACATCACCTTATAGGGTAAGAAGAAATAACTAGCTATTACGGGATTTCTTTTGTCTTTTTTCTCTATTTAGTAAATTTCTTAATATTTAGAGTTGAAAATTGTATAAATGTTGCAATCATAAAATCAATTCCTACTAATGAGAAGTCATTTTAGCACTTCTATTACGTCATCTCAGTTGTTCTTATGGAATCATCTAAGTAGCTGATGATGATGTCTAGTATGAAAAGTTATTATATTTATATAATTTATAAATGAATATAATAAAAAGTTCTACACAACGGAGTTTGGGAACATAAGAGCAAGGTTATTTTCAGCTTTACATTAAAGTATGATGTGTGGAAATTAGTTTCCTTTAAGGAATTTCAAAACGTGAACTCAGCTTTTAATAGAGAAAACTACTAAAAAGCTGGAGAAGAGAATTAAAAATTGATTTAATTGTGAAAGGAAAACTATATTAAGCTAATTTATATAAAAAAACATTAAGTAGAATTAAATCTTAGTGCTTAACGCTGGGATGAAAGAAGTCACCTGGATGACATTCTTCCTGACAAACTAAAATCACAATATTAGCACTACCTGTGAATGTACATTACATTACCTTAATCATATGTCTCATTTAGGAATTAGTCAGTAACTACTTTATTTCTGCCATTATTTTTTGCCTTATATAAATACCTGTCAGCACGTACTATAAATTTTTTGATATTATCAAGGTCAGATTTTTGCATTTCTGTAATTCC
			AATGCTTACAGTTACATTATGAATTTTATTTTTGTCTGAAAACGTAAAAGGTTCCATAGCAATGATTTTACGTATCCTCTCAGCAACAACATACGTATCTGATATGCTAGCATCTGGCATTACAACAACAAATTCCTCGCCACCAAACCTAACTAGCAAATCTGTTACTCTTATGTTTTCAGAAATTCTTTTTTGTATTTGCTTTAAAAGTTCATCGCCAGCACTATGCCCGAAATTGTCATTTACTACCTTGAAATAGTCTATATCAAGTATCATAAGGGATAGCCTTTTATTCTTTTCTATAGAGTTCTTAACAAGGTTTCTTAAGTGTGTATCGAAATATCTCCTGTTATAACAGTTAGTTAATGGGTCCTTTATGGACATTTCCACGTTATTGAATAAGTTCATTCTTAAAGCGTCTTGATACCTCTTGTGTTTCACTTGTAAATTAATTCTTGCTATCAATTCACTTTCATCTAAAGGCACTGTTAAGTAATCATTAGCACCAACGTCCAGCGCTTTTACTAAGTTACTTTTATCGTGATCTTCAGAAAGAATCAGAATAGGTGTATAACGTGTTTCTACTTTACTGCGAAACTCGGAACATAAACGTAGGCCATTGGTTCTCGAAAATTGCATGTCCGAAATGATTAGATCATAATTATCTTTAATACTAACCTTTAATGCTTCAGTTGGATCATTTAGTATTTTAATCAACCTAAAGCGTTGTTTCAGTACATTATATATCTGCTCTGTCTGAAAGATATCCTCATCTATAACAAGTATGTTAGCATCAAAAATTAGGTTGGAATAACTCATGATACTATTTCCTTCTGCCAGATTAATCTTAGCATTAGTTTCTCTCTCTTAAACGCAATTCATCTATTATTATCTTTAGGTGTGTAAGAGACTTAATTCGTGCAGACAGAGCAATTTCATCTATTGGTTTAGTCAGAAAGTTATTTGCACCAGTGTTAGTACCTTTCACTCTATCGTGAGTATTATGCAGTGCAGTTACCGTAATTATTGGAATATGAGTTATTAAGAGATTACTCTTTAGGTTCTTACAAACTTCAAAGCCATTTATTTTTGGCATCATGGTATTAAGCAATATAATATCTGGTTGTTGCTTTGCTACTAAGTCTATAGCTTCTTTACCATCATGAGCTACAATAACTGCATAGTACTCAGCTTTTAGTCGAGCTTCTAAAAGCTGAACATTGGATAGTATATCATCTACTACCAGTATCTTCGCTGTCATTATCTTTAGATATATTATCTATATTGTAACTAGGATAAAACTTGCCATTTTTACCAACTATGTAATTCACTTTTTCAATATCATGCTTTTTATAATATAAGTCTTCGATTCCAGTATTTTTTAACAAATTTCTAGTTCTTGACTTTATAATTATAAAATATCTATATATACTTCTAATAAAACTAATAAATACAGGTACTTTACTTTTATCAAGAACAATTATACCCACTAAAGCTACAACTAAAATTTCTGGAAGACCTATGCTAAACATTTTTCCTATGAGGCAAGTACTTTGATTCTTTTAATTATAAATATTAATCTGCTTAAATCAAGTTTAGAAGCAACCATTTCGTCTAGGAAGCTATTGTAACGTTCTATGTAACCTATATCATCACGGGCCCAAGTTTGAACCTTATTTTCACAGTCATTAGTAAATTTTATAACTTTAATAGCTAACTTATAGTGATAATTGCTTAAATCATCCAATAAGTCATTGATTAAGCTACGATCCCAATAAGAAGAACGATTTTTCATCTTAATGGCAATTGTTCTAATCAGATCGAATCTTAGTAGCGATTTTAGCTCAAAGTATATTTTACCAACATCAAGAATAGATAAAGATGTTTGTTCAGAAATGAGTATAATGTCCAATGCATAGGCTAAAATGCATAAGTCAGCAACTTTCTTAGCTAGATCTTTATCTATATTAAGTTCTATTAAAGAAACGGATCCATAACGA
			TAGTTTTCCAACAGATGTTCATCTAAAACATGAGTTAAGTTTTGGCTTAAAGTTTCAATTGCATTCTTAAACTTTGTAACATCATCCAAATTTATAAAGCTAAGTTTATCTAGATTTTTTACTAACCAAAATGATACCCTGCCAATGAACTTTTGCACACTTCTTACCACTTGCAAGTATGAGTTAACATCAATTTTTTCATCTAATTCATCAATTTTTCGCCATAAGCTACTTAAACCATATAGGTGATTAACAATAATATATAAATTAACTGCTTCGTACACCTTAATTCCAGTTTTCTCAACTAGATTATTAATAAATATACACCCCATCCTATTCACTACATCATTTGCAATGCAAGTAGAAACAATTTCTCTGCGTAATTGGTGTTTCAATATGAAATTCCTGAACTCTGTTACTATTTTTTGTGGAAAATAACTTAGTAAGTAATCATGACAAAAGGAATCCTTTTCAGGTAGGTCAGAGTGTATAATTTCACTTTTTATTGCTGTTCTAGTATAAGACATGAGAATAGCAAGTTGAGGAGAGCTAAAGCCCTCTGCTTCAGTCAACATTTTTGCTATTTCCTCATCAGCTGGAAGGAATTCTATACTTCTTTCTAACAATCCAGATTTTTCCAAATTGAGCAATAACCTATGGTGCTGTTCCAACCTTTCCTTAGCTTGCAAGCATTCAAGGAGTAATGCTTTTGTTTCAATTCTATTGTGGTCTTCAAGCACCTTAGATGCAACTTCATCTACCATGCTAGCCAGTATTTCATTTCTTTTTTTCAAAGAAATACCACCTTCTTTCATAATTGAAACAAATGCAATTTTGATGTTAACTTCAAGGTCGGAACATATTACTCCTGCTGAATTATCAATAAAATCTGCATTGATGTACCCACCGCTTTTAGCATATTCTATTCTTCCAAGCTGTGTACAACCAAGATTACCACCTTCTATGAACATAGAAGCTCTAATATCTCTGCCATTTACTCTTAATTCATCGTTTGTTTTATCACCAACTACGTTATGGCTTTCACTTTTTGCTTTAACAAATGTACCAATTCCTCCATTCCATATCAAATCTACCTCTGCCTTTAACAAATATCGGATTAAGCTGTTTGGGGATAATACATTTTCTGTTATACCAAAGCATTTTTTCATTTCTTGAGAAACGTTTATCTGTTTACTGCTACGCTCAAACACTCCTCCACCTTGAGAGATCAAACCTTTGTTATAATCCATCCAAGTTGAAAATGGTAACTTAAAAAGACGCTTACGCTCTGTGAAACTATTTTTTACATCAGGGTTTGGATCGATGAAAATGTGCATATGGTTGAATGCGCCAATCAAACGCACATTTCTTGAAAGCAGCATGCCATTTCCAAATAGATCGCCAGCCATATCTCCAATCCCAATAACAGAGACATCTTGATAAATATTTTTGTTCATCTTCCAAAAATGCCTTTGTGCTGCAATCCACGCACCTCTGGCCGTGATACCCATCTTTTTATGATCATAACCAGCTGATCCACCGGATGCAAATGCATCACCAAGCCAAAAATGATATTCAGAGGCTATTTGGTTAGCATAATCAGAAAATGAAGCAGTACCTTTATCTGCCGCAACTACTAAGTATGGATCATCTTCATCATACCTAATCACATTTTTTGGTGGAATTATTTTATCATCAACTATATTATCAGTAATATCAAGCATTCCTCTGATAAAATCCTTATAACACTCAATACCTTTTTTTCTTAAAGAATTTCTGTCTTTATAGACTTTCTTTATTATAAACCCACCTTTTGCACCAACAGGAACAATAACTGCATTTTTTGTCATTTGAGCTTTCATAAGCCCTAAAACTTCAGTGCGAAAATCTTCTGTTCTATCTGACCATCTTAGACCACCACGTGCTAATTTTCCTCCTCTTAAATGGATTCCCTCAAAGAGGTTTGAGTAAACATATAATTCACGGTATGGGCGCGGATT
			AGGTAAACCGTTTATTTTATTTGAATCAAACTTTGTAGATAAGTAAGGTTTATCGTTCTGATAATAACTGGTTCTCAAAATAGACATTATCAAGTTAAATATGGAACGTAAAACATAATCATGTGAAACATTGCTGACTTTCTTTAGAAGTTCTTCAATTTTTTCTTTGAAGATATTAGTAGTTTCTACTCTATCGATATCTATGTTAGGGTCAAATCTTACATGAAACAGTTGTATCAAATACTTTACTATTTTTGGATGCTCTGAGACCACTTTTTGAATATATCCAGGGTTATAGTTAAATGATATTTGCTTTAGGTAAGCGCTTAACGCTCTAATTAGAAGCACTTCTTTCCACTTCAGCCCAGCAATAATAATTAAGCTATTAAAATAGTCATTTTTGATTTCTCTACTGAATACTTTTGTAAGCGTCACCTCGAACTGCTCTTTTAGAGTGATATTATTTATTAATTCATCGACTCTTGATAGCACAAAATGGTGTATCCACATTCCATCATTAATTTCTATGTAATAACTATTATGAGATAGGATCTTTGTTCCCAAATTCTTAGTAATTTTTAATATTTTCGATAATTCAAGTCCCCCGTTGCTTGGAGTGTAAACCTTTAATTGATAATTAAGATTATCATGAGTAAGCCTTAGATCAACCTCACTTATTCCTTTCCTTCTTACTGTTTCCAATTTCTTCATATCATAATATGCACTGTGAGGTTCAAAACTCTCCTGATAGCTTATTGGAAATGCTTTGCAGTAACGGATGAATATATCTTCGACAGTATTGAAAGTGCTATATAGATTATCTATAAAACGATCTTCCCACTTTTCTGTGATGTTTCTTAATTTGTTTTCGATGTGCAAAATTTTATCGTCAAGGACACTAACATTTTTAGTCTTTAGGACTACATGTAATTTCATTAAATCATATTCATTGATAATGTGGTTGTTGTAAATATCTGAACTTTCCGCACTTGTCTCATTTTTCAATATATCACGTATTTTGAACATTAACCTGGCACTAGCATATCGCATTGGTATTAGTATTATACAACTAATAAAATTTCCTACTTTTCTTAAAAAGAGTTTAACTCTTGGCCTAATTGCAAGGGACATAATTGAAGTACAAATCTTAAATAACTCGTCTTCATTTAACTGGAATAATTCATCACAAGAGAATGCTTGTAAAATAGAAACTAAAGCCTTATTATTGTGCCCACCAGGCACAAATCCTGTTTTTTTCTCTATTGCTTTGACTTTACTTTTTACTATCGGAATAATGCGAATGTCTTGAACCTCTGCTACTGAAGTAAATAACCCAAAAAAATATCGCTCTTTTACCGCGTTACCATGATCATCTAATTCTTTCATTCCTATACAATTCATGTATGTACGTCGATGAACTATTGAGATCAGATCTGACCTTACTATGTACAAATTCAAATTCTCAGAAGAAACAGAAGAACTTTGATATTCTTTGCTTGCTCTCATTAAACCAAGATTTTTCTCATCACTAGAAACAAGTTTGCCATCTTTATCAGCAATGCGCTCTTGGTAACCTAAAAATAAAAAATTATTATTTTGCAACCAATTTAGAAAATCTACAACTTGATTAGTAGTGTGTGACGATCGAATATGGACCTTGATACCTGTTGCCTGAACGACAGAACAAAGTTCATTTTTCACTTCGTCTATCTTCTGGAGCATCAGAAGCCAATCTTTTACAACACAATTAACCGCTTTCAGTGTTTTTCGTAGAGATTCTTTTATAGTGTTAACAAAACTATCACTTATACCCTTAATAATTACGTATATTACTGACTCCTTTACACCATTATTCTCTTCTAAATCGTAAATCTCATCAATCAGTCCACTTTTTCTTTTAATATTAATTATACTATTACTATAATAACATATAGTTAAATCGTGCGATTTAATAGTAGCAACAATAGAATCAACTAGAAAAGGCATGTCGTCACTCGTTA
			TTTTAACTACAGTAAAATTGCCTTTTATTCCTGGTATATCATTTATATTATTTATCTTCAATTTGCTTTTTTCTTTTTCCTTTTTGAGGATGAAGTTGTATGCGTCCTTTGCAATGTACAAAAGGAACCTATCATTAACCTTTAAATCACTATTGTAAATAAAACTATAAAAGTATTTTATAAATTCTTTAATTTTTTCTTTTTCTTTTTTGTTCTCTTGATTAATCAGCTTGAATAAAGATTCAGTGTCAACATTATTATCTATATGCATTTTTTTATGCAACACACAGCCACTTTAAACCTTTTTAATTAAGATTTCATTATTAAGAGCGTACACTATTAGCTCACTACCTTCTGTTACTTCTTCCGATAAAACTAGCTTGGCTAGATTATTTTGAATACATTCCTGTATTACTCTTTTTAGAGGTCTTGCTCCATATTCAGGGTCATAGCCAGTTTGTGCTATTAGTTCTTTAGCCTCCTGTGACAAACTTATACTTAGTTTAAGCTTAGCAAGCGTTTTTTGTAAATGAGAAAATTGAACATCTATTATTTGATAAATGTCGTCCTTGGTTAAACTATGGAATATAATAATTTCATCCAGTCTGTTTAAAAATTCTGGACGAAATGCTGACTTAACTATTTGCATTACTTCACTTTTTATAGAGTCAGCAACTCCCTTTAGCATTATCTCAGCGCCAAGGTTAGAAGTTAAAATTAGTATAGTATTGCGAAAATCAATCAATTTGCCATGGCTATCGGTTAGCCTACCTTCATCTAAAACCTGTAACAATAGGTTAAATATGTCAGGATTTGCCTTCTCTATTTCATCAAATAGAATTACTTGATATGGTCTTCTTCTTACTGCTTCGGTCAATCTTCCGCCTTGTTCATAGCCAACGTATCCTGGAGGTGCACCAATTAGCTTCGAGATGGAGTGTTTTTCCATATACTCAGACATATCAAAGCGCAGGGGTGTTCCTTGGTTGTCAAATAAGAACTCAGCAAGAACTTTCGCTAGTTCAGTTTTTCCAACTCCGGTTGGGCCCAAAAATAAAAATGAACCAAAGGGACGATTAGTATCCTGTACGCCAGAGCGAGAGCGCCTAACCGCATTACTTATTGCTTCTATTGCATCTTTTTGTCCTACCACCCTTTTCCCTATTTCATTTTCCATGCTAAGAAGCTTTTCTTTTTCACTGTGCATCATACTATCAACTGGAATACCTGTCCATTTCGAAACAATATTTGCAATGTCGTTCTCAGCAACTTCTTTTTTTAGGAAACTATCAGTAACTTTCTCCTGATCTTTCAACTCATTTTCAAGCTGAGGAATTATACCATACATCAACTCCCCTGCTCTCCCTAAATTTCCACTGCGCTGAGCCAATTCTAACTCTTTTCTAGCGCTATCTAATTTTCCAGCTGTCTCTTGTATTCTAGCTATTTTACTCTTCTCCATCTGCCATTTGCTGTTCAAATCAGCAAATTTACTGTTTAGGTTTTCAATTTCTTCATTTATCTTCTTTAAACGCTGCTTAGAGTTTTCATCGTGTTCTCTTTTTAGAGCTTCTGACTCAATTTTCGACTGTATTATTTTCCTCTCAAGTTCGTCAATTACTTCAGGCTTGCTATCCATTTCAATTCTTACTCTGCTTGCTGCTTCATCAATTAAGTCGATCGCCTTATCAGGTAAAAACCTGTCTGTTATATATCTATTGGACAACGTTGCAGCAGCAATTATTGCACCATCTGTGATTCTTATACCATGATGCACTTCATACTTTTCTTTTAGACCTCTGAGTATTGAAATAGTATTAGCTTCAGTTGGTTGAGAGATAAACACAGGCTGGAAACGTCTTGCAAGTGCAGGATCTTTCTCTATATGCTCACGATACTCATCTAACGTTGTAGCTCCTATACAGCGAATTTCTCCACGTGCAAGAGCAGGCTTCAGTAAATTTGAAGCATCCATTGCACCACTTGTTGCTCCTGCTCCG
			GCTAAAGTATGAAGCTCATCTATAAACAAAATAACTTTCTCATCCGTTTTCAAAAGCTCATTAATAACTGCTTTTAGTCTTTCTTCAAACTCTCCTCTAAACTTTGTTCCAGCAATTAATGCGCCAAGATCTAATGCTAAGACCTTTGCATCGCGTAAACCAAGTGGCACATCGTTTGTAACAATTCTGTTTGCTAGTCCCTCAACTATCGCAGTTTTCCCAACACCAGGCTCACCTATTAGCACTGGATTATTCTTTGTTCGCCTAAGCGATACCTGTATAGTTCTTCTAATTTCATCATCACGACCAATTACAGGATCAAGCTTGCCTTGCATAGCAAGCTCTGTAACATCCTTTGTATATTTCTTTGCTACAGTCAACTTTCCCCTTATTCTTGGCGCGCCCGTACTGTTATCTCTCCTTGTTTCTGTAATAACTGAGTTCAATTTCTGCTGTGTAACACCGTTTTCTGTTAGAATTTTACCCACAGTATCACTCCTCTGTGCAGCTAAGCTCTGCAGTAATTGCTCAACAGTAACAAATGTATCTTTATTCCTCCTAGCAATACTTACTGAATCCTCAAAAACTCTTGCCATTTCTCTTGAAAGTTGAAGGCCACTGCTTCCTGGACCTTCAACTACTGGAAACTTTTTTAGTGCACTATTTGTAGCATCAGAAATACTTTGTACATCCCCACCACAAGCTACTATTAAATCCTGAACTAAATCTGATTCATCTTCAAGCATTGCTTTTAGTAGATGCTCAGGCATAAAAACTTGATGTCCAGCTCCCAACGCTTTCATTTGAGCACTTTGGATTAAGCTCTTTGCTTTTTCGGTAAATTTATTCAAATCCATAATATAAGTTTAGCTAACATTTGCTAATATATATATAGTAACTCCTTCCTTAATTTTAAACTGAAAACAGCTAACTAGGTAAAAATTTATCCTAATGTACACAACTTAAACTTTATACGTATAATACTACTACTAAACTCCTGGAAATCATATAAAACCCAAGATTAATATTATATGTTGTGGCTAAAGCTCGTCAAGTATTTTCTATGTTGGAAAATAATAAGCTTTGAGCTTACTAAAACTTTCTTCAGCATGATATGATGACCTGGTTAATGGACTTGATGCAACCATTAGAAATCCTTTAGAATAAGCAATATATTTATAATGCTCAAATTCTTCTGGGGTAATATATCTATCAACTTTTACATGTTTTGGAGTTGGCTGCAGGTATTGACCTATTGTTATAAAATCAACTTCAGCATTTCGTAAATCATCCATGACCTGAAGTACCTCTTCTTTTGTTTCTCCAAGACCAACCATGAGCCCTGATTTTGTGAAAAGTTTAGGATTAGTCTGCTTTACCGTTTTCAACAAATACAATGAATGAAAATAACGTGCCCTTGGCCTTATCTTTGCATATAACCTTGGCACTGTTTCAATATTGTGGTTATAGACATCAGGTGATGCAACAGCAATTGCTTCAAATGCACCTTTTTTATTTAAAAAATCGGGAGTTAAAATTTCTATTGTTGTTTCTGGAGTAATCTTTCTAATTTCTTCTATACACTTTACGAATTGACTTACGCCACCATCTAATAAATCATCACGGTCAACGGAGGTAATGACAACATATTTCAAGTTTAATTTTTTTATTGCCCTTGCTAAATTTTCTGGTTCGTGAGGGTCTAATTTATCAGGGGTACCAGTTGCAACGTTACAAAACGCACAAGCACGAGTGCAAACAGAACCAAGAATCATCATAGCAGCGTGACGTTTGTTCCAGCATTCACCAATGTTTGGGCAAGCGGCTTTCTCGCACACTGTATGTAAGTTATACTGTTTAACAGTGTTTAAGATTTCATTAAATATTTTACTAGCTGGAGCTTTTGTCCTGAGCCATGGAGGCTTACTATGCATCTGAAGTGGCTAATTTTACCTCTTGCCTTGCTAAAACTTTTTTTAACCTTCTTTTTATTTTCTGTG
			CTTTCTCACTTAGCTTAATTGTTTTTGTGTTGAGCAAAAAAGCATCAAGGCCGCCTTTATAATCTATAGTCCTTAAAGTTCTCGCCGCCACACGAAACTTAAATTTCTTATTTAAGATGTTGCTCATCAACGTAACACTATGCAAATTTAAGAGAAAGGTGCGTTTTGTTTTACGGTTTGAATGTGATACCTTATTACCAAAAGACTTCCTTCTGTTTGTTAGTTCGCAAACTCTACTCACTTTGATATACCAAGTTATTCTATGTGCCATAGATTATCTTATATGTTGAAATAATCAACACTTTCCTGCTTAATTTTTATACTATATACTGCTTTGTAGCCAAAGAATATTGTGATTCTCTCTATTATAAGAGAGATCATATGTTGAATTTCCAGTGCCTTACTACCATTTGCTACTGTGAGATGTAACACACCTGTATTTATATTTTGTGCATAGGAAATCTTTCTTGGCTTTGTACACTCTGCTATTTCTGCTCCAACTATGTTCCTCCAGTTTAAAATAAGACATATTTCATTTTTGCTCATCTTGCCCTTCATGCATTTTAATGTATAACTTTCTACTATAGATCTTAATTTCCTTGGACCACTTTGTCTAAGCATCTTTTTACTACAAACTAAATTCCTTCCTATAGTTACAATATAGTAGTAATGAATATTATTCACAAGCCTCAGTGATCGCGTCAATAATAAAACTAGTCCATCACGGTAAGTTTAATAGAATCAACCTCGTTGAATAAACTACTACCTTAGAATCAAGTGTGATAGGATGACTTATTTAAGGTAGATCACGTACAATATATTTAAGCTTTTCTATTAAATCACCTTCATCATTTACTAACTTTATTTAAATTGTTTGTGTAGAACTGAAAAAATTGTTATAAAATAACCAGTAAGTAAATTAGTTATCAATAATATTAAAAAGGTATTCCTTAATCCAAAGATTATATAAATATAGTAGTAAAATATTTTGTACTATAAAATAGCTTTTTATTATCCTTTCGTCTTACAATAGGTTAAAAATCTTGCATTATAGTGGTGTGCTGGAATGCAGCTTTACTCCTTGTCTTCATACCGTAAAAGATAATATTTTATGAAAAGTCTATGCTGATACAGAATCTGTCAGGCATATTACAATCATTCCATTTACTAAACTTGTTATGCTATGCTGCCACTCTCATTTCATAATTGATTAACTTTTCTGCTTCTAATTAGAATTAGTTTAATCATTACTACCGGAGTGAATTTTTTCCTCTCGTTGTTATTCAACACTTTATACTAAAATCCAGGAATTTTACTTATAAGTAAGCACACTGAGCTGCTGCTAAATATAAAAGCAGCTTTTTATACTATACTAAGAGAAATTTTTTTGACAAGCTTGCACAGCAAACTGACTACTAGTGTTAGCTACTTGCACGATATCCTGCTGGTAGGTTCAAATCACAATGTTTGTATAGCTATGGATTACATGTTAAAATGGTAAACAAGATCATTTAATAGTAGCTGCCATTTCTATTTGTAAGATCTCTCCTCAATCCAAGCTGCTTGAATAGCTTCAAGTATTTTTTCATTGCAGCGTTTTTCATCATCATCAAACTTTTCTAAACCTAAGACTTTTTTCTTAAGCTCAGTAAATCTGATATTAATTATGTCCTCGTTTGGAAATTTTTTTTCTAAAGCTTCTACGATGCTTTCTATATTGAGCCATTTCATATTTCTTGTATCTTTTCATAAACTAAACTGGTGCCCATGGGGAGACTTGAACTCCCAAGGCCGCAAAACCCACGGATTTTAAGTCCGCTGCGTCTACCAATTCCGCCACACAGGCCCTTTTATTTTACCTAGAGTAAAATTCTACTACTAAATTAACTTCCATATCTGCTGAGTAAGGAACTTCAGAATACTGAGGTACTCTTAAATACTTTACTGAATGCTCTTTACTATTTATTTCTAAATAACCTGGAGCTTTGCGTTCTTGTTTT
			TCTATGGTCTCTATTACTACAGGGATTTTTACTGCGCTTTCTCTTATTTTCACTATATCACCAGGTTTTACTCGATAACTTGATATGTTAACCACTCTATCATTAACTGTAACATGCTTATGAGATATAAGTTGCTTTGCTGAGTAAATTGTTGGCACAAGACCAGAATGATATAAAACAGCACTTAACCTTGATTCTAAGATACCAATAAAATTATCAGCTGTATAACCTTTTCTGTTATAAGCATCTAAAAATATACGCCTGAGTTGTTTACTTGAAATTGCATAATAAAACTTAAATTTCTTATGTGCAGCAAACTGCTTACCAAAATCAGATAACCTTTTGAACCCAAGAATACCATGTTGTCCTGGAGGATATTTCCTTTTGTTTACTTGGTCTTTTACCCTACCCCATAAATTCATGCCAAGCCTACGGCTGATTCTATACTTTCTACTAACAACAGTTGTCATATCAAAATTTTAACAATATAACTCTAGATTATTAAAGATTTTAGTATTAAGTGTCAACTTGTTTTTGCTAATATAGTATATTACACTTTACTTTTAAGTTCTCTTATCTATCGACATATGAATTATCTACTTTTGAAATCTATGGCAAATGCCATCCGCTTTTTGTCAATTGATGCAGTACAAAAAGCGAACTCTGGGCACTTAGGTATGCCACTTGGCATGGCAGATATTGCAACTATCTTATTTACCAAATACTTCAATCACAACTCTGATGATTCTAAATGGTTCAATAGAGACCGTTTTGTTTTATCAAATGGTCATGGTTCAATGTTACT------------------------------------------------------------------------------------------------------------------------------------------------------------------------------------------AAAGCAGTTTGGAATTAATCACTACACTTATGTAGTGTTAGGAGATGGCTGTCTCATGGAAGGAATAAGTCACGAAGCAGCATCACTTGCTGGGCATCTTAAATTGAATAAGTTGATAGCCTTTTTTGATGATAATGATATCACCATAGATGGTGCTACTAGCATCTCTTGTTCTGATGATGTAGAAAAGCGTTTTTTAGCATATGGATGGAACGTTAATAAAATTGATGGGCATGATTTCGACTCTATATCGCTCGCAATTGAGCAAGCACAAAGGTCTAATAAACCTACATTAATTTGTTGCAAAACTATCATTGGGAAATTTTCAAGCTGTGCTGGCACAGCTTCCGCTCACAGTGGTGCTTTTACAGAGAAAGATGTAAAGCAAATAAGAGAAAAATTAAATTGGAACTATGAACCGTTTTATGTTCCAGAAGATATAAAAAATGCTTGGATGAAGGCAGTTAAGAGAGCAAAGCAAGACTATAATTCAGTGTTATTTAAGCGTATGGATAGTGAAGAAAAAAAAGAATGGATTCCAGTATATGATACTGGAACGACAAGATATCATGCAGAACTTCAAAGACGGCTAGATAAACGTTTACCAGATAATATTAACAGTGATTTAGCAAACTTAAAGAAACAAATACATGAAAGAATGCCAAGTGAAGCTACACGATTTTCTTTCGGCAAGGTAATGGAATTTTTAACTAATTCTATGCCAGAATTAATTGGCGGGTCCGCTGATCTTACCGGGTCAAATTGTACTAAGTATGGGCATATGAAGATAATAGATAGAGATAATCGCAATGGTTCTTATCTTCATTATGGAGTAAGAGAGCATGCTATGGCAGCCTGTATGAATGGCATGGCTCTTCATGGTGGTATTATTCCTTATGGAGGCACTTTTTTGGTATTTTCTGACTATTATCGTCCCGCGATACGCCTTTCAGCTTTGATGAAACAGCAGATTATATATATAACAACTCACGATTCAATTGGAGTAGGA
			GAAGATGGTCCAACTCATCAACCGATAGAGCATTTATCCTCTTTTCGAGCTATACCGAATCTGTATCTTTTTAGGCCGGCTGATGCACTTGAGACTCTAGAATGCGTTAGTATTGCATTGGAAAAAAAAGAATCACCTACGTTGTTTGCACTTTCAAGGCAAAGTGTGAATTACACACGCAAATTCCACTTTGACATTGATCAATCCGCTAACTTATCAAAGCTTGGTGCATATATTTTATGTGAATACTTAGAAAAATTACAAGTAACGATATTTGCTACTGGATCTGAAGTTGAAATTGCAGTTGAAGCAAGGGAAAAATTACAGGGAAAAGGGATAGGTACAAGAGTTGTTTCTATGCCATGCTGGAGACTTTTTGATGAGCAAAGTGATGAATATAAAAAGACAATATTAGGTAATGACAGCATTAAAGTTGCAATTGAAGCTGGAAGTGAAGTTGGTTGGCACAAATATATAGGTTCAAACGGTATATTTGTTGGCATGGAGAGCTTTGGAGAATCGGCGCCTTATAAAGTACTTTACAAATATTTTAACATTAATGCTGATTATGTAGTAAAATGTGTGTGTGAGAAACTGGTTTATGTTGAGTAAGCTTATATAACTATATGAAACCCTATTCTTTTTTACTGTGTTAGTATGTGATGTACAACTGTATAGATATTATGATTTGAGAATAGGAGAGCAGAACTGCCTAACAAATTTCACTAGCCTCTTTGGTATAGAGTATCGAAGATGCTCATTTATCTTTATTCTGTGCAGATTAAATAGCAGAAAAATTTAGCGTATTTGGTGCACCATATGCACCGTATATCTTTAAAAGCTTCTGTGTCTTTTGTTTATACAAGTTGAAATGTGCTTATGAAATGTTCAAGACGTCAAAAAAATCTATATTATTAAGATAAGCAGTGAGTAATTAGCTGTTTGGAATTTCTTTTGCCTTTCTTCTTTGCTTGTAAATTTTTTAAAGATAGTTTAAGAGCAATATAGTATTACAAAAAGCACCAATATGTTAAAATGTACACTCTTTTTCCAAGTTATATAAGAAAAGTCTATTGCTTAATAATAATGCATCTTTTTGTTCCTGTTAAATCATACACATATTCTTGCAAAAATAATCCATATGAAGGAATTATTTTATCAATGTCACTTTGATCTTCACCTACTTCTAATATCACAAACCCATTTTTCTTAAGGCATTTTCTCAATATTGGAAAAATACTTAAGTAACAGTTTAAGCCATCAATACCACCATCAAGGGCTATTCTCGGTTCTTTTTGTACTTCGGCTTGCAGATCTTTCAACTTATTTCTTTTGATATATGGAGGATTACTAATTATAAGATCAAATAAGCCTCTGCACTCTGTCCATGAACTTGGAAGTATTTTAGCTCTGTCAAGTAAATTATGACTTTTTACATTCCGGCAAGCAACTCTGTATGCTTTTAAACTCTTCTCAAAACCAACACCAACGGCATATTCATATTCACTAAGTAAGGATATTAGTAAGCAACCTGTACCTGTGCCAAAATCTGCAATTTTTAATCTCTGCTTTTTGTTTGGATAGCATTTTAACACTGCTAAAATTATTGTCTCACTGTCTGGTCTTGGATCCAAAACATGCTGATTGACTATAAAATTTTTACTCCAGAATTCACGTTTACCTATTATTTGTGATATTGGATACCTTTTCGCTCTTTTTTTTGTTAATTTCCAAAATAACTTTTCCTTCTCCATCGGTACTTGATCGGTACGGTTCATAATTATGTATGATCTCTCTACTTCAAGAACATGCTGCATTATGATCTCACAATCCAGACATGGTGATTCAACTTTATGTGACGATAACAGTTTTGATCCTTCTTGAATTAAAGTGCTGATCGTTTTCATTGTTCTAAAAGTTTGACCTTTTTAATTGTATGTGAACGTTATGATTTAAGTCCGATAGGGAAAACATTACATTTTTTGCTTATCATCTTCAGG
			TAACTAATACTAGGGCCTAATTTTTATTACATAATTCTATTAAAAACAGTACACCAATTTGCAATTAAGTTTTCTAGATCTCAAATGCCAGTGCCACTTGAATGACAGCTTGGTAGATATACATAAGTGCAAAGCCTAAGTTAGAGTAACTGTACTAAATTTTAGTGTCAAAGAAATTATAGCCTGATCTACTTCAGTTTCACCGTCAGTTTGTGAAGTTTTTCTTAGTTCTATTAAAGGATTCTCTATTTTTCTCAGCTGAGAGTGCCTAAATTGTTATGTATGTTTTGTTTGGTAAAGCTGAATCAAAATTTTTATTAACCTATCTTGCTCCGTATATTACTTACTAATTTCTTAAATCCTTCTACATTGCATAACTGCTTAATTTCGTGTAGCATACTTTCGAATATTTTTTTATTTAAGATAAGTTTTGACGAATTTTTCTGATGTCCAGCAATCTTTTACTGATATATAAGTTTAATTATTTTTTAGTATGCGCTATCCCTAAATGAATATTCACTTTTTTCTTATGCAAGAACTCTGAAAGTTTTTACAATTAAGGGCTGCCTAAACATATTTTTTATGTCATTTAATTATACTAGCATTAACTTACCTATTTTCCTCAAGTTTTTCTTCCGTTATTCTTTTTTTCGATTGCATTCTTGGATTTATCTTATCACATAAATTTCCATATTCTTTATATAAGGTACTATTGGTTGCAATACTTCTTTTTCTCTATACCTTTGTCGTAAAAACTCTTTAACTCATTACTTTGATAGTACTGCTGTAACGTTGTCTCTTTTACCATATAATTTAGAATACGTTTCGTTGAACGAATTATCATGGTTTAATAGGAAGTCTTTAATTGGTTCTTTTCTTTTTACCTAAAACGATTTCTCTAATATTCTAATACATTTCAACATTATTGCAAAAAGTTGAGCTCAACTAACTTAAATAGATAAAGAGGCTATCCTTAACTTCTATAAAAATTTCTAATTGTTTTTACTATTGATTGTCTATTATCAGTAAGTCTTTTTAGTTTTACTCTCTTCATTTTAATCTTTTCTTGAGTTTCTTTCACATTTTTTGAAAACTTTCTGGTTTGCTTTTTTGCTACTGAGAGTTTATGAAAGGCTTTTTTATGTTAACCTTTTTGAAAACACCAATAGCTTCTTTAATCGTTTTTTATCTATTTATTGCCTTGGTTCTTATTCAGCACTAGATTATTAGGTACTTAACTTCCGTGAAAACATTACCATAAACACTTCTAGTAACATTATAAATAATATATTTTACAATTTACTTAGTTACATATAATTTATTTTCTTTGCAAGTCAATCAGCAAATAGTCGCTAAATCTCTTTATTAATAATTTACTTTTCTTATATTTGAAATCTTCTTACTTTTAAAATCCCAAAACAGTATAGAGATTTTTTTAAATCAATTACTGACTTGTTATTACTGTTCTATTTTATTATTTTTACTAATATAAAGATTTGCTAATCTTGATTGTACCTATGATATTACTTCAACACCAGTCCTAAAGAATAAAAGTGTAAAACTTAATATTTAATTTTTACTTACTGTTACCGTGATTGATACAGTAAAGTATGGAAGCATCATGCTAGTTTTATTTTTATATTAAAACTTTAACTTTCAACTTATTATTAGTAATATCATTGTATAAATATCTATAACTTATGTCTGAGCTTGGAAACATATTGCTACTAGCAGCTTGCTTATTATCATTAATATATTTATTTTTACCGCTTAGTTCTTACCGATTTATTACTATTGCTGTATTTTTCTGTGTATCAGCGTCAATGGCTATTTTGATTTACTGCCACATTACAAACGATTTCTCACTTGAAAATGTATATTACCACTCTCATACAACAAAGCCTTTGATCTATAAAATCTGTGGTGTTTGGGGGAATAAGGAAGGGTCAATGCTGCTTTGGACCTTAGTTCTTACCTTTTACCTGTTTCTGATGGGTACT
			TTCATTGATAATAGCAGTGAATTGAAGAGGGTGTCCTTAATTACTCAAAGCTTGATTTGCTTCTGTTTTTTGTTGTTTACTTTACTTGAATTTAATCCTTTTGTTAAAATGACAAGTATTGAACCGGATGGCCTTGGTTTTAATCCGATATTGCAGGATATCGGTCTTGCAATCCATCCACCGATATTATATTTGGGATATCTTGGGTTTAGTGTTCCCTTCTCGCTTTCTATAGCTGGGTTAATTGTAGACACTAAAGGAAACCTTTGGGCTAGGATTATCAGGCCTTGGGTACTTGTCTCTTGGTCATTGCTTACTTTTGGCATTAGCTTTGGCAGTTGGTGGGCATATCGTGAGCTTGGTTGGGGCGGGTTTTGGTTTTGGGACCCAGTAGAAAATGTTTCCTTGATGCCGTGGTTAATTGCAGTAGCACTGATACATTTGCTACTTGTAGTACAAAATTTTAATGTTTTAAGGAATTTTGCTACTTTGCTTGCACTTACAACTTTTACACTGAGTGTGGCTGGAACATTTTTAGTTCGCTCAGGAATACTTGCTTCAGTGCACACGTTTACAGATGATCCAAGGTATGGATTATATATATTAGCTTTACTTAGTGTAATTGTAATTAGCAGCTTAGTAATATTTGTAGTGTGTACGAGAAAAAAACATATATCTTTGTTGTCATTACAGTATTTAACACTGAAATCTAGAGAGAAAGAAAATATAAAACCTGGTGGTCAAGTTGATCAGATACCAGGGAGTAGAAGATTCTTTTCACGATTTACAATGATGTTAATAAACAATTTGTTGTTTATTACAGCATTTTTTATTGTTTTTGTTGGTACCTTATACCCTGTAATGCTCGAATATTTGACTGGTGAACTTATTTCAGTTGGAGCACCATATTACAATTCCTTATTTAACCCTATTGTGCTAGTCGTTCTAGTGCTCATTATGGTAGGACAATATTGTCGTTGGCAAGGAAATAGTTTATCATCAATACTCCGTGAATATAAATTCACATTTTGTAGTGCTGCAGCTATTTTACCATTTATTTTTCATATGAAGTTAATGATCATATTATCAATTACCATTTCTATAGCATTATTAGTCTTTATTTTGGAAGCATATAGTAAAAGAATCCGTTTATTTAAGATGGCACTGGGAGAATCAATTTTATTAGCAAAGAGAGTTTCCGGGTCTTACTATGCTATGATGCTCGCTCATGCTGGAGTAGCAATTCTAGTACTTGGTATAACCTGTTCAGTTGGTTGGCAAGAGAAAAAAGAGAACTACTTAAAAATAGGGGATAGCATAACAGTCAATAAATTTGAGGTCACTTTACGAAATATCGAATTAATAAGAGAGAAAAATTTCCAAGCAGTAAGAGGCACAATGGATATTAGGAATCTATTGAGTAACAGGGTGCTAGGTGAAGTAACTCCTGAATACAGATTTTATCTTGTGGAAGGTCAGAGGAATGCTGAAAGTAGCATTTATCACAATTTATTTTTTGATATTTACGTTATAATCGGCAAAATCAATAAGAATAAGAACAAGATTGCTACTAAAGTATATTACAAACCTGGAATGTCTACAATTTGGCTTGGATCTTTTCTCATTGCTTTTGGCTCGTTTTTCGCTGCTGTTTCTTCTTATAAACGAGCAAAGGTTATCTAGCAACAGGTTGTAGCTAGTACTACTGTATCTTGGAAAAGGTTATATTAAATTTAATTGAGAAATATAGGTATTTTATAAAAGCTTGCAATAGAAATTTTATACAGCTGATACCATAGAGATAGCTGTATTATGAATGTATAAAAAGTTATAGAAATTAGTATATTATGGTAAAGCCTTATGGCAGGATATAGTTTATTTATATAAAAAATAGTATTAGCAATATCAATGATGGTAATGATAAGAAACGTACTGATTCTATAAATTAGAAAATATAGCAAAAGATAAAACATTGGAGGCTAATGCGGAAATATATTCAG
			AAAAATTTGATAAACAAAATTAGAGTACCGAAACAGCAAGTACTAAAATATGACAAGGGTAGAAGACGTTTATCTATACGCTTTCTATATTAGAGTAAAAGTGTTTTATTCAATTGATATTGAAGATCTGCTTCTTGGACTAAAAATTCTAAGAGAAAACAGCTATTTTAATTAAAAGTAAGTACAAAGGAAGCATAATCTCATAGAAAAGTACACAAAGCAATTCTTGAACTAATCAAATTTATCTAAGCTGAAGAGAAAAGTAATGCAGAAGCAGCGAGAATAAAAATAACAGAGATCTTACTTAAAGCAGGATTTTCTGCTAATATTATTTATCAAGCAACTGACTTATTAGCCGATGAATAGGTAATTAAAGAGAAAAAAGTGTATGTAAGATCTTATGTATAAACTATAGGACAAAAGATAAGGAATAAGAAGTATGTTCAGGCAAATTTAGCAAGCAAGGCCAGAGTGTTATAACAGCAAATATCAAGATATAAAAAAGTTACCAATCTTTTGCGAATTGCAAATTAGATGCTATAGCAAAGAAACTATTAACGATAGTTGAAGTTATAATATTTAATGTAAAAGAAAATCGTTAAAAGTTGGAGATCGTAAAACAGAAAAAGAGCTATTAAGTTTAATAGAGCATGCGAGAGTGCAAAAAATTAGTAACCAAGACTCACAAAATGAATTAGATGTGTTGATATAGTTTTTTTATTCAAAAGAATGTAGATTCACAAAGAAAAGGTTAACAAAGTAAAAATTAAATTATTAGTGACTTACTCATATTAGGTATTTCTGTTGATATTATATTCTAAGTAACTATAGCTTATTAATTGATGAAATTATGTGATCTAAAAATTATATTACTTAACTGTAAAAAAAGTAAAGCTTAGTATAGTTTAATCACAAGATAAACTAGTAAATCTTTTGAAAAATATATAAAGTTAGAGTTTAAGTAAAGAGTATGGCAGTCAGACTCGTTTCAGGTAACTTCGATATCGAATTTAGCAAATACAGAAAGTTAACTATACTAATTAGTATTATTCTGGTTATTTTTTCAATATTTACTGTCATGTTACGTGGAGTGAATTTAGGCATAGATTTTACAGGAGGAATTTTGATAGAGATAAAGTCTTTAAATGAAGATCATGTTATTCTTAATGTATTAAAAGAAAACAGTTTTATGGTGCAGAGTTCAAAAGCAGGTGATAATTTAGTTATGCGCTTTAAAAAAGAAGGAAGTGAAGATAAAATCAAGAAGATAAAAAGTATACTAGAAGAAAAGCTAGGTAGTTCGATAAGCTATCGTAAAGTAGACTATGTTGGTCCACAAATAGGCTCATCACAGGTGTTTGAAGGAATATTATCAATGTTAGTTGCAATTGTTGGAATATTTTTTTACGTCTGGCTTAGATTTAACTGGCAATGTGGGTTTGGTGGAATAATAGCACTTGTTCATGACATAATTTTAACTGTTGGTTTTATTAGCCTGACTGGCATTGAGTTTAATACTTCATCAATCGCAGCTCTTCTTACTATAATTGGTTATTCAATCAATAATTCAGTAATTATGTATGATCGAATTCGAGAATATCAAAAAAATGGTGAAGAGAGGAATATAAGTAAAATAGTAGATGCAAGTATTAACGCTACATTATTTCGTACTGTTTTAACCTCAGGTACAACTTTACTTGCTGCTCTTCCTTTGATGTTGATTTGTACAGGTATAGTCAGAGACTTCAGCTTGATCATCTTCTTTGGTATTTTAATTGGCACTTGCTCTGCAATATTTATTTCTGCTCCTATATTAACCTGCAGAGTTTTAATAAGGAGATTCACAATATAATATGTATAATATTAGCTTATTCTCTCTTACAGAGAAACAAAAATACCTCAAAATCCTATTTTCACTTAAGATACTTAAACCATTTTAGCTCTTACTTGACCTTTTACAGCTTCATGCATTTTTAAATTTTGAATATTTTGTAAGTTAA
			GGTAAGCATAAGTGTATTTTTTTAGATAGAACAATTTATTTTGAATCTTTTCTTTATATGGTGAAAAAGTACTGAGAAATCTATTTTTTAATCTACTCCTTTATAAATAGGAGCATTCTAGTGATAACTATTATTAGTAGTTAAATAAATGGGTTTTTTACTGTGTTTATATTGTTAAAATGTGAAGCTATTATAATAGATAGTAATAAAAGATTAGTGTTAAAAGTTATTATTAAAAATAGGCAAACTTTATTGTTTCAGTACAACATTTAATATACACTTTAAGGAAGTATATTTAGCTCAAATTTATGTCAGAAGCAAGAAATCTAATTTTGGCAGCTATCCTTTCTGTATCAATTATAGTATCGTGGTGTGTTATTTACGATAATTTTCTTAATGTAGACCAAAATAACCAATCAATTGAAAATATTGAACATATAGAATCTTTTAATGATCTTGCTTCTATGATACACCAAAATCGTTCCGAAATTATTAATTCTACTCAAGGACAAAGGATTAACCTAACCAATAATATGGTTAAAGGGTCGGTTTCCTTAAAAGGTGTCAGGTTTGATGACTTAATCTTAACCAATTACTACTTAGAACTAAATTCTCCTTCTTCACAGGTGGTATTGCTGTCACCTGCAGAATCAAAAGATGTATATTTTGCAGAATTTGGTTGGCTCGATCCAAGTGGCAAAATTAAAATTCCAGATTCTAAAACAATTTGGCAAACTGATAAAGCTGAACTAACTAATCGGAAAATAGTTAATTTGTTTTGGGATAATAAAAATGGCATCATATTCAGAACAAAAGTTAGCCTTGATGACAGCTACATGTTTAAGATTGAGCAAATTGTTGAAAATAATACAAAGGACAATGTAATCTTAGTTCCTTATGGTAAAATTAATCGTAAACGTGATAATATTAACGAATCTTATTGGATATCGCATGAAGGAGTACTAGGTACGTTTGATAATAAGCTAGAGGAATGGACATATAAGGATATTGCCAAGAAACGTTTAATAAAAACAAGTACAAGTGAAAAAAGTTGGTTTGGTTTTGCTGATAAATATTGGCTTACAGCCATTATACCTGAGAAACCTGACAAAATAAACGTTAGCATCAAACATATAAATGTTAATAACATTGATAAATTTCAAGTAGATTTTGTCAAGCCTTACAAGAGCATATTTCCTGGTACAAGTGTTTCTAATGTAAATTATTTTTTTGCTGGAGCAAAAAAATTGAATCTATTAGATTATTATAAAAGTGCTCTCAATATACCTTTGTTTGACAAAGCTGTAGATTTTGGTGTCCTTTACTTCGTAACCAAGCCAGTATTTTTACTGCTTGAATATTTTAACTTAATCTTAAAAAATTTTGGCTTAGCAATATTGGTGCTAACCTTAGTAATAAAACTTTTGATGCTTCCTTTGTCTAACAGGTCATATGTTTCAATGTTTAAAATAAGAAGTCTGCAGCCTGAAGTGAATCGCATAAAAGAATTATATAAAAACGATAGTTTAAAGCAGCATAAAGAGGTAGTTGCACTGTTCAAAAAAAACAACGTTAACCCAATGTCAAGCATTCTTCCTATAATAGTACAAATACCAGTATTTTTTGCTCTGTACAAAGTATTATTTGTTACCATAGAGATGAGGCATGCTCCTTTTTATTTATGGATCAAGGACCTTTCAGCTCCTGATCCGACAAACATCTTCACACTATTCGGATTGTTTAATTACAATTTTCCTGTTTCTATAGGAATTTTACCAGTAATTTTAGGCATTACTATGGTAGTTCAGCAAAAAATCAGTGAAAAAGATCAGAATAATAAAGATGACATTCAAGTAAATATCGTGAGGTTTTTACCTTATATCTCCATCTTTATTTTTTCTTCTTTTCCTACAGGCTTAGTAATATATTGGATATTTAGCAACATTATAACTTTAATTCAACAATCTTTAATGAAATTCTTCTTAACGAGAAAAGTGGGT
			GTAAATATTGAAAATACTAATAGTTAATTCAGTTTATTATGATAAAATAGCAGATTTTTTGCTTAAAGGTACGACTGATAAGTTGAAAGATGGTAATACTAGTTATGACCTAGTTAAGGTTCTTGGTGTATTTGAAATGCCGGCTGCAATTCTTTTTGCGGTCAAAAATAGGCATATTAATATGAAGGTTATTTAGTTTTTGGATACGTAATTTGTGATGAAACTGATTATTATCAATACCTTTGTAAAGGAGAAATCGGAGGATGAAATGGAGTTATTATTATGTATTATGCAGTACCTTTTGGCATGGGCATAATTACTGTTGATAGCAAAGATAAAGCTTTAGTAAGAACTGGTAAAAACAAAAAGAATATAGGTGATTATGCAACCTTGACTGTTTTGTATATGATAGATTTATACAAAAAGTTAAGCTAATGGAGGAAAGGCTTGTAGAAAGAAAGTGGTGTATGAAGAGAAGTACAGCGAGATTTTTTACTATACAAATTGCTTACTCAAATATTTTTATAGACTACGACAAAAGTACCTTTAAGCTAGAAAACTGTGAGCTTAGGAGCTATGTAAATAAGTTAGTAGATATATTTGAATGTAAAGAGTTTGATTATCAATTTTTAGAAGAGCTATCATATAAAGTTATAAGAAACAGTGAAGAGTATGATAAAATAATAGAACTTTATTTACACCCAAGCTGGTCTATTGCGCGGTTGAATCTCATAAGCTTATCTATTTTGCGTGTTGCAATATGTGAGTTAACTAATTGTGATACGCCGGCTCCAGTTGTTATTAATGAATATACTAATATCGCATCTGATTTGCTTAATAAATCAAGCGAAATTGGTTTCATTAATGGATTATTAGATAAAGCGAAAGATGCAGTTAAGCTAAATAAGTGTTCTTAATAATTCTCTTAACGGTATTAGCATGGAAGAATAAAAGAAGTTAGTGAAAAAGGTCTTTTATCTTCTTTAAGATCTATGGTAGACTGACAAAGATTATTAACTATAGTATAATAAATGATAAAAGACGAAAAGTCGAAAACAATTTTTGAGGTAGAAGGAATAGTGACTGTCTTATTACCTGCGGCAGAATTTAGAGTAAAGTTAGATAATGAACATGAAATCATCTGTCATGTGTCAGGAAGAGTAAGAAGAAGCAAAATACGCATTGTTATCGGAGATAGGGTGCTAGTTGAAATGAGTATTTACGATAGGAATGCAAAGAAAGGTCGGATAATTAGAAGGCTTAAAGGTATAAGTGAAAGAACTATCTCTAAATAGTCTTATTCTTGCCTCATCATCAGAAGGGCGAATAGCTTTACTAAAACAAATAAATATTAAACCAGGCTTAATTTTGTCAGCAGATATAGACAAAACTCCTTCGAAGAAAGAACTTCCAAGAGATTATTCAATCCGCATGGCAAAAAGTAAAGCTGAAAAGATACAAAGTTTAAATCCAAGTTATTTTGTGCTTGGTGTTGATACGGTTGTTGCCTGTGGCAGGAGAATATTGCTCAAAGCCGAAAACGTTGAACAAGCAGAAAAATACATTCGTTTATTGTCGGGAAGAAGACACAGAGTATATACCAGTGTGTGTTTATTAACCCCTAATCGATTTAAACAGCATATTAGAACTGTAGTTACAATAGTGAAATTTAAACGTCTCAGTGTACAAGAAATTAAATTTTATTTAGCATCAGAAGAGTGGAAAAATAAAGTAGGAGGGTGCAATATACAAGGCCTTGCTGAAATGTTCGTATTGTTTTTACGTGGCTCATACTCTTCTGTTATAGGGCTACCATTACATGAAACTTATTGTTTACTAAGTAATTATTTTAACCTCAACTTATATTGATACACTTTTATCTTTTTCTTGTTGCTGCTTGAGACGTTTAATCCAAGGCAATCTGGTTTACAATTCTATGCATAATCACTACTATCAGCATTTTCTACTATACGTTTTACCACTGTGATTTTTATATCTTT
			TCCACGTTCTCCTGATAATTTGCCTTTCTTTTGAAGACTTAACCTTTCTTTCTTCCTCAAGCTTGTTAGTTAAATATTCATGGTCTACTTGAGATTATACATGATTGATTATTGTGGATTGGAAATGAATAGCTTGGATTTACTTTGTCAGCATTTCTTCTTTTTTCCTTCTATTTTTTAAATGCTTTACTTATTTTTTGAAGATTCTTCTCTTTTTTCTCAAATTCTTTATTTCTTTTATAAGAACTTTTCTATAATTGAGCTTTATTATTTTGCCTAATATCTACATTTTCCTCGGTAGTAACGAAGATATCGATTCTACTACTATCGCTATAGAAGGCACACTATGTGCGTGCGCTTTTCTACACCTAAATCATTTCTACTGTTTGGTGTTGAAGCAGAAATATTAATAGTTGATCTGCCGTTTTTTATATTTGTTAAACTGTCATTTTGTCGCTTTTTTTGATTGATGCTTTCCTATTACTAACATCAACATGCCGTAAATCATTTTTTATTAAAATTTTTAATATTTTGCCATAAACCTTTCCTTTCTCCTAATTTTCGGAGCTCAGGTGTTAAATTTTTTTGCTTATTTCTTTATTCACCTCTGAGTGAACTAGTTCTTAGGTAGCTATGGTAGAGGAGTTTCTTTTTTCTGAGAGTTTTTTCCGTCACTTAAATCATTTTCACTAATAGACTGTAATCTAGTGGTCTGAAAACCTAAACCTTCAGTCTCGAGCAGCTTGAACAATACTAACACAGTTATTATTTATATTATTTCTATAAAAGCTTTAGATGATTGTCTACTGTCTTGTTTTATTTCATTTTGCTTTTCTTCATCTTTCTTGAATTGTATTTTATGTAAGAATAAACCACCTATTTTTAGATCTCTGTTTACCTTTGACTGCTACCTTTTAGTTCTTAGCTAGTATAATTATTACGGTAATTAGTTAAGTTTTTATAAAAGGATTGTGCTGCTTAGGTGGTGACTGCTGCATTTTAGTTATGCTTGTAATTTTAAATATCTGTTACTCATAGTAAATATTTCTGGGTTTCTGGAAGTTAGTTTGAGTATAGTAAGTATGTTAATAAACAATAAAGCAGCAATCGAAATATCAGCAATATCCCAAAGTAATTGAACTCTATTTATTGCACCAACCGGAATAATCACAGTAAAAATTACAATCCAGATTTTAATATATTTATCATTCATAGATACGTAGCGTATTGTTTGTTTTGAACAAAAAAACCAAGTAAAAATAGTAGTAAAAGCGAAACAAAACATTATGACCATGATTAAATAATCAATATAAGGCCAACTCATAGCTCTTTTAAAAGCAAATATACACATATTAGTACTCTCTAAATCAGTGACCCAAGAATCTGTAACAAGTAGTACCATTGCTGTAACAAACACTATAAATGCAACTATAAAAGGTGATATTATTGTAATCAGACTCTGTTCAATGATAAATTTATTGCTATTTTTTTTAGGAACAATTGAAGAATGTACAGTACCTTCAAGGCCAAGTCCTATATCTGTTGCAAAAATACCACGTAAAGTTCCTACTCGAATAATGGTTAACACTTCCAAAATTAAGCCTAGAGATAAACCAGAGTTGAAACTACTAGTTGTAAGGAAACTGCTTGTTATTAGTTTCAAAGAAGGGAGAATATTTTTGCTAAACTTAAATAATATAATACCACAAAGTGTGAGATAACTTACCGTCATTATCGGTATCATAGCCGATATAAAAATTTTGATTTTTTTTAAGTTAAAAGCTGCAACAGCAAAAAATATTATAGCTATTATGACCCCACCAACAACCATAGGAACATCTATTATGCTAAGCGGTATTGATAGAGAATTTACTTGAACAAGGTTACCAACAGTTATGGAAGTCATTATCATAATGGCTAGGAACATAGCTGTAGCTTTCTTAGAGTTAAATGCATCAGCCACACAAGATATAGGACCACCTATAAACTTTCCATTTTTT
			TTCTTTCTGGTCTTCATACTCAGATAACAAGTAACATATTTTATTACAGAAGTGATGACAATAATTATTGTCATCCATAAAATGGAGCCAGGTCCACCGGTTTTTAGAGCAACGGCAGTTCCTGAAATATTTCCTACTCCTAAATTTCCCCCTAAAGTTGTAAATAGGGCAGCTATAGAAGAAAACTTATTTTCTCTTCTTTTGATTCCAATGAGTGAAAGCGCGTATGGTAATCTAAATATTTGTAACCATTTTAGTCTAACCGATAAGTAAATACTGGTAATTAATATCAGTAATATTGTCAGCATTAATAAAACAAATTTTATTGTATCCATCTACAGGCTGAAAATAAGTGTTTTGAGTTGAGTATACAAACAAAAGTTAAAAACACCTAAAGCTATTTCTGTAAGAGTTCATGCAATTAACAAGCTTGTTTCTATCATCTTATGGCTTCTTTAGTATAAGCTAGACAACCCAGCGTGCTAGGGTGACGAGGAAGGAACGTTAGAATGATATCAATAGAGGTGCCTATTGTTTTTTTAAGGATTTAGGCTTTAATTAGCAAAATGAAAAATAAGACCAGCCTCTATACCATGTGTAGTCAATAATCCACTACCTGTACTTATATCTTCTTGTTTTTCAACTCCTATTAATGAAGCTTCTTTAACATTATCATCAAGTGTCGATTTTACTCCTGAGGTACCTGGCTTTACTTCTCCTAATAAATCTACTTTTAGCTTGTAGCCTTTGCCAAAGGTACCAAAATGTCTATATCCAACACGCATATTTACATCTTTGCTTATGCGATAATCAAGACCAGCTTTTAATTGATATGCAGGTCCTATTAATGTTTTCCCGAACATCTTCATTCTTGTTAAACCGGTTCCAGCTCCAATATAAGGGGAAAAGGAAAAACTGTTACTTTTTAAGTGATAGCAAGTATTTACCATTACAGATACATTTTCAATTTGGTCACTATCAGCTTTAGCAGCATACATATAAGTTTTTCTGTTTGCACCTTCTCCAATTCCTTTGAAGTATAATATACTCGTCCAGCTACCTTTTTGGCTAAAATTGCCTGCCTTTACAGAAGAATATATTCCTTCTAATTCAGTTCTATAGCTACTGTTACCTAATTTTCCTTCATAACCGAATGCTATACCTCCAGCAAAGGGTGGATTGTAGTCTTTTTTATACTCACTTAGTTTTTTATCTTTAATCTTATTGGAAATATACATCTTGTTTATAGTTATGTGTTTTCTAGGGTTATTCTCTATTTTTTTCACTTTCAGTAAACCTATGTTATTAAAAAATTGACCGTGGTATCTACTACTAAAGTAAAACCCTTCTGTTTTACTTGCAAAAGACTGTTGCGGTAACAATAAAGCAAATACTGTAACCGCTAATGTTTTTTTGTTACTCATTATTATTTCTCTATTTAAAATAGTTAATTTAATACTAATTAATTAAAAATAGCTTAATGTAGAAAACTTAATATAACTTATTTTTTGAGTCAGAAAATAGGTAAAGTTGGTTTTACTTCTCATTGTTTTTTAGCTTATCGCTAATATTTTCATCTTCAAACTCATCCTCTTCGTCATCAAACCTGTCATAATCTTTTTCTTCTTCAAATTCATCATCGAATTCATCGTCATCTTCTTCATCTTCAAACTTACCGTCAACATCTTCATTATAGATATCTTCATCTTCAAATTTATCGTTGATATTTGATTTATCGTATGCTGCATCCTTAGTTTGAGCTTCAATAGGGTAATCAACAATGTTAGGCTTCTCTTCAACAGCATTACTTTCTTCGTTATTGACTCTACCGTTGCTAGTAGTAGAAAAGACTTTATTTGGGTCATATGGTTCCTGTGTAGGTACACGGGTTGGCTTAAGTAGTTTTCTTCTGAAGGTACTATCATTATAGTATAAAATTTTCTTTGATTTAATTGGATAAGTCGATTCTATCAAGATTATTTGCTCATCACGCGGCAACA
			TAATAATCTCTTGAGGCAACAGCAATGCTCTCTGTGTTTCAGAGATATGTAACGACCTTGAAGCGGGGTTCAAATCTAAAAATTTAGGTTTATTTAATGATTCCTGTTGTACAGTTTTGTTTCCTATAAGCTGCGATATTAAATTAGCCGTTTCAATGTTATTGGCTGCAAAAGTTATTCTATAAGTTGAGTTTGATAAAAAAGAGTTCATTCCTGCTTCTTCGTATATTCCTTTGAGTTGTTCAGTATCTTGAACAATTAAGAATAATCTAACTCTATACCCACGAAAATATGCAATACCAGTTTGAAACTGCTCCATTTTTCCAAGTGTTGGAAACTCATCCATTAAAAATAATACGCCATAAGGCTCGTCATCCAAAGGTAATTTTCTACACAAGAACTCAGTTGCTTGCTGATAGAAAACTTGCATTAAAGGTCTTAACCTATTTAAGTTATCTGGAGTTAAACCAACGTAAACTGTAACTTTCTCCTTTTTAAAATCTAAAATATTAAAATCACTCGTTGTAGTTGCAGTATCAATTAGAGGGTTTGCCCATAATTCGAGCGATGAGTTCATTGTTGAAACAACACCTGATCTTTCTTTGTCAGCTTTTTGCAAAAAGGCTGCAATATTCATATACGCTACAGGATGTATCATTTTACCCATCGTATCTAAAACAACAGCAAGATTATAAACTACGTCATCACTACGCATTGTACGTACAACTTCGCCAAAAGATTTCACCTTCTCTGGTGTAGCAAGTAAGTATAATACTACTCCAACAAATAAGCTTCTTGCTTCATTTTGCCAAAAATCTTGCTCAGGCATGATTAAGTTTGCTATTTTTTGCACGTCATCGACCATTTGTCCAGGTTTTTCGCTAATCCACTCTAATGGGTTATAACAGTGGCTAATTCCATCTGGCTGTGCTGGATTCCATACATATACTTTTTGTCCTTGTCGTTCTCGCCAACCGCTTGTTATTTCATAGTTCTCTAATTTTATGTCGTGTACAATTACCGAATCAGTCCAGAATAATAAATTAGGAATTACAAAACCAACACCTTTACCAGAACCTGTAGGTGCAAACAACAATGTGTGTTGATATCCGTCAGCAATAAAGTAGCCTCTTTTATCTTTACCAAGCAATAATCCTTTCTTGCTTCTTAACCCTGCCTTTCGTATGTCTTTCTCTGATGCCCACTTTGAATCTCCGTGGAGCGATTCTTTCTTTTTAAATGGACGCCATTCAATTATCCTCTCTCTTAGATTCCACAAAACAGTTATTAAAACAATGATAGGTAGTACGGAAGATGCAATTAATTTAATTGTGAGTTCAGAGCTATATAACTCTGGATGATGCCAACAATATTGTATGTGATCAAAAATTGTTGGCCAGAGAGCTTGAGGAAAAGGAGTTAAACTAGGGTTAACTGCTTTAAAATCTACACCATCTGGACCATCAACAAATAGATGGAACAATATTCCAGATAAATAGAAGCAAAACTCCAGTATACTGAAAACTACAACACCTCCTATCAAAATGTTGCGTAGATGGTTTCCACTATGACTCATAAACTACTTTCTTTTATTCATATAAATTTATAAGTTTTTATTTAAAGATCTAGTAAATAATATTTCAGAAATACTTCTTCTTCCCCCGTTGGTTCTTTTTAGTTGAATGATAATATCAATTACATTCTTAATGTATGGCATGATTTGATCTGGAGACATACCGAGGTTTGCTTGCATAACCATCAATTTTATTTGCTCAAGGGCCATCGTTGGACTATCAGCATGAATGGTTGATATTGACCCTGGATGACCAGTGTTTATTGCTCTAAGGAAACTAAAAGCTTCTATTCCACGTAGCTCGCCAACTATTATTCTATCTGGCCTTAAACGTAAACACGCTTCTATCAAATCTTGAGTAGTTACTTTTGCCCTGCCTTGCCCTCCTTTGGAGGCAATTAGATGTACTCTATTGAGATGATCATTC
			AAAATGATTTCCCTTGCATCTTCAACGGTAATGATTCTTTCTTTAGCTGGAATAGCACGCAAAGTAGCATTAGTGAAAGTAGTTTTACCAGTAGAAGTTCCACCACTAATTATGATATTTTTCTTATTTACTACAGCGTACTCTAAAAACTCTTTTATTTTCTTTTGCTTTAATAACAAATCCAGGTGAAGATCTACTGGATTATCAGTTACTTCTATAGTAGTTTCAGAAAAAGCTCCCATCTTCTCATAATCGTCTAATACCAATTGCATGGTGGAAGGTTTACGAATTGACATGATCGCTTTATCATGCTCACATGCTGGAGGAAATACTATCTGTATACGGTAACCATTTGGCAATGTTGCTGAAAGCAGTGGTTCTTCCTCACTCAGTTTTTGTTCTGTAGCTTGAGCGATTAATCTGCCAAGAGATTTTAAATGGTCAAGATCAAATACTTCTAATTTTTCACACCTCATTTCACCACGATTTTCAATCCATACTTCCTTTGGCTTATTTATTGATATTTCATTTACACCTTCTTCCTTAAAAAGGCCTTGTAAAGGTTCTAAATATGTGTCAAGTGCAGCATAGTTCATCTTATTAATTTAAATATTGCCTGTGGAGAAAATACTATATCTTGGTTAACAAATACTTTCAACGCAGTGCCTTGATCAACATAAATAGTTGTTTTTTTATCTGTATATTTGTTAACTATATCTCGCATATCTCTAGAAAAATCGTTGATTGATTTTCCAATTGCTTCTTCATAAACAGACTTGTTTTCTTGCTTTTGTAGTAATAGCTTTATATCTTCTAAATTAACTTCATCAACTTTATTACTGTCAATCGAATTTAACCCTAAGTCTTTTACTACTTGCTTAAATATCTCAACCAGACTTTGCTCGTTAGATGCATTCTTAATTTTCCTAATAGCTCCAATCTTAAGTTTCCACTCATCATTTTTTGCCTTCTCTTCATCTTGCTGGGAACTGCTCTTTCTGCCAATAATATCCCTAAGAGGAGAGATATCTATTTCAGTTGCAGTGATAGATCTCACTAGATTCATGACAGTAAATACATTAATAAGATTGGAAGCTTTTTGTGCTATAACAGCTGAACCAATTGAGACGCCTGCGAGTAATATTGAAGAAAATAATGCGCTTGCTATTTTGTTATCAATTATGCCAGTGATTCCCGCTCTACCAAGTTTATCGGTACCAAGTGATGAAATAGTAATATCTATTCCATGAGGAAGAATAATTCTATTCCAATTTATATTTATGCTGGCTCTTGCCACATCTGAATCGAACGAATAACTGCCTATTAATCTCGAACCTTTAGGTATTAAAACTGTATCACCAGCTTCTGCATAAACATCATCACTAACTACAGCACGCAACACACCTTGCAGATCAGAATCTATTGCAGTCTCAAGGATAGCATCAATAATTTTACCTTGAGTAATCATAAATTCTGGTTTTCCTACTTTGTTAGCTGTGCTTAATTGCGCTGAAGTGTTGGATAAAGTAGCATTGGCAGCCTTCTTCTCTTTTCCACTATCTAAAACTGCTAACATTTGTGTATTACGTCTATCTTTAGGATAACCACTGTTTCCTATTGTGGGCAATGAAGTAGGTAAATTGCTACTACTAATACTGCTGTAAGGGAAGTTTTGTTTCGGCAGGACAGGTATATTTGACAGATGAGCTTCTTTTGGTTTTTCTTCTTCTCTTTTTACTACTTTTTCTTTTTTAATCTGCCTTACTTCTGGTATAACTTGTGGGGTAGAAAGAGGAGGTAAAGACGGCAAATCAGTTATTAACCTTTCATGAAAAGTCGTATCATCTGGAACTTTTTCCAATTTTTCTTTTAACTCTTGAACATTTTGCTTTATTTCTTCTTTTTTAATGACTTCTACACTCTCTTTATTAGAAGAAGGATTAAAATAGAGGTAATACACTCCACTAACTAGAAATACTAAAATAATAATCACTAATATT
			CTATGGCTTTGATTAGAGCCAACTGTTACTACTTTGCTCTCTATTTCTGACTCATTGTCCGAATTATTATGTATCTCTTTGTTCATATTATATGTACCAAAGCTAAAGTGATCTATTTATAATTTCGATCTCATCATCTTCGTAGCGTATGAATAGCTTCCTATGCACCCCTTTTATTATAACATAACCATCAAATAACAGTCTTTTACAAGGCAATTTAGCTTTGTTTTCCTCTACAAAAACCTGAGGTATTTTGTTACCATCCTTAAATTTAAAATAGGTTAAATAGCCGTCATCAAACAACTCTATTGGTATTAGATCAGTTTTAACACCTTCATTGATATACGTATAATTGTACTTTGTGGCATTTTCCTGTACTACATCTTCAAGATTATCTACAACATATTGCATTTGAGTAGGAGTAGATATTTCATCTAAATCAACGTCAAACTCATCTTCTTCTTGAGGATAATAAAAACGTACTACATAAGATATATCTTTTTCAGTAGAATAATCATAGCTTGTTTTTTCAGTATTAGTATCTGGGTGTTTATCATAATTCGGTCTTGAGATTAAATCAAAAATATAATCCCTTTTTTTTGTAGTTGTAATAATCATATTAGTACGACCACTAACTTCAAATGGCATAATAAGTAATTTATTATCATAAGGACTAATTTTCCAACTAGATGCATCACCAACGGCGATATTTTTGACTTTCTCTCCTTCTGCAAACTGTATATAAGAATAGTAACCTTGACTGAAAACAACTGTAAATACTTCGTTAGGACTATACACAAAAGTTTTTATTCTGCTGTCTACAGAAATAGGCGTACTATAATTGACTGATGCATTTAAATTATTACTTATCAGTAAAGCTAAAGCTAATAATGTTCTATACATATTCATCATCTACTCTATAAGAAGTAACCTGAAATCCTAACGGGTTAACATACCTTTGCTGATCATTCATTTCAAGTGACGCATATCTATATGACATAATAGCTATTTTATTTTTTCTTATAGAGTTTCCATCTTTTTGTGTAAATTCCACAGTGAACCTCACCTGAAAGGTATTATCATGTAATTTCTGAATTGAGCGAATCTTAAACTCATTTTTAATAAAGTCTGAATATAAACTAAAAAGATCATCCATATTCTGTAGTTTTGTATAATTTTTAAACTCATTATATACGCTGGGTGAGGAAAATAATCTTACCTTTGTGTAGTAGTTATAATTATAGTTATATGGGTCAAAAATTTCTCTTGACTTTATATACTCTGCAATAAAATGATTATTTAGTACTTCATCTGCAGAATATTGTTTTACCGTAACAGGATCAACCCATTGCACTATTCCTGATTTTTTTTCAATTTCTATAACGAATGGCTCAATAGTACTACTAGTGCTAATTTTGAATATAGCTAATATGCTTATAAAAATTGCTACCGATAATATTAATGTAAATAGAAGTAGAGTATTTCTCTGAGCAACAACTATGCTATAACGATTCGAATTCCAATTTATATCTTTATCCAACAACTTATTATTTTTTTCTTGCTTAAAAAACTTTAGCATCTTAATTGTCTAAAATCTTGACTTATATTAATGAACCCAATAAATTAACGAAGTAGTTAAAACTAAAAAACTCTTAATCTATGACCTAGCTTACTAAATTTTGTCTCCATATATGAATCATTATATTTATTACGTTCCATAATAAGTGGTAGACACTTTGTAACCTCTATGCCACTACTTTTCAACTCTAATAACTTCTTATCGTTATTTGTAAGTAATTGGATTTTTTTGATGCTTAATTTCTCAAGTATTTTAGCTGCAACAGTAAAGTTTCTTTCATCATCTTCAAAACCCAGTATTCTATTCGCATCTACAGTGTCAAGGTTATATTTTCTCTGCATAGCATACGCTTTCAACTTATTAGTTAAACCAATACCTCTTCCATCTTGCATCAAGTATAATATAATTCCGCCCACAGAGT
			CAGACATTATCTGGATTGCTTGATGTAACTGGCTTCCACAATCACATGATAAGCTGTCTAACAAGTCACCTGTGTAGCATGAAGAATGAATTCTCACTAATGGTTCACCTTCTTTATTTGGATTGCCAATAATAATTGCATAATGTTCTTTTCCGCGATTTTTAGTTCTGTAAGATATGATATTCGCCTTTTTGGTTTGCCTCAAAAATAGAGATGTTTTGCATACTTCATATATATCATAATCTTGTTGGTAATGATTTACGAATGATGTATACAATGCAATAACATCATTCTTCTCACACCAATATTGCATTTCATTCTCATCTTTAAAAGTCATATCAACCACCAACGCATATGGCAATAACTCTGAAAACTTAAGCAAAGTGGTAGCATATTTATCTATTGTTTTTGAGCATTGTAACCTCTTTGTATAATCTTCTATCGAACAATTTATTAAATGGAGCAGTTCATTAAAGTTGCTTACTTGCAAGCGTTTGTTACCACTTTCTCCATTCTTTAATGTATGCCGCATCTTGCTTGAAGTTAAAGTGATATACAGATTTTCTGATATAAGCTTATGTTGATTAAATAAATCTCTCTCCAAAGTTTCAGCAGCAGTAAACAATAGATAATCATTTTTATTATATATTAAAATTGGTAAGCCACGCTTGATTTCGCTAATGGCTCTTTCTACCTTATTTTTACCTTGATTTTCTATAAACATCTTACCTATATAAACAATAATAAGAAAACTGGTGCGGACGAGAAGACTTGAACTTCCAAGGCCTTATAAGCCACAGCGACCTCAACACTGCGTGTCTACCAATTCCACCACGACCGCACTTCATTCTAGTTTTTATATAATTATTTTAAATTACTTAATCACTTTAAGATTTTTTATCTGAAGTGTCAATCTGATACTAGGATAATTTAAAAATTGTCTATACGATTAAGTAGCGGATTTTATGATTATAAACTTTACCTATTTAAGGTGATTACATTGCTAACTTTTAACTTAGGTTTTTATATAAATGAATATAGCTAATATTTTTGTTTTTTTGACTTTACTCCTTATAACCAATTTCTATTCTGTTTACGCACAAATATTGTATACTTGGTCTCAAGTTATTCCAGGAAACAAATTAAGTGTACGTGCAATTATAGGTAATAATATATGTCCAATTGCTTATATTGATGGTGAGAAAGTAGAAATGCTAAATCGCAGCTCAATTAACAGTGGCAATCACACCGAAACGGTTTGTGAACTGATAATAAAGGCAAGTGCTAAAAACATTAGTATTGATAATACACAAATTCCCACACTACCAGAAAAGATTAGTAAAATTGCTTTTATTGGTGACACGGGCTGTAGAACAAGTGCATTATTTCAGCAGGAATGCAATTCGGAAGATAGCTGGCCTTTAAAAAAAAATTTAGATTCTATTGCTCTCCATAAACCAGATCTAACTATTCATGTTGGCGACTATCATTACAGAAAAACAAAATGTAGAAAGGCAAAAAAGTGTGGTAATGTTTATGGATATAATAAAGAAGTTTGGTACGCTGATTGGTTTAATCCTGCAAAGGATATTTTATCGCAATCTTCCTTTCTTTTTGTTAGAGGAAATCATGAAGATTGTAATGGAGCTTATGAGGGATGGTTTAGGTATCTAGATCCATATCCCATTTCATCTGAAAAGTGTGTAGATTGCATTCCTAGCTGGTCTTTAGATGCTGGACCGATTAGATTCTTCGTCTTTGACTCTTCTTCTGGTAAGGATGTTTTTTCAAATCAAAAGATGACTGATACTTTTAAAAAACAATTTAATAAATTAGTGCAAGATAATTCTGATAAGCCTACGTGGTTTTTAACTCACAAACCGCTTTGGAGATCCCCAAAGAAAGAATTTCTAACATTAAAGAGCCATGGCAATCTTACACAAATTGAAGCTTTTGGAGATAAATTTCCCAGTAACGTAACTACTATAGTCTCTGGACAC
			ATTCATATAGCTCAGATATTATTAATGGACAGTGTTCCAGATCAGATCATAATCGGGAACGGTGGTGCATTACTACATGCTCAAGATCAGAAGCCGGTTTACCGAAATGTAGAGTTTAGTTATCCAAATAATAAAAGTTATTTAGCATATGAAGTTAGAAACTTTTTTGGCTTCGGTTTTGCAATATTAGACTTAGATGATCACGAATTTACTTTCTATAATCAAGATAATAAAAAAATGCATTCTGTAAAATTGACGGAAGACTTTAAGCTTATGGTATATTAAAGCTATCATTTAGCTTAATATGGCTCTCTTTTATGTTTAATAATAAAAATATTAATTATTTTTCTTATTGCTTTAATGTATACAGTATTAAGATCTGCTAATTATGAATTAGCCAGTAAAGAAAGTGTTAGAAATGGAAGGTCTTTTTGTGGTGTAAAGGATATGAAATAAGCGTAGAAAAAATGTGACTAGGAAGTTAATATGGGATTAGGTAAATATGTTCTATCTCAAGTCTACCTTTGAGGCATATAGAAGCTATCTTATAATAGGTCTTTTTTTCAGAAAAAACTTTCCATTTAATAAAATTAGTGTGGTCTTTATATTTTTATGTTAATTAATAGGCTTGAGGTTTTTATTAAACAGTTTTTAATATAGTCCTTACTTTAAAGTATAAACCTATTGATTTTCGAGTTAGATCTAAAACTAATCCTCTGCTATTTAACATTATTTTTTGCTAGAGTAAACCCTTGAATTTCACTATTTTTATTGATTACCATATGCAGTTTGGAACTGTAAACCAGTAATGTAAGTGCTTTTGCTTAACTTTGTAATTTCAGCAAAAACTTTATTTTTTGGGACTCTTTTTCTATAGCTTATTGTGCAATTAGGTATCGAATTAATATAGGATATACGTATTTCTTACTATGCTCGCATAGCCATTGTAGCAAAATCGAATATAATCGGCTTTAGCTCAATAAACCTACATATGAAGGAATATTAGAAAGTCTGACTTATGCAATACCTTTAAAGTAATAGTTGATAAAACAATTTGAAATTTTCGTATCTAATTTCAATATAGTAGAATTGTTATTATAATTTCGGAATACATTATTTTAGTACTCTTGTATTTCCCTTGTCATTGGATAATAGCCTACTTGTGAAACTTTCATCTATTATTTCGCAATTATTATCTATAAGACAACTCTATTATATTTTACTTATTGAGTAATCTTCTGCTATAGCTATGCTTGGAAGTTACCCTGTTTTTCTTCTTTTCTCTATTCCCTTTCTAGTTCATAGTTATAGCTAACTTATTTGAAATATTAAGTAAAAAAAAGATTAATAAACAGAAGAAGCAATAAAAACAGATATAATTACCTACTTTTAAAATGATAATCGTATATCTATTCCAAATAAACGTTGTCCACAATGAAAAGGTTTCTAGTATAATAGTAAATACTTTAACTTTACATTAGCATACTGCGGTAACTGTTTTCTAAATCTTTCAGATCTACTTTTAAGGTATCTTTTATATTTAGAATCTTTTCCTCTGTCACTTTGCCGATGCATGAGAAAACTATACCTCTAAATAATTCTTCAAACTTTTGTTGATTTTGCGGTGATATAGTAACTAAAATTCTACTTTGTGATTCAGAAAACATTATTATCTTGTTTATTATGTTCCTATTTTGCGTTTCTCCAATTGGTACTAGTGAAAGATCAATTTCAGCACCTAGGTCTCCTGCAATCAGCGATTTTACCAGAGCAATAATTAGCCCTCCTAAGTTTGATGTGATCGCGGAGACAATCATATCATTTTTTATTGCAAGATTATAACGCTGATACAACTTCTTAGCGCTCTTTGCATCAACCTTTGGTACCCTATTATCGCCTATTCCACTGTATAATTGATATTCAGATCTACCAAGCTCGTCGTAGGTTGTGCCAAGCACATATATCAAGTCCCCTGGCATTTTTACATCAAGCGATACCAC
			GCTCTCGATATTTTCTACAACTCCAATTGCTGAGATGAGTAGTGAGGGTGGCGCAGAGATCATCACTTTCTTGCCATTTTCATCATATCCCTTGAAATCATTAAACATACTATCTTTCCCAGATATGAATGGAGTTTTAAATGCAGTTGCAAAGTTGTAACAAGCTTCTGCAGCTCTCTTTAGCTGCCATAGTCTTTTTGGATTATAAGCATCACACCAACAAAAATTGTCTAGCAACGCTAGATGATTTATATTTCCTCCTGCAGCCACACAGCCGCGTATGGCAGTGTCGATTGCACATGCTGCCATATGATAAGTATCAATTTCTCCGTAGCTAGAGCCAAACCCTTGCGATTTTACAACTCCTTTATTTGAAGAAAGGATTGGCCTTGAAACAATAACTTCGCTACACACTCTTCCCTTTCCTTGCAGTGGTTTTAACACAGATGAACCTTGAACTTCATGGTCGTATTGCACCACTATAAACTCTTTACTACATATATTTGGTCTGCTTAGCATTTCTTTTAGTTCAACTTCTAGAAAAGTAAGGTCTGTTGTCATTCTAGTGTATGATATGTGAGGGGTATTATCCCAGTGTTTAACTCTGGGATCCATTTTGTGCTTAAACTTACCATCATGTACACTTTGATACAAGAATTCAGGTTTAGTTTTTATAGACCATGGCTTTGTTTGTAAATAAATTTTAGGGTTGCCATCATGCAGAAACTTAGTTTCCATATCCATTATTACTATCCCTCCTGGATATTCGACAATAGCTTTGCCACTGTTGTTAAATTCTCCAATTACGCTGATTTCTACATCATGTTTTTTCATGATTTGCCTAAATGCAGGAAGGTTTTCTTTTGGTACTGCTAAAGTCATTCTCTCTTGTGATTCTGATATCCATATTTCCCATGGAGCCATATCATGGCTTTTAAGTAAAACCTTGCTTAAATCAACTTTAAATCCATCTCTTCCCATTTCACCAATGGATGATGATAGGCCACCTGCTCCATTATCTGTTATTGCATTATAAAGACCAAGACCTCTTGTTTCCATTACGGCATTTGATAATTTTTTTTGCGTAATAGGATCACCAATTTGTACAACTGTTAAAGAACTGCTCCTTGATAGTGCCTCTGAAGAAAACGTTGCACCATGAATTCCATCTCTTCCAACTTTTCCACCGATAATTACGATTTTATCACCATTTTTAGGTTTCTTAATATGTGAAGGTACATTATTTATACTACGCGGGATAATTCCAACACTTCCAACAAAGACTAATGGTTTGCCACAAAACCTATCGTCGAAGTATACTGATCCAAGTTGTGTTGGAATTCCAGAGGAATTGCCAGCAACATTAACACCATGAATGACTTCTTTCATTATATATTTTGGCCGTAAAATCTCATCGATACGTTCTTTATCCCTATAAAATCTGTCTTTTATTTCTTTAGCAAAGCAAAAATAATAGGTATTCATTATAGGTTCTGCGCCCTTGCCAAAACCTATTATATCGCGATTAACTCCAAGTACTCCAGTCATTGCTCCTCCAAACGGATCAAGAGCTGAAGGGCTATTGTGGGTTTCAACTTTATCTACAATTAAGTAATCTTCATCGAAGATTATTCCTCCTGCGTTATCAGAGAAAACTGATACGCATATTTTAGAATCTATCTCATGTGTTGCACGCTTAATATAATATGTGTATAGACCATCTTTTATTTTGTCAATAGGAGAACAAAAGATATTGTGCTTACAATGTTCAGACCAAGTTTGTGCAAGGGACTCAAGTTCAATGTCGTATGGATTTCTGCCAAGTTTTTTGAAGTGATTTCTTATAGTTTTCATTGCCATGAGAGAAAGCCCTAAAGGGCCATTACCATCGATTCCATCTCTGCTGATCTTCTTAAGTTCTTGGTTACTTACGTTTAAATCGATAGGTTTAGCTCGATTTCTATCTGCAGTTGTTTCCTTTTCTGTTATTATATGGCTTT
			GTGCTGGAACGATACTATAGTGAATGTGTGATCTGCCGTAATACTTCCAATGACAATTGCCGTTTTCCTTATAAATAAGTTTACAATACTCAGTGATAGGGTTAAATTCTTGTTTTATATCGTCTTTAGTTGGTGCGCTTCCTTTACCTAAAATTAACTTAGAGCTTCTTGCATTGATGTAAATATCTTCATAAAGATGGCCTTTACTTATTAAATATTCTCTAACGATTTGTTTTACTGTATTACCTACATTATCGTTCATGCCAGGTAGGAAGCTTATCTCTAAACCCCACTTGGCTTGCGGTTTTATAAAATCGTATCTAACCTCTTCAAGATCTTCATTGCAGAGGTAATAACGGTAGTCTTGTATAACTCTATTGTAAAATAACTCACAAATTTCTTTATACAGCTTTGGTGGTAACTCTTTACTTATGCAGATTGAGTAAATATCGACTAGCCACCTGTGGTTAACCTGCTTACATTTATTTAGGACTTCTACTCTGATATTTACCATACAATATTATGAATAAGTTTTAATACATAATAACATAATAAGCTTCAAACACATTTGTATTTTACTATACAATAAGCATCTTATTAGTCGATATCTTTTGTGGGGAAAATTTTTACTATTAATACATGTGAAACTTTCTTTGATGTGCTGATTCAGCATATATTTTTTGAATATGAAAGAGAAAAAATTCCTGAAATAAAGATCATACTTCCTTGTAAAAGAGATGTTATAGCGTTGCTGAGTGCATTCAAGAGCTACAGCGCTAGAAAATGCATAATTCTACCGGAGGTAGTTTCACTAGAAAACATTGATGAAGAAGATTTAATATTAAATCTTGATAAAATCAGAGTTATCAAGCCGACAAAAATGACGCTATTGTTGATTCAATTCATACTGGAGTGGAATAAAAAAAATAATGATAACTTTCCCATTGAATTGGCTTGTAGCCTACCATTATTGCTTGATAAAATTCAAGGTACCAAGACAAAGGACTATTATCAGTTTGGTAGGTACTCAAAAAAAATAGAGAGTTTCATAAATTTGCTTGGTGAAACTTGGAGTAGAACTCTAAGAACTCTAGGAGTAATAGATATATCAAAACATAAGAGTGATTATATAGCAAATATGGTTACTTCTTTGCAAAGAGATCAACATATAATCTTTGTCGGAATTGGAAAGGGTAAAATCTACAAGTTATTAATCAAAGCTATATATGACCTGCCATTTGGAAAAATAATCTTACCTAACCTAAACTTTAAAATTAAAGAGAAAGATTGGGAGTCACTCAGCAAAAGACATTATCAATATAGTGTAAAAGACCTGTTGGATTACTTAAATGTAGATAGAAAAGATGTGAGTTTTCTAGATGAAACTTACATTGCTGTTGTTCCAGGACGTGAAGCTGGAATCTGTGATCAAGGAACTGTAGAATATTTAGATTATATCTTTGATACAACTGCTGATCTTAGTAAAGTTAGTAGTGGGTGCATTAAAAATATTGAAGTTATCGCTTGTGCTTCTAGAGAAGAAGAAGCACAAGTGATATTATTAATTATAGAGAATGAAGGTTATGAAAATGTTTCTTTGGTCGTTCTTGACAAATTACTTGCAACCCGTATGGCTTGTTTATCAAAACCTACATCAGAAAATAACTCTTACATAATGCTTTTGCTTTACAGCATCGAGATTTTAACCTCAAATTGGAATAGTGTGGCATTGCTTGCACTTCTCAAACATGAGCTAGTGACTTTTGGCTACTCTAAGGAAGAATATGCTCAGATTTTATCTGAATTTGAAATAGAGGTATTACGTAGTTTTAATACCAACGGTCTAAGTGATATTATAAATGTTATCAATACCCATGAAAAGCTAAAATATAAAAAGGATATATTACTTATTATCAATAATTTAAAGATTATATACAAAATATTAACTAATGTTATAAATTACTCAATTTATGATATAGTAACAGCTCATTTACAGTGTA
			TTCATATGCTTTCTAATGTAAATCTTTTAAAGATGGATAATGAAATAGGTGATTTTATTTGTGATTTTTCGAATGCATGTGAGGGTGTGAAAGTTAAATGTTCTTTGGAAATATACAAGCAAATTCTAACTTTCTTCCTGAAGAAGGAGTTTTTTTCTGTAGCAAGTGACTTAAATAGATTCAGTTTATATTACAATAGAGTTGTAATACTTGCTGGATTTTATGATATGCCGAGTTTTCAAAATCCATTTTTGAATACTCTGATAAGAGAAAAATTTGGTCTTCCTTCTGTACAAGAGGAACAGGGGTATTTTTTATATACCCTGCGTAATTTATTTGGTGCAAGCAAAGTTTATATTATAAGCTTGCTGAGCGACAGGAAGCCAACTATATTAAGTCGTTTGGAAGTTCTGTCACAAAAACCAAAATATCCTTATCGTGATTGGCTAAGAATATTAAATACACCTGAATGCATTGTTCCATGTACCCAGCCTACACCCAAGCCTCAAGCTAAAGTTAGAGAAGAAAAAATGCAAGTGATGTCTTCTAGTGCAGTAGAAAAACTGATTCGTAACCCTTACTCATTTTATGTTGAATATATACTGAATCTTAGACAGCTAAGAGAGTTAAATTTTAAGCCGTCAATACTAGAATTTGGTACTATGGTGCATAATATTCTTGAGAGGTATTTATGTGATAAGAAGCCACTTATGAGCATTGCAGGCGAGATATTCTCAACTAGTCAGTTTAATTTCTCAAGTATGTGGTGGGTAAAGCTGCAGAGAGTAATTCAATCTTTCGTTAAATTTGATAAGGCTAGAAACAATCATATTAAGTTAGAAAAAAGCTTCTCTTATCCAATACCTCATATTCCAGCACATACCGGTAGTCATGTTACTTGGATGACAAAAGGAATTTCACTGATAGCAAGATGTGATCGAGTTGAATACCTACCAAATGGACAAGTGGCGATTATAGACTATAAACTTGGTTCACCACCTTCCAACAAGGAAGTTATGTCAGGGTTTTTTCCACAATTAATTTTACAAGCCTTAGCGGTCGAATACACAACCAAAAAAGAAATTTCAGAACTTGCTTATTGGAAGCTTGATTATGATAAAATAAAAATTATTCGTTTGAAAGATTATAGACTAAAAATGCAGGAATTTCAAGATAATTTACCAGGTTTTTTGTCTAGTTATTTAAGGGAGAGTACTCCTTTTATTGCTTCTCCATATTTCGATAAGTTTCTAAGATTTAATAATTATAAACAGTTAGAAAGAGAAGAAGAGTGGTTTTAAAATTAGTAAATAGTATTATAAAAGTAACCAATGCTAGAGTGGGCTTATTATACTGCAGCGTTAACATATAGCAGTGTGTTGGTAGGTTTTTATGTTATTTTCACTTTGAAATTTTTGAAAATGATATAAAAGCAAAACAATATTTTTGATTACATTAAATTAAAAACTGGGTTTCAGAATGTCTGCTAATTTTGTAATGCCGTTATAAAATGAAATGAGATACAAGTTGACTAAGTAAGAATTTTACCTTTAGGGTCACATTTTTACTTTAGTCCTTGAGCGAGTTGCTAAAGTAATATTTTGTGTTAAATTATCCTGGCTAAGTGAAAGTTATAGTCTCGAAAATATATAAAGAGGCATTTAAAGGACATGGTTATCAGAGAGAATAGATGTAGAAGAGATTAAGAAGGCACATTACAAATTTATACTGGAGTAGTATCATGATAGAATAGTTTTAGCTACAAGGTGAAAAGAGAGTGTAAAGTAACGGAAAAGACTAAGGAAATAGAGGAAACAACAGTAGTATATTGAGTACTAACAGATAAGATTAAGGAAAAATTTATTAGTCAACGGCTTAATGATAATTAAGTTAATAATTTAACTCAGTTTTATAAAAACTTTAATAGAAAACTCTATGAAAAGCGCTATGGTTCACATTTAAGTGAAGGAAAGGTTGACTGTTTAAGGCTCTTGAAAAAT
			AGAGATCTAGCCAAAATAAAAGCTTTGTTAGAAAAAGTTC-----------------------------------------------TAATATTGGATTTCTTGTGAAGAATTTTTCTAATAACCTGAACTTGGTTAGGTAAAGTTTCTTAAAGGAGTTTTATTTAAGTATAGTATTAATATAATTCAACACCGGTTCATGATTGTTAGTATCAGACCATGATTGTAACTTACATACATAAATGTAATATTATGGGTAACAGTAGGACTATCTTGCGTGTCGTATGTCATGAACTAGGCATAATCTTAATGTAAAAAAATATAGAGTAAATCATAATACATTTGATAACTAAAATTTACATTACTGTATTGCACTCTAAAGGAAAACAATGTTGTTAAGTTACTATTGAGTATGGAATTAAAACCGATGTAAAAATTCTGCTAAAGAAAAGCTAATTATTGATGGTATTGTAAAATACAAGTTAAGTACAATGAAAATCTCTTACTGCATGTACCTAGTAGGCAAAAAAACAGATTGTCACAGTCTATTACTTTTAGTAATTATATAGAAATTGATCACAATATTGAAATTACAGAATTCCTATTGAAGGAAGGTGCTAGCCATGAATTTTATAGTTAAGTAGAAAAAAAAAAGAATTATATATTGGTATATTATATTTGACTGAGTAAAAAGGGAAAATGAGCTTATAAAATATTTCCTTGAATACAAAGAAAATGTAAATAACGATAATTTACATCGTGTCTAGCTACTCATAATAGATGGTACAAAACATGACCCTCCACAGAAAGCAATTTTCAAGAATTTCCTTAAGAGAATTGGCAGTCACATAGGTTTAACCTATTGTTCGGTATTATAGCGATACACTAGTTGTAATAGAAATTATACTGAAATTGTTGCTATTGAAACAATTACACTTATTGTGTTATTAGAAGTTGCTAGTGTTAAGGTAAATAGTATATATAGTATAAGATATCTTGCTAATGTAGTGATAAATCAATGTCGTAGTAATTAGTAATGTATATTTTAGTGTAGCCCTACTCTAGGGTATATCAATCATGAAAGCAAATTAAACACTTTGTAAGTTTGCTCAAAGCTCTGGCTGTAGGTGTTTCTCTTAATTTTACCATTTTAAGATTTTATATAAAATCAGGTCTCTTATATAACCTATTTTTGTGTTAAAATTTGTTTATGCCCCTTCTAAGTACTTTACGGTTCTGTTTCTCTTACAAATTCTTTATCATAATCTAACAAGATTTAGTGTTTTCCAGAGTACGTTAAAATTGCTGTAAAAAACTTAGTATTGAAAAGAATAAAATGCTTGTGCTTTACCTACGCTAAAGTAAAATTAGACTTTACTCAATAATTTTTATGCTTGATAGAATGCATGAAGAGTGTGGGGTATTTGGTACAAGCTCCAACAAAAATGCTGCTTTTGACTCCATAATAGGCCTTCATGCTTTGCAGCATAGAGGTCAGGAATCTTTTGGTGTAACGACAAGTAGCAATGGTAAGTTACATTCTTATCGCTTTCAAGGTCAGGTTAGTAGTGTACTTGATAAAATAGGTGAAATAAAAAAATCCCTGCCTGGAGATTATGCAATAGGCCATGTTCGGTATTCAACAAGTGGCAGTAAGTCTGGGGCACAACCTATGCTTGGCAAAAGTAGTAAATTTGGAGATTTTGCTATAGCGCATAACGGTAATTTGATTAAAGTTTCTTCAATACGCGAACAGCTAATCAAACAAGGATGCGTTTTTCAATCAGATATTGATACAGAAGTAGTAGTGCGTTTAGTAGAAGTCAATACTAGGAGTAGCTTCTTAGAGAGTTTTATATACGCATTAAAACAAATACAAGGTGCTTATTCCTTTGTTGCAATTAACCAAGAAGTGGTTATTGGAGTGCGCGATCCAGCAGGAATTAGGCCTCTTGTTTCAGGAAAACTAAACGGTTCTTATGTGCTTGCATCTGAGACTTG
			TGCTTTTGATATAGTAAACGCTGAATTTGTCAGAGAAATAGAACCAGGTGAGTTAGTCACTCTTGACCGGAATGGTAACTTAGCTTCAGCATTTCCTTTCTCACAGCAAAAATCAAGTTTTTGTATTTTTGAATACGTTTACTTTTCACGATCAGACAGCGTCATGGAGAATAAGTCTATATATAATGTAAGAAAAGAAATAGGAAGAACTCTTGCAGAGGAAAGTCCACCAAAAAACAATGTGGATATGATTGTACCAATACCTGATTCTGGAACACCTGTAGCTATTGGATATTCAAGGCATTCAGCTTTACCAATGGAACTGGGAATAATTCGCAATCACTATATAGGAAGAACTTTTATACAACCAACCGCTGAAGTACGTAAAGTTAAAATAAAATTGAAATTTAATGCTAATAAGCGCATCTTAAAAGGTAAAAATATAGTTTTAATAGATGATAGTATAGTACGTGGTAGCACGCTCAGAAGTATAATAGTTATGCTAAAAGATGCAGGAGTAAGAGAAATTCACCTAAAAATTTCAAGCCCACCAATTAAGTACTCTTGTTTTTATGGAATCGATACACCAGAGCGTAAGGATTTAATTGCTGCAAACCAATCTATAAAAGAAATGGAGGCAGATATAGGAGGGAATAGCTTAACCTTTTTGAGCATTGATGGTCTATATCAAGCTGTTAAGGAAGAAAAGCGCAATAACATAATGTCTCAATACTGTGATGCTTGTTTCACTGGTGATTACCCAATTGGTAGGTAATTTAGTTAGTAAAAGAATATAATTTTGAAAGATGTTTTTACGAGTCAACAATTTTTATGAATAAAAAATAGTATTAAGGTAACTACTATCTTCTCAGCAACCTATATCAGGCTACATTTCACTTTTGTATAAAATACCATAAATTCCTTTATCTTAATGAACTAACTACATTAAGCTTTTGATATGCTTTGTTGATTTTATTTTTGCTCTAGGGTTTAGTTAGCTCCAATATTCTTACACCTTATTTGTAGATATATTACTACCAGTTTCATTCTTAGTAAAACTTATTTTATTTCTTTTCATCAGGGAGAGAAAAATACAATGACGTTAAGTAAGGTAAATTTAATTACTATAAATGTTGAGAAAAGAAAAAAGATGAACGACATGTATACTTTTTTATTATTTTATGATTAAATAGTAACAATTATAATCCTATGGTAAGTAATATGTTCATTCAAATCAAAGAAACACCAAACCTAAATACGCTAAAATTTCTTCCTGGGTTTATGATTTTAAACGAAGGAGAAACGGTGGATTTTTCAAGTGCAAATGAGACAAAAAATTCTAAATTAGCAGCAAATCTTTTCCGAATAGAACATGTGATAAGAGTATTTTTTGGTCATGATTTTATTTCAGTAACAAAATCTGATGATATTAATTGGAATACATTAAAAGTAGAAGTTTTAACTACAATTATGGATCACTTTGCGTCTAGTGGAAAAGCTCTAGATAGAGAAGGGACGAATGATAATGACATACTAGAAGAAGAATTTTTTGATAAAAGTGACACAGAAATTGTAAGTAGGATAAGAGAGTTAATGGAAAGTTATATCAAACCTGCAGTTGTTCAAGATGGTGGCGATATCAAATTTCGTGGTTACAAAAACGGAATAGTTTATGTTGAGCTGCAAGGAGCATGCTCTGGATGTCCGAGTGCTACAATTACTCTTAAGCAGGGGATACAAAACATGTTGTGCTACCACATACCGGAAATTTTAGGCATAGATACTATACTATGACTACTCAACCAGTTAGAGGAACAAAAGATCTACTGTTTGATGAATGGTATAAATTTAAATATATAGAACAAACAGCAAACAGGATTTCAAATTTATATGGTTTTTTGCCTGCTCAAACTCCGATATTTGAATATACAGAAGTCTTCACAAGGACTTTAGGTAATAGTTCAGATATCATTAATAAAGAGATGTATACCTTTAATGAT
			AAAGGAGGAAAGAGCATAACTTTGCGTCCTGAGTTTACTGCTGCAGTTGTTAGGTTATTGATTGAAAAAAAACTGCAAACGCCGATAAAATTGTTTTCAACAGGACCTGCATTCCGATATGAGAGACCACAAAAGGGAAGGCAAAGACAGTTTCACCAAATAAATTTTGAAGTTTTTGGTATAGAAGACCCGAAAACTGATGTTGAATTGATATCACTTGCTCAACATCTGTTAACTGAATTTGGTCTTGATAAGAATTTAAGGCTAGAAATTAATTCTTTAGGTAGTAGTGAAACAATGCCAAAATATAGAGAAGCTTTGGTATCATATTTTAAAAAGTTTCAAAATGACTTATCAGAAGATAGCCAAAATAGATTGATTAAAAACCCACTCAGAATATTAGATTCTAAGGATAAGAAAGATAAAGAAATAATCTCTGATGCACCTAAAATCAGTGATCATTATACAAAAGGGTCCTTATATTTTTTTGATCAAATATTAAATGGATTAACAATTCTTAATATACCTTACACCGTAAACAGTAAATTAGTTCGGGGATTAGATTATTATTGCCATACAGTGTTTGAATTTGTCACAGAAGATTTGGGTGGCCAAGGAACAGTATTTGCAGGTGGAAGGTATGATAATCTGATGTCTTCAGTAGGTGAAAAATACACTCCAGCAATAGGATTTGCTGGAGGTATTGAGCGCATAATGGAATTAATTAGTTACTCTATAAAAGAGGAGAGACCTACTTATCTAGTCCCTATTGGCGGGGAAGCTGAAAAATATGCTTTAATACTTGCAAATAAATTGCGCAGGAGTGGTTTATACGTAATCCATGAATATAGTGGAACGCTTAAGAGTCGTATGAGAAAAGCAAGTCAAGCAAATGCTAAAGCTGCAGTTATTTTCGGTAATGAAGAATTGAGTAGTAAAACTTTAAAAATTAAAGATATGGATACAGGTGAAGAAAAGATAGTTACTTGTGATGATATAATAGGAAACGTTTATCAAGCTTTGTTTACATAAGTTGAATAAATATAATTTATTTCGTGCGGCACGAACCATGCATTTTTTGATATGCCTTTTGAAAACCAAGTAGAGAATAAGTATCATCAACAGTTATTGCCTTTATTTTTCCACTAACTACCATCGATAATCCTTGCTTCATTTTGAGGATTAGATCCTGGTCTGTTTTTGTATGCTCCGCCCACGCAAAATTTCCCTGTATTATGGGCAACATATATTCAACTTTTCTATCGACGTCAAGAATTACAGGCTCTTTGTCATACTGCAAGCCAGAAGTGACGCTCACCTCATCTGCTCTTTTACTGACGTAACTAACCATCACATATGGCTTGCGAGCAGTTGTATAATGTTCGCTTTTTTTCTTAGGATAAGATATAATGTAACACACTTTTTCTCCATCTTCTAATGCAGTGTACACAAACCAATCTTTATACTTTTCCTTTAACTGCACACTATTAACTGATGCAAGAGCGCTTGTTGAGAAAAATATCAAAAACATGAAAAAACTAAACATATAAGTTAAGCTTTAAACTTTCTGATTGTATATATTGCTTTACCTTACTCATTGCTTGTTCAGCTAGCTGTCTTATCCTTTCCCTTGAAACATTATACTTTTTACCAAGTTCATCTAGAGTTTGAGTGTTTTCAGACAAATATCTGCTAATAAAGATGTCTCTTGATCTTTCGTTAAGGTTTGCTAATGCATTGTTTAGAATTGTTTCTTTTAGTTCTTTTTCTTCATGATTCTGATAAGTTACTTCTTGACTAACAGAATTACAAGGAATCATATCTTGCAGCTCTTTTTTAGAACCATCACCTACTTTTAGGCAACTATTTAGTGACTGATCCTTATAAGCTAAACGGTAACTCATCTGTATAACATCCCCTTCAGATACAGCAAGTTCATTAGATATTGCTTTTATTTCTTCATTGCTTAAGGTCTCTCTGTTTGTATATTGTAAAATTCT
			TTTCTTTATTTTACGCAAACTAAAAAATAACTTTCTTTGTGCTTGCGTTGTGCCTATTTTTATAAACGACCAAGACTTCAATATAAAGTCTTTTATTGAAGCTTCAATCCACCATACCGCATAAGTTGAAAAGCGGAACCCTAAATTAGGATTAAACTTTTTTACTGCATGCATTAAACCTATATTTCCTTCCATGATCAAGTCCATCAGTAGTAGCCCATAATTTTTGAACTTCATTGCAATTTTTACTACTAAGTTTAAATGACTAGTAATTAGCTTATGAGCAGAAGAAATATTCTTGTATTGGTGCCAGTTTTTTGCTAATCGCGTTTCTTCTTCTTGGGAAAGTATAGGAAATTTTTGTACCTCAGCAATATATTGCATTAGACTAGCGCTACCGTTAATACATAAATTCAATGCTTGGATTAACATAACAACATAAACTAAAACTCTATATAGTATAGATGATTTTTAGCAAAAATTCAAGTTTTTATTTTAAAAAAAATGTAACTTATTGCTTTGCGCCTGATTGGAAACTTTGTAGACTTCAATATTAGTTATTAGTTATGCTATACAAACTGAAGTATAGTATATATAGTAAATACTGTTGTTCCAGTGTCCAAAAACACTGGATTTCACGTTTCTTTTTTCTAAGTCCCAGCACTAGCTACTTGAACAACAAAACCGGGACAAAAAGAAGAGTTACAAAATAGGCTAGAAGTTAAACATCAATCCAGCTTCTGCGCCAACAGTGCTGTAAAGAACTTTGATTCCATCTTTGGTAGGTTGCTGACCACTTTCGACAACTGGTTTATCAAACTTAGCACCATAAGAACCAAAGTAGCGAGCTCCAGCAAAAAGTTTGACTTCTGGAGTTACATCATAACTGACACCAGCTTTTGCTTGGTAAGCAAAACCAAATCCATATTCCTTATCACCTGTAACTTTTATTGCTAGAGGATTGCTGAGATATGCTGCACCAACACCAATGCCAACATATGGAATAACAGGCATATCTTCAATTACTACATCATAATATACGTTAACTAATCCTGAAAGTGCATTGAGATTATCTGCAATTGCTGGAGCAGGAGCTGTTTCAAATGTATCCCTGCTTAGCTGTGAGTAAAGACCTTCAATATCAACCCTGATATCGTCCATTTTATAACCGAAAGCACTACCACCAGCCATAAAAGAAGCTTTATAAAGGTCAGTAGTGACATTAGTATCTGCATTCTTCTTTTTAGCACCTGTAACGCCATCAATCTCTGTTTTAAAAGGTAAAAACTCACTGTTGTACTGCAAGCGAATATAGCAACTAGTTTCTTCATCAGCTATTGGACCAACAGGATTTGAAAAAGCAGCGTTTGATAAACTTAGCAACGTTACTAAAGCGGTTGCTGAAAAAAACTTTTTATAATGCATAGTTACCCTCGTCAAAAAAAAATTAAAATTTCACTTTAGCAATTTTAATAAAAGCTAAAGTTAAGTCAAGTACTAACTTAATAACACAAAATGCTTGCCATTTAAACTAATTTTTGGAGGAAAGTAAAGATTTAGTTAATGAAAATGAAATTATGTAACTTTTTATCCTAAGTATTCTCTTTTGACTCTTTGCATTATTTTTTACTGCTGTAGCACCACTTACTTTTGTATGATAATGTGATAGGTGCATTATATAAAAACGATGGTAACACTAGAAATATCAGAGACTTAATCAGTAATACGAAAAAACTTTAAAAAGGAAGCTTAAATCCAGAGGGTAGACCAATCATACTTGCAAGATCAGAGGTTGCATTCGTCATCTCTGCTTCTGCTTTTTTAATGGCATCGTTGAACGCTGCTACTACTAAGTCTTCTACTATGTCTTTCTCCTCATTTCTTATAAATTCTAAGTCTATATTTATTTTCTTAGCTTTATAGCTACCTATTTTTACAACTTCTACTAACACAGAAACTTTGCCACCACCAGAAATACCTTGAAATTCTTTCCCAACGTA
			TTTTTCTTGAGCTTCTATAAGTTTCTTTTGCATTTCTTGTGCTTGCTTCATTATTTGACTGAAATCCACAATTTACTCCTTACTCTCTATATTAACTATCTTTGCACCCTTAAACGTATCAAGTATACCTTTGACTGTAGGTACATGATTTAAGTTACTTATCTCTCTATTTATATAACCTACATCAACTGTAACTAACCATTGTTGTTGAGTTACCTGATCTAAGTAATTTTTTAAATCATTACAAAAGTTACTATCTAATTGAGATACAGCCTTTAATCTTAAATATCCAGGCTTGCAATCTACTAATTGTAAATTGTTACATAGTTGTTTGTAAAGATAAACTTGGTTATCTTGTCGTAATAGTTGCAGAATTTTATCAAAATCATAATTTTCTTGTTGTGTATTTCCTATATTATAGATATCTCTTTGTCGTGTATTCTGCGCAAGAATTTTTTTGATCACTTGTTCAGGAGAAGGCAAATCAGAGAGATAACAAAGGCTGATTAGCATCATTTCAGCGGCAATATCATTACATGACGAAACTTTTATAGCTTGAATTCCCTTGAGCAACACCTTCCATAATCTCGAGAAAAATATTAGAGATTTTCTTGCACTTAAGTCTTTTATCCTATCTTTTCCATGTTCTAGCAATGAACTGTCGACCTCTTTTGTAATCAAAAAACGGCATATTAATTGGATTGTTTGCAACAGATTTTCGAAGATACTAAGTGGATTTGCTGTCTTTGCTGCCTTGTCAAACACCAATAAAGCCTTCCGTAAATCGCTATCTAATACTGCTTCCATTAAATCAAATACAATGCCTTCATCTACTAAACCAAGTATTTCTGTTACATCCTCAGTAGATATTGGACCATTTTTGCTATATAACATCGCTTGATTCATCAGAAATAAGGCGTTACGCATTGAATTGCTACAATGGTGTGCAATTAACTCTAATGCTCTATTTTCAATTAAATAATTCTCTTTTTGTGCAATGTCATTCAAGCGTCCTACTATTTTAGTAGCAGGTATTTTATACAAATCAAACCTTTGACAACGTGCAATAATAGTTATTGGCATCTTTTTTATTTCTGTAGTTGCTAAAATAAATTTTACACTAGATGGTGGCTCTTCTAAGGTTTTAAGTAATGCATTAAATGCACTGCCCGATAACATGTGTACTTCATCTATAATATATATTTTGAATTTGGAACTTATGGGTAAGTAACAAATATTTTCTAATATCACTTTAATATCTTCAATGCTAGTATGACTTGCTGCATCAATTTCAATCACGTCTGAATGATTTGAGTTTTTTATTGCTAAACAATTTTCACATAATCCACAAGGTTCAAAAGTTGGTCCTAAAGAACAATTTAAACATAAGGCTATGATTCTTGCTGTTGTAGTTTTACCAACTCCACTACTGCCAGAGAGTAGTATAGATTGTGGGATTTTGTTAAGAGTAAAGGCGTTTTTTAATATACGTACTAATACGTCTTGACCTATCAAGTCTTTGAAGCTGTCAGGACGATATTTTAATGCTATATTCATAGCCTTTAACTAAACCAAAAACAATGAAATAGGTATGCAACCCAAAAAAGATCCTGATATGGCTGCTTCATTCCTGATCTGACCAAGTTACAGAGTTTTTGCCTGCATACCTTGTAAAATATTATACTTTTTTTTTTTATTTGGCAAGCTATATTCTATATTAGCCCTATAGTTTAATGTGTTAAATTTTTTACAGTTCTACTTTAAGGTAAATAAAAGGTTAGTTTGTTATGCAGGTCACCATAGGATTATTAATCCAATATCTATCTATGTCATTTCAGTGCTTATTTATATCATCTAAGTATGTGATAGCGGAACTGCACTGGAATAGTGAAGAGAAGAGAGGCAGCAAAATGGGGAGTTTATGATTTTATATTATTTTCCTCTTTGCCCATTTTCACGAAAAGTTAGAGCACTACTCAAAGAAAAAAAGTTAAGTTGTG
			ATTTAATATATGAAAATCCATGGGAAAAACGTAATGAATTTATGAAGATTAACCCAACTGGACAAGTACCAGTCCTTATAGACAATAATTTTACCATAGCAGACAGCAATGCCATTTGTGAATACCTAGAAGAAACTTATAACAGCAGTATTAAACTGTTGGATTTTTCTGCTGCTATTAAGTCTAAAATACGAGCTTTAATTAGCTGGTTTGACAATAAATTTTATAATGAGGTTACTAAGTACATCATAAATGAGAAAGTGATAACTAACCGTAGTCCTGACTCTAGGTTTCTTCATGCAGCTAAGCACAACCTATCTTGTCATATAGAATATATTGAACACTTAATTAGCAAAAATGTTTGGCTTGCAACTAATAAGTTCACTTTAGCCGATATTACTTTAGCGTCACATATTTCTGTGATGGATTATGTAAATAGTTTTCCATGGGAAAAAAGTAAAATTTTAAAAGAATGGTACTCTATTGTTAAATCGAGACCTTGTTTTCGTGGCATGTTATTAGAGAGAGTTCTTGGATTAACTCCTCCTAAACATTATGCAGATCTTGATTTCTAACTTACGTCAGCTTTAAAGCTACAGTCATTCCTTCATCAGTTGGAATTAACACAGAGTAATACTTTTTTTCGTCTGACAGACGATAATTAAATTCTCTCATAGCATACCATGATTTTTCTGATACTTTTTTTGGAGGTAATTTCAAAAATACCGTGTTAAACAATAGAGTATTATCAGCAACGATTAGTCCATCTTGTTTAATATGTAGCTCTGCCCAATCTAAGTATTTAGGATAATCACTCTTGTTAGCATCGATAAATATCATATCAAATGGTGCTTGTGTTGATAACTCGTTCAATTTTTCCGATGCGCTGCCTTCTATTAAAGTAATTTTATTATTCAGATTAAAAGCACTAAAATTTTTTCTTGCTATACTTGAGTGTTTGTGGTTATTCTCTACCGTGTATACATGGCCGTGCTCAGGCATAGCTTTTGCCATACAAATCGATGAGTAACCGTATAACGTGCCGATTTCAACGATACTTCTTACTTTGTGAATTTTTATAAATAAACTAAGTAACTTTCCTTCTTCAGCGCTAATTTGAATATGTTTCTTATTTTTAAGTATACAATGCTCCTCTATTTTTTTGCATTCCTTTACAAATAAGTCTCTTATGTATGATGATTTAGTGCTGGAGTTATTACGTGTCATATTTCGTACTAAAAATTTGACTTACGTAAAATACATATACAACTTGAGATAGTAAAACATTTACCTTAAGTTACTATTTTACAGCGTAAAATTTTAAGTGACAAAAATTATTATATATAATATTATAATTAACTAGTATAACAGTTGGTCAATTGTTGTACACTAGAATTGAAGGGGCTGCTTACACGCATTTCTCTTTTATTAAAAGATAATTTTTATATCAATTAGAGGGGTATATGTCTTATAATATTGCTGGTGAAGTTGAATCGTTAAATAAAAAATCCAATAAAGACGAAGGGGTTGCATTACTGCATAACCCAGCTTATCGTGAGAAATATAGGGAACGTTTTGATGAAGCTCAGAAGAAAGTTATGGATATGGTTCAATTTTATGATGGAACTATAATGTTAATAGAAAATAAAATTGCTATGTATTACTATGCCTGGCACAGTAAAAAAAGAGAGTTTGAGCGCAAAAAACAGCAAGCAGTGATGAAAAGCGACAATACAGCATAGTAATCTTTTATGTGATAAGCTACAGTGGTATTGTTTCACTATGGCTTTTTCACATAGTCATCTATTATGTTAGCTAAGTACTCTAGTGTTTTATATCCTTCATGTTTAATTTTGTTATGTTCTACATATGATTTATCATTGTTAAGCTTGATAAAAAATATTGGAGTACCTGTGACGCCGAGTTTATTAATTGCTAGTGACTTATCGTTGATGACTTTATCCATTATTTTCCTATCATTGATGCATTGATTGAATGTG
			CTTTGCTTTAAATTACTTAGTGCAGCAACTTTTTGTAATACAGTTAAGTCACTTAAATTAGAGTAGTTCCATGAATCTATTAAATTAAAAACAGCTTTATTAAAGTTAAAATAGTCTTCTGTTCTTTCGTAACAATGGCTTAGCATTGCAGCTTTTAATCCCCTATAATCCATAGGGAAATGACGAAATATATATAACATTTTTCCTGTATCTATGTATTTCTTTTTAATTTTGGGGAAAACTTCTTTATGGAAAAGATAACAGTGATAGCAAGTAAGTGAAGCATATTCAATCATTAGAATTGGTGCCTTTGGATCTCCTAATAATTTATCGTCAGCTAAAGGTGATAGCAGCTCCTTTGGTGTTATCTCACTAGTTTTTTGAGTATACTGATTATCGGATAAGCCTTCCTTAACAACCGTATAAGAATTAATACTTATGAAAATTAATGCAAAAAACATCAGCCTAAAGATCATTGTAGTATAAATATTAACTAACTAAAAAACTATACGTTTACATAAATAATGTCAAGCTAACTTTTAGTTAGCAAGGCTTTTAACTCTATCTTTGAATGCAGCAATTATTTTGCTTTGTGTATATTTATATACTGAGTTTAACAAAGTTGAAAGTAAGCTAGAATTGAACTCAAATTCTATATAAAATTTCACCACGGTTTTATTTTCATCTATAAAAATAAATTTCCACTCGTTGTATAAACATTTAAATATTCCATTTGATGATACAGCTTTTACCCAACCTTCATTTGTTTTGCTTGGAGAAAGAAAAGTTACTTCTGATGTATAACTGCCTTTGATATGATGAAAAGCTGCTAATAAATCTACAACCATCTGGTTATGATTTTTTTTTTATGTAAACAGCTTTGCACCAGGGAATAAAATCAGGATACTTCTCAACATTGATTACAACCTGAAATATATTACTAGGTGAACAGAGAAAAATATCTTGTTCTTTGTGTTGGTAGAGCATAAATCTAACTGACTGAGTAGAATCCGTATCTATTGTCAGTCTTAGTAGATTCCTGAGACCTGAAGTTAAGGTGGGCATCACATATTAACTCTAATAAAATCAATAGAGGTAATTCCCTTGACTAAAAATTATCGCTCGGGAAACTTAACTCAACTAATAACATATAGAACAGATTCTCATGAAGTATAACTAGTTTTTATAAGTCGTGTCTATAGATATATTTATAATTACTAATAAAATTAACTATATCTAACCTTTGTTAAATTTTATGTCCTAAGTGTCATAATCAATAAATATATTTTGTAGATTTTACTAAAATTTTAATCATTATTATTTCCACTATCATTTCTTTAAGAGCTACATTAACTATGTAGATCATAAAATTTTTGTGTATTTTATAAAGCAACAGTGGTAGCATATTTATGGAGAGAAATAAAAAAATCGAGAATAAGTATATAAAAAACTTCAGGAGATCATTCGAAATAATGTTAACCCAAAAAAATATCCCAATTTGTTATGGGGAAACATTCGACTTTGATTACTTAAAAAAAGAGAAAGTTTTTTTATAGAATATGAAATGTATCTTACGAGTTTGTGCATTAAAATCTTGTATAAGTACATGAGTAATAGCGAGATGACTCTGATTAGCTGAGTAGTTGATGATAAAATTTGTTTGATTAGTAGAAGGTTTTCTTACAGCAACAAAGAATTTGTGAATACTGATTTTAAAGTTACTAAGGATGACAATTCCTTATTAATAATTGATGTGTAATAAATGGTATAAGTATTTCTATTAATCAACGCTAATTCAGTGAGAAAATTGATACACATGTTATAATAAGTGTTACAAGTGAATTAAAATGCAATAACAATCTATATGATATACATGCCTCATTGGCCCAAGCCGCTTGGTAGCAGAACAAGAGATTTTACTCTTGAGCACATAAAAAGTTTCCTAAATAAGTTAGGAAACCCTGAGAAAAAAATGCCTCCAGTAATTCATATAGCTGGAA
			CTAATGGGAAAGGTTCAACATTATCCTTTATAAGGTACATGCTGCAAGCAGCAAGGTATAAGGTACATGCATACACTTCTCCGCATTTAGTAAATTTTAATGAAAGGATAGTTGTTGCAGGTAGTTATATTGACGACAATGAATTACATGATTTATTAGAAGAGTGTCGCAGTGTAATTGCAGATCAATCTATCACTTTGTTTGAAGCTATAACTATTGCAGCTTTTTTAGTCTTTTCTCGCCATGAAGCCGATATTACTTTAATTGAGGTAGGCATGGGTGGAAGACTAGATGCAACAAATGTTATAAATAATCCAATTTTAACGATCATTACTTCCATTGCACTTGATCATACAGAATACCTTGGTCCTACTTTAGAGATCATAGCAGGTGAAAAAGCTGGAATAATGAAACGTGATGTTCCTTGTGTAATAGCCCCACAGGAGAAATCGATAATGAATACGCTAGAACGTTGTGCAATAAACAGTAGATCACCTTTGTTTAGAGGTGGCCTTGAGTGGAGTTGTAAAAAACAGAATAGCAAAATGATTTTTCAATCAACTATTCAATCAGTAAAATTTCCTTTGCCATCTTTAAATGGTAACCATCAAATAATTAATGCAGGAAATGCTATTGCAGCATGTAGCATTTTGAGTGGAAAGTACGGGCTTAATATTGGGAAGGAGGATATTACTTTAGGGCTGCAACACACCTATTGGCCTGGACGACTAGAGCTTATAAGAGAAGGCAATTTAGTTTCTTTATTACCGAGAGATTGGCAATTATTTTTAGATGGTGCACACAATAACGATGGTGCAAGAGTATTAGCTGAGTGGATAAAAGATAATTTTGCTGAAGGTATCTATGTAATTTTCGGTATTACGCGTAATAGAAGTGTGGAAGAGTTTTTAGAATATTTAAAACCATATATTAAACTATTATGTGTGGTTTGTGTAAAATCTGAACCTAAAGCAGTAAGTACGGGTTTAATTAGAGGAAAAGCCAATAATATAGGAATAAATGCTATCGAATGTGAGTCAATTAGTGATGCTATATTAAATCACATACTAAAAGCTTCTGTTCAAAATATTAAAACCATATTAATTTGTGGTTCATTATTTTTGGCCAGAGATTTTGCTATGGAGAACTTCTATAATTTTATGTAAGCGATAATTTACAGCTTAGAAAATAAGCTCTATTTCTTATAGTAGATACTATTTGATAAATTTTTATCAGCTTTTACAAGTAAATTACTACCTTGAAACTGTTTCTCAATTAAATTTACAGCTGTCTTTTTGAGAATGTAATTAACTGCATCTCCTTAAAACAAGGTAAAACAACAACTAAAAGTGTGAATGACAATAAAAAGTAGCAACTTAGATACCTAAAGTGGAGCTGGTGAAATAAAAACCATTAATAGCTAAATTTAATCTCACATCATAAAACATTAAAGATGTAAAATTACTTTGCCTAAGGTAATTGAATTTTTTAGCCACTAGTTTTATCACTTTTCAAAAAATTTTTGCATTCTTGATCAAAGTTAACTAATAATAAAAGCCAATTAGCCTGGTTAAAATTTTTCTGTTTTAAACATAAATGCTCTTAATAATTGAATTCAAAACGAAACTTGCTGATGAGAAAGCAGAAAACTATACTGCTATGGGTAGAT-------------------------------------------------------------------------------------------------------------------------------------------------------------------------------------------------------------------------------------------------------------------------------------------------------------------------------------------
			--------------------------------------------------------------------------------------------------------------------------------------------------------------------------------------------------------------------------------------------------------------------------------------------GTTCTTATCATAAATTTTTCCTATAAGAACTATATTTTTCTCTAGAGGAAAGTTATATTGTAGCCATGGACAATATAATCATAAAAAAATTTGGTGGGACTTCATTAACTGACTTAAATCGAGTTGCAAACTTAATAAAAAAAGATGTTGAGAAAGGTTGCAATGTAGTCGTTGTTGTTTCTGCTGTTGCAGGATTGACTGACCAAATGGTCTTTCAGGCTAGACAAATCTCAAATTTAAGCTGCAGAGGAGAACTATCAGAATATGATGTTCTACTTTCGGCAGGAGAGCAGATTTCTTGTGGTCTATTAGCAATCACTCTTCAATCTATTGGAGTGAACGCTAAATCTTGGCTTGCTTGGCAGTTACCAATCATGACTGATGATTTTCATTCTGAGTCTAAAATAAAAACAATAAAGATCGATCTTTTGAAAAGATCTTTTGCTGAAGGTTACACTGTTGCAATTATTGCTGGTTTTCAGGGCATACATGGTAATAGAATCACTACTTTTGGCAGAGGAGGCTCTGATATATCAGCAGTTGCCCTCGCAGTAGCTTTTAATGTTAAGGTTTGTGAGATTTTTACTGATATCGATGGAATATATACAGCTAATCCAAAAATTGTTCCAAAGGCACATAAGCTTAAGTTTGTTTCTTACGATGAAATGTTGGAGATGTCGTTATCTGGTGCTAAAATACTGCATAATCGTTCAGTACAGCTTGCAATGAAACATAATATTAAAATACAAGTGCTATCTACTTTTAAAAAGGTAGAAGGGACTGTGGTACTGCATGAAAAAGATGTGCTGGAGAGGTATACAATTACTGGAATAACTTGTAGTACTAATGAAGTCCTTGTGACTTTTGCTAATCTTGCAAGTACCTTACATATTTTAAAGGATATGGTAAGGACAAACATGAAAATTAATATGATACACGGGTCAGGTTTTGTGATTCCTGAGTTTGATATCGATTTAATGAAAAAATTACTGAGCAAAAATGAGAATCATGTTATAAACAGTAATATAGCTAGAATTTCAATAATTGGTATTGGTGTTATGTCTAATGCTGAAGTAATGCATCGTATACTCGAGGTCTTGAGCAAAAAAAACATAGAAGTACTTGCTATCACAGCATCTGAAATCAAGATCAGTATAATCATTCAGAGAGAATGTGCTGAAGCCCTAGTTAAAGATTTATATACTGAGTTGATGTGTAGCACTAAATAGTGATCTTATATATTAGCGACTTCCTTTGTTAAAAAACTCAGAAAAATGTTGTATAACCTTTTTAATAGAGACTTTAGTAAAACTTACGTAAGCTTTAAAAGCAAAATAACCTTTAACAAGGAAGTATTAGAATGTTTTAAATGGACTAGTTGAAATAAAAAAGAATCTATTAAAGAGCTAACAGAAAAATTGATATTAGGAGAAATTAAAAAATGTGAAAGATAGAATATTAATTGAGCGCACTGCTAAACTTCATATTTCAGGTGCAAAAAACAGTTGTTTTAATAGATACTAAATGAGATTAAAAGATATCAGATAGAACTCAAAAAGGTATAAGGTTAAGTCTCTAAAAAATGTTAGTGAAAAGGACTTACAAAGGCTCTCAAAAAAAATATAGAAAGAACATTTAGGTCAGAGAAAAATAAAATGTTGTAGAGCCGTTATTTTAGATCTCCCAGAGGCAATGTTTGACTTTTCTAGTTTTAGT
			AGCTGTAATATAAGGTTTTTCTATTTCTTAAGAAATAAATAACTTCAAATTCACTAACTTGACGTTGGTGTTTTAGTACTCAGATAACTGAAACGCTGGTGTACCTATACTTGATCTTACCCAGAAAAAGTAGAGAGAAAGTTTGCCTTTCGCTTCAAAAGCTAATCTGCCACGACTTCAACATGGCCATTTCTTTTTGTTGTCAGTTTTGTCTTTGTTTGCTTTTAATTAGTTTCTAAAGTCGGATTTATCAGCTGATCTTTGAATGATCCGGTATCTTGTAGATTTCTTTTTAGCTAGAATTTTAGTGACTTTAACATTGATTCTTCTGGCTCTTTGAGTAATTTTTAATCATTAAATAGTAAAAATGCGTTCAACTTGACAACCAGGTTTTACATTCATATTTTTTTAACGCTTGTCTTTTTGTTTATAGTTTAGCACAGTTTAGATATATCTAAATAATATAGTTTAACTTAATTCCACTTCAGTTAAATAATTTTAAAAAATATTTACGCCATTTTTTAAAATCTTGCCGTTAGGAGTTCATGTAGTAAAACCTACAAATGGCTTTTCATGACTAACTTTTGAATATATTAGCTTTAATGGCTAACTTATTAATCATTCAATATGATTTATTTTACACTTTTGAGTAGAACTGTTTTGTTATTTCTGAAGTCAAACTGCAATTGGCAGAAGCATTTGGCATAAATATCTGTAATTTTAATAAAATCTATACTATGAAGCTTGCACTTCTCCAATCTTTTTAGTTAGCTCATTAAAATAATCTCCATCGAACTTGTTACCGCTCTTCAGTAGTTTGCTATCTAATGCGAACCTTTTGATGATGCACCTCTTCAAAACTTTTGTAGAACATACTCTAATGTTTTTGCTTTCTGGGAATTTACTTTATCACTAACAGATGAAATTGTATCTAAATTGCAAAATTGTGTAAGATAACTTTTACCATTAAAAGCACAGTTATTTCCATTTTAGAAATAACCGCTTTCTCCTATAGTTTACTGAGTTTAAATATATTTTTTGTATGCTTAGCAAAATAGCCTGAAGTTATATACCAAATAACTCTGAAATTTTTTTCTGCATGAGCTAAATATCCTACTTGATTAATACAAAAACATTGACTCTCGCATTTTTGCTTGGAGTTATGCATAACAAATTTTACTTTCTAGTATTCTCTCAGTTGTTTTTATACATAATTTCTCATTTGTATGAAATTTATTTTTTAACTTTATTTACTATAATCTTAATATGACGTTTCCTTCCTGCGGATAGTTTAATGAATGACTGACTTTTGAAGTTTTCAGAATTTATCATATAGTTAATATCATTAATAGTATGGTCATTAATTTTGCATCCATTACCCTGTATTAAACGCTTTGCAGCACCTTTTGAAGGTTCAAGACTGGTGTTGTTCAGTAGATCTACTAAGGATATGCCATTTGCAACCTGTTCTTTTGTTATGGTATATTCAGAAAGTAGTGAACTGTTTCCATTTTCAAAGGCAGAGACTGAAGCATATTGTGCAAGTTCTGCTTCTTTTTCACCATGGCATATTTTTACAGCTTCCGTTGCCAAAACTTTTTTTGCTTCGTTTATTTCCTTACCCTTCAAAGATTCTAATTTTTTAATCTCATCAATTGGTATATCAGTGAGCAATCTCAAAAAACGTCCTATATCTTGATCATCAACATTGCGAAAATATTGCCAATAGTCATAAGGTTTTAGCATATTATCATCAAGCCATACTGCTCCACTTTTTGTTTTGCCCATTTTTACTCCTTGAGAATTTAGTAGAAGAGGAGTGGTAAGACCAAACAACTCAGGTAGGTTTAATTTTTTGCCAAGTTCAATTCCATTTACTATATTTCCCCACTGATCCGATCCCCCAATCTGCAGACGACAGTTGTATTTTTTATTCAATTCAACAAAATCATAGGCTTGCAGTAGCATGTAATTAAACTCTGAAAAACTTAGATTTTGCT
			CTTTATCAAGCCTAATTCTTATACTGTCAAAATTTAGCATACGATTTACAGAAAAATATGCTCCTATGTCACATAAAAAATCTATGTACTTTATGCTATCTAACCAATCTGCGTTATTTACGATCACTGCACCAGTCTTGCTGTCGTTAAAAGACACCATTTTTTCTAATATCTTTCTTATATCAGATGTATTTTGCTTAATGTTCTCTATGGGTAAGATGCTTCTCTTCTTGTCTTTAAAAGATGGATCGCCAATTTTTGTTGTGCCACCCCCAAGCAAAATTATCGGCTTATAACTAAATTTTTGTAAGTGACGCAGCATCATAACTTGAATTAGATGACCAACATGTAAACTAGGTGCTGTGCAATCAAACCCAATATATGCGACTATGTAATTATTCTGCGATAATAGTTGATCTAACCCTTCAATGTTTGTACATTGGTATAAATATCCTCTCTCTCGGATAAAATCTAAGAATTCTGATTTGTGCTCCATAATTTTCCTAGTGTACTATTCTTTATATGTGAACATTATTATTAGAGTCATTGATAATGGTGTCATCCCAATGTGTGATGCTAAAATCCAGTTTCTCATACAATTTTATCAAAAAAGTTATATAATATGTTCATCTATAACTAAGCTTTCTGTATCAAGGCGCTGAGGTGACAAACTCTCTTCTTGGGGAGTTAACCGTAAAGATACTATACTTATATAGTTGTACATTAACTACTTAGATGCTTACTCAATTAATTCCATAACTCTTCTATTTTATAGTATTCTCTTACTTCTGGCTTGAATATATGAACCATTATATCTTGAAAATTTACAACTACCCAATTACCTTTATTTATACCTTCTACGTCTATTTTATCATGTGGTTTGAGGCTTCTTATTATGTGCTCAGCTAATGCTTTAACGTGGTAGTTTGAGTTTCCAGATGCAATAATCATATATTTTGCAATAACAGTTTTATTTTGCACATTAAGAGTAGTTATATCATGACCTTTATTCTGACTTATGACACTTACAATTGTATTCTTTATTGATTCTGTATCACTGGATATACTATTATTCATTATATTATTTATCTACCTCAAAATTATATATTTACCTACGATAATACACTAAAATTCCTAAAAATGAACTATTTTGATGTAATAGTATATACAATACATATACTTTTATATATATTATAAAGGTAGTTTCTCTAACATTGTGTTTATTATAAGCTAGGCTCTTATTTAATTGGCTTTTCAGTAGTGATAAGCTTACTATAAAAGAACTGTGTAAGATTACTGATTCAGCGATATTATGTAATAACTCGTCTAATAACATTGAATTTGAGATTGCTAAATTACTAAGTGTTGAAGTTTCTGATAACTTATGGTAAATTTTTACAGCTGAAGAAGATATATTAGTGATACTGTTGAAATATCATATAAAACTAAAGTACTATATGTATTTGTAAATGAGCTGATAGATGCTGATTCCCCTATAGCCAGAAAATATACAGCTTGATGGTAAATTTAGGTAAAAATGGGTATAGAAATTTTTTCTGTAGTATTACATCGCAGTAATAAAGGACTAATAAAGTGTGTTGAACTAAAAGAGGAGTATAAGGTAAATAAAATCATTGGGTTCAGGTTTTGCTATAAAAATGATTAAAGAAAAAAGGTTATTTATGCCTGAAGGTTCACTTAAAATTGATAATTCGAATTTGAGTGCAAAGGAAGTTTTAAAAAGAATTGTTGAAAAATTTAATAATATAACTAAATTAGTTAAGATTATAATAAATTATTTAATAAAGCATACTCGTGATTAAGCAGAAAGATAGGTATCGTTCTTGTGTTGGTATAATGCTATTGAATAAACAAGGGCACGTTTTTGTCGGAAAACGCTTTAAAAGTGACTTTTACTGGCAGATGCCACAAGGAGGGATTAATGATGGTGAAGAGTTAGAGCAGGCAGCATTGCGTGAGTTGCTAGAAGAGGTTGGTAC
			TGATAAAGTAAAGATTGTAGCTAAAAATAAGGGTTGGATATATTATAATTTGCCTGAGAAATTCATACCAATTTGTTGGGACAGAAGATATTTCGGTCAAAAGCAAAAATGGTTTTTAATGAAATTTTATGGAGAAGATAAGGATATTAATATTAACTATACTGATCATTCAGAGTTTAAAGAGTGGTATTGGCAAAATGTGGATGATTTAGTAGCCAATGTTATACCTTTTAAAAAAGAAGTTTATAAAACTGTAATAGAAGAGTTTTCTTTTCAAATAAAAATCCCTATTATTGAGTAACATTTATATGCACTCGTGATAATAGATTCTCATTGCCATTTGATTTATTTCCAAGATAATGAAATACCAAAAGTGATTTCAAGGGCAAAGCAAAGTGGTGTAAAAATTTTACATAACATATGTACCAGCATTGATGATATTCCTAAACTACTAAAAATTTCCTTATCCTATAATCAGATTTACTCCTCTGTTGGTGTACATCCGCTTGATGCTACTGTAGGGAACGGCGAATTTATACATGTTGATGAATTAGTTGAATTTACTAAGAATCAAAAGATAATTAGCATCGGTGAAACTGGGTTAGATTTTTATGAGCTTGATAATAAAAATAATCAGAGAAAAAGCTTTGCATCGCACATAGAGGCGGCAAGGATAACAGGGTTACCTTTAGTTATTCATACTAGAAATGCTGATTGTGAGATGATTGATATGTTAAAATCAGAAATGAAAATTGGTGCTTTTAGTGGAGTAGTGCACTGTTTTGCTTCCTCTAAGGAGCTTGCTTACCAAGCTATGGATTTGGGATTGTACATTTCATTTTCTGGAATTATTACTTTTAAAAGTGCTAATTCACTCAGAAAAATTGCACAAAATGTGCTACGTGGACTTGTTTTAGTTGAAACTGATGCTCCATATTTGTCACCTGAGCCTTATAGAGGGAAAAAAAATGAGCCAGCAATGATAAAATATATTATAAATTGTCTAGCGGAGTTATGGAATGAATCACCTAATAAAGTAGCAGAAATAACTACAAATAACTTTTCTAGGCTGTTTGTGAAACTTAACCCTGAGAAGAAAAATCTATAAATTATTGATCTGCTTACGAAGCTAAAGATTTCATCAGTTCTTTTATTGCATTCACAGATTTATTGAACATTTCTTGTTCATTACTGTTCATCTTAATTTCTAAGACTTTTTCGATCCCATTTTTTCCAATAATTATAGGAACACCAACAAATAAGCCTTCTGCACCATATTCACCATTAAGATAGGCAGCACATGGTAATATACGTCTTCTATCTTTTAGATATGATTCTAGCATGCATATAACTGAAGATGCAGCAGAGTAATACGCGGATCCAGACTTAAGTA-----------------CCGCCATTGCGAGTGCGTTTAACTATTTCATCAACTTTTTCCTGTGTAATGAGGCCCATATCGATAATTTGGGTAAGAGGAATACCAGCAACTGAAGCGCAATTGATTAGAGGTACCATAGTGTCACCATGTCCTCCAAGCACAAAAGCAGATACATCCTCAATGGAAATATCTAGTTCTCTTGCAAGAAAATAACAAAAACGGGCAGAATCAAGCACTCCTGCCATTCCGACAATCATATTAGTTGAAAGGCCAGAATACTTGTGCACCACTGAAACCATGGCATCCAAAGGGTTAGTAACCACTATTACAAACGCATTTGGAGAATATTTTTTAATGTTTTCACCAGCCTCTTTCATTACTTTAGCGTTAGGTTGGAGAAGATCATCTCTGTTCATTCCAGGTTTTCTTGCAACGCCAGCAGTTATTATAATCGCGTCGGAGTTTTTTATATCTTCGTACCTATTTGTACCGATAATGCTGACATTAAGCCTGTCAATAGGAGATGACTCTGCAATGTCTAGCGCTTTACCTTGTGGTACTCCATCACTAATATCAAATAGAACAACATTGCCAAGCTCTCTGAGTGC
			AATCATATGAGCAAGAGTTCCTCCAATATTTCCTGCACCGATCAGAGATATTTTTTTTCTTTGTGTTGCCATTTTCTATTCTTTTGTATCTGTTTTTGCGGCTTTGCCTTCCCAAGGAGATAAGCTATTAAGTATACGAAAATCTTGCGGTAAATCTATAGGATTATATACAACCTTTTTTGCTTCTATATCATACTTTACTTCTTCGTAACCAGTAAGAGGGAAATCTTTTAACATAGGGTGGCCTTTAAATCCATAATCCGTTAGAATCCTACGTAAATCAGGATGATCAGAGAATTCTACTCCATACATATCGAACACTTCACGCTCAAACCAAGAAGCTGTGCTAAATATCTGTGCTATACTTGGAGGAGTGTCACTCTCATCTAATTGAAGTTTTATATGTAACCTGATATTGTATACGACACTAAGTAAGTTATATATTAATTCAAAACGCTTTTCTCTGTCTGGATAGTCAACTCCGAAAATATCAATTAATAATTCAAATCTGCATTTTTCATCATCACGCAAGAAAAGCAAGTGATTCTCAATATCGTCTAAGGCTGAATATATTATAATAGTACCATCATCTTGTTGAATACATTTACATTTGGTCTTTTTTTGTATATATTTTGCAGTTTTATTCATTCTATATATTCTGGGTTCTTTTTATTTTGTTTTGTAGGCATAGCATTCCATATAGCAGCGCCTCAGCGGTTGGTGGGCATCCAGGAACGTATATATCAACTGGCACAATTTTATCACAACCACGAACCACTGAATAAGAGTAGTGATAATACCCACCACCATTTGCACAACTTCCCATAGAAACAACGTATTTTGGATCTGCCATTTGATCATATACTTTGCGCAATGCTGCTGCCATTTTATTGGTTAATGTTCCAGCAACAATCATAACGTCCGCTTGTCTTGGACTTGCACGAAACATTATGCCGTATCTATCAAGATCGTAACGGCTGGATGCAGTGTGCATCATTTCCACTGCACAGCATGCAAGACCAAATGTCATCGGCCATAATGAACCAGATCTTGCCCAATTAATTACATAATCTACTAAATTACCAAATTTAGTAATAAGAAATCCTTCTTTTTTATAAGAACTATAATAGTTATTAGATAAAATTTGACTTTTCATAAACTTACTCCCATTCTAATACACCTTTACACCACTCATAGATAAAGCCTACAGTAAGAATTGAAAGAAATATCATCATAGACCAAAATCCACAATAACTTATTTTGGATAGGGAAACAGCCCAGGGGAAAAGAAAGATAACTTCTAAATCAAATATTATAAATAATATTGAAACTAAGTAAAATTTGATGTTAAAAATTTTTCTTGTTCTTGATAAAGGATTGAAACCACACTCATATGTAGAAAGCTTTTCACTATCCGGATTGCTTACGGCAAGAAATATAGGTAATACACCTAAGGCAAGGGATACTACCATTGACACACAAATAAAAATTACTATAGTTAAATATTCACTCATTTAACAAAACATATAGAAAAAGCAACACTATAAATTTACATGCTTCCCTAGTCTCTTACCACCTAAAATATGTACATGAAAATGTGGCACAACTTGCTCTCCATTTTCACCGTAGTTAGTAACTAACCTGTATCCTGTTTTTTCTAAATTATATTTGTATGTTACCTTTCTTACAATTTTAAAGAACCATACTATCTCCTCTGCAGAAGCTTTTAGTATGAAGTCATCGTATGAAATATATTGATTTTTTGGTACGACTAAAATATGAACTGGTGCATCAGGATACTTATCATAAAATGCTAATACATCCTCATCTTCATACACTTTCTCGCAAGGTAACTCACCCCTTAATATTTTGGCAAAAATATTATTGCTATCATAACCTTTGTTGTTCATATTTTAAGAACGGCCTTTTCCCTCTTTTTCCTTATTAAATATAAAAGATGGTTCTCTTATCTTACTAGAAGAAACACCTTCAAGATTCGA
			AAGATTACTTTCAACTCTTTTAATTCCAAATTTTCTTGCTTGTTTTCCGATACTTTGTGGTAATTTTATAGGAAACATGCCTTCCTTCTTACCATAAGGAAAATTGTTAGGATCAGTGATATTAAAATCTATATTTGCAATAACTTCTAATGATTGTCGTGGTGACTTTTCTGTATAGCTTATAGCTTTTGATAACCATTTATTACTTTTTTGATATAACATTTCCCCAATACCATATAGTAATTTCTTGTCTGTGTGAGTTACAAACTCTCCACCAGCGACTCTTGCCATGCCTTTGAGAGTACGATCAGCTTCATCGTAGATTTTATCAATAACAAGCTGTTTTACTTCCCCTTGGCTCTTTTCCCTGTATTTAGAATTACTTCTAATACTACTGATGATTTCCTCAACATCGACTGTAATCATAATTCTATTGTTTTCTTTATCCATATGCACGCTTGAGTATCTACTGTTTATCTCTTCTATTTTATTTAGCTGTTTTTCAGTTAAACAGGATATATCTCCAATCAAAGTCCTTGAAGCAAGAAAAATTACTAAGCCTTTCCCTTGTTTTATTACTTGTACACCAAGGTTCTTACTAGCTTCCGTGGTTCCTATAGACGGTCTATATTTCTTTTCTTCTTTAGGTACATTTACACCAGCAGTTTTCTTTAATGAAACTTTAGCATCATGTTGCATTTCATTCATTGAGGCACTTGGCTTCTTCATAGGGTAAATAAGCACTTTAAGCGGAAGAATAGACATGTTTTTTATAATTTTTATTGCTTTTTTAACTAACTTGCTTACTTTATTCCAGATTGATTCTACCATATATACTCCTAAAGCATTTTTCACAACTAAATGTTATAACACACTTTAACTATAGATAAAAACACTTAAACTCCTATATTTAGAGTAAGGTGAAATTATAGGGATTGCAATCATTATTTATACACATGCTAAAAAATATTTAGCATCTTAGCTACTTTTATTGTTTAATTTACTTTTAACGTAAAATTATGTTCAAGTGGAATGCAAGCAATATTATCGATGCTACTAATGGAAGAGAGGAGAGTAGTTGTAATTGGATGCATAGCTCAAATATTTCAATAGATACAAGAAGTATAAAAAAAGGTGATATATTTATTGCTCTCAAGGGGAAAAATTTTGATGGACACGATTTTCTACATGATGCCTTTTTAAAAGGAGCAACAGTTGCAATAGTAAGCGAGAATAAATATAAGAATTTTCCTTTGATTATTGTGCAAGATACCTTTAAAGCTTTGCACGACATGGCATCGTATTACGTTAGAAACGTTCTTGCTAATGCTAAGATTATTGCGATTACAGGCAGTATTGGGAAAACTACTACAAAGGACATGTTACATATCGTTCTATCGCAATATGGAGTATCTTATGTAACAGAAGGTAATTTAAACAATAATATAGGACTACCCCTAACAGTTTTAAGAGCTCCAGAAAATTGCCAGTACTTAATTCTTGAAATGGCAATGAATAAAGTTGGTGAAATAAAGAAGTTATCGAAGATTAGTAATCCTGATATTGCAATTATTACTAATGTGGAACCTGCGCATGTTGAGAATTTTTCGTCGCTATTTGATATTGCTCAAGCAAAATTGGAAGTTCTGCATGGTATGAAAACTAAAGGCACTTTAGTTTTGAACAAAGATAATAAATATTATAATTATCTTTTATCACATGCTAATAGAAATATAGTAAGCTTCGGTAAAGATAAAAATGCTACAGTTTGTTTACTAGATATAATAGAAAATAATGAATCTTCTGTCTTCATTCCAGCGCCTAGATACTGGAATATAGGAAGTCCAATCGTAAACGAGCGTATCAGACGATTATGTAATAAATCAGAGTTGTGCGCTGGAAATCTAGATGTTCATGGATTAGTTTTAAAAATTAGACTGAATAACGATCAAATTATAAACTGTAATTTATGCTTGAGAGGTGAACATTTTGCGTATTCT
			GCATTGGCTGTTATAGCAGTTGTACAAGTCCTTGGACTTGATTTATCAAAATTACTACTTGCACTTGAGAATTTTAGTGTAACCAAAGGTAGAGGCAGTGTTCATAAAGCTAAATATAATGAAAAATATGTATATTTAATTGATGATTCCTATAACGCTAGTCCTACTTCAATGGAAGCTGCAATAAGAACTTTAGGTACATATTCTAATCAAAGGAAAGTGGCACTACTTGGTGATATGTTAGAGCTTGGTAGTGAAAGCGTAATGTTTCACAAAAATTTGCTTAAGTCTATTATAGAATATAGCGTGGATAAAGTTTATACGGTTGGCAAATTTATGTTAGAATTGGATAAGCTTCTACCAGGAAACATAAGAGGTATGCATTTCAATAGTTCTAATCACTTGAAAAGTGATTTAGCTAGTATTATTCAGGATAATGATGTAATTCTAATTAAAGGTTCGCGGGGAGTAGAAATGAATCTTGTAGTACAAGAATTTGTAATAGAATATTAGAAAAAACTGTTGTATTAATTCAAGGTTAGGCTGTTAGAAGTTTTAATTGTGATAAAACGTATAGTTACTTTCGGTAAAACAAGATGTATGGAAAAATATATCATAAAAGCTTGGTAGCGGTCAGGCATATAATAGGAATATTTATCCGTAGTCAGGGTCAGGGAAAACTGCTTACCTGAAACTGCGTAAAAATTTAGGCTAAACATCAACACCTAAAGGCAACTTTTTTTGATAAAAAATTAATTTCAGCAAGTATGAAAGAATATGACACAGCCACGAACTTAGTGAGTATTATATAAAACAAAAAAGCATGATTTTCTATAAATTTTTCTGCTATGGGATAAAGGATGATAAGTTTCGAAAACATAATAAAAACAGACTAGAAGATGAAAAAAAGCTATAATTTCAGCATTTCTAGAAGCAATAATAACTAAATTAAGTTTTAAATAAATTTTTGCAAAATTAGCTACTTATTGTAGTACATCTACCGTTAATTGCCAGTGAATTAAATTTTAACCGAGATATGTATGTATAATTGACTTTGCTGAGGTGGTATGTAATGTTATTAGCTTTAATAAGCAAGATAAAAAATCTATGATATAAGTTAACTGAAGATTTACTTCTTAAAAATTTATTCTTAATATTATTAATAGAAAATACTTATTAGTTAATGCATTTTTCCTGATGACGAAGCTAATAGCTTTCCTCTTGGAGAAGAAACTCATTTCTCTGTTGCTAAAACCTATAATCCGTGATGCAAGCCTTATGCTTACTTAGCATCAGGTAAAGGTTATGATAAATAGCTCAATTGGAAAGTTAACTGACCCTTGAAATAATAAAAACCATTCATTACTAATGGAAAATATAGTACAGAATACTTGGAGATCTATAGAAAGCATTGATGTAAAGAATGCGCCCAGTAGGATTTGAACCTACGACCCACAGCTTAGAAGGCTGTTGCTCTATCCAGCTGAGCTATGGGCGCACACTATATATAATAAGTAGCTTCTTAACATGTATGGAGTCAAGGAGTTTTGTGTAAACATGGCGTTTGAATAAGTTTCTAAAAGACCTTGTCACTATAATATGTGATATTAACTTTTTTAGAGTCTATTAATCAAGAATTGGTGACAGAATTTTAAAAATAAGTTATTTTTTATTTTTTAGTAAACGGAGCATGAGTATCAAAATTGCACCTTCTATACTTTCAGCAGACTTTGCAAAATTAGGAGAAGAGATAAAAAAAATCAACAGCTTAGGTGTAGATTATATCCATATAGACGTTATGGATGGAAATTTTGTTCCAAATATTACAATTGGTCCAAGTGTTATTTCTGCAATACGTAAATATACCAGTCTTCTTTTTGACGTGCACCTGATGATTAAATCTCCGAGTAAACATATTGAAAGCTTTATAAATGCTGGTGCTGATATTATTACTGTACATGCAGAAGCAGAGATACATCTTGAGAAACTGATAGGAAAAA
			TAAAGTCATATAAAAATACAAATGGTAGAAAAAAAACAGTTCAAGTTGGAGTTTCAATCGTTCCTTCAACTCCTCCTAGTGTTCTTGAGTACATAATACATGAGCTGGATGTTGTGCTAGTTATGACAGTTAATCCTGGATTTGCTGGACAGAAATTTATTCATTCACAACTGAGCAAGATATCTACTGTAAAAAAAATGATACAAGAGCGTGATCTCAAAACGCAAATTTCAGTAGACGGTGGAGTGAGCCTCTTAAACGCAGCTGATATAGTAAAGGCAGGTGCAGATATCTTAGTTACTGGATCAGCAATATTTAAGACTGAAAATATGAGAAAGACTGTAAATGACTTTAAAAACCTGTTATTGTAGCATAGTTGCGGAAACCTTTATCTAACAGTAAACTAATTATTAATAAAATAATAGAAAGAATCACATTTTTAATAGAAGCTAGGTGAAGAGTCATCATTACCGAATTGCGTCCTGTTATTTCTATTACCAAATCCAGAACGAGAGCGGATAGGCCGTTTACGGTATCCAGATTTTTTGTTAAATGGAGTATTATAATAGCCTCTCTCATTTGAACCATTCTTTTTATCTTCATTATAAAGTTCGCCTTCAAAAAACTCACCTGTTTCTTGATCAACACGACGTCTTGACAATTTTGGACATCCACCTTTTTCAAAGTCAATTACCAATGCTCTAAAAATATCCCCGTGTTTAAGTATATCTCCAATAGATTCTATATGTTGATTTGCCACTTCACTTATATGCATTTTACCTTTCCTTCCATTGAGAAGTTCGAGCTCTACAATAGACTTATCTATTTTTATGACTTTGGCATCAACTATGGCACCTTGCTCTAGTTCTGTTATTGAATTAATTAGCATGTTTTTTGCAATTTTAGCTTCATTGCTACTCATAGCAAACACAGAAACTTTGCCATCATCTCCTATTTCAACTTTTGCATTACTTTTTTCACACACATTTCGTATATTTTTTCCTTTAGCACCAATAGCTAAAGAAATTTTATCTTTATCTATATAAAATGATGTCATTCTTGGTGCATGACTTTTCACATCATCACTATGTTCTGAAATCACTGCATTCATTTTTTCTAAGATATGTAACCTTCCAGCTTTTGCTTGTTCTAGAGACTTTTCAATGATTTCGAAGCTTATACCAGAAACTTTCATGTCCATTTGCAGTGCCGTAATTCCTTCACTAGTTCCTGCTACTTTAAAATCCATGTCACCAAGACAATCTTCATCACCTAATATGTCAGAAAGTACTATATACTCGTTTCTGTCTTTAATGAGGCCCATAGCAATTCCAGCAACGTGAGCCTTTATTGGTACACCTGTATCCATCAAAGCAAGAGAAGTTCCACAAACTGTTGCCATGGAAGAAGAACCATCTGATTCCATAACTTCAGAGACTACTCTTATTGTATAAGGGAATTCAGATTTATCAGGTAAGACAGGATGAATTGCTTTCCAAGCAAGTTTACCATGACCGATTTCTCTCCTTCCTGGTGCACGTGTAGCAAAGGTCTCCCCAACAGCAAATGAAGGAAAATTGTAATGCAACATGAAATGTTCACGCCTATCACCTTCGATATCATCTATAATTTGTTCATCCTGTGTAGTACCAAGAGCAGTAACAACAAGCACCTGAGTGTTACCTCTTGTAAATAACGCAGAACCATGAGTTCTAGATAAAATATCAACTTCAACTTCTATTTGTCGTATTTCATCGTGTTTACGGCCATCTATTCTTGTTCCTTTCTTTTTAATTATCTCACGTACTAAAGATCTTTCAAAGCTTTTTATTGCATGCATAACCAGTCTCTCATCCTTTCCAGCTTCCTTTAAAGGACTTAATATATCACTTCTAAGCACCTCTAAAATTTGAGCTCGCTCTTGTTTTGCTGTTTGTGAATATGCTTTTTTAAAATCCTCACTATGCCTTTCAAGATCTTGTGTTATGTCTGATATATCA
			ACAGAGGTGAACTTTTTGGGTTTACTATCAACTGTGTTAGCAAACTCCTTTATAAGCTTAATAACAGGTTGAAGGTGTTCGTGACCAAATTTGATTGCACTTAGAACATTTTCTTCAGAGAGCTCCTTTACTTCTGACTCGACCATTAAAATTGAACGTTCGTCACCAGATAAAAACAGATCTAAGTTGCTTATTTTCATCTCTTGGACAGACGGATTGAGTATATAGTTGTTATTTTCATCACAGCCAATCAAAGCTCCAGCTATAATAAAGTGAAAAGGAACACCAGAAATTGCAAGGGCTGCAACAGTACCAATCAATGCTGGTACTTCAGGAGGGTTAATGGTATCATAAGTTAACAAATTACACACTACACTGATTTCGTCATGAAAACCTTCTGGAAATAGTGGCCTTATACTTCTATCTACTACTCTTGAAATTAAAGTTTCTCTGTCAGATGGCTTACCTTCTCTTTTTAAAAAACCACCTGGGATTCTACCTATGGCATAGCTTTTTGCGATAAATTGTACGTTGAGAGGTAAAAAATCAATATTTTCTTCTTTCTTTTTGCGCACGACAGTTACTAGAATACAAGTATTACCATAATTCACAACTACTGAACTATCAGCTTGACGTGCTATTTTCCCTGTTTCCAAAGATAAGGTACGGTTACCCCACTCTATTGACTTTCTTATGATTTTAAACATACTGAATTCCTCAATTATTTTCTAATGCCTAACTTCTCTATCAACTCCTGGTAGGTTTTATCACCAAACTTGCGCTTTATATAATTTAAGTGCTTGCGTCTCCTACCTATTAATATAAGTAAACCACGCTTGGAGTGATGGTCATGCTTGTGCACTTTAAAATGTTCAGTCAAGTTACTGATCCTTTCGGTTAAGATTGCACATTGTACAAAAGACGAACCTGTATCATTTTCCTTGATTGAATATACATTTATTAAATTCCTTTTCTTTTCAGATGTTATTGACATCCAAACCTCATTTTAAATGTTAAAAAGACGAATAGGCTTTACATAACCATACGCAAAACTACAAATTGCAATAGGCATATTACCCATTACCACACAAAAGGTATCATAATTCTTTAACTTGAGCAAATTATTTAATACGATTACTTGACCTTTTCTAATTTTGCTTGCTTCTTCTGTAGAAATTTCAACCTTGAACATTGACTCTAGGATAGATCCGATAGGGATAACTTTATCTTTTTTGGTCAATTGTTCAATTATCACTGACTCAGCTTCTTTAAAATTACCTACCATAGTCCTTCTTAATTTTGTAATATGTCCAAAGCAATTTAATGCAATCCCAAGATCTCTTGCAATTGATCTTACATATACACCACTACCACACATCATAGAAAAATTAGCACTATTATTTGTAGTGTTAACAGAAATTAATTTCAGTTCATATATTTGCACTAAGCGAGGCCTTATATTTGCTTTTTGTCCGTTTCTCGCTAATTTATACGCCCTTGTTCCATTGATTTTTACTGCTGAAAATTGAGGAGGAGTCTGTGCTATCTTACCAACAAAGTTCTTGATAGCGCAATTTATTTGATCATATTTAGGTTCCATATTGCTGGTCTTAGTAATATCACCATCCGCATCGTCTGTAGTTCTTTGTTCACCCCACTTTACTGTGAAGTCATATACTTTTGAATCATAAAATAAATACGGTATAGTTTTTGTTGCCTCGCCAAGGGCAATTGGTAATACACCTGAAGCTAAAGGGTCAAGCGTTCCTAAATGACCAGCTTTTTTAATTCCAAATATCCTTTTAACTTGTGCTACTGCTTGCGCAGAGCTAATTCCTATTGGTTTATCAAGATTCAGCCAGCCATGTATCATACACTAATTGTACATGATTGAATCTCGGTCAGTAATAATAATAATAGTTTAGGAAGCAGATTTGGTTATCATTAAACTATTATAAATAAAGCTTGACTAACATGTGTCGTTAGTATAAAATTAACTT
			TTATTAACTTTAATTAGAGGGAGTTATTATGACTACAAAACCAAATGTATGGAAATGGAAAAACACTGTGTCTGTAACAAAAACAAGCATCGAAGGTGTAATTGTAGTTACATCTTTAGCAGCGGCAATAACAACAGTATTAGTTGCTACTAATGTAATTGCTGGACCTGCATTTTTAGCATCTGTTTCCAACCCTGTTGGAATTGCAGCTTTATTTATCATTACTGCATATTTTACTGTGAAAACTATTTCTTCGTATCAGCAAATGTATGCAATGGAGGGAGTTCAAGGTAAAGCTGGTAAAGATGGTAAGGATGCAAACTTTGCTGTTCTTATTGGCGATTCAGTAAAGAGTGGTGAAATTGTTGAAAAAAAGGTTCAAGAAACAGATGGTAGACACACTCAGCAGTTATTTCTGGTACTTCCAATTAATGACTATAAAGCATTAGCAGGAGATGATAAAAAAGCAGTTCATGTATTGTTAGCGGGTAAAAAGGTTGAAGTTGAACTTGCACATGTAGATCCTAAAGATGATGCTAGTGAGTATAAAGTGAAAGTAGCTAAGGTAGGTGGTAAAGATCAACTTGCTGATATGAAAACAGAGTTAGGTATGAGTAATTCTAATTTACTAAGAGTTGCAGTAAGTAATCAAGATCTGAAAGCTTTAAAAGCTAATGTATCAGCTAAGCTAGCAGATATTGCGGTAGAGGCAGCTATAGAAAAAGCTGGGAAAGTAGCTTAATTAAGGTCAGGAAGTGAAGAGGCAAAGGTGCTGTCTCTTCACTTCTTGTTTTAAAATAAAAACTCACAATAATTTACCTCAAATTTCAACTATGTCCTTATTAAAATCTATATCTAACATCCTTCTATGATATTACTCTGGTGCTCCTCTACGATGTAATCTCAATGCCCAGATACTTGGATTCAGGAAAGTTTACTGGCTTACAAGCAAGCTGATTTTGGTAAGTATAAAAGGAAGCTGATCTTATATTAAGATACAAAACATTTTTGATAATTATGAAAAGCTAGATTTCATTGTTACACGCTGGAATGACAACGTTTAGTGTAAAAGCAGATGTTTATGCATAAATTGCTTTAGCTATAAATATTTGAGAAGTTTACTAAATAAAAAAGGCAAGAACCTCTGTGAGGTGAATAGTTGTTTACTATCTAATTCTGCAATTTAGTGTTTTATGATGTTTTAACTGTTTTACAGTTTACATAAGTAAAATTTTTATTAAGACATAAGATGTATATAGTATAAAAACTAAACATAAAACGCAAATTGCGTGATATTTTATCATTTTAATCTTCATAGATTTAAGATAACTGGATGCTTTATTATTAGAGATGAAAGCTGGCAAAATTTATCAAGTAGTTTTTTTATTTCTATCAGTTACTTGTACATATTTAAGGTGTTCTTCTTGTAGATATCGTACCAACAATCTACTATTTTTTTTATGTCTTGTGGTTTATTTTGCGGACCTATGCTGATCCTAACTGAACAGTTTGCTTGCTCTTTTGTTGCTCCCATTGCAAGTAACACATAAGAAGGCTCAATTTTTCCAGAAGAGCATGCAGAGCCATTACTAACCGCAATGTTATTTAAATCAAAATGCATGAGCTGTACATCACTCTTCACTCCTGGCATATAAACGAAACTTGTATTTGGCAGTCTTTTAGAGTTTTTACCAAAGATTTTGATGCTGCTAACGAGATTCAATAACTTACTTTCTAATTGATCACGTAGTTTCTTAATTTCATTCATTTTTGATAGAAGATCTGGAACACTTTGTAATGCAGCAGAAAGACCTGCAATTGCAACAACGTTTTCTGTACCACCACGCAATCCTTTTTCTTGCCCACCACCTACTATTATAGGTTCTATCGTAAGGTTTTTATTAAATACTAGAACCCCACTACCTGCTATACCACCAAATTTATGAGCAGATAAAGTGAGTAAATCTACTCCTAAATTTTCCATGTTAACTTTAATTTTT
			CCAACACTTTGAGCAGCATCAGTGTGACAAATTGCTCCAAATTTATGAGCTATTTCAGCTATTTCCCTAATAGGTTGAACAACTCCAGTTTCATTATTAGCCATCATAACTGAAACTATTACTTTATTTCCCTTAAGTTTGCTTAGGATTTTTTCTAGCTCCAAAAGATCAATGATACCTTCTTGATTAACTGGTATTATGTGTGGGTTATGTGCAGAATTAAGAATTGAAGGATGCTCTATAGCTGAAACTACATACTGAAAGCCTGTTACTCCTCGCATGACGAGGTTGTTTGCTTCAGTTGCGCCAGATGTAAAAACTATTTCCTTGTCGCTTGAAACATCAATAATACCACACACGGCATCTCTTGCATCCTGAAGAATTTTTCTTGTTTCTTGTCCTTTTCTATGTAATGAAGAAGGATTCAGAATCTGTTTTGACAAGACTTCAAGTATGCTTTTTCTCACACCGTCACTAATCGGAGAAGTCGCATTATAGTCAGCATATATATAATTACTATTTTCTAAAAAAAATGAACTTAAAGGTTTATTTGTCACTGAATTGTAAAGACTTCTTTTATCATTAAAACTATACATATTTGCTTTAACATAACAAAAGCTTGTTGCAAAAATAGTAAGATTAATACATAATTAATATATTTATTAAATAGGTTTTTATTAGGAGTAAAAGTGGTAGAGGTTTTTTTGAATAATGCAACAAAAAAGATAGAAGGTGAGTATTACCAGAGCAAAAACGCTAATGCACCAGTTGTATTAATTTTACATCATCATCCCCAATATGGGGGAAATATGGATAATAAAATGATACATGGCATATATACATCTTTTATTGATAACAATTTTTCTGCATTGAAAATTAACTTTCGTGGTGTCGGAAAATCCACTGGAACTTTTGATAAGGGAATAGGAGAATTAACTGACGCTGCAGTAGCGATTGATTGGCTTCAAGAACATAATCCTAGCAATGTTCCAATCTGGGTTGCTGGGTTTTCTTTTGGAGCATGGGTAGCTATGCAGCTAACGATGCGCCGACCTGAAATAGTAGGTTTCATTGCTCTTTCTCTTCCAGCGACTAAATATGATTTCTCTTTTCTTTCCCCCTGTCCAGTTCCTGGACTCATAGTACAAAGCAGCAATGATACAATTTCAGAAGAAAGTGATGTAACGGAACTAACAAAAAGATTGATGAGCTCAGTAAAAAGTGACCATATGGAGTATCATGTAATAGATAATACTAATCATTTTTTAAGAGATAAAGAAGAGGAGGTGGTTCAAATCATAGATGATTATATAAAACTACGCTTAAATAGTGCGGCTATTTCTCTCCAAAAAGTAAGAAAAGAGGTAAAAATAAAAGAGTGTATCTAATCTTTACAAATGAGGAAAATAAGTGTAGTAATATAAGTAAGGAGATTCTGTTGTGTTTAGAAAATTGTTATTTCTTGTTTTAATTACATTGATGGTATCAGGTTGTCTCTTAAATAAGCCACGTAAGTTAAAAAGTCCGTGTATCAGGAGTAATGAGAATACTTCATGTGAGCTATATTCTGTTAACGATCATTGGCTAAGCAAATACAAAGCAAATAGATCGTAGTTCTATATTATATTTCCTTACAATTTTACTAAAGAGCCATTTTTTAGTTGTAAAATATGGTCTGCCCTTTCTGCAAGGAGATGGTTGTGTGTTACTATAAGCATAGAACTATTATTTTCCTTTATATGTGAACGTAGCAACAAAAACACGTTCAAAGAATTTGTTAGATCTAAATTCCCTGTTGGTTCATCTGCAAGTAAAAGCTTTGGAGAATTTACAATGCTTCTTGCAATTGCAATTCTTTGCCTTTCTCCACCAGAAATTTCAGATATCATACTATTCGCTTTATTCTCTAGGCTAAATTTTTCCAATATTGTTTGTGCACTTTTCATTGCTTTAGCTTTACTTTTTCCTGCAATAAGCTGAGGAAGCATAATATTTTCTAA
			TACCGATAGTTCTTGCAGCAAATAATGAAATTGATAAACAAAGCTAAGAAAATTTCTTCTTATATGAGTTCTATATTTATCGCTGGCTTGTGTGCAATTTACTCCATCTATTGCCACTATACCTGAAGTTGGCTTATCTAGTAAACCTGCAATTTGCAATATAGTTGTTTTTCCTGATCCTGAACTGCCAATTAATGCAACTACTTGCCCTTTTGTAACCCTTAGGTTGATATTTTCTATGATAACAAAACTCTTTTTGAAGCTTTTACATATAGAAATTAGCTCTAGTACTATATCACTACTCATGTTTAAGGACCCAGCAGTTATTTAAATTCTGGTAGAGTAATTAAATTGAGAAACTACTGCCACAACCACATTTAGACTTAGCAAGAACATTGTTTACTTGAAAACCGGAACCACTTAGATTCTCAGTATAATCTATAACTGAGTTATTTAAAAACTTTGCTGAGCAATTATCAATCATTAATATAGGTTTTCCATTTTTATCATTAACTACTATGTCTTTGCTTTTTCCACTAAACTTAAAGCGTTCTTTATGGTCTTCGCTATCCTCATAATTATCATTATCATCGTCATCATCATCAAACTCATCGTTATAATCATCATCGTCATTACCTAAAGGTAGATTTTTGTTTATTTGATCCATAAGAAAATTGTACTTGAAGCCAGAACACCCACCACCTGAAATTGCAACTCGTAAAACAGAGTTTTTATCTTTTTCTTGTTCTATAAGAGAGTAAATTTTCCTTAATGCACTATCAGTTAAGTTAATATTGTAATTTATTGACATAATCATTACCACTTATTATTAATAGCTTATTATAGTAGAAATTTTACATGTCAAACAATAATTTTCTGTTAAGTTATGCATGTCTTCCACACAAGACAAGGGGGAGGTATTTCAAAGAATTGGAAGATGAAAATCGCAGTTGCTTTCAGCGTGACAGGGATCGCATTATACACTCTAATGC---------------------------AGTTTTTATTAATTATGGAAACGACTATTATCGCACACGACTTACTCATAGCCTTGAAGTTGCACAAGTTGCGAGATCTATTGCACGTAGGCTCGGTTTAGACGAAGATATTACTGAGTGCATAGCACTTGCACATGATCTTGGTCATCCCCCATTTGCTCACACAGGTGAAAATGCTCTAAAAAAATCAGTTCAAAATTTGAATCTTGATAATGAAAAATATGAATTTGACCATAATGTTCAAGCTATAAGGATTTTGACTCATCTTGAAAAAAAACATGCTGACTTTGATGGTATGAACCTAAGCTGGGAGGTAATTGAAGGAGTTGCAAAACATAATGGTCCTCTGCTTGGTCAGAATGCAGTATTTCGTACAAATAATCAACTATTGTTAGAATATAATGAAAAATATGATTTAAAACTCGAAAAATTTTCAAGTATCGAAGCACAAGTTGCCTCAATTGCCGATGACATCGCATACAGTGTTCATGACCTTGATGATGCATTGAGAGGAAATTTGGTAACCGTAGGAGATCTGCTTGATATTCCTTTAATTGGGAAAATATTTAAAGATATAAAAAGTAAATATTCAGAGTTATCTCAAAATAAGTTGATACATGAGTCACTCAGTAAAGCTATAGGAATTATGATAAGTGACGTTGTTTTTTGGACTAAAAAAAACATTAAGGATTGTAAAATAGAAAGTGTAGAAGACGCGAGAAGTTTAAATAAGATGTTAGTTATATTCTCACCAGAAGTTGCAAACGCTATAGAAGAAATAAAAAAATTTAATATAGAAAAAATATATAAAAGCTATAAACTTAATAGAACGATGAATAAAGCAAAACGTATAGTACAAGAGCTTTTTCAATGTTTTTATGATAATCCGGAACTATTGCCTATAGAGTGGGGTAGGCTCGCTTATGAATTTGAGCGTTCAGTAGTAATATGTGACTATATCTCTGGTATGACAGATAGATT
			TGCCATACATGAACACAGAAGAATTTTTGACACCTCATACGAAATGACCTCTTTTTAATGGCAGATGACTATTTTATATTGATAGCACTGAAGCTTATGCAAAGCGAAAGATTTGGGTATAACGATTACTTTCTTAGCAATCAATACTGGTTGTTATTATTGCTACCGCTAAAGATGCAAGTGCAACTATACCTTCAATACTAATTTTTGTTATGTATACTGTGTTTCTCCACTTCTATATATGTTTTTATTTATAATAACCTTTAATAGACCTCTTTTTAATTGAGTTTAATAATAAATTAAACATGATAGATGTTAGCATACATAATCAAGCTATTTTTTTTGCAAATATAATTTCTAGCATAGATCTGTTTTCTAAACTGCTAATAACTATAAACAGCTGGCTGAATTTTAATAAACCAATAACCATGCAAGTAGGCTGAGAGAATTTTGAAATCATGGCTATACCACAATTGTGCGAGCAACTATATTTTTTGCAACTAACTTTCAGCTATTTATAGCTAAGAAATCTACTAAATTGGAAAAAATAAAAAAATATTAGTTAATATCTATTTGAAAGTGTTAGCATTTTTTATATTTTTAAACGTTTAATAGTCGCAATTTAGCTAATTTAAATATCTTTCTAAAATTTTTAGCTTTTAATATTAAAGATTTAATAAATGGAGAATGAAGATGAGAGGAATCCCATAATAGCTAGTTATTCTTCTGGTTTTATGAGCTGATGTTTTATACTTTCTTGAACGCTTTCATTGTTCAATTTGCACAGATTGAAGATAATTAAATACCTTTATTATCATAATAAAGAAGTTGGTAGAATTTGTTAAATGGTCTTCAGTCTTATTTCTATGATTGAAAAAGTATGGATGTCTGTTAGTTACTTAGATACTGAATTATTATAAAATTTGACATTCATTGCTGATGACTAGAATATTAGCAGAGTAAAATTACTTAAGAAAGTATGTATACGTATGACGTAGTGGTAGTAGGTGGTGGTCATGCTGGGTGTGAAGCAGCTGCGGCTGCAGTTCGCCTTGGTGCAAATACACTACTCATAACCCATAAAATTTCAACTATAGGAGAAATGTCCTGCAATCCAGCGATTGGAGGAATTGCAAAAGGTGTTGTAGTTAGAGAGATTGATGCTCTTGATGGAATAATGGGAAGAGCAATCGATCAAGCAAGCATACACTCAGTTATTTTAAACGGTAGCAGAGGTGCAGCAGTGTGGGGACCACGTGCACAGGCAGATCGAAAACTATACAAGAGAGCAATACAGGAAATTATTCTAAATTACAACAATTTGACAGTAAAAGAAGAGTCGGTTGACGATTTTCTTATTGAAAATGATAGCAATGGAGAGTCGTATATTAAGGCCGTTGTAACAAGCTTAGGCGAGCGTATATTGACAAGTAGAGTTGTTTTAACTACAGGAACTTTTCTGCAAGGTGTGATTCATATAGGTGAACAGACAATTCCTTCAGGAAGAATGGGGGATAAGTCTTCAATAGAACTTGCAAATACATTAAAAAAATATAATTTTGG-------------------GGAACTCCACCAAGACTTGATCGTAATACTATAAACTGCTCAATATTGCAAGAACAAGTAGGTGATAATCCACCTACGCCGTTTTCTTATCTTACAGAAAGAACTACCCACCCTCAAGTTTCATGTTTTATTACTTATACTAATGAAAATACACACAGAATAATTCGAGAGAATCTGCACAGATCAGCTTCTTCATACTTGAATGACATTGTTGCACCAAGATATTGCCCATCGATTGAAGCTAAAGTTAAAAAGTTTGCAGAAAAAAATAGTCACCAAATATTTCTAGAACCGGAAGGACTTGACGATAATACTATATATCCGAATGGAATTTCAAATTCATTGCCTATTGAAGTACAGTACAAAATGATAAGGAGTATCAAAGGACTTGAAAATGCAGAGATATTAAAACCTGGAT
			ATGCAATTGAGTATAATTATATTGATCCACGAGAGTTGTTTCATACTCTAGAAACTAAAAAAATTAAAGGGCTATATTTTGCCGGTCAAATTAATGGAACTACTGGATATGAAGAAGCAGCAGGACAGGGAATTGTTGCTGGAACTAATGCAGCACTTTCTGCAGCTGGAAAGAAAGGAGGATTTGTTCTTCATCGCACAGACTCGTATATCGGTGTAATGATAGATGATTTAGTTACTAAAGGTGTAATAGAACCTTATAGGTTATTCACCTCACGTGCAGAATATAGACTAGCGATCAGATCAGACAATGCAGACAGAAGATTAACACAAAAGGGTTATGATATTTCCCTTGTATCGCATGAGAGATACTCTGTTTTACAAAGTAAACTTAAGTCTATTAAGCAACTTAAGAAAAATTTAGAGAGCTTAACAATTACTCCTGAGCAACTTAGGTTTTATGGTATAAAAACATCTTATGATGGAATGAGAAAAACAGCACTAGATCTACTTAGCTACCCCAATATCAACTGGAATAAATTACAAGAGATATGGTTGGAATTGGGTAGTGTTATGCACTGGAATGATACCATAATAAATGATGTAAATGAGAATGAGATACGTGAGGCAGTTACAATTGAAGCAAAGTACAAACCTTATTTGATAAGACAAGAAGCAGATATGAAGTTTTTACGAGAGGAAACTAATACTCAAATTCCAATTAGCTTCGATTATTCACAAGTTCAAGGTCTATCAAGCGAAGTAATAGAAAAATTGCAGGCAATAAAACCAGCAACAATTGGCATTGCAAAGCAAATACAAGGCATTACTCCAGCAGCAATAGTTAGCATATTGGTGTATTTGAGAAATAAGAAAATGAAAATAGCTGCTACTAATTCTGTGTAAGGTATTCTATGTTAAAAATCGAGGAATTTCGTTCTTTTATGCGTAAAGTAAATGTAGATGTATTTATGCTGCACACTAAAGATGAATATTTAAATGAACATTCAGATGACTTAATCAAATTATGTGGTTTTACAGGGACAAATGGACTGCTCATTGTTACAAAAGACAACAAGTGCCCGTTTTTTACAGATGGACGTTATATCATACAAGCCCATAACCAGCTCGATCGAGATACTTTTCAAGTATATAATATGCAAGAAGAGAATCCGTGTGAATGGGTGAAAGCAAATTTAACATTGACCACTTCATTAGGTTATTACTCGCAGCATTTTACTGTAAAAGAGATAAGGAGATACGAAAATATTTGTAGATTAGTATCAGTATCCTATTCAATTAAAAAAGAAAGTAATCATAAAGAACAAACTATAGTTTCATATGCAGTTGAGTACTCAGGTGAAAGTAGTAAGAGTAAATGTGAAAAAGTGACTAAAAGTATAAATAAAGAAATTGAAGCGGTTCTCCTAACTGATCCAAATTCAATTTCATGGTTATTAAATCTAAGAAATGAAAATGCTAAGTATACTCCATGTGTATTAGGCCGTGTTATACTATATAAAAATGGTAATGTTGATTTATTTGTTCAAGACAAAGAATATTCAACTATACAGGCAAATTTAGATAACCATATAAGTGTTTTTGATATTAGCAAGCTAGAGAGTTCACTGTGCAAACTAAATTCGGTAATGATAGATCCAAGCATAACTCCAATGAGTATTATGGCTATAATACAAAGTAAGCTGGTAGTTGAAAGAGATGATCCTTGTTTAATTTACAAAGCAGTGAAAAATCAAACTGAAATAGCTGGAGCTATAAATGCGCATATTCGGGATGGAATAGCAGTAACAAATTTTCTATATTGGCTTGAAAGTAGTATTAATAAGCCTCTTATAAATTCAAATATTATCCAGGTAACTGATACTGAGACTCAGAAAAAAAACGCAGATTCCAGCATCATGCGCTGGAATGACATAAAAAAGGATCCTGATTTTTTGCTTGAACAACCATTATATGGTGGATCTAGTGTGATCACCGAAC
			TTAGTGCTGAAGAGAAACTCTTAGAATATAGAAAAGAACAGGATTTATTTAAGCAATTAAGCTTTCCAACAATTTCCGCATTTAATGAAAATGGAGCAGTAATTCATTACCGTTCAAGCAGTAAGACGAATAAAATAATTCAGAAAGATGGATTGTACTTGATTGATTCTGGTGGCCAATACCTTAATGGTACAACTGATATTACAAGAACTGTAGCAATTGGAAGGCCAACTAACGAACAAATAACTCATTATACAATAGTATTGAAAGCTCATATTGCTATAGCAAGTGTAGTCTTTCCTTCTAATACTACTGGTGGGGAGCTAGATATATTGGCACGCACTCATTTATGGAAATTTGGAATAGATTACATGCATAGTACAGGACATGGAGTAGGAAATTATTTGTCAGTCCATGAAGGACCACAAGCAATATCAAAAGGGAATAAGGTAAAACTTATGCCAGGAATGATACTTTCCAATGAACCTGGTTATTATATTCCAGGAAAATACGGAATAAGGATTGAGAATCTGATGTATATTGACAGACAAGAAAATGGCTTCTTAAACTTTAAGCAACTTACTTCTGTTCCATACGATAGAAAGCTAATAAATATACACATGCTTACTAAAAATGAAATTAATTGGATAAATAGCTATCATCAGTTTGCTTATGAAAACTTAGAAAACGATATCAACAATAAGGAATGGTTAGAGAAAACATGTGCCCCTTTATAAATAAAGGGAAAGCTTTTTACTCTTTAAATGAGTATTAATACAGGTGTAAAAGAGGTATTATATATTGTTTTTAAATTAAAAACAATATATAATAAAAAGTACGTATTTCCAGGTAGGTGTAATTATGATAGATAAAGTTCAGGAAGATGAGTTTATGAAACAGTACATGGATACTTGTAAAGAACAAATAGAAAAATTAGCTAAGGATCCTGAGTTACTTAATCAAACCTTAAAACCATTTATGCAAATGTCTCAGCAGCTTATGGCTAGTAGTATGTTAGATGGATCTATGCCTAATAATATAGTATCTAATTTGAGTAGTATGGATATTACTAAGGTGCTTGCTCAGATGAAGGAAATGATTGATTACATAAAAAGCAACTACAAGGGACTCATGAAAGAAGATAGTTCGCAGATTCAAGAGCTTGATGAATCCAGTAGAAAACTGAGAGGCTTAGTTAGAAAGCTGATAGAAAGAATTGAAAGCAATAAATAGTAGAGTTAGAGTTGTCAGTAGCGTAGTAAAACAGAACCCCAGGTCAGACCTGCACCTATTGCAATTAGTAGTCCAAGGCTCCCTGGTTTTATTTTCGATTTTTGTATTGCATGATCAAGTGCTAGTGGAATTGATGCTGCTGAGGTGTTTGCGTGTTGATCAACCGTATTAATCACTTTTTCTATAGGCAAATCTAACTTCTTCACTACTGCTTCAACAATACGAATGTTTGCTTGATGAGGAGTTAACCAATCAATATCAGTAATCTCTAAATTATTGAATTTCAGTGCTTTCTTTACTGAAGCTGTTAATTTATCTACTGCATGTTTGAATATTTCTCTTCCTTTCATGCATATTTTTCCAGGATTACCGGTTGAGGATACTCCTCCATTCGTGCACAATATATCTATATTGCCATCAGAGTATAGGTTAGTTGATACTATGCCACCATTTATGGATTTCTTTACTGCTTCACTACAATGCACTGATTTCATTATTATTGCGCCGGCGCCATCACCAAATAGTACACAAGTTGATCTATCTTTCCAATCAACAATTCTAGACATTATTTCAGCACCTATAACTAGTGCATATTTAATGCTATTATTGGCTTTAATAAGCGAGTCAGCGACTGTAATTGCATATATAAAACCAGAGCATGCGGCTTGTACATCAAAAGCAAACGCATTCCTACATTTTAATCTGCTTTGCACAATAGTTGCACAGCTAGGAAGAGTTTTGTCAGGTGTTGTTGTTGCTACTATGAT
			TAAATTAATTTCATTTACTAAAATTTTAGCTTTTTCTATAGCATTTCTTGCTGCATTAACAGCTAAATCTGATGTTAATTCTTCTTTATCTGCTATATGTCTTTGAGTTATTCCTGTTCTCTGTCTAATCCATTCATCACTTGTTTCAACTATCGATGCAACATCATTGTTACTCAATATTTTTTTTGGTAAGTAAGATCCAGTGCTTAATATGAAACTTTTATTCAATATGACCTACCTCACTAACTATCTTTTGGTTTAAGTTTTCA-------------------------------------------------------------------------------------------------TAGCTCCACTTCTAACTTTGGGATTAAAACGCGTTAATACCTTACTAAGTTTGGATTTCAATAATACACCAATAAGCACTTTTGTTGTCCACGAGTTGAATATTTCTTGCTTTATTAAATTAATAAAAGCACTAGCGGTTGCCTCAGCTGTTTTAAGCATTACATTGCCAACAAAACCATCAGCGACAATCACATCAATACTGCCATCTAAAAATTCACTTGCCTCTATATATCCCTTAAAATTAATATTTGAGGTATTTTTGAGCAATTCAAAAGCTCCTCTTATTGAGTCAGTACCTTTAATTTCTTCTGTACCAATATTTAATAAAGCAACTTCAGGATTGTCAACTTTTAATGCTATTTTTGCGAATGTACTCCCCATCAACGCAAATTGAAATAATGAGTCAGCATTACAATCAACATTTGCACCAAGATCAAGTAGTACAAAGCTTTTTGCCTTAGTTGGACAGACAGTCACAATAGCAGGACGATAGATATTTGGCAGTATTCCTAGAATAAACCTAGAAATAGCCATTAATGCTCCAGTGTTGCCTGAAGATACTGCCCCAGAAGCCTTACCTTTTCTTACTGCTTCAATGGCTGCTTTCATGCTCGAATCTTTACGATGCCTCAGTGCAAAGGATGGTTTATCATTCGCAAGAACACTGTCAGAACAATGGATCAACTCAGAATTATTACTTACCTTCTTATATTTTAAAAGTAAAGGAGATACTTCTTTTTGGTCTCCATAAATACGAAAAAAAATTTTAACTCCTGGGTCAATAAGGTTATCCAAAAAAAAACTAGCACCTTGAATTACTGAGAGAGGTGCAAAATCACCTCCCATAGCGTCAAGTGCGACAACTATGTTATGGTTAACAGTAGGTAACATATCATGATACATGATAGCTATTCTTTCTGTTGTTTGATGAAAACACGTTTTCCTTTATAACTGCCATCAATTGCTATATTGTGAGGTAACATAAATTCCCCAGTTGTTGTGCATACCGCAATATTCTTAAGCTTAATGGCATGGTGAGAACGATGCATATTACGCCTTGATTTTGACTTTTTTTTCTTTGGTACTGCCAAAACTTTTCTCCATTCTACTATAAAAATTTAATCTATTAGTAACATATTTTTTACAGGAAGTAAACAGTGATAGTAAAATAAGTAAGGTTTGCCATGCAATTAATTCCTGTAAGTTTTAAACTGAAACATTTCAGTTAAAATATATTGAATTTAGAAGATACTTTACTATATAATAAAATTAATGAAAATTTTAGTAAAACTAATTTTATGCTAAGGTAAGTGCGGAAGTGATTTTTCCAATATAAATATGGTGTTAGAATGATTTGTAGGTACCTTACTGACTTTCTATTAATGCTTGGTAGTGTGTGGTATTTATATTTTTCAGTCTTTGTATCACTGCCATATATTAAGGTAACATAGCAACAAAGTAGATCATAGAAGCAGGCTTTTTCTCTTTACCGATTCTTCTTGGACTCACAGGAATTTTTATGGGAGTAGTAATAGCTTTGTGCAAAAAAATTCTGAGCTGTTCATTAATTAGTCCAGTTTTAATTAATCTAATAATGCTGGAAAGGCTGTACTATCAATTATAGCAGAAACTG
			GTACGATTGTATATTACTGAATAAATGGATGTACTTATAACTTTAAGTATTAACTTCTTCAAATATTTAACCGTACCGAGAATTTTAATATCAGTTATAGTATTCCATATACTTATAACAATGCAGATTTAATAGGAATACTTAGAAGATATCACTGCAGTTTTCAAATTTAGCCACAAGAATATAATATATAAGTAAAATGTGTAGGCCCAATTCTTTAATATGTAAGATTTTATTACCGGGGGTAGTATCTAGTAGAGGAAATTGCTTTTGCTGCTATAATTTCTGTTTTAAGTTGCTATTACGGTTCCTCTTATAGAGGAGGTATACAAATGATGGAAAGTAAGTTATTTGCTATAACATTTTTGATTATTTTAGCAGCAAACTGCTTAATTACTTTGATACATGCATAGCCTTATAATATCAAACTTAAGCTTATCTTTACTAAAAGATCTAAATCTCAATATATTAAAATAGGAATTACTGGTTATACTTGGTAGCTCAGGAAGTAACAAATCTGTATTAATAAAAATAACCATTAGCTTGCTGATGTCAGATTCATTATTTATTGAAATAAATAGTAAAGACTAAAATAAACTTAGAGTATCTTTCAAGGTTTCACTTTACTTAACTGCTTTACAGTTTAGAAAAGTAATATTTTTTAACTATAAAAGTTACTTTAGTATTGGCAAAAAAGAGGTAAAGCAATTATTAATTGAGAAATTGAATGATGTTTTTTAGAATGGACCAATTTCATATTAGATATAGAAAATGAGATAGTGATAGAACTATCAGAAAATTCTGATTCCTATTATTGCAACTGCACATGGTATTTACAAGTATATTTAAAGATATCCTATAAAACTATATGAGGGAAATATCAATTTTTACGGGACTGTTCAAGAAATAAAAAACACTAAAAGTGGATATATATAAAGAAACTTATTTGCTATGTGTGTACAAAATGAAAAATCTCTATTTTTATTGCTTACTTTCGAGGCATATAATTCTCATCATGCTTTGCAAATACTGTGTCTGCTAAAAAGGTTCCATTGTCGAACATTTTACCTTGCACAACAACACCACTTTTTTCTGAAAACATTGGTGGAAGTACCCCTTGATATTTTATTAAAACACTTTTATTAAAATCTGTCACTTGGAAGATTACTTCATTCTCGTTGTGTATTACACTATTCTCAACAACCATTCCACCGATACGAATTAACTTTTGATTGTTTGGTAAAACTATCGCTTCACTTACTGTATAAAAAAATGAGATATTTTCTTTGAGTGCTATTAAGATAAGAAAAACTACGCAGTTTAAAAAGAAGGAGATTCCTGAAGCTATAAGTAATCGCTTATGTTTTCTCTTCATTATTATTTTTAAGGCCCTCCAAAGTTTCTTTACTCTTAATATAGCAAGAAATAGTAAAAATTAACTCCCCAGCAATCAATACAAAACTAATAAGGTAAGCAAAAATTACATACGTATTCATAGTGTATTACCAATAAACAATTGACCTGCGTCGAAATAAAGTAAACCTCCATCTTTTTGTTGTAGTGCCAACTTACCGTTTTTATCTATACCAATAAAAATTCCCTCATACAACTTGCCAGCTAATTTTACGCTGATTTGCTTGTTCATTTTGAATGCTTTTTTTAACCACATGTTTCTTATAGCACAAAACCCGTCAAATATCCACTGCTTTCTTAACTCATTAAAATTTATTATCAATTCTTTTAATAGATCTATGTTAGATGAAGACTCACCGTAACTGCTAATGCATGTTGTCCATGAAAACGGTGCATGATTAATGTTAATTCCAATTCCTATAACTAGCCAATTTGAATTGGATTTTTTTTCAAGTAATATCCCGCTTATTTTTCTACCATCTACCAGAATGTCATTTGGCCATTTATATTGAATGTTACCGTCATCTATAGATGATGATAACGTGTTGCCAACAGCAAGAGCAGTAACAAAAGTCAATTCTGTCAAT
			TTACTTAAACTTTCTCTGTTATTCCAACGTGTAATGTTGTAATTCATTATTGGAATGATACTAGTGTGATTATATAAAAAATCTATGATTAAACTTACATAAAAATTACCCTTTGGAGAAATCCAGCTTTTTCCAGTGCGTCCTCTACCATCTGTTTGCTTGTCGGCAATAATAACAGATTCGTTTGATATCCCTTTATCAATTAAGTCCAATGCTTTTCCATTGGTACTAGAGACTTCTTTATAATGATAAATATGAAAACCTTCAAATGTTTTAGGGAACACTTCATAATCCTTTAGTTACTAAATGAATTAACGAGTATAAATTTTCTATGTACATAAAAAGAACAATATTGATCAAGGAAGAAGCTGAAGTGATGATTAATAGACCCTTAGGATAAGTAATCTTACTGTTACTAGCTTTATCAAAATACATAGCTTTTATAATATTTAGGTAATAGTAACATGATATAATACTTGCTACTACAAGGATCAAAGACAAACTGATAAAACCTGAGCTTATTAAACTTCTAAATATAAAAAGTTTAGCTAAAAAACCTGCGAGTGGTGGTATTCCCGCCATTGAAAGTAATAGTACAGAAAGATGAAAAGCCAAAATTGGGTGTTTTTTTCCAACACCAGCTAAATTAGCAACATTGCAATTGTCGTCGTCAATTTGTATAAAACACGAGAATAACCCTATACTTGTAATGATATATATCATTAAATACATCAAGGAACTATCTATTCCTGTCCGTGTAAAGGTAGAAAGTGAAACAATCATGAAACCAACATGACCAATTGAACTGTAAGCAAGCAGCCTTTTTAGGTTTTTTTGGCGCAAAGCCCCGAAAGTGGAGATAAGCACAGATAATGTTGAAAAGCATAAGAGAATAGGTTGAACATAATTTTTTACATTTGCCAACTCTTCATTCATTAATCGAATTAAAAATGTTATAAGTGCAGCCTTTGGAGCGGTAGAAAAAAACATAGTTACTATAGTGGGTGCACCTTGATATACATCTGGAGCCCACATATGAAAAGGAACAATGGCAAGTTTGAAACACAAACCAATGAGAATAAAGACTAACCCAAAAACTATTCCGTAAGTTACCTGATGGTTTTGTACAAATAAACTTAACTGAAAAAAATCGATTTTTCCTGTATATCCATAAAGTAGTGACATGCCATATAGCATAATGCAAGAAGATAGTGCACTAAGTGTAAAATATTTTGCTCCTGCTTCAGATGAATATGCTGAATTTTTATTAAAGCTTGTAAGAACATATAGAGATATACTCATCAGCTCAAAAGCTAAATAAAAAGAAATTAAACTATTTGTTGAAACTAAAGTTATCATGCTGAATAGAGCAAAAAGAATCAGTACTGAAAACTCATATTTGTAGTTGTATTTTGATAAATCCAGTAGCAAAAGTACTAAAATTCCTATAATAAGGATTAACCCTTGGGCTGATCTAGTATATAAATTAAGTTTTAATAACGAATTAAAGGAAAAAACTTCACTGTTTTCTATTGAAAGAATTAAAATTATTAAAGTTGCCACTGTACAACTAAGTGCTAGTAAGTTAATAATGCGGCGGCTAGACACAATTCCAAGTAGCAGCAACACCAGTGAGGAGATAATAGAAAAAGTTTCTGGTAATACCTGTATGTAATTCATGGAATATTATATTTGATTAATAAACTTGCCATACATGGCTTCAAATAATTTAGTGCAAAAGTTGGGTAAAATCCGAGCAAAACAATAAATACTGCAAGTAAAATTAGAATAGAAAATTCTATGCTATCTAGACGGTTATTTAACAATTTGGAACAGCTACTTCCCCATATTATCCGTTTGCATAAATTCAACATATAAACTGCGCTTAAAATAGTGCTAAGTGCAATAAGTCCTGTAAAAAACTTTATTTTTTTAAACATTCCAATCATAACCAAAAACTCACCTATAAATCCAGATGTTCCAGGTAGTCCTATTGAAGC
			CATTGAAAATAAAATGAACATAAAGCCAAATTTTGGCATTGTGTTTACTATGCCAAAATACTTTGCAATTTTTAGTGTTCCAGTTCTAGTATGTAGCATTCCTACGCATAAAAATAAAGCAGCAGAAATAAGACCATGGCTAATCATCTGGAATATAGCACCAAGTATACCCTCTTCGCAAAATGAAAAGAGACCAGCAGTAACAATTCCCATATGCGCTATAGAAGAATAAGCTATTAACTTTTTTATATCGTCTTGAGCAAACGCAACTAGTGAGGTATAGATTCCTGTAATAATGCTGAGTATAACAACGAAATTTGAAAAATATAAACTTGCCTGGGGAAGCATTGGAATAGAGAATCTTAAAAATCCGTATCCTCCCATTTTAATAAGCAAACCAGCTAAAACCACAGATCCAGAAGTTGGCGATTGCACATGCGCGTCAGGAAGCCAAGTATGAAATGGGAACATTGGTACTTTTATTGCAAAAGAAATAAAAAATGCGATCCATAACAATGATTGCACTCTAAAATCAAGGCTTGGCATTAACGTGATCAGTTTCTGTATGTCGTACGTTTCAAAAACGCTATAAATATATACTAACCCAAGCAGAAACAATAATGAACCGGTAAGTGTATATAGGAACAATTTAAACGTTGCATATATTCTGTATTTCCCTCCCCAAATGCCAATAATAAAGAACATTGGTACTAAAACAGCCTCAAAGAATACATAAAAACTTATAGCATTTAGTGAAATAAAAAAACCGATTATAAAACTTTCAAGCAGTAAAAACAATGCCATATATGGCTTTAGAGTTTTATAACTTATTTTGCAATTGTAGAGTATACAGGTACCAAACAAGAAAGTTGTGAGTAGAAGGAAAAATAACGATATACCATCTACCCCTATTCCAACATTTCTAATCGGATAGCTAACAAACTGAAAACCAGCATTGGTATAATTGTATTTTATACAAGCCACAATGCTAAGCAAAAATGGAAGAGCAACAAAAAATAAGGCAAGGAACCTTAGGTATATAGATTTATGACGAATCTTTATTAAAGATAAAATTAATGCTCCCATTAGTGGAAGTGAGAATATACTAAGTAATAACACTTTCTATTTAATTCCAATAATATATAAAGCACTGATTATTAAAGCAATGAACATAATGAATGCATAATCGAATATGTAGCCAGTTTGTAATTTTATAGAATTTTTCGAACATTCACTAACTAATTTTATAACACCGTTTGGTCCGAATGAATCAATGATCTTGACATCAAATTTGTATAGAAGTTCAGATATAAACCTCGTTGGTACAACTATAAAAAGTTCGTATATCTCATCAAAGTACCATTTATTCTGCAGAAATTTAAGTAAAAATTCACTTTTAATTTGTTTAATTGTTTGATAATAATAAGTCAAGTACGCAAATGCTATCCCACTCAGGCTTATTAAAATTGGTAGTAGTTTTATAAAGAAATCATGAACTTCATGCTCATCAGCAACCACTAAGCTTGACCTCCAAAATACATTATTAGTTATGTTTAAAATATTTACTCCCCATATTCCAGAAAACGCCGATCCAAAAGTAAGTATTGATAACGGTATAAGCATAACTACTGGTGCTTCATGTATGTCAATTTTACTTTGCTTTCGGCTATGAAATACCAGAAGTAATACTCTCCAAGAGTAAAGCGCTGTAAAGAATGCAACAACTAAACTTATTATAAAAGCAAAGCTGTCTGTATCATAAGCATGCTTAATTATCAAATCCTTTGAATAAAAACCTGCAAATGGAAATATTCCAGAAAGCGCAAGAGAGCCAATCCACATAGAAGTGTAGGTATAGGGAATTTTCTTCCAGCAATTTTCCATTTTTTGAATGTTCTGTTCATGATGCATTGCGTAAATCACATTACCTGCGCTAAGGAATAGCAAAGCTTTCAAAAAAGCGTGTGTCATCAAATGAAAAACAGCAATATTGTAAGCAG
			AAAGGCCACACGCTATGAACATATAACCAAGTTGACTACAGGTTGAATAAGCAATTACTTTCTTTATATCATTTTGAGTGATTGCAACGGTAGCTGCAAAAAAAGCAGTAAGTTCACCAACAATAACTATTAATTCTCTTGCTACTTTTGATAGTTCAAACAGTGGAGAACATTTTGCTACTAAGAATACACCTGCTGTTACCATTGTTGCCGCATGAATAAGCGCAGAGACAGGAGTTGGCCCTTCCATTGCATCTGGTAACCAAACATGTAGGCCGAGCTGAGCAGATTTTCCCATACAGCCAATAAAAAGCAGTACACATATTACATCGATTATTTTTAGTTCACAGCAGAATGCCCTAATGTTCCTTGTACCAAGAAGATGAGCTGTATCAAAAATTTCAGTGAATCTCAAAGAATGAAATGTGTAATAAATTAGAAAAACTCCAATTAATAGTACAAAGTCTCCTACTCTATTTGTAACAAATGCTTTGAGTGCCGCATTATTCGCAGAGTATTTTTGAAACCAAAACCCTATAAGCAAATAAGAGCATAAACCAACTCCTTCCCAACCAAAGAAAAGCTGCACGAAATTGTCACTTACAACTAACATAATCATACAAAATGTAAATAACGACAAATAAGAGAAAAACCTTGATTTTCCTTTATCGTGTTTCATATAACCGATAGAGTAGAGGTGAACTACTAGAGAAACAGTGGTAACAACAACCAGCATTAAAGATGAAAGAGCATCCATATTAATTGCCCAATTCACTTTTAATTTACTTAATGAAAGTAGAGGAAATAAACTTAAGTGGTAATTTTCAGAGAAAGCAAGAAAAACATACCAAGATAAAACTGCAGACATTCCGACTCCTACAGTTGTAATTAACTGACTGAAAATATCCTTTTTAAAAAGGGCTGCAAACAATGAAGCAAAAAGTGGCAAAAACACTATTAATTTTAATATATTCGTCATATTTTTATTCCTTCATTAAGTTTACCTGCTCAACATCTATGTTGCCGTGATTTCTATGGTATACAACTAATATTGCAAGTCCTATTCCTGACTCAGCTGCTGCAACAGTTAATACAAACATGACAAAAATTTGCCCGATTATGTTATTCATAAAAGCAGAAAAAGCAACTAGATTGATGTTAATTGCTAGTAATAATATTTCTATTGATAATAATATGTTGATTATGCTCTTGCGGTTGATAAAAATACCACACACTCCAATAGTGAATAAAATAGCAGCAACTACCAAGAAATGATTTAATCCTATTTCCATTTCACTCCTTTTCCAAATTTAGCCTTAACTAATCTTACAGATGAGGATTGTGTTAATTGTTTTAACACATTTTGTCTTTTAATTCCTTTTTTCTTATCTTGCGAGGCAAGAGCAATTGTGCCTACAATTGCGGTGAGTAGCAGAATGCCAGAAAGATGAAAGGCGTACATGTAATCAGTATACAGCAAATCACCGATAGCTTTCATATTATTCATGCTATAGTTTATACCATTGTTTATATTTAACGCTGAGTTGAGAATTATAAAACTGATAACCAGAAAAAATACAACAGATAATATGGTACTAAGGACTAAATGTTTCGTGAAACCCTGACGCAGTTTTATATAGTCAATATCGAGCATCATAACTACAAAGAGAAATAACACTGCAACTGCGCCTATATATACTATTAGTAGTATCATAGCAATAAACTCAGCTCCAAGAAGGATAAAAAGAACTGTAGAGTTAACAAAGGTGAAAATTAAAAATAACACTGCATGAACAGGATTCCTTACACTGATCACATAAATAGCAGATAGAATGCTGAGGATTGCAAAAAGATAAAAGAAAAAAGCCATTGGTACTTTAATTGCAACAATAGTCACTAATTTAAAGTAACTATTATTATGAAGTCAATAAACTTCTCACATGGCATAAAGTTATTTCGTTTAACTTTTCAATTTTGGCAGATTAAAACGGTAAAAAGTT
			TATATTTAATGTATGACTGTTTAGTTTTTTATACTATGTTTGCTTTTATGTTTTTATAAATTCTCTTAGATTCTAAGCTTTTATCTATATAAGCTGAAGTATACTTATTTATAAAGTACTCAAGACATTATCTAACGCTAAATTTTAAAATAGAGAATAAGATGATTAGCTTGTGGGTTTTCTTTGTTTTTTTCTCTGCTTAGTAAGTTTCTTTTAATATTAGAGTTAGGGGCTAGAGGTCAGTTGTATTTCAAATACGGTTGAATTGTATATTGAAGGCTAAAAAAAAACGCTCTAAGTTTCTTCCTATTTTTTCTATTTAATAAATTTTTTAAATATTAATAACTAGAGTAGTACTAACAGCTTTTGCTTAGCTATTTATTAATGCTATAACGGCATAACATAAGAAAATTTAGCTACTAGCATAACACAAGATCAGCTGTTTTTTTATGCTTACCAAATCAAATCAGTTTACTTGTGAGCAAATGACCTTTTGGATACCTTCAGTAATTTAACTAGCTGTTAACCTAATGTTTGGTTTTTTGTGATACAGAACAACTTTGGAATATTAAAAAAATTGTGTTATTTTTTCAAATTCCTTACCATGATATTATTATCCATATCTTAAGCTACTGCTCGATATGCTGGAATTTTTTTTAATAACACTTGATAGTGCTATAATGAACATTTAAAATACACACCACATTTTAAATATGGCGTGTATTTTCGCCAATTAGAAGGAAAACCTTATACCAGTAAGGAAAAGCATTCCCTGATTAGACGCAGCGGTAAGCTTCTCTTTGTATCCTTTGTCATCAGTCATAAAATAATGAACAACTGCATAAGGGACAAACTTACTTTTACTGCAAGTAGAGGAGAGATCATATTGAACGCCAAGTGCAATATCATGAAGCTTATTTCCATCACCTGCTTTACTACCAAAGTAAGTCAAGCTTGTGTAGAAGTTCTCATACTGATAACCAGTACCCGTAGTCCAATACATGGTGCTTTTATCATTTCTTTCAAATTTAGTCTCTGACTCTTCCATTTTTTCTCTATTGTTACCAATAGTACTTTCAATCTCAATTTTCTGATAGTTGCCATTAATTAATTTTTTAATATTCTTTGGTTGGTCAGATTTGCCTAAGTATGCAAAAGATGTAGCAAATTTTATATCCCTATCCTCATTAATTTTATAGTCAGCACTTACACCTAAATTAACGCCTATCAGATTATTGTATTCTACATATTCATTATAAAAGAGTTGATTTTCATTTAGTTGTCTCGGTAGCCCATATTCACCAGTCATAGAAGTTTTGATTTTTACATTATATTTATTGAAATCATATTCATACGATACACCAGCACTTACTATATGCTCATAATCTGGACCGATATGTTTCTTATTCTCTATAACAAATAAACTACTATCATAGCGAGGTGAATAGCCAATGCCGAGTTTTGCACCCATATAACTTGGCGAGTAATAAGCAACTCTAAACGGCAGTGTAGTCATAACATCTTTATGGAATTTTCCTGCCATATAGAAAGAGAAAGTTTCACTTCCACTTGAAAAACTTTCAGTATGAAGACGTGGTGTCACATAAAATGGAAAATTTTTGTTAATCCCTTCTAAGTTTACTTTTCTAAACCAATTGCTATCTGCAGCTCCGTCAACGGTTGCAATTCTCGTTGCGTCAAGCCTCATCAAAGCTTCAGGACCAAACTGATAACCAAGTTTCAAGTCACCATATTTTGAATTCAAAAATAAGTGTGCACTTCTACCTCTTACCACATTAACACCTTGTGAAGCTCCTTTGCCTTCAGTAAGTGGAACTTGGAGTTGCACGTCAGCACCATAAAGAAGTCCTAAATCCTCATTTTTATTTTCTGCTTTTAAGTGCAACATTGCATCTGTAATCATACCTGTATCATTGCTATAATCACCGATATTTTCTGTCTGCCCAAATATTGGATGCAACCCTGTTGTCTGATTGTTA
			GGATTAGTATAGCAATTTATCATATTGTTATAACACTTATAATCTTCACCACTTGGTCCTGTTTTGCCATAGCCTTGAGCATCAACAGCACCACCGAAAGTTATTTTCAAACCACTTTTCCCTCGGTTGGTATTGATAATATCAACGTCACCGATTGAGACTACAGGATTTGCATTACCTTTTTCTCCTGTATGCTGATTAATAACTTTTATATTATCTTTTGTAACTTTTGCTTCGATTTTAGTCTTCTTAGTTTTAGAGCTTTCTAAGTTGGAATTCTCAACATTTAGAACCTTTGCTTTTTTCTCATTTACTAGCTTTTCCTTTTCTTTCTTTTTTTTAGCTGCTAGCTTCAGTTCCTCACTCTTCTTAAGCTCTTCAGCTTCTTTTCTTGGATCAGCATTACATATCCGGTCCATTTTCTCTTTTAGTTTTTTATTTGATGTTTTCATAACTTCCATTCTTGCAGAAGTTGTTGTACCCTCTTGCTTTTTTACTTCCTTCATATTTTCATTAGAAAAGTCAGCAGCAAAACTGCTGAAAGAATATAAAGCTAATAAAGAAGCTAGAGCAGTTTTAGTGTAGGTAGATTTTTTCATGAAAGTGCCCCCAAAAAATTTCAAAATCATTATTCTAAATGTAAAATAGTATAAAAGTGTTGAAAATTCAACTCAAAGCAACCTTATAGCTGAAACAAAAGTAAAATGCAACATCTTTAAGAGCAACTTTTTTTAATATGCTAACGTATGTGTTAATCAAAACTCAATGTGGAGGTTAAGTATTCTTTGCTTGTTATCTGTATTATAATCTAGCTGTCTACCTTGTGAAGTGAGACTTTTCATGATAGAATAATAGATTAAGAATGAAAAACTCTTATAAAATACTTTAATAAGTATTAAAATAATTATTGATAATAACATAGGTTCATAGTCAGTAGGTAAAGTTACTTAGATAAATCCAGATATTTTATATAGATTTTAAGCCTTCTATGAAATTAGTTTAATATTGCAAACACCAGTATAAGTTATGCAAGCTCCAAAATCAGGTAATACTGAACAAATCAAGCTCCATCTCATTAGATACCGGTAAATGCAAGATGAAAAATGTGGCAATGAATTTGAGATTATTGAAGGTTATGTATTTATAAATACTTATAACTTAAATCAAATCATCCTTTACTTGTCTAGATTATTTATTGTAATAACAATCCGATATCTTCTAGCATAGGATACAAAATTAGAGCCAAGTTTATTGAAGAGGGATCATAATAGTATTATTCATTTTATTATGGTGGTGAAAAGTGTGCTAATTTTGTTTTTGTGAAAGATAGGAACATAATAGCCATAGCTTATTTCTGTACTCTATTATAAAAAGTTTTAATTATATAATATCGATATAGGTGCATTTTTGCTATTCAGAACTTTCATCTGATTACAGAAGAATTCATTGTAATTTCTATAACTCACTTATAGATTTGCGGTCTAATTTCTTCATAATATTTTTAAATCTTATGCTGAAGAATAAGGGTCAAAAATTAAAGATTTTAAAATTAATCTTGCAGGTTATAGTATAGGAAGAGTGTTACTAAAATAGCTATTTTATATCTTAATGAAACCGAAGATGCTAAAAGATGCTTGTGTTGTAATTTTTGTCGATTTGGTGGTTTTCGACTTCACTACTAGTGAATTTCATAATAACGTTCTTTTCGAGAACGAACTATTAGGTGGTAACTCAACACAGACAAGATCCAGTGCTAGTAGAGTAAATACTTGGTTCGTTTGATCACGCTTATGTAAAGTGTATAATTAAGAAATTAACCTAAAATTAGAAGAATATTCTGCTTATAAGATAAATAATGCCATTATAGGGATATTAAGATAATGCACGAAGTTGATTTTTAATCAAATAAATAGTGTGCCGTTTCTCTATTTACTAACCTCTGAGAATGCTAGGTGAAATCAACTGTGCGGCTTTGGGTAGTGCTTAATTATGCTATTAAT
			TTAGTTGAATATGATTTTGATTAATCAAATTTCTCTGAAAAAGTAAAAGGTAAGCACAAAAATTCTTTTCAAACTAGACAAGCAGAAGATAAACTTAAAAGTCTTGTTCAAAAGGTAAGTAGGAGTTGAGTCACATAGAAGTTACCTGCTATGATGAGGCTAAGTAATTAACATTTAAATATATGATTAAAATAACTCTTCAGGGGATGACATGGAGGGTTAAGTTTTTGTATCCTATGAAGGAAGGTAAAGCTTATTGTTTGCTTCTGTTGTGTATATGTTTAGCATAAGTTAGAAAATTACACTATCTACCGTTCCAAGTTGAATAGGTATAAGTTTTTTTGTGGAATTTAGGGCACTGGAGGGAAAATTTTGTTTAGGTTCTCTATGGAAAAATCTATATAGCATTACTAATACTATAAGTGCTATATTATTATGCATTACAATATGCTCTCTGAAAATGTACATGCTGTTCCATCAACATAACCTGAATGTTTAAGATCACATTCATATCAAAGTTTTTCATGGAGATCTCTCTCTATCTAAAAATCTATGGTTGTAAAAGTTACTATTTTACAGTGTATTTCTCAATCCTAATCAGCAGCCTGCGATAATTTGTTTAGTGTCACTATGAACAAAAAAAGTGAAAGGTTATACGCACTTTTATTAGCTCTTTTTATTAATTGTTTAAGCAAGAATCCAATATCTCTATTATTTGTGGATTAGGGTGTTCAATTTTTACCTTTAGTTCCTCTATTCAAAGCATCAAAGCACTTTAATTAAACAAACGTATGAAATCTTCTAGGGTTTATAAACTCGATATAATAAATCCACTTGGCACAGAGAGAGCTGCATGCCTTATATATCACAACTTTTTAAGTTATCCATAATAAGATGAGTTATCATTTAGTGATCATAGCAAGTTTCCTTATACCTAATGAACGATTTTTCTTGTTGGTTAAGTAATAAGCTCTATAAATTTACTGTAAAAATAATATGCCGTTATATAATATGTTTTAAGAACTTTAATAAAGTGCCTAAGTCAATTTGAATTTAACACTTGCTTTATTCTGATAAGTTAATCGTTGCTGCCTTCAAAGTTAGTTAGATTAAGTACCATATAGTACATTCTTTATTTTTAATAATGAGGGGCTATGCTTCAGGCAATTTTCTGTTTAATGTTTTTGACCTAATTGATTGGCTAACTCACCATACAGAAAGCCAAACTCTTAAACTCTTTTACGACACACTCTTAAGCTTTTTCTGTGTGACAATCACCATATAAATAATGTGAAAAACATTGATGCTAAATCTATGTTAATTACTATAAGATCCTGGTCTGTTTTACACTAAGACCCATAGCTTTAGGTAGATACCTTAAGCAATTAAAATTGTTTGATCTAACTTCCTCCAACATATTCTTTTATATAGTTACAAAGTTATCTGGTA-----------------------------------------------------------------------------------------ACATAGACATCACAACTAATGGCAACAGTAAGGAACCTTCTATTGCTATTCCACCACTTCTAAAAATGCTTGTTGGCTGATGAAGAGTAGCCCACAAGTTCACAGAAAATTTTACTACAGGAATATTTATAGTACTAAAGATGGCAAATACTGCTGCTGATTTTTCAGCTCTTTCTTCATTATCAAAAACACTCCATAGTGAAAGGTACCCAATATATAGAAAAAATAAGATTAACATTGAAGTAAGCCTTGCATCCCATACCCACCAAGTACCCCAGGTTCCTTTTCCCCAGATACTACCTGTGATTAAACATATTGCAGAAAAGACTGTTCCTGCAGGAGCAGCAGCATGTGCTAAAACACTAGCAATGCTATTATTCCATACTAAAGAGATAAAACTTAGCAATGCAACGAGTCCATATATTCCAAGAGAAAGCCATGCAGAAGGTACATGAAGGTACA
			TAATTCGCACAATTTCTCCTTGTTTATAATCCTCTGGAGAGAAGATTAAAGCTAAAAATGCTCCAACTAAAAAACACGTGAAACACATAACCTCAAGCCAAGGTAGAGCTTTCTTAGAGAAATAAGAAAAATTTGTAGGCTTTAATAAAAACACTTGTTTCAATAATAATTATATTAAAAATTTATCAATTGGTTTAAGCTTTATCAACAAGATAGTTTTCCTCTATTTATGTAAACTAATAAATTAACGTAATTTTAGTAGCAAGTTGTTTAAATCTGTACTATTATTTAGTATAATACCTATATAAATCATGGCTCTTAAAAAGAAGCTTAATCTATATTTAGTATCAGATTCAAGTGGTGAAACTGTTATATCAGTTGCAAAATCAGCTTTAAAGCACTTTCGTTCTGTAGAAACTATTGAATATGTTTGGTCTTTTGTGAAAAAAGAAGAACAAATCGATAAAATTTTGAAAGGAGTCAATAAGAAAAATGATGAATGCCATTTCGTTATATGCACTATTACTGATGATAAACTAAGAAAATATTTAAAAGATTATTGTATAAAATTATCAATTCCTTATAGAGCAATACTGTCACATATTATTAGAGAAATTTCCTCATATCTTGAAATTGAAAAAGACGAGAAACTTGATTTACATACTGAGATAAATAACGAGTATTTTCAGCGTATTGAAGTAATAAACTACACTATTAACCATGATGATGGGCAAAATATTCAAGACATCAATAAAGCAGACATAATTTTGGTTGGAGTTTCGCGTACATCAAAATCTCCTACTAGCATATATTTAGCTTATCGAGGTTATAGGGTTGCAAATATTCCTTTTGTTAGTGAGGTGCCTTTTCATGTCGATTTAACAAAATTAGAGAATAAGCTGACAATAGGGTTAACAATAGACGTAAATAGGCTAGTAGAAATACGTAAAAATAGACTTACTTCAATCAATAACGAAGGTAATAATATATATGCTGATCCTAAAAAAGTAGAAAAGGAAATTAAAAAAGCAGAGGAACTTTTCAAACAAAATAACTGGCTAATTATTGATGTTACACAAAAGTCAATTGAAGAAGTGTCAGCAACAATCATACAGCATTTTAATAAAATGCGAGGAATTTATTAATTGACTAATTTCTTGTAGGAATCCACAATGTAAGGTAAGCTATTTTAGTTCTTGTTATAGATATGAAAGTTAAAGGCTCACTAAAATCTTATCGCAGCAGGGATAAAAACTGTAAAGTTGTGAGAAGAGGTAGTAAAGTTTACATTATAAATAAAGTAAAGCCAAGATGCAAAGCTCGCCAGGGTTCTTAAATATGCTGCTTTGAAACAAGGTGGTAATTTACAATAACTACAAGTATAATGGGACAGCTATGTATGTTCTAATGTGAATGCCTACTGTGAAATAAAGTGGCTAAATTGCAGCAGATGTATTTATTTTTTTGTTCATCTTCTTTTGTTACACGTTTTTTAGTTTATTATATGTAATAAGCACGGTAGTTATCTCTAGAAAAAAAAGAAAAAGTTGCTGTGTTTAGATACAGTTTTGCTTATTTCTTCTTTTCACTATATTTCAGCATTAGTGCAATTATAGGTAAATATGGCTTATTAGTATTAATGGACTTTTTAAAAAAATACAATAAGCTTTTGCTTAAGAATATTTCTTTTAAAAAGGAAAAGTTAAGTAATGAAGTGTTCTGCTTATATAAAAAAGCTCGAGTTTGGATTCACTTAATGAACAGGTAAAAAATACTTTAGGTTATGTGATCTCTAATGTGAGCTCTAAAGATCTAATGGTTATGCTTGGTGATACGAAGTAGCAAAGAAGTTCTACCTTTAATGAAAGAAAAAAAGCCGCTATAATCTAAATAAAAACATTATAAATGAGGTGAGAGTGAAAGATATTTTATTGGTGCTTTTAATACAAAGTATGTTTGGATTGTCATTGTTTGCGGCTGATCCTATTCTGATTAATTGT
			ATTAAAACGCCAGAAATTTATAATCTTGACCCACAGCCGAGAAACTTTAATTTTTCAAATAACTTGAGAAGGAAACCTGGTTCTCCAGTTAGTGCAACAGGAGAATTAATAAATATAGTGGGTAGAATTACTGATATAAACTGTCTACCAATACAAAATGCTGTGGTTTCTATATGGCATGCAAATTCATACGGCATGAGTCATTATGATGAAGATATAGAGGAAGATAAACTTGATCTGAATTTTGCTGAGTCAGGAAAATTTATAGTAAATAACCTTGGCTATTATAGTTTTATTACGGTAGCACCTGGTAAATCTGGCGATAGAGCTCCACATGTTAACTTTTTGGTTCAGCATCCAGATTTTCCAGAATTCACAACTCAAATGTTTTTTGCTGACTATTATTGCAATAATTATGTTGATTCTGTCCTTAGTGATTTTATTGATAGTGGACTTGCGAACCTTTTGATAGCATCATTTGTTTATAATGACCAAGCCATTAAAACTTACACGTTTAATATTACTTTAGGTGGATATAATAGGTTTTCTGGTAAGAGATAAGACTTGTATTTTTCAGTCATTTTGGTAAATATTATTCTGGTTGTATAGAGTTATAAATAATGAAGATAATAATTTCTAGAATTCCACCTGATTTAAAAACAATAGTTACAGGTTTATTTGAAGGTAACGAAGTTGTGAATAGTAACTATAGTGTTTTGCAAGAAAAGTGGATTATAGACAATATAAAACAATTTAGTGACTTCAATGGAGACTTTGGTGAGTTTTTCTCCGTTACTTCATTAGAGGGGAAAAATATCATAATTATTGGGCTTGGTAAGAGGAGTGAATGGGATGAAAATAAAGAATTAAATATTGGTGGCAAGATATATTGTGAATTAAGCAGGTTAAGAATTAAGCAAGCGGTGATTTCAATTGAAGGTAATGCAGCAAATATCGCATACGGTGCGCTTTTACGTAGCTTTAAGTTTGATAAGTATAGAACTAAAAAGGATGAGAAAATTACAGAAGTAGAAAAGATCATAGTGTTAGTAAAAAATGAGCAATTAAGTAGTGCTGAAAAAACGTTTGAATGTTTAAGACAAGAAGGTAGAGGTATATTTCTTGCGCGTTCTTTTATCACTGAGCCACCTAACGTTTTATATCCAGAGTTTTATGCTGACCGTATAAAAGCTGAACTTACTAAGCTTGGCCTTGAGGTTGAAGTACTTGGTAAAAAGCAGATAGAAGAGAAAAAAATGAAAGCATTGCTTGGAGTAGCACAAGGAAGTAGTAAAGAGCCAAAATTAGTAGTGATAAAATGGAATGGAGCTTTAGAACAAAAACCGATAGCTTTCGTGGGTAAAGGTATAACGTTTGATACTGGTGGAATATCACTTAAATCTTCACGCGGTATGGAGTTAATGAAATATGATATGGCAGGTTCTGCTGCTGTAGTTGGGGTAATGTGTGCTCTAGCAGGGCGAAAAGCAAAAGTAAATGCAATTGGTGTAGTTGCACTTGCAGAGAATTCAATAGGTGGTAATGCCCAAAGACCAAGTGATATAGTTACCTCAATGTCTGGTCAGACAATAGAAGTGTTAAATACTGATGCAGAAGGAAGGCTCATGCTTGCGGATGCTTTATGGTATACGCAAGACAGGTTTTCGCCAAAGTTCATGATTGACATTGCAACTTTGACTGGTGCTATAGTAGTCGCACTTGGGAATAACGAGTATGCTGGTCTTTTTTCCAATAATGATGAATTAGCAAATTATCTTATTAATGCAGGAAATGAAGTAAATGAGAAACTATGGCGTTTTCCTATGAACGAGACTTATAATAAAATTATTGATTCACCGATTGCTGATATGCAAAACATAGCCCCTGTAGGTTCTGGTGGGGATAGTATAATAGCTGCGCAGTTTTTGCAGCGTTTTGTGAACGAAACTTGCTGGGCACATCTAGACATTGCAGGAACTGCTTGGCATGAAAAAGGCACT
			GACATTTCTCCAAGAGGAGCAGTAGGTTTTGGTGTAAGGTTGCTCAATAAATTGGTTGAGAAGTACTACGAAATGAGTAATTAACACCTTGGGTACTGGAAATTTAGTCTTCCTAAATTTCCAGTATGATTTTTTTCATTGGTATCGTTTTTTAGTGAAGTGGCAAAATAAAGTAGATAAGGTGACCTAAAAAGCTACTTATATAATAGCCTATCATATACCAATTTTTTAGAATTTCTATTGCTAATCTATGACTAATTATTCATGGAGTTAAAAAAATCAGCATTACTTTTTGTTAAAAGTAGTTTGTCACGCAAGAACTCCATTGCTTCAACTGATCCCATAGGATTAAGTATCCTACGCAGCACCCATATTTTATTTAATATAGCTTTATCAATTAATAGCTCTTCCTTCCTAGTTCCAGATTTTGTAATATCGATAGCTGGGAATATTCTCTTATCTGCAAGTTTTCTATCGAGTATAATTTCAGCGTTACCTGTACCTTTAAACTCTTCGAAAATAACTTCATCCATTTTTGAGCCAGTTTCTATAAGAGCGGTAGCAATGATCGTTAAAGAACCGCCATTTTCAATATTGCGAGCTGCTCCAAAAAAGCGCTTCGGCCTTTGCAGCGCGTTTGAGTCTACACCACCAGTAAGAACCTTACCGGATGAAGGAATAACTGCATTATAGGCTCGTGCAAGGCGAGTTATGGAATCAAGCAAAATTACAACATTCTTTTTATGTTCAACCATTCTTTTGGCTTTTTCTATTACTATTTCAGCGAGTTGTACATGCCGGTAGGCAGGTTCATCAAATGTGGAGCTCACTACCTCACCTTTTACAGAGCGTATCATATCTGTCACTTCCTCAGGTCTTTCATCTATAAGTAACACTATCAATTCTATCTCAGGATGATTTGTAGCTATAGAATGAGCCATTTGCTGAAGCAATATTGTTTTTCCTGTACGAGGTGGAGCAACTATTAACGCCCTTTGTCCTTTTCCAAGGGGTGCAACTATGTCAACAGCACGCATATTTATATTTTTTTTATTATCTTCACTAATGTTGTTTTCAAGAATTAAACTCTCTTCAGGGTAAAGGGGAAGCAAATTATCAAAATGGACATACTTTCTTAGTTCATTTATCTCAGTAGAGTTTATGCTTTGAACCTTAGTTAAAGTAAAATATCTTTCTTTATCTCCAGGTGGCCTTATTTCTCCGCATACCATATCTCCAGTACGCAAGTTGAACTTTTTTATTTGTCCATTAGAAATATAAATATCATCAGTACTTGTAGCATAATTTGCACTTGCTGAGCGCAAAAAGCCGAAACCATCAGGTAATATTTCTACTACCCCGCTTCCTGTAGTAACTCCTCCTTCTTCGCTCATTTTTTTCATTAAACTGAATATCATCTCTTGCTTCAGCATTCTGCCATTACTTTTACCATTAGTTGAGATTTTTCTTTCTTCAGCTAGACCCAATAGTTCTTCTGCTGTTTTTTTTCTTAATTCACTCAAATCTAGCGTTTTTCTGTTTTCTTTTACACCTCCGTTTGTTGTTTGCTTTGCCATATCATTGTTAGGAATTTGTTCACTTTTTTTTACTGGTTCTGGTTTAGCTGCAACCTTTTCCTTTGCTAAAACATCTTCATTGATTGTTACCATATACCATAGTCCTCCAAAAATTTTAATTGATGCTTACTAACTTAAAATGCGATACAAGATAATAAAATTAAGCTTAGTTAGCTTTTAGGAAGTACCAAACTTAATTGCCATTAAGTTAAATACTTTAGCTAGTTATACTAATATACATTAACAAGTCAAGTTAATTTGATGTTAATAAGGTATAAAAATAAATAAGCAATTTAAAGAGTGCTTCGATAATTTTCTTTTATGTTCTTTAACCTTTCTCTTCTCTCTTCTTTTACTTTCGCTTTTTCTATTTCTGTCTCTAAATCTTCTTGGCTACATAAGCCAAGCAGCACAGGATCTTGA
			GGTTTTATATTTTGCATATTATAATGGGATCCATTTTTTATCTGCTCTACTGTATGATTTGTTGTACTGATTAATTTAGCTATGACATTATTATCCAAAATAGGAAATTTTCTTATTAAGTAATAAATTGCATCAGGTTTATCTTTACGTCTCACTACAGAGTTAAGCCTAAAAATGTTACCGATTGGTTTATTCCTCCTTTTTTTAAAGGTTTTTGTAACCAAGTTTGGAATACGATCCAGATTTTTTTTGCAGTCATCAATTTCTTTTTCAGTTATTATTCCAGAGATAATAGGATTAAATCTTTCAGCATCTATTTTTTCATCAGCTATATCTTGCACTTCTTCAAGAGTTAACTCACAACATTGAGCTATCTGGCTAAAAGTTAAAGCAGTGTTATCCACTAACCAAGCAGCAATTTGCATAAGAAGCTGTTTACTTTTATTATTATTTCTTTTAGAAAGTTCTGATGACATCAGGAAAACATCTACCATTTAAAATATTCTTTGCTGTTATATAGAGCTAAAATATAAGCTATTAAAATTAAAAAAGCATTAATTTTACCACTTAATAATTTCTTAATTTACAATCCTTTGATTTGATCAAGTAAGTAACTAGGTCTCTTTTAAGAGACCTGAAGGAATATTAACTCTCTTTGGATGCAATTGCTTGACTTAAATGTATATTTCAATTCGAGAAAAATTGAATTTTTAAGCTTAATATATTATAATATTATATATCATAACTAATGAATTAGTAAATTTACAAGAACTAAATTCCTGTTATAATTAACACTAATTAACTTTTGTGTTTATGAGTGTTAAAAATTTTTTCACTAAAGTAACCATTGTCACTTTGGCCTTTTTATTAATCTTCATGGGGGTTGGTAGTTTTCTATTAGATAATAGTGAGAAAAAGGAAATAGCGAGAGTTGGAAAAGAAGTTATAACATTAGATGAGTATAAGTTGTTATATAAAAATTATGGAAATAAAACTCCTGGGTCTGATATTAGTATAGAACAAACGAAAAGACTGAAATACGATTTACTTAATGCTCTTATAGAGCAAAAACTATTATTCAACCTAACTAATGATCTGGGATTGGTAGTTGGAGAAGAATCTGTAAAAGACCATATTAGAAACATCAAGTACCTTCAAAACAATAAAGGGGAATTTGATAGAGAGAAATTTTATGAAATGCTAAATGATTTGCATATGATAGAGGAAGATTATATAGCAAAGCTGAAAAAAATTCTACCTGCAATGATGTTCATGACCTCATTGTTTAAAGGTGGTTATCCAATAACTTTTGGTGAGAAAATTGATGAACAGATATATAAAAGTCGCTATCAAACCAGGATAGTCGATGTTATTAAGATAACTAAAGATGCAGTTACAGATATTCCAAAGCCAAATGATGAAACTTTATTTAACTTGTATGAAGAAAATAAGTCCTACTTTTATTATCCTGAACGTCGAACTGCACAATATATTTCTTTAGGTCAAAAATATTTTGAAGATCAGGTTCACATTTCAGATGAAGAGGTTAACAGTATAATAGAACAACAAGAGCTTAAAGATCAAAGAGATATATTTAATCTAGTACTTCATAATGAGGAAGAGGTCAAAGTAGTAAAAAAGGCACTTGATGATGGCAAAGTAAGCTTTGAACAGATAGTAGAAAAGTTTGGTAAAATAAAACTTGAGGAAATTAGAATAAATAATGTGACTAAGGATTTTCTACCAGAAGATATGAGAGAAAAGGTATTTGCTCTTAAAGCAGGTGAAGTAAGCGAAGTTTTAGTGAGCAATTTTGGCTGGCATATAATAAAGGTGGACAATGTGCATCAAATCTCTGATGAAAGCTTGGCTGATTTAAAGAGGGACATAAAATTAATTTTAATCAACCAAAAGTCTTTTGAAAAAGTTAATGATTTTATAAATCAAGTAAATTATAAGATATATAATGGTGCGACGATTGAAGAGATTTCTAGTGAGTA
			CAATTTGCCTATTCAAACTATCGGTCCAGTAGATGCTAGTGGAGAAGATCAAAGCGTAAATAATGAGAGAAATTCTAATGATTTGATTTCCTTTATTTTTTCACGGAAAAAAGATCAAAAAGGTTATTTTAAGAGTATTGGAGATACTGTTGTTAGTGTAAAGATCATCGATATTATTCCATCTAAGATGCAAAGTTTTGAAGAAGGTAAGGCATCAGTGATAGATCTTTGGCGTAATGAGTTTATAAAAGAACAAATGTTTAAAATTGGACAAAGAATTATAACTCAATTAAAAGAGAAAGTAGATTTTGAGAAAACTGAAGGTGTAGAACTAATTAAAGACCAGCAGGTACAACGCAATGATGTTGGGCAACAGAATTATCCTTCTTCTTTTATAGAAGAGATTTTTGATATGAAAACAACTAATTCAGTAACAGATCCTATTCAATATGATAATGATATTATAATAGGTCTTTTAAAAGAAATATATTCATCAAATGGCAAATTAAATACGTTTGATACTGGAAGAAGAGTGATGATATCACTAAAAGAGCAATTAATGAGTTACCTGAAGTCAAAATATAAAGTAGAGGTTAACCATGCTATACTTGATGACATATAATTAAAAACCTGTTTTACCTAAAGTGCACGATGTCATTTTAGTGCCTACTACTCGAATAATAAAAAAGAAGCGCTGGAATAACAGGAAGAAATGAAAAAACAGGTTTTATAGTGGATAGTTTAACCTATAGCCCTTAGGGCATAGGGCAAAGGCAAAAAACCTCATCTGCTTTAACTTTTTACTCTTGCTGATGTTTATATTTTAAGTATGATTTTGCTGAATGTAGAAAGGATTTAAAAAACATGTAGTTACTATACTTCATGCAGTCTATAAAAAAATATTTTAAATTTATGCTCAATTTACTATTAAGTTTGAGAAGATTAAAAATAGGTTCTGAGTTAGAAATAACCTAGTTGTCAAAACATGAGATTGGTAAAATTTGTTGAGTAGCTTTATATATTATTTTTAATATAGAGAATATACGGTTTTGTAGCCTAAGATATATAAAATTTCTTCAAGCGCTAAAAACAGAACCTTAATACTACCTTACACACTGCTTTTGGAAATCTTTTCTAGAGGCTAGAGCTATAAAAAAAGTACTTAGTATCTGTGCAGGAGCTTTTTTCAGGTATATTCAGTTTATCACTCTGTCTAAAAGAATGCTGGAAAAAAG-----GCCCCACGTAAGAATTGTTTTTGAATATGGACATACATTGACTAGGGTTATCAAGATTAAGATTTTTATATTGGTAGTAAAACATGAATCCTATAGCAAGTAGAGCAATATAAAAAATGTTATTTAATGATGATAAGATACCAGCACATAGCCACATCATAAGAGAAATTAGATAAAACTTTTTTAACCAACATTTTGTTGCATTACCAAAATGCAATGCAGTTGACTTTATTCCTAATTTTTCATCATCTCTCTTATCTTGATGAGCATATATAGTGTCGTAGCTCAGCGTCCAAAAGATGCATCCTGTATAAAAGAGTACAGGTTCTATACTGATCTTGTTTTTTACTACCGTCCAACCCATGAGTGATCCCATATTAAAAGTAAATCCTAGAAACAACTGTGGCCACCAAACATGACGTTTTAATAAGGGATAAATAATTATCATACATATAGAGATTATTCCCAACATAAGCGTAGTTTTATTGGTGAGTAATAGGATTACCAGTGCAATAGATAATAACAGGGAAAGTAAAGCCAAGGCTTGCTTTACGTTTAATGCATCGCTTGCAAGTGGTCTATGCTTTGTTCGCTCAACATGTATATCTATTTCTTTATCAAGAATGTCATTGATTACGCAACCTGCAGACCTCATTAAAAATGAGCCTATAGTGAACAAGATAAAGAGGAAAAAAGTCTGCCATGATATAGAAGTTGAGGCTAGAGTAATACCACTTAAACTCGGAAATAATATAAGCCA
			TAAACCTGTTAAACTATGCAACCTAATCAATAAAAAGTAGTGATTGAAATGCATCAATTAAGTATGATTACTTAGTATTTTGTTTACATTAATAAAATTATCGAATGCTAAGTCAGGTTTAAAAACTAACTTAGGTACAAACCGTAAATTAACATAACACAATATAGATTTGTGTATCAACCATGCAGATTGGTTAACTTCATTAATAATAGTATTAGTACTGTAATTTTTTTCGTTTAATGAAGATGACACGATATATACATCCGCTTTTTTAAAATCTTTACTTAATTTTACGTAAGATACTATTATACCTTTATTACTGTACACTTTACCTTTCATTAAGATTCTAGATATTGCTCTATGCAATACAGATGCTATTTTCAGTCTTCTAATTTCTTTTTTCATACTTGACTACTATAATATCCTTCCTTCCTGAACTAATTGATAAACTTCTAGAATATCTCCAACTTTAACATCGACATTACCATCAAGAGACATTCCACACTCAAAATCTGTAACTACTTCTTTAACATCATCTTTAAATCTACGTAAAGCTTTTAACTTTCCTTTGCATATTAATTTACTGTTGCGCATTACCTTAATTAAAGAATCCTTTTTTGCGACTCCATCACTTATATAACATCCAATGATATTGCTAGCTTTAGATGTACTAAATATCTGCCTCACAGATGCAGAGCCAATGCGTACTTCTCGTGTTATAGGCTTCAATATTTTAGTTAAGTACATTTTCATATCATCAATAAGTTCGTATATTATATTATAAGTGTGTATCTCTACACCTTTTTGTTTTGCCATATCTCTTATTTTTGAATCTGTTTTAACGTTAAACGCTAAAATTATTGCATTTGATGCTTCTGCAAGCAGTACATCTGAATCTGTTATTCCCCCTACTGCTTTGTGTAGGATATTTAATTTTACTTGATTTTTACTGAGTTTATTAATTGAATTTAATATTGCTTCAATAGAACCAGTAACATCGCACTTTAAAAGTAAAGATATCTCTTCTATCTTGCTATCGCCATGATTAAATATATTTGGATTATTATCGTTTGAATTTCCTTTCTTTTTTCTGACTAGATCTAATCTGTACTCAATAATTTCACGGGTCTGCTTTTCAGAACTTACAACGACAAACTTATCTCCAGCGTTTGGTATACCGTTTAGACCGGTAATTTCAACTGCAGTGGAAGGTAGAGCTATATTTTCTCTTTCTCCAAAATGATTGACCATATTGCGTACTTTGCCATATGTTGTGCCTAGTACTAATATATCACCAACCTTTAGCGTTCCTTCTTCAACTATTAATGTTGCTGATATTCCTTTAGCTTTATCAATTTTAGATTCTATCACCCACCCAAGTGCTCGACAATCTTCTATTGCTTCAAGTTTCATTAACTCAGCAACTAACAAGATTGCTTCTTCTAACTTATCTAAGTTAATTCTCTTTTTTGCTGATATCGGTACAACTATAACGTCACCACCAAGTTCCTCAGGGATGAGGCCATACCTAGGTAAACTACTAATTATCCTCTCTACATCTCCAGGCTGTGACCTATCAATTTTGTTAATAGCAACTATGATAGAAACATTTGCAGACTTTGCATGATTTATAGCTTCAATTGTTTGTTTCATCACCCCATCATCGGCTGCAATCACTATTACGACTATGTCGGTAATGTTGGCACTACATGCACGCATTGCAGTGAACGCTTCATGCCCTGGTGTATCAATAAAAGTAATTTTCTGTTTATTTTTTGTAACTATCTGATAAGCACCTATATGTTGAGTTATTCCACCTGATTCTTTTTCTGCGATATTAGAGTCACGAAATGCATCAAGCAATGAGGTTTTACCATGATCAACATGTCCCATAAATGTAACGACCGGTGGCTTGGGTTTTTTAGGTAAGCTTTTCTTATTTTCTACAAATAATAAATCCCTTTCCTTGTCAACATTACTTACTCGTTTAGCTACATGAT
			TGAATTTCTCTACTATTTTACATGCTATATCTGGATTCACGAAATCGTCCACTGTGCAAGACTCACCTATTTCTTCTTCTAACATTTTTAGCACACCTTTGCTCTCCTCTGCCATACGAATAGATAACTCTTTAATTGTAATCTTATCTGGTATAATAACTTCCCTTGATATATTCTTACCTTTGATAAACTTTGACCTTTTATTTCTTATGCCAAACCTTTGTTTGAACACTAAAGTTTGTTCAACTTTATCGTCTATTGACTGTGCAATTATTAGCTTAGAATATTTAGAATATACATCTTTATTAGTCTTTAAGGGCTTTTTATTAACGAATTCGTCATCAATTCTCTCTTCCATCAGCTTAACTAAGCTAACACCACTTGAGCCTTTTTCTTTATTCTCTTTAAGTAAAGAGCATGAAATGCTATCTTCATCAATTTTCCTATTATTATCTTCTTTCGTAATTACTTCCTTTTCTTTCTTTAGGTTTTTCTCTTTTAGCAAAACAGCATTTTGTACGGCATTAATACGAAAAATCTGCTCTTTTTCTGTTAAGGAGCCTAGTTTACTCTCGCTTTGCCCTTCTGGCTCACGGATTTTTCTTCTTCTTTTTTTTACTATTGTAGCCCCTATATTTGGACTTACTGGATAACTTAAATCAAGACCAAATTTAAGCTTGTTAAAGCCTTGAAGTGTTAGTTTCTTACTACTGATACCTTCTTCATTATTCATATCATTTTGTTATATTACACCTAGCTTCTTGCGTGCTTCCATGATTATTAAGTCTACTGTATCTTTCAAATCTTTTTTACTGTTTTCTGAATTAGAAAGTATACTGCAAAACTCATAACTCGATAAATCTGCTATACTATCTAATGTTTTAATACCATGTTTGCTGAGAGCAATTTTACCATCTATTGATAAAGGTAGGTTGATTACATCATCTTCCATACCTGAAGCTTTTAACTCTTCTATTCTTTTATCATTTTTTACCTTTAGGTACTTGGCTGCTCTGCTACGTAGTTCATTTGCAATATCCTCATTAAAGCCTTCTATTGAAGCAAGTTCTTTAATTGAAGCATCGGATATATCTTCTACGCTTGAAAAGCCTTCTGTAACTAACAATTGACCCATGATCTCTTCTAAATTTAAAGCTTCAGCAAACAGAGCTGAACATTGATTAAGCTCTTTACTCCGCCTTTCTGACTCTTGCTGAGTACTCAGTATTTCAATCTTCCATCCAACAAGCTCTGAGGCTAATCTTACATTTTGACCTTTTTTCCCTATAGCTAAGCTCAACTGATCTTCATGAACTATTAACTCTACGCAATTTTCATTTTCATCAATAATAACCTTTGATACTTCTGCAGGAGTAATTGCTTTAATAACAAACTGGCCCAGGTCTGAAGAGTAGTGTATGACATCAATCTTTTCTCCATTTAATTCATGTATTATAGTTTTTATCCTTTCTCCCTTAACTCCGACACAAGCACCTACTGGATCAATATTTTTATCAGGAGAAAAAACAGCAACTTTAGATCTTGAACCAGCATCTCTAGCTATGCCTTTAATTATCACTAACCCATCAGCAATTTCCGGTATTTCTTGATTTAGCAATGCCTCCAAAAAACCTTCATGGGCTCTAGAAAGAATAATTTGACGTCCGTCATCAGAACGCTTAACAGTTTGTATATAAGCTTTAACCTTATCACCTTCGCGAAATGATTCACCACCAATTAAATTTCGAAATGGAAGGTATGCCCTCGTACCATTTATATCTATAATCAAGTCTGAATATTCTACTTGCTTAACAACACCATATCTTATCTCTCCTACTTTATCCCTAAATTCTCCATATTCTTTCTTTAATTCTTCGTATTTAATTACTTGAGCAATTCTTTGTTGGGCAATTCTTGCTGAAGCAAGATCAGTATTAAGAGAGAGCAATTCATTAATGGTATCTCCAATTTTTGCATCTTCCTTTATTAACTTAGCCTGC
			GTAAGAGTAATTGATTCATATCCAGAATTTCCCTCTATATTTGGCTTATCATCAATGACCTTTAATTCTCTGTATGAAATAACCTTTCCTGTGTTTCTATCTATATTAACTACAATTTTATTCTTACTACCGTATTTTTGATAAGCAACTGCTTCTATTGCACTTTCTAATGCCTTTATTATCACTTCAAAATCTAGACCTTTCTGAAGTGAAAGTTCCGCTGCTGTTTTTATTATATCAATGCTCCCAACTAAGTCACCTTTGTCACTTTTCTGTTTAGTACTACTCTTACGATTAGCAATCATACAAATAAATCCTATACAATCAGTTATAACTATATCTTTAATGGAAAGAAACGCTATTTCTAATAGTAAATAATTACTAATTTAAGTCAAGTTTTTTCATATCTTTATATTACAAGCAATGCAAGAATAAAAATAAGGTTAAAACTGCTTGCAGTTAATATTCCGCATGCCATAATCATTTAGAATGTCAACTTTATTACCGCTTGATGGCGTGTCATATATAATTTGTAATGAAAAAAAATTAATATTTAGCTTAGTAACTATTACTATCACAAAGCATTAAGTAATAGTATATTATGTTTCACCACTATAATTTTTCCAACTAAAGCAATTCTCCTACCACACATATAACAATTATAAGAACTTTATTAACAAGGAAGAAAATAAAAAACTTACATGTATAGATAAAAATATTGCTGTCATTACAATAAATGTATGATGTACACTATTAAAATATATCAATGATACTAATGTTATTAATATAGTTCTTAATATAGGAAAAGTCTCTAACAAAAAAACTGACGAATCTTTGCTGATTTCTTTTATTAACTTCAAAATTAACCTTTAGCTACTAGAACCTGTAATCCTTTGCCTCTTTTATGAAACCTAAGTTCACTCTTTATTGAAAGAGCTGATGGCTTTTCACTATCTTCAACGAAAATTCTAAAAAGTTCAATAAACACACTTAACTATAGGAATTTGTATGTCATGGTTGCTTTCATCTGATGCCTTTTATAGATAATATATGAACTAAAAATAAAATCACTATTGTCATATTTTTTCTACAAGCAAGCTTTTCATATTAATACTTTATTGAATATTCATACTTTTGTGAACAGTGTATCCGAAGTGCATTATATATTAATTGACTCTTACAAAAAGATTCTACATGTTAGCTATAGTATAATATTTAAGGGTTGCTATGAATGCAATTTTAAATATGATAAAAGGCAAAAGTAAAATAAGTTGAATTTATTTTAGCTAAAATTTTAATCTTTTAAAAACAAGAAAAATATCTGTAAATCAACCTAAACACATAAGCTTAGTATTACCACCAAATGCTGTAGTATTGATACTTATAACCTTTTCTGTAGAAAAACGTTGCAAATAATTAGGACCACCAGCTTTTGGTCCAGTGCCGGATAATCCCCTACCGCCAAATGGTTGTACGCCAACTACTGCACCTATCTGATTGCGATTTATGTACACATTTCCAACTGATACTTTCTTACTTATTAAATTGATTTGGCTTTGTATGCGGCTCTGTAAAGAAAACGTAAGTCCATATCCTGTGCTGTTTATATCATTTATAACCTCACTTAATTGAGACTTGTCAAAGCGTATGATATGCAAAATTGGACCGAATATTTCCTCCTTTAATTGCGAAATTTTCTGCACCTCATAAATATATGGGGGAAAGAAATAACCACTATGAGAATTTATACTTATGGGTACTTTAGATAAAAGGTTTGAATTTTTGTCCATTGACATCTTTTCTGTGTATTTAGTTAGCATGTCAACAGATGCTTTATCAATTATCGGACCAACATCAGTGCTAAGCTGCATTGGATCACCAATCTTTAATTCTTGAGCCGCATCGCATATCATCTTTATCTGTTTTTCTGCTATATCATCTTGAATAAATAGCACTCTAAGAGCAGAACAGCGTTGACCGCTACTTCGAAATGCGGAAAG
			TAAAACGTCTGAAGTTACTTGTTCTAGGAGAGCTGAGCTGTCGACAATCATAGCATTTAGTCCACCAGTTTCAGCGATAAGCGGTACAATAGGACCATCTCTGCTAGCAAGCATTCTATTAATTACCTGAGCAGTTTGTATTGAACCAGTAAAAGCTACACCGGAAATTCTATTATCTGGTACCAATATCTTACTTAAGTACTGACCGTCTCCTGGAATAAGATGCAGTACATTTTTAGGTATTTTAGCTTCGTGCAGTATTCTAACAGCTTCATAAGCAATAATTGGTGTTTGCTTCGCTGGCTTTGCCAGCACCACATTACCTGCTGCAAGTGCAGCTGAAACTTGTCCAATAAAGATAGAAAGTGGAAAGCTCCACGGTGATATACATAAAAAAACTCCTCTACCTTCAAAAAAAATGAAATTATCTTCACCCGTTGGACCTGATAACTTTTTCCAGTTATTCAGTTTATTTTTTGCTATCATTGCATAGTAACGTAAAAAATCAACTGCCTCTCTTACTTCTGCTACTGCGTCAGGTAAAATCTTTCCTGTTTCCACAATCAGAATGTAAATCAGCTTTTTCATTCTTTCTTCAAGTAAATCTGCAGCTCTTTCAAGGTACTCAGCACGTTCTTCTGCTGAAACATTCTGCCACTTAGCAAAAGCATTATGTGCTATTTCGAGAGCGTTCAAAGCCTGATTATTTGTTGTATTAGACACTTTCCCGATTATATTTTCTAAATGTGCTGGATTAACTACTTTGGTAGACTCAGTACTGTCAAATAGTAACTCTCCGTTAATTACCGGTCCAACTTGCCATTTCTTTTTGCTAAGTTCTTTCATATCATTTGCAAGTTGTGAAATTGTAACTGAATCACTAATATCAATACCTAAGGAATTCTTTCTTTCCTTTCCAAAAATATCTTGTGGCAACGGAATGCTTGGATGAGGTTCGTACTCTAAGCTTTTAGCTTTTTCTAATGGATCTGAAATTAACTCTTCAATTTTAATATTGGAATCATTTATTTGATGAACAAATGAACTGTTAGCTCCATTTTCAAGAAGGCGTCTAATAAGGTACGGCAATAAATCACTATGTTTGCCAATTGGAGCATATACACGGCAATTAATACTTGTTGCAAGTTCTGACATTGCATAATCATATAAGCGCTTACCCATTCCATGTAAGCGCTGAAACTCAAATCCAGGGTGGTTTTTGTCAGCAAGTTCCATTATAGTAGCAAAAGTATAAGCGTTATGAGTTCCAAAGCATGGATAAAAATGACTTGCTTTGTTTAAAAGTTTCTGTGCGCAGGCAAGGTAGCACACATCTGTATAGCTTTTTCTAGTAAACACTGGATACCCAATTAATCCTAATTCCTGCGTGTGCTTAATTTCTGAGTCCCAATATGCTCCTTTCACAAGCTTTACCATAATTTTATGTTTTGATCGAATAGCAATATCTTCAATAAAATCAAGAACAGATAAAGCACGTTTTTGATATGCTTGTACAGCAAAACCAAGTCCATTCCACTGAGAAAGTGATTCATCAAGACGTAATTGCTCGAATAAGACTAATGACATCTCGAGTCTTTCTGATTCTTCTGCATCTATACACAATGAAATGTTATATTTCTTTGCTTCATGACAAAGCTTCAATACCTTAATTCTTAGTTCTTCAGCTACATTATCAAATTGGCTGAATTCATAACGTGGGTGTAATGAAGACAACTTGATCGAAATTCCATGAGATTTAAAGCAATTACTAGTATCAGTAGACACGCCTATGGTTTTTATTGAATGCATACAAGAATTAAAATATTCTTCTGCATTCTCAGCTGTGCAAACAGTTTTACCAATCATATCAAAAGAGCATAAATATCTGCTGTGATCATCTAACTTTATACTTTCTAATGCTTTTTCTATACTCTCTCCAATAATAAAGTGCTTACCAAGCATTAACATCGCTTGTTTTACTGCTTTACGGATTACTGGCT
			CCCCTAAATTTTTAAGTAACCTAGAAATTGCATGATAGAATTTTGGATCTTCTCTGTTTCTTTTCAGAATATTGCTTCCTATTACTAAACTCCACGTAGAAGCATTGATAAACAATGAAGAAGAACGCCCTAAGTGCTTACTCCATTCTTGATTAGCAATTTTATCTTTGATTAGTTGGTTTATTGTATAATCGTCTGGTATTCTAAGTAGTGATTCAACAATACACATTAGCGCCACTCCTTCATCATTGGAAAATGAGTACTGTTGCATAAAAGAATCTATGATACCTAGCTTGCTACCTTTAATTTTCTCGATAACTTGTTTTGCAATATTGTAAATTCTGTTTCTCGAATCAGCTGAAAGTTCTATCTTTTCTACAAGATAACGCATACAGTTTCTTTCGTCAGTACGATAAAACCCCTGCAAACGCTTTCGCAGTTCGTTAGGTTCTTGTATAGAACTGATCATAATTACCTATAAAACACCTTTACTATATAAGGCAAAATTATACCATAACTCCGCATATAATAAACCTTTATTTATATAAAAGGCTAGAACCGAATAAAGAAAGTTTAGTAATTACTCAATAACTTTGCTAAGTTGAGAAGAGTGTACAAGTATGTAGTTTAATATTCCACCACTTATTAAATACTTTAATTCAGTTGCAGTTTGCACGCAGCATTTGAGTTGAATTGATTGCTTTGAATTATCTTTTCTTTTGATAACGCATTCTAGATTTCCATTTGGCACTATTTTACCTTCTATGTCTATTATTTCACTACCGCAAAATGCTTTTCTAGTTATTCCGTTTTGAAATATAAGTGGAAGAACACCCATACCAATTAAGTTGGACCTATGTATGCGCTCGAAGCTCTCTGCAATTACAACTTTGACTCCCAGTAATGCAGTACCCTTTGCTGCCCAATCTCTACTTGAACCTGTACCATATTCTTTTCCTGCAACAACAATTAATGGGACAGCTTCTTTCTTATAGCGCATTGCCACATCAAAAATTGGCATGATTTCTTGAGAGGGAATATGCTTTGTGTATCCACCATTGATACTCACCATTTCGTTTTTTATTTTGATATTAGCAAAGGTTGCACGCATCATCACGTTGTGGTTACCACGACGAGATCCATATGAATTAAAATCTTGTGGTTCAATTTCAAGATCTTTTAAATATATGCCCGCAGGACTATTTAAGGCAATATTTCCAGCAGGAGAAATGTGATCAGTGGTTATACTATCACCAAATATTGCTAGTATCTGCGCGTTTTTTATGTTAATTACATTGTTTTTATTACTCTTCATTGATGAACTAATAAAATAAGGAGGATTTTGTATATAAGTGCTTTTTGTATCCCAACTATAGATTTTACTTTTTCTACATTTTACTTTTTGCCAATACTTGTTACCAGAAAAAACATTTTTATACTTTTGTATGAACATTTCACGTGTTACAATACTTCTGACACAGTTTTCAATTTCACTGTTTGTTGGCCATAAATCTTTTAGATAAACGTTGTTTCCATCTTTATTTTTACATATAGGATCTTTTGTTAAATCAATTCGTATAGTACCTGCAAGTGCATATATAACAACAAGCATCGGAGATGCTAAGTAGTTAGCTTTGGCTAAAGGATGAATCCTTCCTTCAAAATTACGATTACCAGATAAAACTGTAGTGACAGTTAAGTTTTTGCTTTTTATATCATCTTCTATATCTTTATCAAGTGGACCGGAATTTCCAATGCAAGTCGTGCAGCCATACCCAACTAAATTAAAACCTAAAGCATTTAGATCTTCTTGTAATCCTGATTTTTCTAAGTACTCCGTTACAACTTGTGATCCTGGGGCAAGAGAAGTTTTAACCCAAGGTTTTGATTTTATTCCAAGTTTGACTGCATTACGTGCTACAAGACCAGCAGCAATCATCGTGCTTGGATTTGAGGTATTGGTGCAGCTGGTTATTGCAGCAATAACCACACTTCCGTCT
			TGAAGTTTATCGCTTTTCTCTAGTTTACTAACTGGAAACGATTGAGAAAAAGATTCTGAAATTTGTGGAAGAAAAACTTTATCTTGTGGTCTTTTAGGACCGGCCATTACTGGTTTTACACTTGATAAATCAAGCTCCAACATGTCAAAAAACGCTAACTCGTTACTGTTTCGCAACAATCCTTGTTCTTTTGCATAGACTTCAACTAATTTGATTAACTCCTCTGGCCTTCCAGTTAAATTTAAATAATCTAGTGTTTTTTGATCAATTGGGAAAAAGCCACAAGTTGCACCATACTCTGGAGCCATATTAGCTATGGTTGCTCTGTCTTCTATAGATAAATGATCCAACCCACTACCATAAAATTCTACAAACTTACCAACAACACTTTTTTTTCTCAAGATATTTGTAATTGTCAGTACTAGATCAGTTGCAGTTACTCCTTCTGAGAGTTTTCCAGTTAATTTAAATCCCACTACCTCTGGGATCATCATGCTAATTGGTTGATCAAGCATTACAGATTCAGCTTCTATTCCACCAACACCCCAACCAAGAATTGATAAACTATTAACCATAGTAGTGTGGCTATCTGTGCCGACTACAGTATCAGGGTACACAACCCCATTTTTGTTACACACAACTTGTGCCAAATACTCGATATTTACTTGGTGACAAATTCCTGTTCCAGGTGGCACTACTCTAAAATTTTTGAAGGATGACTCTCCCCACTTCAAAAGCTTATACCTCTCCAAATTTCTTTTTACTTCCAATTCAACATTTTTATTAAACGCAGAAATGCTTCCATAACTGTCTACTTGAACAGAATGGTCAATTACAAGATCAACAGGTACGGATAGATTTATTTTACTTGGGTCACCTCCACTTTTTTTTATATAACTACGCATTGAGGCTAAATCAACAATAGCAGGAACTCCTGTAAAATCTTGCATCAACACTCTTGCCGGTTTGTAGCTAATTTCATGATTAACGTGTTTTTCCACACAACTTGCTAGTATTTTTATGTCAT----------------------------------------------------------------------------------TATTCCTAAAAATTCACCAGCAGCACTGAGGCTAAAGTAGCTATACAACTTTTTGTTGATGTTTAAAACTGTTTTTGAGTTTAAAGAATTATTCATCTCGTATAGCCATTATTTAAATGAAAAGAACCACAATCTTGATATCACTATAAAATGGTATAAATTTCTCTATATTGTAGTAAAATAAGTATGATCACCAATTTATATTATGCAGTCGGTGTTTAATAAGCCATTATTTGCTGCAAAAACTTTAGGAACAAATATCATGATTGTCAATAATAGACTGAGGTAAACCTTTCTAAAATAGGCATCATTTTATGTGAAGCTTGGTAAAGAAAAATTTTCATTAGCAGGATAGCATGGAAGTGTATTAGCTACGAAAGCTGCTTAGTGAGTCTTATTGCTTCTTTCACCATAAGGTTGGAATTATTTACTTATTTTTATAATTTTGTAGTAAATTAGTGATAAAAAACTTAATGTATTTGATGTATGTTATGTTTAATTTTTTGCATTGTGTACGTCTTATATCTTTTAAAACACTAGACTTTTGCAAGTTGAAACATACTTGTATAGTATTTTTGGACAGCAAAGACATTAAATAGATATAAATGAGAATTAGAGTACTAGTTGTTTTGTTTTAGGTCCATTCTGTTTTTTTTTGCTTAGTAAGCTCCTTAATATCTATAATTTAGCTAGTTGCATTTAAAATGTAGTTAAATATAGCGCTTAGAACAAGGACGCCAATATTTTGAAGTTAATAAATAATTATCTGCCTATGATTTTTTTTTGCCTTTTTTTGTCTGGTAAATTTTTTAAAAGCAATTCATCAACGAATATTTGTTCTTATAATAAATAGTTATCTTTATGCTAACAATATTTAGCAGTTAGATTTTG
			TATTCGAGACAAAATTATGTCTTGAAAAAGTTAAGTGTTAGTGTTATAAAGTATAGATTCCGCACTCAAATTTTTATAATAACTATGAATGTAAAGGATGAGAAAACACACAATATTGAAGTAAAGTTACCGATATTTCTTGATTACCAATCTACTACTAAAGTAGATCCTCGTGTCTTAGAGGTGATGATACCTTATTTTGGTGAATTTAGTAATGCACATTCCCGTAGTCATTCGTTCGGTTGGATTGCTGAAGAAGCAGTGGGAAAAGCAAGGAAGCATATTGCGGATCTAGTGAACGCAAATAGTAAGGAAATTGTCTTTACCTCAGGTGCAACTGAGTCAAACAATATGGCGATTAAAGGTGTTGCTCACTTTTATAAAAATAAAGGGGATCATATAATAACTGTCTGCACAGAGCATAAGTGCGTTTTGGATTCTTGTCGGCACTTGGAAAGTGAAGGCTTTAAAGTTACATATTTACCTGTTAAGCAAAATGGAATTATCGATTTATCGAAGCTAAAAAAAGCAATTACTAACAGAACAATTCTGGTTTCAGTGATGATGGTAAACAATGAAATTGGAGTAGTGCAACCTGTTAAAGAAATTGGTGCGATATGCAGAAAGCATAATATATTTTTTCACACAGATGCTGCCCAAAGCTTTGGAAAAGTGCCAATTGATGTTAATGAAATGAACATTGATCTCATGAGCCTTTCTAGCCATAAAATTTATGGACCTATGGGAATAGGTGCATTATATGTTCGTAGAAAAAATCCTCGTGTTAGGTTAACACCATTGATTAGTGGTGGTGGGCAGGAAAGAGGTATGCGTTCTGGAACAGTTCCAACTCCTCTTTCGGTCGGTTTTGGTGAAGCAGCGCGTATTGCTAAAGAAGAAATGGAAATAGAAGCAATCAAGTTGGAAGAACTAAGAGATATTTTGTATAACAAGATAAAAGAAGCATTTCCTGATGTTGTTTTAAATGGCGATTATAAAAATAGAATTCCTGGCAATTTAAACTTAAGTTTCCCCTATATTGAAGGTGAATCTCTCATCATGGCAATCAAGGATTTAGCGGTAAGTTCTGGTTCTGCATGTACATCTGCATCTCTTGAGCCTTCTTACGTTATACGATCACTAAATAATGGTCATGACCTTGAACATTCATCAATTAGATTTGGTCTTGGCCGATTTACAACTAAAGATGAAATTTTATACGCGGCGGATCTTGTTGCTAAGAATGTTGGGCGGCTAAGAGAAATGAGCCCGCTTTGGGAAATGGTGCAAGAAGGGGTAGATTTAAGCACAGTAAAATGGGACTTTCATTAAAACTCTATTTAGCAGAATAGCAAAATAGAGAAAATAAGAAATCTAATAGTAAAAAAGGTTGATTCTTTTTTTAAGGAACGAAAGTGATAAAAGTTCAAGAAACTTGGCTTAGGATAAAAAATGAGGGGGGGAGGAGTAGTTTTTAAAGTATTGCTCTTAGCAGAGTAGTGAAATAGGTGTGTAAAAGCAAGTTATGGGATTCTGTAGAAATTTAGAACAAAAATGAAGGAAAATAAAGGTTTAATGACATTGGGAAGTATTAAAAATATGCTGTATAGGATTAATCTTTAAAAAAAAATCTTCAATATGAGAAAAATGAGAATATTCTCACCTACCCTATTTTTCAAAACGACATTCTAGACTTCATTAATGTTAAATTAACACAAAAAGTTGAATTCCCATAGCACCATTATAAATCCTAAAATCACTTCTGTGATGAGCAGAGTATTGTTAATATTTTTTGCAAGGTGGTTTTCACGAAAAACAGATAAATTGTGGAGCGCAGCTCTATGGGAATAAGAGCTTTGAAGACGTGCTTAACTTTACGCTGCTAAAGCTTATTCAAGGCAGTCTGGTAATCACATTGGTCAAAAAGGTTTTTCTTTAATGAATCTTATTTAAAGAACTTTTTATTTGTTTTTATTGAGTTGCCTAAATTTACAAAAAGT
			CGAGTAGAGTAATTAAAAAGCTTAATGAAGAGGTAATTAGACAAGTTTTATTGATGAGAAGAATCAGTAACATATAAAGGTTAATGGAAGATAAGAATAGGTTAAAATAGTTGTGGCTAAAAACTTACTTAAGGCCAGTGTCTCTGTAAATATTGTTACTAAAATTACTGGCGTTCAGTAGATGAAATAAAAAAATTGCATGAAATGGGAATGTATTATTGATATAAACGGACAAATTATATACTCCTTTTTCATAAGAATAAAATTTGAAGAGAAACTATAGAAATGCTATAGATACTTACTTTTGTTAAGACAATCTTAGAGAAGGTATGATGTTTAATTTTCCGAACACACGTTTAAGGCGTAGGCGCTCAAGTAAATGGATTCGCAATTTAACGAGTGAAAGCATTTTATCAGTAAATGATTTGATTTTCCCTCTTTTTGTTCATGACAAAAAAGAAACAACTGAATCAATTCCAGGTTTACCCGGCATGAAATGTTATTCAATAGATGAATTGGTTTCTGTAGCTCAAAAAGCTGAGGATTTGGGGATCAATGCTATTGCGGTTTTTCCTGTAGTTGACAGTAAATTAAAATCTAAAAATGCTGAGGAAGCATATAATCAAGACAATTTAATCTGCAAAGCAATTTATGCTGTAAAATTAAAGGTACCTGGTATTGGTATTATTGCAGACGTTGCGCTAGATCCATATACTACTCATGGTCATGATGGCCTTTTAAAAGGGGATCTGATAGATGTGGAAAACGATGAAACTGTGTCAGTATTATGTAAGCAAGCGCTCGCTTTAGCAAAAGCAGGATGTAATATAGTGGCTCCTTCTGATATGATGGATGGTAGAATAGGAAAAATAAGAAGGACATTGGATGATAATAACTTTCAAGATGTGTTGATATTGTCTTATGCAGTAAAATACTGTTCAAGCTTCTATGCACCATTTAGACAAATTGTTGGTTCATGTATACCATCAAATTTTATCGACAAAAGTAGTTATCAAATGGACTATAGAAATGCAAAAGAGACAATTTGTGAAATTGAAATGGATATAAACGAAGGTGCAGATCTTATTATGATAAAACCAGGTATGCCATACTTAGATATAATTAAAACAGCAAGTGATAAGTTTAATTTTCCGATTTTTGCTTATCAAGTAAGTGGTGAATATGCAATGATAAAAGCTGCAACAAATAACGGCTGGCTGAATTATGATAAAGTAATTTATGAGTCTTTAGTTGGTTTTAAGCGTGCTGGTGCAAGCGCAATAATCACCTATGCAGCGCTTGATGTTGTAAAAATTTTAATGACACAAAAGACCTAATGTGAACTGTGTTTGCTGTAATAAATTAAGTAGACTTCTTATGTAGTTTTTGGCAGTACACTAGGTCTATATTTAAATAGAAACAAAAAACTACTTGATAAACGTTCGTTTTAGCTTCTTTACCTCAAACTAAGGTTATTTAGTTATTTTCAATTTATGCAAGTTAAAGTAATAAGAATATTGCGTAGTTGATATATCTGATGTTTAATTCTTTACACTATATATGCTTAATATCTTTGTTAATTTCACTTAGATTTCTAGGTTTTTATTATATGAGTTAAAGTGCACTTATAAAACATTTAAGGCAGTGTAGAATGCTAGTTTTTTAAGCAGGTATTAATCAGGTTTTACCTTATCTTTTTTTTTCATTTGGTAAGCTTTTAAAGTGTTTGTAGCTAAAGCAATTTAAAAAGCTCCGTAAAAAAATGTCATTTCACAGTGTTCACCATTTAAATGACATTTATGAAGATTTTTTAAGTCATCAATAAACCTAAGTTTCGGTTCAGCTGAAGATTAGATATATCCGTTAGTTTAGGACATCAGAGCTGTACAGACTATAGCGTGTTGAAAACTAATTAAAGAACCTTAATTGTATGATTGACATTGGCTACAGAATTATGTAATAATAAAAGGATTATCGTTTTTGATTAAAAAAGGCTTAAG
			TTGTTGCTTTTGTTTTTAGTTGTTAATTAATTTTTTCCATTTGGAAACCATTACATTGGCTTGCCTTAGTGCTTCAATAGAAGATAAGTCTTCTGTGCTGAGTGGTAGGCGGACAGTTTTGTGCTTTATGATTCCAATATCATGCAAGAGTGCTTTAGTGGGTATTGGATTACTAGTAATACACAGTGTTTTACAGACTTGCTGCCAGATACTTGTTGAACTTTTTACTTCATTTTCTATTACTTTAGTAGTTGCTTCCTTTTTAGATTCCAGCGCATAACGCTGGAATAACAGTAAGCATTGCTTAACATACTTATGTACTATACATGGCCAAAGATTAGAAGCAACAGAAACTAAGCCATCTGCACCATAAGCGGCCATATCAAGTATCATATTATCATCACCACAAAAAACTTTAATATTTGGTGCAACTTTTTTGTACTTGATTAAAGTATCAATAGTTCCACTTGAATCTTTAATAGCCCAAAACTTTTCGTGGCTAGACAAATTACGTACAGTTTCTACATGAAGACTTACTCCTGCTCTTGATGGAATATTATAAAGCATAGCTGGTACATGTGCTTTTTCGAGTAGCTTTTCAAACCATAAAGTCTGCCCCATAATTCCAGGCTTTGTATAAATTGGGGTGGTTATTAAATAGCCGTAAATGGGCATGCCTTTGCAAAAATCAAGCCATTCAAGAGTTTGATATAAATTCACTCCTGGTACACCAATTATGATTTTCGTACTTAATTTCAGTCCACATAGAAAGTTAACTAATGTACGCCTTTCATGATCAGTAAGTGACAAACTTTCACCAGTGCTACCTAATAACACCACACCGTTTTCGGCTTCAGCTTGCATTGTAAGTAAAAGCTGTAAACTGCTATAATCTATACTATCTCCTTTATCATTAAAAGGAGTAACACAGGCAGTCCATAGAAATGGAGATAGTAATTTCAATTGAAGTTATTAAAATGGTATTTCATCATCAATTAGCTCTTCCTTTATTTCACTGTCAAAAAAATCTCTATGCTGATTTTTTTGTTCTACTTCACGTTGCTTATATTCGTTTGATTTACAATCAGAATTTGACCGTGAATCTAAAACTGCAAGAGTGCTGTTAAAATTCTGCAACATTACCTCTGTGGTATATCTTTCACTCCCATTTTGGTCAGTATATTTTCTAGTTCTTAAAGAACCTTCAATGTAAACTTTACTGCCTTTACGTACGAGATCTTTGATGATTTTTACTAATCCTTCACTAAACACTACAATATTATGCCACTCCGTTTTTTCAGAGCGTATACCAGAAAACTTATCGGTCCAATTTTCAGATGTAGCTATTGAAAAACTTGCCATTTCTTTCCCACTCTGCATAGTTCTAATTTCAGGATCTCTTCCTAAATTACCAACTAATATAACTTTGTTTACTGTACCAGCGGACATAATTGTACTTTAAAATAAACTCCCTATATTATCTTATGTTAAAATACAATTGTCAAATCTGATAGGAAATGCGCTTGGAGGGATTCGAACCCTCTACCTTTGCCTCCGGAGGGCAACGCTCTATCCAACTGAACTACAAGCGCACATATATTAAATTACCTAGTAGATAAGCTAACTAAGTTAAATTTTTGATTCGGATAAATCACAAACATAGCATTTTCATGCTGTCAATACACATATCTTTTGAATTACTTGTTTGGTTTTCATCATGTTCTGATCTACAGTCCACATAAAAATTATGTAGTTTCCGGTTATTAAGTGACTTTTTAAGTCCTTAATGCCTGTAAACAGTTTCCCATTTTACTCACATTTTCAGTGTATTAGAAAAAAATATTAAATTTAACTAAACTCACTATCTTATGATTGAAATCATCTAATATCATTTCTCTTGAAGAACGTAAGTAAAACTTTTCCATTTTGCTGACTATCTTACTGACTAATTTCTCATTAAAAGAATACTTTTTATATTATAATATTGTGATAAAACATCA
[truncated: 30,415,025 more chars]
