# Supplementary material for: Large scale genome reconstructions illuminate Wolbachia evolution
Source: Nat Commun. 2020 Oct 16;11:5235. doi: 10.1038/s41467-020-19016-0 (PMC7568565; doi:10.1038/s41467-020-19016-0)
Supplement: Supplementary file 7 — Supplementary Data 3 [file 41467_2020_19016_MOESM7_ESM.xlsx]

## Sheet: wolbachia_genomes - Sheet1
Supplementary Table S1. Wolbachia reference genomes
Strain	NCBI accession number	Contigs	Length	Group	Date	Host	Reference
wOv_Cameroon	Cameroon_GCF_000530755	1	960618	C	2014-01-24	Onchocerca volvulus	Cotton et al. (unpublished)
wPip_JHB	JHB_GCF_000156735	16	1543661	B	2008-11-18	Culex quinquefasciatus	Salzberg, S.L. et al. Serendipitous discovery of Wolbachia genomes in multiple Drosophila species. Genome biology 6, R23 (2005).
wOb	Ob_Wba_GCA_001266585	120	1121046	B	2015-08-11	Operophtera brumata	Derks, M.F. et al. The Genome of Winter Moth (Operophtera brumata) Provides a Genomic Perspective on Sexual Dimorphism and Phenology. Genome biology and evolution 7, 2321-2332 (2015).
wAlbB	wAlbB_GCF_000242415	156	1162431	B	2012-01-11	Aedes albopictus	Mavingui, P. et al. Whole-genome sequence of Wolbachia strain wAlbB, an endosymbiont of tiger mosquito vector Aedes albopictus. Journal of bacteriology 194, 1840 (2012).
wAna	wAna_GCA_000167475	464	1440750	A	2005-02-03	Drosophila ananassae	Salzberg, S.L. et al. Serendipitous discovery of Wolbachia genomes in multiple Drosophila species. Genome biology 6, R23 (2005).
wAu	wAu_GCA_000953315	1	1268461	A	2014-10-15	Drosophila simulans	Sutton, E.R., Harris, S.R., Parkhill, J. & Sinkins, S.P. Comparative genome analysis of Wolbachia strain wAu. BMC genomics 15, 928 (2014).
wBn	wBn_GCA_000338395	763	1052327	D	2013-02-07	Wuchereria bancrofti	Desjardins, C.A. et al. Genomics of Loa loa, a Wolbachia-free filarial parasite of humans. Nature genetics 45, 495-500 (2013).
wBol1-b	wBol1-b_GCA_000333775	144	1377933	B	2013-01-11	Hypolimnas bolina	Duplouy, A. et al. Draft genome sequence of the male-killing Wolbachia strain wBol1 reveals recent horizontal gene transfers from diverse sources. BMC genomics 14, 20 (2013).
wCle	wCle_GCF_000829315	1	1250060	F	2014-06-10	Cimex lectularius	Nikoh, N. et al. Evolutionary origin of insect-Wolbachia nutritional mutualism. Proceedings of the National Academy of Sciences of the United States of America 111, 10257-10262 (2014).
wCoc	wCoc1_GCA_000832695	1064	1124974	B	2015-02-05	Dactylopius coccus	Campana, M.G., Robles Garcia, N.M. & Tuross, N. America's red gold: multiple lineages of cultivated cochineal in Mexico. Ecology and evolution 5, 607-617 (2015).
wDim	wDim_nematodes_org	2	921012	C	2011-10-31	Dirofilaria immitis	Comandatore, F. et al. Phylogenomics and analysis of shared genes suggest a single transition to mutualism in Wolbachia of nematodes. Genome biology and evolution 5, 1668-1674 (2013).
wDi	wDi_wACP3_GCF_000331595	104	1240904	B	2013-01-15	Diaphorina citri	Saha, S. et al. Survey of endosymbionts in the Diaphorina citri metagenome and assembly of a Wolbachia wDi draft genome. PloS one 7, e50067 (2012).
wGmm	wGmm_GCF_000689175	201	1019510	A	2014-05-09	Glossina morsitans morsitans	Brelsfoard, C. et al. Presence of extensive Wolbachia symbiont insertions discovered in the genome of its host Glossina morsitans morsitans. PLoS neglected tropical diseases 8, e2728 (2014).
wHa	wHa_GCF_000376605	1	1295804	A	2013-04-22	Drosophila simulans	Ellegaard, K.M., Klasson, L., Naslund, K., Bourtzis, K. & Andersson, S.G. Comparative genomics of Wolbachia and the bacterial species concept. PLoS genetics 9, e1003381 (2013).
wLs	wLs_nematodes_org	10	1048936	D	2012-08-04	Litomosoides sigmodontis	Comandatore, F. et al. Phylogenomics and analysis of shared genes suggest a single transition to mutualism in Wolbachia of nematodes. Genome biology and evolution 5, 1668-1674 (2013).
wMel	wMel_GCF_000008025	1	1267782	A	2004-02-05	Drosophila melanogaster	Wu, M. et al. Phylogenomics of the reproductive parasite Wolbachia pipientis wMel: a streamlined genome overrun by mobile genetic elements. PLoS biology 2, E69 (2004).
wMelPop	wMelPop_GCF_000475015	25	1239155	A	2013-10-21	Drosophila melanogaster	Woolfit, M. et al. Genomic evolution of the pathogenic Wolbachia strain, wMelPop. Genome biology and evolution 5, 2189-2204 (2013).
wBm_TRS	wMel_wBm_TRS_GCF_000008385	1	1080084	D	2005-02-02	Brugia malayi	Foster, J. et al. The Wolbachia genome of Brugia malayi: endosymbiont evolution within a human pathogenic nematode. PLoS biology 3, e121 (2005).
wNo	wNo_GCF_000376585	1	1301823	B	2013-04-22	Drosophila simulans	Ellegaard, K.M., Klasson, L., Naslund, K., Bourtzis, K. & Andersson, S.G. Comparative genomics of Wolbachia and the bacterial species concept. PLoS genetics 9, e1003381 (2013).
wOo	wOo_GCF_000306885	1	957990	C	2012-07-30	Onchocerca ochengi	Darby, A.C. et al. Analysis of gene expression from the Wolbachia genome of a filarial nematode supports both metabolic and defensive roles within the symbiosis. Genome research 22, 2467-2477 (2012).
wOv	wOv_GCA_000338375	341	444344	C	2013-02-07	Onchocerca volvulus	Desjardins, C.A. et al. Genomics of Loa loa, a Wolbachia-free filarial parasite of humans. Nature genetics 45, 495-500 (2013).
wPip	wPipMol2010_GCF_000208785	888	1479531	B	2010-12-01	Culex pipiens molestus	Sinkins et al. (unpublished)
wPipMol	wPipMol_GCF_000723225	1	1340443	B	2013-09-24	Culex molestus	Pinto, S.B. et al. Transcriptional regulation of Culex pipiens mosquitoes by Wolbachia influences cytoplasmic incompatibility. PLoS pathogens 9, e1003647 (2013).
wPipPel	wPipPel_GCF_000073005	1	1482455	B	2008-06-13	Culex quinquefasciatus	Klasson, L. et al. Genome evolution of Wolbachia strain wPip from the Culex pipiens group. Molecular biology and evolution 25, 1877-1887 (2008).
wRec	wRec_GCF_000742435	43	1126656	A	2014-08-20	Drosophila recens	Metcalf, J.A., Jo, M., Bordenstein, S.R., Jaenike, J. & Bordenstein, S.R. Recent genome reduction of Wolbachia in Drosophila recens targets phage WO and narrows candidates for reproductive parasitism. PeerJ 2, e529 (2014).
wRi	wRi_GCF_000022285	1	1445873	A	2009-03-24	Drosophila simulans	Klasson, L. et al. The mosaic genome structure of the Wolbachia wRi strain infecting Drosophila simulans. Proceedings of the National Academy of Sciences of the United States of America 106, 5725-5730 (2009).
wSim	wSim_GCF_000167495	629	1063100	A	2005-02-03	Drosophila simulans	Salzberg, S.L. et al. Serendipitous discovery of Wolbachia genomes in multiple Drosophila species. Genome biology 6, R23 (2005).
wSuzi	wSuz_GCF_000333795	110	1415350	A	2013-01-11	Drosophila suzukii	Siozios, S. et al. Draft Genome Sequence of the Wolbachia Endosymbiont of Drosophila suzukii. Genome announcements 1 (2013).
wTpre	wTPRE_GCA_001439985	1	1133809	B	2016-01-07	Trichogramma pretiosum	Lindsey, A.R., Werren, J.H., Richards, S. & Stouthamer, R. Comparative Genomics of a Parthenogenesis-Inducing Wolbachia Symbiont. G3 (Bethesda, Md.) 6, 2113-2123 (2016).
wUni	wUni_GCF_000174095	256	867873	A	2009-03-24	Muscidifurax uniraptor	Klasson, L. et al. The mosaic genome structure of the Wolbachia wRi strain infecting Drosophila simulans. Proceedings of the National Academy of Sciences of the United States of America 106, 5725-5730 (2009).
wVitB	wVitB_GCF_000204545	426	1107643	B	2011-04-22	Nasonia vitripennis	Kent, B.N. et al. Complete bacteriophage transfer in a bacterial endosymbiont (Wolbachia) determined by targeted genome capture. Genome biology and evolution 3, 209-218 (2011).
wVul	wVulC_GCF_001027565	10	1663741	B	2015-06-12	Armadillidium vulgare	Cerveau, N. et al. Genomic context drives transcription of insertion sequences in the bacterial endosymbiont Wolbachia wVulC. Gene 564, 81-86 (2015).
wWil	wWil_GCA_000153585	53	1145915	A	2006-06-08	Drosophila willistoni	J. Craig Venter Institute
wStri	wStri_GCF_001637495	99	1232346	B	2016-05-05	Laodelphax striatella	Korea University
wDacA	wDacA_GCF_001648025	157	1170639	A	2016-05-19	Dactylopius coccus	Universidad Nacional Autonoma de Mexico
wDacB	wDacB_GCF_001648015	198	1497749	B	2016-05-19	Dactylopius coccus	Universidad Nacional Autonoma de Mexico
wNfe	wNfe_GCF_001675785	231	1337641	A	2016-06-23	Nomada ferruginata	Gerth, M. & Bleidorn, C. Comparative genomics provides a timeframe for Wolbachia evolution and exposes a recent biotin synthesis operon transfer. Nature microbiology 2, 16241 (2016).
wNfla	wNfla_GCF_001675695	167	1332780	A	2016-06-23	Nomada flava	Gerth, M. & Bleidorn, C. Comparative genomics provides a timeframe for Wolbachia evolution and exposes a recent biotin synthesis operon transfer. Nature microbiology 2, 16241 (2016).
wNleu	wNleu_GCF_001675715	182	1366719	A	2016-06-23	Nomada leucophthalma	Gerth, M. & Bleidorn, C. Comparative genomics provides a timeframe for Wolbachia evolution and exposes a recent biotin synthesis operon transfer. Nature microbiology 2, 16241 (2016).
wNpa	wNpa_GCF_001675775	191	1344355	A	2016-06-23	Nomada panzeri	Gerth, M. & Bleidorn, C. Comparative genomics provides a timeframe for Wolbachia evolution and exposes a recent biotin synthesis operon transfer. Nature microbiology 2, 16241 (2016).
wPpe	wPpe_GCF_001752665	12	975127	L	2016-10-05	Pratylenchus penetrans	Brown, A.M. et al. Genomic evidence for plant-parasitic nematodes as the earliest Wolbachia hosts. Scientific reports 6, 34955 (2016).
wInc_Cu	wInc_Cu_GCF_001758565	1	1267840	A	2016-10-11	Drosophila incompta	Wallau, G.L., da Rosa, M.T., De Re, F.C. & Loreto, E.L. Wolbachia from Drosophila incompta: just a hitchhiker shared by Drosophila in the New and Old World? Insect molecular biology 25, 487-499 (2016).
wInc_SM	wInc_SM_GCA_001758585	1	1267664	A	2016-10-11	Drosophila incompta	Wallau, G.L., da Rosa, M.T., De Re, F.C. & Loreto, E.L. Wolbachia from Drosophila incompta: just a hitchhiker shared by Drosophila in the New and Old World? Insect molecular biology 25, 487-499 (2016).
