# Supplementary material for: Large scale genome reconstructions illuminate Wolbachia evolution
Source: Nat Commun. 2020 Oct 16;11:5235. doi: 10.1038/s41467-020-19016-0 (PMC7568565; doi:10.1038/s41467-020-19016-0)
Supplement: Supplementary file 8 — Supplementary Data 4 [file 41467_2020_19016_MOESM8_ESM.xlsx]

## Sheet: table_S2_host_prevalence_th50
Supplementary Table S2. Wolbachia prevalence at PanPhlAn and assembly level
Host species	Downloaded samples	PanPhlAn detected strains	PanPhlAn prevalence (percent)	Assemblies	Assembly prevalence (percent)	Assembly median genome length
Acropyga acutiventris	1	1	100	0	0	0
Acyrthosiphon pisum	92	0	0	0	0	0
Aedes albopictus	59	22	37.29	1	1.69	0
Ancylostoma caninum	74	0	0	0	0	0
Ancylostoma duodenale	53	0	0	0	0	0
Anopheles arabiensis	954	0	0	0	0	0
Anopheles farauti	77	0	0	0	0	0
Anopheles funestus	94	0	0	0	0	0
Anopheles gambiae	2629	0	0	0	0	0
Anopheles melas	74	0	0	0	0	0
Anopheles merus	256	0	0	0	0	0
Anopheles quadriannulatus	92	0	0	0	0	0
Apis cerana	62	0	0	0	0	0
Apis mellifera	871	0	0	0	0	0
Apoidea	59	10	16.95	2	3.39	1229624
Bactrocera cucurbitae	170	0	0	0	0	0
Biorhiza pallida	10	3	30	0	0	0
Bombyx mori	72	0	0	0	0	0
Brugia malayi	39	23	58.97	22	56.41	1414760
Brugia pahangi	4	2	50	2	50	1394047
Caenorhabditis briggsae	68	0	0	0	0	0
Caenorhabditis elegans	8049	0	0	0	0	0
Caenorhabditis remanei	13	1	7.69	0	0	0
Callosobruchus chinensis	2	2	100	2	100	0
Cardiocondyla obscurior	6	3	50	1	16.67	1445438
Ceratina calcarata	4	1	25	0	0	0
Cimex lectularius	11	9	81.82	9	81.82	1129104
Culex pipiens	6	1	16.67	0	0	0
Dactylopius coccus	3	1	33.33	1	33.33	0
Danaus plexippus	92	0	0	0	0	0
Daphnia pulex	397	0	0	0	0	0
Diabrotica virgifera virgifera	49	43	87.76	22	44.9	1277704
Diachasma alloeum	7	7	100	7	100	1236728
Diaphorina citri	17	10	58.82	9	52.94	1304349
Dictyocaulus viviparus	71	0	0	0	0	0
Dracunculus medinensis	248	0	0	0	0	0
Drosophila ananassae	43	26	60.47	22	51.16	1240343
Drosophila burlai	5	2	40	0	0	0
Drosophila mauritiana	36	4	11.11	4	11.11	1231570
Drosophila melanogaster	3988	980	24.57	666	16.7	1189863
Drosophila pseudoobscura pseudoobscura	917	0	0	0	0	0
Drosophila rhopaloa	23	1	4.35	0	0	0
Drosophila santomea	12	3	25	1	8.33	1223760
Drosophila simulans	659	511	77.54	313	47.5	1213017
Drosophila yakuba	25	2	8	2	8	1241490
Dufourea novaeangliae	4	4	100	4	100	1191344
Eutreta diana	2	2	100	0	0	0
Globodera pallida	68	0	0	0	0	0
Glossina morsitans	29	5	17.24	0	0	0
Haemonchus contortus	1585	0	0	0	0	0
Heliconius melpomene	86	0	0	0	0	0
Heliconius melpomene melpomene	55	0	0	0	0	0
Holcocephala fusca	2	2	100	1	50	930411
Homalodisca vitripennis	4	4	100	2	50	1324254
Homarus americanus	578	0	0	0	0	0
Insecta	3	2	66.67	1	33.33	0
Ixodes scapularis	83	0	0	0	0	0
Lasioglossum albipes	12	7	58.33	6	50	1305975
Limenitis arthemis	72	0	0	0	0	0
Liriomyza trifolii	2	2	100	1	50	0
Loa loa	58	0	0	0	0	0
Lutzomyia longipalpis	83	0	0	0	0	0
Manduca sexta	53	0	0	0	0	0
Megacopta cribraria	1	1	100	1	100	0
Megaselia abdita	2	2	100	2	100	0
Melophagus ovinus	1	1	100	1	100	0
Nasonia vitripennis	28	1	3.57	0	0	0
Necator americanus	63	0	0	0	0	0
Nilaparvata lugens	61	0	0	0	0	0
Nothomyrmecia macrops	1	1	100	0	0	0
Onchocerca gutturosa	1	1	100	1	100	1046262
Onchocerca ochengi	7	7	100	7	100	1069939
Onchocerca volvulus	71	48	67.61	39	54.93	948795
Operophtera brumata	6	3	50	0	0	0
Papilio xuthus	121	0	0	0	0	0
Pararge aegeria	1	1	100	1	100	1268638
Polygonia c-album	1	1	100	1	100	1300744
Pristionchus pacificus	150	0	0	0	0	0
Solenopsis invicta	73	0	0	0	0	0
Sphyracephala brevicornis	2	2	100	1	50	0
Strongyloides ratti	54	0	0	0	0	0
Teladorsagia circumcincta	102	0	0	0	0	0
Tetranychus urticae	13	3	23.08	1	7.69	1157560
Timema cristinae	160	0	0	0	0	0
Timema podura	50	0	0	0	0	0
Trichuris muris	63	0	0	0	0	0
Wuchereria bancrofti	29	14	48.28	4	13.79	0
