# Supplementary material for: Large scale genome reconstructions illuminate Wolbachia evolution
Source: Nat Commun. 2020 Oct 16;11:5235. doi: 10.1038/s41467-020-19016-0 (PMC7568565; doi:10.1038/s41467-020-19016-0)
Supplement: Supplementary file 9 — Supplementary Data 5 [file 41467_2020_19016_MOESM9_ESM.xlsx]

## Sheet: table_assembled_Wolbachia_genom
Supplementary Table S3. Metadata and quality measures of the 1166 assembled Wolbachia genomes
SRA	Host species	Common name	Order	Supergroup	ENA assembly alias	ENA genome ID	ENA accession ID	ENA contig IDs	Passed Quality Control	Core genes	Core genes (percent)	Total length (bp)	GC content (percent)	N50	Coverage (median)	Coverage (10th percentile)	Dominance of primary strain in polymorphic bases (median in percent)	Dominance of primary strain in polymorphic bases (10th percentile in percent)	Polymorphic rate	Host genome size (Mbp)	Abundance	Estimated titer (1:x)	Host rDNA extraction (RiboTagger) 18s v4 region	Host rDNA abundance	Host rDNA annotation (NCBI)	Host confirmed by rDNA	Potential LGT regions of high coverage (percent)	Potential LGT regions of high sequence variation (percent)	Potential LGT regions of high coverage and high sequence variation (percent)
DRR016720	Drosophila melanogaster	Fruit fly	Diptera	A	WOLB0200	GCA_902638135	ERS3940124	CACPYF010000001-CACPYF010000116	yes	316	100	1189508	35.5	15186	33	24	85.3	52.1	0.002	175	0.003	0.512	CTTGTGCTTCATACGGGTAGTACAACTTACAAT	6918	Drosophila melanogaster	OK	0.1	0.59	0.09
DRR016721	Drosophila melanogaster	Fruit fly	Diptera	A	WOLB0201	GCA_902638115	ERS3940125	CACPYH010000001-CACPYH010000117	yes	316	100	1188528	35.5	15186	29	21	85.5	52.2	0.002	175	0.003	0.468	CTTGTGCTTCATACGGGTAGTACAACTTACAAT	6096	Drosophila melanogaster	OK	0.07	0.61	0.07
DRR016722	Drosophila melanogaster	Fruit fly	Diptera	A	WOLB0097	GCA_902637035	ERS3940021	CACPUK010000001-CACPUK010000117	yes	316	100	1189158	35.5	15432	70	54	85.7	53.8	0.003	175	0.006	0.91	CTTGTGCTTCATACGGGTAGTACAACTTACAAT	6521	Drosophila melanogaster	OK	0.1	0.51	0.09
DRR016723	Drosophila melanogaster	Fruit fly	Diptera	A	WOLB0098	GCA_902637015	ERS3940022	CACPUH010000001-CACPUH010000116	yes	316	100	1190207	35.5	15432	85	65	84.6	54.5	0.003	175	0.007	0.969	CTTGTGCTTCATACGGGTAGTACAACTTACAAT	7460	Drosophila melanogaster	OK	0.07	0.41	0.07
ERR018815	Onchocerca volvulus	Nematode	Spirurida	C	WOLB0991	GCA_902646755	ERS3940915	CACRDI010000001-CACRDI010000084	yes	297	93.99	961877	32.1	19375	564	399	97.6	60.9	0.003	97	0.209	21.397	TCTGCGTCTCAGGACCTGGTCCATCCATTGGAT	36	Brugia malayi/pahangi	OK (at family level)	0	0	0
ERR022512	Onchocerca volvulus	Nematode	Spirurida	C	WOLB0989	GCA_902646775	ERS3940913	CACRDL010000001-CACRDL010000179	yes	303	95.89	946950	32.2	6656	21	7	88.2	66.7	0.005	97	0.013	1.065	TCTTGGGAGCGGGCGGGCGGTCCGCCGCGAGGC	16	Homo sapiens; Gorilla; Mus musculus	NO (likely filtered data)	0	0	0
ERR022849	Onchocerca volvulus	Nematode	Spirurida	C	WOLB0993	GCA_902646745	ERS3940917	CACRDN010000001-CACRDN010000269	yes	267	84.49	943907	32.1	4576	993	665	84	48.1	0.004	97	0.208	21.216	TCTGCGTCTCAGGACCTGGTCCATCCATTGGAT	9	Brugia malayi/pahangi	OK (at family level)	0	0	0
ERR065035	Onchocerca ochengi	Nematode	Spirurida	C	WOLB0987	GCA_902646585	ERS3940911	CACRCJ010000001-CACRCJ010000079	yes	303	95.89	1051531	32.1	21456	214	150	93.8	68.8	0.007	95	0.009	0.687	TCTGCGTCTCAGGACCTGGTCCATCCATTGGAT	155	Brugia malayi/pahangi	OK (at family level)	0.09	0.35	0.09
ERR065036	Onchocerca volvulus	Nematode	Spirurida	C	WOLB0990	GCA_902646725	ERS3940914	CACRDH010000001-CACRDH010000094	yes	298	94.3	1089123	32	16210	110	71	91.1	66.7	0.007	97	0.016	1.314	TCTGCGTCTCAGGACCTGGTCCATCCATTGGAT	118	Brugia malayi/pahangi	OK (at family level)	0.03	0.16	0.01
ERR068352	Brugia pahangi	Nematode	Spirurida	D	WOLB1129	GCA_902648115	ERS3941053	CACRIY010000001-CACRIY010000385	no	196	62.03	846180	34.5	2346	91	38	94.9	88	0.17	95	0.006	0.51	TCTGCGTCTCAGGACCTGGTCCATCCATTGGAT	1286	Brugia malayi/pahangi	OK	1.23	3.15	1.05
ERR068353	Onchocerca volvulus	Nematode	Spirurida	C	WOLB1132	GCA_902648195	ERS3941056	CACRIN010000001-CACRIN010000237	no	265	83.86	979296	32.1	5167	1201	819	98	95.4	0.05	97	0.07	6.038	TCTGCGTCTCAGGACCTGGTCCATCCATTGGAT	1078	Brugia malayi/pahangi	OK (at family level)	0.16	0.22	0.08
ERR068354	Onchocerca ochengi	Nematode	Spirurida	C	WOLB1130	GCA_902648145	ERS3941054	CACRIS010000001-CACRIS010000212	no	277	87.66	940177	32.1	6813	121	65	95.7	92.5	0.207	95	0.006	0.47	TCTGCGTCTCAGGACCTGGTCCATCCATTGGAT	460	Brugia malayi/pahangi	OK (at family level)	0.21	0.86	0.2
ERR070028	Onchocerca volvulus	Nematode	Spirurida	C	WOLB0992	GCA_902646795	ERS3940916	CACRDK010000001-CACRDK010000110	yes	289	91.46	1090930	32	15626	2058	293	95	58.4	0.007	97	0.072	6.272	TCTGCGTCTCAGGACCTGGTCCATCCATTGGAT	1891	Brugia malayi/pahangi	OK (at family level)	0.01	0.27	0.01
ERR070029	Onchocerca ochengi	Nematode	Spirurida	C	WOLB0988	GCA_902646645	ERS3940912	CACRDF010000001-CACRDF010000161	yes	287	90.82	1063134	32.1	11104	6861	110	83	49.1	0.004	95	0.194	19.031	TCTGCGTCTCAGGACCTGGTCCATCCATTGGAT	1025	Brugia malayi/pahangi	OK (at family level)	0.08	0.43	0.08
ERR070030	Brugia pahangi	Nematode	Spirurida	D	WOLB0981	GCA_902646535	ERS3940905	CACRCG010000001-CACRCG010000116	yes	305	96.52	1394047	33.9	21236	241	203	86.5	56.7	0.006	95	0.009	0.711	TCTGCGTCTCAGGACCTGGTCCATCCATTGGAT	1794	Brugia malayi/pahangi	OK	0.25	2.31	0.23
ERR1092789	Drosophila melanogaster	Fruit fly	Diptera	A	WOLB0202	GCA_902638125	ERS3940126	CACPYG010000001-CACPYG010000117	yes	316	100	1189803	35.5	15186	162	140	85.7	53.5	0.003	175	0.071	11.078	CTTGTGCTTCATACGGGTAGTACAACTTACAAT	953	Drosophila melanogaster	OK	0.08	0.27	0.08
ERR1092790	Drosophila melanogaster	Fruit fly	Diptera	A	WOLB0203	GCA_902638155	ERS3940127	CACPYE010000001-CACPYE010000118	yes	316	100	1193005	35.5	15186	168	146	87.7	54.5	0.003	175	0.071	11.129	CTTGTGCTTCATACGGGTAGTACAACTTACAAT	966	Drosophila melanogaster	OK	0.09	0.32	0.09
ERR1092791	Drosophila melanogaster	Fruit fly	Diptera	A	WOLB0099	GCA_902636975	ERS3940023	CACPTU010000001-CACPTU010000115	yes	316	100	1186750	35.5	15432	167	145	84.9	51.6	0.002	175	0.07	10.892	CTTGTGCTTCATACGGGTAGTACAACTTACAAT	1056	Drosophila melanogaster	OK	0.08	0.28	0.08
ERR1092792	Drosophila melanogaster	Fruit fly	Diptera	A	WOLB0204	GCA_902638145	ERS3940128	CACPYI010000001-CACPYI010000117	yes	316	100	1189172	35.5	15186	165	143	85.3	53.3	0.003	175	0.071	11.078	CTTGTGCTTCATACGGGTAGTACAACTTACAAT	1001	Drosophila melanogaster	OK	0.09	0.37	0.09
ERR1092793	Drosophila melanogaster	Fruit fly	Diptera	A	WOLB0205	GCA_902638165	ERS3940129	CACPYJ010000001-CACPYJ010000117	yes	316	100	1188298	35.5	15186	165	143	87.4	53.8	0.003	175	0.071	11.078	CTTGTGCTTCATACGGGTAGTACAACTTACAAT	1042	Drosophila melanogaster	OK	0.09	0.39	0.09
ERR1092794	Drosophila melanogaster	Fruit fly	Diptera	A	WOLB0206	GCA_902638215	ERS3940130	CACPYK010000001-CACPYK010000117	yes	316	100	1189143	35.5	15186	165	143	86.9	54	0.003	175	0.071	11.095	CTTGTGCTTCATACGGGTAGTACAACTTACAAT	893	Drosophila melanogaster	OK	0.08	0.28	0.08
ERR1092795	Drosophila melanogaster	Fruit fly	Diptera	A	WOLB0207	GCA_902638285	ERS3940131	CACPYU010000001-CACPYU010000119	yes	316	100	1191680	35.5	15186	282	252	90.1	55.5	0.004	175	0.1	16.258	CTTGTGCTTCATACGGGTAGTACAACTTACAAT	1304	Drosophila melanogaster	OK	0.09	0.33	0.09
ERR1092796	Drosophila melanogaster	Fruit fly	Diptera	A	WOLB0208	GCA_902638185	ERS3940132	CACPYV010000001-CACPYV010000117	yes	316	100	1190015	35.5	15186	286	256	86.7	53.8	0.003	175	0.1	16.276	CTTGTGCTTCATACGGGTAGTACAACTTACAAT	1262	Drosophila melanogaster	OK	0.09	0.31	0.09
ERR1092797	Drosophila melanogaster	Fruit fly	Diptera	A	WOLB0100	GCA_902637025	ERS3940024	CACPUQ010000001-CACPUQ010000115	yes	316	100	1186931	35.5	15432	283	254	88.5	54.5	0.003	175	0.099	16.024	CTTGTGCTTCATACGGGTAGTACAACTTACAAT	1368	Drosophila melanogaster	OK	0.09	0.32	0.09
ERR1092798	Drosophila melanogaster	Fruit fly	Diptera	A	WOLB0101	GCA_902637095	ERS3940025	CACPUF010000001-CACPUF010000115	yes	316	100	1186334	35.5	15432	283	253	85.7	52.1	0.003	175	0.1	16.222	CTTGTGCTTCATACGGGTAGTACAACTTACAAT	1305	Drosophila melanogaster	OK	0.09	0.32	0.08
ERR1092799	Drosophila melanogaster	Fruit fly	Diptera	A	WOLB0102	GCA_902637055	ERS3940026	CACPUE010000001-CACPUE010000115	yes	316	100	1186139	35.5	15432	278	249	85.8	52.4	0.003	175	0.1	16.24	CTTGTGCTTCATACGGGTAGTACAACTTACAAT	1218	Drosophila melanogaster	OK	0.09	0.31	0.09
ERR1092800	Drosophila melanogaster	Fruit fly	Diptera	A	WOLB0103	GCA_902637305	ERS3940027	CACPUW010000001-CACPUW010000115	yes	316	100	1186249	35.5	15432	282	253	86.1	52.4	0.003	175	0.1	16.258	CTTGTGCTTCATACGGGTAGTACAACTTACAAT	1087	Drosophila melanogaster	OK	0.08	0.28	0.08
ERR1092801	Drosophila melanogaster	Fruit fly	Diptera	A	WOLB0209	GCA_902638205	ERS3940133	CACPYL010000001-CACPYL010000117	yes	316	100	1203104	35.5	15186	272	240	86.6	53.4	0.003	175	0.089	14.317	CTTGTGCTTCATACGGGTAGTACAACTTACAAT	1104	Drosophila melanogaster	OK	0.08	0.32	0.08
ERR1092802	Drosophila melanogaster	Fruit fly	Diptera	A	WOLB0210	GCA_902638255	ERS3940134	CACPYP010000001-CACPYP010000116	yes	316	100	1195224	35.5	15186	275	242	85.4	52	0.003	175	0.089	14.335	CTTGTGCTTCATACGGGTAGTACAACTTACAAT	1266	Drosophila melanogaster	OK	0.09	0.32	0.08
ERR1092803	Drosophila melanogaster	Fruit fly	Diptera	A	WOLB0211	GCA_902638175	ERS3940135	CACPYS010000001-CACPYS010000117	yes	316	100	1200332	35.5	15186	271	239	86.4	54	0.003	175	0.089	14.23	CTTGTGCTTCATACGGGTAGTACAACTTACAAT	1270	Drosophila melanogaster	OK	0.09	0.32	0.08
ERR1092804	Drosophila melanogaster	Fruit fly	Diptera	A	WOLB0212	GCA_902638245	ERS3940136	CACPYM010000001-CACPYM010000118	yes	316	100	1195421	35.5	15186	271	239	88.7	55	0.003	175	0.089	14.282	CTTGTGCTTCATACGGGTAGTACAACTTACAAT	1238	Drosophila melanogaster	OK	0.09	0.33	0.08
ERR1092805	Drosophila melanogaster	Fruit fly	Diptera	A	WOLB0213	GCA_902638195	ERS3940137	CACPYR010000001-CACPYR010000117	yes	316	100	1195297	35.5	15186	275	243	88.6	54.5	0.003	175	0.089	14.317	CTTGTGCTTCATACGGGTAGTACAACTTACAAT	1330	Drosophila melanogaster	OK	0.09	0.34	0.09
ERR1092806	Drosophila melanogaster	Fruit fly	Diptera	A	WOLB0214	GCA_902638275	ERS3940138	CACPYQ010000001-CACPYQ010000118	yes	316	100	1198035	35.5	15186	276	244	87.2	53.8	0.003	175	0.089	14.317	CTTGTGCTTCATACGGGTAGTACAACTTACAAT	1234	Drosophila melanogaster	OK	0.09	0.33	0.09
ERR1092813	Drosophila melanogaster	Fruit fly	Diptera	A	WOLB0104	GCA_902637175	ERS3940028	CACPUX010000001-CACPUX010000115	yes	316	100	1186310	35.5	15432	253	226	85.3	52.6	0.003	175	0.113	18.634	CTTGTGCTTCATACGGGTAGTACAACTTACAAT	1051	Drosophila melanogaster	OK	0.09	0.33	0.08
ERR1092814	Drosophila melanogaster	Fruit fly	Diptera	A	WOLB0105	GCA_902637295	ERS3940029	CACPUZ010000001-CACPUZ010000117	yes	316	100	1188585	35.5	15432	249	223	87.2	54.2	0.003	175	0.114	18.69	CTTGTGCTTCATACGGGTAGTACAACTTACAAT	956	Drosophila melanogaster	OK	0.08	0.28	0.07
ERR1092815	Drosophila melanogaster	Fruit fly	Diptera	A	WOLB0106	GCA_902637285	ERS3940030	CACPVC010000001-CACPVC010000116	yes	316	100	1187226	35.5	15432	254	227	87.3	53.5	0.003	175	0.114	18.708	CTTGTGCTTCATACGGGTAGTACAACTTACAAT	1021	Drosophila melanogaster	OK	0.09	0.34	0.09
ERR1092816	Drosophila melanogaster	Fruit fly	Diptera	A	WOLB0215	GCA_902638225	ERS3940139	CACPYO010000001-CACPYO010000116	yes	316	100	1192858	35.5	15186	253	226	85.9	54.3	0.003	175	0.113	18.671	CTTGTGCTTCATACGGGTAGTACAACTTACAAT	969	Drosophila melanogaster	OK	0.08	0.28	0.08
ERR1092817	Drosophila melanogaster	Fruit fly	Diptera	A	WOLB0216	GCA_902638265	ERS3940140	CACPYT010000001-CACPYT010000117	yes	316	100	1193740	35.5	15186	248	221	86.4	54	0.003	175	0.112	18.319	CTTGTGCTTCATACGGGTAGTACAACTTACAAT	1080	Drosophila melanogaster	OK	0.08	0.29	0.08
ERR1092818	Drosophila melanogaster	Fruit fly	Diptera	A	WOLB0107	GCA_902637245	ERS3940031	CACPUY010000001-CACPUY010000115	yes	316	100	1186627	35.5	15432	252	225	85.6	52.8	0.003	175	0.113	18.671	CTTGTGCTTCATACGGGTAGTACAACTTACAAT	1021	Drosophila melanogaster	OK	0.09	0.36	0.09
ERR1092825	Drosophila melanogaster	Fruit fly	Diptera	A	WOLB0108	GCA_902637135	ERS3940032	CACPUB010000001-CACPUB010000115	yes	316	100	1186211	35.5	15432	308	278	86.6	53.3	0.003	175	0.109	17.804	CTTGTGCTTCATACGGGTAGTACAACTTACAAT	1164	Drosophila melanogaster	OK	0.09	0.32	0.09
ERR1092826	Drosophila melanogaster	Fruit fly	Diptera	A	WOLB0217	GCA_902638235	ERS3940141	CACPYN010000001-CACPYN010000117	yes	316	100	1191537	35.5	15186	304	273	87	53.1	0.003	175	0.109	17.84	CTTGTGCTTCATACGGGTAGTACAACTTACAAT	1092	Drosophila melanogaster	OK	0.08	0.32	0.08
ERR1092827	Drosophila melanogaster	Fruit fly	Diptera	A	WOLB0109	GCA_902637315	ERS3940033	CACPUR010000001-CACPUR010000115	yes	316	100	1186111	35.5	15432	310	279	86.5	52.1	0.003	175	0.104	16.982	CTTGTGCTTCATACGGGTAGTACAACTTACAAT	1241	Drosophila melanogaster	OK	0.1	0.35	0.09
ERR1092828	Drosophila melanogaster	Fruit fly	Diptera	A	WOLB0218	GCA_902638335	ERS3940142	CACPYY010000001-CACPYY010000117	yes	316	100	1191900	35.5	15186	307	276	87.9	54.4	0.004	175	0.109	17.84	CTTGTGCTTCATACGGGTAGTACAACTTACAAT	999	Drosophila melanogaster	OK	0.09	0.37	0.09
ERR1092829	Drosophila melanogaster	Fruit fly	Diptera	A	WOLB0219	GCA_902638325	ERS3940143	CACPYZ010000001-CACPYZ010000117	yes	316	100	1194328	35.5	15186	312	281	88.1	53	0.003	175	0.109	17.84	CTTGTGCTTCATACGGGTAGTACAACTTACAAT	1134	Drosophila melanogaster	OK	0.09	0.33	0.08
ERR1092830	Drosophila melanogaster	Fruit fly	Diptera	A	WOLB0110	GCA_902637185	ERS3940034	CACPUC010000001-CACPUC010000116	yes	316	100	1188060	35.5	15432	309	278	88	54.2	0.003	175	0.109	17.767	CTTGTGCTTCATACGGGTAGTACAACTTACAAT	1111	Drosophila melanogaster	OK	0.09	0.34	0.09
ERR1092831	Drosophila melanogaster	Fruit fly	Diptera	A	WOLB0111	GCA_902637205	ERS3940035	CACPTV010000001-CACPTV010000113	yes	316	100	1186209	35.5	15432	135	117	84.1	51.9	0.002	175	0.051	7.886	CTTGTGCTTCATACGGGTAGTACAACTTACAAT	1573	Drosophila melanogaster	OK	0.09	0.38	0.09
ERR1092832	Drosophila melanogaster	Fruit fly	Diptera	A	WOLB0220	GCA_902638395	ERS3940144	CACPZB010000001-CACPZB010000118	yes	316	100	1196704	35.5	15186	136	118	86	51	0.003	175	0.052	7.918	CTTGTGCTTCATACGGGTAGTACAACTTACAAT	1705	Drosophila melanogaster	OK	0.1	0.35	0.09
ERR1092833	Drosophila melanogaster	Fruit fly	Diptera	A	WOLB0386	GCA_902639965	ERS3940310	CACQFD010000001-CACQFD010000114	yes	316	100	1186256	35.5	15085	133	115	84.1	52	0.002	175	0.051	7.886	CTTGTGCTTCATACGGGTAGTACAACTTACAAT	1431	Drosophila melanogaster	OK	0.1	0.43	0.1
ERR1092834	Drosophila melanogaster	Fruit fly	Diptera	A	WOLB0112	GCA_902637325	ERS3940036	CACPVB010000001-CACPVB010000115	yes	316	100	1186918	35.5	15432	135	117	83.5	50	0.002	175	0.051	7.87	CTTGTGCTTCATACGGGTAGTACAACTTACAAT	1733	Drosophila melanogaster	OK	0.08	0.28	0.08
ERR1092835	Drosophila melanogaster	Fruit fly	Diptera	A	WOLB0113	GCA_902637335	ERS3940037	CACPVE010000001-CACPVE010000115	yes	316	100	1188791	35.5	15432	136	117	85.2	53.3	0.003	175	0.051	7.886	CTTGTGCTTCATACGGGTAGTACAACTTACAAT	1586	Drosophila melanogaster	OK	0.09	0.35	0.09
ERR1092836	Drosophila melanogaster	Fruit fly	Diptera	A	WOLB0221	GCA_902638375	ERS3940145	CACPZC010000001-CACPZC010000116	yes	316	100	1195427	35.4	15186	136	117	86.7	54.8	0.003	175	0.052	7.918	CTTGTGCTTCATACGGGTAGTACAACTTACAAT	1661	Drosophila melanogaster	OK	0.09	0.35	0.09
ERR1092837	Drosophila melanogaster	Fruit fly	Diptera	A	WOLB0664	GCA_902643415	ERS3940588	CACQQF010000001-CACQQF010000231	yes	288	91.14	1163858	35.2	7277	404	349	83.3	45.9	0.005	175	0.114	18.801	CTTGTGCTTCATACGGGTAGTACAACTTACAAT	2440	Drosophila melanogaster	OK	0.16	0.44	0.14
ERR1092838	Drosophila melanogaster	Fruit fly	Diptera	A	WOLB0652	GCA_902643135	ERS3940576	CACQPM010000001-CACQPM010000219	yes	300	94.94	1164631	35.3	6955	399	347	84.7	45.1	0.005	175	0.114	18.746	CTTGTGCTTCATACGGGTAGTACAACTTACAAT	2521	Drosophila melanogaster	OK	0.1	0.25	0.09
ERR1092839	Drosophila melanogaster	Fruit fly	Diptera	A	WOLB0639	GCA_902643035	ERS3940563	CACQPG010000001-CACQPG010000181	yes	306	96.84	1176185	35.3	9791	343	303	84.7	47.1	0.004	175	0.089	14.317	CTTGTGCTTCATACGGGTAGTACAACTTACAAT	2081	Drosophila melanogaster	OK	0.11	0.42	0.1
ERR1092840	Drosophila melanogaster	Fruit fly	Diptera	A	WOLB0630	GCA_902642905	ERS3940554	CACQOP010000001-CACQOP010000189	yes	309	97.78	1182312	35.1	9427	339	300	84.2	46.4	0.004	175	0.089	14.3	CTTGTGCTTCATACGGGTAGTACAACTTACAAT	2183	Drosophila melanogaster	OK	0.11	0.33	0.11
ERR1092843	Drosophila melanogaster	Fruit fly	Diptera	A	WOLB0640	GCA_902643065	ERS3940564	CACQPB010000001-CACQPB010000212	yes	306	96.84	1168327	35.4	7689	416	369	82.4	44.4	0.004	175	0.112	18.449	CTTGTGCTTCATACGGGTAGTACAACTTACAAT	3960	Drosophila melanogaster	OK	0.1	0.3	0.09
ERR1092844	Drosophila melanogaster	Fruit fly	Diptera	A	WOLB0661	GCA_902643195	ERS3940585	CACQPX010000001-CACQPX010000211	yes	294	93.04	1162865	35.4	7372	422	373	81.7	45.1	0.004	175	0.113	18.486	CTTGTGCTTCATACGGGTAGTACAACTTACAAT	3845	Drosophila melanogaster	OK	0.1	0.25	0.09
ERR1294575	Drosophila melanogaster	Fruit fly	Diptera	A	WOLB0222	GCA_902638295	ERS3940146	CACPZI010000001-CACPZI010000119	yes	316	100	1205489	35.5	15186	156	110	88.9	58.1	0.004	175	0.009	1.354	CTTGTGCTTCATACGGGTAGTACAACTTACAAT	13092	Drosophila melanogaster	OK	0.08	0.34	0.08
ERR1294576	Drosophila melanogaster	Fruit fly	Diptera	A	WOLB0387	GCA_902640095	ERS3940311	CACQFU010000001-CACQFU010000120	yes	316	100	1198323	35.5	15085	193	137	89.3	57.9	0.004	175	0.011	1.667	CTTGTGCTTCATACGGGTAGTACAACTTACAAT	20478	Drosophila melanogaster	OK	0.12	0.5	0.11
ERR175747	Drosophila simulans	Fruit fly	Diptera	A	WOLB0707	GCA_902643815	ERS3940631	CACQRS010000001-CACQRS010000124	yes	316	100	1185116	35.3	14244	190	165	96.8	72.7	0.009	163	0.962	0	--- NO SEQUENCE DETECTED ---	0	--- NO SEQUENCE DETECTED ---	NO (likely filtered data)	0.16	0.67	0.15
ERR175748	Drosophila simulans	Fruit fly	Diptera	A	WOLB0708	GCA_902643725	ERS3940632	CACQRU010000001-CACQRU010000121	yes	316	100	1177146	35.4	14244	257	228	83.8	52.2	0.003	163	0.972	0	--- NO SEQUENCE DETECTED ---	0	--- NO SEQUENCE DETECTED ---	NO (likely filtered data)	0.15	0.55	0.15
ERR188908	Drosophila suzukii source_sample_wSuz	Fruit fly	Diptera	A	WOLB0953	GCA_902646415	ERS3940877	CACRBS010000001-CACRBS010000214	yes	307	97.15	1184767	35.4	8641	25	9	91.5	58.6	0.005	180	0.005	0.708	CTTGTGCTTCATACGGGTAGTACAACTTACAAT	3899	Drosophila melanogaster	OK (Ometto et al. 2013)	0.4	1.1	0.22
ERR188909	Drosophila suzukii source_sample_wSuz	Fruit fly	Diptera	A	WOLB0952	GCA_902646325	ERS3940876	CACRBJ010000001-CACRBJ010000171	yes	316	100	1256014	35.3	12487	53	32	94.9	66.7	0.014	180	0.006	0.951	CTTGTGCTTCATACGGGTAGTACAACTTACAAT	5582	Drosophila melanogaster	OK (Ometto et al. 2013)	0.14	0.3	0.09
ERR202738	Drosophila melanogaster	Fruit fly	Diptera	A	WOLB0223	GCA_902638315	ERS3940147	CACPZJ010000001-CACPZJ010000118	yes	316	100	1191644	35.4	15186	626	530	92.4	59.2	0.005	175	0.031	4.665	CTTGTGCTTCATACGGGTAGTACAACTTACAAT	12876	Drosophila melanogaster	OK	0.06	0.21	0.06
ERR229893	Onchocerca ochengi	Nematode	Spirurida	C	WOLB0984	GCA_902646605	ERS3940908	CACRCI010000001-CACRCI010000068	yes	306	96.84	1039375	32.2	25197	116	62	87.3	69.9	0.009	95	0.025	2.03	TCTGCGTCTCAGGACCTGGTCCATCCATTGGAT	444	Brugia malayi/pahangi	OK (at family level)	0	0	0
ERR229894	Onchocerca ochengi	Nematode	Spirurida	C	WOLB0986	GCA_902646545	ERS3940910	CACRCL010000001-CACRCL010000068	yes	305	96.52	1076744	31.9	23754	119	42	88.4	69.3	0.01	95	0.025	2.013	TCTGCGTCTCAGGACCTGGTCCATCCATTGGAT	453	Brugia malayi/pahangi	OK (at family level)	0.12	0.68	0.11
ERR229895	Onchocerca ochengi	Nematode	Spirurida	C	WOLB0985	GCA_902646555	ERS3940909	CACRCK010000001-CACRCK010000079	yes	306	96.84	1146098	31.9	22903	118	29	88.2	69.2	0.009	95	0.025	2.022	TCTGCGTCTCAGGACCTGGTCCATCCATTGGAT	473	Brugia malayi/pahangi	OK (at family level)	0.39	1.57	0.16
ERR229896	Onchocerca ochengi	Nematode	Spirurida	C	WOLB0983	GCA_902646625	ERS3940907	CACRCZ010000001-CACRCZ010000078	yes	307	97.15	1081568	32	18405	109	37	88	68.8	0.01	95	0.025	1.997	TCTGCGTCTCAGGACCTGGTCCATCCATTGGAT	503	Brugia malayi/pahangi	OK (at family level)	0.15	0.84	0.14
ERR275264	Drosophila melanogaster	Fruit fly	Diptera	A	WOLB0380	GCA_902640075	ERS3940304	CACQFJ010000001-CACQFJ010000121	yes	316	100	1188800	35.4	15087	36	15	90	60	0.004	175	0.014	2.056	CTTGTGCTTCATACGGGTAGTACAACTTACAAT	1089	Drosophila melanogaster	OK	0.19	2.04	0.16
ERR275265	Drosophila melanogaster	Fruit fly	Diptera	A	WOLB0355	GCA_902639715	ERS3940279	CACQEG010000001-CACQEG010000118	yes	316	100	1191370	35.5	15089	59	33	92.7	65.1	0.005	175	0.018	2.628	CTTGTGCTTCATACGGGTAGTACAACTTACAAT	1201	Drosophila melanogaster	OK	0.17	1.71	0.17
ERR275266	Drosophila melanogaster	Fruit fly	Diptera	A	WOLB0224	GCA_902638355	ERS3940148	CACPYW010000001-CACPYW010000119	yes	316	100	1192812	35.4	15186	32	23	89.7	56.8	0.004	175	0.012	1.786	CTTGTGCTTCATACGGGTAGTACAACTTACAAT	1472	Drosophila melanogaster	OK	0.08	0.94	0.08
ERR275267	Drosophila melanogaster	Fruit fly	Diptera	A	WOLB0191	GCA_902638035	ERS3940115	CACPXS010000001-CACPXS010000116	yes	316	100	1189194	35.5	15189	39	29	86.5	54.5	0.003	175	0.012	1.831	CTTGTGCTTCATACGGGTAGTACAACTTACAAT	1425	Drosophila melanogaster	OK	0.12	0.63	0.12
ERR275268	Drosophila melanogaster	Fruit fly	Diptera	A	WOLB0225	GCA_902638405	ERS3940149	CACPZA010000001-CACPZA010000117	yes	316	100	1186598	35.5	15186	142	119	87	53.8	0.003	175	0.034	5.055	CTTGTGCTTCATACGGGTAGTACAACTTACAAT	1691	Drosophila melanogaster	OK	0.1	0.48	0.1
ERR275269	Drosophila melanogaster	Fruit fly	Diptera	A	WOLB0114	GCA_902637225	ERS3940038	CACPTZ010000001-CACPTZ010000117	yes	316	100	1187918	35.5	15432	55	43	85.1	51.5	0.002	175	0.02	3.037	CTTGTGCTTCATACGGGTAGTACAACTTACAAT	1262	Drosophila melanogaster	OK	0.1	0.5	0.1
ERR275270	Drosophila melanogaster	Fruit fly	Diptera	A	WOLB0115	GCA_902637265	ERS3940039	CACPVD010000001-CACPVD010000115	yes	316	100	1186929	35.5	15432	55	42	84	53.6	0.002	175	0.037	5.682	CTTGTGCTTCATACGGGTAGTACAACTTACAAT	495	Drosophila melanogaster	OK	0.08	0.38	0.08
ERR275271	Drosophila melanogaster	Fruit fly	Diptera	A	WOLB0226	GCA_902638305	ERS3940150	CACPZD010000001-CACPZD010000117	yes	316	100	1191245	35.6	15186	69	55	85.4	52.6	0.003	175	0.019	2.809	CTTGTGCTTCATACGGGTAGTACAACTTACAAT	1288	Drosophila melanogaster	OK	0.09	0.39	0.09
ERR358489	Drosophila melanogaster	Fruit fly	Diptera	A	WOLB0458	GCA_902641205	ERS3940382	CACQHY010000001-CACQHY010000116	yes	316	100	1172855	35.5	14352	272	218	93.4	57.9	0.004	175	0.999	0	--- NO SEQUENCE DETECTED ---	0	--- NO SEQUENCE DETECTED ---	NO (likely filtered data)	0.04	0.2	0.03
ERR358490	Drosophila melanogaster	Fruit fly	Diptera	A	WOLB0090	GCA_902637045	ERS3940014	CACPUS010000001-CACPUS010000105	yes	316	100	1174210	35.4	16419	112	89	93	57.6	0.003	175	1	0	--- NO SEQUENCE DETECTED ---	0	--- NO SEQUENCE DETECTED ---	NO (likely filtered data)	0.02	0.29	0.02
ERR358492	Drosophila melanogaster	Fruit fly	Diptera	A	WOLB0116	GCA_902637235	ERS3940040	CACPTW010000001-CACPTW010000107	yes	316	100	1175299	35.4	15432	86	70	84.6	50	0.002	175	0.996	0	--- NO SEQUENCE DETECTED ---	0	--- NO SEQUENCE DETECTED ---	NO (likely filtered data)	0.02	0.13	0.02
ERR358493	Drosophila melanogaster	Fruit fly	Diptera	A	WOLB0087	GCA_902636985	ERS3940011	CACPUO010000001-CACPUO010000107	yes	316	100	1175326	35.4	16420	119	95	95	62.8	0.004	175	0.999	0	--- NO SEQUENCE DETECTED ---	0	--- NO SEQUENCE DETECTED ---	NO (likely filtered data)	0.03	0.17	0.03
ERR358494	Drosophila melanogaster	Fruit fly	Diptera	A	WOLB0081	GCA_902646145	ERS3940005	CACRAU010000001-CACRAU010000106	yes	316	100	1175705	35.4	16781	217	178	95.2	64.3	0.004	175	1	0	--- NO SEQUENCE DETECTED ---	0	--- NO SEQUENCE DETECTED ---	NO (likely filtered data)	0.01	0.07	0.01
ERR358497	Drosophila melanogaster	Fruit fly	Diptera	A	WOLB0227	GCA_902638415	ERS3940151	CACPZH010000001-CACPZH010000109	yes	316	100	1176664	35.4	15186	308	242	95.5	63.2	0.004	175	1	0	--- NO SEQUENCE DETECTED ---	0	--- NO SEQUENCE DETECTED ---	NO (likely filtered data)	0.01	0.04	0.01
ERR358499	Drosophila melanogaster	Fruit fly	Diptera	A	WOLB0117	GCA_902637255	ERS3940041	CACPUV010000001-CACPUV010000107	yes	316	100	1174877	35.4	15432	225	179	92.2	58.8	0.003	175	1	0	--- NO SEQUENCE DETECTED ---	0	--- NO SEQUENCE DETECTED ---	NO (likely filtered data)	0.03	0.3	0.03
ERR358500	Drosophila melanogaster	Fruit fly	Diptera	A	WOLB0091	GCA_902637075	ERS3940015	CACPUG010000001-CACPUG010000107	yes	316	100	1176473	35.4	16419	204	161	91.8	57.9	0.003	175	1	0	--- NO SEQUENCE DETECTED ---	0	--- NO SEQUENCE DETECTED ---	NO (likely filtered data)	0.03	0.29	0.03
ERR358501	Drosophila melanogaster	Fruit fly	Diptera	A	WOLB0228	GCA_902638365	ERS3940152	CACPZG010000001-CACPZG010000110	yes	316	100	1191919	35.3	15186	83	62	91	59.8	0.004	175	0.019	2.749	TGTATATTAAGCGTTTGTTTCAAGCTGGAGATT	25	Drosophila melanogaster	OK	0.02	0.19	0.01
ERR358502	Drosophila melanogaster	Fruit fly	Diptera	A	WOLB0092	GCA_902637115	ERS3940016	CACPVF010000001-CACPVF010000109	yes	316	100	1197835	35.3	15721	129	100	90.6	58.8	0.005	175	0.019	2.794	TGTATATTAAGCGTTTGTTTCAAGCTGGAGATT	41	Drosophila melanogaster	OK	0.03	0.11	0.01
ERR358504	Drosophila melanogaster	Fruit fly	Diptera	A	WOLB0083	GCA_902646155	ERS3940007	CACRAV010000001-CACRAV010000107	yes	316	100	1175964	35.4	16752	215	189	87.2	52.9	0.002	175	0.998	0	--- NO SEQUENCE DETECTED ---	0	--- NO SEQUENCE DETECTED ---	NO (likely filtered data)	0	0	0
ERR358505	Drosophila melanogaster	Fruit fly	Diptera	A	WOLB0085	GCA_902637085	ERS3940009	CACPUJ010000001-CACPUJ010000107	yes	316	100	1175469	35.4	16532	142	123	87.2	53.3	0.002	175	0.998	0	--- NO SEQUENCE DETECTED ---	0	--- NO SEQUENCE DETECTED ---	NO (likely filtered data)	0.03	0.2	0.03
ERR358506	Drosophila melanogaster	Fruit fly	Diptera	A	WOLB0118	GCA_902637155	ERS3940042	CACPUD010000001-CACPUD010000108	yes	316	100	1176146	35.4	15432	279	249	88.7	53.1	0.002	175	0.999	0	--- NO SEQUENCE DETECTED ---	0	--- NO SEQUENCE DETECTED ---	NO (likely filtered data)	0.01	0.03	0.01
ERR358507	Drosophila melanogaster	Fruit fly	Diptera	A	WOLB0084	GCA_902646205	ERS3940008	CACRBA010000001-CACRBA010000106	yes	316	100	1175739	35.4	16738	142	122	86	52.6	0.002	175	0.998	0	--- NO SEQUENCE DETECTED ---	0	--- NO SEQUENCE DETECTED ---	NO (likely filtered data)	0.02	0.16	0.02
ERR358508	Drosophila melanogaster	Fruit fly	Diptera	A	WOLB0119	GCA_902637195	ERS3940043	CACPTY010000001-CACPTY010000108	yes	316	100	1174306	35.4	15432	245	188	92.9	57.1	0.003	175	1	0	--- NO SEQUENCE DETECTED ---	0	--- NO SEQUENCE DETECTED ---	NO (likely filtered data)	0.03	0.31	0.03
ERR368828	Drosophila melanogaster	Fruit fly	Diptera	A	WOLB0082	GCA_902646225	ERS3940006	CACRBD010000001-CACRBD010000106	yes	316	100	1175690	35.4	16773	441	388	88.9	54.7	0.002	175	0.045	6.92	ACGAAATAAATTGTCTATCATTTACAAAAAAAT	44	unknown	OK	0.02	0.1	0.02
ERR368829	Drosophila melanogaster	Fruit fly	Diptera	A	WOLB0120	GCA_902637165	ERS3940044	CACPUA010000001-CACPUA010000109	yes	316	100	1192092	35.4	15432	29	20	90	61.1	0.003	175	0.006	0.866	AAAAAATGTGTATTCATCTATTTTTGTCTTTAA	22	Drosophila melanogaster	OK	0.09	0.82	0.07
ERR368843	Drosophila melanogaster	Fruit fly	Diptera	A	WOLB0086	GCA_902636995	ERS3940010	CACPUL010000001-CACPUL010000108	yes	316	100	1175072	35.3	16472	23	15	88	60	0.002	175	0.006	0.895	ACGAAATAAATTGTCTATCATTTACAAAAAAAT	16	unknown	OK	0.06	1.58	0.06
ERR442890	Drosophila melanogaster	Fruit fly	Diptera	A	WOLB0686	GCA_902643555	ERS3940610	CACQRG010000001-CACQRG010000256	yes	226	71.52	964051	35.1	5728	142	38	87.1	52.5	0.004	175	0.035	5.336	ACGAAATAAATTGTCTATCATTTACAAAAAAAT	10	unknown	OK	0.08	0.14	0.03
ERR442891	Drosophila melanogaster	Fruit fly	Diptera	A	WOLB0699	GCA_902643635	ERS3940623	CACQQW010000001-CACQQW010000267	yes	218	68.99	942526	35.1	4944	117	33	86.6	50	0.004	175	0.03	4.588	ACGAAATAAATTGTCTATCATTTACAAAAAAAT	11	unknown	OK	0.03	0.11	0.02
ERR442892	Drosophila melanogaster	Fruit fly	Diptera	A	WOLB0687	GCA_902643615	ERS3940611	CACQRI010000001-CACQRI010000254	yes	225	71.2	968249	35.1	5490	176	48	87.1	51.9	0.004	175	0.032	4.883	CTTGTGCTTCATACGGGTAGTACAACTTACAAT	17	Drosophila melanogaster	OK	0.06	0.11	0.02
ERR442893	Drosophila melanogaster	Fruit fly	Diptera	A	WOLB0689	GCA_902643535	ERS3940613	CACQRA010000001-CACQRA010000269	yes	225	71.2	975874	35.1	4916	166	45	89.1	54.9	0.005	175	0.029	4.278	TGTATATTAAGCGTTTGTTTCAAGCTGGAGATT	13	Drosophila melanogaster	OK	0.01	0.04	0.01
ERR442894	Drosophila melanogaster	Fruit fly	Diptera	A	WOLB0696	GCA_902643645	ERS3940620	CACQRB010000001-CACQRB010000263	yes	221	69.94	975581	35.1	4942	163	47	88.1	53.7	0.005	175	0.028	4.247	AAAAAATGTGTATTCATCTATTTTTGTCTTTAA	18	Drosophila melanogaster	OK	0	0	0
ERR442895	Drosophila melanogaster	Fruit fly	Diptera	A	WOLB0698	GCA_902643585	ERS3940622	CACQQX010000001-CACQQX010000266	yes	219	69.3	948993	35.1	4953	141	41	86.1	50	0.004	175	0.025	3.801	TGTATATTAAGCGTTTGTTTCAAGCTGGAGATT	21	Drosophila melanogaster	OK	0.05	0.19	0.03
ERR442896	Drosophila melanogaster	Fruit fly	Diptera	A	WOLB0691	GCA_902643625	ERS3940615	CACQRJ010000001-CACQRJ010000263	yes	224	70.89	965226	35.1	5262	215	63	89.5	54.5	0.005	175	0.02	3.022	TGTATATTAAGCGTTTGTTTCAAGCTGGAGATT	33	Drosophila melanogaster	OK	0.05	0.11	0.03
ERR442897	Drosophila melanogaster	Fruit fly	Diptera	A	WOLB0688	GCA_902643655	ERS3940612	CACQRH010000001-CACQRH010000263	yes	225	71.2	953632	35.1	5154	222	66	85.7	50	0.003	175	0.025	3.801	AAAAAATGTGTATTCATCTATTTTTGTCTTTAA	38	Drosophila melanogaster	OK	0.02	0.12	0.02
ERR442898	Drosophila melanogaster	Fruit fly	Diptera	A	WOLB0692	GCA_902643525	ERS3940616	CACQQV010000001-CACQQV010000264	yes	224	70.89	953495	35.1	4922	202	60	85.7	50	0.004	175	0.029	4.294	ACGAAATAAATTGTCTATCATTTACAAAAAAAT	24	unknown	OK	0.01	0.03	0
ERR442899	Drosophila melanogaster	Fruit fly	Diptera	A	WOLB0694	GCA_902643665	ERS3940618	CACQQZ010000001-CACQQZ010000262	yes	223	70.57	950670	35.1	4954	249	74	86	50	0.004	175	0.029	4.309	TGTATATTAAGCGTTTGTTTCAAGCTGGAGATT	23	Drosophila melanogaster	OK	0.02	0.07	0.02
ERR442900	Drosophila melanogaster	Fruit fly	Diptera	A	WOLB0690	GCA_902643545	ERS3940614	CACQQY010000001-CACQQY010000255	yes	224	70.89	963301	35.1	5377	283	84	86.1	50	0.004	175	0.031	4.619	ACGAAATAAATTGTCTATCATTTACAAAAAAAT	24	unknown	OK	0	0	0
ERR442901	Drosophila melanogaster	Fruit fly	Diptera	A	WOLB0693	GCA_902643575	ERS3940617	CACQRF010000001-CACQRF010000253	yes	223	70.57	958393	35.1	5458	263	76	86.4	50	0.004	175	0.028	4.17	TGTATATTAAGCGTTTGTTTCAAGCTGGAGATT	28	Drosophila melanogaster	OK	0	0	0
ERR481288	Drosophila melanogaster	Fruit fly	Diptera	A	WOLB0677	GCA_902643445	ERS3940601	CACQQN010000001-CACQQN010000269	yes	266	84.18	1046792	35.1	5195	18	5	77.8	50	0.004	175	0.286	58.386	CTTGTGCTTCATACGGGTAGTACAACTTACAAT	125	Drosophila melanogaster	OK	0.43	1.49	0.17
ERR481289	Drosophila melanogaster	Fruit fly	Diptera	A	WOLB0582	GCA_902642515	ERS3940506	CACQMU010000001-CACQMU010000128	yes	312	98.73	1181904	35.3	13613	25	15	88.9	60	0.003	175	0.077	12.115	CTTGTGCTTCATACGGGTAGTACAACTTACAAT	280	Drosophila melanogaster	OK	0.17	1.59	0.16
ERR481290	Drosophila melanogaster	Fruit fly	Diptera	A	WOLB0667	GCA_902643365	ERS3940591	CACQQU010000001-CACQQU010000246	yes	285	90.19	1078954	35.2	6920	24	7	77.3	50	0.004	175	0.671	0	CTTGTGCTTCATACGGGTAGTACAACTTACAAT	24	Drosophila melanogaster	OK	0.29	1.17	0.19
ERR481291	Drosophila melanogaster	Fruit fly	Diptera	A	WOLB0489	GCA_902641415	ERS3940413	CACQIU010000001-CACQIU010000128	yes	315	99.68	1184534	35.4	14242	28	17	89.3	56.7	0.002	175	0.089	14.247	CTTGTGCTTCATACGGGTAGTACAACTTACAAT	304	Drosophila melanogaster	OK	0.13	1.37	0.13
ERR481292	Drosophila melanogaster	Fruit fly	Diptera	A	WOLB0676	GCA_902643425	ERS3940600	CACQQM010000001-CACQQM010000264	yes	266	84.18	992713	35.2	5522	43	15	76.2	50	0.005	175	0.752	0	CTTGTGCTTCATACGGGTAGTACAACTTACAAT	53	Drosophila melanogaster	OK	0.31	1.35	0.24
ERR485008	Onchocerca volvulus	Nematode	Spirurida	C	WOLB1134	GCA_902648215	ERS3941058	CACRIQ010000001-CACRIQ010000249	no	252	79.75	677533	32.9	3179	12	3	75	50	0.005	97	0.061	5.26	TCTGCGTCTCAGGACCTGGTCCATCCATTGGAT	6492	Brugia malayi/pahangi	OK (at family level)	1.24	1.2	0.12
ERR485010	Onchocerca volvulus	Nematode	Spirurida	C	WOLB1131	GCA_902648055	ERS3941055	CACRIR010000001-CACRIR010000125	no	303	95.89	924157	32	10593	16	5	80	51.3	0.003	97	0.041	3.465	TCTGCGTCTCAGGACCTGGTCCATCCATTGGAT	6274	Brugia malayi/pahangi	OK (at family level)	0.33	0.93	0.04
ERR658162	Onchocerca gutturosa	Nematode	Spirurida	C	WOLB0982	GCA_902646575	ERS3940906	CACRCM010000001-CACRCM010000107	yes	296	93.67	1046262	32.1	15381	42	29	83.6	58	0.019	95	0.004	0.326	TCTGCGTCTCAGGACCTGGTCCATCCATTGGAT	882	Brugia malayi/pahangi	OK (at family level)	0.38	3.54	0.2
ERR701706	Drosophila melanogaster	Fruit fly	Diptera	A	WOLB0229	GCA_902638455	ERS3940153	CACPYX010000001-CACPYX010000116	yes	316	100	1191073	35.5	15186	56	45	82.8	50.8	0.002	175	0.026	3.954	CTTGTGCTTCATACGGGTAGTACAACTTACAAT	1137	Drosophila melanogaster	OK	0.11	0.48	0.1
ERR701707	Drosophila melanogaster	Fruit fly	Diptera	A	WOLB0230	GCA_902638345	ERS3940154	CACPZF010000001-CACPZF010000117	yes	316	100	1195899	35.5	15186	55	44	84.4	53.8	0.003	175	0.026	3.908	CTTGTGCTTCATACGGGTAGTACAACTTACAAT	1151	Drosophila melanogaster	OK	0.09	0.36	0.09
ERR701708	Drosophila melanogaster	Fruit fly	Diptera	A	WOLB0388	GCA_902639925	ERS3940312	CACQFO010000001-CACQFO010000116	yes	316	100	1187449	35.4	15085	56	45	83.5	51.6	0.002	175	0.026	3.97	CTTGTGCTTCATACGGGTAGTACAACTTACAAT	1099	Drosophila melanogaster	OK	0.1	0.41	0.1
ERR701709	Drosophila melanogaster	Fruit fly	Diptera	A	WOLB0231	GCA_902638385	ERS3940155	CACPZE010000001-CACPZE010000117	yes	316	100	1195705	35.5	15186	56	45	81.8	52.2	0.003	175	0.026	3.954	CTTGTGCTTCATACGGGTAGTACAACTTACAAT	1115	Drosophila melanogaster	OK	0.1	0.57	0.1
ERR701710	Drosophila melanogaster	Fruit fly	Diptera	A	WOLB0232	GCA_902638425	ERS3940156	CACPZM010000001-CACPZM010000116	yes	316	100	1189092	35.5	15186	56	45	82.9	50	0.002	175	0.026	3.954	CTTGTGCTTCATACGGGTAGTACAACTTACAAT	1103	Drosophila melanogaster	OK	0.1	0.42	0.1
ERR701711	Drosophila melanogaster	Fruit fly	Diptera	A	WOLB0233	GCA_902638445	ERS3940157	CACPZL010000001-CACPZL010000116	yes	316	100	1195153	35.4	15186	56	45	85.9	54.5	0.003	175	0.026	3.954	CTTGTGCTTCATACGGGTAGTACAACTTACAAT	1008	Drosophila melanogaster	OK	0.12	0.52	0.12
ERR701712	Drosophila melanogaster	Fruit fly	Diptera	A	WOLB0520	GCA_902641825	ERS3940444	CACQKE010000001-CACQKE010000129	yes	314	99.37	1185605	35.5	13783	280	244	93.8	54.1	0.005	175	0.069	10.825	CTTGTGCTTCATACGGGTAGTACAACTTACAAT	1508	Drosophila melanogaster	OK	0.09	0.37	0.09
ERR701713	Drosophila melanogaster	Fruit fly	Diptera	A	WOLB0530	GCA_902641995	ERS3940454	CACQKY010000001-CACQKY010000134	yes	314	99.37	1187792	35.4	13446	270	233	91.8	54.2	0.005	175	0.07	10.892	CTTGTGCTTCATACGGGTAGTACAACTTACAAT	1239	Drosophila melanogaster	OK	0.07	0.29	0.07
ERR705945	Drosophila melanogaster	Fruit fly	Diptera	A	WOLB0121	GCA_902637275	ERS3940045	CACPVA010000001-CACPVA010000112	yes	316	100	1198894	35.5	15432	147	115	85.8	55.8	0.003	175	0.026	3.893	CTTGTGCTTCATACGGGTAGTACAACTTACAAT	2776	Drosophila melanogaster	OK	0.09	0.4	0.09
ERR705946	Drosophila melanogaster	Fruit fly	Diptera	A	WOLB0234	GCA_902638435	ERS3940158	CACPZK010000001-CACPZK010000113	yes	316	100	1189218	35.5	15186	239	198	86	53.8	0.003	175	0.042	6.378	CTTGTGCTTCATACGGGTAGTACAACTTACAAT	2887	Drosophila melanogaster	OK	0.08	0.38	0.08
ERR705949	Drosophila melanogaster	Fruit fly	Diptera	A	WOLB0122	GCA_902637215	ERS3940046	CACPTX010000001-CACPTX010000114	yes	316	100	1200884	35.5	15432	227	186	85.7	55.6	0.003	175	0.04	6.092	CTTGTGCTTCATACGGGTAGTACAACTTACAAT	2143	Drosophila melanogaster	OK	0.1	0.46	0.1
ERR705956	Drosophila melanogaster	Fruit fly	Diptera	A	WOLB0123	GCA_902637365	ERS3940047	CACPVG010000001-CACPVG010000113	yes	316	100	1194001	35.5	15432	288	237	85	52.6	0.002	175	0.053	8.113	CTTGTGCTTCATACGGGTAGTACAACTTACAAT	2368	Drosophila melanogaster	OK	0.08	0.52	0.08
ERR705961	Drosophila melanogaster	Fruit fly	Diptera	A	WOLB0235	GCA_902638465	ERS3940159	CACPZS010000001-CACPZS010000118	yes	316	100	1200311	35.5	15186	165	133	86.2	55.1	0.004	175	0.029	4.34	CTTGTGCTTCATACGGGTAGTACAACTTACAAT	2899	Drosophila melanogaster	OK	0.08	0.35	0.08
ERR705962	Drosophila melanogaster	Fruit fly	Diptera	A	WOLB0369	GCA_902639825	ERS3940293	CACQES010000001-CACQES010000118	yes	316	100	1197368	35.5	15088	217	178	85.1	54.5	0.003	175	0.038	5.776	CTTGTGCTTCATACGGGTAGTACAACTTACAAT	2073	Drosophila melanogaster	OK	0.09	0.54	0.09
ERR705963	Drosophila melanogaster	Fruit fly	Diptera	A	WOLB0370	GCA_902639785	ERS3940294	CACQEZ010000001-CACQEZ010000116	yes	316	100	1202965	35.5	15088	182	146	85.7	55.6	0.003	175	0.033	4.899	CTTGTGCTTCATACGGGTAGTACAACTTACAAT	2943	Drosophila melanogaster	OK	0.08	0.42	0.08
ERR705964	Drosophila melanogaster	Fruit fly	Diptera	A	WOLB0095	GCA_902637005	ERS3940019	CACPUU010000001-CACPUU010000113	yes	316	100	1203436	35.5	15543	173	139	85.9	56.4	0.004	175	0.03	4.495	CTTGTGCTTCATACGGGTAGTACAACTTACAAT	1868	Drosophila melanogaster	OK	0.09	0.41	0.09
ERR705965	Drosophila melanogaster	Fruit fly	Diptera	A	WOLB0371	GCA_902639735	ERS3940295	CACQEK010000001-CACQEK010000119	yes	316	100	1206642	35.5	15088	93	76	86.7	57.1	0.004	175	0.017	2.462	CTTGTGCTTCATACGGGTAGTACAACTTACAAT	2607	Drosophila melanogaster	OK	0.19	0.7	0.11
ERR705966	Drosophila melanogaster	Fruit fly	Diptera	A	WOLB0236	GCA_902638495	ERS3940160	CACPZP010000001-CACPZP010000120	yes	316	100	1202338	35.5	15186	106	84	85.9	55.6	0.003	175	0.019	2.764	CTTGTGCTTCATACGGGTAGTACAACTTACAAT	3197	Drosophila melanogaster	OK	0.07	0.57	0.07
ERR705967	Drosophila melanogaster	Fruit fly	Diptera	A	WOLB0237	GCA_902638475	ERS3940161	CACPZR010000001-CACPZR010000115	yes	316	100	1187656	35.5	15186	134	105	82.7	51.9	0.002	175	0.025	3.693	CTTGTGCTTCATACGGGTAGTACAACTTACAAT	2740	Drosophila melanogaster	OK	0.08	0.27	0.07
ERR705968	Drosophila melanogaster	Fruit fly	Diptera	A	WOLB0238	GCA_902638505	ERS3940162	CACPZN010000001-CACPZN010000115	yes	316	100	1198847	35.4	15186	193	155	87.9	57.5	0.004	175	0.035	5.321	CTTGTGCTTCATACGGGTAGTACAACTTACAAT	2134	Drosophila melanogaster	OK	0.08	0.35	0.08
ERR705969	Drosophila melanogaster	Fruit fly	Diptera	A	WOLB0239	GCA_902638515	ERS3940163	CACPZO010000001-CACPZO010000119	yes	316	100	1198631	35.5	15186	186	150	87.5	56.5	0.004	175	0.034	5.195	CTTGTGCTTCATACGGGTAGTACAACTTACAAT	2165	Drosophila melanogaster	OK	0.06	0.18	0.05
ERR705970	Drosophila melanogaster	Fruit fly	Diptera	A	WOLB0240	GCA_902638485	ERS3940164	CACPZQ010000001-CACPZQ010000117	yes	316	100	1204511	35.5	15186	130	101	85	55.6	0.004	175	0.025	3.693	CTTGTGCTTCATACGGGTAGTACAACTTACAAT	1698	Drosophila melanogaster	OK	0.17	0.2	0.06
ERR705976	Drosophila melanogaster	Fruit fly	Diptera	A	WOLB0182	GCA_902637995	ERS3940106	CACPXV010000001-CACPXV010000114	yes	316	100	1189448	35.5	15413	169	133	85.9	54	0.003	175	0.032	4.774	CTTGTGCTTCATACGGGTAGTACAACTTACAAT	2747	Drosophila melanogaster	OK	0.08	0.33	0.08
ERR705977	Drosophila melanogaster	Fruit fly	Diptera	A	WOLB0372	GCA_902639845	ERS3940296	CACQEW010000001-CACQEW010000118	yes	316	100	1198003	35.4	15088	109	84	86.5	57.1	0.004	175	0.021	3.113	CTTGTGCTTCATACGGGTAGTACAACTTACAAT	1736	Drosophila melanogaster	OK	0.07	0.32	0.07
ERR705980	Drosophila melanogaster	Fruit fly	Diptera	A	WOLB0183	GCA_902638075	ERS3940107	CACPXT010000001-CACPXT010000117	yes	316	100	1197024	35.5	15413	150	120	85.9	55.7	0.003	175	0.028	4.232	CTTGTGCTTCATACGGGTAGTACAACTTACAAT	1973	Drosophila melanogaster	OK	0.07	0.31	0.07
ERR705983	Drosophila melanogaster	Fruit fly	Diptera	A	WOLB0184	GCA_902638015	ERS3940108	CACPXQ010000001-CACPXQ010000114	yes	316	100	1187714	35.5	15413	56	43	80	50	0.002	175	0.02	2.976	CTTGTGCTTCATACGGGTAGTACAACTTACAAT	1388	Drosophila melanogaster	OK	0.08	0.47	0.08
ERR705984	Drosophila melanogaster	Fruit fly	Diptera	A	WOLB0241	GCA_902638525	ERS3940165	CACPZU010000001-CACPZU010000119	yes	316	100	1198433	35.5	15186	56	42	84.5	55	0.003	175	0.02	2.976	CTTGTGCTTCATACGGGTAGTACAACTTACAAT	1370	Drosophila melanogaster	OK	0.09	0.46	0.09
ERR705985	Drosophila melanogaster	Fruit fly	Diptera	A	WOLB0373	GCA_902639795	ERS3940297	CACQEV010000001-CACQEV010000119	yes	316	100	1192042	35.5	15088	49	36	80.4	51.8	0.002	175	0.018	2.598	CTTGTGCTTCATACGGGTAGTACAACTTACAAT	1484	Drosophila melanogaster	OK	0.09	0.38	0.09
ERR705986	Drosophila melanogaster	Fruit fly	Diptera	A	WOLB0185	GCA_902637975	ERS3940109	CACPYB010000001-CACPYB010000115	yes	316	100	1189189	35.5	15413	48	36	81.2	50.5	0.002	175	0.017	2.582	CTTGTGCTTCATACGGGTAGTACAACTTACAAT	1453	Drosophila melanogaster	OK	0.1	0.45	0.1
ERR706009	Drosophila melanogaster	Fruit fly	Diptera	A	WOLB0374	GCA_902639875	ERS3940298	CACQEQ010000001-CACQEQ010000120	yes	316	100	1204504	35.5	15088	55	41	84.4	55	0.003	175	0.02	2.931	CTTGTGCTTCATACGGGTAGTACAACTTACAAT	1275	Drosophila melanogaster	OK	0.09	0.36	0.09
ERR706010	Drosophila melanogaster	Fruit fly	Diptera	A	WOLB0124	GCA_902637355	ERS3940048	CACPVH010000001-CACPVH010000116	yes	316	100	1195632	35.5	15432	55	41	79.6	50	0.002	175	0.02	2.946	CTTGTGCTTCATACGGGTAGTACAACTTACAAT	1208	Drosophila melanogaster	OK	0.09	0.41	0.09
ERR744546	Drosophila melanogaster	Fruit fly	Diptera	A	WOLB0631	GCA_902642925	ERS3940555	CACQON010000001-CACQON010000176	yes	309	97.78	1183965	35.3	9412	21	13	90.5	81	0.015	175	0.014	2.101	CTTGTGCTTCATACGGGTAGTACAACTTACAAT	1057	Drosophila melanogaster	OK	0.03	0.12	0.01
ERR744547	Drosophila melanogaster	Fruit fly	Diptera	A	WOLB0645	GCA_902643095	ERS3940569	CACQPE010000001-CACQPE010000164	yes	304	96.2	1178562	35.3	10391	21	13	90.5	81	0.015	175	0.014	2.116	CTTGTGCTTCATACGGGTAGTACAACTTACAAT	1038	Drosophila melanogaster	OK	0.04	0.17	0.01
ERR789487	Drosophila melanogaster	Fruit fly	Diptera	A	WOLB0389	GCA_902640065	ERS3940313	CACQFL010000001-CACQFL010000120	yes	316	100	1198577	35.4	15085	167	132	91.4	58.7	0.004	175	0.04	6.108	CTTGTGCTTCATACGGGTAGTACAACTTACAAT	2423	Drosophila melanogaster	OK	0.11	0.56	0.1
ERR789488	Drosophila melanogaster	Fruit fly	Diptera	A	WOLB0242	GCA_902638585	ERS3940166	CACPZX010000001-CACPZX010000117	yes	316	100	1194535	35.5	15186	240	198	88	55.6	0.003	175	0.042	6.409	CTTGTGCTTCATACGGGTAGTACAACTTACAAT	3254	Drosophila melanogaster	OK	0.09	0.57	0.09
ERR789489	Drosophila melanogaster	Fruit fly	Diptera	A	WOLB0243	GCA_902638615	ERS3940167	CACPZZ010000001-CACPZZ010000117	yes	316	100	1200249	35.5	15186	236	194	90.2	57.1	0.003	175	0.038	5.713	CTTGTGCTTCATACGGGTAGTACAACTTACAAT	3549	Drosophila melanogaster	OK	0.07	0.33	0.07
ERR789490	Drosophila melanogaster	Fruit fly	Diptera	A	WOLB0390	GCA_902639905	ERS3940314	CACQFB010000001-CACQFB010000119	yes	316	100	1196108	35.5	15085	216	182	87.6	54.2	0.003	175	0.036	5.415	CTTGTGCTTCATACGGGTAGTACAACTTACAAT	3597	Drosophila melanogaster	OK	0.07	0.38	0.07
ERR969522	Melophagus ovinus	Fly	Diptera	F	WOLB1015	GCA_902646985	ERS3940939	CACREU010000001-CACREU010000390	no	312	98.73	1691262	35.8	7235	14	5	82.4	60	0.007	500	0.005	2.01	CTTGTGCTTCATACGGGTAGTACAACTATAATT	19	Melophagus ovinus	OK	0.26	1.55	0.18
SRR016629	Wuchereria bancrofti	Nematode	Spirurida	D	WOLB1159	GCA_902648425	ERS3941083	CACRKC010000001-CACRKC010000344	no	147	46.52	643803	34.6	1933	6	2	75	50	0.025	77	0.065	4.446	TCTGCGTCTCAGGACCTGGTCCATCCATTGGAT	10	Brugia malayi/pahangi	OK (at family level)	0	0	0
SRR016630	Wuchereria bancrofti	Nematode	Spirurida	D	WOLB1161	GCA_902648455	ERS3941085	CACRJX010000001-CACRJX010000279	no	106	33.54	466805	34.3	1759	6	2	75	50	0.023	77	0.07	4.807	TCTGCGTCTCAGGACCTGGTCCATCCATTGGAT	7	Brugia malayi/pahangi	OK (at family level)	0	0	0
SRR016633	Wuchereria bancrofti	Nematode	Spirurida	D	WOLB1160	GCA_902648435	ERS3941084	CACRKB010000001-CACRKB010000325	no	118	37.34	553483	34.5	1705	3	1	66.7	50	0.025	77	0.046	3.073	TCTGCGTCTCAGGACCTGGTCCATCCATTGGAT	2	Brugia malayi/pahangi	OK (at family level)	0	0	0
SRR016636	Wuchereria bancrofti	Nematode	Spirurida	D	WOLB1158	GCA_902648375	ERS3941082	CACRJB010000001-CACRJB010000351	no	155	49.05	702653	34.3	2221	6	2	75	50	0.02	77	0.066	4.542	TCTGCGTCTCAGGACCTGGTCCATCCATTGGAT	10	Brugia malayi/pahangi	OK (at family level)	0.01	0.02	0.01
SRR034249	Drosophila melanogaster	Fruit fly	Diptera	A	WOLB1046	GCA_902647325	ERS3940970	CACRFP010000001-CACRFP010000393	no	150	47.47	730812	35.2	1915	7	2	75	50	0.006	175	0.033	4.992	CTTGTGCTTCATACGGGTAGTACAACTTACAAT	285	Drosophila melanogaster	OK	0	0	0
SRR034250	Drosophila melanogaster	Fruit fly	Diptera	A	WOLB1048	GCA_902647295	ERS3940972	CACRFS010000001-CACRFS010000390	no	143	45.25	693917	35.1	1802	6	2	66.7	50	0.004	175	0.031	4.712	CTTGTGCTTCATACGGGTAGTACAACTTACAAT	227	Drosophila melanogaster	OK	0	0	0
SRR034251	Drosophila melanogaster	Fruit fly	Diptera	A	WOLB1043	GCA_902647275	ERS3940967	CACRFE010000001-CACRFE010000388	no	156	49.37	745816	35.2	2011	8	2	75	50	0.007	175	0.033	4.93	CTTGTGCTTCATACGGGTAGTACAACTTACAAT	327	Drosophila melanogaster	OK	0	0	0
SRR034252	Drosophila melanogaster	Fruit fly	Diptera	A	WOLB1051	GCA_902647305	ERS3940975	CACRFQ010000001-CACRFQ010000370	no	123	38.92	632350	35.1	1697	5	1	66.7	50	0.003	175	0.031	4.681	CTTGTGCTTCATACGGGTAGTACAACTTACAAT	183	Drosophila melanogaster	OK	0	0	0
SRR034279	Drosophila melanogaster	Fruit fly	Diptera	A	WOLB1044	GCA_902647265	ERS3940968	CACRFC010000001-CACRFC010000407	no	155	49.05	784530	35.2	2111	5	1	75	50	0.006	175	0.026	3.939	CTTGTGCTTCATACGGGTAGTACAACTTACAAT	199	Drosophila melanogaster	OK	0	0	0
SRR034298	Drosophila melanogaster	Fruit fly	Diptera	A	WOLB1042	GCA_902647215	ERS3940966	CACREX010000001-CACREX010000427	no	157	49.68	774177	35.4	1895	5	1	66.7	50	0.002	175	0.053	8.097	CTTGTGCTTCATACGGGTAGTACAACTTACAAT	179	Drosophila melanogaster	OK	0	0	0
SRR034538	Drosophila melanogaster	Fruit fly	Diptera	A	WOLB1055	GCA_902647405	ERS3940979	CACRFX010000001-CACRFX010000367	no	120	37.97	612372	35.2	1702	11	3	75	50	0.005	175	0.045	6.808	CTTGTGCTTCATACGGGTAGTACAACTTACAAT	314	Drosophila melanogaster	OK	0	0	0
SRR034680	Drosophila melanogaster	Fruit fly	Diptera	A	WOLB1047	GCA_902647315	ERS3940971	CACRFM010000001-CACRFM010000415	no	143	45.25	775188	35.3	1965	7	2	75	50	0.005	175	0.08	12.733	CTTGTGCTTCATACGGGTAGTACAACTTACAAT	101	Drosophila melanogaster	OK	0	0	0
SRR034766	Drosophila melanogaster	Fruit fly	Diptera	A	WOLB1054	GCA_902647375	ERS3940978	CACRFW010000001-CACRFW010000391	no	120	37.97	648229	35.1	1712	7	2	71.4	50	0.004	175	0.04	6.14	CTTGTGCTTCATACGGGTAGTACAACTTACAAT	196	Drosophila melanogaster	OK	0	0	0
SRR034776	Drosophila melanogaster	Fruit fly	Diptera	A	WOLB1052	GCA_902647355	ERS3940976	CACRFR010000001-CACRFR010000334	no	122	38.61	602091	34.9	1932	7	2	75	50	0.009	175	0.04	6.124	CTTGTGCTTCATACGGGTAGTACAACTTACAAT	150	Drosophila melanogaster	OK	0	0	0
SRR034803	Drosophila melanogaster	Fruit fly	Diptera	A	WOLB1041	GCA_902647225	ERS3940965	CACRFA010000001-CACRFA010000429	no	180	56.96	872534	35.1	2170	5	2	75	50	0.006	175	0.032	4.821	CTTGTGCTTCATACGGGTAGTACAACTTACAAT	181	Drosophila melanogaster	OK	0.01	0.04	0
SRR034804	Drosophila melanogaster	Fruit fly	Diptera	A	WOLB1050	GCA_902647335	ERS3940974	CACRFN010000001-CACRFN010000396	no	131	41.46	677675	35.1	1742	8	2	75	50	0.009	175	0.032	4.852	CTTGTGCTTCATACGGGTAGTACAACTTACAAT	264	Drosophila melanogaster	OK	0	0	0
SRR034805	Drosophila melanogaster	Fruit fly	Diptera	A	WOLB1040	GCA_902647255	ERS3940964	CACRFB010000001-CACRFB010000394	no	186	58.86	892416	35.3	2573	7	2	75	50	0.008	175	0.033	4.961	CTTGTGCTTCATACGGGTAGTACAACTTACAAT	232	Drosophila melanogaster	OK	0	0	0
SRR049811	Drosophila melanogaster	Fruit fly	Diptera	A	WOLB0188	GCA_902638025	ERS3940112	CACPXX010000001-CACPXX010000120	yes	316	100	1198452	35.5	15394	242	179	88.3	54.9	0.003	175	0.108	17.602	CTTGTGCTTCATACGGGTAGTACAACTTACAAT	425	Drosophila melanogaster	OK	0.07	0.36	0.06
SRR060062	Drosophila melanogaster	Fruit fly	Diptera	A	WOLB0244	GCA_902638535	ERS3940168	CACPZT010000001-CACPZT010000123	yes	316	100	1196089	35.5	15186	75	56	84.6	53.8	0.003	175	0.036	5.415	CTTGTGCTTCATACGGGTAGTACAACTTACAAT	831	Drosophila melanogaster	OK	0.09	0.35	0.08
SRR094875	Drosophila melanogaster	Fruit fly	Diptera	A	WOLB0548	GCA_902642115	ERS3940472	CACQLM010000001-CACQLM010000138	yes	313	99.05	1175739	35.3	14179	28	12	84.6	50	0.003	175	0.008	1.206	CTTGTGCTTCATACGGGTAGTACAACTTACAAT	1347	Drosophila melanogaster	OK	0.09	0.96	0.08
SRR1005725	Drosophila melanogaster	Fruit fly	Diptera	A	WOLB0391	GCA_902639985	ERS3940315	CACQFG010000001-CACQFG010000114	yes	316	100	1182501	35.5	15085	2172	1872	97.3	82.1	0.011	175	1	0	--- NO SEQUENCE DETECTED ---	0	--- NO SEQUENCE DETECTED ---	NO (likely filtered data)	0	0	0
SRR1106915	Diabrotica virgifera virgifera	Beetle	Coleoptera	A	WOLB0031	GCA_902636685	ERS3939955	CACPSR010000001-CACPSR010000121	yes	313	99.05	1288459	35.3	22119	255	178	82.9	55.4	0.005	500	0.013	5.488	TCTGTGTCCCACGTCGCTGGTTCATCGTACGCG	655	unknown	OK (verified with COI)	0.07	0.35	0.06
SRR1106918	Diabrotica virgifera virgifera	Beetle	Coleoptera	A	WOLB0019	GCA_902636595	ERS3939943	CACPSM010000001-CACPSM010000113	yes	314	99.37	1276922	35.3	22985	220	177	82.9	54.8	0.004	500	0.008	3.445	TTTTAGGCCTGGTTGGACGGTCTGCTCTAGGGT	603	Mortierella elongata/hyalina/elongata (fungus)	OK (verified with COI)	0.1	0.39	0.1
SRR1106919	Diabrotica virgifera virgifera	Beetle	Coleoptera	A	WOLB0026	GCA_902636675	ERS3939950	CACPSQ010000001-CACPSQ010000114	yes	314	99.37	1278512	35.3	22819	219	175	83.2	55.2	0.005	500	0.008	3.445	TTTTAGGCCTGGTTGGACGGTCTGCTCTAGGGT	633	Mortierella elongata/hyalina/elongata (fungus)	OK (verified with COI)	0.14	0.42	0.1
SRR1107180	Diabrotica virgifera virgifera	Beetle	Coleoptera	A	WOLB0014	GCA_902636365	ERS3939938	CACPRG010000001-CACPRG010000126	yes	315	99.68	1301065	35.3	22819	275	219	82.8	55.3	0.005	500	0.009	3.869	TCTGTGTCCCACGTCGCTGGTTCATCGTACGCG	517	unknown	OK (verified with COI)	0.07	0.43	0.06
SRR1107181	Diabrotica virgifera virgifera	Beetle	Coleoptera	A	WOLB0018	GCA_902636475	ERS3939942	CACPRN010000001-CACPRN010000119	yes	314	99.37	1290269	35.4	24142	282	227	83.5	55.4	0.005	500	0.009	3.869	TCTGTGTCCCACGTCGCTGGTTCATCGTACGCG	539	unknown	OK (verified with COI)	0.07	0.39	0.06
SRR1107182	Diabrotica virgifera virgifera	Beetle	Coleoptera	A	WOLB0020	GCA_902636495	ERS3939944	CACPSJ010000001-CACPSJ010000120	yes	314	99.37	1294452	35.3	22985	188	142	81.9	55.2	0.005	500	0.01	4.209	TCTGTGTCCCACGTCGCTGGTTCATCGTACGCG	513	unknown	OK (verified with COI)	0.13	0.44	0.11
SRR1107185	Diabrotica virgifera virgifera	Beetle	Coleoptera	A	WOLB0032	GCA_902636585	ERS3939956	CACPSB010000001-CACPSB010000115	yes	313	99.05	1288311	35.3	22119	278	210	82.4	55	0.004	500	0.01	4.379	TCTGTGTCCCACGTCGCTGGTTCATCGTACGCG	561	unknown	OK (verified with COI)	0.06	0.36	0.06
SRR1107187	Diabrotica virgifera virgifera	Beetle	Coleoptera	A	WOLB0030	GCA_902636665	ERS3939954	CACPSG010000001-CACPSG010000113	yes	313	99.05	1282694	35.3	22820	216	144	81.7	54.5	0.004	500	0.011	4.549	TTTTAGGCCCGGTTGGACGGTCTGCCTTTGGGT	743	Spizellomyces punctatus (fungus); Mortierella alpina;	OK (verified with COI)	0.08	0.32	0.08
SRR1107657	Diabrotica virgifera virgifera	Beetle	Coleoptera	A	WOLB0016	GCA_902636425	ERS3939940	CACPRK010000001-CACPRK010000102	yes	315	99.68	1277304	35.2	22778	259	168	83.7	54.8	0.003	500	0.01	4.166	TCTGTGTCCCACGTCGCTGGTTCATCGTACGCG	1412	unknown	OK (verified with COI)	0.1	0.41	0.09
SRR1107659	Diabrotica virgifera virgifera	Beetle	Coleoptera	A	WOLB0013	GCA_902636485	ERS3939937	CACPRI010000001-CACPRI010000108	yes	315	99.68	1271220	35.2	22986	294	224	83.5	55.6	0.003	500	0.009	3.996	TCTGTGTCCCACGTCGCTGGTTCATCGTACGCG	606	unknown	OK (verified with COI)	0.05	0.3	0.04
SRR1107668	Diabrotica virgifera virgifera	Beetle	Coleoptera	A	WOLB0029	GCA_902636565	ERS3939953	CACPSD010000001-CACPSD010000108	yes	314	99.37	1283345	35.2	20843	270	174	83.1	55	0.003	500	0.009	3.614	TCTGTGTCCCACGTCGCTGGTTCATCGTACGCG	975	unknown	OK (verified with COI)	0.13	0.72	0.09
SRR1107678	Diabrotica virgifera virgifera	Beetle	Coleoptera	A	WOLB0021	GCA_902636605	ERS3939945	CACPSH010000001-CACPSH010000099	yes	314	99.37	1269928	35.2	22985	259	175	82.7	55	0.003	500	0.007	2.979	TCTGTGTCCCACGTCGCTGGTTCATCGTACGCG	601	unknown	OK (verified with COI)	0.1	0.35	0.08
SRR1107682	Diabrotica virgifera virgifera	Beetle	Coleoptera	A	WOLB0015	GCA_902636345	ERS3939939	CACPRJ010000001-CACPRJ010000107	yes	315	99.68	1270844	35.2	22819	199	157	82.6	55.1	0.003	500	0.007	2.768	TCTGTGTCCCACGTCGCTGGTTCATCGTACGCG	302	unknown	OK (verified with COI)	0.06	0.34	0.05
SRR1107695	Diabrotica virgifera virgifera	Beetle	Coleoptera	A	WOLB0023	GCA_902636615	ERS3939947	CACPSF010000001-CACPSF010000110	yes	314	99.37	1276313	35.3	22984	340	246	82.3	54.8	0.004	500	0.012	4.975	TCTGTGTCCCACGTCGCTGGTTCATCGTACGCG	480	unknown	OK (verified with COI)	0.06	0.27	0.05
SRR1107696	Diabrotica virgifera virgifera	Beetle	Coleoptera	A	WOLB0027	GCA_902636655	ERS3939951	CACPSI010000001-CACPSI010000116	yes	314	99.37	1285435	35.3	22119	338	244	81.8	55.6	0.004	500	0.012	4.933	TCTGTGTCCCACGTCGCTGGTTCATCGTACGCG	446	unknown	OK (verified with COI)	0.06	0.39	0.06
SRR1107698	Diabrotica virgifera virgifera	Beetle	Coleoptera	A	WOLB0024	GCA_902636645	ERS3939948	CACPSA010000001-CACPSA010000112	yes	314	99.37	1280972	35.2	22822	329	239	84.5	56	0.003	500	0.014	5.959	TCTGTGTCCCACGTCGCTGGTTCATCGTACGCG	601	unknown	OK (verified with COI)	0.07	0.31	0.05
SRR1107700	Diabrotica virgifera virgifera	Beetle	Coleoptera	A	WOLB0034	GCA_902636545	ERS3939958	CACPRZ010000001-CACPRZ010000112	yes	311	98.42	1278104	35.2	22820	347	252	83.9	55.1	0.003	500	0.014	5.959	TCTGTGTCCCACGTCGCTGGTTCATCGTACGCG	560	unknown	OK (verified with COI)	0.04	0.25	0.04
SRR1107701	Diabrotica virgifera virgifera	Beetle	Coleoptera	A	WOLB0025	GCA_902636535	ERS3939949	CACPSE010000001-CACPSE010000108	yes	314	99.37	1269343	35.2	22821	471	354	84.6	55.6	0.003	500	0.013	5.445	TCTGTGTCCCACGTCGCTGGTTCATCGTACGCG	393	unknown	OK (verified with COI)	0.04	0.26	0.04
SRR1107702	Diabrotica virgifera virgifera	Beetle	Coleoptera	A	WOLB0028	GCA_902636515	ERS3939952	CACPSP010000001-CACPSP010000109	yes	314	99.37	1265365	35.2	22105	445	335	84.9	55	0.003	500	0.013	5.445	TCTGTGTCCCACGTCGCTGGTTCATCGTACGCG	400	unknown	OK (verified with COI)	0.04	0.26	0.04
SRR1107707	Diabrotica virgifera virgifera	Beetle	Coleoptera	A	WOLB0017	GCA_902636385	ERS3939941	CACPRL010000001-CACPRL010000108	yes	314	99.37	1271482	35.2	24143	209	162	82.1	54.5	0.003	500	0.007	3.064	TCTGTGTCCCACGTCGCTGGTTCATCGTACGCG	619	unknown	OK (verified with COI)	0.05	0.29	0.04
SRR1107719	Diabrotica virgifera virgifera	Beetle	Coleoptera	A	WOLB0033	GCA_902636635	ERS3939957	CACPRY010000001-CACPRY010000097	yes	312	98.73	1274856	35.2	22977	239	161	82.4	55.6	0.003	500	0.007	3.022	TCTGTGTCCCACGTCGCTGGTTCATCGTACGCG	1229	unknown	OK (verified with COI)	0.13	0.68	0.12
SRR1107722	Diabrotica virgifera virgifera	Beetle	Coleoptera	A	WOLB0022	GCA_902636525	ERS3939946	CACPSC010000001-CACPSC010000109	yes	314	99.37	1262942	35.2	22985	214	168	82.6	55.2	0.003	500	0.006	2.473	TCTGTGTCCCACGTCGCTGGTTCATCGTACGCG	385	unknown	OK (verified with COI)	0.05	0.18	0.04
SRR1145746	Megacopta cribraria	Bug	Hemiptera	A	WOLB1011	GCA_902646955	ERS3940935	CACREQ010000001-CACREQ010000601	no	156	49.37	1196910	34.9	2097	24	11	73.7	52.9	0.021	1000	0.011	9.524	TCTGCGTGCCACGCTGTCGGTTCACCGCCTGTC	1076	Megacopta; Dysdercus; Odontopus	OK	0.47	0.92	0.2
SRR1171036	Drosophila melanogaster	Fruit fly	Diptera	A	WOLB0442	GCA_902641105	ERS3940366	CACQHX010000001-CACQHX010000123	yes	316	100	1196644	35.6	14529	148	125	96.7	94.2	0.03	175	0.027	4.047	CTTGTGCTTCATACGGGTAGTACAACTTACAAT	892	Drosophila melanogaster	OK	0.07	0.49	0.07
SRR1177107	Drosophila melanogaster	Fruit fly	Diptera	A	WOLB0459	GCA_902641265	ERS3940383	CACQHZ010000001-CACQHZ010000122	yes	316	100	1190110	35.5	14256	396	300	88.6	59.6	0.002	175	0.142	24.076	CTTGTGCTTCATACGGGTAGTACAACTTACAAT	1969	Drosophila melanogaster	OK	0.11	0.36	0.1
SRR1179687	Drosophila melanogaster	Fruit fly	Diptera	A	WOLB0245	GCA_902638565	ERS3940169	CACPZW010000001-CACPZW010000118	yes	316	100	1191515	35.5	15186	261	222	87	53.5	0.003	175	0.064	9.888	CTTGTGCTTCATACGGGTAGTACAACTTACAAT	2912	Drosophila melanogaster	OK	0.09	0.28	0.08
SRR1179692	Drosophila melanogaster	Fruit fly	Diptera	A	WOLB0246	GCA_902638545	ERS3940170	CACQAD010000001-CACQAD010000117	yes	316	100	1190852	35.5	15186	592	502	88.9	54.5	0.004	175	0.149	25.473	CTTGTGCTTCATACGGGTAGTACAACTTACAAT	3403	Drosophila melanogaster	OK	0.09	0.31	0.09
SRR1179701	Drosophila melanogaster	Fruit fly	Diptera	A	WOLB0381	GCA_902639915	ERS3940305	CACQFC010000001-CACQFC010000119	yes	316	100	1195870	35.5	15087	181	151	86.3	53.8	0.003	175	0.034	5.055	CTTGTGCTTCATACGGGTAGTACAACTTACAAT	3293	Drosophila melanogaster	OK	0.1	0.4	0.1
SRR1179708	Drosophila melanogaster	Fruit fly	Diptera	A	WOLB0247	GCA_902638575	ERS3940171	CACQAE010000001-CACQAE010000120	yes	316	100	1203012	35.5	15186	204	165	87.1	53.1	0.003	175	0.047	7.192	CTTGTGCTTCATACGGGTAGTACAACTTACAAT	2636	Drosophila melanogaster	OK	0.09	0.36	0.09
SRR1179723	Drosophila melanogaster	Fruit fly	Diptera	A	WOLB0248	GCA_902638555	ERS3940172	CACQAF010000001-CACQAF010000118	yes	316	100	1199429	35.5	15186	265	209	87.7	54.6	0.003	175	0.048	7.401	CTTGTGCTTCATACGGGTAGTACAACTTACAAT	3000	Drosophila melanogaster	OK	0.08	0.33	0.08
SRR1179774	Drosophila melanogaster	Fruit fly	Diptera	A	WOLB0125	GCA_902637375	ERS3940049	CACPVI010000001-CACPVI010000115	yes	316	100	1187648	35.5	15432	134	112	84	51.8	0.002	175	0.04	6.061	CTTGTGCTTCATACGGGTAGTACAACTTACAAT	2144	Drosophila melanogaster	OK	0.09	0.34	0.08
SRR1179776	Drosophila melanogaster	Fruit fly	Diptera	A	WOLB0249	GCA_902638625	ERS3940173	CACQAB010000001-CACQAB010000117	yes	316	100	1192752	35.5	15186	154	125	85.8	53.8	0.003	175	0.03	4.479	CTTGTGCTTCATACGGGTAGTACAACTTACAAT	3078	Drosophila melanogaster	OK	0.12	0.49	0.11
SRR1179781	Drosophila melanogaster	Fruit fly	Diptera	A	WOLB0250	GCA_902638645	ERS3940174	CACPZV010000001-CACPZV010000118	yes	316	100	1191527	35.5	15186	116	96	85.6	52.5	0.003	175	0.036	5.383	CTTGTGCTTCATACGGGTAGTACAACTTACAAT	1956	Drosophila melanogaster	OK	0.09	0.31	0.08
SRR1179796	Drosophila melanogaster	Fruit fly	Diptera	A	WOLB0392	GCA_902639935	ERS3940316	CACQFK010000001-CACQFK010000120	yes	316	100	1198184	35.5	15085	146	121	87.8	55.4	0.003	175	0.037	5.65	CTTGTGCTTCATACGGGTAGTACAACTTACAAT	2481	Drosophila melanogaster	OK	0.09	0.31	0.08
SRR1179799	Drosophila melanogaster	Fruit fly	Diptera	A	WOLB0251	GCA_902638635	ERS3940175	CACQAA010000001-CACQAA010000118	yes	316	100	1192784	35.5	15186	173	146	85.9	52.9	0.003	175	0.053	8.227	CTTGTGCTTCATACGGGTAGTACAACTTACAAT	2103	Drosophila melanogaster	OK	0.09	0.39	0.09
SRR1183465	Drosophila melanogaster	Fruit fly	Diptera	A	WOLB0479	GCA_902641435	ERS3940403	CACQJH010000001-CACQJH010000122	yes	315	99.68	1189670	35.5	14753	88	72	81.8	50	0.002	175	0.059	9.111	CTTGTGCTTCATACGGGTAGTACAACTTACAAT	421	Drosophila melanogaster	OK	0.11	0.32	0.1
SRR1183469	Drosophila melanogaster	Fruit fly	Diptera	A	WOLB0434	GCA_902640995	ERS3940358	CACQGN010000001-CACQGN010000123	yes	316	100	1200993	35.5	14753	127	108	83.6	52.9	0.003	175	0.055	8.504	CTTGTGCTTCATACGGGTAGTACAACTTACAAT	1206	Drosophila melanogaster	OK	0.1	0.35	0.09
SRR1183634	Drosophila melanogaster	Fruit fly	Diptera	A	WOLB0252	GCA_902638605	ERS3940176	CACPZY010000001-CACPZY010000117	yes	316	100	1191306	35.5	15186	119	98	82.6	51.2	0.002	175	0.066	10.238	CTTGTGCTTCATACGGGTAGTACAACTTACAAT	547	Drosophila melanogaster	OK	0.1	0.47	0.1
SRR1183637	Drosophila melanogaster	Fruit fly	Diptera	A	WOLB0192	GCA_902638005	ERS3940116	CACPXR010000001-CACPXR010000117	yes	316	100	1195335	35.5	15189	159	136	84.2	53.1	0.003	175	0.062	9.639	CTTGTGCTTCATACGGGTAGTACAACTTACAAT	1428	Drosophila melanogaster	OK	0.09	0.37	0.08
SRR1183638	Drosophila melanogaster	Fruit fly	Diptera	A	WOLB0578	GCA_902642505	ERS3940502	CACQMZ010000001-CACQMZ010000125	yes	312	98.73	1194674	35.5	14529	76	60	81.4	50	0.002	175	0.024	3.586	CTTGTGCTTCATACGGGTAGTACAACTTACAAT	1066	Drosophila melanogaster	OK	0.12	0.46	0.1
SRR1183640	Drosophila melanogaster	Fruit fly	Diptera	A	WOLB0439	GCA_902641135	ERS3940363	CACQHL010000001-CACQHL010000122	yes	316	100	1199048	35.5	14602	112	90	86.3	53.5	0.003	175	0.031	4.728	CTTGTGCTTCATACGGGTAGTACAACTTACAAT	1242	Drosophila melanogaster	OK	0.11	0.36	0.1
SRR1183642	Drosophila melanogaster	Fruit fly	Diptera	A	WOLB0544	GCA_902642085	ERS3940468	CACQLI010000001-CACQLI010000126	yes	313	99.05	1198317	35.5	14529	44	32	82.4	50.6	0.002	175	0.025	3.801	CTTGTGCTTCATACGGGTAGTACAACTTACAAT	676	Drosophila melanogaster	OK	0.12	0.47	0.11
SRR1183644	Drosophila melanogaster	Fruit fly	Diptera	A	WOLB0549	GCA_902642155	ERS3940473	CACQLR010000001-CACQLR010000130	yes	313	99.05	1195137	35.5	14179	68	53	83.1	50	0.002	175	0.024	3.586	CTTGTGCTTCATACGGGTAGTACAACTTACAAT	1944	Drosophila melanogaster	OK	0.12	0.4	0.12
SRR1183645	Drosophila melanogaster	Fruit fly	Diptera	A	WOLB0545	GCA_902642065	ERS3940469	CACQLL010000001-CACQLL010000129	yes	313	99.05	1196743	35.5	14529	60	46	85	52	0.003	175	0.024	3.571	CTTGTGCTTCATACGGGTAGTACAACTTACAAT	1279	Drosophila melanogaster	OK	0.12	0.5	0.12
SRR1183646	Drosophila melanogaster	Fruit fly	Diptera	A	WOLB0543	GCA_902642075	ERS3940467	CACQLK010000001-CACQLK010000126	yes	313	99.05	1194182	35.6	14753	39	28	80.5	50	0.002	175	0.042	6.33	CTTGTGCTTCATACGGGTAGTACAACTTACAAT	296	Drosophila melanogaster	OK	0.14	0.63	0.14
SRR1183647	Drosophila melanogaster	Fruit fly	Diptera	A	WOLB0435	GCA_902641005	ERS3940359	CACQGO010000001-CACQGO010000123	yes	316	100	1191944	35.5	14753	24	17	84	52.6	0.002	175	0.04	5.997	CTTGTGCTTCATACGGGTAGTACAACTTACAAT	313	Drosophila melanogaster	OK	0.15	1.31	0.14
SRR1183649	Drosophila melanogaster	Fruit fly	Diptera	A	WOLB0436	GCA_902641045	ERS3940360	CACQHH010000001-CACQHH010000120	yes	316	100	1189765	35.6	14753	38	28	81.2	51	0.002	175	0.039	5.903	CTTGTGCTTCATACGGGTAGTACAACTTACAAT	496	Drosophila melanogaster	OK	0.1	0.4	0.1
SRR1183651	Drosophila melanogaster	Fruit fly	Diptera	A	WOLB0253	GCA_902638595	ERS3940177	CACQAC010000001-CACQAC010000119	yes	316	100	1196925	35.5	15186	199	165	84	50	0.003	175	0.05	7.643	CTTGTGCTTCATACGGGTAGTACAACTTACAAT	1339	Drosophila melanogaster	OK	0.1	0.45	0.09
SRR1183652	Drosophila melanogaster	Fruit fly	Diptera	A	WOLB1018	GCA_902647025	ERS3940942	CACREO010000001-CACREO010000121	no	316	100	1244773	35.5	16419	80	61	85.7	53.3	0.003	175	0.023	3.479	CTTGTGCTTCATACGGGTAGTACAACTTACAAT	1234	Drosophila melanogaster	OK	0.09	0.38	0.09
SRR1183653	Drosophila melanogaster	Fruit fly	Diptera	A	WOLB0254	GCA_902638715	ERS3940178	CACQAJ010000001-CACQAJ010000118	yes	316	100	1195432	35.6	15186	144	118	85.1	51.1	0.003	175	0.028	4.247	CTTGTGCTTCATACGGGTAGTACAACTTACAAT	1806	Drosophila melanogaster	OK	0.1	0.42	0.1
SRR1183654	Drosophila melanogaster	Fruit fly	Diptera	A	WOLB0382	GCA_902639995	ERS3940306	CACQFH010000001-CACQFH010000119	yes	316	100	1193397	35.5	15087	56	43	84.4	52.2	0.003	175	0.022	3.342	CTTGTGCTTCATACGGGTAGTACAACTTACAAT	958	Drosophila melanogaster	OK	0.11	0.44	0.1
SRR1183655	Drosophila melanogaster	Fruit fly	Diptera	A	WOLB0383	GCA_902640045	ERS3940307	CACQFN010000001-CACQFN010000118	yes	316	100	1191157	35.5	15087	37	28	80	50	0.002	175	0.021	3.159	CTTGTGCTTCATACGGGTAGTACAACTTACAAT	1192	Drosophila melanogaster	OK	0.11	0.34	0.11
SRR1183656	Drosophila melanogaster	Fruit fly	Diptera	A	WOLB0384	GCA_902640055	ERS3940308	CACQFP010000001-CACQFP010000122	yes	316	100	1202699	35.4	15087	33	24	81.8	52	0.003	175	0.021	3.143	CTTGTGCTTCATACGGGTAGTACAACTTACAAT	776	Drosophila melanogaster	OK	0.11	0.89	0.11
SRR1183657	Drosophila melanogaster	Fruit fly	Diptera	A	WOLB0255	GCA_902638765	ERS3940179	CACQAV010000001-CACQAV010000120	yes	316	100	1197114	35.5	15186	46	35	83.2	53.9	0.003	175	0.025	3.724	CTTGTGCTTCATACGGGTAGTACAACTTACAAT	639	Drosophila melanogaster	OK	0.13	0.56	0.13
SRR1183658	Drosophila melanogaster	Fruit fly	Diptera	A	WOLB0256	GCA_902638725	ERS3940180	CACQAH010000001-CACQAH010000121	yes	316	100	1198840	35.5	15186	149	124	87.6	55.6	0.004	175	0.023	3.494	CTTGTGCTTCATACGGGTAGTACAACTTACAAT	3760	Drosophila melanogaster	OK	0.13	0.42	0.12
SRR1183659	Drosophila melanogaster	Fruit fly	Diptera	A	WOLB0385	GCA_902640035	ERS3940309	CACQFF010000001-CACQFF010000125	yes	316	100	1205245	35.5	15087	132	110	86.2	54.1	0.003	175	0.023	3.479	CTTGTGCTTCATACGGGTAGTACAACTTACAAT	2570	Drosophila melanogaster	OK	0.15	0.5	0.13
SRR1184611	Drosophila melanogaster	Fruit fly	Diptera	A	WOLB0697	GCA_902643515	ERS3940621	CACQRK010000001-CACQRK010000467	yes	221	69.94	1146402	35	2761	156	10	93.6	53.3	0.014	175	0.022	3.22	CTTGTGCTTCATACGGGTAGTACAACTTACAAT	3675	Drosophila melanogaster	OK	0.3	0.5	0.16
SRR1184613	Drosophila melanogaster	Fruit fly	Diptera	A	WOLB0684	GCA_902643605	ERS3940608	CACQRE010000001-CACQRE010000443	yes	233	73.73	1165100	35.1	3201	149	13	93.9	55.6	0.014	175	0.021	3.159	CTTGTGCTTCATACGGGTAGTACAACTTACAAT	3718	Drosophila melanogaster	OK	0.2	0.29	0.11
SRR1184614	Drosophila melanogaster	Fruit fly	Diptera	A	WOLB0683	GCA_902643455	ERS3940607	CACQQT010000001-CACQQT010000466	yes	246	77.85	1188126	35.1	2933	150	10	93.7	54.5	0.014	175	0.021	3.159	CTTGTGCTTCATACGGGTAGTACAACTTACAAT	3876	Drosophila melanogaster	OK	0.29	0.36	0.12
SRR1184615	Drosophila melanogaster	Fruit fly	Diptera	A	WOLB0685	GCA_902643495	ERS3940609	CACQRM010000001-CACQRM010000468	yes	227	71.84	1171138	35.1	2954	150	11	93.5	54.9	0.015	175	0.021	3.174	CTTGTGCTTCATACGGGTAGTACAACTTACAAT	3884	Drosophila melanogaster	OK	0.5	0.57	0.16
SRR1184616	Drosophila melanogaster	Fruit fly	Diptera	A	WOLB0610	GCA_902642795	ERS3940534	CACQNP010000001-CACQNP010000141	yes	311	98.42	1180871	35.5	12342	31	21	92.3	71.4	0.008	175	0.01	1.414	CTTGTGCTTCATACGGGTAGTACAACTTACAAT	1585	Drosophila melanogaster	OK	0.07	0.97	0.05
SRR1184617	Drosophila melanogaster	Fruit fly	Diptera	A	WOLB0495	GCA_902641605	ERS3940419	CACQJL010000001-CACQJL010000134	yes	315	99.68	1187184	35.7	13797	29	19	92	67.6	0.007	175	0.01	1.414	CTTGTGCTTCATACGGGTAGTACAACTTACAAT	1399	Drosophila melanogaster	OK	0.08	1.13	0.05
SRR1184618	Drosophila melanogaster	Fruit fly	Diptera	A	WOLB0501	GCA_902641665	ERS3940425	CACQJU010000001-CACQJU010000138	yes	315	99.68	1186901	35.4	13455	33	22	92.6	66.7	0.008	175	0.01	1.414	CTTGTGCTTCATACGGGTAGTACAACTTACAAT	1708	Drosophila melanogaster	OK	0.07	0.97	0.05
SRR1184619	Drosophila melanogaster	Fruit fly	Diptera	A	WOLB0626	GCA_902642945	ERS3940550	CACQOO010000001-CACQOO010000139	yes	309	97.78	1182058	35.4	12851	30	20	92.3	67.8	0.007	175	0.01	1.414	CTTGTGCTTCATACGGGTAGTACAACTTACAAT	1645	Drosophila melanogaster	OK	0.06	1.01	0.04
SRR1184621	Drosophila melanogaster	Fruit fly	Diptera	A	WOLB0624	GCA_902642895	ERS3940548	CACQOQ010000001-CACQOQ010000169	yes	310	98.1	1185392	35.2	11010	79	60	95.2	64.8	0.008	175	0.015	2.296	CTTGTGCTTCATACGGGTAGTACAACTTACAAT	2456	Drosophila melanogaster	OK	0.1	0.77	0.1
SRR1184622	Drosophila melanogaster	Fruit fly	Diptera	A	WOLB0621	GCA_902642855	ERS3940545	CACQOU010000001-CACQOU010000162	yes	310	98.1	1187209	35.3	11129	75	56	94.9	66.7	0.009	175	0.015	2.281	CTTGTGCTTCATACGGGTAGTACAACTTACAAT	2286	Drosophila melanogaster	OK	0.11	0.89	0.1
SRR1184625	Drosophila melanogaster	Fruit fly	Diptera	A	WOLB0636	GCA_902643015	ERS3940560	CACQOR010000001-CACQOR010000173	yes	308	97.47	1173277	35.3	9459	53	38	88.5	50	0.004	175	0.014	2.026	CTTGTGCTTCATACGGGTAGTACAACTTACAAT	1463	Drosophila melanogaster	OK	0.07	0.51	0.07
SRR1184626	Drosophila melanogaster	Fruit fly	Diptera	A	WOLB0637	GCA_902643025	ERS3940561	CACQPH010000001-CACQPH010000160	yes	307	97.15	1173078	35.5	11831	52	37	84.4	50	0.003	175	0.014	2.026	CTTGTGCTTCATACGGGTAGTACAACTTACAAT	1555	Drosophila melanogaster	OK	0.05	0.25	0.04
SRR1184627	Drosophila melanogaster	Fruit fly	Diptera	A	WOLB0662	GCA_902643185	ERS3940586	CACQQA010000001-CACQQA010000210	yes	290	91.77	1160015	35.5	7947	54	39	82.8	50	0.004	175	0.014	2.041	CTTGTGCTTCATACGGGTAGTACAACTTACAAT	1583	Drosophila melanogaster	OK	0.07	0.48	0.07
SRR1184628	Drosophila melanogaster	Fruit fly	Diptera	A	WOLB0668	GCA_902643385	ERS3940592	CACQQD010000001-CACQQD010000290	yes	283	89.56	1155559	35.3	5103	50	35	81.8	50	0.005	175	0.013	1.981	CTTGTGCTTCATACGGGTAGTACAACTTACAAT	1616	Drosophila melanogaster	OK	0.09	0.44	0.08
SRR1190476	Polygonia c-album	Butterfly	Lepidoptera	B	WOLB0054	GCA_902636825	ERS3939978	CACPTH010000001-CACPTH010000294	yes	281	88.92	1300744	34	7032	55	30	85.1	58	0.011	400	0.014	4.733	TTTGTGCGCCGCGCTGTCGGTGCACCGCATCCG	409	Sovia lucasii (moth); Pithauria murdava; Eustixis sapotearum; Norape ovina; Clelea formosana	OK (at order level)	0.01	0.2	0
SRR1190479	Pararge aegeria	Butterfly	Lepidoptera	B	WOLB0053	GCA_902636855	ERS3939977	CACPTC010000001-CACPTC010000064	yes	314	99.37	1268638	34	43616	133	99	77.3	50.3	0.001	400	0.019	6.456	TTTGTGCGCCGCGCTGTCGGTGCACCGCATCCG	820	Sovia lucasii (moth); Pithauria murdava; Eustixis sapotearum; Norape ovina; Clelea formosana	OK (at order level)	0.01	0.07	0.01
SRR1201269	Cimex lectularius	Bug	Hemiptera	F	WOLB0037	GCA_902636625	ERS3939961	CACPSK010000001-CACPSK010000204	yes	308	97.47	1129665	36.1	7710	324	274	91.1	57.1	0.007	697	0.011	6.341	TCTGCGTCCCGCGCTGTCGGTACACCGTTTGTC	3544	Cimex lectularius	OK	0.13	0.29	0.1
SRR1201270	Cimex lectularius	Bug	Hemiptera	F	WOLB0040	GCA_902636845	ERS3939964	CACPTL010000001-CACPTL010000211	yes	305	96.52	1133304	36.1	7306	86	66	95.4	90.8	0.029	697	0.009	5.157	TCTGCGTCCCGCGCTGTCGGTACACCGTTTGTC	1214	Cimex lectularius	OK	0.14	0.62	0.09
SRR1201271	Cimex lectularius	Bug	Hemiptera	F	WOLB0039	GCA_902636715	ERS3939963	CACPTE010000001-CACPTE010000213	yes	306	96.84	1129104	36.1	7108	206	155	96.9	88.6	0.022	697	0.01	5.63	TCTGCGTCCCGCGCTGTCGGTACACCGTTTGTC	3331	Cimex lectularius	OK	0.14	0.23	0.06
SRR1201272	Cimex lectularius	Bug	Hemiptera	F	WOLB0041	GCA_902636815	ERS3939965	CACPTF010000001-CACPTF010000211	yes	305	96.52	1127218	36.1	7198	229	182	91	58.3	0.007	697	0.01	5.749	TCTGCGTCCCGCGCTGTCGGTACACCGTTTGTC	372	Cimex lectularius	OK	0.13	0.2	0.06
SRR1201273	Cimex lectularius	Bug	Hemiptera	F	WOLB0035	GCA_902636575	ERS3939959	CACPSO010000001-CACPSO010000200	yes	312	98.73	1139107	36.1	7894	59	41	88.7	59.5	0.005	697	0.008	4.625	TCTGCGTCCCGCGCTGTCGGTACACCGTTTGTC	15	Cimex lectularius	OK	0.1	0.27	0.07
SRR1210633	Drosophila simulans	Fruit fly	Diptera	A	WOLB0709	GCA_902643785	ERS3940633	CACQRZ010000001-CACQRZ010000122	yes	316	100	1182424	35.4	14244	552	465	85.1	51.6	0.003	163	0.025	3.426	CTTGTGCTTCATACGGGTAGTACAACTTACAAT	14326	Drosophila melanogaster	OK Mel=Sim	0.13	0.56	0.13
SRR1221705	Osmia caerulescens source_sample_wOc	Bee	Hymenoptera	F	WOLB0012	GCA_902636395	ERS3939936	CACPRP010000001-CACPRP010000163	yes	312	98.73	1232261	36.1	9357	10	5	78.3	54.2	0.002	500	0.002	0.668	TCTGTGTGTCACAGTGTCGGTTCACCGCTCGCG	903	Apis mellifera (bee); Nomada leucophthalma; Alloscirtetica; Eucerinoda gayi; Florilegus festivus	OK (at family level)	0.11	0.73	0.09
SRR1231832	Dactylopius coccus	Bug	Hemiptera	B	WOLB1009	GCA_902646895	ERS3940933	CACRDX010000001-CACRDX010000499	no	292	92.41	1985979	34.6	5183	36	8	80	50	0.007	500	0.106	49.143	TCTGTGTCCTCGCGGCGTCGGACCACCAAGTAC	106	unknown	NO (likely filtered data)	0.58	2.11	0.28
SRR1284940	Tetranychus urticae	Mite	Trombidiformes	B	WOLB0958	GCA_902646255	ERS3940882	CACRBM010000001-CACRBM010000149	yes	314	99.37	1157560	33.8	11160	130	97	88.7	59.4	0.004	90	0.034	2.656	TTTCAGTCGAACCTATGGGGTCCACTGATTAAA	3432	Tetranychus urticae	OK	0.15	0.56	0.11
SRR1508956	Drosophila recens source_sample_wRec	Fruit fly	Diptera	A	WOLB0705	GCA_902643695	ERS3940629	CACQRN010000001-CACQRN010000127	yes	316	100	1098540	35.4	13690	71	55	82.9	54.5	0.003	200	0.039	6.8	CTTGTGCTTCATACGGGTAGTGCAACTTACAAT	1437	unknown	NO 18S (source of wRec)	0.09	0.32	0.09
SRR1515985	Drosophila melanogaster	Fruit fly	Diptera	A	WOLB0257	GCA_902638735	ERS3940181	CACQAI010000001-CACQAI010000118	yes	316	100	1193853	35.4	15186	620	491	91	56.5	0.004	175	0.059	9.127	CTTGTGCTTCATACGGGTAGTACAACTTACAAT	6249	Drosophila melanogaster	OK	0.09	0.34	0.09
SRR1516221	Drosophila melanogaster	Fruit fly	Diptera	A	WOLB0126	GCA_902637385	ERS3940050	CACPVO010000001-CACPVO010000116	yes	316	100	1189233	35.5	15432	50	37	83.3	50.7	0.002	175	0.006	0.851	CTTGTGCTTCATACGGGTAGTACAACTTACAAT	1305	Drosophila melanogaster	OK	0.11	0.37	0.1
SRR1516222	Drosophila melanogaster	Fruit fly	Diptera	A	WOLB0258	GCA_902638755	ERS3940182	CACQAK010000001-CACQAK010000118	yes	316	100	1195027	35.4	15186	235	186	92	58.1	0.004	175	0.026	3.924	CTTGTGCTTCATACGGGTAGTACAACTTACAAT	7348	Drosophila melanogaster	OK	0.08	0.36	0.08
SRR1516224	Drosophila melanogaster	Fruit fly	Diptera	A	WOLB0259	GCA_902638745	ERS3940183	CACQAG010000001-CACQAG010000117	yes	316	100	1191259	35.4	15186	346	267	95.1	62.5	0.005	175	0.052	8.016	CTTGTGCTTCATACGGGTAGTACAACTTACAAT	5526	Drosophila melanogaster	OK	0.09	0.45	0.09
SRR1516225	Drosophila melanogaster	Fruit fly	Diptera	A	WOLB0429	GCA_902640915	ERS3940353	CACQGV010000001-CACQGV010000119	yes	316	100	1194859	35.4	14915	26	15	84.6	59	0.002	175	0.003	0.439	CTTGTGCTTCATACGGGTAGTACAACTTACAAT	1451	Drosophila melanogaster	OK	0.11	1.32	0.1
SRR1519054	Drosophila melanogaster	Fruit fly	Diptera	A	WOLB0260	GCA_902638775	ERS3940184	CACQAU010000001-CACQAU010000117	yes	316	100	1193729	35.5	15186	354	285	88	54.7	0.003	175	0.034	5.164	CTTGTGCTTCATACGGGTAGTACAACTTACAAT	4873	Drosophila melanogaster	OK	0.09	0.37	0.09
SRR1525694	Drosophila melanogaster	Fruit fly	Diptera	A	WOLB1039	GCA_902647285	ERS3940963	CACRFD010000001-CACRFD010000477	no	196	62.03	1169320	35.1	2812	58	19	93.8	82.2	0.094	175	0.015	2.161	CTTGTGCTTCATACGGGTAGTACAACTTACAAT	2231	Drosophila melanogaster	OK	0.03	0.13	0.02
SRR1525695	Drosophila melanogaster	Fruit fly	Diptera	A	WOLB0350	GCA_902639565	ERS3940274	CACQDS010000001-CACQDS010000122	yes	316	100	1196146	35.5	15185	157	116	90.2	57.1	0.004	175	0.012	1.786	CTTGTGCTTCATACGGGTAGTACAACTTACAAT	5147	Drosophila melanogaster	OK	0.09	0.35	0.09
SRR1525696	Drosophila melanogaster	Fruit fly	Diptera	A	WOLB0488	GCA_902641395	ERS3940412	CACQJA010000001-CACQJA010000130	yes	315	99.68	1192407	35.5	14328	45	19	91.2	66.5	0.006	175	0.005	0.762	CTTGTGCTTCATACGGGTAGTACAACTTACAAT	4385	Drosophila melanogaster	OK	0.08	0.66	0.06
SRR1525697	Drosophila melanogaster	Fruit fly	Diptera	A	WOLB0477	GCA_902641445	ERS3940401	CACQIZ010000001-CACQIZ010000124	yes	315	99.68	1196426	35.5	15085	163	115	94.3	63.3	0.006	175	0.032	4.79	CTTGTGCTTCATACGGGTAGTACAACTTACAAT	1510	Drosophila melanogaster	OK	0.07	0.44	0.06
SRR1525698	Drosophila melanogaster	Fruit fly	Diptera	A	WOLB0261	GCA_902638785	ERS3940185	CACQAN010000001-CACQAN010000121	yes	316	100	1195036	35.5	15186	106	79	94.4	61.5	0.005	175	0.01	1.414	CTTGTGCTTCATACGGGTAGTACAACTTACAAT	1695	Drosophila melanogaster	OK	0.1	0.46	0.09
SRR1525770	Drosophila melanogaster	Fruit fly	Diptera	A	WOLB0503	GCA_902641705	ERS3940427	CACQJX010000001-CACQJX010000150	yes	315	99.68	1183386	35.4	12427	40	23	92.6	81.8	0.016	175	0.01	1.458	CTTGTGCTTCATACGGGTAGTACAACTTACAAT	698	Drosophila melanogaster	OK	0.06	0.94	0.04
SRR1525771	Drosophila melanogaster	Fruit fly	Diptera	A	WOLB0443	GCA_902641055	ERS3940367	CACQHR010000001-CACQHR010000125	yes	316	100	1199865	35.5	14529	87	58	90	56.9	0.005	175	0.009	1.384	CTTGTGCTTCATACGGGTAGTACAACTTACAAT	4399	Drosophila melanogaster	OK	0.1	0.41	0.09
SRR1525772	Drosophila melanogaster	Fruit fly	Diptera	A	WOLB0393	GCA_902640015	ERS3940317	CACQFT010000001-CACQFT010000122	yes	316	100	1194487	35.5	15085	62	25	87.5	54.3	0.002	175	0.008	1.161	CTTGTGCTTCATACGGGTAGTACAACTTACAAT	639	Drosophila melanogaster	OK	0.12	0.8	0.11
SRR1525773	Drosophila melanogaster	Fruit fly	Diptera	A	WOLB0262	GCA_902638685	ERS3940186	CACQAL010000001-CACQAL010000119	yes	316	100	1192494	35.5	15186	119	88	96.3	93.1	0.024	175	0.011	1.592	CTTGTGCTTCATACGGGTAGTACAACTTACAAT	4428	Drosophila melanogaster	OK	0.08	0.56	0.07
SRR1555246	Drosophila mauritiana	Fruit fly	Diptera	B	WOLB0080	GCA_902646125	ERS3940004	CACRAT010000001-CACRAT010000100	yes	312	98.73	1231236	33.7	28137	77	50	94.3	89.4	0.042	200	0.007	1.09	CTTGTGCTTCATACGGGTAGTACAACTTACAAT	6091	Drosophila melanogaster	OK mau=mel	0.02	0.27	0.01
SRR1578062	Cardiocondyla obscurior	Ant	Hymenoptera	A	WOLB0001	GCA_902636325	ERS3939925	CACPRX010000001-CACPRX010000572	yes	196	62.03	1445438	35.2	2871	400	10	95.8	54.2	0.012	500	0.016	6.603	TCTGTGTCGCACACCGTCGGTTCACCGCTCGCG	2073	Nylanderia fulva (ant); Ooceraea biroi; Formica exsecta; Camponotus floridanus; Temnothorax curvispinosus	OK (at family level)	0.64	0.73	0.31
SRR1660254	Cimex lectularius	Bug	Hemiptera	F	WOLB0038	GCA_902636555	ERS3939962	CACPSN010000001-CACPSN010000205	yes	307	97.15	1127891	36.1	7611	111	90	88.5	57.1	0.006	697	0.007	3.859	TCTGCGTCCCGCGCTGTCGGTACACCGTTTGTC	1553	Cimex lectularius	OK	0.1	0.3	0.06
SRR1660256	Cimex lectularius	Bug	Hemiptera	F	WOLB0036	GCA_902636505	ERS3939960	CACPSL010000001-CACPSL010000204	yes	309	97.78	1131456	36.1	7694	47	31	86.1	58.6	0.004	697	0.008	4.566	TCTGCGTCCCGCGCTGTCGGTACACCGTTTGTC	464	Cimex lectularius	OK	0.11	0.34	0.06
SRR1660428	Cimex lectularius	Bug	Hemiptera	F	WOLB0042	GCA_902636695	ERS3939966	CACPTM010000001-CACPTM010000353	yes	257	81.33	1020248	36	3276	23	15	88.2	57.1	0.01	697	0.006	3.682	TCTGCGTCCCGCGCTGTCGGTACACCGTTTGTC	35	Cimex lectularius	OK	0.17	0.65	0.12
SRR1660429	Cimex lectularius	Bug	Hemiptera	F	WOLB0043	GCA_902636785	ERS3939967	CACPTT010000001-CACPTT010000434	yes	223	70.57	982282	36.2	2465	64	44	94.3	74.3	0.023	697	0.006	3.388	TCTGCGTCCCGCGCTGTCGGTACACCGTTTGTC	846	Cimex lectularius	OK	0.17	0.63	0.12
SRR1660457	Camponotus obliquus	Ant	Hymenoptera	A	WOLB1006	GCA_902646905	ERS3940930	CACRDV010000001-CACRDV010000363	no	244	77.22	1141531	35.1	4124	552	227	78.4	54.3	0.013	500	0.019	8.07	TCTGTGTCGCACACCGTCGGTTCACCGCTCGCG	5385	Nylanderia fulva (ant); Ooceraea biroi; Formica exsecta; Camponotus floridanus; Temnothorax curvispinosus	OK (at family level)	0.22	0.88	0.17
SRR1662283	Drosophila melanogaster	Fruit fly	Diptera	A	WOLB0523	GCA_902641845	ERS3940447	CACQKS010000001-CACQKS010000135	yes	314	99.37	1187428	35.4	13613	53	40	92	73.5	0.008	175	0.031	4.728	CTTGTGCTTCATACGGGTAGTACAACTTACAAT	641	Drosophila melanogaster	OK	0.06	0.65	0.05
SRR1663528	Drosophila melanogaster	Fruit fly	Diptera	A	WOLB0585	GCA_902642445	ERS3940509	CACQMY010000001-CACQMY010000137	yes	312	98.73	1191446	35.6	13462	57	43	92.2	71.4	0.009	175	0.034	5.117	CTTGTGCTTCATACGGGTAGTACAACTTACAAT	486	Drosophila melanogaster	OK	0.06	0.47	0.05
SRR1663529	Drosophila melanogaster	Fruit fly	Diptera	A	WOLB0596	GCA_902642565	ERS3940520	CACQNE010000001-CACQNE010000141	yes	312	98.73	1189858	35.6	12342	35	26	91.4	73.8	0.009	175	0.02	3.022	CTTGTGCTTCATACGGGTAGTACAACTTACAAT	634	Drosophila melanogaster	OK	0.07	1.06	0.06
SRR1663533	Drosophila melanogaster	Fruit fly	Diptera	A	WOLB0597	GCA_902642575	ERS3940521	CACQNJ010000001-CACQNJ010000140	yes	312	98.73	1187662	35.4	12342	48	36	91.3	70.8	0.008	175	0.033	4.93	CTTGTGCTTCATACGGGTAGTACAACTTACAAT	459	Drosophila melanogaster	OK	0.07	0.66	0.06
SRR1663534	Drosophila melanogaster	Fruit fly	Diptera	A	WOLB0536	GCA_902642035	ERS3940460	CACQLE010000001-CACQLE010000143	yes	314	99.37	1188101	35.6	12338	41	29	91.4	73	0.009	175	0.025	3.739	CTTGTGCTTCATACGGGTAGTACAACTTACAAT	473	Drosophila melanogaster	OK	0.06	0.44	0.05
SRR1663536	Drosophila melanogaster	Fruit fly	Diptera	A	WOLB0497	GCA_902641675	ERS3940421	CACQJV010000001-CACQJV010000141	yes	315	99.68	1190054	35.5	13473	27	19	90.6	72.2	0.008	175	0.017	2.507	CTTGTGCTTCATACGGGTAGTACAACTTACAAT	913	Drosophila melanogaster	OK	0.1	1.22	0.07
SRR1663537	Drosophila melanogaster	Fruit fly	Diptera	A	WOLB0572	GCA_902642285	ERS3940496	CACQMI010000001-CACQMI010000141	yes	313	99.05	1190427	35.6	12338	36	26	91.2	72.2	0.008	175	0.023	3.387	CTTGTGCTTCATACGGGTAGTACAACTTACAAT	921	Drosophila melanogaster	OK	0.07	0.89	0.05
SRR1663538	Drosophila melanogaster	Fruit fly	Diptera	A	WOLB0592	GCA_902642525	ERS3940516	CACQNO010000001-CACQNO010000142	yes	312	98.73	1191987	35.6	12463	43	31	90.9	71.1	0.007	175	0.029	4.309	CTTGTGCTTCATACGGGTAGTACAACTTACAAT	698	Drosophila melanogaster	OK	0.07	0.66	0.05
SRR1663542	Drosophila melanogaster	Fruit fly	Diptera	A	WOLB0526	GCA_902641855	ERS3940450	CACQKM010000001-CACQKM010000136	yes	314	99.37	1188028	35.5	13462	73	57	93.7	77.3	0.012	175	0.038	5.713	CTTGTGCTTCATACGGGTAGTACAACTTACAAT	614	Drosophila melanogaster	OK	0.08	0.91	0.06
SRR1663544	Drosophila melanogaster	Fruit fly	Diptera	A	WOLB0600	GCA_902642715	ERS3940524	CACQOE010000001-CACQOE010000147	yes	312	98.73	1187410	35.5	11964	38	28	91.4	75	0.009	175	0.02	2.976	CTTGTGCTTCATACGGGTAGTACAACTTACAAT	671	Drosophila melanogaster	OK	0.07	0.57	0.06
SRR1663545	Drosophila melanogaster	Fruit fly	Diptera	A	WOLB0531	GCA_902641985	ERS3940455	CACQKZ010000001-CACQKZ010000137	yes	314	99.37	1184820	35.4	13446	40	29	91.7	75.6	0.01	175	0.028	4.232	CTTGTGCTTCATACGGGTAGTACAACTTACAAT	431	Drosophila melanogaster	OK	0.04	0.62	0.03
SRR1663546	Drosophila melanogaster	Fruit fly	Diptera	A	WOLB0537	GCA_902642015	ERS3940461	CACQLD010000001-CACQLD010000144	yes	314	99.37	1191880	35.5	12338	79	54	85.5	54	0.003	175	0.055	8.439	CTTGTGCTTCATACGGGTAGTACAACTTACAAT	618	Drosophila melanogaster	OK	0.06	0.27	0.05
SRR1663547	Drosophila melanogaster	Fruit fly	Diptera	A	WOLB0535	GCA_902642005	ERS3940459	CACQLA010000001-CACQLA010000142	yes	314	99.37	1185857	35.4	12341	45	33	91.4	72.7	0.008	175	0.026	3.939	CTTGTGCTTCATACGGGTAGTACAACTTACAAT	774	Drosophila melanogaster	OK	0.07	0.56	0.05
SRR1663548	Drosophila melanogaster	Fruit fly	Diptera	A	WOLB0554	GCA_902642145	ERS3940478	CACQLY010000001-CACQLY010000131	yes	313	99.05	1185678	35.6	13613	89	71	93.8	77.8	0.012	175	0.044	6.68	CTTGTGCTTCATACGGGTAGTACAACTTACAAT	831	Drosophila melanogaster	OK	0.07	0.67	0.06
SRR1663549	Drosophila melanogaster	Fruit fly	Diptera	A	WOLB0574	GCA_902642425	ERS3940498	CACQMR010000001-CACQMR010000151	yes	313	99.05	1192271	35.5	12330	44	29	85.7	53.9	0.003	175	0.033	4.992	CTTGTGCTTCATACGGGTAGTACAACTTACAAT	361	Drosophila melanogaster	OK	0.07	0.4	0.05
SRR1663550	Drosophila melanogaster	Fruit fly	Diptera	A	WOLB0527	GCA_902641865	ERS3940451	CACQKQ010000001-CACQKQ010000139	yes	314	99.37	1195110	35.6	13462	62	48	92.4	75	0.01	175	0.031	4.665	CTTGTGCTTCATACGGGTAGTACAACTTACAAT	585	Drosophila melanogaster	OK	0.07	0.95	0.06
SRR1663551	Drosophila melanogaster	Fruit fly	Diptera	A	WOLB0519	GCA_902641885	ERS3940443	CACQKP010000001-CACQKP010000132	yes	314	99.37	1187229	35.4	13787	57	44	92.3	73.8	0.01	175	0.032	4.852	CTTGTGCTTCATACGGGTAGTACAACTTACAAT	603	Drosophila melanogaster	OK	0.06	0.99	0.05
SRR1663552	Drosophila melanogaster	Fruit fly	Diptera	A	WOLB0498	GCA_902641595	ERS3940422	CACQJR010000001-CACQJR010000142	yes	315	99.68	1189552	35.3	13462	43	32	91.4	72.7	0.009	175	0.022	3.326	CTTGTGCTTCATACGGGTAGTACAACTTACAAT	524	Drosophila melanogaster	OK	0.07	0.77	0.06
SRR1663553	Drosophila melanogaster	Fruit fly	Diptera	A	WOLB0590	GCA_902642545	ERS3940514	CACQNM010000001-CACQNM010000148	yes	312	98.73	1187898	35.4	12468	29	20	90.9	72	0.009	175	0.017	2.522	CTTGTGCTTCATACGGGTAGTACAACTTACAAT	477	Drosophila melanogaster	OK	0.06	0.58	0.04
SRR1663556	Drosophila melanogaster	Fruit fly	Diptera	A	WOLB0571	GCA_902642315	ERS3940495	CACQMM010000001-CACQMM010000148	yes	313	99.05	1190230	35.3	12342	31	22	91.3	75	0.01	175	0.021	3.113	CTTGTGCTTCATACGGGTAGTACAACTTACAAT	537	Drosophila melanogaster	OK	0.04	0.49	0.03
SRR1663558	Drosophila melanogaster	Fruit fly	Diptera	A	WOLB0550	GCA_902642205	ERS3940474	CACQLS010000001-CACQLS010000136	yes	313	99.05	1186085	35.3	14179	46	34	91.4	73.3	0.008	175	0.031	4.65	CTTGTGCTTCATACGGGTAGTACAACTTACAAT	706	Drosophila melanogaster	OK	0.08	0.63	0.05
SRR1663563	Drosophila melanogaster	Fruit fly	Diptera	A	WOLB0494	GCA_902641635	ERS3940418	CACQJM010000001-CACQJM010000134	yes	315	99.68	1186710	35.5	14113	32	23	91.9	73.3	0.008	175	0.021	3.204	CTTGTGCTTCATACGGGTAGTACAACTTACAAT	581	Drosophila melanogaster	OK	0.08	0.79	0.05
SRR1663564	Drosophila melanogaster	Fruit fly	Diptera	A	WOLB0561	GCA_902642365	ERS3940485	CACQMC010000001-CACQMC010000138	yes	313	99.05	1203393	35.6	13462	32	23	91.7	73.7	0.008	175	0.021	3.159	CTTGTGCTTCATACGGGTAGTACAACTTACAAT	662	Drosophila melanogaster	OK	0.17	0.91	0.07
SRR1663565	Drosophila melanogaster	Fruit fly	Diptera	A	WOLB0547	GCA_902642095	ERS3940471	CACQLO010000001-CACQLO010000131	yes	313	99.05	1186251	35.7	14242	31	23	92.6	83.3	0.016	175	0.02	2.976	CTTGTGCTTCATACGGGTAGTACAACTTACAAT	579	Drosophila melanogaster	OK	0.05	0.82	0.04
SRR1663566	Drosophila melanogaster	Fruit fly	Diptera	A	WOLB0464	GCA_902641295	ERS3940388	CACQII010000001-CACQII010000132	yes	316	100	1187738	35.5	13787	34	25	92.6	82.6	0.016	175	0.021	3.083	CTTGTGCTTCATACGGGTAGTACAACTTACAAT	728	Drosophila melanogaster	OK	0.06	0.97	0.04
SRR1663567	Drosophila melanogaster	Fruit fly	Diptera	A	WOLB0560	GCA_902642325	ERS3940484	CACQML010000001-CACQML010000139	yes	313	99.05	1188287	35.6	13585	28	20	92.3	82.8	0.016	175	0.019	2.809	CTTGTGCTTCATACGGGTAGTACAACTTACAAT	579	Drosophila melanogaster	OK	0.03	0.69	0.03
SRR1663568	Drosophila melanogaster	Fruit fly	Diptera	A	WOLB0518	GCA_902641805	ERS3940442	CACQKT010000001-CACQKT010000134	yes	314	99.37	1190374	35.3	14114	41	31	93	83	0.018	175	0.031	4.728	CTTGTGCTTCATACGGGTAGTACAACTTACAAT	832	Drosophila melanogaster	OK	0.06	1.06	0.03
SRR1663569	Drosophila melanogaster	Fruit fly	Diptera	A	WOLB0562	GCA_902642335	ERS3940486	CACQMO010000001-CACQMO010000144	yes	313	99.05	1199071	35.3	13462	29	20	92.3	82.8	0.017	175	0.019	2.764	CTTGTGCTTCATACGGGTAGTACAACTTACAAT	590	Drosophila melanogaster	OK	0.03	0.44	0.02
SRR1663571	Drosophila melanogaster	Fruit fly	Diptera	A	WOLB0555	GCA_902642225	ERS3940479	CACQLV010000001-CACQLV010000136	yes	313	99.05	1185977	35.6	13613	26	18	91.7	82.4	0.016	175	0.017	2.447	CTTGTGCTTCATACGGGTAGTACAACTTACAAT	804	Drosophila melanogaster	OK	0.05	0.84	0.03
SRR1663572	Drosophila melanogaster	Fruit fly	Diptera	A	WOLB0584	GCA_902642475	ERS3940508	CACQMV010000001-CACQMV010000137	yes	312	98.73	1195637	35.4	13471	34	24	91.1	72.7	0.009	175	0.022	3.342	CTTGTGCTTCATACGGGTAGTACAACTTACAAT	358	Drosophila melanogaster	OK	0.07	1.14	0.05
SRR1663574	Drosophila melanogaster	Fruit fly	Diptera	A	WOLB0563	GCA_902642375	ERS3940487	CACQLZ010000001-CACQLZ010000143	yes	313	99.05	1193839	35.6	13462	30	22	91.7	73.1	0.01	175	0.021	3.083	CTTGTGCTTCATACGGGTAGTACAACTTACAAT	524	Drosophila melanogaster	OK	0.08	0.92	0.06
SRR1663577	Drosophila melanogaster	Fruit fly	Diptera	A	WOLB0564	GCA_902642355	ERS3940488	CACQME010000001-CACQME010000145	yes	313	99.05	1186043	35.5	13462	27	19	91.4	75	0.009	175	0.02	2.915	CTTGTGCTTCATACGGGTAGTACAACTTACAAT	656	Drosophila melanogaster	OK	0.08	0.96	0.06
SRR1663578	Drosophila melanogaster	Fruit fly	Diptera	A	WOLB0593	GCA_902642555	ERS3940517	CACQND010000001-CACQND010000148	yes	312	98.73	1188453	35.5	12457	25	17	89.5	70.8	0.008	175	0.019	2.87	CTTGTGCTTCATACGGGTAGTACAACTTACAAT	520	Drosophila melanogaster	OK	0.07	0.66	0.05
SRR1663580	Drosophila melanogaster	Fruit fly	Diptera	A	WOLB0534	GCA_902641975	ERS3940458	CACQKV010000001-CACQKV010000140	yes	314	99.37	1184399	35.6	12457	27	19	91.3	75	0.008	175	0.018	2.734	CTTGTGCTTCATACGGGTAGTACAACTTACAAT	711	Drosophila melanogaster	OK	0.07	0.82	0.05
SRR1663581	Drosophila melanogaster	Fruit fly	Diptera	A	WOLB0522	GCA_902641835	ERS3940446	CACQKI010000001-CACQKI010000135	yes	314	99.37	1195964	35.5	13779	29	21	92	80	0.014	175	0.019	2.779	CTTGTGCTTCATACGGGTAGTACAACTTACAAT	697	Drosophila melanogaster	OK	0.16	1.29	0.06
SRR1663582	Drosophila melanogaster	Fruit fly	Diptera	A	WOLB0556	GCA_902642185	ERS3940480	CACQLU010000001-CACQLU010000139	yes	313	99.05	1184736	35.5	13613	23	16	90.9	81.8	0.015	175	0.018	2.613	CTTGTGCTTCATACGGGTAGTACAACTTACAAT	510	Drosophila melanogaster	OK	0.04	0.39	0.02
SRR1663585	Drosophila melanogaster	Fruit fly	Diptera	A	WOLB0557	GCA_902642195	ERS3940481	CACQLT010000001-CACQLT010000142	yes	313	99.05	1188436	35.7	13613	23	16	90.5	77.3	0.011	175	0.015	2.221	CTTGTGCTTCATACGGGTAGTACAACTTACAAT	740	Drosophila melanogaster	OK	0.06	0.99	0.03
SRR1663586	Drosophila melanogaster	Fruit fly	Diptera	A	WOLB0517	GCA_902641775	ERS3940441	CACQKK010000001-CACQKK010000134	yes	314	99.37	1184875	35.5	14135	38	28	92.6	80	0.012	175	0.022	3.357	CTTGTGCTTCATACGGGTAGTACAACTTACAAT	734	Drosophila melanogaster	OK	0.07	0.8	0.04
SRR1663587	Drosophila melanogaster	Fruit fly	Diptera	A	WOLB0569	GCA_902642235	ERS3940493	CACQMH010000001-CACQMH010000141	yes	313	99.05	1191503	35.6	12981	23	16	90.9	80	0.015	175	0.016	2.432	CTTGTGCTTCATACGGGTAGTACAACTTACAAT	395	Drosophila melanogaster	OK	0.03	0.25	0.01
SRR1663589	Drosophila melanogaster	Fruit fly	Diptera	A	WOLB0591	GCA_902642595	ERS3940515	CACQNC010000001-CACQNC010000147	yes	312	98.73	1195895	35.4	12466	24	16	89.7	70	0.008	175	0.017	2.507	CTTGTGCTTCATACGGGTAGTACAACTTACAAT	494	Drosophila melanogaster	OK	0.07	0.8	0.05
SRR1663594	Drosophila melanogaster	Fruit fly	Diptera	A	WOLB0570	GCA_902642385	ERS3940494	CACQMK010000001-CACQMK010000145	yes	313	99.05	1192984	35.6	12461	28	20	90.9	72.7	0.008	175	0.018	2.734	CTTGTGCTTCATACGGGTAGTACAACTTACAAT	732	Drosophila melanogaster	OK	0.06	0.72	0.05
SRR1663597	Drosophila melanogaster	Fruit fly	Diptera	A	WOLB0589	GCA_902642535	ERS3940513	CACQNL010000001-CACQNL010000140	yes	312	98.73	1188463	35.4	12982	34	25	91.7	72.7	0.008	175	0.025	3.739	CTTGTGCTTCATACGGGTAGTACAACTTACAAT	496	Drosophila melanogaster	OK	0.06	0.71	0.04
SRR1663598	Drosophila melanogaster	Fruit fly	Diptera	A	WOLB0586	GCA_902642495	ERS3940510	CACQNA010000001-CACQNA010000144	yes	312	98.73	1185635	35.7	13462	30	22	91.4	74.1	0.008	175	0.02	3.022	CTTGTGCTTCATACGGGTAGTACAACTTACAAT	413	Drosophila melanogaster	OK	0.06	0.44	0.04
SRR1663599	Drosophila melanogaster	Fruit fly	Diptera	A	WOLB0558	GCA_902642295	ERS3940482	CACQMJ010000001-CACQMJ010000132	yes	313	99.05	1184981	35.7	13613	28	20	92	81	0.014	175	0.018	2.643	CTTGTGCTTCATACGGGTAGTACAACTTACAAT	856	Drosophila melanogaster	OK	0.07	0.86	0.05
SRR1663600	Drosophila melanogaster	Fruit fly	Diptera	A	WOLB0603	GCA_902642675	ERS3940527	CACQOA010000001-CACQOA010000159	yes	312	98.73	1188784	35.3	11182	25	16	90	66.7	0.005	175	0.017	2.522	CTTGTGCTTCATACGGGTAGTACAACTTACAAT	1017	Drosophila melanogaster	OK	0.08	0.69	0.06
SRR1663601	Drosophila melanogaster	Fruit fly	Diptera	A	WOLB0598	GCA_902642635	ERS3940522	CACQNN010000001-CACQNN010000146	yes	312	98.73	1184239	35.5	12342	24	17	89.7	66.7	0.006	175	0.015	2.206	CTTGTGCTTCATACGGGTAGTACAACTTACAAT	1076	Drosophila melanogaster	OK	0.08	0.61	0.05
SRR1663602	Drosophila melanogaster	Fruit fly	Diptera	A	WOLB0595	GCA_902642585	ERS3940519	CACQNF010000001-CACQNF010000147	yes	312	98.73	1184521	35.4	12428	23	15	89.7	66.7	0.005	175	0.016	2.401	CTTGTGCTTCATACGGGTAGTACAACTTACAAT	1001	Drosophila melanogaster	OK	0.06	0.38	0.04
SRR1663605	Drosophila melanogaster	Fruit fly	Diptera	A	WOLB0599	GCA_902642615	ERS3940523	CACQNH010000001-CACQNH010000137	yes	312	98.73	1186124	35.4	12342	37	28	91.3	73.9	0.008	175	0.024	3.555	CTTGTGCTTCATACGGGTAGTACAACTTACAAT	776	Drosophila melanogaster	OK	0.07	0.91	0.06
SRR1663607	Drosophila melanogaster	Fruit fly	Diptera	A	WOLB0606	GCA_902642705	ERS3940530	CACQNX010000001-CACQNX010000158	yes	312	98.73	1182856	35.3	10763	27	17	90	66.7	0.005	175	0.019	2.764	CTTGTGCTTCATACGGGTAGTACAACTTACAAT	743	Drosophila melanogaster	OK	0.06	0.62	0.05
SRR1663608	Drosophila melanogaster	Fruit fly	Diptera	A	WOLB0613	GCA_902642775	ERS3940537	CACQNT010000001-CACQNT010000155	yes	311	98.42	1199960	35.5	11968	26	17	90.9	72.2	0.008	175	0.017	2.477	CTTGTGCTTCATACGGGTAGTACAACTTACAAT	615	Drosophila melanogaster	OK	0.14	0.79	0.05
SRR1663610	Drosophila melanogaster	Fruit fly	Diptera	A	WOLB0521	GCA_902641915	ERS3940445	CACQKN010000001-CACQKN010000140	yes	314	99.37	1192943	35.5	13783	44	32	91.4	68.9	0.007	175	0.028	4.201	CTTGTGCTTCATACGGGTAGTACAACTTACAAT	608	Drosophila melanogaster	OK	0.07	0.65	0.05
SRR1687462	Drosophila melanogaster	Fruit fly	Diptera	A	WOLB0629	GCA_902642985	ERS3940553	CACQOI010000001-CACQOI010000155	yes	309	97.78	1179687	35.4	11396	62	17	82.4	50	0.003	175	0.054	8.276	CTTGTGCTTCATACGGGTAGTACAACTTACAAT	195	Drosophila melanogaster	OK	0.92	1.55	0.19
SRR1696816	Drosophila melanogaster	Fruit fly	Diptera	A	WOLB0394	GCA_902640005	ERS3940318	CACQFR010000001-CACQFR010000118	yes	316	100	1194348	35.6	15085	25	14	81.2	51.2	0.002	175	0.016	2.311	CTTGTGCTTCATACGGGTAGTACAACTTACAAT	498	Drosophila melanogaster	OK	0.2	1.89	0.18
SRR1696824	Drosophila melanogaster	Fruit fly	Diptera	A	WOLB0395	GCA_902640025	ERS3940319	CACQFE010000001-CACQFE010000119	yes	316	100	1188047	35.5	15085	59	28	81.6	50.7	0.002	175	0.021	3.083	CTTGTGCTTCATACGGGTAGTACAACTTACAAT	1714	Drosophila melanogaster	OK	0.12	0.63	0.12
SRR1696871	Drosophila melanogaster	Fruit fly	Diptera	A	WOLB0478	GCA_902641455	ERS3940402	CACQJF010000001-CACQJF010000126	yes	315	99.68	1187258	35.5	15067	115	38	84.6	52.6	0.002	175	0.141	23.997	CTTGTGCTTCATACGGGTAGTACAACTTACAAT	241	Drosophila melanogaster	OK	0.42	0.86	0.18
SRR1696955	Drosophila melanogaster	Fruit fly	Diptera	A	WOLB0480	GCA_902641425	ERS3940404	CACQIY010000001-CACQIY010000125	yes	315	99.68	1188475	35.5	14529	146	50	83.5	51.6	0.003	175	0.163	28.296	CTTGTGCTTCATACGGGTAGTACAACTTACAAT	178	Drosophila melanogaster	OK	0.48	0.7	0.15
SRR1700530	Liriomyza trifolii	Fly	Diptera	B	WOLB1012	GCA_902646995	ERS3940936	CACREW010000001-CACREW010000443	no	138	43.67	879722	34	2133	34	12	92.6	75	0.111	500	0.024	10.202	CTTGTGCTTCATACGGGTAGTACAACTATAATT	120	Melophagus ovinus	OK (at order level)	0.17	0.23	0.05
SRR1738186	Holcocephala fusca	Fly	Diptera	A	WOLB0055	GCA_902636725	ERS3939979	CACPTS010000001-CACPTS010000470	yes	168	53.16	930411	35	2070	16	8	80	61.5	0.024	500	0.009	3.996	TTTGTGCTCCATATGGGTAGTACTACTAAAATT	318	Holcocephala abdominalis/calva	OK	0.07	0.07	0.03
SRR1738191	Megaselia abdita	Fly	Diptera	A	WOLB1013	GCA_902646975	ERS3940937	CACREV010000001-CACREV010000375	no	303	95.89	2503441	34.6	10424	28	18	92.3	87	0.09	570	0.014	6.549	CTTGTGCTCCATACGGGTAGTACACCTATAAAT	182	Phoridae; Agathomyia falleni; Polyporivora picta; Lindneromyia dorsalis; Pseudacteon obtusus/curvatus/cultellatus	OK (at family level)	0.01	0.08	0
SRR1738192	Megaselia abdita	Fly	Diptera	A	WOLB1014	GCA_902647015	ERS3940938	CACRES010000001-CACRES010000379	no	302	95.57	2516267	34.7	10344	27	16	92	86.4	0.091	570	0.013	6.256	CTTGTGCTCCATACGGGTAGTACACCTATAAAT	128	Phoridae; Agathomyia falleni; Polyporivora picta; Lindneromyia dorsalis; Pseudacteon obtusus/curvatus/cultellatus	OK (at family level)	0.02	0.07	0
SRR1738197	Sphyracephala brevicornis	Fly	Diptera	A	WOLB1016	GCA_902647005	ERS3940940	CACRER010000001-CACRER010000160	no	303	95.89	1235914	35.3	12279	56	33	94.3	91.1	0.135	500	0.023	9.896	CTTGTGCTTCATACGGGTAGTACATTTACAATT	130	unknown	NO (likely filtered data)	0.11	1.11	0.07
SRR1769729	Drosophila melanogaster	Fruit fly	Diptera	A	WOLB0470	GCA_902641355	ERS3940394	CACQIQ010000001-CACQIQ010000115	yes	315	99.68	1203337	35.5	15432	194	154	91.2	58.3	0.004	175	0.016	2.386	CTTGTGCTTCATACGGGTAGTACAACTTACAAT	4440	Drosophila melanogaster	OK	0.18	0.48	0.11
SRR1774234	Drosophila santomea	Fruit fly	Diptera	A	WOLB0706	GCA_902643735	ERS3940630	CACQRY010000001-CACQRY010000192	yes	313	99.05	1223760	35.4	9007	35	25	90.5	58.7	0.004	161	0.015	2.085	CTTGTGCTTCATACGGGTAGTACAACTTACAAT	2118	Drosophila melanogaster	OK san=yak	0.1	1.08	0.1
SRR1810049	Aedes albopictus	Mosquito	Diptera	B	WOLB1128	GCA_902648095	ERS3941052	CACRIU010000001-CACRIU010000389	no	246	77.85	1062622	34	3209	6	3	75	50	0.002	1967	0.001	1.148	TCTTGTCCAACACGGGTGCTACTCCTTTATGAT	1715	Aedes albopictus	OK	0.08	0.2	0.05
SRR183690	Diaphorina citri source_sample_wDi	Bug	Hemiptera	B	WOLB0052	GCA_902636745	ERS3939976	CACPTP010000001-CACPTP010000130	yes	316	100	1320129	33.9	24958	163	120	82	54.3	0.005	500	0.013	5.616	TGTGTGTGACGCGGCGTCGGTTCACCGCTCGAC	345	Diaphorina citri	OK	0.08	0.14	0.04
SRR189040	Drosophila melanogaster	Fruit fly	Diptera	A	WOLB0528	GCA_902641935	ERS3940452	CACQLB010000001-CACQLB010000141	yes	314	99.37	1185973	35.4	13462	30	12	80	50	0.002	175	0.008	1.235	CTTGTGCTTCATACGGGTAGTACAACTTACAAT	3601	Drosophila melanogaster	OK	0.07	0.57	0.07
SRR189045	Drosophila melanogaster	Fruit fly	Diptera	A	WOLB0565	GCA_902642245	ERS3940489	CACQMN010000001-CACQMN010000136	yes	313	99.05	1183091	35.5	13462	23	10	80	50	0.002	175	0.007	1.087	CTTGTGCTTCATACGGGTAGTACAACTTACAAT	1094	Drosophila melanogaster	OK	0.09	0.44	0.09
SRR189096	Drosophila melanogaster	Fruit fly	Diptera	A	WOLB0627	GCA_902642975	ERS3940551	CACQOM010000001-CACQOM010000152	yes	309	97.78	1184222	35.4	12302	31	13	81.6	50	0.002	175	0.01	1.473	CTTGTGCTTCATACGGGTAGTACAACTTACAAT	3041	Drosophila melanogaster	OK	0.05	0.47	0.05
SRR189236	Diaphorina citri	Bug	Hemiptera	B	WOLB0049	GCA_902636795	ERS3939973	CACPTO010000001-CACPTO010000236	yes	298	94.3	1290745	34	7946	53	33	93.1	85.4	0.049	500	0.01	4.294	TGTGTGTGACGCGGCGTCGGTTCACCGCTCGAC	157	Diaphorina citri	OK	0.01	0.09	0.01
SRR189237	Diaphorina citri	Bug	Hemiptera	B	WOLB0051	GCA_902636755	ERS3939975	CACPTR010000001-CACPTR010000464	yes	223	70.57	1085164	33.8	2410	33	19	92.3	75	0.039	500	0.008	3.233	TGTGTGTGACGCGGCGTCGGTTCACCGCTCGAC	190	Diaphorina citri	OK	0	0	0
SRR189277	Drosophila melanogaster	Fruit fly	Diptera	A	WOLB0484	GCA_902641505	ERS3940408	CACQJB010000001-CACQJB010000129	yes	315	99.68	1187433	35.4	14519	36	18	80	50	0.002	175	0.011	1.622	CTTGTGCTTCATACGGGTAGTACAACTTACAAT	731	Drosophila melanogaster	OK	0.13	0.76	0.12
SRR189279	Drosophila melanogaster	Fruit fly	Diptera	A	WOLB0628	GCA_902642955	ERS3940552	CACQOG010000001-CACQOG010000145	yes	309	97.78	1187096	35.2	11532	63	30	82.1	50	0.003	175	0.02	2.931	CTTGTGCTTCATACGGGTAGTACAACTTACAAT	569	Drosophila melanogaster	OK	0.07	0.34	0.07
SRR189389	Drosophila melanogaster	Fruit fly	Diptera	A	WOLB0611	GCA_902642765	ERS3940535	CACQNR010000001-CACQNR010000134	yes	311	98.42	1180825	35.5	12342	29	12	88.9	57.1	0.003	175	0.005	0.674	CTTGTGCTTCATACGGGTAGTACAACTTACAAT	1808	Drosophila melanogaster	OK	0.07	0.61	0.07
SRR1945093	Dufourea novaeangliae	Bee	Hymenoptera	A	WOLB0003	GCA_902636465	ERS3939927	CACPRH010000001-CACPRH010000167	yes	316	100	1191551	35.2	11182	127	97	84.9	52.6	0.004	500	0.025	10.596	TCTGTGTGTCACAGTGTCGGTTCACCGCTCGCG	1000	Apis mellifera (bee); Nomada leucophthalma; Alloscirtetica; Eucerinoda gayi; Florilegus festivus	OK (at family level)	0.17	0.49	0.13
SRR1945094	Dufourea novaeangliae	Bee	Hymenoptera	A	WOLB0002	GCA_902636355	ERS3939926	CACPRQ010000001-CACPRQ010000166	yes	316	100	1182984	35.2	11712	135	106	84.5	53.3	0.004	500	0.021	8.981	TCTGTGTGTCACAGTGTCGGTTCACCGCTCGCG	542	Apis mellifera (bee); Nomada leucophthalma; Alloscirtetica; Eucerinoda gayi; Florilegus festivus	OK (at family level)	0.14	0.7	0.14
SRR1945095	Dufourea novaeangliae	Bee	Hymenoptera	A	WOLB0004	GCA_902636445	ERS3939928	CACPRS010000001-CACPRS010000170	yes	312	98.73	1204206	35.1	11217	73	51	94.7	90.2	0.026	500	0.025	10.684	TCTGTGTGTCACAGTGTCGGTTCACCGCTCGCG	510	Apis mellifera (bee); Nomada leucophthalma; Alloscirtetica; Eucerinoda gayi; Florilegus festivus	OK (at family level)	0.15	2.57	0.11
SRR1945096	Dufourea novaeangliae	Bee	Hymenoptera	A	WOLB0005	GCA_902636375	ERS3939929	CACPRR010000001-CACPRR010000222	yes	307	97.15	1191137	35.2	7620	74	46	93.3	85.3	0.029	500	0.028	11.782	TCTGTGTGTCACAGTGTCGGTTCACCGCTCGCG	458	Apis mellifera (bee); Nomada leucophthalma; Alloscirtetica; Eucerinoda gayi; Florilegus festivus	OK (at family level)	0.13	1.59	0.08
SRR1952319	Onchocerca volvulus	Nematode	Spirurida	C	WOLB1133	GCA_902648165	ERS3941057	CACRIP010000001-CACRIP010000262	no	259	81.96	700459	32.9	3137	30	5	90.4	66.7	0.034	97	0.315	37.223	TCTGCGTCTCAGGACCTGGTCCATCCATTGGAT	51982	Brugia malayi/pahangi	OK (at family level)	3.29	2.73	0.29
SRR1952349	Onchocerca volvulus	Nematode	Spirurida	C	WOLB1135	GCA_902648155	ERS3941059	CACRIO010000001-CACRIO010000228	no	209	66.14	537103	33	2592	14	3	89.5	66.7	0.04	97	0.026	2.141	TCTGCGTCTCAGGACCTGGTCCATCCATTGGAT	1145	Brugia malayi/pahangi	OK (at family level)	1.68	1.89	0.23
SRR2001664	Apoidea	Wasp and Bee	Hymenoptera	A	WOLB1005	GCA_902646855	ERS3940929	CACRDT010000001-CACRDT010000255	yes	301	95.25	1229624	35.2	7150	74	48	88.9	62.6	0.009	500	0.053	23.273	TCTGTGTGTCACAGTGTCGGTTCACCGCTCGCG	743	Apis mellifera (bee); Nomada leucophthalma; Alloscirtetica; Eucerinoda gayi; Florilegus festivus	OK	0.7	2.45	0.39
SRR2001707	Apoidea	Wasp and Bee	Hymenoptera	A	WOLB1165	GCA_902648465	ERS3941089	CACRJY010000001-CACRJY010000494	no	216	68.35	1229771	35.1	2782	27	12	71.4	51.4	0.013	500	0.009	3.614	TCTGTGTGTCACAGTGTCGGTTCACCGCTCGCG	1750	Apis mellifera (bee); Nomada leucophthalma; Alloscirtetica; Eucerinoda gayi; Florilegus festivus	OK	0.14	0.4	0.11
SRR202076	Drosophila melanogaster	Fruit fly	Diptera	A	WOLB0609	GCA_902642805	ERS3940533	CACQNS010000001-CACQNS010000141	yes	311	98.42	1186347	35.4	12936	32	15	83.3	50	0.003	175	0.009	1.25	CTTGTGCTTCATACGGGTAGTACAACTTACAAT	1443	Drosophila melanogaster	OK	0.07	0.51	0.07
SRR202077	Drosophila melanogaster	Fruit fly	Diptera	A	WOLB0616	GCA_902642835	ERS3940540	CACQOW010000001-CACQOW010000164	yes	311	98.42	1174528	35.4	10147	45	20	80	50	0.003	175	0.016	2.356	CTTGTGCTTCATACGGGTAGTACAACTTACAAT	231	Drosophila melanogaster	OK	0.18	0.58	0.1
SRR202078	Drosophila melanogaster	Fruit fly	Diptera	A	WOLB0681	GCA_902643435	ERS3940605	CACQQJ010000001-CACQQJ010000260	yes	254	80.38	1035717	35	5560	159	72	78.2	46.2	0.005	175	0.055	8.422	CTTGTGCTTCATACGGGTAGTACAACTTACAAT	427	Drosophila melanogaster	OK	0.12	0.24	0.1
SRR202079	Drosophila melanogaster	Fruit fly	Diptera	A	WOLB0646	GCA_902643235	ERS3940570	CACQPJ010000001-CACQPJ010000176	yes	303	95.89	1168303	35.4	10162	55	24	77.4	50	0.003	175	0.017	2.537	CTTGTGCTTCATACGGGTAGTACAACTTACAAT	830	Drosophila melanogaster	OK	0.14	0.68	0.14
SRR202080	Drosophila melanogaster	Fruit fly	Diptera	A	WOLB0653	GCA_902643155	ERS3940577	CACQPO010000001-CACQPO010000185	yes	299	94.62	1171465	35.3	9047	78	35	79.7	50	0.003	175	0.031	4.619	CTTGTGCTTCATACGGGTAGTACAACTTACAAT	334	Drosophila melanogaster	OK	0.1	0.41	0.1
SRR202081	Drosophila melanogaster	Fruit fly	Diptera	A	WOLB0576	GCA_902642415	ERS3940500	CACQMP010000001-CACQMP010000152	yes	313	99.05	1184857	35.3	11583	21	9	81.2	50	0.003	175	0.007	1.102	CTTGTGCTTCATACGGGTAGTACAACTTACAAT	977	Drosophila melanogaster	OK	0.17	0.8	0.11
SRR202082	Drosophila melanogaster	Fruit fly	Diptera	A	WOLB0703	GCA_902643865	ERS3940627	CACQSF010000001-CACQSF010000314	yes	209	66.14	931285	34.9	3510	192	88	77.4	43.8	0.006	175	0.086	13.652	CTTGTGCTTCATACGGGTAGTACAACTTACAAT	261	Drosophila melanogaster	OK	0.12	0.21	0.1
SRR202083	Drosophila melanogaster	Fruit fly	Diptera	A	WOLB0659	GCA_902643245	ERS3940583	CACQPP010000001-CACQPP010000254	yes	295	93.35	1156896	35.2	6946	56	23	78.8	50	0.004	175	0.014	2.116	CTTGTGCTTCATACGGGTAGTACAACTTACAAT	1071	Drosophila melanogaster	OK	0.13	0.68	0.12
SRR202085	Drosophila melanogaster	Fruit fly	Diptera	A	WOLB1056	GCA_902647395	ERS3940980	CACRFT010000001-CACRFT010000322	no	115	36.39	605269	34.5	1923	303	133	72.5	42.1	0.009	175	0.135	22.799	CTTGTGCTTCATACGGGTAGTACAACTTACAAT	313	Drosophila melanogaster	OK	0.08	0.17	0.08
SRR202100	Drosophila melanogaster	Fruit fly	Diptera	A	WOLB1036	GCA_902647175	ERS3940960	CACRFJ010000001-CACRFJ010000126	no	314	99.37	1174805	35.5	14260	17	8	80	50	0.002	175	0.005	0.703	CTTGTGCTTCATACGGGTAGTACAACTTACAAT	796	Drosophila melanogaster	OK	0.07	0.23	0.05
SRR202126	Drosophila melanogaster	Fruit fly	Diptera	A	WOLB0577	GCA_902642405	ERS3940501	CACQMS010000001-CACQMS010000157	yes	313	99.05	1185315	35.3	11279	61	28	82.5	50	0.003	175	0.014	2.056	CTTGTGCTTCATACGGGTAGTACAACTTACAAT	1545	Drosophila melanogaster	OK	0.14	0.47	0.08
SRR202127	Drosophila melanogaster	Fruit fly	Diptera	A	WOLB0619	GCA_902642845	ERS3940543	CACQOV010000001-CACQOV010000143	yes	310	98.1	1179628	35.5	13161	30	13	80.4	50	0.002	175	0.012	1.712	CTTGTGCTTCATACGGGTAGTACAACTTACAAT	792	Drosophila melanogaster	OK	0.08	0.52	0.07
SRR203064	Drosophila melanogaster	Fruit fly	Diptera	A	WOLB0594	GCA_902642645	ERS3940518	CACQNG010000001-CACQNG010000143	yes	312	98.73	1192026	35.4	12431	45	19	83.3	50.3	0.003	175	0.015	2.281	CTTGTGCTTCATACGGGTAGTACAACTTACAAT	661	Drosophila melanogaster	OK	0.18	0.49	0.1
SRR203067	Drosophila melanogaster	Fruit fly	Diptera	A	WOLB0642	GCA_902643075	ERS3940566	CACQPF010000001-CACQPF010000165	yes	305	96.52	1182920	35.3	10665	40	18	80.6	50	0.003	175	0.01	1.473	CTTGTGCTTCATACGGGTAGTACAACTTACAAT	668	Drosophila melanogaster	OK	0.04	0.38	0.03
SRR203068	Drosophila melanogaster	Fruit fly	Diptera	A	WOLB0581	GCA_902642435	ERS3940505	CACQMW010000001-CACQMW010000136	yes	312	98.73	1188159	35.4	14069	17	7	81.8	50.6	0.002	175	0.006	0.821	CTTGTGCTTCATACGGGTAGTACAACTTACAAT	718	Drosophila melanogaster	OK	0.18	0.5	0.1
SRR203227	Drosophila melanogaster	Fruit fly	Diptera	A	WOLB0551	GCA_902642215	ERS3940475	CACQLQ010000001-CACQLQ010000135	yes	313	99.05	1179075	35.5	14179	19	8	84.2	53.5	0.003	175	0.007	1.013	CTTGTGCTTCATACGGGTAGTACAACTTACAAT	751	Drosophila melanogaster	OK	0.09	0.87	0.07
SRR203234	Drosophila melanogaster	Fruit fly	Diptera	A	WOLB0533	GCA_902641955	ERS3940457	CACQLC010000001-CACQLC010000137	yes	314	99.37	1182781	35.3	12480	32	14	87.5	53.6	0.003	175	0.012	1.726	CTTGTGCTTCATACGGGTAGTACAACTTACAAT	593	Drosophila melanogaster	OK	0.05	0.72	0.05
SRR203235	Drosophila melanogaster	Fruit fly	Diptera	A	WOLB0552	GCA_902642165	ERS3940476	CACQLX010000001-CACQLX010000134	yes	313	99.05	1176411	35.3	14179	22	9	83.8	50	0.002	175	0.008	1.176	CTTGTGCTTCATACGGGTAGTACAACTTACAAT	680	Drosophila melanogaster	OK	0.17	1.05	0.1
SRR203237	Drosophila melanogaster	Fruit fly	Diptera	A	WOLB0608	GCA_902642695	ERS3940532	CACQNW010000001-CACQNW010000145	yes	311	98.42	1186576	35.5	13073	40	18	86.8	51.7	0.003	175	0.013	1.921	CTTGTGCTTCATACGGGTAGTACAACTTACAAT	620	Drosophila melanogaster	OK	0.12	0.51	0.07
SRR2033112	Drosophila melanogaster	Fruit fly	Diptera	A	WOLB0127	GCA_902637495	ERS3940051	CACPVX010000001-CACPVX010000114	yes	316	100	1188984	35.5	15432	94	63	89.5	57.9	0.003	175	0.02	3.007	CTTGTGCTTCATACGGGTAGTACAACTTACAAT	6766	Drosophila melanogaster	OK	0.07	0.39	0.07
SRR2033113	Drosophila melanogaster	Fruit fly	Diptera	A	WOLB0263	GCA_902638665	ERS3940187	CACQAR010000001-CACQAR010000118	yes	316	100	1208996	35.5	15186	110	77	87.5	57.9	0.004	175	0.025	3.678	CTTGTGCTTCATACGGGTAGTACAACTTACAAT	7463	Drosophila melanogaster	OK	0.2	0.44	0.08
SRR2033114	Drosophila melanogaster	Fruit fly	Diptera	A	WOLB0128	GCA_902637445	ERS3940052	CACPVY010000001-CACPVY010000115	yes	316	100	1195038	35.5	15432	83	58	90.2	60	0.004	175	0.02	2.915	CTTGTGCTTCATACGGGTAGTACAACTTACAAT	8365	Drosophila melanogaster	OK	0.07	0.36	0.07
SRR2033115	Drosophila melanogaster	Fruit fly	Diptera	A	WOLB0129	GCA_902637515	ERS3940053	CACPVS010000001-CACPVS010000115	yes	316	100	1192981	35.4	15432	78	54	93.8	63.7	0.005	175	0.02	3.037	CTTGTGCTTCATACGGGTAGTACAACTTACAAT	4997	Drosophila melanogaster	OK	0.1	0.72	0.1
SRR2033116	Drosophila melanogaster	Fruit fly	Diptera	A	WOLB0396	GCA_902639955	ERS3940320	CACQFQ010000001-CACQFQ010000114	yes	316	100	1186515	35.4	15085	49	33	89.4	58.7	0.003	175	0.015	2.296	CTTGTGCTTCATACGGGTAGTACAACTTACAAT	5624	Drosophila melanogaster	OK	0.1	0.66	0.09
SRR2033117	Drosophila melanogaster	Fruit fly	Diptera	A	WOLB0356	GCA_902639695	ERS3940280	CACQEI010000001-CACQEI010000119	yes	316	100	1191393	35.5	15089	96	67	95.7	92.3	0.033	175	0.014	1.996	CTTGTGCTTCATACGGGTAGTACAACTTACAAT	6459	Drosophila melanogaster	OK	0.09	1.84	0.08
SRR2033118	Drosophila melanogaster	Fruit fly	Diptera	A	WOLB0130	GCA_902637525	ERS3940054	CACPVP010000001-CACPVP010000116	yes	316	100	1201787	35.5	15432	58	40	88.5	58.2	0.003	175	0.018	2.673	CTTGTGCTTCATACGGGTAGTACAACTTACAAT	6634	Drosophila melanogaster	OK	0.19	0.51	0.1
SRR2033119	Drosophila melanogaster	Fruit fly	Diptera	A	WOLB0131	GCA_902637475	ERS3940055	CACPVQ010000001-CACPVQ010000112	yes	316	100	1187410	35.5	15432	65	45	90.3	58.3	0.003	175	0.018	2.643	CTTGTGCTTCATACGGGTAGTACAACTTACAAT	5189	Drosophila melanogaster	OK	0.07	0.39	0.07
SRR2033120	Drosophila melanogaster	Fruit fly	Diptera	A	WOLB0264	GCA_902638655	ERS3940188	CACQAT010000001-CACQAT010000116	yes	316	100	1190271	35.5	15186	48	31	89.5	60	0.003	175	0.016	2.356	CTTGTGCTTCATACGGGTAGTACAACTTACAAT	4263	Drosophila melanogaster	OK	0.06	0.55	0.06
SRR2033122	Drosophila melanogaster	Fruit fly	Diptera	A	WOLB0265	GCA_902638705	ERS3940189	CACQAP010000001-CACQAP010000116	yes	316	100	1197515	35.5	15186	49	34	87	57.8	0.003	175	0.014	2.131	CTTGTGCTTCATACGGGTAGTACAACTTACAAT	5582	Drosophila melanogaster	OK	0.08	0.53	0.07
SRR2033123	Drosophila melanogaster	Fruit fly	Diptera	A	WOLB0266	GCA_902638675	ERS3940190	CACQAO010000001-CACQAO010000113	yes	316	100	1184957	35.4	15186	86	62	86.7	56.2	0.002	175	0.025	3.785	CTTGTGCTTCATACGGGTAGTACAACTTACAAT	6132	Drosophila melanogaster	OK	0.08	0.44	0.08
SRR2033124	Drosophila melanogaster	Fruit fly	Diptera	A	WOLB0132	GCA_902637425	ERS3940056	CACPVL010000001-CACPVL010000114	yes	316	100	1188722	35.4	15432	113	78	87.1	55.6	0.003	175	0.019	2.764	CTTGTGCTTCATACGGGTAGTACAACTTACAAT	8397	Drosophila melanogaster	OK	0.07	0.36	0.07
SRR2033126	Drosophila melanogaster	Fruit fly	Diptera	A	WOLB0510	GCA_902641755	ERS3940434	CACQJW010000001-CACQJW010000119	yes	314	99.37	1186085	35.4	14546	54	40	94.1	90.2	0.03	175	0.012	1.741	CTTGTGCTTCATACGGGTAGTACAACTTACAAT	5075	Drosophila melanogaster	OK	0.09	1.52	0.06
SRR2033127	Drosophila melanogaster	Fruit fly	Diptera	A	WOLB0397	GCA_902639945	ERS3940321	CACQFS010000001-CACQFS010000121	yes	316	100	1190412	35.5	15085	43	27	93.1	76.9	0.008	175	0.012	1.741	CTTGTGCTTCATACGGGTAGTACAACTTACAAT	3885	Drosophila melanogaster	OK	0.09	1.76	0.08
SRR2033128	Drosophila melanogaster	Fruit fly	Diptera	A	WOLB0267	GCA_902638695	ERS3940191	CACQAM010000001-CACQAM010000114	yes	316	100	1189022	35.4	15186	96	70	95.2	89.9	0.024	175	0.018	2.613	CTTGTGCTTCATACGGGTAGTACAACTTACAAT	5888	Drosophila melanogaster	OK	0.07	1.4	0.07
SRR2033130	Drosophila melanogaster	Fruit fly	Diptera	A	WOLB0398	GCA_902640795	ERS3940322	CACQGB010000001-CACQGB010000117	yes	316	100	1203787	35.5	15085	200	142	96.3	91.7	0.046	175	0.028	4.139	CTTGTGCTTCATACGGGTAGTACAACTTACAAT	6760	Drosophila melanogaster	OK	0.09	1.45	0.08
SRR2033131	Drosophila melanogaster	Fruit fly	Diptera	A	WOLB0399	GCA_902640635	ERS3940323	CACQFW010000001-CACQFW010000117	yes	316	100	1203321	35.5	15085	126	89	95.6	91	0.046	175	0.021	3.143	CTTGTGCTTCATACGGGTAGTACAACTTACAAT	6837	Drosophila melanogaster	OK	0.19	0.82	0.08
SRR2033132	Drosophila melanogaster	Fruit fly	Diptera	A	WOLB0133	GCA_902637415	ERS3940057	CACPVK010000001-CACPVK010000114	yes	316	100	1188582	35.5	15432	180	120	96.2	92.1	0.032	175	0.03	4.495	CTTGTGCTTCATACGGGTAGTACAACTTACAAT	7133	Drosophila melanogaster	OK	0.1	1.24	0.1
SRR2033133	Drosophila melanogaster	Fruit fly	Diptera	A	WOLB1019	GCA_902646965	ERS3940943	CACRET010000001-CACRET010000116	no	316	100	1190956	35.5	15432	145	97	95.9	91.8	0.055	175	0.029	4.34	CTTGTGCTTCATACGGGTAGTACAACTTACAAT	6112	Drosophila melanogaster	OK	0.06	0.8	0.05
SRR2033134	Drosophila melanogaster	Fruit fly	Diptera	A	WOLB0471	GCA_902641385	ERS3940395	CACQJI010000001-CACQJI010000120	yes	315	99.68	1197340	35.4	15432	77	51	94.8	89	0.028	175	0.014	2.071	CTTGTGCTTCATACGGGTAGTACAACTTACAAT	6454	Drosophila melanogaster	OK	0.09	1.04	0.07
SRR2033135	Drosophila melanogaster	Fruit fly	Diptera	A	WOLB0268	GCA_902638795	ERS3940192	CACQAX010000001-CACQAX010000116	yes	316	100	1193760	35.5	15186	92	61	95.1	90.2	0.04	175	0.016	2.311	CTTGTGCTTCATACGGGTAGTACAACTTACAAT	8646	Drosophila melanogaster	OK	0.05	0.62	0.04
SRR2033136	Drosophila melanogaster	Fruit fly	Diptera	A	WOLB0269	GCA_902638825	ERS3940193	CACQAW010000001-CACQAW010000116	yes	316	100	1188977	35.4	15186	49	31	93.8	88.7	0.027	175	0.009	1.384	CTTGTGCTTCATACGGGTAGTACAACTTACAAT	6164	Drosophila melanogaster	OK	0.07	0.63	0.05
SRR2033137	Drosophila melanogaster	Fruit fly	Diptera	A	WOLB1020	GCA_902647075	ERS3940944	CACRED010000001-CACRED010000117	no	316	100	1193814	35.5	15432	117	76	95.7	91.9	0.057	175	0.021	3.189	CTTGTGCTTCATACGGGTAGTACAACTTACAAT	5998	Drosophila melanogaster	OK	0.08	0.97	0.06
SRR2033138	Drosophila melanogaster	Fruit fly	Diptera	A	WOLB0270	GCA_902638805	ERS3940194	CACQAQ010000001-CACQAQ010000116	yes	316	100	1188528	35.5	15186	113	77	95.8	92.4	0.045	175	0.015	2.161	CTTGTGCTTCATACGGGTAGTACAACTTACAAT	8432	Drosophila melanogaster	OK	0.09	1.36	0.08
SRR2033139	Drosophila melanogaster	Fruit fly	Diptera	A	WOLB1024	GCA_902647085	ERS3940948	CACREM010000001-CACREM010000117	no	316	100	1193063	35.4	15186	64	42	94.4	90	0.053	175	0.012	1.712	CTTGTGCTTCATACGGGTAGTACAACTTACAAT	5664	Drosophila melanogaster	OK	0.11	0.94	0.06
SRR2033140	Drosophila melanogaster	Fruit fly	Diptera	A	WOLB0430	GCA_902640835	ERS3940354	CACQGW010000001-CACQGW010000123	yes	316	100	1192278	35.4	14903	36	23	92.9	87.5	0.035	175	0.007	1.028	CTTGTGCTTCATACGGGTAGTACAACTTACAAT	6804	Drosophila melanogaster	OK	0.05	0.38	0.02
SRR2033141	Drosophila melanogaster	Fruit fly	Diptera	A	WOLB0375	GCA_902639855	ERS3940299	CACQEM010000001-CACQEM010000117	yes	316	100	1187884	35.4	15088	54	36	93.9	89.3	0.043	175	0.015	2.281	CTTGTGCTTCATACGGGTAGTACAACTTACAAT	3490	Drosophila melanogaster	OK	0.11	0.78	0.06
SRR2033142	Drosophila melanogaster	Fruit fly	Diptera	A	WOLB0093	GCA_902637105	ERS3940017	CACPUM010000001-CACPUM010000118	yes	316	100	1189530	35.4	15689	38	25	92.9	87.8	0.032	175	0.009	1.25	CTTGTGCTTCATACGGGTAGTACAACTTACAAT	3271	Drosophila melanogaster	OK	0.06	0.51	0.04
SRR2033143	Drosophila melanogaster	Fruit fly	Diptera	A	WOLB0463	GCA_902641275	ERS3940387	CACQIL010000001-CACQIL010000136	yes	316	100	1192673	35.3	13889	26	16	91.7	84.9	0.042	175	0.013	1.936	CTTGTGCTTCATACGGGTAGTACAACTTACAAT	1661	Drosophila melanogaster	OK	0.02	0.14	0.01
SRR2033146	Drosophila melanogaster	Fruit fly	Diptera	A	WOLB0472	GCA_902641365	ERS3940396	CACQIO010000001-CACQIO010000116	yes	315	99.68	1189912	35.5	15432	40	26	93.1	87.9	0.026	175	0.013	1.966	CTTGTGCTTCATACGGGTAGTACAACTTACAAT	3605	Drosophila melanogaster	OK	0.08	0.69	0.04
SRR2033147	Drosophila melanogaster	Fruit fly	Diptera	A	WOLB0271	GCA_902638815	ERS3940195	CACQAS010000001-CACQAS010000115	yes	316	100	1189053	35.4	15186	34	22	92.6	87.1	0.038	175	0.019	2.764	CTTGTGCTTCATACGGGTAGTACAACTTACAAT	1753	Drosophila melanogaster	OK	0.08	0.48	0.03
SRR2033148	Drosophila melanogaster	Fruit fly	Diptera	A	WOLB0455	GCA_902641185	ERS3940379	CACQIC010000001-CACQIC010000118	yes	316	100	1187905	35.4	14528	33	20	92.6	86.7	0.024	175	0.014	2.116	CTTGTGCTTCATACGGGTAGTACAACTTACAAT	2169	Drosophila melanogaster	OK	0.06	0.38	0.02
SRR2033150	Drosophila melanogaster	Fruit fly	Diptera	A	WOLB0134	GCA_902637435	ERS3940058	CACPVM010000001-CACPVM010000115	yes	316	100	1189876	35.4	15432	45	29	93.5	81.2	0.012	175	0.011	1.622	CTTGTGCTTCATACGGGTAGTACAACTTACAAT	3723	Drosophila melanogaster	OK	0.09	1.34	0.07
SRR2033152	Drosophila melanogaster	Fruit fly	Diptera	A	WOLB1021	GCA_902647105	ERS3940945	CACREE010000001-CACREE010000118	no	316	100	1204229	35.4	15432	233	157	96.6	92.5	0.051	175	0.023	3.433	CTTGTGCTTCATACGGGTAGTACAACTTACAAT	12618	Drosophila melanogaster	OK	0.07	1.29	0.06
SRR2033153	Drosophila melanogaster	Fruit fly	Diptera	A	WOLB0400	GCA_902640695	ERS3940324	CACQFZ010000001-CACQFZ010000117	yes	316	100	1190369	35.4	15085	84	54	95	90.4	0.04	175	0.013	1.951	CTTGTGCTTCATACGGGTAGTACAACTTACAAT	9281	Drosophila melanogaster	OK	0.09	0.89	0.06
SRR2033154	Drosophila melanogaster	Fruit fly	Diptera	A	WOLB0351	GCA_902639645	ERS3940275	CACQEA010000001-CACQEA010000118	yes	316	100	1194456	35.4	15180	68	43	94.5	88.1	0.022	175	0.013	1.906	CTTGTGCTTCATACGGGTAGTACAACTTACAAT	6570	Drosophila melanogaster	OK	0.07	0.68	0.06
SRR2033155	Drosophila melanogaster	Fruit fly	Diptera	A	WOLB1035	GCA_902647165	ERS3940959	CACRFL010000001-CACRFL010000125	no	316	100	1191856	35.5	14529	58	38	94	89.2	0.054	175	0.017	2.537	CTTGTGCTTCATACGGGTAGTACAACTTACAAT	2428	Drosophila melanogaster	OK	0.11	0.46	0.07
SRR2033156	Drosophila melanogaster	Fruit fly	Diptera	A	WOLB0135	GCA_902637465	ERS3940059	CACPVU010000001-CACPVU010000114	yes	316	100	1192219	35.4	15432	67	39	94.3	87.5	0.021	175	0.026	3.831	CTTGTGCTTCATACGGGTAGTACAACTTACAAT	3905	Drosophila melanogaster	OK	0.1	1.18	0.09
SRR2033157	Drosophila melanogaster	Fruit fly	Diptera	A	WOLB1033	GCA_902647155	ERS3940957	CACRFG010000001-CACRFG010000122	no	316	100	1194071	35.5	15067	108	76	95.5	91.8	0.077	175	0.017	2.552	CTTGTGCTTCATACGGGTAGTACAACTTACAAT	3746	Drosophila melanogaster	OK	0.07	0.5	0.04
SRR2033158	Drosophila melanogaster	Fruit fly	Diptera	A	WOLB0486	GCA_902641555	ERS3940410	CACQJJ010000001-CACQJJ010000121	yes	315	99.68	1192751	35.5	14482	33	21	92.3	85	0.019	175	0.016	2.311	CTTGTGCTTCATACGGGTAGTACAACTTACAAT	2278	Drosophila melanogaster	OK	0.13	0.85	0.06
SRR2033159	Drosophila melanogaster	Fruit fly	Diptera	A	WOLB0136	GCA_902637545	ERS3940060	CACPVT010000001-CACPVT010000117	yes	316	100	1194844	35.4	15432	75	47	94.7	89.9	0.046	175	0.018	2.613	CTTGTGCTTCATACGGGTAGTACAACTTACAAT	3980	Drosophila melanogaster	OK	0.08	0.6	0.06
SRR2033160	Drosophila melanogaster	Fruit fly	Diptera	A	WOLB0440	GCA_902641085	ERS3940364	CACQHN010000001-CACQHN010000115	yes	316	100	1188813	35.5	14544	42	26	92.9	83.3	0.014	175	0.015	2.161	CTTGTGCTTCATACGGGTAGTACAACTTACAAT	3405	Drosophila melanogaster	OK	0.1	0.93	0.09
SRR2033161	Drosophila melanogaster	Fruit fly	Diptera	A	WOLB1027	GCA_902647135	ERS3940951	CACREL010000001-CACREL010000119	no	316	100	1190880	35.5	15089	122	88	95.7	92.2	0.085	175	0.011	1.607	CTTGTGCTTCATACGGGTAGTACAACTTACAAT	7234	Drosophila melanogaster	OK	0.08	0.79	0.05
SRR2033162	Drosophila melanogaster	Fruit fly	Diptera	A	WOLB1032	GCA_902647195	ERS3940956	CACRFK010000001-CACRFK010000118	no	316	100	1201401	35.4	15085	182	124	96.5	93.2	0.058	175	0.017	2.507	CTTGTGCTTCATACGGGTAGTACAACTTACAAT	11534	Drosophila melanogaster	OK	0.09	1.61	0.08
SRR2033163	Drosophila melanogaster	Fruit fly	Diptera	A	WOLB0272	GCA_902638955	ERS3940196	CACQBD010000001-CACQBD010000115	yes	316	100	1189568	35.4	15186	96	61	95.2	89.7	0.024	175	0.018	2.658	CTTGTGCTTCATACGGGTAGTACAACTTACAAT	6945	Drosophila melanogaster	OK	0.09	1.08	0.07
SRR2033164	Drosophila melanogaster	Fruit fly	Diptera	A	WOLB0137	GCA_902637505	ERS3940061	CACPVW010000001-CACPVW010000115	yes	316	100	1189892	35.5	15432	63	40	94.2	87.1	0.018	175	0.017	2.552	CTTGTGCTTCATACGGGTAGTACAACTTACAAT	5440	Drosophila melanogaster	OK	0.09	0.79	0.08
SRR2033165	Drosophila melanogaster	Fruit fly	Diptera	A	WOLB0190	GCA_902637935	ERS3940114	CACPYC010000001-CACPYC010000123	yes	316	100	1200828	35.4	15207	43	29	93.1	88	0.047	175	0.01	1.414	CTTGTGCTTCATACGGGTAGTACAACTTACAAT	4437	Drosophila melanogaster	OK	0.07	0.39	0.03
SRR2033166	Drosophila melanogaster	Fruit fly	Diptera	A	WOLB0273	GCA_902638845	ERS3940197	CACQBE010000001-CACQBE010000118	yes	316	100	1192999	35.4	15186	71	51	94.6	68.4	0.006	175	0.018	2.613	CTTGTGCTTCATACGGGTAGTACAACTTACAAT	3912	Drosophila melanogaster	OK	0.08	0.63	0.08
SRR2033167	Drosophila melanogaster	Fruit fly	Diptera	A	WOLB0138	GCA_902637405	ERS3940062	CACPVJ010000001-CACPVJ010000120	yes	316	100	1194540	35.5	15432	38	24	92.7	86.4	0.025	175	0.01	1.458	CTTGTGCTTCATACGGGTAGTACAACTTACAAT	5250	Drosophila melanogaster	OK	0.04	0.47	0.01
SRR2033168	Drosophila melanogaster	Fruit fly	Diptera	A	WOLB0139	GCA_902637395	ERS3940063	CACPVN010000001-CACPVN010000114	yes	316	100	1189380	35.5	15432	55	33	93.9	88	0.022	175	0.009	1.25	CTTGTGCTTCATACGGGTAGTACAACTTACAAT	10939	Drosophila melanogaster	OK	0.08	0.73	0.06
SRR2033169	Drosophila melanogaster	Fruit fly	Diptera	A	WOLB0094	GCA_902637345	ERS3940018	CACPUT010000001-CACPUT010000113	yes	316	100	1202394	35.4	15548	89	65	95	85.7	0.021	175	0.019	2.9	CTTGTGCTTCATACGGGTAGTACAACTTACAAT	7998	Drosophila melanogaster	OK	0.07	1.64	0.06
SRR2033170	Drosophila melanogaster	Fruit fly	Diptera	A	WOLB0274	GCA_902638945	ERS3940198	CACQBB010000001-CACQBB010000115	yes	316	100	1194891	35.5	15186	101	58	95.3	88.6	0.022	175	0.013	1.906	CTTGTGCTTCATACGGGTAGTACAACTTACAAT	14321	Drosophila melanogaster	OK	0.1	1.5	0.09
SRR2033171	Drosophila melanogaster	Fruit fly	Diptera	A	WOLB0444	GCA_902641115	ERS3940368	CACQHT010000001-CACQHT010000120	yes	316	100	1195609	35.4	14529	68	38	94.3	85.2	0.018	175	0.015	2.191	CTTGTGCTTCATACGGGTAGTACAACTTACAAT	7710	Drosophila melanogaster	OK	0.13	1.52	0.11
SRR2033172	Drosophila melanogaster	Fruit fly	Diptera	A	WOLB0140	GCA_902637455	ERS3940064	CACPWA010000001-CACPWA010000117	yes	316	100	1197348	35.4	15432	110	73	95.4	90.4	0.038	175	0.016	2.326	CTTGTGCTTCATACGGGTAGTACAACTTACAAT	11038	Drosophila melanogaster	OK	0.1	0.83	0.09
SRR2033173	Drosophila melanogaster	Fruit fly	Diptera	A	WOLB0275	GCA_902638875	ERS3940199	CACQBJ010000001-CACQBJ010000118	yes	316	100	1192412	35.5	15186	52	34	93.6	86.4	0.018	175	0.011	1.682	CTTGTGCTTCATACGGGTAGTACAACTTACAAT	7116	Drosophila melanogaster	OK	0.11	0.79	0.1
SRR2033174	Drosophila melanogaster	Fruit fly	Diptera	A	WOLB0276	GCA_902638885	ERS3940200	CACQBI010000001-CACQBI010000117	yes	316	100	1190087	35.5	15186	101	61	95.2	90.5	0.036	175	0.013	1.906	CTTGTGCTTCATACGGGTAGTACAACTTACAAT	11886	Drosophila melanogaster	OK	0.11	0.94	0.09
SRR2033175	Drosophila melanogaster	Fruit fly	Diptera	A	WOLB0277	GCA_902638895	ERS3940201	CACQBC010000001-CACQBC010000117	yes	316	100	1196121	35.4	15186	64	40	94.2	85	0.019	175	0.014	2.026	CTTGTGCTTCATACGGGTAGTACAACTTACAAT	7369	Drosophila melanogaster	OK	0.1	1.13	0.09
SRR2033176	Drosophila melanogaster	Fruit fly	Diptera	A	WOLB1022	GCA_902647045	ERS3940946	CACREJ010000001-CACREJ010000116	no	316	100	1195261	35.4	15432	130	93	95.9	92.2	0.075	175	0.014	2.041	CTTGTGCTTCATACGGGTAGTACAACTTACAAT	15051	Drosophila melanogaster	OK	0.08	1.19	0.07
SRR2033177	Drosophila melanogaster	Fruit fly	Diptera	A	WOLB0504	GCA_902641685	ERS3940428	CACQJY010000001-CACQJY010000138	yes	315	99.68	1187807	35.5	12347	23	15	91.7	85	0.016	175	0.009	1.28	CTTGTGCTTCATACGGGTAGTACAACTTACAAT	2824	Drosophila melanogaster	OK	0.05	0.13	0.01
SRR2033178	Drosophila melanogaster	Fruit fly	Diptera	A	WOLB0278	GCA_902638865	ERS3940202	CACQBA010000001-CACQBA010000128	yes	316	100	1188363	35.5	15186	30	20	92.6	87	0.021	175	0.01	1.428	CTTGTGCTTCATACGGGTAGTACAACTTACAAT	3626	Drosophila melanogaster	OK	0.07	0.92	0.03
SRR2033179	Drosophila melanogaster	Fruit fly	Diptera	A	WOLB0506	GCA_902641735	ERS3940430	CACQKD010000001-CACQKD010000131	yes	315	99.68	1184810	35.4	12327	36	24	92.9	88.5	0.028	175	0.01	1.458	CTTGTGCTTCATACGGGTAGTACAACTTACAAT	3798	Drosophila melanogaster	OK	0.07	0.74	0.03
SRR2033180	Drosophila melanogaster	Fruit fly	Diptera	A	WOLB0401	GCA_902640785	ERS3940325	CACQGL010000001-CACQGL010000116	yes	316	100	1189678	35.5	15085	95	69	95.7	92.2	0.023	175	0.007	0.969	CTTGTGCTTCATACGGGTAGTACAACTTACAAT	14303	Drosophila melanogaster	OK	0.1	1.61	0.09
SRR2033181	Drosophila melanogaster	Fruit fly	Diptera	A	WOLB0141	GCA_902637485	ERS3940065	CACPVR010000001-CACPVR010000114	yes	316	100	1188724	35.5	15432	66	45	93.8	62.7	0.004	175	0.018	2.703	CTTGTGCTTCATACGGGTAGTACAACTTACAAT	5016	Drosophila melanogaster	OK	0.08	0.55	0.07
SRR2033182	Drosophila melanogaster	Fruit fly	Diptera	A	WOLB0607	GCA_902642665	ERS3940531	CACQOB010000001-CACQOB010000168	yes	312	98.73	1188287	35.3	9694	25	16	91.7	85	0.026	175	0.009	1.384	CTTGTGCTTCATACGGGTAGTACAACTTACAAT	2234	Drosophila melanogaster	OK	0.02	0.15	0.01
SRR2033183	Drosophila melanogaster	Fruit fly	Diptera	A	WOLB0193	GCA_902638045	ERS3940117	CACPXU010000001-CACPXU010000119	yes	316	100	1194010	35.4	15189	42	29	93.3	87.3	0.018	175	0.009	1.354	CTTGTGCTTCATACGGGTAGTACAACTTACAAT	5333	Drosophila melanogaster	OK	0.08	1.19	0.05
SRR2033184	Drosophila melanogaster	Fruit fly	Diptera	A	WOLB0402	GCA_902640655	ERS3940326	CACQGG010000001-CACQGG010000118	yes	316	100	1194262	35.4	15085	88	67	95.6	91.8	0.028	175	0.014	2.041	CTTGTGCTTCATACGGGTAGTACAACTTACAAT	6748	Drosophila melanogaster	OK	0.08	1.9	0.08
SRR2033185	Drosophila melanogaster	Fruit fly	Diptera	A	WOLB0279	GCA_902638905	ERS3940203	CACQBG010000001-CACQBG010000116	yes	316	100	1189278	35.4	15186	42	28	93.5	81.8	0.009	175	0.01	1.428	CTTGTGCTTCATACGGGTAGTACAACTTACAAT	6529	Drosophila melanogaster	OK	0.07	1.8	0.06
SRR2033186	Drosophila melanogaster	Fruit fly	Diptera	A	WOLB0142	GCA_902637535	ERS3940066	CACPVZ010000001-CACPVZ010000115	yes	316	100	1189863	35.5	15432	67	48	95.1	90.8	0.021	175	0.012	1.831	CTTGTGCTTCATACGGGTAGTACAACTTACAAT	5996	Drosophila melanogaster	OK	0.09	1.65	0.08
SRR2033187	Drosophila melanogaster	Fruit fly	Diptera	A	WOLB0465	GCA_902641315	ERS3940389	CACQIG010000001-CACQIG010000130	yes	316	100	1185355	35.5	13638	27	18	92.3	86.7	0.019	175	0.007	1.013	CTTGTGCTTCATACGGGTAGTACAACTTACAAT	3836	Drosophila melanogaster	OK	0.08	1.21	0.03
SRR2033188	Drosophila melanogaster	Fruit fly	Diptera	A	WOLB0376	GCA_902639885	ERS3940300	CACQER010000001-CACQER010000117	yes	316	100	1196620	35.5	15088	171	126	96.6	89.9	0.02	175	0.017	2.507	CTTGTGCTTCATACGGGTAGTACAACTTACAAT	12793	Drosophila melanogaster	OK	0.09	0.77	0.09
SRR2033189	Drosophila melanogaster	Fruit fly	Diptera	A	WOLB0499	GCA_902641575	ERS3940423	CACQJN010000001-CACQJN010000130	yes	315	99.68	1185020	35.4	13462	30	19	92.5	87	0.025	175	0.007	0.998	CTTGTGCTTCATACGGGTAGTACAACTTACAAT	3634	Drosophila melanogaster	OK	0.02	0.37	0.02
SRR2033191	Drosophila melanogaster	Fruit fly	Diptera	A	WOLB0143	GCA_902637555	ERS3940067	CACPVV010000001-CACPVV010000112	yes	316	100	1184605	35.5	15432	47	30	91.7	60	0.003	175	0.017	2.507	CTTGTGCTTCATACGGGTAGTACAACTTACAAT	4338	Drosophila melanogaster	OK	0.08	0.84	0.08
SRR2033192	Drosophila melanogaster	Fruit fly	Diptera	A	WOLB0507	GCA_902641765	ERS3940431	CACQKU010000001-CACQKU010000143	yes	315	99.68	1192213	35.3	11313	30	18	92.3	86.4	0.024	175	0.007	0.969	CTTGTGCTTCATACGGGTAGTACAACTTACAAT	3551	Drosophila melanogaster	OK	0.08	0.65	0.02
SRR2033193	Drosophila melanogaster	Fruit fly	Diptera	A	WOLB0445	GCA_902641015	ERS3940369	CACQHW010000001-CACQHW010000125	yes	316	100	1194946	35.4	14529	52	35	94	89.2	0.028	175	0.01	1.428	CTTGTGCTTCATACGGGTAGTACAACTTACAAT	6200	Drosophila melanogaster	OK	0.1	1.42	0.07
SRR2033194	Drosophila melanogaster	Fruit fly	Diptera	A	WOLB0357	GCA_902639705	ERS3940281	CACQEE010000001-CACQEE010000117	yes	316	100	1191244	35.5	15089	108	78	95.9	92.3	0.03	175	0.02	3.052	CTTGTGCTTCATACGGGTAGTACAACTTACAAT	5583	Drosophila melanogaster	OK	0.08	2.12	0.08
SRR2033195	Drosophila melanogaster	Fruit fly	Diptera	A	WOLB0469	GCA_902641345	ERS3940393	CACQIM010000001-CACQIM010000114	yes	315	99.68	1194479	35.5	16420	43	30	93.3	88	0.017	175	0.012	1.786	CTTGTGCTTCATACGGGTAGTACAACTTACAAT	3400	Drosophila melanogaster	OK	0.07	1.2	0.04
SRR2033197	Drosophila melanogaster	Fruit fly	Diptera	A	WOLB0539	GCA_902642025	ERS3940463	CACQLF010000001-CACQLF010000144	yes	314	99.37	1189922	35.4	11954	31	16	92.6	85.7	0.024	175	0.005	0.733	CTTGTGCTTCATACGGGTAGTACAACTTACAAT	6424	Drosophila melanogaster	OK	0.09	1.24	0.05
SRR2033199	Drosophila melanogaster	Fruit fly	Diptera	A	WOLB0485	GCA_902641515	ERS3940409	CACQIW010000001-CACQIW010000120	yes	315	99.68	1183989	35.3	14512	31	16	92.6	84.2	0.013	175	0.004	0.6	CTTGTGCTTCATACGGGTAGTACAACTTACAAT	5092	Drosophila melanogaster	OK	0.29	3.65	0.18
SRR2033202	Drosophila melanogaster	Fruit fly	Diptera	A	WOLB0446	GCA_902641155	ERS3940370	CACQHU010000001-CACQHU010000122	yes	316	100	1187205	35.4	14529	24	13	91.3	75	0.009	175	0.007	1.058	CTTGTGCTTCATACGGGTAGTACAACTTACAAT	2147	Drosophila melanogaster	OK	0.21	2.59	0.12
SRR2033203	Drosophila melanogaster	Fruit fly	Diptera	A	WOLB0280	GCA_902638915	ERS3940204	CACQBH010000001-CACQBH010000119	yes	316	100	1206471	35.5	15186	127	94	96.2	92.9	0.031	175	0.02	2.915	CTTGTGCTTCATACGGGTAGTACAACTTACAAT	8857	Drosophila melanogaster	OK	0.21	1.21	0.11
SRR2033205	Drosophila melanogaster	Fruit fly	Diptera	A	WOLB0281	GCA_902638925	ERS3940205	CACQBF010000001-CACQBF010000115	yes	316	100	1189311	35.4	15186	79	56	95.4	90.3	0.019	175	0.019	2.9	CTTGTGCTTCATACGGGTAGTACAACTTACAAT	4282	Drosophila melanogaster	OK	0.09	1.47	0.09
SRR2033206	Drosophila melanogaster	Fruit fly	Diptera	A	WOLB0467	GCA_902641375	ERS3940391	CACQIR010000001-CACQIR010000140	yes	316	100	1191676	35.4	12926	31	20	92.6	86.7	0.025	175	0.009	1.265	CTTGTGCTTCATACGGGTAGTACAACTTACAAT	3532	Drosophila melanogaster	OK	0.06	0.55	0.04
SRR2033207	Drosophila melanogaster	Fruit fly	Diptera	A	WOLB0511	GCA_902641715	ERS3940435	CACQKB010000001-CACQKB010000124	yes	314	99.37	1187996	35.5	14348	31	20	92.6	86.4	0.02	175	0.009	1.324	CTTGTGCTTCATACGGGTAGTACAACTTACAAT	4086	Drosophila melanogaster	OK	0.06	0.71	0.03
SRR2033208	Drosophila melanogaster	Fruit fly	Diptera	A	WOLB0358	GCA_902639685	ERS3940282	CACQEH010000001-CACQEH010000120	yes	316	100	1191029	35.3	15089	62	43	94.7	90.2	0.027	175	0.015	2.221	CTTGTGCTTCATACGGGTAGTACAACTTACAAT	4334	Drosophila melanogaster	OK	0.1	1.79	0.08
SRR2033209	Drosophila melanogaster	Fruit fly	Diptera	A	WOLB0282	GCA_902638855	ERS3940206	CACQAZ010000001-CACQAZ010000114	yes	316	100	1188110	35.5	15186	87	65	95.6	84.7	0.012	175	0.015	2.266	CTTGTGCTTCATACGGGTAGTACAACTTACAAT	8328	Drosophila melanogaster	OK	0.06	1.08	0.06
SRR2033210	Drosophila melanogaster	Fruit fly	Diptera	A	WOLB0433	GCA_902640865	ERS3940357	CACQHE010000001-CACQHE010000118	yes	316	100	1190544	35.5	14774	43	29	93.3	88.5	0.02	175	0.011	1.697	CTTGTGCTTCATACGGGTAGTACAACTTACAAT	4035	Drosophila melanogaster	OK	0.1	1.44	0.06
SRR2033211	Drosophila melanogaster	Fruit fly	Diptera	A	WOLB0194	GCA_902637965	ERS3940118	CACPXZ010000001-CACPXZ010000117	yes	316	100	1187505	35.4	15189	47	32	93.7	89.3	0.019	175	0.012	1.741	CTTGTGCTTCATACGGGTAGTACAACTTACAAT	5196	Drosophila melanogaster	OK	0.12	1.41	0.09
SRR2033212	Drosophila melanogaster	Fruit fly	Diptera	A	WOLB0283	GCA_902638935	ERS3940207	CACQBK010000001-CACQBK010000117	yes	316	100	1195675	35.4	15186	56	38	88	59.1	0.003	175	0.019	2.794	CTTGTGCTTCATACGGGTAGTACAACTTACAAT	3802	Drosophila melanogaster	OK	0.07	0.47	0.07
SRR2033213	Drosophila melanogaster	Fruit fly	Diptera	A	WOLB0377	GCA_902639725	ERS3940301	CACQEX010000001-CACQEX010000121	yes	316	100	1204853	35.4	15088	76	50	95.2	88.9	0.024	175	0.012	1.712	CTTGTGCTTCATACGGGTAGTACAACTTACAAT	5296	Drosophila melanogaster	OK	0.08	1.38	0.07
SRR2033214	Drosophila melanogaster	Fruit fly	Diptera	A	WOLB0284	GCA_902638975	ERS3940208	CACQBL010000001-CACQBL010000117	yes	316	100	1201955	35.4	15186	53	37	87	55.6	0.003	175	0.017	2.447	CTTGTGCTTCATACGGGTAGTACAACTTACAAT	5670	Drosophila melanogaster	OK	0.2	0.71	0.1
SRR2033215	Drosophila melanogaster	Fruit fly	Diptera	A	WOLB0354	GCA_902639655	ERS3940278	CACQED010000001-CACQED010000120	yes	316	100	1188875	35.5	15120	87	62	95.6	91.8	0.026	175	0.015	2.176	CTTGTGCTTCATACGGGTAGTACAACTTACAAT	5544	Drosophila melanogaster	OK	0.1	1.7	0.09
SRR2033216	Drosophila melanogaster	Fruit fly	Diptera	A	WOLB0195	GCA_902638055	ERS3940119	CACPXW010000001-CACPXW010000119	yes	316	100	1186891	35.5	15189	76	51	95.3	92	0.03	175	0.011	1.547	CTTGTGCTTCATACGGGTAGTACAACTTACAAT	6829	Drosophila melanogaster	OK	0.11	1.23	0.09
SRR2033217	Drosophila melanogaster	Fruit fly	Diptera	A	WOLB0144	GCA_902637585	ERS3940068	CACPWE010000001-CACPWE010000112	yes	316	100	1185752	35.5	15432	104	72	95.9	92.7	0.024	175	0.012	1.726	CTTGTGCTTCATACGGGTAGTACAACTTACAAT	8888	Drosophila melanogaster	OK	0.06	1.2	0.05
SRR2033218	Drosophila melanogaster	Fruit fly	Diptera	A	WOLB0145	GCA_902637645	ERS3940069	CACPWG010000001-CACPWG010000115	yes	316	100	1185933	35.4	15432	32	22	92.6	85.7	0.018	175	0.013	1.906	CTTGTGCTTCATACGGGTAGTACAACTTACAAT	4635	Drosophila melanogaster	OK	0.08	1.46	0.05
SRR2033219	Drosophila melanogaster	Fruit fly	Diptera	A	WOLB0403	GCA_902640805	ERS3940327	CACQGF010000001-CACQGF010000121	yes	316	100	1191555	35.5	15085	36	24	92.6	86.8	0.029	175	0.014	1.996	CTTGTGCTTCATACGGGTAGTACAACTTACAAT	4677	Drosophila melanogaster	OK	0.05	0.41	0.02
SRR2033220	Drosophila melanogaster	Fruit fly	Diptera	A	WOLB0285	GCA_902638965	ERS3940209	CACQBM010000001-CACQBM010000114	yes	316	100	1187848	35.5	15186	50	36	93.6	87	0.017	175	0.02	3.007	CTTGTGCTTCATACGGGTAGTACAACTTACAAT	4021	Drosophila melanogaster	OK	0.09	1.15	0.07
SRR2033221	Drosophila melanogaster	Fruit fly	Diptera	A	WOLB0146	GCA_902637655	ERS3940070	CACPWN010000001-CACPWN010000116	yes	316	100	1211701	35.5	15432	38	26	92.6	85.3	0.022	175	0.016	2.341	CTTGTGCTTCATACGGGTAGTACAACTTACAAT	4353	Drosophila melanogaster	OK	0.19	0.61	0.05
SRR2033222	Drosophila melanogaster	Fruit fly	Diptera	A	WOLB0447	GCA_902641035	ERS3940371	CACQHO010000001-CACQHO010000119	yes	316	100	1194591	35.5	14529	28	19	92	84	0.016	175	0.012	1.756	CTTGTGCTTCATACGGGTAGTACAACTTACAAT	5370	Drosophila melanogaster	OK	0.06	0.48	0.03
SRR2033223	Drosophila melanogaster	Fruit fly	Diptera	A	WOLB0147	GCA_902637595	ERS3940071	CACPWM010000001-CACPWM010000118	yes	316	100	1198747	35.5	15432	110	85	90.3	59.8	0.004	175	0.025	3.678	CTTGTGCTTCATACGGGTAGTACAACTTACAAT	6406	Drosophila melanogaster	OK	0.07	0.39	0.07
SRR2033224	Drosophila melanogaster	Fruit fly	Diptera	A	WOLB0286	GCA_902638995	ERS3940210	CACQBN010000001-CACQBN010000116	yes	316	100	1189485	35.5	15186	39	27	92.7	86.9	0.024	175	0.013	1.921	CTTGTGCTTCATACGGGTAGTACAACTTACAAT	5630	Drosophila melanogaster	OK	0.07	0.46	0.04
SRR2033225	Drosophila melanogaster	Fruit fly	Diptera	A	WOLB0148	GCA_902637625	ERS3940072	CACPWO010000001-CACPWO010000117	yes	316	100	1205198	35.4	15432	35	24	92.6	86.8	0.032	175	0.011	1.607	CTTGTGCTTCATACGGGTAGTACAACTTACAAT	5476	Drosophila melanogaster	OK	0.16	0.37	0.02
SRR2033226	Drosophila melanogaster	Fruit fly	Diptera	A	WOLB0149	GCA_902637695	ERS3940073	CACPWF010000001-CACPWF010000113	yes	316	100	1188016	35.5	15432	69	48	94.7	89.4	0.023	175	0.018	2.628	CTTGTGCTTCATACGGGTAGTACAACTTACAAT	8288	Drosophila melanogaster	OK	0.09	1	0.08
SRR2033227	Drosophila melanogaster	Fruit fly	Diptera	A	WOLB0150	GCA_902637605	ERS3940074	CACPWL010000001-CACPWL010000114	yes	316	100	1186635	35.4	15432	71	53	94.7	90	0.03	175	0.021	3.113	CTTGTGCTTCATACGGGTAGTACAACTTACAAT	7182	Drosophila melanogaster	OK	0.06	0.7	0.05
SRR2033228	Drosophila melanogaster	Fruit fly	Diptera	A	WOLB0287	GCA_902639025	ERS3940211	CACQBS010000001-CACQBS010000117	yes	316	100	1191174	35.5	15186	36	26	92.6	83.8	0.013	175	0.016	2.432	CTTGTGCTTCATACGGGTAGTACAACTTACAAT	4357	Drosophila melanogaster	OK	0.08	0.96	0.06
SRR2033229	Drosophila melanogaster	Fruit fly	Diptera	A	WOLB0404	GCA_902640645	ERS3940328	CACQFV010000001-CACQFV010000116	yes	316	100	1190304	35.4	15085	88	67	95.2	89.7	0.022	175	0.033	5.024	CTTGTGCTTCATACGGGTAGTACAACTTACAAT	3830	Drosophila melanogaster	OK	0.07	1.36	0.07
SRR2033230	Drosophila melanogaster	Fruit fly	Diptera	A	WOLB0288	GCA_902639015	ERS3940212	CACQBP010000001-CACQBP010000115	yes	316	100	1194477	35.5	15186	28	19	92.1	85.7	0.019	175	0.01	1.443	CTTGTGCTTCATACGGGTAGTACAACTTACAAT	4681	Drosophila melanogaster	OK	0.1	0.99	0.04
SRR2033231	Drosophila melanogaster	Fruit fly	Diptera	A	WOLB0151	GCA_902637565	ERS3940075	CACPWB010000001-CACPWB010000116	yes	316	100	1196108	35.5	15432	36	24	92.9	85.3	0.016	175	0.01	1.443	CTTGTGCTTCATACGGGTAGTACAACTTACAAT	6321	Drosophila melanogaster	OK	0.05	0.49	0.02
SRR2033232	Drosophila melanogaster	Fruit fly	Diptera	A	WOLB0405	GCA_902640705	ERS3940329	CACQGM010000001-CACQGM010000117	yes	316	100	1190943	35.5	15085	36	24	92.9	87.5	0.028	175	0.01	1.503	CTTGTGCTTCATACGGGTAGTACAACTTACAAT	5466	Drosophila melanogaster	OK	0.07	0.74	0.04
SRR2033233	Drosophila melanogaster	Fruit fly	Diptera	A	WOLB0152	GCA_902637675	ERS3940076	CACPWJ010000001-CACPWJ010000116	yes	316	100	1188239	35.4	15432	50	34	93.6	88.9	0.046	175	0.013	1.861	CTTGTGCTTCATACGGGTAGTACAACTTACAAT	5354	Drosophila melanogaster	OK	0.05	0.27	0.02
SRR2033234	Drosophila melanogaster	Fruit fly	Diptera	A	WOLB0088	GCA_902637145	ERS3940012	CACPUP010000001-CACPUP010000114	yes	316	100	1206052	35.3	16420	49	34	87	57.1	0.003	175	0.019	2.794	CTTGTGCTTCATACGGGTAGTACAACTTACAAT	5049	Drosophila melanogaster	OK	0.21	0.65	0.14
SRR2033235	Drosophila melanogaster	Fruit fly	Diptera	A	WOLB0289	GCA_902638985	ERS3940213	CACQBO010000001-CACQBO010000115	yes	316	100	1193559	35.4	15186	77	57	87.5	57.6	0.003	175	0.019	2.764	CTTGTGCTTCATACGGGTAGTACAACTTACAAT	7748	Drosophila melanogaster	OK	0.08	0.37	0.08
SRR2033236	Drosophila melanogaster	Fruit fly	Diptera	A	WOLB0290	GCA_902639005	ERS3940214	CACQBR010000001-CACQBR010000116	yes	316	100	1195203	35.5	15186	66	48	94.5	67.4	0.006	175	0.014	2.026	CTTGTGCTTCATACGGGTAGTACAACTTACAAT	8617	Drosophila melanogaster	OK	0.09	0.75	0.09
SRR2033237	Drosophila melanogaster	Fruit fly	Diptera	A	WOLB0153	GCA_902637575	ERS3940077	CACPWH010000001-CACPWH010000115	yes	316	100	1196753	35.4	15432	86	62	95.5	83.3	0.014	175	0.016	2.401	CTTGTGCTTCATACGGGTAGTACAACTTACAAT	7173	Drosophila melanogaster	OK	0.08	1.64	0.08
SRR2033238	Drosophila melanogaster	Fruit fly	Diptera	A	WOLB0291	GCA_902639035	ERS3940215	CACQBQ010000001-CACQBQ010000115	yes	316	100	1189821	35.4	15186	62	45	94.8	78.3	0.01	175	0.011	1.652	CTTGTGCTTCATACGGGTAGTACAACTTACAAT	7987	Drosophila melanogaster	OK	0.08	1.09	0.07
SRR2033240	Drosophila melanogaster	Fruit fly	Diptera	A	WOLB0154	GCA_902637635	ERS3940078	CACPWC010000001-CACPWC010000117	yes	316	100	1190143	35.5	15432	64	45	94.9	90.9	0.027	175	0.013	1.861	CTTGTGCTTCATACGGGTAGTACAACTTACAAT	6036	Drosophila melanogaster	OK	0.08	1.82	0.07
SRR2033241	Drosophila melanogaster	Fruit fly	Diptera	A	WOLB0155	GCA_902637615	ERS3940079	CACPWK010000001-CACPWK010000114	yes	316	100	1187169	35.5	15432	48	33	93.8	86.6	0.012	175	0.011	1.652	CTTGTGCTTCATACGGGTAGTACAACTTACAAT	6869	Drosophila melanogaster	OK	0.08	1.62	0.07
SRR2033242	Drosophila melanogaster	Fruit fly	Diptera	A	WOLB0156	GCA_902637665	ERS3940080	CACPWD010000001-CACPWD010000114	yes	316	100	1189166	35.5	15432	66	47	95.1	90.8	0.018	175	0.013	1.846	CTTGTGCTTCATACGGGTAGTACAACTTACAAT	6943	Drosophila melanogaster	OK	0.09	1.34	0.08
SRR2033243	Drosophila melanogaster	Fruit fly	Diptera	A	WOLB0292	GCA_902639065	ERS3940216	CACQBU010000001-CACQBU010000116	yes	316	100	1192564	35.5	15186	60	43	86.6	57.1	0.003	175	0.016	2.401	CTTGTGCTTCATACGGGTAGTACAACTTACAAT	5296	Drosophila melanogaster	OK	0.09	0.43	0.09
SRR2033244	Drosophila melanogaster	Fruit fly	Diptera	A	WOLB0293	GCA_902639075	ERS3940217	CACQBT010000001-CACQBT010000115	yes	316	100	1191973	35.5	15186	66	48	87.5	57.5	0.003	175	0.019	2.885	CTTGTGCTTCATACGGGTAGTACAACTTACAAT	6061	Drosophila melanogaster	OK	0.08	0.44	0.08
SRR2033245	Drosophila melanogaster	Fruit fly	Diptera	A	WOLB0294	GCA_902639055	ERS3940218	CACQBY010000001-CACQBY010000115	yes	316	100	1187881	35.5	15186	46	31	85.7	56	0.003	175	0.017	2.492	CTTGTGCTTCATACGGGTAGTACAACTTACAAT	4975	Drosophila melanogaster	OK	0.07	0.46	0.07
SRR2033246	Drosophila melanogaster	Fruit fly	Diptera	A	WOLB0295	GCA_902639125	ERS3940219	CACQCI010000001-CACQCI010000118	yes	316	100	1207445	35.5	15186	75	55	90.4	59.1	0.004	175	0.021	3.204	CTTGTGCTTCATACGGGTAGTACAACTTACAAT	5652	Drosophila melanogaster	OK	0.21	0.72	0.16
SRR2033247	Drosophila melanogaster	Fruit fly	Diptera	A	WOLB0296	GCA_902639135	ERS3940220	CACQCJ010000001-CACQCJ010000113	yes	316	100	1185041	35.5	15186	56	40	94.4	90.9	0.023	175	0.011	1.607	CTTGTGCTTCATACGGGTAGTACAACTTACAAT	4933	Drosophila melanogaster	OK	0.06	1.3	0.05
SRR2033248	Drosophila melanogaster	Fruit fly	Diptera	A	WOLB0297	GCA_902639085	ERS3940221	CACQBZ010000001-CACQBZ010000117	yes	316	100	1191077	35.4	15186	66	48	94.6	66.7	0.006	175	0.016	2.311	CTTGTGCTTCATACGGGTAGTACAACTTACAAT	6814	Drosophila melanogaster	OK	0.07	0.77	0.07
SRR2033249	Drosophila melanogaster	Fruit fly	Diptera	A	WOLB0406	GCA_902640775	ERS3940330	CACQFX010000001-CACQFX010000118	yes	316	100	1194857	35.3	15085	68	49	95.1	87.5	0.017	175	0.013	1.906	CTTGTGCTTCATACGGGTAGTACAACTTACAAT	7876	Drosophila melanogaster	OK	0.06	0.97	0.05
SRR2033250	Drosophila melanogaster	Fruit fly	Diptera	A	WOLB0298	GCA_902639095	ERS3940222	CACQBV010000001-CACQBV010000119	yes	316	100	1193199	35.5	15186	68	48	95.1	89.3	0.017	175	0.014	2.116	CTTGTGCTTCATACGGGTAGTACAACTTACAAT	6248	Drosophila melanogaster	OK	0.07	1	0.06
SRR2033251	Drosophila melanogaster	Fruit fly	Diptera	A	WOLB1025	GCA_902647115	ERS3940949	CACREH010000001-CACREH010000120	no	316	100	1198552	35.5	15186	169	129	96.5	93.8	0.051	175	0.037	5.556	CTTGTGCTTCATACGGGTAGTACAACTTACAAT	3016	Drosophila melanogaster	OK	0.08	1.58	0.08
SRR2033252	Drosophila melanogaster	Fruit fly	Diptera	A	WOLB0359	GCA_902639675	ERS3940283	CACQEF010000001-CACQEF010000120	yes	316	100	1194028	35.5	15089	43	30	93.5	84.2	0.014	175	0.01	1.518	CTTGTGCTTCATACGGGTAGTACAACTTACAAT	5560	Drosophila melanogaster	OK	0.06	1.24	0.06
SRR2033253	Drosophila melanogaster	Fruit fly	Diptera	A	WOLB0481	GCA_902641495	ERS3940405	CACQJG010000001-CACQJG010000122	yes	315	99.68	1194271	35.5	14529	65	47	95	91.5	0.027	175	0.012	1.831	CTTGTGCTTCATACGGGTAGTACAACTTACAAT	3744	Drosophila melanogaster	OK	0.1	1.25	0.07
SRR2033254	Drosophila melanogaster	Fruit fly	Diptera	A	WOLB0299	GCA_902639115	ERS3940223	CACQCK010000001-CACQCK010000116	yes	316	100	1189241	35.4	15186	74	53	95.2	91.7	0.027	175	0.014	2.116	CTTGTGCTTCATACGGGTAGTACAACTTACAAT	5978	Drosophila melanogaster	OK	0.09	1.86	0.07
SRR2033255	Drosophila melanogaster	Fruit fly	Diptera	A	WOLB0300	GCA_902639045	ERS3940224	CACQBX010000001-CACQBX010000119	yes	316	100	1191363	35.4	15186	85	63	95.5	92	0.03	175	0.018	2.688	CTTGTGCTTCATACGGGTAGTACAACTTACAAT	3669	Drosophila melanogaster	OK	0.08	1.85	0.07
SRR2033256	Drosophila melanogaster	Fruit fly	Diptera	A	WOLB0541	GCA_902642105	ERS3940465	CACQLN010000001-CACQLN010000159	yes	314	99.37	1184370	35.4	11149	54	32	86.2	55.9	0.003	175	0.014	2.071	CTTGTGCTTCATACGGGTAGTACAACTTACAAT	8544	Drosophila melanogaster	OK	0.09	0.47	0.09
SRR2033257	Drosophila melanogaster	Fruit fly	Diptera	A	WOLB0360	GCA_902639745	ERS3940284	CACQET010000001-CACQET010000117	yes	316	100	1194615	35.5	15089	102	76	95.9	92.5	0.023	175	0.02	2.915	CTTGTGCTTCATACGGGTAGTACAACTTACAAT	5751	Drosophila melanogaster	OK	0.1	1.21	0.09
SRR2033258	Drosophila melanogaster	Fruit fly	Diptera	A	WOLB0361	GCA_902639895	ERS3940285	CACQEN010000001-CACQEN010000116	yes	316	100	1191599	35.4	15089	74	53	95.3	91.7	0.023	175	0.018	2.658	CTTGTGCTTCATACGGGTAGTACAACTTACAAT	4138	Drosophila melanogaster	OK	0.07	1	0.07
SRR2033259	Drosophila melanogaster	Fruit fly	Diptera	A	WOLB0441	GCA_902641165	ERS3940365	CACQHK010000001-CACQHK010000124	yes	316	100	1197347	35.3	14530	39	27	89.1	59.6	0.003	175	0.009	1.354	CTTGTGCTTCATACGGGTAGTACAACTTACAAT	7791	Drosophila melanogaster	OK	0.13	1	0.12
SRR2033260	Drosophila melanogaster	Fruit fly	Diptera	A	WOLB0157	GCA_902637685	ERS3940081	CACPWI010000001-CACPWI010000116	yes	316	100	1200400	35.4	15432	47	33	87.5	56	0.003	175	0.011	1.682	CTTGTGCTTCATACGGGTAGTACAACTTACAAT	7221	Drosophila melanogaster	OK	0.16	0.64	0.1
SRR2033261	Drosophila melanogaster	Fruit fly	Diptera	A	WOLB0378	GCA_902640085	ERS3940302	CACQFM010000001-CACQFM010000118	yes	316	100	1193864	35.5	15088	42	27	85.6	56	0.003	175	0.008	1.221	CTTGTGCTTCATACGGGTAGTACAACTTACAAT	7963	Drosophila melanogaster	OK	0.19	1.1	0.16
SRR2033262	Drosophila melanogaster	Fruit fly	Diptera	A	WOLB0158	GCA_902637715	ERS3940082	CACPWR010000001-CACPWR010000115	yes	316	100	1205332	35.4	15432	58	41	86.7	56.8	0.003	175	0.014	1.996	CTTGTGCTTCATACGGGTAGTACAACTTACAAT	7960	Drosophila melanogaster	OK	0.19	0.49	0.1
SRR2033263	Drosophila melanogaster	Fruit fly	Diptera	A	WOLB0159	GCA_902637705	ERS3940083	CACPWQ010000001-CACPWQ010000120	yes	316	100	1194661	35.5	15432	157	94	96.3	93.1	0.046	175	0.028	4.232	CTTGTGCTTCATACGGGTAGTACAACTTACAAT	6347	Drosophila melanogaster	OK	0.09	1.54	0.09
SRR2033264	Drosophila melanogaster	Fruit fly	Diptera	A	WOLB0160	GCA_902637725	ERS3940084	CACPWP010000001-CACPWP010000115	yes	316	100	1203772	35.4	15432	43	30	85.7	56.9	0.003	175	0.012	1.741	CTTGTGCTTCATACGGGTAGTACAACTTACAAT	6221	Drosophila melanogaster	OK	0.17	0.55	0.09
SRR2033265	Drosophila melanogaster	Fruit fly	Diptera	A	WOLB0096	GCA_902637065	ERS3940020	CACPUN010000001-CACPUN010000115	yes	316	100	1186680	35.4	15433	167	105	96.5	93.7	0.047	175	0.029	4.402	CTTGTGCTTCATACGGGTAGTACAACTTACAAT	6941	Drosophila melanogaster	OK	0.09	1.32	0.09
SRR2033266	Drosophila melanogaster	Fruit fly	Diptera	A	WOLB1030	GCA_902647125	ERS3940954	CACREI010000001-CACREI010000121	no	316	100	1195616	35.5	15088	159	103	96.3	93.4	0.062	175	0.028	4.139	CTTGTGCTTCATACGGGTAGTACAACTTACAAT	3635	Drosophila melanogaster	OK	0.06	1.55	0.06
SRR2033267	Drosophila melanogaster	Fruit fly	Diptera	A	WOLB0301	GCA_902639145	ERS3940225	CACQCM010000001-CACQCM010000117	yes	316	100	1194866	35.5	15186	95	70	86.7	57.1	0.003	175	0.019	2.885	CTTGTGCTTCATACGGGTAGTACAACTTACAAT	8303	Drosophila melanogaster	OK	0.08	0.35	0.08
SRR2033268	Drosophila melanogaster	Fruit fly	Diptera	A	WOLB0161	GCA_902637745	ERS3940085	CACPWX010000001-CACPWX010000115	yes	316	100	1197217	35.4	15432	105	78	88.4	59.1	0.004	175	0.02	3.007	CTTGTGCTTCATACGGGTAGTACAACTTACAAT	7490	Drosophila melanogaster	OK	0.08	0.39	0.07
SRR2033269	Drosophila melanogaster	Fruit fly	Diptera	A	WOLB0407	GCA_902640725	ERS3940331	CACQGC010000001-CACQGC010000118	yes	316	100	1197164	35.5	15085	38	26	84.4	57.1	0.003	175	0.009	1.399	CTTGTGCTTCATACGGGTAGTACAACTTACAAT	6980	Drosophila melanogaster	OK	0.11	0.64	0.11
SRR203327	Drosophila melanogaster	Fruit fly	Diptera	A	WOLB0580	GCA_902642485	ERS3940504	CACQMT010000001-CACQMT010000126	yes	312	98.73	1181449	35.4	14215	20	9	80	50	0.002	175	0.006	0.88	CTTGTGCTTCATACGGGTAGTACAACTTACAAT	722	Drosophila melanogaster	OK	0.09	0.93	0.09
SRR2033270	Drosophila melanogaster	Fruit fly	Diptera	A	WOLB0302	GCA_902639165	ERS3940226	CACQCH010000001-CACQCH010000115	yes	316	100	1190993	35.4	15186	65	46	87.3	56.8	0.003	175	0.016	2.311	CTTGTGCTTCATACGGGTAGTACAACTTACAAT	7491	Drosophila melanogaster	OK	0.07	0.42	0.07
SRR2033271	Drosophila melanogaster	Fruit fly	Diptera	A	WOLB0303	GCA_902639105	ERS3940227	CACQBW010000001-CACQBW010000115	yes	316	100	1190163	35.4	15186	66	46	87.2	57.1	0.003	175	0.014	2.131	CTTGTGCTTCATACGGGTAGTACAACTTACAAT	10550	Drosophila melanogaster	OK	0.08	0.33	0.08
SRR2033272	Drosophila melanogaster	Fruit fly	Diptera	A	WOLB0162	GCA_902637735	ERS3940086	CACPWU010000001-CACPWU010000115	yes	316	100	1192553	35.4	15432	43	29	87.2	57.7	0.003	175	0.009	1.31	CTTGTGCTTCATACGGGTAGTACAACTTACAAT	9382	Drosophila melanogaster	OK	0.06	0.33	0.06
SRR2033273	Drosophila melanogaster	Fruit fly	Diptera	A	WOLB0163	GCA_902637755	ERS3940087	CACPWT010000001-CACPWT010000114	yes	316	100	1194849	35.4	15432	56	40	86.2	57.1	0.003	175	0.013	1.906	CTTGTGCTTCATACGGGTAGTACAACTTACAAT	7932	Drosophila melanogaster	OK	0.06	0.37	0.06
SRR2033274	Drosophila melanogaster	Fruit fly	Diptera	A	WOLB0304	GCA_902639155	ERS3940228	CACQCG010000001-CACQCG010000116	yes	316	100	1189955	35.3	15186	66	48	88.3	58.2	0.003	175	0.016	2.311	CTTGTGCTTCATACGGGTAGTACAACTTACAAT	7828	Drosophila melanogaster	OK	0.08	0.48	0.08
SRR2033275	Drosophila melanogaster	Fruit fly	Diptera	A	WOLB0164	GCA_902637795	ERS3940088	CACPWY010000001-CACPWY010000114	yes	316	100	1189147	35.4	15432	49	33	92	61.7	0.003	175	0.01	1.443	CTTGTGCTTCATACGGGTAGTACAACTTACAAT	9445	Drosophila melanogaster	OK	0.1	0.93	0.1
SRR2033276	Drosophila melanogaster	Fruit fly	Diptera	A	WOLB0305	GCA_902639225	ERS3940229	CACQCE010000001-CACQCE010000116	yes	316	100	1188514	35.4	15186	86	51	95.3	91.6	0.042	175	0.019	2.885	CTTGTGCTTCATACGGGTAGTACAACTTACAAT	5116	Drosophila melanogaster	OK	0.1	1.17	0.08
SRR2033277	Drosophila melanogaster	Fruit fly	Diptera	A	WOLB1031	GCA_902647145	ERS3940955	CACRFH010000001-CACRFH010000118	no	316	100	1190266	35.5	15088	305	197	97	94.6	0.088	175	0.031	4.728	CTTGTGCTTCATACGGGTAGTACAACTTACAAT	7341	Drosophila melanogaster	OK	0.09	1.46	0.09
SRR2033278	Drosophila melanogaster	Fruit fly	Diptera	A	WOLB0165	GCA_902638835	ERS3940089	CACQAY010000001-CACQAY010000114	yes	316	100	1185470	35.4	15432	71	53	88	55.8	0.002	175	0.017	2.507	CTTGTGCTTCATACGGGTAGTACAACTTACAAT	7264	Drosophila melanogaster	OK	0.1	0.49	0.09
SRR2033279	Drosophila melanogaster	Fruit fly	Diptera	A	WOLB0306	GCA_902639235	ERS3940230	CACQCL010000001-CACQCL010000115	yes	316	100	1192240	35.4	15186	49	34	85.2	57.1	0.003	175	0.014	2.071	CTTGTGCTTCATACGGGTAGTACAACTTACAAT	7664	Drosophila melanogaster	OK	0.07	0.41	0.07
SRR203328	Drosophila melanogaster	Fruit fly	Diptera	A	WOLB0622	GCA_902642865	ERS3940546	CACQOY010000001-CACQOY010000154	yes	310	98.1	1172127	35.3	11129	83	40	80.6	50	0.003	175	0.023	3.494	CTTGTGCTTCATACGGGTAGTACAACTTACAAT	1208	Drosophila melanogaster	OK	0.1	0.29	0.09
SRR2033280	Drosophila melanogaster	Fruit fly	Diptera	A	WOLB0408	GCA_902640685	ERS3940332	CACQFY010000001-CACQFY010000118	yes	316	100	1211850	35.4	15085	43	30	85.7	56.8	0.003	175	0.011	1.697	CTTGTGCTTCATACGGGTAGTACAACTTACAAT	6664	Drosophila melanogaster	OK	0.19	0.69	0.12
SRR2033281	Drosophila melanogaster	Fruit fly	Diptera	A	WOLB0166	GCA_902637785	ERS3940090	CACPWV010000001-CACPWV010000117	yes	316	100	1200151	35.5	15432	78	57	87.3	58	0.004	175	0.018	2.734	CTTGTGCTTCATACGGGTAGTACAACTTACAAT	6980	Drosophila melanogaster	OK	0.07	0.38	0.07
SRR2033282	Drosophila melanogaster	Fruit fly	Diptera	A	WOLB0362	GCA_902639775	ERS3940286	CACQEJ010000001-CACQEJ010000123	yes	316	100	1194644	35.5	15089	90	57	95.5	91.8	0.048	175	0.017	2.552	CTTGTGCTTCATACGGGTAGTACAACTTACAAT	4868	Drosophila melanogaster	OK	0.08	1.1	0.06
SRR2033283	Drosophila melanogaster	Fruit fly	Diptera	A	WOLB0307	GCA_902639195	ERS3940231	CACQCF010000001-CACQCF010000117	yes	316	100	1196075	35.5	15186	75	55	89.5	60	0.004	175	0.015	2.251	CTTGTGCTTCATACGGGTAGTACAACTTACAAT	8001	Drosophila melanogaster	OK	0.08	0.44	0.08
SRR2033284	Drosophila melanogaster	Fruit fly	Diptera	A	WOLB0308	GCA_902639175	ERS3940232	CACQCC010000001-CACQCC010000117	yes	316	100	1191997	35.4	15186	70	52	86.7	55.8	0.003	175	0.019	2.84	CTTGTGCTTCATACGGGTAGTACAACTTACAAT	6279	Drosophila melanogaster	OK	0.07	0.35	0.06
SRR2033285	Drosophila melanogaster	Fruit fly	Diptera	A	WOLB0167	GCA_902637775	ERS3940091	CACPWW010000001-CACPWW010000114	yes	316	100	1197912	35.5	15432	48	35	86.5	57.1	0.003	175	0.014	2.041	CTTGTGCTTCATACGGGTAGTACAACTTACAAT	6805	Drosophila melanogaster	OK	0.18	0.68	0.12
SRR2033286	Drosophila melanogaster	Fruit fly	Diptera	A	WOLB0309	GCA_902639185	ERS3940233	CACQCB010000001-CACQCB010000118	yes	316	100	1193139	35.5	15186	61	44	86.7	57	0.003	175	0.015	2.266	CTTGTGCTTCATACGGGTAGTACAACTTACAAT	8108	Drosophila melanogaster	OK	0.09	0.45	0.08
SRR2033287	Drosophila melanogaster	Fruit fly	Diptera	A	WOLB0409	GCA_902640765	ERS3940333	CACQGA010000001-CACQGA010000114	yes	316	100	1187312	35.5	15085	62	45	83.7	53.8	0.002	175	0.017	2.447	CTTGTGCTTCATACGGGTAGTACAACTTACAAT	7010	Drosophila melanogaster	OK	0.09	0.39	0.09
SRR2033288	Drosophila melanogaster	Fruit fly	Diptera	A	WOLB0168	GCA_902637765	ERS3940092	CACPWS010000001-CACPWS010000116	yes	316	100	1194924	35.5	15432	44	29	82.7	54.5	0.002	175	0.019	2.9	CTTGTGCTTCATACGGGTAGTACAACTTACAAT	3788	Drosophila melanogaster	OK	0.08	0.5	0.08
SRR2033289	Drosophila melanogaster	Fruit fly	Diptera	A	WOLB0310	GCA_902639215	ERS3940234	CACQCA010000001-CACQCA010000119	yes	316	100	1196397	35.4	15186	35	23	84.6	56.4	0.003	175	0.015	2.221	CTTGTGCTTCATACGGGTAGTACAACTTACAAT	5689	Drosophila melanogaster	OK	0.08	0.58	0.08
SRR2033290	Drosophila melanogaster	Fruit fly	Diptera	A	WOLB1028	GCA_902647065	ERS3940952	CACREF010000001-CACREF010000122	no	316	100	1196193	35.6	15089	214	129	96.6	93.8	0.087	175	0.05	7.595	CTTGTGCTTCATACGGGTAGTACAACTTACAAT	2827	Drosophila melanogaster	OK	0.08	1.67	0.07
SRR2033291	Drosophila melanogaster	Fruit fly	Diptera	A	WOLB0559	GCA_902642305	ERS3940483	CACQMG010000001-CACQMG010000126	yes	313	99.05	1186578	35.5	13613	38	22	93	87.8	0.025	175	0.013	1.861	CTTGTGCTTCATACGGGTAGTACAACTTACAAT	2912	Drosophila melanogaster	OK	0.05	0.7	0.03
SRR2033292	Drosophila melanogaster	Fruit fly	Diptera	A	WOLB0437	GCA_902641095	ERS3940361	CACQHS010000001-CACQHS010000117	yes	316	100	1189340	35.5	14738	81	53	95.3	91.9	0.032	175	0.015	2.176	CTTGTGCTTCATACGGGTAGTACAACTTACAAT	5574	Drosophila melanogaster	OK	0.06	0.9	0.05
SRR2033293	Drosophila melanogaster	Fruit fly	Diptera	A	WOLB0311	GCA_902639205	ERS3940235	CACQCD010000001-CACQCD010000116	yes	316	100	1210124	35.4	15186	63	42	84.5	57.1	0.004	175	0.023	3.494	CTTGTGCTTCATACGGGTAGTACAACTTACAAT	5889	Drosophila melanogaster	OK	0.17	0.43	0.08
SRR2033294	Drosophila melanogaster	Fruit fly	Diptera	A	WOLB0312	GCA_902639245	ERS3940236	CACQCN010000001-CACQCN010000115	yes	316	100	1189575	35.5	15186	48	32	84	54.8	0.002	175	0.019	2.824	CTTGTGCTTCATACGGGTAGTACAACTTACAAT	5203	Drosophila melanogaster	OK	0.1	0.56	0.1
SRR2033295	Drosophila melanogaster	Fruit fly	Diptera	A	WOLB0313	GCA_902639275	ERS3940237	CACQCX010000001-CACQCX010000116	yes	316	100	1190428	35.5	15186	94	70	86.5	55.8	0.002	175	0.023	3.448	CTTGTGCTTCATACGGGTAGTACAACTTACAAT	6903	Drosophila melanogaster	OK	0.06	0.26	0.05
SRR2033296	Drosophila melanogaster	Fruit fly	Diptera	A	WOLB0314	GCA_902639255	ERS3940238	CACQDA010000001-CACQDA010000117	yes	316	100	1194593	35.4	15186	36	23	82.1	55.6	0.002	175	0.015	2.296	CTTGTGCTTCATACGGGTAGTACAACTTACAAT	3912	Drosophila melanogaster	OK	0.18	0.75	0.1
SRR2033297	Drosophila melanogaster	Fruit fly	Diptera	A	WOLB0089	GCA_902637125	ERS3940013	CACPUI010000001-CACPUI010000117	yes	316	100	1213303	35.4	16420	53	38	87.3	58.2	0.003	175	0.016	2.386	CTTGTGCTTCATACGGGTAGTACAACTTACAAT	4856	Drosophila melanogaster	OK	0.18	0.64	0.13
SRR2033298	Drosophila melanogaster	Fruit fly	Diptera	A	WOLB0169	GCA_902637805	ERS3940093	CACPWZ010000001-CACPWZ010000117	yes	316	100	1192938	35.4	15432	64	45	88.4	57.9	0.003	175	0.018	2.718	CTTGTGCTTCATACGGGTAGTACAACTTACAAT	6506	Drosophila melanogaster	OK	0.1	0.43	0.1
SRR2033299	Drosophila melanogaster	Fruit fly	Diptera	A	WOLB0352	GCA_902639665	ERS3940276	CACQEB010000001-CACQEB010000115	yes	316	100	1191067	35.5	15180	43	29	88.9	57.1	0.003	175	0.012	1.756	CTTGTGCTTCATACGGGTAGTACAACTTACAAT	6549	Drosophila melanogaster	OK	0.06	0.39	0.05
SRR2033300	Drosophila melanogaster	Fruit fly	Diptera	A	WOLB0315	GCA_902639265	ERS3940239	CACQCZ010000001-CACQCZ010000120	yes	316	100	1202699	35.5	15186	62	45	85.9	57.1	0.003	175	0.019	2.9	CTTGTGCTTCATACGGGTAGTACAACTTACAAT	6354	Drosophila melanogaster	OK	0.07	0.4	0.07
SRR2033301	Drosophila melanogaster	Fruit fly	Diptera	A	WOLB0316	GCA_902639285	ERS3940240	CACQCY010000001-CACQCY010000116	yes	316	100	1190196	35.5	15186	36	24	85.5	56.6	0.002	175	0.015	2.191	CTTGTGCTTCATACGGGTAGTACAACTTACAAT	4696	Drosophila melanogaster	OK	0.07	0.55	0.07
SRR2033302	Drosophila melanogaster	Fruit fly	Diptera	A	WOLB0410	GCA_902640715	ERS3940334	CACQGK010000001-CACQGK010000119	yes	316	100	1195598	35.5	15085	44	31	85.2	55.8	0.003	175	0.014	1.996	CTTGTGCTTCATACGGGTAGTACAACTTACAAT	4774	Drosophila melanogaster	OK	0.08	0.4	0.08
SRR2033303	Drosophila melanogaster	Fruit fly	Diptera	A	WOLB0448	GCA_902641175	ERS3940372	CACQHQ010000001-CACQHQ010000117	yes	316	100	1185310	35.5	14529	29	18	81.8	54.2	0.002	175	0.016	2.401	CTTGTGCTTCATACGGGTAGTACAACTTACAAT	4138	Drosophila melanogaster	OK	0.07	0.52	0.07
SRR2033304	Drosophila melanogaster	Fruit fly	Diptera	A	WOLB0170	GCA_902637885	ERS3940094	CACPXH010000001-CACPXH010000114	yes	316	100	1187926	35.5	15432	24	15	82.1	54.5	0.002	175	0.013	1.891	CTTGTGCTTCATACGGGTAGTACAACTTACAAT	5341	Drosophila melanogaster	OK	0.08	1.06	0.08
SRR2033305	Drosophila melanogaster	Fruit fly	Diptera	A	WOLB0411	GCA_902640675	ERS3940335	CACQGJ010000001-CACQGJ010000116	yes	316	100	1187996	35.4	15085	32	20	83.6	55.2	0.002	175	0.017	2.492	CTTGTGCTTCATACGGGTAGTACAACTTACAAT	4094	Drosophila melanogaster	OK	0.1	0.88	0.1
SRR2033306	Drosophila melanogaster	Fruit fly	Diptera	A	WOLB1026	GCA_902647095	ERS3940950	CACREG010000001-CACREG010000118	no	316	100	1188389	35.4	15186	95	64	95.6	92.5	0.053	175	0.018	2.734	CTTGTGCTTCATACGGGTAGTACAACTTACAAT	5730	Drosophila melanogaster	OK	0.09	1.37	0.07
SRR2033308	Drosophila melanogaster	Fruit fly	Diptera	A	WOLB0317	GCA_902639335	ERS3940241	CACQCT010000001-CACQCT010000116	yes	316	100	1197532	35.5	15186	40	28	87.2	57.6	0.003	175	0.011	1.682	CTTGTGCTTCATACGGGTAGTACAACTTACAAT	4990	Drosophila melanogaster	OK	0.16	0.64	0.1
SRR2033309	Drosophila melanogaster	Fruit fly	Diptera	A	WOLB0171	GCA_902637825	ERS3940095	CACPXE010000001-CACPXE010000114	yes	316	100	1188273	35.4	15432	54	39	85.1	56.2	0.002	175	0.018	2.703	CTTGTGCTTCATACGGGTAGTACAACTTACAAT	5188	Drosophila melanogaster	OK	0.07	0.38	0.07
SRR203331	Drosophila melanogaster	Fruit fly	Diptera	A	WOLB0658	GCA_902643115	ERS3940582	CACQPR010000001-CACQPR010000174	yes	295	93.35	1170085	35.2	9436	91	45	80.2	50	0.004	175	0.027	4.016	CTTGTGCTTCATACGGGTAGTACAACTTACAAT	1867	Drosophila melanogaster	OK	0.1	0.27	0.1
SRR2033310	Drosophila melanogaster	Fruit fly	Diptera	A	WOLB0172	GCA_902637835	ERS3940096	CACPXK010000001-CACPXK010000113	yes	316	100	1195970	35.5	15432	55	40	85.7	56.6	0.002	175	0.018	2.673	CTTGTGCTTCATACGGGTAGTACAACTTACAAT	6216	Drosophila melanogaster	OK	0.18	0.5	0.1
SRR2033311	Drosophila melanogaster	Fruit fly	Diptera	A	WOLB0318	GCA_902639315	ERS3940242	CACQCO010000001-CACQCO010000114	yes	316	100	1191474	35.4	15186	41	29	83.6	55.6	0.002	175	0.014	2.146	CTTGTGCTTCATACGGGTAGTACAACTTACAAT	4524	Drosophila melanogaster	OK	0.07	0.51	0.07
SRR2033312	Drosophila melanogaster	Fruit fly	Diptera	A	WOLB0319	GCA_902639375	ERS3940243	CACQCP010000001-CACQCP010000119	yes	316	100	1194156	35.5	15186	33	23	84	55.9	0.002	175	0.014	1.996	CTTGTGCTTCATACGGGTAGTACAACTTACAAT	4702	Drosophila melanogaster	OK	0.06	0.33	0.06
SRR2033313	Drosophila melanogaster	Fruit fly	Diptera	A	WOLB1023	GCA_902647055	ERS3940947	CACREN010000001-CACREN010000117	no	316	100	1191191	35.5	15189	109	70	95.8	92.6	0.054	175	0.022	3.235	CTTGTGCTTCATACGGGTAGTACAACTTACAAT	4798	Drosophila melanogaster	OK	0.09	1.41	0.08
SRR2033314	Drosophila melanogaster	Fruit fly	Diptera	A	WOLB0173	GCA_902637815	ERS3940097	CACPXD010000001-CACPXD010000115	yes	316	100	1189425	35.5	15432	48	34	92	60.4	0.004	175	0.015	2.191	CTTGTGCTTCATACGGGTAGTACAACTTACAAT	5259	Drosophila melanogaster	OK	0.09	1.23	0.09
SRR2033315	Drosophila melanogaster	Fruit fly	Diptera	A	WOLB0174	GCA_902637855	ERS3940098	CACPXF010000001-CACPXF010000117	yes	316	100	1188644	35.4	15432	31	20	90.5	60	0.003	175	0.013	1.891	CTTGTGCTTCATACGGGTAGTACAACTTACAAT	4037	Drosophila melanogaster	OK	0.08	0.99	0.08
SRR2033316	Drosophila melanogaster	Fruit fly	Diptera	A	WOLB0320	GCA_902639345	ERS3940244	CACQCS010000001-CACQCS010000119	yes	316	100	1193228	35.4	15186	73	48	91.8	60	0.004	175	0.017	2.447	CTTGTGCTTCATACGGGTAGTACAACTTACAAT	8473	Drosophila melanogaster	OK	0.09	0.65	0.09
SRR2033317	Drosophila melanogaster	Fruit fly	Diptera	A	WOLB0379	GCA_902639975	ERS3940303	CACQFI010000001-CACQFI010000123	yes	316	100	1206379	35.5	15088	26	16	86.1	60	0.003	175	0.01	1.443	CTTGTGCTTCATACGGGTAGTACAACTTACAAT	6444	Drosophila melanogaster	OK	0.17	1.67	0.11
SRR2033318	Drosophila melanogaster	Fruit fly	Diptera	A	WOLB0175	GCA_902637865	ERS3940099	CACPXA010000001-CACPXA010000114	yes	316	100	1190267	35.4	15432	48	34	86.1	56.4	0.003	175	0.014	2.131	CTTGTGCTTCATACGGGTAGTACAACTTACAAT	5361	Drosophila melanogaster	OK	0.08	0.5	0.08
SRR2033319	Drosophila melanogaster	Fruit fly	Diptera	A	WOLB0176	GCA_902637905	ERS3940100	CACPXG010000001-CACPXG010000116	yes	316	100	1194067	35.4	15432	52	37	85.9	57.1	0.003	175	0.015	2.296	CTTGTGCTTCATACGGGTAGTACAACTTACAAT	6353	Drosophila melanogaster	OK	0.07	0.37	0.07
SRR2033320	Drosophila melanogaster	Fruit fly	Diptera	A	WOLB0177	GCA_902637875	ERS3940101	CACPXJ010000001-CACPXJ010000114	yes	316	100	1186768	35.5	15432	66	47	83.3	54.2	0.002	175	0.025	3.709	CTTGTGCTTCATACGGGTAGTACAACTTACAAT	4044	Drosophila melanogaster	OK	0.09	0.41	0.09
SRR2033321	Drosophila melanogaster	Fruit fly	Diptera	A	WOLB0353	GCA_902639635	ERS3940277	CACQEC010000001-CACQEC010000116	yes	316	100	1194986	35.4	15180	46	32	91.5	60.3	0.003	175	0.012	1.756	CTTGTGCTTCATACGGGTAGTACAACTTACAAT	5670	Drosophila melanogaster	OK	0.09	0.99	0.09
SRR2033322	Drosophila melanogaster	Fruit fly	Diptera	A	WOLB0321	GCA_902639355	ERS3940245	CACQCU010000001-CACQCU010000118	yes	316	100	1203416	35.6	15186	49	35	84.7	56.6	0.003	175	0.013	1.861	CTTGTGCTTCATACGGGTAGTACAACTTACAAT	8310	Drosophila melanogaster	OK	0.17	0.5	0.1
SRR2033323	Drosophila melanogaster	Fruit fly	Diptera	A	WOLB0412	GCA_902640665	ERS3940336	CACQGE010000001-CACQGE010000116	yes	316	100	1203477	35.4	15085	37	25	85.4	56.7	0.003	175	0.011	1.652	CTTGTGCTTCATACGGGTAGTACAACTTACAAT	7490	Drosophila melanogaster	OK	0.2	0.67	0.1
SRR2033324	Drosophila melanogaster	Fruit fly	Diptera	A	WOLB0513	GCA_902641875	ERS3940437	CACQKF010000001-CACQKF010000129	yes	314	99.37	1186987	35.4	14179	57	40	90.6	59.6	0.003	175	0.016	2.311	CTTGTGCTTCATACGGGTAGTACAACTTACAAT	6715	Drosophila melanogaster	OK	0.08	0.54	0.08
SRR2033325	Drosophila melanogaster	Fruit fly	Diptera	A	WOLB0178	GCA_902637915	ERS3940102	CACPXC010000001-CACPXC010000115	yes	316	100	1187496	35.4	15432	39	28	83.5	54.7	0.002	175	0.015	2.161	CTTGTGCTTCATACGGGTAGTACAACTTACAAT	4191	Drosophila melanogaster	OK	0.09	0.53	0.09
SRR2033326	Drosophila melanogaster	Fruit fly	Diptera	A	WOLB1034	GCA_902647185	ERS3940958	CACRFI010000001-CACRFI010000126	no	316	100	1187197	35.6	15042	271	179	96.7	93.9	0.159	175	0.032	4.79	CTTGTGCTTCATACGGGTAGTACAACTTACAAT	4942	Drosophila melanogaster	OK	0.18	2.26	0.11
SRR2033327	Drosophila melanogaster	Fruit fly	Diptera	A	WOLB0179	GCA_902637925	ERS3940103	CACPXL010000001-CACPXL010000113	yes	316	100	1191537	35.5	15432	36	25	88.8	58	0.003	175	0.011	1.592	CTTGTGCTTCATACGGGTAGTACAACTTACAAT	5314	Drosophila melanogaster	OK	0.06	0.64	0.06
SRR2033328	Drosophila melanogaster	Fruit fly	Diptera	A	WOLB0322	GCA_902639325	ERS3940246	CACQCV010000001-CACQCV010000114	yes	316	100	1187646	35.5	15186	51	36	85.7	54.7	0.002	175	0.017	2.552	CTTGTGCTTCATACGGGTAGTACAACTTACAAT	6733	Drosophila melanogaster	OK	0.08	0.46	0.08
SRR2033329	Drosophila melanogaster	Fruit fly	Diptera	A	WOLB0180	GCA_902637845	ERS3940104	CACPXB010000001-CACPXB010000114	yes	316	100	1195894	35.4	15432	144	108	89.4	57.5	0.003	175	0.028	4.247	CTTGTGCTTCATACGGGTAGTACAACTTACAAT	8598	Drosophila melanogaster	OK	0.19	0.54	0.11
SRR2033330	Drosophila melanogaster	Fruit fly	Diptera	A	WOLB0323	GCA_902639365	ERS3940247	CACQCQ010000001-CACQCQ010000115	yes	316	100	1190058	35.4	15186	99	75	95.4	90.9	0.027	175	0.028	4.139	CTTGTGCTTCATACGGGTAGTACAACTTACAAT	6717	Drosophila melanogaster	OK	0.07	1.12	0.06
SRR2033331	Drosophila melanogaster	Fruit fly	Diptera	A	WOLB0181	GCA_902637895	ERS3940105	CACPXI010000001-CACPXI010000115	yes	316	100	1187177	35.4	15432	55	39	94	88	0.017	175	0.014	2.011	CTTGTGCTTCATACGGGTAGTACAACTTACAAT	8905	Drosophila melanogaster	OK	0.07	1.13	0.06
SRR2033332	Drosophila melanogaster	Fruit fly	Diptera	A	WOLB0324	GCA_902639305	ERS3940248	CACQCW010000001-CACQCW010000115	yes	316	100	1189033	35.4	15186	72	52	94.8	89.2	0.022	175	0.016	2.432	CTTGTGCTTCATACGGGTAGTACAACTTACAAT	6958	Drosophila melanogaster	OK	0.08	2.1	0.07
SRR203334	Drosophila melanogaster	Fruit fly	Diptera	A	WOLB0617	GCA_902642885	ERS3940541	CACQOX010000001-CACQOX010000142	yes	310	98.1	1183472	35.4	13462	47	23	80	50	0.002	175	0.017	2.507	CTTGTGCTTCATACGGGTAGTACAACTTACAAT	1279	Drosophila melanogaster	OK	0.09	0.44	0.08
SRR203461	Drosophila melanogaster	Fruit fly	Diptera	A	WOLB0493	GCA_902641565	ERS3940417	CACQJQ010000001-CACQJQ010000132	yes	315	99.68	1189522	35.4	14137	36	19	82.8	50	0.003	175	0.009	1.295	CTTGTGCTTCATACGGGTAGTACAACTTACAAT	845	Drosophila melanogaster	OK	0.08	0.73	0.08
SRR203462	Drosophila melanogaster	Fruit fly	Diptera	A	WOLB0490	GCA_902641545	ERS3940414	CACQJD010000001-CACQJD010000131	yes	315	99.68	1189395	35.4	14179	28	15	81.9	50	0.002	175	0.007	0.998	CTTGTGCTTCATACGGGTAGTACAACTTACAAT	1661	Drosophila melanogaster	OK	0.08	0.52	0.06
SRR203468	Drosophila melanogaster	Fruit fly	Diptera	A	WOLB0583	GCA_902642455	ERS3940507	CACQNB010000001-CACQNB010000137	yes	312	98.73	1173485	35.4	13508	16	7	80	50	0.002	175	0.005	0.674	CTTGTGCTTCATACGGGTAGTACAACTTACAAT	1391	Drosophila melanogaster	OK	0.07	1.1	0.07
SRR203472	Drosophila melanogaster	Fruit fly	Diptera	A	WOLB0666	GCA_902643345	ERS3940590	CACQQE010000001-CACQQE010000236	yes	285	90.19	1150632	35.3	7374	131	63	79.4	45.8	0.004	175	0.035	5.305	CTTGTGCTTCATACGGGTAGTACAACTTACAAT	2122	Drosophila melanogaster	OK	0.12	0.39	0.12
SRR203474	Drosophila melanogaster	Fruit fly	Diptera	A	WOLB0601	GCA_902642685	ERS3940525	CACQNZ010000001-CACQNZ010000153	yes	312	98.73	1176960	35.3	11619	18	7	80	50	0.002	175	0.005	0.718	CTTGTGCTTCATACGGGTAGTACAACTTACAAT	455	Drosophila melanogaster	OK	0.09	0.36	0.08
SRR203475	Drosophila melanogaster	Fruit fly	Diptera	A	WOLB0579	GCA_902642465	ERS3940503	CACQMX010000001-CACQMX010000130	yes	312	98.73	1177192	35.4	14242	22	10	79.6	50	0.002	175	0.006	0.925	CTTGTGCTTCATACGGGTAGTACAACTTACAAT	1657	Drosophila melanogaster	OK	0.1	0.73	0.09
SRR203476	Drosophila melanogaster	Fruit fly	Diptera	A	WOLB0647	GCA_902643285	ERS3940571	CACQPU010000001-CACQPU010000174	yes	302	95.57	1180473	35.3	9644	58	28	79.6	50	0.003	175	0.016	2.432	CTTGTGCTTCATACGGGTAGTACAACTTACAAT	855	Drosophila melanogaster	OK	0.07	0.4	0.07
SRR203497	Drosophila melanogaster	Fruit fly	Diptera	A	WOLB0575	GCA_902642395	ERS3940499	CACQMQ010000001-CACQMQ010000158	yes	313	99.05	1184920	35.3	12066	37	16	81.8	50	0.003	175	0.011	1.622	CTTGTGCTTCATACGGGTAGTACAACTTACAAT	1210	Drosophila melanogaster	OK	0.12	0.59	0.11
SRR203499	Drosophila melanogaster	Fruit fly	Diptera	A	WOLB0657	GCA_902643205	ERS3940581	CACQPQ010000001-CACQPQ010000232	yes	296	93.67	1168147	35.3	7353	84	37	82.9	50	0.004	175	0.024	3.51	CTTGTGCTTCATACGGGTAGTACAACTTACAAT	2347	Drosophila melanogaster	OK	0.1	0.5	0.09
SRR203502	Drosophila melanogaster	Fruit fly	Diptera	A	WOLB0638	GCA_902643045	ERS3940562	CACQPI010000001-CACQPI010000154	yes	306	96.84	1186931	35.6	11129	27	11	82.7	50	0.003	175	0.009	1.369	CTTGTGCTTCATACGGGTAGTACAACTTACAAT	2409	Drosophila melanogaster	OK	0.09	0.45	0.07
SRR203503	Drosophila melanogaster	Fruit fly	Diptera	A	WOLB0632	GCA_902642965	ERS3940556	CACQOJ010000001-CACQOJ010000147	yes	308	97.47	1173290	35.3	12330	19	8	83.3	53.8	0.003	175	0.006	0.88	CTTGTGCTTCATACGGGTAGTACAACTTACAAT	2454	Drosophila melanogaster	OK	0.08	0.38	0.07
SRR203504	Drosophila melanogaster	Fruit fly	Diptera	A	WOLB0660	GCA_902643165	ERS3940584	CACQPN010000001-CACQPN010000217	yes	294	93.04	1165761	35.3	7813	54	22	85.7	50	0.004	175	0.017	2.522	CTTGTGCTTCATACGGGTAGTACAACTTACAAT	2319	Drosophila melanogaster	OK	0.09	0.44	0.08
SRR203505	Drosophila melanogaster	Fruit fly	Diptera	A	WOLB0650	GCA_902643265	ERS3940574	CACQPT010000001-CACQPT010000212	yes	301	95.25	1158242	35.3	8225	85	39	88.3	50	0.005	175	0.025	3.663	CTTGTGCTTCATACGGGTAGTACAACTTACAAT	2281	Drosophila melanogaster	OK	0.09	0.24	0.08
SRR203506	Drosophila melanogaster	Fruit fly	Diptera	A	WOLB0529	GCA_902641965	ERS3940453	CACQKW010000001-CACQKW010000137	yes	314	99.37	1184898	35.5	13462	21	9	80	50	0.002	175	0.006	0.91	CTTGTGCTTCATACGGGTAGTACAACTTACAAT	1327	Drosophila melanogaster	OK	0.08	0.53	0.06
SRR203507	Drosophila melanogaster	Fruit fly	Diptera	A	WOLB0568	GCA_902642255	ERS3940492	CACQMB010000001-CACQMB010000144	yes	313	99.05	1182159	35.4	12993	20	9	80	50	0.002	175	0.006	0.836	CTTGTGCTTCATACGGGTAGTACAACTTACAAT	1451	Drosophila melanogaster	OK	0.07	0.38	0.05
SRR203508	Drosophila melanogaster	Fruit fly	Diptera	A	WOLB0514	GCA_902641925	ERS3940438	CACQKL010000001-CACQKL010000126	yes	314	99.37	1183191	35.3	14179	41	19	81.8	50	0.002	175	0.011	1.622	CTTGTGCTTCATACGGGTAGTACAACTTACAAT	273	Drosophila melanogaster	OK	0.06	0.54	0.05
SRR2036958	Drosophila simulans	Fruit fly	Diptera	A	WOLB1062	GCA_902647435	ERS3940986	CACRGC010000001-CACRGC010000615	no	298	94.3	2322778	34.7	7355	19	7	71.4	53.3	0.015	163	0.024	3.283	CTTGTGCTTCATACGGGTAGTACAACTTACAAT	1175	Drosophila melanogaster	OK Mel=Sim	1.02	5.84	0.44
SRR204008	Drosophila melanogaster	Fruit fly	Diptera	A	WOLB0605	GCA_902642725	ERS3940529	CACQOD010000001-CACQOD010000161	yes	312	98.73	1184948	35.4	11086	56	26	78.8	50	0.003	175	0.015	2.176	CTTGTGCTTCATACGGGTAGTACAACTTACAAT	1026	Drosophila melanogaster	OK	0.07	0.42	0.07
SRR2042503	Diachasma alloeum	Wasp	Hymenoptera	A	WOLB1001	GCA_902646845	ERS3940925	CACREA010000001-CACREA010000120	yes	316	100	1254800	35.4	15195	272	232	95.9	64.7	0.006	400	0.017	5.73	TCTGTGTGCCACGCTGTCGGTTCACCGCTCGCG	825	Oxyscelio (parasitic wasp); Trissoscelio; Neoscelio; Sparasion cullaris; Zelandonota; Trissoscelio	OK (at order level)	0.11	0.58	0.11
SRR2042775	Diachasma alloeum	Wasp	Hymenoptera	A	WOLB1003	GCA_902646885	ERS3940927	CACRDU010000001-CACRDU010000286	yes	287	90.82	1203996	35.2	4877	74	41	92.5	79.2	0.026	400	0.006	1.877	TCTGTGTGCCACGCTGTCGGTTCACCGCTCGCG	311	Oxyscelio (parasitic wasp); Trissoscelio; Neoscelio; Sparasion cullaris; Zelandonota; Trissoscelio	OK (at order level)	0.11	0.64	0.07
SRR2043489	Diachasma alloeum	Wasp	Hymenoptera	A	WOLB1004	GCA_902646925	ERS3940928	CACRDW010000001-CACRDW010000288	yes	284	89.87	1218656	35.3	5255	99	56	92.8	81.7	0.029	400	0.008	2.688	TCTGTGTGCCACGCTGTCGGTTCACCGCTCGCG	508	Oxyscelio (parasitic wasp); Trissoscelio; Neoscelio; Sparasion cullaris; Zelandonota; Trissoscelio	OK (at order level)	0.12	0.82	0.07
SRR2043491	Diachasma alloeum	Wasp	Hymenoptera	A	WOLB1162	GCA_902648475	ERS3941086	CACRJV010000001-CACRJV010000180	no	306	96.84	1305769	35.3	10573	379	285	97.3	95.6	0.058	400	0.016	5.523	TCTGTGTGCCACGCTGTCGGTTCACCGCTCGCG	758	Oxyscelio (parasitic wasp); Trissoscelio; Neoscelio; Sparasion cullaris; Zelandonota; Trissoscelio	OK (at order level)	0.19	0.67	0.17
SRR2043616	Diachasma alloeum	Wasp	Hymenoptera	A	WOLB1164	GCA_902648485	ERS3941088	CACRJZ010000001-CACRJZ010000391	no	176	55.7	760708	35.5	1992	150	63	91.8	75.9	0.051	400	0.009	3.197	TCTGTGTGCCACGCTGTCGGTTCACCGCTCGCG	1069	Oxyscelio (parasitic wasp); Trissoscelio; Neoscelio; Sparasion cullaris; Zelandonota; Trissoscelio	OK (at order level)	0.16	0.43	0.08
SRR2043618	Diachasma alloeum	Wasp	Hymenoptera	A	WOLB1163	GCA_902648495	ERS3941087	CACRJW010000001-CACRJW010000415	no	190	60.13	810089	35.5	2039	163	69	91.8	75.7	0.051	400	0.01	3.265	TCTGTGTGCCACGCTGTCGGTTCACCGCTCGCG	1128	Oxyscelio (parasitic wasp); Trissoscelio; Neoscelio; Sparasion cullaris; Zelandonota; Trissoscelio	OK (at order level)	0.15	0.29	0.05
SRR2046752	Diachasma alloeum	Wasp	Hymenoptera	A	WOLB1002	GCA_902646875	ERS3940926	CACRDS010000001-CACRDS010000145	yes	313	99.05	1277989	35.2	14341	466	396	91.3	58.4	0.004	400	0.02	6.907	TCTGTGTGCCACGCTGTCGGTTCACCGCTCGCG	1757	Oxyscelio (parasitic wasp); Trissoscelio; Neoscelio; Sparasion cullaris; Zelandonota; Trissoscelio	OK (at order level)	0.1	0.61	0.09
SRR210784	Drosophila melanogaster	Fruit fly	Diptera	A	WOLB0644	GCA_902643105	ERS3940568	CACQPD010000001-CACQPD010000174	yes	304	96.2	1153022	35.3	10445	31	13	81.2	50	0.003	175	0.01	1.533	CTTGTGCTTCATACGGGTAGTACAACTTACAAT	2911	Drosophila melanogaster	OK	0.12	0.72	0.12
SRR210786	Drosophila melanogaster	Fruit fly	Diptera	A	WOLB0515	GCA_902641795	ERS3940439	CACQKH010000001-CACQKH010000130	yes	314	99.37	1179177	35.4	14179	22	9	81	50.1	0.002	175	0.007	1.043	CTTGTGCTTCATACGGGTAGTACAACTTACAAT	1499	Drosophila melanogaster	OK	0.06	0.84	0.06
SRR210789	Drosophila melanogaster	Fruit fly	Diptera	A	WOLB0674	GCA_902643295	ERS3940598	CACQQG010000001-CACQQG010000233	yes	275	87.03	1135026	35.2	6708	92	35	80	47.4	0.005	175	0.029	4.309	CTTGTGCTTCATACGGGTAGTACAACTTACAAT	869	Drosophila melanogaster	OK	0.18	0.37	0.09
SRR210792	Drosophila melanogaster	Fruit fly	Diptera	A	WOLB0566	GCA_902642265	ERS3940490	CACQMF010000001-CACQMF010000141	yes	313	99.05	1177054	35.7	13462	21	8	80	50	0.002	175	0.008	1.146	CTTGTGCTTCATACGGGTAGTACAACTTACAAT	729	Drosophila melanogaster	OK	0.12	0.73	0.11
SRR2126857	Drosophila ananassae	Fruit fly	Diptera	A	WOLB0074	GCA_902646215	ERS3939998	CACRCA010000001-CACRCA010000412	yes	265	83.86	1254192	35.3	3813	77	35	91.4	57.4	0.025	200	0.045	7.927	CTTGTGCTTCATACGGGTAGTACAACATACAAT	2646	Scaptodrosophila lebanonensis	OK manually verified by COI	0.3	0.54	0.16
SRR2126916	Drosophila ananassae	Fruit fly	Diptera	A	WOLB0071	GCA_902646195	ERS3939995	CACRCE010000001-CACRCE010000400	yes	268	84.81	1226136	35.2	3759	92	43	90.9	55.6	0.02	200	0.049	8.532	CTTGTGCTTCATACGGGTAGTACAACATACAAT	1302	Scaptodrosophila lebanonensis	OK manually verified by COI	0.25	0.7	0.19
SRR2127151	Drosophila ananassae	Fruit fly	Diptera	A	WOLB0073	GCA_902646235	ERS3939997	CACRBH010000001-CACRBH010000389	yes	266	84.18	1233068	35.3	4095	68	32	90.5	56.7	0.02	200	0.044	7.744	CTTGTGCTTCATACGGGTAGTACAACATACAAT	1979	Scaptodrosophila lebanonensis	OK manually verified by COI	0.25	0.55	0.13
SRR2127152	Drosophila ananassae	Fruit fly	Diptera	A	WOLB0070	GCA_902646085	ERS3939994	CACRBB010000001-CACRBB010000395	yes	268	84.81	1248900	35.3	3932	93	43	90.9	55.8	0.02	200	0.048	8.495	CTTGTGCTTCATACGGGTAGTACAACATACAAT	2552	Scaptodrosophila lebanonensis	OK manually verified by COI	0.52	0.63	0.2
SRR2127153	Drosophila ananassae	Fruit fly	Diptera	A	WOLB0075	GCA_902646075	ERS3939999	CACRBF010000001-CACRBF010000371	yes	260	82.28	1203967	35.3	4270	58	24	88.9	54.5	0.016	200	0.045	7.762	CTTGTGCTTCATACGGGTAGTACAACATACAAT	1766	Scaptodrosophila lebanonensis	OK manually verified by COI	0.32	0.97	0.21
SRR2127154	Drosophila ananassae	Fruit fly	Diptera	A	WOLB0068	GCA_902646105	ERS3939992	CACRBE010000001-CACRBE010000394	yes	270	85.44	1231155	35.2	3820	57	26	89.1	55	0.017	200	0.044	7.671	CTTGTGCTTCATACGGGTAGTACAACATACAAT	1020	Scaptodrosophila lebanonensis	OK manually verified by COI	0.36	0.57	0.18
SRR2127155	Drosophila ananassae	Fruit fly	Diptera	A	WOLB0076	GCA_902646135	ERS3940000	CACRBK010000001-CACRBK010000405	yes	219	69.3	1038283	35.3	3254	179	60	95.2	61.5	0.035	200	0.039	6.836	CTTGTGCTTCATACGGGTAGTACAACATACAAT	2903	Scaptodrosophila lebanonensis	OK manually verified by COI	0.47	0.9	0.28
SRR2127156	Drosophila ananassae	Fruit fly	Diptera	A	WOLB0059	GCA_902636935	ERS3939983	CACPSZ010000001-CACPSZ010000224	yes	314	99.37	1307446	35.7	9459	88	58	90.6	59	0.017	200	0.056	9.906	CTTGTGCTTCATACGGGTAGTACAACATACAAT	1110	Scaptodrosophila lebanonensis	OK manually verified by COI	0.3	0.59	0.2
SRR2127161	Drosophila ananassae	Fruit fly	Diptera	A	WOLB0056	GCA_902636775	ERS3939980	CACPTK010000001-CACPTK010000202	yes	315	99.68	1304029	35.7	11069	78	52	92.6	61.9	0.018	200	0.044	7.634	CTTGTGCTTCATACGGGTAGTACAACATACAAT	768	Scaptodrosophila lebanonensis	OK manually verified by COI	0.36	0.78	0.26
SRR2127162	Drosophila ananassae	Fruit fly	Diptera	A	WOLB0058	GCA_902636915	ERS3939982	CACPSX010000001-CACPSX010000200	yes	315	99.68	1319598	35.4	10846	24	14	90.5	60	0.014	200	0.037	6.458	CTTGTGCTTCATACGGGTAGTACAACATACAAT	637	Scaptodrosophila lebanonensis	OK manually verified by COI	0.37	1.57	0.17
SRR2127163	Drosophila ananassae	Fruit fly	Diptera	A	WOLB0057	GCA_902636895	ERS3939981	CACPSU010000001-CACPSU010000207	yes	315	99.68	1317127	35.7	11022	75	52	92.9	62.3	0.022	200	0.039	6.71	CTTGTGCTTCATACGGGTAGTACAACATACAAT	1412	Scaptodrosophila lebanonensis	OK manually verified by COI	0.47	0.8	0.21
SRR2127164	Drosophila ananassae	Fruit fly	Diptera	A	WOLB0063	GCA_902636885	ERS3939987	CACPSY010000001-CACPSY010000306	yes	289	91.46	1259195	35.3	5698	183	126	95.9	66.6	0.03	200	0.038	6.674	CTTGTGCTTCATACGGGTAGTACAACATACAAT	3597	Scaptodrosophila lebanonensis	OK manually verified by COI	0.24	0.5	0.18
SRR2127219	Drosophila ananassae	Fruit fly	Diptera	A	WOLB0062	GCA_902636875	ERS3939986	CACPSW010000001-CACPSW010000271	yes	299	94.62	1231706	35.5	6041	173	126	96	65.6	0.023	200	0.038	6.656	CTTGTGCTTCATACGGGTAGTACAACATACAAT	4078	Scaptodrosophila lebanonensis	OK manually verified by COI	0.23	0.42	0.15
SRR2135551	Drosophila ananassae	Fruit fly	Diptera	A	WOLB1017	GCA_902646945	ERS3940941	CACREP010000001-CACREP010000417	no	148	46.84	745177	35.4	1851	322	174	91.6	53.3	0.03	200	0.044	7.598	CTTGTGCTTCATACGGGTAGTACAACATACAAT	4618	Scaptodrosophila lebanonensis	OK manually verified by COI	0.36	0.29	0.11
SRR2135600	Drosophila ananassae	Fruit fly	Diptera	A	WOLB0060	GCA_902636955	ERS3939984	CACPSS010000001-CACPSS010000194	yes	313	99.05	1300187	35.5	11069	62	42	91.8	60.5	0.017	200	0.045	7.78	CTTGTGCTTCATACGGGTAGTACAACATACAAT	635	Scaptodrosophila lebanonensis	OK manually verified by COI	0.32	0.68	0.2
SRR2135637	Drosophila ananassae	Fruit fly	Diptera	A	WOLB0066	GCA_902636905	ERS3939990	CACPTA010000001-CACPTA010000363	yes	273	86.39	1233806	35.4	4525	31	14	89.7	57.1	0.017	200	0.03	5.226	CTTGTGCTTCATACGGGTAGTACAACATACAAT	1716	Scaptodrosophila lebanonensis	OK manually verified by COI	0.41	0.89	0.16
SRR2135638	Drosophila ananassae	Fruit fly	Diptera	A	WOLB0069	GCA_902646175	ERS3939993	CACRBG010000001-CACRBG010000338	yes	268	84.81	1224782	35.3	5028	21	8	89.5	57.1	0.014	200	0.03	5.19	CTTGTGCTTCATACGGGTAGTACAACATACAAT	1109	Scaptodrosophila lebanonensis	OK manually verified by COI	0.26	0.91	0.18
SRR2135639	Drosophila ananassae	Fruit fly	Diptera	A	WOLB0064	GCA_902636945	ERS3939988	CACPST010000001-CACPST010000355	yes	279	88.29	1248284	35.3	4666	27	12	89.8	56.9	0.015	200	0.032	5.563	CTTGTGCTTCATACGGGTAGTACAACATACAAT	1178	Scaptodrosophila lebanonensis	OK manually verified by COI	0.31	0.65	0.13
SRR2135641	Drosophila ananassae	Fruit fly	Diptera	A	WOLB0067	GCA_902646065	ERS3939991	CACRAW010000001-CACRAW010000376	yes	270	85.44	1225727	35.3	4171	36	16	89.8	56.5	0.017	200	0.032	5.439	CTTGTGCTTCATACGGGTAGTACAACATACAAT	1513	Scaptodrosophila lebanonensis	OK manually verified by COI	0.21	0.72	0.14
SRR2135642	Drosophila ananassae	Fruit fly	Diptera	A	WOLB0065	GCA_902636925	ERS3939989	CACPTB010000001-CACPTB010000372	yes	275	87.03	1240343	35.2	4366	31	13	89.7	57.1	0.018	200	0.035	6.045	CTTGTGCTTCATACGGGTAGTACAACATACAAT	921	Scaptodrosophila lebanonensis	OK manually verified by COI	0.25	0.78	0.18
SRR2135644	Drosophila ananassae	Fruit fly	Diptera	A	WOLB0072	GCA_902646165	ERS3939996	CACRAZ010000001-CACRAZ010000381	yes	266	84.18	1226298	35.3	4217	39	17	91.1	57.1	0.019	200	0.032	5.421	CTTGTGCTTCATACGGGTAGTACAACATACAAT	1967	Scaptodrosophila lebanonensis	OK manually verified by COI	0.38	0.78	0.21
SRR2318687	Drosophila yakuba	Fruit fly	Diptera	A	WOLB0954	GCA_902646285	ERS3940878	CACRBR010000001-CACRBR010000172	yes	315	99.68	1244259	35.4	11805	38	22	90	58.3	0.005	190	0.008	1.213	CTTGTGCTTCATACGGGTAGTACAACTTACAAT	1608	Drosophila melanogaster	OK (subgroup)	0.2	1.49	0.18
SRR2318706	Drosophila yakuba	Fruit fly	Diptera	A	WOLB0955	GCA_902646385	ERS3940879	CACRBO010000001-CACRBO010000216	yes	310	98.1	1238721	35.3	8392	29	13	90.5	62.5	0.008	190	0.01	1.648	CTTGTGCTTCATACGGGTAGTACAACTTACAAT	1098	Drosophila melanogaster	OK (subgroup)	0.2	1.59	0.14
SRR2396820	Drosophila simulans	Fruit fly	Diptera	A	WOLB0945	GCA_902646355	ERS3940869	CACRCB010000001-CACRCB010000285	yes	280	88.61	1166631	35.1	5691	23	10	85.7	63.2	0.004	163	0.045	6.415	CTTGTGCTTCATACGGGTAGTACAACTTACAAT	924	Drosophila melanogaster	OK Mel=Sim	0.12	0.77	0.11
SRR2396822	Drosophila simulans	Fruit fly	Diptera	A	WOLB0754	GCA_902644175	ERS3940678	CACQTR010000001-CACQTR010000159	yes	316	100	1227305	35.2	11326	42	22	90.2	66.7	0.005	163	0.092	13.845	CTTGTGCTTCATACGGGTAGTACAACTTACAAT	791	Drosophila melanogaster	OK Mel=Sim	0.11	0.7	0.08
SRR2396823	Drosophila simulans	Fruit fly	Diptera	A	WOLB0897	GCA_902645555	ERS3940821	CACQYX010000001-CACQYX010000258	yes	297	93.99	1182844	35.1	6241	24	10	86.4	62.5	0.005	163	0.06	8.67	CTTGTGCTTCATACGGGTAGTACAACTTACAAT	835	Drosophila melanogaster	OK Mel=Sim	0.12	0.61	0.08
SRR2396824	Drosophila simulans	Fruit fly	Diptera	A	WOLB0871	GCA_902645325	ERS3940795	CACQYC010000001-CACQYC010000204	yes	304	96.2	1211237	35.3	9349	29	13	87.5	64.7	0.004	163	0.066	9.599	CTTGTGCTTCATACGGGTAGTACAACTTACAAT	739	Drosophila melanogaster	OK Mel=Sim	0.08	0.54	0.07
SRR2396826	Drosophila simulans	Fruit fly	Diptera	A	WOLB0776	GCA_902644325	ERS3940700	CACQUZ010000001-CACQUZ010000156	yes	315	99.68	1225359	35.3	12038	47	25	90.7	66.7	0.005	163	0.066	9.552	CTTGTGCTTCATACGGGTAGTACAACTTACAAT	1839	Drosophila melanogaster	OK Mel=Sim	0.07	0.58	0.06
SRR2396827	Drosophila simulans	Fruit fly	Diptera	A	WOLB1110	GCA_902647965	ERS3941034	CACRHZ010000001-CACRHZ010000359	no	250	79.11	1080227	35	3740	19	7	84	61.4	0.004	163	0.04	5.674	CTTGTGCTTCATACGGGTAGTACAACTTACAAT	807	Drosophila melanogaster	OK Mel=Sim	0.07	0.36	0.06
SRR2396828	Drosophila simulans	Fruit fly	Diptera	A	WOLB0938	GCA_902646005	ERS3940862	CACRAR010000001-CACRAR010000257	yes	285	90.19	1183582	35.2	6155	24	10	86.8	64.3	0.004	163	0.05	7.089	CTTGTGCTTCATACGGGTAGTACAACTTACAAT	1102	Drosophila melanogaster	OK Mel=Sim	0.1	0.59	0.09
SRR2396829	Drosophila simulans	Fruit fly	Diptera	A	WOLB0947	GCA_902646275	ERS3940871	CACRBU010000001-CACRBU010000269	yes	273	86.39	1160769	35.2	5983	22	9	85.7	63.6	0.004	163	0.087	12.862	CTTGTGCTTCATACGGGTAGTACAACTTACAAT	255	Drosophila melanogaster	OK Mel=Sim	0.06	0.28	0.06
SRR2396830	Drosophila simulans	Fruit fly	Diptera	A	WOLB0768	GCA_902644395	ERS3940692	CACQUS010000001-CACQUS010000158	yes	315	99.68	1228074	35.1	12209	49	26	91.2	69.2	0.005	163	0.058	8.425	CTTGTGCTTCATACGGGTAGTACAACTTACAAT	1354	Drosophila melanogaster	OK Mel=Sim	0.07	0.66	0.06
SRR2396832	Drosophila simulans	Fruit fly	Diptera	A	WOLB0873	GCA_902645315	ERS3940797	CACQXY010000001-CACQXY010000209	yes	304	96.2	1207042	35.3	8978	27	13	87.8	65.3	0.004	163	0.063	9.117	CTTGTGCTTCATACGGGTAGTACAACTTACAAT	291	Drosophila melanogaster	OK Mel=Sim	0.08	0.86	0.07
SRR2396836	Drosophila simulans	Fruit fly	Diptera	A	WOLB0746	GCA_902644135	ERS3940670	CACQTN010000001-CACQTN010000159	yes	316	100	1231554	35.2	12129	54	29	91.8	68.8	0.005	163	0.124	19.228	CTTGTGCTTCATACGGGTAGTACAACTTACAAT	729	Drosophila melanogaster	OK Mel=Sim	0.1	0.7	0.06
SRR2396840	Drosophila simulans	Fruit fly	Diptera	A	WOLB1082	GCA_902647635	ERS3941006	CACRGW010000001-CACRGW010000274	no	274	86.71	1138277	35.2	5786	19	8	83.3	60	0.004	163	0.065	9.365	CTTGTGCTTCATACGGGTAGTACAACTTACAAT	550	Drosophila melanogaster	OK Mel=Sim	0.08	0.47	0.06
SRR2396842	Drosophila simulans	Fruit fly	Diptera	A	WOLB1120	GCA_902647995	ERS3941044	CACRIF010000001-CACRIF010000342	no	235	74.37	1083830	34.9	3893	17	7	83.3	60	0.003	163	0.082	12.085	CTTGTGCTTCATACGGGTAGTACAACTTACAAT	254	Drosophila melanogaster	OK Mel=Sim	0.14	0.45	0.09
SRR2396845	Drosophila simulans	Fruit fly	Diptera	A	WOLB0944	GCA_902646265	ERS3940868	CACRBY010000001-CACRBY010000294	yes	281	88.92	1182849	35.2	5262	22	9	85.7	63	0.004	163	0.073	10.697	CTTGTGCTTCATACGGGTAGTACAACTTACAAT	594	Drosophila melanogaster	OK Mel=Sim	0.15	0.54	0.13
SRR2396849	Drosophila simulans	Fruit fly	Diptera	A	WOLB0775	GCA_902644405	ERS3940699	CACQUR010000001-CACQUR010000157	yes	315	99.68	1225597	35.2	12129	58	32	91.8	69.8	0.005	163	0.072	10.476	CTTGTGCTTCATACGGGTAGTACAACTTACAAT	1150	Drosophila melanogaster	OK Mel=Sim	0.07	0.73	0.07
SRR2396850	Drosophila simulans	Fruit fly	Diptera	A	WOLB1080	GCA_902647585	ERS3941004	CACRGQ010000001-CACRGQ010000274	no	277	87.66	1161730	35.1	5776	20	9	84.8	60.9	0.004	163	0.076	11.141	CTTGTGCTTCATACGGGTAGTACAACTTACAAT	580	Drosophila melanogaster	OK Mel=Sim	0.11	0.38	0.07
SRR2396857	Drosophila simulans	Fruit fly	Diptera	A	WOLB0875	GCA_902645405	ERS3940799	CACQYE010000001-CACQYE010000216	yes	304	96.2	1200653	35.2	8531	25	11	86.4	63.2	0.004	163	0.178	29.394	CTTGTGCTTCATACGGGTAGTACAACTTACAAT	201	Drosophila melanogaster	OK Mel=Sim	0.05	0.32	0.05
SRR2396858	Drosophila simulans	Fruit fly	Diptera	A	WOLB0741	GCA_902644085	ERS3940665	CACQTC010000001-CACQTC010000156	yes	316	100	1229252	35.2	12163	50	25	90.9	66.7	0.005	163	0.248	44.772	CTTGTGCTTCATACGGGTAGTACAACTTACAAT	191	Drosophila melanogaster	OK Mel=Sim	0.07	0.61	0.07
SRR2396859	Drosophila simulans	Fruit fly	Diptera	A	WOLB0813	GCA_902644815	ERS3940737	CACQVT010000001-CACQVT010000167	yes	313	99.05	1217374	35.2	11069	40	20	89.7	66.7	0.004	163	0.175	28.833	CTTGTGCTTCATACGGGTAGTACAACTTACAAT	258	Drosophila melanogaster	OK Mel=Sim	0.07	0.85	0.07
SRR2396860	Drosophila simulans	Fruit fly	Diptera	A	WOLB0744	GCA_902644145	ERS3940668	CACQTP010000001-CACQTP010000157	yes	316	100	1229236	35.1	12156	59	31	92	68.1	0.006	163	0.245	44.007	CTTGTGCTTCATACGGGTAGTACAACTTACAAT	216	Drosophila melanogaster	OK Mel=Sim	0.08	1.08	0.05
SRR2396861	Drosophila simulans	Fruit fly	Diptera	A	WOLB0726	GCA_902643905	ERS3940650	CACQSN010000001-CACQSN010000157	yes	316	100	1226364	35.2	12209	97	56	93.8	66.7	0.005	163	0.418	97.638	CTTGTGCTTCATACGGGTAGTACAACTTACAAT	270	Drosophila melanogaster	OK Mel=Sim	0.08	0.74	0.08
SRR2396862	Drosophila simulans	Fruit fly	Diptera	A	WOLB0769	GCA_902644445	ERS3940693	CACQUN010000001-CACQUN010000154	yes	315	99.68	1227632	35.2	12209	86	47	93.1	66.2	0.005	163	0.268	49.605	CTTGTGCTTCATACGGGTAGTACAACTTACAAT	300	Drosophila melanogaster	OK Mel=Sim	0.09	0.58	0.06
SRR2396863	Drosophila simulans	Fruit fly	Diptera	A	WOLB0727	GCA_902643995	ERS3940651	CACQSP010000001-CACQSP010000158	yes	316	100	1227298	35.2	12209	78	42	93	66.7	0.005	163	0.234	41.448	CTTGTGCTTCATACGGGTAGTACAACTTACAAT	589	Drosophila melanogaster	OK Mel=Sim	0.06	0.51	0.06
SRR2396864	Drosophila simulans	Fruit fly	Diptera	A	WOLB0780	GCA_902644305	ERS3940704	CACQUT010000001-CACQUT010000160	yes	315	99.68	1219532	35.3	11247	44	22	90	66	0.004	163	0.175	28.873	CTTGTGCTTCATACGGGTAGTACAACTTACAAT	254	Drosophila melanogaster	OK Mel=Sim	0.07	0.62	0.04
SRR2396869	Drosophila simulans	Fruit fly	Diptera	A	WOLB0932	GCA_902645975	ERS3940856	CACRAJ010000001-CACRAJ010000233	yes	285	90.19	1170620	35.3	7419	24	10	87.1	62.5	0.004	163	0.431	103.1	CTTGTGCTTCATACGGGTAGTACAACTTACAAT	11	Drosophila melanogaster	OK Mel=Sim	0.07	0.83	0.06
SRR2396873	Drosophila simulans	Fruit fly	Diptera	A	WOLB0790	GCA_902644525	ERS3940714	CACQUE010000001-CACQUE010000163	yes	314	99.37	1227136	35.2	11244	53	26	91.2	66.7	0.005	163	0.191	32.049	CTTGTGCTTCATACGGGTAGTACAACTTACAAT	355	Drosophila melanogaster	OK Mel=Sim	0.06	0.54	0.05
SRR2396874	Drosophila simulans	Fruit fly	Diptera	A	WOLB0868	GCA_902645355	ERS3940792	CACQYA010000001-CACQYA010000211	yes	304	96.2	1204470	35.2	9493	28	12	87.8	63.2	0.004	163	0.22	38.223	CTTGTGCTTCATACGGGTAGTACAACTTACAAT	161	Drosophila melanogaster	OK Mel=Sim	0.11	0.47	0.1
SRR2396876	Drosophila simulans	Fruit fly	Diptera	A	WOLB1091	GCA_902647745	ERS3941015	CACRHE010000001-CACRHE010000298	no	265	83.86	1126376	35	5297	19	8	83.3	60.9	0.003	163	0.225	39.39	CTTGTGCTTCATACGGGTAGTACAACTTACAAT	105	Drosophila melanogaster	OK Mel=Sim	0.09	0.46	0.07
SRR2396878	Drosophila simulans	Fruit fly	Diptera	A	WOLB0728	GCA_902643945	ERS3940652	CACQSX010000001-CACQSX010000158	yes	316	100	1229069	35.2	12209	63	33	92.1	66.7	0.005	163	0.253	46.078	CTTGTGCTTCATACGGGTAGTACAACTTACAAT	272	Drosophila melanogaster	OK Mel=Sim	0.06	0.71	0.06
SRR2396879	Drosophila simulans	Fruit fly	Diptera	A	WOLB0742	GCA_902644075	ERS3940666	CACQSZ010000001-CACQSZ010000159	yes	316	100	1227256	35.2	12163	44	22	90.9	67.3	0.005	163	0.223	38.917	CTTGTGCTTCATACGGGTAGTACAACTTACAAT	325	Drosophila melanogaster	OK Mel=Sim	0.08	0.75	0.07
SRR2396880	Drosophila simulans	Fruit fly	Diptera	A	WOLB0869	GCA_902645365	ERS3940793	CACQXU010000001-CACQXU010000206	yes	304	96.2	1209736	35.2	9356	29	13	88.2	65.5	0.004	163	0.206	35.349	CTTGTGCTTCATACGGGTAGTACAACTTACAAT	177	Drosophila melanogaster	OK Mel=Sim	0.07	0.49	0.06
SRR2396881	Drosophila simulans	Fruit fly	Diptera	A	WOLB0762	GCA_902644255	ERS3940686	CACQTW010000001-CACQTW010000157	yes	315	99.68	1223366	35.2	12261	45	22	90.6	65.9	0.005	163	0.23	40.642	CTTGTGCTTCATACGGGTAGTACAACTTACAAT	196	Drosophila melanogaster	OK Mel=Sim	0.09	0.89	0.09
SRR2396882	Drosophila simulans	Fruit fly	Diptera	A	WOLB1103	GCA_902647865	ERS3941027	CACRHU010000001-CACRHU010000332	no	259	81.96	1103885	35.1	4598	19	8	84.2	61.3	0.004	163	0.164	26.705	CTTGTGCTTCATACGGGTAGTACAACTTACAAT	139	Drosophila melanogaster	OK Mel=Sim	0.12	0.45	0.08
SRR2396883	Drosophila simulans	Fruit fly	Diptera	A	WOLB0852	GCA_902645285	ERS3940776	CACQXK010000001-CACQXK010000203	yes	307	97.15	1201890	35.2	9494	30	13	88.2	63.8	0.004	163	0.247	44.652	CTTGTGCTTCATACGGGTAGTACAACTTACAAT	118	Drosophila melanogaster	OK Mel=Sim	0.11	0.72	0.08
SRR2396884	Drosophila simulans	Fruit fly	Diptera	A	WOLB0778	GCA_902644455	ERS3940702	CACQVD010000001-CACQVD010000162	yes	315	99.68	1220108	35.2	11806	52	25	91.2	66.7	0.005	163	0.248	44.724	CTTGTGCTTCATACGGGTAGTACAACTTACAAT	232	Drosophila melanogaster	OK Mel=Sim	0.04	0.4	0.04
SRR2396885	Drosophila simulans	Fruit fly	Diptera	A	WOLB0835	GCA_902644925	ERS3940759	CACQWP010000001-CACQWP010000185	yes	310	98.1	1208626	35.3	10147	31	14	88.2	66.3	0.004	163	0.219	37.978	CTTGTGCTTCATACGGGTAGTACAACTTACAAT	166	Drosophila melanogaster	OK Mel=Sim	0.1	0.72	0.09
SRR2396886	Drosophila simulans	Fruit fly	Diptera	A	WOLB0825	GCA_902644915	ERS3940749	CACQVY010000001-CACQVY010000175	yes	312	98.73	1219352	35.2	10519	40	19	90	66.7	0.005	163	0.22	38.379	CTTGTGCTTCATACGGGTAGTACAACTTACAAT	171	Drosophila melanogaster	OK Mel=Sim	0.09	0.9	0.08
SRR2396887	Drosophila simulans	Fruit fly	Diptera	A	WOLB0760	GCA_902644265	ERS3940684	CACQTU010000001-CACQTU010000154	yes	315	99.68	1225494	35.2	12310	66	34	92.4	69.1	0.005	163	0.229	40.413	CTTGTGCTTCATACGGGTAGTACAACTTACAAT	339	Drosophila melanogaster	OK Mel=Sim	0.11	0.94	0.1
SRR2396888	Drosophila simulans	Fruit fly	Diptera	A	WOLB0785	GCA_902644575	ERS3940709	CACQUF010000001-CACQUF010000173	yes	315	99.68	1215054	35.2	10153	42	19	90.5	66.7	0.004	163	0.22	38.312	CTTGTGCTTCATACGGGTAGTACAACTTACAAT	241	Drosophila melanogaster	OK Mel=Sim	0.07	0.68	0.06
SRR2396889	Drosophila simulans	Fruit fly	Diptera	A	WOLB0854	GCA_902645165	ERS3940778	CACQXI010000001-CACQXI010000194	yes	307	97.15	1200933	35.2	9383	29	12	87.8	65.8	0.004	163	0.241	43.083	CTTGTGCTTCATACGGGTAGTACAACTTACAAT	102	Drosophila melanogaster	OK Mel=Sim	0.06	0.45	0.05
SRR2396890	Drosophila simulans	Fruit fly	Diptera	A	WOLB0916	GCA_902645805	ERS3940840	CACQZQ010000001-CACQZQ010000225	yes	291	92.09	1186070	35.1	7665	30	12	88.6	66.7	0.004	163	0.261	47.949	CTTGTGCTTCATACGGGTAGTACAACTTACAAT	61	Drosophila melanogaster	OK Mel=Sim	0.1	0.74	0.06
SRR2396891	Drosophila simulans	Fruit fly	Diptera	A	WOLB0856	GCA_902645145	ERS3940780	CACQXN010000001-CACQXN010000198	yes	307	97.15	1201520	35.2	9159	31	13	88.2	63.9	0.004	163	0.232	41.01	CTTGTGCTTCATACGGGTAGTACAACTTACAAT	114	Drosophila melanogaster	OK Mel=Sim	0.01	0.11	0.01
SRR2396892	Drosophila simulans	Fruit fly	Diptera	A	WOLB0747	GCA_902644215	ERS3940671	CACQTS010000001-CACQTS010000159	yes	316	100	1226165	35.2	12129	81	41	92.9	66.7	0.005	163	0.241	43.012	CTTGTGCTTCATACGGGTAGTACAACTTACAAT	227	Drosophila melanogaster	OK Mel=Sim	0.06	0.67	0.06
SRR2396893	Drosophila simulans	Fruit fly	Diptera	A	WOLB1119	GCA_902648025	ERS3941043	CACRIG010000001-CACRIG010000331	no	237	75	1077400	35	4238	18	7	83.3	61	0.003	163	0.147	23.371	CTTGTGCTTCATACGGGTAGTACAACTTACAAT	131	Drosophila melanogaster	OK Mel=Sim	0.11	0.43	0.09
SRR2396894	Drosophila simulans	Fruit fly	Diptera	A	WOLB0827	GCA_902644985	ERS3940751	CACQWS010000001-CACQWS010000167	yes	311	98.42	1218615	35.3	11022	45	21	90.3	67	0.005	163	0.225	39.435	CTTGTGCTTCATACGGGTAGTACAACTTACAAT	176	Drosophila melanogaster	OK Mel=Sim	0.05	0.38	0.04
SRR2396895	Drosophila simulans	Fruit fly	Diptera	A	WOLB0841	GCA_902645065	ERS3940765	CACQWY010000001-CACQWY010000193	yes	308	97.47	1208906	35.2	9776	31	14	88.4	63.1	0.004	163	0.234	41.611	CTTGTGCTTCATACGGGTAGTACAACTTACAAT	113	Drosophila melanogaster	OK Mel=Sim	0.09	0.82	0.08
SRR2396896	Drosophila simulans	Fruit fly	Diptera	A	WOLB0837	GCA_902645045	ERS3940761	CACQWL010000001-CACQWL010000179	yes	310	98.1	1207184	35.3	10054	34	16	88.7	66.7	0.004	163	0.205	35.069	CTTGTGCTTCATACGGGTAGTACAACTTACAAT	185	Drosophila melanogaster	OK Mel=Sim	0.08	0.94	0.07
SRR2396897	Drosophila simulans	Fruit fly	Diptera	A	WOLB0729	GCA_902643895	ERS3940653	CACQSS010000001-CACQSS010000158	yes	316	100	1231505	35.2	12209	52	26	91.5	66.7	0.005	163	0.18	29.736	CTTGTGCTTCATACGGGTAGTACAACTTACAAT	450	Drosophila melanogaster	OK Mel=Sim	0.07	0.93	0.07
SRR2396898	Drosophila simulans	Fruit fly	Diptera	A	WOLB1108	GCA_902647875	ERS3941032	CACRHO010000001-CACRHO010000323	no	254	80.38	1087588	35.2	4242	17	7	82.6	60	0.004	163	0.216	37.49	CTTGTGCTTCATACGGGTAGTACAACTTACAAT	76	Drosophila melanogaster	OK Mel=Sim	0.08	0.3	0.07
SRR2396901	Drosophila simulans	Fruit fly	Diptera	A	WOLB1069	GCA_902647545	ERS3940993	CACRGO010000001-CACRGO010000268	no	287	90.82	1167187	35.3	6284	21	9	85.7	62.5	0.003	163	0.17	27.782	CTTGTGCTTCATACGGGTAGTACAACTTACAAT	118	Drosophila melanogaster	OK Mel=Sim	0.11	0.32	0.1
SRR2396903	Drosophila simulans	Fruit fly	Diptera	A	WOLB0763	GCA_902644285	ERS3940687	CACQTT010000001-CACQTT010000154	yes	315	99.68	1224541	35.2	12261	63	33	92.3	68.9	0.005	163	0.28	52.824	CTTGTGCTTCATACGGGTAGTACAACTTACAAT	212	Drosophila melanogaster	OK Mel=Sim	0.07	0.78	0.06
SRR2396904	Drosophila simulans	Fruit fly	Diptera	A	WOLB0752	GCA_902644235	ERS3940676	CACQTG010000001-CACQTG010000156	yes	316	100	1228610	35.2	12022	52	26	91.3	66.7	0.005	163	0.146	23.278	CTTGTGCTTCATACGGGTAGTACAACTTACAAT	338	Drosophila melanogaster	OK Mel=Sim	0.09	0.64	0.06
SRR2396905	Drosophila simulans	Fruit fly	Diptera	A	WOLB0757	GCA_902644125	ERS3940681	CACQTQ010000001-CACQTQ010000158	yes	316	100	1224128	35.3	11244	51	26	91.7	66.7	0.005	163	0.2	33.958	CTTGTGCTTCATACGGGTAGTACAACTTACAAT	263	Drosophila melanogaster	OK Mel=Sim	0.06	0.85	0.06
SRR2396906	Drosophila simulans	Fruit fly	Diptera	A	WOLB0794	GCA_902644505	ERS3940718	CACQUI010000001-CACQUI010000163	yes	314	99.37	1223272	35.2	11143	48	24	90.8	67.3	0.005	163	0.177	29.294	CTTGTGCTTCATACGGGTAGTACAACTTACAAT	421	Drosophila melanogaster	OK Mel=Sim	0.07	1.22	0.07
SRR2396907	Drosophila simulans	Fruit fly	Diptera	A	WOLB0928	GCA_902645905	ERS3940852	CACRAK010000001-CACRAK010000257	yes	288	91.14	1185592	35.2	6765	22	9	85.7	63	0.004	163	0.152	24.404	CTTGTGCTTCATACGGGTAGTACAACTTACAAT	222	Drosophila melanogaster	OK Mel=Sim	0.1	0.43	0.08
SRR2396908	Drosophila simulans	Fruit fly	Diptera	A	WOLB0793	GCA_902644615	ERS3940717	CACQTY010000001-CACQTY010000170	yes	314	99.37	1214121	35.2	11146	33	16	89.1	66.3	0.004	163	0.182	30.263	CTTGTGCTTCATACGGGTAGTACAACTTACAAT	182	Drosophila melanogaster	OK Mel=Sim	0.09	0.85	0.09
SRR2396909	Drosophila simulans	Fruit fly	Diptera	A	WOLB0803	GCA_902644735	ERS3940727	CACQVZ010000001-CACQVZ010000163	yes	314	99.37	1222237	35.2	10617	37	18	90	66.7	0.005	163	0.178	29.434	CTTGTGCTTCATACGGGTAGTACAACTTACAAT	247	Drosophila melanogaster	OK Mel=Sim	0.13	1.28	0.09
SRR2396910	Drosophila simulans	Fruit fly	Diptera	A	WOLB1078	GCA_902647665	ERS3941002	CACRGT010000001-CACRGT010000268	no	277	87.66	1152442	35.1	6145	21	9	85.2	63.6	0.004	163	0.15	23.933	CTTGTGCTTCATACGGGTAGTACAACTTACAAT	158	Drosophila melanogaster	OK Mel=Sim	0.1	0.52	0.07
SRR2396911	Drosophila simulans	Fruit fly	Diptera	A	WOLB1073	GCA_902647525	ERS3940997	CACRGN010000001-CACRGN010000271	no	281	88.92	1148360	35.2	6005	21	8	85.7	62.5	0.003	163	0.122	18.857	CTTGTGCTTCATACGGGTAGTACAACTTACAAT	181	Drosophila melanogaster	OK Mel=Sim	0.09	0.3	0.07
SRR2396912	Drosophila simulans	Fruit fly	Diptera	A	WOLB0829	GCA_902645005	ERS3940753	CACQWO010000001-CACQWO010000175	yes	311	98.42	1210158	35.1	10692	33	15	88.5	65.2	0.004	163	0.163	26.394	CTTGTGCTTCATACGGGTAGTACAACTTACAAT	266	Drosophila melanogaster	OK Mel=Sim	0.16	1.12	0.15
SRR2396913	Drosophila simulans	Fruit fly	Diptera	A	WOLB0894	GCA_902645615	ERS3940818	CACQYT010000001-CACQYT010000224	yes	297	93.99	1187614	35.4	8043	30	12	87.5	62.8	0.004	163	0.099	14.908	CTTGTGCTTCATACGGGTAGTACAACTTACAAT	434	Drosophila melanogaster	OK Mel=Sim	0.11	0.73	0.09
SRR2396914	Drosophila simulans	Fruit fly	Diptera	A	WOLB0797	GCA_902644545	ERS3940721	CACQUL010000001-CACQUL010000166	yes	314	99.37	1220215	35.2	11110	42	20	90.5	67.1	0.005	163	0.236	42.075	CTTGTGCTTCATACGGGTAGTACAACTTACAAT	146	Drosophila melanogaster	OK Mel=Sim	0.04	0.49	0.04
SRR2396915	Drosophila simulans	Fruit fly	Diptera	A	WOLB0730	GCA_902643975	ERS3940654	CACQSW010000001-CACQSW010000154	yes	316	100	1227386	35.2	12209	137	80	94.7	66.7	0.005	163	0.237	42.145	CTTGTGCTTCATACGGGTAGTACAACTTACAAT	757	Drosophila melanogaster	OK Mel=Sim	0.07	0.47	0.07
SRR2396916	Drosophila simulans	Fruit fly	Diptera	A	WOLB0731	GCA_902644005	ERS3940655	CACQSL010000001-CACQSL010000157	yes	316	100	1227598	35.2	12209	75	41	93	66.7	0.005	163	0.18	29.857	CTTGTGCTTCATACGGGTAGTACAACTTACAAT	468	Drosophila melanogaster	OK Mel=Sim	0.05	0.56	0.05
SRR2396919	Drosophila simulans	Fruit fly	Diptera	A	WOLB0839	GCA_902645015	ERS3940763	CACQWM010000001-CACQWM010000181	yes	308	97.47	1209261	35.2	10451	32	15	88.2	64.2	0.004	163	0.151	24.253	CTTGTGCTTCATACGGGTAGTACAACTTACAAT	230	Drosophila melanogaster	OK Mel=Sim	0.11	0.79	0.08
SRR2396921	Drosophila simulans	Fruit fly	Diptera	A	WOLB0861	GCA_902645255	ERS3940785	CACQXE010000001-CACQXE010000191	yes	305	96.52	1213507	35.2	10111	28	13	87.5	64.7	0.004	163	0.179	29.515	CTTGTGCTTCATACGGGTAGTACAACTTACAAT	213	Drosophila melanogaster	OK Mel=Sim	0.11	1.3	0.11
SRR2396923	Drosophila simulans	Fruit fly	Diptera	A	WOLB0850	GCA_902645235	ERS3940774	CACQXS010000001-CACQXS010000192	yes	307	97.15	1206595	35.3	9948	30	14	88.2	64.9	0.004	163	0.12	18.575	CTTGTGCTTCATACGGGTAGTACAACTTACAAT	275	Drosophila melanogaster	OK Mel=Sim	0.14	0.63	0.12
SRR2396924	Drosophila simulans	Fruit fly	Diptera	A	WOLB0773	GCA_902644295	ERS3940697	CACQUP010000001-CACQUP010000155	yes	315	99.68	1225658	35.2	12163	56	29	91.8	66.7	0.005	163	0.149	23.783	CTTGTGCTTCATACGGGTAGTACAACTTACAAT	625	Drosophila melanogaster	OK Mel=Sim	0.06	0.71	0.06
SRR2396925	Drosophila simulans	Fruit fly	Diptera	A	WOLB0859	GCA_902645225	ERS3940783	CACQXM010000001-CACQXM010000186	yes	305	96.52	1211043	35.2	10153	31	14	88.2	66.7	0.004	163	0.21	36.021	CTTGTGCTTCATACGGGTAGTACAACTTACAAT	120	Drosophila melanogaster	OK Mel=Sim	0.11	0.8	0.1
SRR2396926	Drosophila simulans	Fruit fly	Diptera	A	WOLB0831	GCA_902644935	ERS3940755	CACQWI010000001-CACQWI010000176	yes	311	98.42	1221950	35.2	10559	34	16	89.5	66.7	0.004	163	0.197	33.324	CTTGTGCTTCATACGGGTAGTACAACTTACAAT	197	Drosophila melanogaster	OK Mel=Sim	0.07	0.51	0.07
SRR2396927	Drosophila simulans	Fruit fly	Diptera	A	WOLB0732	GCA_902644035	ERS3940656	CACQSM010000001-CACQSM010000155	yes	316	100	1227435	35.2	12209	79	43	93	67.3	0.005	163	0.194	32.736	CTTGTGCTTCATACGGGTAGTACAACTTACAAT	629	Drosophila melanogaster	OK Mel=Sim	0.08	0.58	0.07
SRR2396928	Drosophila simulans	Fruit fly	Diptera	A	WOLB0799	GCA_902644665	ERS3940723	CACQVI010000001-CACQVI010000163	yes	314	99.37	1221076	35.3	11022	42	20	90	65.5	0.004	163	0.185	30.813	CTTGTGCTTCATACGGGTAGTACAACTTACAAT	289	Drosophila melanogaster	OK Mel=Sim	0.09	0.63	0.08
SRR2396929	Drosophila simulans	Fruit fly	Diptera	A	WOLB0892	GCA_902645585	ERS3940816	CACQYV010000001-CACQYV010000203	yes	298	94.3	1202406	35.1	8797	29	13	88.2	65.9	0.004	163	0.15	24.046	CTTGTGCTTCATACGGGTAGTACAACTTACAAT	311	Drosophila melanogaster	OK Mel=Sim	0.14	0.61	0.11
SRR2396930	Drosophila simulans	Fruit fly	Diptera	A	WOLB0857	GCA_902645265	ERS3940781	CACQXO010000001-CACQXO010000190	yes	306	96.84	1213915	35.3	9867	30	14	88.2	66.4	0.004	163	0.108	16.532	CTTGTGCTTCATACGGGTAGTACAACTTACAAT	476	Drosophila melanogaster	OK Mel=Sim	0.1	0.86	0.1
SRR2396935	Drosophila simulans	Fruit fly	Diptera	A	WOLB1101	GCA_902647895	ERS3941025	CACRHW010000001-CACRHW010000336	no	260	82.28	1112175	35.1	4384	19	8	85.2	62.5	0.003	163	0.205	35.091	CTTGTGCTTCATACGGGTAGTACAACTTACAAT	68	Drosophila melanogaster	OK Mel=Sim	0.1	0.31	0.05
SRR2396940	Drosophila simulans	Fruit fly	Diptera	A	WOLB0833	GCA_902644975	ERS3940757	CACQWQ010000001-CACQWQ010000189	yes	311	98.42	1214379	35.3	9815	32	15	88.2	66.3	0.004	163	0.246	44.341	CTTGTGCTTCATACGGGTAGTACAACTTACAAT	102	Drosophila melanogaster	OK Mel=Sim	0.05	0.45	0.05
SRR2396943	Drosophila simulans	Fruit fly	Diptera	A	WOLB1122	GCA_902648135	ERS3941046	CACRIW010000001-CACRIW010000347	no	234	74.05	1072871	34.9	3732	18	7	84	61.9	0.004	163	0.169	27.605	CTTGTGCTTCATACGGGTAGTACAACTTACAAT	127	Drosophila melanogaster	OK Mel=Sim	0.09	0.25	0.06
SRR2396945	Drosophila simulans	Fruit fly	Diptera	A	WOLB0842	GCA_902645095	ERS3940766	CACQWV010000001-CACQWV010000181	yes	308	97.47	1210227	35.2	9776	29	13	88.5	65	0.004	163	0.224	39.255	CTTGTGCTTCATACGGGTAGTACAACTTACAAT	121	Drosophila melanogaster	OK Mel=Sim	0.06	0.56	0.06
SRR2396946	Drosophila simulans	Fruit fly	Diptera	A	WOLB0811	GCA_902644795	ERS3940735	CACQVN010000001-CACQVN010000170	yes	313	99.05	1218699	35.2	11110	32	16	89.4	66.7	0.004	163	0.218	37.778	CTTGTGCTTCATACGGGTAGTACAACTTACAAT	203	Drosophila melanogaster	OK Mel=Sim	0.08	0.94	0.08
SRR2396947	Drosophila simulans	Fruit fly	Diptera	A	WOLB1063	GCA_902647505	ERS3940987	CACRGB010000001-CACRGB010000255	no	291	92.09	1179052	35.3	6990	21	9	85.7	62.5	0.003	163	0.15	24.008	CTTGTGCTTCATACGGGTAGTACAACTTACAAT	144	Drosophila melanogaster	OK Mel=Sim	0.1	0.57	0.08
SRR2396952	Drosophila simulans	Fruit fly	Diptera	A	WOLB0936	GCA_902646035	ERS3940860	CACRAQ010000001-CACRAQ010000256	yes	285	90.19	1178980	35.3	6358	22	9	85.7	62.5	0.004	163	0.152	24.366	CTTGTGCTTCATACGGGTAGTACAACTTACAAT	167	Drosophila melanogaster	OK Mel=Sim	0.11	0.63	0.08
SRR2396953	Drosophila simulans	Fruit fly	Diptera	A	WOLB1104	GCA_902647855	ERS3941028	CACRHX010000001-CACRHX010000331	no	259	81.96	1115723	34.9	4178	18	7	84	60	0.004	163	0.148	23.614	CTTGTGCTTCATACGGGTAGTACAACTTACAAT	127	Drosophila melanogaster	OK Mel=Sim	0.15	0.28	0.06
SRR2396956	Drosophila simulans	Fruit fly	Diptera	A	WOLB0877	GCA_902645425	ERS3940801	CACQYD010000001-CACQYD010000221	yes	304	96.2	1194311	35.2	8220	25	11	87	63.6	0.004	163	0.114	17.443	CTTGTGCTTCATACGGGTAGTACAACTTACAAT	236	Drosophila melanogaster	OK Mel=Sim	0.09	0.32	0.07
SRR2396958	Drosophila simulans	Fruit fly	Diptera	A	WOLB0787	GCA_902644555	ERS3940711	CACQUB010000001-CACQUB010000164	yes	314	99.37	1224540	35.2	12129	40	20	90	65.5	0.005	163	0.135	21.236	CTTGTGCTTCATACGGGTAGTACAACTTACAAT	595	Drosophila melanogaster	OK Mel=Sim	0.05	0.68	0.04
SRR2396959	Drosophila simulans	Fruit fly	Diptera	A	WOLB0824	GCA_902644805	ERS3940748	CACQVO010000001-CACQVO010000171	yes	312	98.73	1223647	35.3	10749	34	16	88.6	65.3	0.004	163	0.096	14.342	CTTGTGCTTCATACGGGTAGTACAACTTACAAT	468	Drosophila melanogaster	OK Mel=Sim	0.07	0.28	0.05
SRR2396960	Drosophila simulans	Fruit fly	Diptera	A	WOLB0810	GCA_902644675	ERS3940734	CACQWF010000001-CACQWF010000179	yes	314	99.37	1218582	35.3	9788	32	15	88.9	65.6	0.004	163	0.082	12.053	CTTGTGCTTCATACGGGTAGTACAACTTACAAT	593	Drosophila melanogaster	OK Mel=Sim	0.09	1	0.08
SRR2396974	Drosophila simulans	Fruit fly	Diptera	A	WOLB0801	GCA_902644655	ERS3940725	CACQVG010000001-CACQVG010000177	yes	314	99.37	1215551	35.2	10678	36	17	89.5	66.7	0.004	163	0.137	21.6	CTTGTGCTTCATACGGGTAGTACAACTTACAAT	388	Drosophila melanogaster	OK Mel=Sim	0.06	0.37	0.06
SRR2396975	Drosophila simulans	Fruit fly	Diptera	A	WOLB0918	GCA_902645795	ERS3940842	CACQZP010000001-CACQZP010000238	yes	291	92.09	1175032	35.2	6819	25	10	87	65.7	0.004	163	0.135	21.181	CTTGTGCTTCATACGGGTAGTACAACTTACAAT	182	Drosophila melanogaster	OK Mel=Sim	0.1	0.52	0.08
SRR2396976	Drosophila simulans	Fruit fly	Diptera	A	WOLB0884	GCA_902645435	ERS3940808	CACQYN010000001-CACQYN010000214	yes	301	95.25	1199277	35.2	8318	27	12	87.5	62.5	0.004	163	0.169	27.585	CTTGTGCTTCATACGGGTAGTACAACTTACAAT	167	Drosophila melanogaster	OK Mel=Sim	0.07	0.19	0.04
SRR2396978	Drosophila simulans	Fruit fly	Diptera	A	WOLB1116	GCA_902648045	ERS3941040	CACRIJ010000001-CACRIJ010000351	no	239	75.63	1073608	34.8	3805	19	7	83.3	60	0.004	163	0.128	19.903	CTTGTGCTTCATACGGGTAGTACAACTTACAAT	188	Drosophila melanogaster	OK Mel=Sim	0.08	0.48	0.06
SRR2396980	Drosophila simulans	Fruit fly	Diptera	A	WOLB0845	GCA_902645135	ERS3940769	CACQWX010000001-CACQWX010000203	yes	308	97.47	1204938	35.3	9276	28	13	87.5	62.5	0.004	163	0.091	13.681	CTTGTGCTTCATACGGGTAGTACAACTTACAAT	564	Drosophila melanogaster	OK Mel=Sim	0.08	0.89	0.07
SRR2396981	Drosophila simulans	Fruit fly	Diptera	A	WOLB0924	GCA_902645865	ERS3940848	CACQZZ010000001-CACQZZ010000228	yes	289	91.46	1178536	35.4	8127	24	10	86.4	62.8	0.004	163	0.157	25.374	CTTGTGCTTCATACGGGTAGTACAACTTACAAT	213	Drosophila melanogaster	OK Mel=Sim	0.1	0.85	0.08
SRR2396982	Drosophila simulans	Fruit fly	Diptera	A	WOLB0783	GCA_902644625	ERS3940707	CACQVE010000001-CACQVE010000163	yes	315	99.68	1220595	35.1	11022	39	19	89.8	65.2	0.004	163	0.121	18.628	CTTGTGCTTCATACGGGTAGTACAACTTACAAT	253	Drosophila melanogaster	OK Mel=Sim	0.09	0.92	0.08
SRR2396983	Drosophila simulans	Fruit fly	Diptera	A	WOLB0888	GCA_902645525	ERS3940812	CACQYS010000001-CACQYS010000208	yes	300	94.94	1199156	35.3	9036	28	12	87.5	66.7	0.004	163	0.121	18.61	CTTGTGCTTCATACGGGTAGTACAACTTACAAT	283	Drosophila melanogaster	OK Mel=Sim	0.09	0.47	0.08
SRR2396984	Drosophila simulans	Fruit fly	Diptera	A	WOLB0882	GCA_902645465	ERS3940806	CACQYJ010000001-CACQYJ010000211	yes	301	95.25	1204505	35.3	8731	27	12	87.9	66.3	0.004	163	0.096	14.342	CTTGTGCTTCATACGGGTAGTACAACTTACAAT	426	Drosophila melanogaster	OK Mel=Sim	0.08	0.79	0.07
SRR2396985	Drosophila simulans	Fruit fly	Diptera	A	WOLB0865	GCA_902645375	ERS3940789	CACQXW010000001-CACQXW010000204	yes	305	96.52	1205690	35.2	9081	27	12	87.5	65	0.004	163	0.087	12.992	CTTGTGCTTCATACGGGTAGTACAACTTACAAT	644	Drosophila melanogaster	OK Mel=Sim	0.1	0.7	0.06
SRR2396991	Drosophila simulans	Fruit fly	Diptera	A	WOLB1125	GCA_902648065	ERS3941049	CACRJA010000001-CACRJA010000345	no	230	72.78	1090961	35	3713	17	7	83.7	60.9	0.004	163	0.125	19.476	CTTGTGCTTCATACGGGTAGTACAACTTACAAT	218	Drosophila melanogaster	OK Mel=Sim	0.05	0.23	0.05
SRR2396992	Drosophila simulans	Fruit fly	Diptera	A	WOLB1067	GCA_902647485	ERS3940991	CACRGF010000001-CACRGF010000260	no	290	91.77	1172784	35.2	6647	22	9	85.7	61.5	0.004	163	0.097	14.591	CTTGTGCTTCATACGGGTAGTACAACTTACAAT	198	Drosophila melanogaster	OK Mel=Sim	0.11	0.41	0.1
SRR2396994	Drosophila simulans	Fruit fly	Diptera	A	WOLB0764	GCA_902644375	ERS3940688	CACQUW010000001-CACQUW010000154	yes	315	99.68	1227662	35.2	12261	221	143	95.8	66.7	0.006	163	0.156	25.03	CTTGTGCTTCATACGGGTAGTACAACTTACAAT	1711	Drosophila melanogaster	OK Mel=Sim	0.06	0.32	0.06
SRR2396995	Drosophila simulans	Fruit fly	Diptera	A	WOLB1106	GCA_902647905	ERS3941030	CACRHV010000001-CACRHV010000337	no	257	81.33	1122886	35	4348	19	8	84.6	60.9	0.003	163	0.098	14.808	CTTGTGCTTCATACGGGTAGTACAACTTACAAT	259	Drosophila melanogaster	OK Mel=Sim	0.09	0.25	0.06
SRR2397002	Drosophila simulans	Fruit fly	Diptera	A	WOLB0908	GCA_902645765	ERS3940832	CACQZJ010000001-CACQZJ010000270	yes	294	93.04	1184323	35.2	5709	22	9	85.7	62.5	0.004	163	0.128	19.85	CTTGTGCTTCATACGGGTAGTACAACTTACAAT	210	Drosophila melanogaster	OK Mel=Sim	0.08	0.54	0.07
SRR2397003	Drosophila simulans	Fruit fly	Diptera	A	WOLB0721	GCA_902643805	ERS3940645	CACQRX010000001-CACQRX010000150	yes	316	100	1227068	35.2	12261	81	44	93.2	69	0.005	163	0.301	58.548	CTTGTGCTTCATACGGGTAGTACAACTTACAAT	355	Drosophila melanogaster	OK Mel=Sim	0.1	0.62	0.1
SRR2397007	Drosophila simulans	Fruit fly	Diptera	A	WOLB1092	GCA_902647675	ERS3941016	CACRHG010000001-CACRHG010000299	no	265	83.86	1125473	35.1	4701	19	8	84.2	60	0.003	163	0.067	9.676	CTTGTGCTTCATACGGGTAGTACAACTTACAAT	522	Drosophila melanogaster	OK Mel=Sim	0.11	0.33	0.09
SRR2397010	Drosophila simulans	Fruit fly	Diptera	A	WOLB0748	GCA_902644205	ERS3940672	CACQTI010000001-CACQTI010000157	yes	316	100	1224287	35.2	12129	47	24	91.1	66.7	0.005	163	0.194	32.778	CTTGTGCTTCATACGGGTAGTACAACTTACAAT	402	Drosophila melanogaster	OK Mel=Sim	0.07	0.88	0.06
SRR2397013	Drosophila simulans	Fruit fly	Diptera	A	WOLB0914	GCA_902645855	ERS3940838	CACQZW010000001-CACQZW010000253	yes	293	92.72	1186583	35.3	7058	24	10	85.8	63.6	0.004	163	0.092	13.845	CTTGTGCTTCATACGGGTAGTACAACTTACAAT	441	Drosophila melanogaster	OK Mel=Sim	0.08	0.35	0.06
SRR2397014	Drosophila simulans	Fruit fly	Diptera	A	WOLB1086	GCA_902647735	ERS3941010	CACRGY010000001-CACRGY010000307	no	271	85.76	1149276	35.1	4705	20	8	85	62.5	0.004	163	0.087	12.927	CTTGTGCTTCATACGGGTAGTACAACTTACAAT	255	Drosophila melanogaster	OK Mel=Sim	0.1	0.42	0.07
SRR2397016	Drosophila simulans	Fruit fly	Diptera	A	WOLB0922	GCA_902645895	ERS3940846	CACRAB010000001-CACRAB010000248	yes	290	91.77	1178727	35.3	7017	23	10	86.7	63	0.004	163	0.134	21	CTTGTGCTTCATACGGGTAGTACAACTTACAAT	223	Drosophila melanogaster	OK Mel=Sim	0.11	0.44	0.09
SRR2397017	Drosophila simulans	Fruit fly	Diptera	A	WOLB0902	GCA_902645565	ERS3940826	CACQYY010000001-CACQYY010000237	yes	295	93.35	1185758	35.2	7117	23	10	86.7	62.5	0.004	163	0.08	11.876	CTTGTGCTTCATACGGGTAGTACAACTTACAAT	432	Drosophila melanogaster	OK Mel=Sim	0.07	0.62	0.06
SRR2397019	Drosophila simulans	Fruit fly	Diptera	A	WOLB0819	GCA_902644895	ERS3940743	CACQVV010000001-CACQVV010000181	yes	313	99.05	1214007	35.2	10161	31	14	88.9	66.7	0.004	163	0.134	21.018	CTTGTGCTTCATACGGGTAGTACAACTTACAAT	289	Drosophila melanogaster	OK Mel=Sim	0.07	0.72	0.07
SRR2397024	Drosophila simulans	Fruit fly	Diptera	A	WOLB1127	GCA_902648085	ERS3941051	CACRIV010000001-CACRIV010000357	no	230	72.78	1044814	35	3322	18	7	84.2	62.1	0.005	163	0.089	13.319	CTTGTGCTTCATACGGGTAGTACAACTTACAAT	339	Drosophila melanogaster	OK Mel=Sim	0.08	0.39	0.05
SRR2397030	Drosophila simulans	Fruit fly	Diptera	A	WOLB1070	GCA_902647535	ERS3940994	CACRGK010000001-CACRGK010000267	no	286	90.51	1158895	35.3	5763	22	9	85.7	60	0.004	163	0.086	12.797	CTTGTGCTTCATACGGGTAGTACAACTTACAAT	297	Drosophila melanogaster	OK Mel=Sim	0.13	0.73	0.1
SRR2397031	Drosophila simulans	Fruit fly	Diptera	A	WOLB0934	GCA_902646025	ERS3940858	CACRAL010000001-CACRAL010000237	yes	285	90.19	1189462	35.3	7361	24	10	86.1	62.5	0.004	163	0.09	13.418	CTTGTGCTTCATACGGGTAGTACAACTTACAAT	307	Drosophila melanogaster	OK Mel=Sim	0.08	0.39	0.07
SRR2397034	Drosophila simulans	Fruit fly	Diptera	A	WOLB1113	GCA_902647945	ERS3941037	CACRHY010000001-CACRHY010000334	no	241	76.27	1102846	35.1	4309	17	7	82.6	60	0.004	163	0.109	16.566	CTTGTGCTTCATACGGGTAGTACAACTTACAAT	265	Drosophila melanogaster	OK Mel=Sim	0.08	0.35	0.06
SRR2397037	Drosophila simulans	Fruit fly	Diptera	A	WOLB0891	GCA_902645595	ERS3940815	CACQYZ010000001-CACQYZ010000213	yes	300	94.94	1198344	35.2	8078	26	11	87.1	62.5	0.004	163	0.088	13.139	CTTGTGCTTCATACGGGTAGTACAACTTACAAT	613	Drosophila melanogaster	OK Mel=Sim	0.12	0.68	0.08
SRR2397038	Drosophila simulans	Fruit fly	Diptera	A	WOLB0900	GCA_902645625	ERS3940824	CACQZC010000001-CACQZC010000252	yes	296	93.67	1196978	35.2	7601	24	10	86.7	62.5	0.004	163	0.101	15.227	CTTGTGCTTCATACGGGTAGTACAACTTACAAT	378	Drosophila melanogaster	OK Mel=Sim	0.05	0.34	0.05
SRR2397039	Drosophila simulans	Fruit fly	Diptera	A	WOLB0862	GCA_902645155	ERS3940786	CACQXL010000001-CACQXL010000194	yes	305	96.52	1211128	35.3	9786	31	14	88.2	63.6	0.004	163	0.124	19.298	CTTGTGCTTCATACGGGTAGTACAACTTACAAT	386	Drosophila melanogaster	OK Mel=Sim	0.09	0.69	0.08
SRR2397040	Drosophila simulans	Fruit fly	Diptera	A	WOLB0912	GCA_902645825	ERS3940836	CACQZR010000001-CACQZR010000242	yes	293	92.72	1187229	35.3	7287	25	11	87	64.3	0.004	163	0.083	12.327	CTTGTGCTTCATACGGGTAGTACAACTTACAAT	279	Drosophila melanogaster	OK Mel=Sim	0.07	0.35	0.06
SRR2397041	Drosophila simulans	Fruit fly	Diptera	A	WOLB0905	GCA_902645685	ERS3940829	CACQZG010000001-CACQZG010000230	yes	294	93.04	1190709	35.2	7201	24	10	86.1	62.5	0.004	163	0.098	14.808	CTTGTGCTTCATACGGGTAGTACAACTTACAAT	334	Drosophila melanogaster	OK Mel=Sim	0.1	0.72	0.07
SRR2397042	Drosophila simulans	Fruit fly	Diptera	A	WOLB0926	GCA_902645945	ERS3940850	CACRAC010000001-CACRAC010000241	yes	289	91.46	1191993	35.2	6662	24	11	86.2	63.2	0.004	163	0.148	23.539	CTTGTGCTTCATACGGGTAGTACAACTTACAAT	247	Drosophila melanogaster	OK Mel=Sim	0.1	0.53	0.08
SRR2397043	Drosophila simulans	Fruit fly	Diptera	A	WOLB0848	GCA_902645055	ERS3940772	CACQXB010000001-CACQXB010000169	yes	307	97.15	1214367	35.2	11022	33	16	88.9	66.7	0.005	163	0.122	18.857	CTTGTGCTTCATACGGGTAGTACAACTTACAAT	457	Drosophila melanogaster	OK Mel=Sim	0.13	1	0.11
SRR2397044	Drosophila simulans	Fruit fly	Diptera	A	WOLB1065	GCA_902647475	ERS3940989	CACRGA010000001-CACRGA010000254	no	290	91.77	1179994	35.2	6875	21	9	85.7	61.5	0.004	163	0.12	18.575	CTTGTGCTTCATACGGGTAGTACAACTTACAAT	284	Drosophila melanogaster	OK Mel=Sim	0.12	0.54	0.09
SRR2397045	Drosophila simulans	Fruit fly	Diptera	A	WOLB0901	GCA_902645605	ERS3940825	CACQYU010000001-CACQYU010000212	yes	295	93.35	1208928	35.2	8826	27	12	87.5	64.7	0.004	163	0.123	19.121	CTTGTGCTTCATACGGGTAGTACAACTTACAAT	372	Drosophila melanogaster	OK Mel=Sim	0.09	0.94	0.07
SRR2397046	Drosophila simulans	Fruit fly	Diptera	A	WOLB0758	GCA_902644105	ERS3940682	CACQTD010000001-CACQTD010000160	yes	316	100	1229964	35.2	11244	48	26	91.3	68.4	0.005	163	0.122	18.839	CTTGTGCTTCATACGGGTAGTACAACTTACAAT	813	Drosophila melanogaster	OK Mel=Sim	0.05	0.64	0.05
SRR2397047	Drosophila simulans	Fruit fly	Diptera	A	WOLB0910	GCA_902645715	ERS3940834	CACQZI010000001-CACQZI010000236	yes	293	92.72	1189493	35.1	7790	22	9	86.4	63.2	0.004	163	0.086	12.781	CTTGTGCTTCATACGGGTAGTACAACTTACAAT	402	Drosophila melanogaster	OK Mel=Sim	0.05	0.43	0.05
SRR2397048	Drosophila simulans	Fruit fly	Diptera	A	WOLB1097	GCA_902647915	ERS3941021	CACRHT010000001-CACRHT010000324	no	261	82.59	1138122	35.3	4616	19	8	83.9	60	0.004	163	0.086	12.716	CTTGTGCTTCATACGGGTAGTACAACTTACAAT	481	Drosophila melanogaster	OK Mel=Sim	0.1	0.29	0.06
SRR2397052	Drosophila simulans	Fruit fly	Diptera	A	WOLB1087	GCA_902647765	ERS3941011	CACRHF010000001-CACRHF010000321	no	271	85.76	1155138	35.2	4701	20	9	84.3	61.1	0.004	163	0.102	15.513	CTTGTGCTTCATACGGGTAGTACAACTTACAAT	363	Drosophila melanogaster	OK Mel=Sim	0.1	0.43	0.07
SRR2397053	Drosophila simulans	Fruit fly	Diptera	A	WOLB0923	GCA_902645875	ERS3940847	CACRAA010000001-CACRAA010000248	yes	290	91.77	1188812	35.3	6619	24	11	86.1	63.4	0.004	163	0.106	16.123	CTTGTGCTTCATACGGGTAGTACAACTTACAAT	339	Drosophila melanogaster	OK Mel=Sim	0.18	0.65	0.13
SRR2397054	Drosophila simulans	Fruit fly	Diptera	A	WOLB0815	GCA_902644845	ERS3940739	CACQVL010000001-CACQVL010000171	yes	313	99.05	1224440	35.2	10706	33	16	88.6	66.7	0.005	163	0.106	16.14	CTTGTGCTTCATACGGGTAGTACAACTTACAAT	419	Drosophila melanogaster	OK Mel=Sim	0.07	0.68	0.07
SRR2397055	Drosophila simulans	Fruit fly	Diptera	A	WOLB0907	GCA_902645695	ERS3940831	CACQZH010000001-CACQZH010000247	yes	294	93.04	1193700	35.2	7062	24	10	86.7	63.4	0.004	163	0.136	21.308	CTTGTGCTTCATACGGGTAGTACAACTTACAAT	231	Drosophila melanogaster	OK Mel=Sim	0.1	0.45	0.06
SRR2397056	Drosophila simulans	Fruit fly	Diptera	A	WOLB1114	GCA_902647935	ERS3941038	CACRIB010000001-CACRIB010000346	no	241	76.27	1092588	35.2	3855	17	7	83.3	61.1	0.004	163	0.101	15.244	CTTGTGCTTCATACGGGTAGTACAACTTACAAT	277	Drosophila melanogaster	OK Mel=Sim	0.2	0.35	0.12
SRR2397057	Drosophila simulans	Fruit fly	Diptera	A	WOLB0949	GCA_902646395	ERS3940873	CACRBI010000001-CACRBI010000281	yes	273	86.39	1183076	35.3	5778	23	10	85.7	63.6	0.004	163	0.085	12.618	CTTGTGCTTCATACGGGTAGTACAACTTACAAT	515	Drosophila melanogaster	OK Mel=Sim	0.09	0.61	0.08
SRR2397060	Drosophila simulans	Fruit fly	Diptera	A	WOLB0946	GCA_902646315	ERS3940870	CACRBT010000001-CACRBT010000267	yes	279	88.29	1180044	35.2	6512	22	9	85.7	62.5	0.004	163	0.102	15.496	CTTGTGCTTCATACGGGTAGTACAACTTACAAT	424	Drosophila melanogaster	OK Mel=Sim	0.09	0.55	0.07
SRR2397061	Drosophila simulans	Fruit fly	Diptera	A	WOLB1077	GCA_902647595	ERS3941001	CACRGU010000001-CACRGU010000292	no	278	87.97	1173765	35.3	5605	21	9	85.2	62.5	0.004	163	0.071	10.413	CTTGTGCTTCATACGGGTAGTACAACTTACAAT	517	Drosophila melanogaster	OK Mel=Sim	0.11	0.68	0.09
SRR2397062	Drosophila simulans	Fruit fly	Diptera	A	WOLB0724	GCA_902643915	ERS3940648	CACQSQ010000001-CACQSQ010000155	yes	316	100	1228339	35.2	12240	53	29	91.7	68.6	0.005	163	0.143	22.758	CTTGTGCTTCATACGGGTAGTACAACTTACAAT	648	Drosophila melanogaster	OK Mel=Sim	0.06	0.46	0.06
SRR2397063	Drosophila simulans	Fruit fly	Diptera	A	WOLB0930	GCA_902645915	ERS3940854	CACRAF010000001-CACRAF010000243	yes	287	90.82	1196199	35.3	6971	23	10	86	62.6	0.004	163	0.117	17.981	CTTGTGCTTCATACGGGTAGTACAACTTACAAT	272	Drosophila melanogaster	OK Mel=Sim	0.1	0.58	0.08
SRR2397064	Drosophila simulans	Fruit fly	Diptera	A	WOLB0791	GCA_902644485	ERS3940715	CACQUH010000001-CACQUH010000157	yes	314	99.37	1221378	35.2	11244	37	19	89.8	66.7	0.005	163	0.103	15.648	CTTGTGCTTCATACGGGTAGTACAACTTACAAT	725	Drosophila melanogaster	OK Mel=Sim	0.12	0.98	0.12
SRR2397065	Drosophila simulans	Fruit fly	Diptera	A	WOLB0718	GCA_902643775	ERS3940642	CACQSA010000001-CACQSA010000156	yes	316	100	1224553	35.2	12487	50	26	91.1	64.9	0.004	163	0.113	17.339	CTTGTGCTTCATACGGGTAGTACAACTTACAAT	677	Drosophila melanogaster	OK Mel=Sim	0.1	0.73	0.1
SRR2397066	Drosophila simulans	Fruit fly	Diptera	A	WOLB0822	GCA_902644885	ERS3940746	CACQVW010000001-CACQVW010000186	yes	313	99.05	1212278	35.2	9743	29	13	87.9	66.7	0.004	163	0.138	21.673	CTTGTGCTTCATACGGGTAGTACAACTTACAAT	249	Drosophila melanogaster	OK Mel=Sim	0.09	0.6	0.06
SRR2397067	Drosophila simulans	Fruit fly	Diptera	A	WOLB0805	GCA_902644705	ERS3940729	CACQWB010000001-CACQWB010000171	yes	314	99.37	1222167	35.2	10537	36	18	89.7	67.6	0.005	163	0.107	16.225	CTTGTGCTTCATACGGGTAGTACAACTTACAAT	464	Drosophila melanogaster	OK Mel=Sim	0.1	1.1	0.09
SRR2397068	Drosophila simulans	Fruit fly	Diptera	A	WOLB1098	GCA_902647835	ERS3941022	CACRHN010000001-CACRHN010000311	no	260	82.28	1152922	35.2	5098	20	8	84.6	61.8	0.004	163	0.085	12.57	CTTGTGCTTCATACGGGTAGTACAACTTACAAT	488	Drosophila melanogaster	OK Mel=Sim	0.11	0.65	0.09
SRR2397070	Drosophila simulans	Fruit fly	Diptera	A	WOLB1089	GCA_902647715	ERS3941013	CACRHB010000001-CACRHB010000313	no	268	84.81	1152621	35.1	4794	21	9	85	62.5	0.004	163	0.108	16.412	CTTGTGCTTCATACGGGTAGTACAACTTACAAT	389	Drosophila melanogaster	OK Mel=Sim	0.09	0.92	0.07
SRR2397071	Drosophila simulans	Fruit fly	Diptera	A	WOLB1094	GCA_902647785	ERS3941018	CACRHI010000001-CACRHI010000294	no	261	82.59	1124982	35.1	4888	20	8	84.6	61.5	0.004	163	0.177	29.153	CTTGTGCTTCATACGGGTAGTACAACTTACAAT	161	Drosophila melanogaster	OK Mel=Sim	0.13	0.55	0.07
SRR2397072	Drosophila simulans	Fruit fly	Diptera	A	WOLB0886	GCA_902645445	ERS3940810	CACQYK010000001-CACQYK010000203	yes	300	94.94	1202846	35.2	9643	27	12	88	65.5	0.004	163	0.146	23.315	CTTGTGCTTCATACGGGTAGTACAACTTACAAT	323	Drosophila melanogaster	OK Mel=Sim	0.12	0.74	0.09
SRR2397074	Drosophila simulans	Fruit fly	Diptera	A	WOLB0879	GCA_902645515	ERS3940803	CACQYH010000001-CACQYH010000210	yes	303	95.89	1206477	35.3	8258	26	12	87	64.4	0.004	163	0.155	24.954	CTTGTGCTTCATACGGGTAGTACAACTTACAAT	232	Drosophila melanogaster	OK Mel=Sim	0.1	0.62	0.09
SRR2397076	Drosophila simulans	Fruit fly	Diptera	A	WOLB0722	GCA_902643935	ERS3940646	CACQSR010000001-CACQSR010000153	yes	316	100	1225571	35.1	12261	63	34	92.3	68.3	0.005	163	0.159	25.719	CTTGTGCTTCATACGGGTAGTACAACTTACAAT	605	Drosophila melanogaster	OK Mel=Sim	0.12	1.02	0.11
SRR2397078	Drosophila simulans	Fruit fly	Diptera	A	WOLB0807	GCA_902644685	ERS3940731	CACQWC010000001-CACQWC010000179	yes	314	99.37	1219817	35.2	10503	34	17	89.2	66.7	0.004	163	0.124	19.316	CTTGTGCTTCATACGGGTAGTACAACTTACAAT	552	Drosophila melanogaster	OK Mel=Sim	0.05	0.28	0.05
SRR2397083	Drosophila simulans	Fruit fly	Diptera	A	WOLB0818	GCA_902644825	ERS3940742	CACQVU010000001-CACQVU010000174	yes	313	99.05	1225166	35.2	10457	32	15	88.9	66.7	0.004	163	0.109	16.634	CTTGTGCTTCATACGGGTAGTACAACTTACAAT	548	Drosophila melanogaster	OK Mel=Sim	0.08	0.79	0.05
SRR2397085	Drosophila simulans	Fruit fly	Diptera	A	WOLB0939	GCA_902646055	ERS3940863	CACRAM010000001-CACRAM010000242	yes	285	90.19	1179384	35.4	6137	22	9	85.7	62.4	0.004	163	0.17	27.821	CTTGTGCTTCATACGGGTAGTACAACTTACAAT	141	Drosophila melanogaster	OK Mel=Sim	0.11	0.63	0.08
SRR2397087	Drosophila simulans	Fruit fly	Diptera	A	WOLB1061	GCA_902647445	ERS3940985	CACRFZ010000001-CACRFZ010000155	no	316	100	1233012	35.2	12657	489	403	96.7	95	0.841	163	0.081	11.972	CTTGTGCTTCATACGGGTAGTACAACTTACAAT	803	Drosophila melanogaster	OK Mel=Sim	0.11	0.48	0.1
SRR2397088	Drosophila simulans	Fruit fly	Diptera	A	WOLB1060	GCA_902647515	ERS3940984	CACRFY010000001-CACRFY010000152	no	316	100	1233470	35.2	12747	682	592	96.8	95	0.88	163	0.057	8.18	CTTGTGCTTCATACGGGTAGTACAACTTACAAT	1769	Drosophila melanogaster	OK Mel=Sim	0.15	0.85	0.13
SRR248059	Drosophila melanogaster	Fruit fly	Diptera	A	WOLB0567	GCA_902642345	ERS3940491	CACQMA010000001-CACQMA010000149	yes	313	99.05	1177969	35.4	13462	19	8	80	50	0.002	175	0.008	1.191	GTATTAATGAATAAAGAAGCTGAACGCCTTGTT	314	Bacillus thuringiensis/wiedmannii/mycoides	OK	0.1	0.7	0.07
SRR248108	Drosophila melanogaster	Fruit fly	Diptera	A	WOLB0672	GCA_902643355	ERS3940596	CACQQK010000001-CACQQK010000229	yes	278	87.97	1122438	35.3	7023	93	36	75	45	0.004	175	0.03	4.464	CTTGTGCTTCATACGGGTAGTACAACTTACAAT	353	Drosophila melanogaster	OK	0.28	0.64	0.16
SRR248123	Drosophila melanogaster	Fruit fly	Diptera	A	WOLB0680	GCA_902643305	ERS3940604	CACQQB010000001-CACQQB010000236	yes	254	80.38	1066713	35.2	6632	113	42	77.8	46.2	0.005	175	0.048	7.401	CTTGTGCTTCATACGGGTAGTACAACTTACAAT	488	Drosophila melanogaster	OK	0.38	0.78	0.21
SRR248128	Drosophila melanogaster	Fruit fly	Diptera	A	WOLB0633	GCA_902643005	ERS3940557	CACQOK010000001-CACQOK010000166	yes	308	97.47	1185089	35.3	11523	18	7	80	50	0.003	175	0.008	1.206	CTTGTGCTTCATACGGGTAGTACAACTTACAAT	269	Drosophila melanogaster	OK	0.21	1	0.1
SRR248131	Drosophila melanogaster	Fruit fly	Diptera	A	WOLB0612	GCA_902642745	ERS3940536	CACQNQ010000001-CACQNQ010000150	yes	311	98.42	1180466	35.4	12327	26	11	80	50	0.003	175	0.009	1.339	CTTGTGCTTCATACGGGTAGTACAACTTACAAT	367	Drosophila melanogaster	OK	0.09	0.37	0.08
SRR2587089	Drosophila melanogaster	Fruit fly	Diptera	A	WOLB0325	GCA_902639295	ERS3940249	CACQCR010000001-CACQCR010000122	yes	316	100	1192088	35.4	15186	30	16	81.1	53.8	0.002	175	0.009	1.369	CTTGTGCTTCATACGGGTAGTACAACTTACAAT	2345	Drosophila melanogaster	OK	0.07	0.58	0.06
SRR2587482	Drosophila melanogaster	Fruit fly	Diptera	A	WOLB0462	GCA_902641195	ERS3940386	CACQIB010000001-CACQIB010000126	yes	316	100	1190737	35.5	14143	54	38	93.8	73	0.009	175	0.013	1.951	CTTGTGCTTCATACGGGTAGTACAACTTACAAT	2939	Drosophila melanogaster	OK	0.19	1.25	0.11
SRR2859092	Drosophila simulans	Fruit fly	Diptera	A	WOLB1105	GCA_902647805	ERS3941029	CACRHK010000001-CACRHK010000332	no	259	81.96	1115793	34.9	4158	18	7	84	60	0.004	163	0.201	34.213	CTTGTGCTTCATACGGGTAGTACAACTTACAAT	127	Drosophila melanogaster	OK Mel=Sim	0.11	0.2	0.06
SRR2859093	Drosophila simulans	Fruit fly	Diptera	A	WOLB0765	GCA_902644345	ERS3940689	CACQVA010000001-CACQVA010000155	yes	315	99.68	1225577	35.2	12261	63	33	92.3	68.4	0.005	163	0.411	94.862	CTTGTGCTTCATACGGGTAGTACAACTTACAAT	212	Drosophila melanogaster	OK Mel=Sim	0.07	0.78	0.06
SRR2859095	Drosophila simulans	Fruit fly	Diptera	A	WOLB0753	GCA_902644095	ERS3940677	CACQTE010000001-CACQTE010000155	yes	316	100	1224516	35.2	12022	52	27	91.3	66.7	0.005	163	0.238	42.496	CTTGTGCTTCATACGGGTAGTACAACTTACAAT	338	Drosophila melanogaster	OK Mel=Sim	0.09	0.64	0.06
SRR2859097	Drosophila simulans	Fruit fly	Diptera	A	WOLB0756	GCA_902644155	ERS3940680	CACQTO010000001-CACQTO010000159	yes	316	100	1226048	35.2	11247	51	26	91.4	66.7	0.005	163	0.308	60.344	CTTGTGCTTCATACGGGTAGTACAACTTACAAT	263	Drosophila melanogaster	OK Mel=Sim	0.05	0.76	0.05
SRR2859098	Drosophila simulans	Fruit fly	Diptera	A	WOLB0876	GCA_902645395	ERS3940800	CACQYF010000001-CACQYF010000219	yes	304	96.2	1193143	35.3	8389	25	11	87	63.7	0.004	163	0.187	31.161	CTTGTGCTTCATACGGGTAGTACAACTTACAAT	236	Drosophila melanogaster	OK Mel=Sim	0.09	0.32	0.07
SRR2859099	Drosophila simulans	Fruit fly	Diptera	A	WOLB0795	GCA_902644565	ERS3940719	CACQUG010000001-CACQUG010000163	yes	314	99.37	1223039	35.2	11143	48	24	90.7	67.6	0.005	163	0.276	51.885	CTTGTGCTTCATACGGGTAGTACAACTTACAAT	421	Drosophila melanogaster	OK Mel=Sim	0.07	1.22	0.07
SRR2859100	Drosophila simulans	Fruit fly	Diptera	A	WOLB1068	GCA_902647455	ERS3940992	CACRGD010000001-CACRGD010000260	no	290	91.77	1172421	35.2	6647	22	9	85.7	61.4	0.004	163	0.159	25.662	CTTGTGCTTCATACGGGTAGTACAACTTACAAT	198	Drosophila melanogaster	OK Mel=Sim	0.11	0.41	0.1
SRR2859101	Drosophila simulans	Fruit fly	Diptera	A	WOLB1109	GCA_902647815	ERS3941033	CACRHL010000001-CACRHL010000324	no	254	80.38	1089030	35.2	4242	17	7	82.6	60	0.004	163	0.327	65.909	CTTGTGCTTCATACGGGTAGTACAACTTACAAT	76	Drosophila melanogaster	OK Mel=Sim	0.09	0.22	0.06
SRR2859102	Drosophila simulans	Fruit fly	Diptera	A	WOLB0929	GCA_902645935	ERS3940853	CACRAH010000001-CACRAH010000259	yes	288	91.14	1187954	35.2	6662	22	10	85.7	62.9	0.004	163	0.238	42.496	CTTGTGCTTCATACGGGTAGTACAACTTACAAT	222	Drosophila melanogaster	OK Mel=Sim	0.1	0.44	0.08
SRR2859104	Drosophila simulans	Fruit fly	Diptera	A	WOLB0796	GCA_902644595	ERS3940720	CACQUA010000001-CACQUA010000173	yes	314	99.37	1216833	35.2	11140	33	16	88.9	65.5	0.005	163	0.285	54.117	CTTGTGCTTCATACGGGTAGTACAACTTACAAT	182	Drosophila melanogaster	OK Mel=Sim	0.09	0.81	0.08
SRR2859105	Drosophila simulans	Fruit fly	Diptera	A	WOLB0766	GCA_902644385	ERS3940690	CACQUQ010000001-CACQUQ010000153	yes	315	99.68	1227563	35.2	12261	221	143	95.8	66.7	0.006	163	0.27	50.316	CTTGTGCTTCATACGGGTAGTACAACTTACAAT	1711	Drosophila melanogaster	OK Mel=Sim	0.06	0.37	0.06
SRR2859106	Drosophila simulans	Fruit fly	Diptera	A	WOLB0804	GCA_902644755	ERS3940728	CACQWE010000001-CACQWE010000163	yes	314	99.37	1222254	35.2	10617	37	18	90	66.7	0.005	163	0.284	53.931	CTTGTGCTTCATACGGGTAGTACAACTTACAAT	247	Drosophila melanogaster	OK Mel=Sim	0.13	1.28	0.09
SRR2859112	Drosophila simulans	Fruit fly	Diptera	A	WOLB1072	GCA_902647565	ERS3940996	CACRGL010000001-CACRGL010000268	no	285	90.19	1165880	35.3	6255	21	9	85.7	62	0.003	163	0.259	47.577	CTTGTGCTTCATACGGGTAGTACAACTTACAAT	118	Drosophila melanogaster	OK Mel=Sim	0.11	0.32	0.1
SRR2859113	Drosophila simulans	Fruit fly	Diptera	A	WOLB0937	GCA_902646015	ERS3940861	CACRAN010000001-CACRAN010000255	yes	285	90.19	1177479	35.3	6358	22	9	85.7	63	0.004	163	0.237	42.192	CTTGTGCTTCATACGGGTAGTACAACTTACAAT	167	Drosophila melanogaster	OK Mel=Sim	0.11	0.72	0.09
SRR2859115	Drosophila simulans	Fruit fly	Diptera	A	WOLB0872	GCA_902645335	ERS3940796	CACQXX010000001-CACQXX010000205	yes	304	96.2	1213090	35.3	9349	29	13	87.5	64.4	0.004	163	0.118	18.26	CTTGTGCTTCATACGGGTAGTACAACTTACAAT	739	Drosophila melanogaster	OK Mel=Sim	0.08	0.38	0.07
SRR2859117	Drosophila simulans	Fruit fly	Diptera	A	WOLB0777	GCA_902644365	ERS3940701	CACQUV010000001-CACQUV010000158	yes	315	99.68	1227864	35.3	12038	47	25	90.9	66.7	0.005	163	0.115	17.668	CTTGTGCTTCATACGGGTAGTACAACTTACAAT	1839	Drosophila melanogaster	OK Mel=Sim	0.07	0.58	0.06
SRR2859118	Drosophila simulans	Fruit fly	Diptera	A	WOLB1111	GCA_902647955	ERS3941035	CACRIA010000001-CACRIA010000357	no	250	79.11	1078752	35	3740	19	7	83.8	61.1	0.004	163	0.073	10.633	CTTGTGCTTCATACGGGTAGTACAACTTACAAT	807	Drosophila melanogaster	OK Mel=Sim	0.06	0.26	0.05
SRR2859119	Drosophila simulans	Fruit fly	Diptera	A	WOLB0941	GCA_902646365	ERS3940865	CACRCC010000001-CACRCC010000257	yes	285	90.19	1182743	35.2	6026	24	10	86.7	64.2	0.004	163	0.088	13.156	CTTGTGCTTCATACGGGTAGTACAACTTACAAT	1102	Drosophila melanogaster	OK Mel=Sim	0.11	0.59	0.1
SRR2859120	Drosophila simulans	Fruit fly	Diptera	A	WOLB0948	GCA_902646435	ERS3940872	CACRBZ010000001-CACRBZ010000270	yes	273	86.39	1162016	35.2	5983	22	9	85.7	63.6	0.004	163	0.147	23.483	CTTGTGCTTCATACGGGTAGTACAACTTACAAT	255	Drosophila melanogaster	OK Mel=Sim	0.08	0.28	0.07
SRR2859121	Drosophila simulans	Fruit fly	Diptera	A	WOLB0761	GCA_902644275	ERS3940685	CACQTV010000001-CACQTV010000156	yes	315	99.68	1226886	35.2	12310	49	26	91.3	69.4	0.005	163	0.109	16.686	CTTGTGCTTCATACGGGTAGTACAACTTACAAT	1354	Drosophila melanogaster	OK Mel=Sim	0.08	0.69	0.07
SRR2859122	Drosophila simulans	Fruit fly	Diptera	A	WOLB0942	GCA_902646245	ERS3940866	CACRBV010000001-CACRBV010000281	yes	281	88.92	1164060	35.1	5703	23	10	85.7	63.2	0.004	163	0.082	12.166	CTTGTGCTTCATACGGGTAGTACAACTTACAAT	924	Drosophila melanogaster	OK Mel=Sim	0.13	0.8	0.11
SRR2859124	Drosophila simulans	Fruit fly	Diptera	A	WOLB0755	GCA_902644225	ERS3940679	CACQTH010000001-CACQTH010000158	yes	316	100	1227277	35.2	11326	42	22	90	66.7	0.005	163	0.16	25.95	CTTGTGCTTCATACGGGTAGTACAACTTACAAT	791	Drosophila melanogaster	OK Mel=Sim	0.12	0.76	0.09
SRR2859125	Drosophila simulans	Fruit fly	Diptera	A	WOLB0896	GCA_902645665	ERS3940820	CACQYW010000001-CACQYW010000254	yes	297	93.99	1179163	35.1	6273	24	10	86.1	63.5	0.005	163	0.108	16.446	CTTGTGCTTCATACGGGTAGTACAACTTACAAT	835	Drosophila melanogaster	OK Mel=Sim	0.14	0.82	0.11
SRR2859126	Drosophila simulans	Fruit fly	Diptera	A	WOLB1107	GCA_902647845	ERS3941031	CACRHS010000001-CACRHS010000336	no	256	81.01	1125183	35	4329	19	8	84.6	61.1	0.003	163	0.162	26.336	CTTGTGCTTCATACGGGTAGTACAACTTACAAT	259	Drosophila melanogaster	OK Mel=Sim	0.09	0.24	0.06
SRR2859127	Drosophila simulans	Fruit fly	Diptera	A	WOLB0895	GCA_902645675	ERS3940819	CACQZD010000001-CACQZD010000226	yes	297	93.99	1189851	35.4	7970	30	12	87.5	62.5	0.004	163	0.171	27.979	CTTGTGCTTCATACGGGTAGTACAACTTACAAT	434	Drosophila melanogaster	OK Mel=Sim	0.11	0.73	0.09
SRR2859129	Drosophila simulans	Fruit fly	Diptera	A	WOLB0798	GCA_902644645	ERS3940722	CACQVH010000001-CACQVH010000166	yes	314	99.37	1220669	35.2	11110	42	20	90.5	66.7	0.005	163	0.356	75.219	CTTGTGCTTCATACGGGTAGTACAACTTACAAT	146	Drosophila melanogaster	OK Mel=Sim	0.04	0.49	0.04
SRR2859131	Drosophila simulans	Fruit fly	Diptera	A	WOLB0733	GCA_902644025	ERS3940657	CACQSI010000001-CACQSI010000154	yes	316	100	1227389	35.2	12209	137	80	94.7	66.7	0.005	163	0.361	76.872	CTTGTGCTTCATACGGGTAGTACAACTTACAAT	757	Drosophila melanogaster	OK Mel=Sim	0.07	0.47	0.07
SRR2859132	Drosophila simulans	Fruit fly	Diptera	A	WOLB0909	GCA_902645755	ERS3940833	CACQZL010000001-CACQZL010000270	yes	294	93.04	1185406	35.2	5709	22	9	85.7	62.5	0.004	163	0.204	34.726	CTTGTGCTTCATACGGGTAGTACAACTTACAAT	210	Drosophila melanogaster	OK Mel=Sim	0.08	0.53	0.07
SRR2859133	Drosophila simulans	Fruit fly	Diptera	A	WOLB0734	GCA_902644015	ERS3940658	CACQST010000001-CACQST010000157	yes	316	100	1227485	35.2	12209	75	41	93	66.7	0.005	163	0.287	54.676	CTTGTGCTTCATACGGGTAGTACAACTTACAAT	468	Drosophila melanogaster	OK Mel=Sim	0.06	0.75	0.05
SRR2859134	Drosophila simulans	Fruit fly	Diptera	A	WOLB0719	GCA_902643675	ERS3940643	CACQRQ010000001-CACQRQ010000149	yes	316	100	1225917	35.2	12487	81	44	93.3	68.9	0.005	163	0.433	103.605	CTTGTGCTTCATACGGGTAGTACAACTTACAAT	355	Drosophila melanogaster	OK Mel=Sim	0.1	0.62	0.1
SRR2859137	Drosophila simulans	Fruit fly	Diptera	A	WOLB1079	GCA_902647605	ERS3941003	CACRGP010000001-CACRGP010000269	no	277	87.66	1153279	35.1	6145	21	9	85.2	63.4	0.004	163	0.237	42.309	CTTGTGCTTCATACGGGTAGTACAACTTACAAT	158	Drosophila melanogaster	OK Mel=Sim	0.11	0.59	0.07
SRR2859140	Drosophila simulans	Fruit fly	Diptera	A	WOLB0840	GCA_902645115	ERS3940764	CACQWZ010000001-CACQWZ010000182	yes	308	97.47	1211991	35.2	10451	32	15	88	64.2	0.004	163	0.244	43.793	CTTGTGCTTCATACGGGTAGTACAACTTACAAT	230	Drosophila melanogaster	OK Mel=Sim	0.11	0.77	0.08
SRR2859145	Drosophila simulans	Fruit fly	Diptera	A	WOLB1075	GCA_902647625	ERS3940999	CACRGV010000001-CACRGV010000275	no	280	88.61	1150508	35.1	5816	21	8	85.7	62.5	0.004	163	0.195	32.967	CTTGTGCTTCATACGGGTAGTACAACTTACAAT	181	Drosophila melanogaster	OK Mel=Sim	0.08	0.3	0.07
SRR2859147	Drosophila simulans	Fruit fly	Diptera	A	WOLB0830	GCA_902644945	ERS3940754	CACQWN010000001-CACQWN010000176	yes	311	98.42	1212633	35.1	10692	33	15	88.4	64.3	0.004	163	0.256	46.714	CTTGTGCTTCATACGGGTAGTACAACTTACAAT	266	Drosophila melanogaster	OK Mel=Sim	0.15	1.02	0.14
SRR2859150	Drosophila simulans	Fruit fly	Diptera	A	WOLB0749	GCA_902644245	ERS3940673	CACQTM010000001-CACQTM010000157	yes	316	100	1227482	35.2	12129	54	29	92	69.3	0.005	163	0.216	37.49	CTTGTGCTTCATACGGGTAGTACAACTTACAAT	729	Drosophila melanogaster	OK Mel=Sim	0.1	0.7	0.06
SRR2859154	Drosophila simulans	Fruit fly	Diptera	A	WOLB1083	GCA_902647615	ERS3941007	CACRGX010000001-CACRGX010000273	no	274	86.71	1137796	35.2	5786	19	8	83.3	60	0.003	163	0.106	16.055	CTTGTGCTTCATACGGGTAGTACAACTTACAAT	550	Drosophila melanogaster	OK Mel=Sim	0.09	0.71	0.08
SRR2859156	Drosophila simulans	Fruit fly	Diptera	A	WOLB0867	GCA_902645305	ERS3940791	CACQXZ010000001-CACQXZ010000210	yes	305	96.52	1209952	35.3	8978	27	13	88	66.7	0.004	163	0.11	16.857	CTTGTGCTTCATACGGGTAGTACAACTTACAAT	291	Drosophila melanogaster	OK Mel=Sim	0.08	0.85	0.07
SRR2859160	Drosophila simulans	Fruit fly	Diptera	A	WOLB1093	GCA_902647685	ERS3941017	CACRHC010000001-CACRHC010000299	no	265	83.86	1126534	35.1	4701	19	8	84.2	60	0.003	163	0.111	16.926	CTTGTGCTTCATACGGGTAGTACAACTTACAAT	522	Drosophila melanogaster	OK Mel=Sim	0.11	0.34	0.09
SRR2859161	Drosophila simulans	Fruit fly	Diptera	A	WOLB0860	GCA_902645185	ERS3940784	CACQXR010000001-CACQXR010000185	yes	305	96.52	1210938	35.2	10153	31	14	88.2	66.7	0.004	163	0.322	64.629	CTTGTGCTTCATACGGGTAGTACAACTTACAAT	120	Drosophila melanogaster	OK Mel=Sim	0.1	0.8	0.09
SRR2859163	Drosophila simulans	Fruit fly	Diptera	A	WOLB0832	GCA_902644955	ERS3940756	CACQWR010000001-CACQWR010000176	yes	311	98.42	1221676	35.3	10559	34	16	89.7	66.7	0.004	163	0.308	60.571	CTTGTGCTTCATACGGGTAGTACAACTTACAAT	197	Drosophila melanogaster	OK Mel=Sim	0.05	0.35	0.05
SRR2859165	Drosophila simulans	Fruit fly	Diptera	A	WOLB0735	GCA_902643965	ERS3940659	CACQSV010000001-CACQSV010000154	yes	316	100	1225698	35.2	12209	79	43	93.1	67.8	0.005	163	0.301	58.548	CTTGTGCTTCATACGGGTAGTACAACTTACAAT	629	Drosophila melanogaster	OK Mel=Sim	0.08	0.58	0.07
SRR2859166	Drosophila simulans	Fruit fly	Diptera	A	WOLB0915	GCA_902645815	ERS3940839	CACQZT010000001-CACQZT010000253	yes	293	92.72	1186328	35.3	7058	24	10	85.7	62.5	0.004	163	0.153	24.556	CTTGTGCTTCATACGGGTAGTACAACTTACAAT	441	Drosophila melanogaster	OK Mel=Sim	0.07	0.35	0.05
SRR2859167	Drosophila simulans	Fruit fly	Diptera	A	WOLB0800	GCA_902644635	ERS3940724	CACQVF010000001-CACQVF010000164	yes	314	99.37	1222264	35.3	11022	42	20	90	65	0.004	163	0.283	53.613	CTTGTGCTTCATACGGGTAGTACAACTTACAAT	289	Drosophila melanogaster	OK Mel=Sim	0.09	0.63	0.08
SRR2859168	Drosophila simulans	Fruit fly	Diptera	A	WOLB1085	GCA_902647695	ERS3941009	CACRHA010000001-CACRHA010000308	no	272	86.08	1152173	35.1	4690	20	8	85	62.5	0.004	163	0.145	22.98	CTTGTGCTTCATACGGGTAGTACAACTTACAAT	255	Drosophila melanogaster	OK Mel=Sim	0.09	0.34	0.06
SRR2859169	Drosophila simulans	Fruit fly	Diptera	A	WOLB0893	GCA_902645545	ERS3940817	CACQYR010000001-CACQYR010000202	yes	298	94.3	1200997	35.1	8797	29	13	88.4	66.7	0.004	163	0.236	41.912	CTTGTGCTTCATACGGGTAGTACAACTTACAAT	311	Drosophila melanogaster	OK Mel=Sim	0.13	0.6	0.11
SRR2859170	Drosophila simulans	Fruit fly	Diptera	A	WOLB0864	GCA_902645245	ERS3940788	CACQXQ010000001-CACQXQ010000192	yes	305	96.52	1213017	35.2	9758	28	13	87.5	64.7	0.004	163	0.276	51.704	CTTGTGCTTCATACGGGTAGTACAACTTACAAT	213	Drosophila melanogaster	OK Mel=Sim	0.11	1.3	0.11
SRR2859171	Drosophila simulans	Fruit fly	Diptera	A	WOLB0858	GCA_902645275	ERS3940782	CACQXF010000001-CACQXF010000189	yes	306	96.84	1212599	35.3	9867	30	14	88	64.6	0.004	163	0.174	28.713	CTTGTGCTTCATACGGGTAGTACAACTTACAAT	476	Drosophila melanogaster	OK Mel=Sim	0.16	1.03	0.14
SRR2859172	Drosophila simulans	Fruit fly	Diptera	A	WOLB0921	GCA_902645885	ERS3940845	CACQZY010000001-CACQZY010000248	yes	290	91.77	1176816	35.3	7078	23	10	86.7	62.9	0.004	163	0.211	36.326	CTTGTGCTTCATACGGGTAGTACAACTTACAAT	223	Drosophila melanogaster	OK Mel=Sim	0.11	0.44	0.09
SRR2859174	Drosophila simulans	Fruit fly	Diptera	A	WOLB0903	GCA_902645745	ERS3940827	CACQZM010000001-CACQZM010000242	yes	295	93.35	1189843	35.2	7031	23	10	86.7	62.5	0.004	163	0.134	21.036	CTTGTGCTTCATACGGGTAGTACAACTTACAAT	432	Drosophila melanogaster	OK Mel=Sim	0.04	0.29	0.03
SRR2859178	Drosophila simulans	Fruit fly	Diptera	A	WOLB0851	GCA_902645175	ERS3940775	CACQXJ010000001-CACQXJ010000190	yes	307	97.15	1207127	35.3	9948	30	14	88.2	64.7	0.004	163	0.198	33.472	CTTGTGCTTCATACGGGTAGTACAACTTACAAT	275	Drosophila melanogaster	OK Mel=Sim	0.13	0.55	0.11
SRR2859180	Drosophila simulans	Fruit fly	Diptera	A	WOLB0774	GCA_902644335	ERS3940698	CACQUU010000001-CACQUU010000156	yes	315	99.68	1226616	35.2	12163	56	29	91.7	66.7	0.005	163	0.236	41.959	CTTGTGCTTCATACGGGTAGTACAACTTACAAT	625	Drosophila melanogaster	OK Mel=Sim	0.06	0.65	0.06
SRR2859181	Drosophila simulans	Fruit fly	Diptera	A	WOLB0736	GCA_902643875	ERS3940660	CACQSY010000001-CACQSY010000156	yes	316	100	1223122	35.2	12209	47	24	91.2	66.7	0.005	163	0.3	58.187	CTTGTGCTTCATACGGGTAGTACAACTTACAAT	402	Drosophila melanogaster	OK Mel=Sim	0.07	0.88	0.06
SRR2859182	Drosophila simulans	Fruit fly	Diptera	A	WOLB1121	GCA_902648035	ERS3941045	CACRIE010000001-CACRIE010000343	no	235	74.37	1082813	34.9	3876	17	7	83.3	60	0.003	163	0.137	21.49	CTTGTGCTTCATACGGGTAGTACAACTTACAAT	254	Drosophila melanogaster	OK Mel=Sim	0.14	0.45	0.09
SRR2859185	Drosophila simulans	Fruit fly	Diptera	A	WOLB0770	GCA_902644435	ERS3940694	CACQUY010000001-CACQUY010000157	yes	315	99.68	1225479	35.2	12209	58	32	91.8	70	0.005	163	0.127	19.832	CTTGTGCTTCATACGGGTAGTACAACTTACAAT	1150	Drosophila melanogaster	OK Mel=Sim	0.06	0.58	0.06
SRR2859186	Drosophila simulans	Fruit fly	Diptera	A	WOLB1081	GCA_902647655	ERS3941005	CACRGS010000001-CACRGS010000274	no	276	87.34	1160037	35.1	5776	20	9	84.8	60.9	0.004	163	0.123	19.121	CTTGTGCTTCATACGGGTAGTACAACTTACAAT	580	Drosophila melanogaster	OK Mel=Sim	0.1	0.36	0.07
SRR2859191	Drosophila simulans	Fruit fly	Diptera	A	WOLB0943	GCA_902646305	ERS3940867	CACRBQ010000001-CACRBQ010000292	yes	281	88.92	1183554	35.1	5533	22	9	85.7	63	0.004	163	0.131	20.495	CTTGTGCTTCATACGGGTAGTACAACTTACAAT	594	Drosophila melanogaster	OK Mel=Sim	0.15	0.55	0.13
SRR2859197	Drosophila simulans	Fruit fly	Diptera	A	WOLB1124	GCA_902648125	ERS3941048	CACRIX010000001-CACRIX010000358	no	231	73.1	1046318	35	3281	18	7	84	62.5	0.005	163	0.15	23.895	CTTGTGCTTCATACGGGTAGTACAACTTACAAT	339	Drosophila melanogaster	OK Mel=Sim	0.08	0.39	0.05
SRR2859200	Drosophila simulans	Fruit fly	Diptera	A	WOLB0834	GCA_902644995	ERS3940758	CACQWU010000001-CACQWU010000188	yes	311	98.42	1213044	35.3	9815	32	15	88.2	66	0.004	163	0.365	78.01	CTTGTGCTTCATACGGGTAGTACAACTTACAAT	102	Drosophila melanogaster	OK Mel=Sim	0.05	0.46	0.05
SRR2859207	Drosophila simulans	Fruit fly	Diptera	A	WOLB1123	GCA_902648075	ERS3941047	CACRIT010000001-CACRIT010000347	no	233	73.73	1070268	35	3732	18	7	84.2	61.5	0.004	163	0.263	48.472	CTTGTGCTTCATACGGGTAGTACAACTTACAAT	127	Drosophila melanogaster	OK Mel=Sim	0.1	0.29	0.07
SRR2859210	Drosophila simulans	Fruit fly	Diptera	A	WOLB0820	GCA_902644785	ERS3940744	CACQVP010000001-CACQVP010000181	yes	313	99.05	1213902	35.2	10161	31	14	88.9	66.7	0.004	163	0.21	36.042	CTTGTGCTTCATACGGGTAGTACAACTTACAAT	289	Drosophila melanogaster	OK Mel=Sim	0.07	0.72	0.07
SRR2859213	Drosophila simulans	Fruit fly	Diptera	A	WOLB1102	GCA_902647795	ERS3941026	CACRHJ010000001-CACRHJ010000336	no	260	82.28	1111103	35.1	4364	19	8	85.7	62.5	0.003	163	0.304	59.442	CTTGTGCTTCATACGGGTAGTACAACTTACAAT	68	Drosophila melanogaster	OK Mel=Sim	0.09	0.3	0.04
SRR2859218	Drosophila simulans	Fruit fly	Diptera	A	WOLB0849	GCA_902645195	ERS3940773	CACQXH010000001-CACQXH010000170	yes	307	97.15	1214339	35.2	10846	33	16	88.9	67.1	0.005	163	0.207	35.544	CTTGTGCTTCATACGGGTAGTACAACTTACAAT	457	Drosophila melanogaster	OK Mel=Sim	0.1	0.82	0.05
SRR2859219	Drosophila simulans	Fruit fly	Diptera	A	WOLB1066	GCA_902647465	ERS3940990	CACRGE010000001-CACRGE010000254	no	290	91.77	1180272	35.2	6875	21	9	85.7	61.9	0.004	163	0.191	31.966	CTTGTGCTTCATACGGGTAGTACAACTTACAAT	284	Drosophila melanogaster	OK Mel=Sim	0.11	0.54	0.09
SRR2859220	Drosophila simulans	Fruit fly	Diptera	A	WOLB0898	GCA_902645645	ERS3940822	CACQYQ010000001-CACQYQ010000211	yes	296	93.67	1207519	35.2	8826	27	12	87.5	65	0.004	163	0.199	33.662	CTTGTGCTTCATACGGGTAGTACAACTTACAAT	372	Drosophila melanogaster	OK Mel=Sim	0.08	0.87	0.07
SRR2859221	Drosophila simulans	Fruit fly	Diptera	A	WOLB0759	GCA_902644195	ERS3940683	CACQTK010000001-CACQTK010000160	yes	316	100	1229914	35.2	11244	48	26	91.2	68.4	0.005	163	0.202	34.363	CTTGTGCTTCATACGGGTAGTACAACTTACAAT	813	Drosophila melanogaster	OK Mel=Sim	0.05	0.64	0.05
SRR2859222	Drosophila simulans	Fruit fly	Diptera	A	WOLB0911	GCA_902645705	ERS3940835	CACQZK010000001-CACQZK010000235	yes	293	92.72	1188529	35.1	7790	22	9	86.1	62.9	0.004	163	0.142	22.517	CTTGTGCTTCATACGGGTAGTACAACTTACAAT	402	Drosophila melanogaster	OK Mel=Sim	0.06	0.43	0.05
SRR2859223	Drosophila simulans	Fruit fly	Diptera	A	WOLB1096	GCA_902647825	ERS3941020	CACRHQ010000001-CACRHQ010000323	no	261	82.59	1136837	35.3	4651	19	8	84.2	60.7	0.004	163	0.146	23.129	CTTGTGCTTCATACGGGTAGTACAACTTACAAT	481	Drosophila melanogaster	OK Mel=Sim	0.1	0.34	0.07
SRR2859228	Drosophila simulans	Fruit fly	Diptera	A	WOLB0927	GCA_902645985	ERS3940851	CACRAE010000001-CACRAE010000241	yes	289	91.46	1191992	35.1	6662	24	11	86.1	63.2	0.004	163	0.24	42.895	CTTGTGCTTCATACGGGTAGTACAACTTACAAT	247	Drosophila melanogaster	OK Mel=Sim	0.1	0.54	0.08
SRR2859229	Drosophila simulans	Fruit fly	Diptera	A	WOLB1071	GCA_902647555	ERS3940995	CACRGM010000001-CACRGM010000268	no	286	90.51	1160166	35.3	5696	22	9	85.7	60	0.004	163	0.142	22.499	CTTGTGCTTCATACGGGTAGTACAACTTACAAT	297	Drosophila melanogaster	OK Mel=Sim	0.13	0.63	0.09
SRR2859230	Drosophila simulans	Fruit fly	Diptera	A	WOLB0737	GCA_902643955	ERS3940661	CACQSO010000001-CACQSO010000157	yes	316	100	1225803	35.2	12209	97	56	93.8	66.7	0.005	163	0.567	0	CTTGTGCTTCATACGGGTAGTACAACTTACAAT	270	Drosophila melanogaster	OK Mel=Sim	0.08	0.74	0.08
SRR2859232	Drosophila simulans	Fruit fly	Diptera	A	WOLB0771	GCA_902644355	ERS3940695	CACQUM010000001-CACQUM010000154	yes	315	99.68	1227411	35.2	12209	86	47	93.1	66.1	0.005	163	0.394	88.351	CTTGTGCTTCATACGGGTAGTACAACTTACAAT	300	Drosophila melanogaster	OK Mel=Sim	0.09	0.58	0.06
SRR2859234	Drosophila simulans	Fruit fly	Diptera	A	WOLB0738	GCA_902643985	ERS3940662	CACQSH010000001-CACQSH010000156	yes	316	100	1225090	35.2	12209	78	42	93.1	66.7	0.005	163	0.349	72.884	CTTGTGCTTCATACGGGTAGTACAACTTACAAT	589	Drosophila melanogaster	OK Mel=Sim	0.06	0.51	0.06
SRR2859235	Drosophila simulans	Fruit fly	Diptera	A	WOLB0890	GCA_902645635	ERS3940814	CACQZE010000001-CACQZE010000211	yes	300	94.94	1196860	35.2	8158	26	11	87.1	62.5	0.004	163	0.145	23.092	CTTGTGCTTCATACGGGTAGTACAACTTACAAT	613	Drosophila melanogaster	OK Mel=Sim	0.11	0.54	0.07
SRR2859236	Drosophila simulans	Fruit fly	Diptera	A	WOLB0781	GCA_902644315	ERS3940705	CACQUX010000001-CACQUX010000160	yes	315	99.68	1219622	35.3	11247	44	22	90	66	0.004	163	0.276	51.756	CTTGTGCTTCATACGGGTAGTACAACTTACAAT	254	Drosophila melanogaster	OK Mel=Sim	0.07	0.62	0.04
SRR2859237	Drosophila simulans	Fruit fly	Diptera	A	WOLB0899	GCA_902645575	ERS3940823	CACQZF010000001-CACQZF010000251	yes	296	93.67	1196409	35.2	7613	24	10	86.7	62.5	0.004	163	0.162	26.24	CTTGTGCTTCATACGGGTAGTACAACTTACAAT	378	Drosophila melanogaster	OK Mel=Sim	0.06	0.34	0.05
SRR2859238	Drosophila simulans	Fruit fly	Diptera	A	WOLB0863	GCA_902645215	ERS3940787	CACQXP010000001-CACQXP010000194	yes	305	96.52	1210490	35.3	9786	31	14	88.2	63.6	0.004	163	0.202	34.469	CTTGTGCTTCATACGGGTAGTACAACTTACAAT	386	Drosophila melanogaster	OK Mel=Sim	0.09	0.69	0.08
SRR2859239	Drosophila simulans	Fruit fly	Diptera	A	WOLB0874	GCA_902645415	ERS3940798	CACQYG010000001-CACQYG010000216	yes	304	96.2	1200366	35.2	8747	25	11	86.7	63.2	0.004	163	0.275	51.42	CTTGTGCTTCATACGGGTAGTACAACTTACAAT	201	Drosophila melanogaster	OK Mel=Sim	0.05	0.37	0.05
SRR2859241	Drosophila simulans	Fruit fly	Diptera	A	WOLB0913	GCA_902645785	ERS3940837	CACQZX010000001-CACQZX010000243	yes	293	92.72	1187421	35.3	7077	25	11	87	64.3	0.004	163	0.143	22.684	CTTGTGCTTCATACGGGTAGTACAACTTACAAT	279	Drosophila melanogaster	OK Mel=Sim	0.07	0.36	0.06
SRR2859243	Drosophila simulans	Fruit fly	Diptera	A	WOLB0906	GCA_902645725	ERS3940830	CACQZN010000001-CACQZN010000231	yes	294	93.04	1192403	35.1	7201	24	10	86	62.5	0.004	163	0.159	25.585	CTTGTGCTTCATACGGGTAGTACAACTTACAAT	334	Drosophila melanogaster	OK Mel=Sim	0.1	0.72	0.07
SRR2859245	Drosophila simulans	Fruit fly	Diptera	A	WOLB0935	GCA_902645995	ERS3940859	CACRAS010000001-CACRAS010000239	yes	285	90.19	1193708	35.3	7308	24	10	85.7	62.5	0.004	163	0.153	24.461	CTTGTGCTTCATACGGGTAGTACAACTTACAAT	307	Drosophila melanogaster	OK Mel=Sim	0.08	0.39	0.07
SRR2859246	Drosophila simulans	Fruit fly	Diptera	A	WOLB0740	GCA_902644065	ERS3940664	CACQTB010000001-CACQTB010000155	yes	316	100	1226781	35.2	12192	50	25	91.2	67.5	0.005	163	0.371	80.29	CTTGTGCTTCATACGGGTAGTACAACTTACAAT	191	Drosophila melanogaster	OK Mel=Sim	0.07	0.61	0.07
SRR2859248	Drosophila simulans	Fruit fly	Diptera	A	WOLB0814	GCA_902644865	ERS3940738	CACQVQ010000001-CACQVQ010000167	yes	313	99.05	1217385	35.2	11069	40	20	89.7	66.7	0.004	163	0.273	50.982	CTTGTGCTTCATACGGGTAGTACAACTTACAAT	258	Drosophila melanogaster	OK Mel=Sim	0.07	0.85	0.07
SRR2859250	Drosophila simulans	Fruit fly	Diptera	A	WOLB0745	GCA_902644115	ERS3940669	CACQTL010000001-CACQTL010000157	yes	316	100	1226506	35.1	12156	59	31	92.2	69	0.005	163	0.37	79.707	CTTGTGCTTCATACGGGTAGTACAACTTACAAT	216	Drosophila melanogaster	OK Mel=Sim	0.08	0.98	0.05
SRR2859251	Drosophila simulans	Fruit fly	Diptera	A	WOLB1112	GCA_902647975	ERS3941036	CACRID010000001-CACRID010000334	no	242	76.58	1103720	35.1	4309	17	7	82.6	60	0.004	163	0.174	28.614	CTTGTGCTTCATACGGGTAGTACAACTTACAAT	265	Drosophila melanogaster	OK Mel=Sim	0.09	0.38	0.07
SRR2859254	Drosophila simulans	Fruit fly	Diptera	A	WOLB1084	GCA_902647755	ERS3941008	CACRHH010000001-CACRHH010000321	no	273	86.39	1155650	35.2	4694	20	8	84.5	61.5	0.004	163	0.171	28.078	CTTGTGCTTCATACGGGTAGTACAACTTACAAT	363	Drosophila melanogaster	OK Mel=Sim	0.1	0.42	0.07
SRR2859255	Drosophila simulans	Fruit fly	Diptera	A	WOLB0920	GCA_902645845	ERS3940844	CACQZV010000001-CACQZV010000245	yes	291	92.09	1188922	35.3	6679	24	11	86	63.6	0.004	163	0.179	29.615	CTTGTGCTTCATACGGGTAGTACAACTTACAAT	339	Drosophila melanogaster	OK Mel=Sim	0.12	0.53	0.09
SRR2859256	Drosophila simulans	Fruit fly	Diptera	A	WOLB0816	GCA_902644835	ERS3940740	CACQVM010000001-CACQVM010000170	yes	313	99.05	1223833	35.2	10706	33	16	88.7	66.7	0.005	163	0.181	29.979	CTTGTGCTTCATACGGGTAGTACAACTTACAAT	419	Drosophila melanogaster	OK Mel=Sim	0.08	0.72	0.07
SRR2859257	Drosophila simulans	Fruit fly	Diptera	A	WOLB0904	GCA_902645735	ERS3940828	CACQZO010000001-CACQZO010000246	yes	294	93.04	1194942	35.2	7260	24	10	86.5	63.1	0.004	163	0.224	39.165	CTTGTGCTTCATACGGGTAGTACAACTTACAAT	231	Drosophila melanogaster	OK Mel=Sim	0.11	0.35	0.06
SRR2859258	Drosophila simulans	Fruit fly	Diptera	A	WOLB1115	GCA_902647985	ERS3941039	CACRIC010000001-CACRIC010000348	no	241	76.27	1092572	35.2	3830	17	7	83.3	61.1	0.004	163	0.166	27.056	CTTGTGCTTCATACGGGTAGTACAACTTACAAT	277	Drosophila melanogaster	OK Mel=Sim	0.19	0.39	0.11
SRR2859259	Drosophila simulans	Fruit fly	Diptera	A	WOLB0950	GCA_902646295	ERS3940874	CACRBW010000001-CACRBW010000280	yes	272	86.08	1183330	35.3	5787	23	10	85.7	63.2	0.004	163	0.147	23.446	CTTGTGCTTCATACGGGTAGTACAACTTACAAT	515	Drosophila melanogaster	OK Mel=Sim	0.1	0.81	0.08
SRR2859260	Drosophila simulans	Fruit fly	Diptera	A	WOLB0788	GCA_902644515	ERS3940712	CACQUD010000001-CACQUD010000164	yes	314	99.37	1222449	35.2	12129	40	20	90.2	65.7	0.004	163	0.21	36.173	CTTGTGCTTCATACGGGTAGTACAACTTACAAT	595	Drosophila melanogaster	OK Mel=Sim	0.05	0.68	0.04
SRR2859261	Drosophila simulans	Fruit fly	Diptera	A	WOLB0823	GCA_902644765	ERS3940747	CACQVS010000001-CACQVS010000171	yes	312	98.73	1224898	35.3	10764	34	16	88.6	65.2	0.004	163	0.156	25.183	CTTGTGCTTCATACGGGTAGTACAACTTACAAT	468	Drosophila melanogaster	OK Mel=Sim	0.07	0.28	0.05
SRR2859262	Drosophila simulans	Fruit fly	Diptera	A	WOLB0809	GCA_902644715	ERS3940733	CACQWD010000001-CACQWD010000181	yes	314	99.37	1219588	35.3	10054	32	15	88.6	65.5	0.004	163	0.134	21.018	CTTGTGCTTCATACGGGTAGTACAACTTACAAT	593	Drosophila melanogaster	OK Mel=Sim	0.09	1.06	0.08
SRR2859268	Drosophila simulans	Fruit fly	Diptera	A	WOLB0789	GCA_902644585	ERS3940713	CACQUK010000001-CACQUK010000162	yes	314	99.37	1228011	35.2	11795	52	26	91.1	66.7	0.005	163	0.296	57.002	CTTGTGCTTCATACGGGTAGTACAACTTACAAT	355	Drosophila melanogaster	OK Mel=Sim	0.06	0.54	0.05
SRR2859270	Drosophila simulans	Fruit fly	Diptera	A	WOLB0878	GCA_902645485	ERS3940802	CACQYL010000001-CACQYL010000211	yes	303	95.89	1203194	35.2	9493	28	12	87.5	63.4	0.004	163	0.324	65.104	CTTGTGCTTCATACGGGTAGTACAACTTACAAT	161	Drosophila melanogaster	OK Mel=Sim	0.11	0.45	0.1
SRR2859274	Drosophila simulans	Fruit fly	Diptera	A	WOLB1118	GCA_902648015	ERS3941042	CACRII010000001-CACRII010000336	no	238	75.32	1085012	35.1	3782	17	7	82.9	60	0.004	163	0.372	80.324	CTTGTGCTTCATACGGGTAGTACAACTTACAAT	93	Drosophila melanogaster	OK Mel=Sim	0.29	0.49	0.1
SRR2859275	Drosophila simulans	Fruit fly	Diptera	A	WOLB1090	GCA_902647705	ERS3941014	CACRGZ010000001-CACRGZ010000298	no	266	84.18	1126251	35	5233	19	8	83.3	60.9	0.003	163	0.327	66.059	CTTGTGCTTCATACGGGTAGTACAACTTACAAT	105	Drosophila melanogaster	OK Mel=Sim	0.12	0.39	0.09
SRR2859280	Drosophila simulans	Fruit fly	Diptera	A	WOLB0933	GCA_902645925	ERS3940857	CACRAI010000001-CACRAI010000232	yes	285	90.19	1171200	35.3	7419	24	10	87.5	62.5	0.004	163	0.553	0	CTTGTGCTTCATACGGGTAGTACAACTTACAAT	11	Drosophila melanogaster	OK Mel=Sim	0.07	0.83	0.06
SRR2859287	Drosophila simulans	Fruit fly	Diptera	A	WOLB0931	GCA_902645955	ERS3940855	CACRAD010000001-CACRAD010000242	yes	287	90.82	1196030	35.2	6971	23	10	85.9	62.5	0.004	163	0.191	32.007	CTTGTGCTTCATACGGGTAGTACAACTTACAAT	272	Drosophila melanogaster	OK Mel=Sim	0.1	0.58	0.08
SRR2859288	Drosophila simulans	Fruit fly	Diptera	A	WOLB0792	GCA_902644605	ERS3940716	CACQUJ010000001-CACQUJ010000159	yes	314	99.37	1222948	35.2	11244	37	19	89.7	66.7	0.005	163	0.178	29.374	CTTGTGCTTCATACGGGTAGTACAACTTACAAT	725	Drosophila melanogaster	OK Mel=Sim	0.12	0.98	0.12
SRR2859289	Drosophila simulans	Fruit fly	Diptera	A	WOLB0720	GCA_902643855	ERS3940644	CACQSD010000001-CACQSD010000157	yes	316	100	1225602	35.2	12487	50	26	90.9	64.6	0.005	163	0.18	29.736	CTTGTGCTTCATACGGGTAGTACAACTTACAAT	677	Drosophila melanogaster	OK Mel=Sim	0.1	0.72	0.09
SRR2859290	Drosophila simulans	Fruit fly	Diptera	A	WOLB0821	GCA_902644775	ERS3940745	CACQVX010000001-CACQVX010000186	yes	313	99.05	1213976	35.2	9817	29	13	87.8	66.7	0.004	163	0.222	38.692	CTTGTGCTTCATACGGGTAGTACAACTTACAAT	249	Drosophila melanogaster	OK Mel=Sim	0.08	0.6	0.06
SRR2859291	Drosophila simulans	Fruit fly	Diptera	A	WOLB0806	GCA_902644745	ERS3940730	CACQWA010000001-CACQWA010000173	yes	314	99.37	1223975	35.2	10537	36	18	89.4	66.7	0.005	163	0.187	31.264	CTTGTGCTTCATACGGGTAGTACAACTTACAAT	464	Drosophila melanogaster	OK Mel=Sim	0.1	1.07	0.09
SRR2859292	Drosophila simulans	Fruit fly	Diptera	A	WOLB1099	GCA_902647885	ERS3941023	CACRHR010000001-CACRHR010000311	no	260	82.28	1153017	35.2	5098	20	8	84.8	61.8	0.004	163	0.148	23.652	CTTGTGCTTCATACGGGTAGTACAACTTACAAT	488	Drosophila melanogaster	OK Mel=Sim	0.1	0.62	0.08
SRR2859295	Drosophila simulans	Fruit fly	Diptera	A	WOLB1074	GCA_902647575	ERS3940998	CACRGJ010000001-CACRGJ010000268	no	280	88.61	1182081	35.2	6619	21	9	85.7	62.5	0.004	163	0.171	28.019	CTTGTGCTTCATACGGGTAGTACAACTTACAAT	424	Drosophila melanogaster	OK Mel=Sim	0.07	0.44	0.06
SRR2859296	Drosophila simulans	Fruit fly	Diptera	A	WOLB1076	GCA_902647645	ERS3941000	CACRGR010000001-CACRGR010000291	no	278	87.97	1174635	35.3	5625	21	9	85	63	0.004	163	0.122	18.962	CTTGTGCTTCATACGGGTAGTACAACTTACAAT	517	Drosophila melanogaster	OK Mel=Sim	0.11	0.73	0.09
SRR2859297	Drosophila simulans	Fruit fly	Diptera	A	WOLB0725	GCA_902643925	ERS3940649	CACQSJ010000001-CACQSJ010000156	yes	316	100	1230688	35.2	12240	53	29	91.5	67.7	0.005	163	0.235	41.773	CTTGTGCTTCATACGGGTAGTACAACTTACAAT	648	Drosophila melanogaster	OK Mel=Sim	0.05	0.44	0.05
SRR2859299	Drosophila simulans	Fruit fly	Diptera	A	WOLB0917	GCA_902645775	ERS3940841	CACQZU010000001-CACQZU010000224	yes	291	92.09	1183499	35.1	7665	30	12	87.9	66	0.004	163	0.377	82.023	CTTGTGCTTCATACGGGTAGTACAACTTACAAT	61	Drosophila melanogaster	OK Mel=Sim	0.1	0.74	0.06
SRR2859300	Drosophila simulans	Fruit fly	Diptera	A	WOLB1117	GCA_902648005	ERS3941041	CACRIH010000001-CACRIH010000353	no	239	75.63	1076394	34.8	3805	19	7	83.3	60	0.004	163	0.209	35.803	CTTGTGCTTCATACGGGTAGTACAACTTACAAT	188	Drosophila melanogaster	OK Mel=Sim	0.09	0.55	0.08
SRR2859301	Drosophila simulans	Fruit fly	Diptera	A	WOLB0847	GCA_902645075	ERS3940771	CACQXC010000001-CACQXC010000198	yes	308	97.47	1202179	35.2	9159	31	13	88.2	63.8	0.004	163	0.346	71.768	CTTGTGCTTCATACGGGTAGTACAACTTACAAT	114	Drosophila melanogaster	OK Mel=Sim	0.01	0.11	0.01
SRR2859303	Drosophila simulans	Fruit fly	Diptera	A	WOLB0750	GCA_902644165	ERS3940674	CACQTF010000001-CACQTF010000158	yes	316	100	1226061	35.2	12129	80	41	92.9	66.7	0.005	163	0.367	78.923	CTTGTGCTTCATACGGGTAGTACAACTTACAAT	227	Drosophila melanogaster	OK Mel=Sim	0.06	0.67	0.06
SRR2859304	Drosophila simulans	Fruit fly	Diptera	A	WOLB0846	GCA_902645125	ERS3940770	CACQXD010000001-CACQXD010000204	yes	308	97.47	1203879	35.3	9276	28	13	87.5	62.5	0.004	163	0.148	23.558	CTTGTGCTTCATACGGGTAGTACAACTTACAAT	564	Drosophila melanogaster	OK Mel=Sim	0.08	0.89	0.07
SRR2859306	Drosophila simulans	Fruit fly	Diptera	A	WOLB0925	GCA_902645965	ERS3940849	CACRAG010000001-CACRAG010000226	yes	289	91.46	1176516	35.4	8127	24	10	86.7	63	0.004	163	0.242	43.295	CTTGTGCTTCATACGGGTAGTACAACTTACAAT	213	Drosophila melanogaster	OK Mel=Sim	0.1	0.86	0.08
SRR2859307	Drosophila simulans	Fruit fly	Diptera	A	WOLB0828	GCA_902644965	ERS3940752	CACQWT010000001-CACQWT010000167	yes	311	98.42	1219591	35.3	11022	45	21	90.3	66.7	0.005	163	0.351	73.56	CTTGTGCTTCATACGGGTAGTACAACTTACAAT	176	Drosophila melanogaster	OK Mel=Sim	0.07	0.47	0.06
SRR2859308	Drosophila simulans	Fruit fly	Diptera	A	WOLB0784	GCA_902644475	ERS3940708	CACQTZ010000001-CACQTZ010000164	yes	315	99.68	1220524	35.2	11022	39	19	89.8	65.2	0.004	163	0.194	32.673	CTTGTGCTTCATACGGGTAGTACAACTTACAAT	253	Drosophila melanogaster	OK Mel=Sim	0.09	0.92	0.08
SRR2859309	Drosophila simulans	Fruit fly	Diptera	A	WOLB0826	GCA_902644855	ERS3940750	CACQVJ010000001-CACQVJ010000175	yes	312	98.73	1220063	35.2	10519	40	19	90	66.7	0.005	163	0.349	72.852	CTTGTGCTTCATACGGGTAGTACAACTTACAAT	171	Drosophila melanogaster	OK Mel=Sim	0.09	0.91	0.09
SRR2859310	Drosophila simulans	Fruit fly	Diptera	A	WOLB0843	GCA_902645105	ERS3940767	CACQWW010000001-CACQWW010000193	yes	308	97.47	1208943	35.2	9776	31	14	88.4	62.9	0.004	163	0.341	70.444	CTTGTGCTTCATACGGGTAGTACAACTTACAAT	113	Drosophila melanogaster	OK Mel=Sim	0.09	0.8	0.08
SRR2859311	Drosophila simulans	Fruit fly	Diptera	A	WOLB0838	GCA_902645025	ERS3940762	CACQWK010000001-CACQWK010000181	yes	310	98.1	1211832	35.2	10054	34	16	88.2	65.7	0.005	163	0.315	62.464	CTTGTGCTTCATACGGGTAGTACAACTTACAAT	185	Drosophila melanogaster	OK Mel=Sim	0.08	0.94	0.07
SRR2859312	Drosophila simulans	Fruit fly	Diptera	A	WOLB0889	GCA_902645535	ERS3940813	CACQZA010000001-CACQZA010000207	yes	300	94.94	1198003	35.3	8860	28	12	87.5	66.7	0.004	163	0.197	33.303	CTTGTGCTTCATACGGGTAGTACAACTTACAAT	283	Drosophila melanogaster	OK Mel=Sim	0.09	0.5	0.08
SRR2859313	Drosophila simulans	Fruit fly	Diptera	A	WOLB0739	GCA_902644045	ERS3940663	CACQSU010000001-CACQSU010000158	yes	316	100	1230123	35.2	12209	52	26	91.7	66.7	0.005	163	0.277	51.989	CTTGTGCTTCATACGGGTAGTACAACTTACAAT	450	Drosophila melanogaster	OK Mel=Sim	0.07	0.87	0.07
SRR2859314	Drosophila simulans	Fruit fly	Diptera	A	WOLB0802	GCA_902644695	ERS3940726	CACQWH010000001-CACQWH010000177	yes	314	99.37	1215690	35.2	10678	36	17	89.5	66.7	0.004	163	0.219	38.089	CTTGTGCTTCATACGGGTAGTACAACTTACAAT	388	Drosophila melanogaster	OK Mel=Sim	0.07	0.49	0.06
SRR2859315	Drosophila simulans	Fruit fly	Diptera	A	WOLB0772	GCA_902644425	ERS3940696	CACQVC010000001-CACQVC010000154	yes	315	99.68	1225940	35.2	12209	66	34	92.5	69.6	0.005	163	0.348	72.532	CTTGTGCTTCATACGGGTAGTACAACTTACAAT	339	Drosophila melanogaster	OK Mel=Sim	0.12	0.99	0.1
SRR2859316	Drosophila simulans	Fruit fly	Diptera	A	WOLB0919	GCA_902645835	ERS3940843	CACQZS010000001-CACQZS010000239	yes	291	92.09	1176617	35.2	6780	25	10	87	65	0.005	163	0.221	38.648	CTTGTGCTTCATACGGGTAGTACAACTTACAAT	182	Drosophila melanogaster	OK Mel=Sim	0.1	0.52	0.08
SRR2859317	Drosophila simulans	Fruit fly	Diptera	A	WOLB0786	GCA_902644535	ERS3940710	CACQTX010000001-CACQTX010000174	yes	315	99.68	1216421	35.2	10153	42	19	90.3	66.7	0.004	163	0.322	64.57	CTTGTGCTTCATACGGGTAGTACAACTTACAAT	241	Drosophila melanogaster	OK Mel=Sim	0.07	0.66	0.06
SRR2859318	Drosophila simulans	Fruit fly	Diptera	A	WOLB0885	GCA_902645505	ERS3940809	CACQYM010000001-CACQYM010000214	yes	301	95.25	1198486	35.2	8318	27	12	87.5	63	0.004	163	0.261	48.048	CTTGTGCTTCATACGGGTAGTACAACTTACAAT	167	Drosophila melanogaster	OK Mel=Sim	0.07	0.19	0.05
SRR2859319	Drosophila simulans	Fruit fly	Diptera	A	WOLB0855	GCA_902645295	ERS3940779	CACQXG010000001-CACQXG010000194	yes	307	97.15	1200992	35.2	9383	29	12	87.6	66.1	0.004	163	0.356	75.252	CTTGTGCTTCATACGGGTAGTACAACTTACAAT	102	Drosophila melanogaster	OK Mel=Sim	0.05	0.45	0.05
SRR2859321	Drosophila simulans	Fruit fly	Diptera	A	WOLB1088	GCA_902647725	ERS3941012	CACRHD010000001-CACRHD010000313	no	269	85.13	1155453	35.1	4901	21	9	85	62.5	0.004	163	0.186	30.977	CTTGTGCTTCATACGGGTAGTACAACTTACAAT	389	Drosophila melanogaster	OK Mel=Sim	0.13	0.94	0.08
SRR2859322	Drosophila simulans	Fruit fly	Diptera	A	WOLB0880	GCA_902645495	ERS3940804	CACQYP010000001-CACQYP010000210	yes	303	95.89	1208011	35.3	8258	26	12	86.7	63.2	0.004	163	0.246	44.221	CTTGTGCTTCATACGGGTAGTACAACTTACAAT	232	Drosophila melanogaster	OK Mel=Sim	0.1	0.62	0.08
SRR2859324	Drosophila simulans	Fruit fly	Diptera	A	WOLB0723	GCA_902643885	ERS3940647	CACQSK010000001-CACQSK010000154	yes	316	100	1227181	35.1	12261	63	34	92.3	67.9	0.005	163	0.252	45.641	CTTGTGCTTCATACGGGTAGTACAACTTACAAT	605	Drosophila melanogaster	OK Mel=Sim	0.12	1.02	0.11
SRR2859326	Drosophila simulans	Fruit fly	Diptera	A	WOLB0808	GCA_902644725	ERS3940732	CACQWG010000001-CACQWG010000181	yes	314	99.37	1222608	35.2	10503	34	17	89.2	66.7	0.004	163	0.203	34.576	CTTGTGCTTCATACGGGTAGTACAACTTACAAT	552	Drosophila melanogaster	OK Mel=Sim	0.06	0.54	0.06
SRR2859329	Drosophila simulans	Fruit fly	Diptera	A	WOLB1095	GCA_902647775	ERS3941019	CACRHM010000001-CACRHM010000294	no	261	82.59	1124966	35.1	4888	20	8	84.6	61.5	0.004	163	0.277	52.119	CTTGTGCTTCATACGGGTAGTACAACTTACAAT	161	Drosophila melanogaster	OK Mel=Sim	0.13	0.43	0.07
SRR2859330	Drosophila simulans	Fruit fly	Diptera	A	WOLB0887	GCA_902645655	ERS3940811	CACQZB010000001-CACQZB010000204	yes	300	94.94	1202842	35.2	9643	27	12	87.9	65.5	0.004	163	0.241	43.036	CTTGTGCTTCATACGGGTAGTACAACTTACAAT	323	Drosophila melanogaster	OK Mel=Sim	0.12	0.74	0.09
SRR2859332	Drosophila simulans	Fruit fly	Diptera	A	WOLB0883	GCA_902645455	ERS3940807	CACQYO010000001-CACQYO010000211	yes	301	95.25	1204013	35.3	8731	27	12	87.9	66.3	0.004	163	0.159	25.719	CTTGTGCTTCATACGGGTAGTACAACTTACAAT	426	Drosophila melanogaster	OK Mel=Sim	0.08	0.79	0.07
SRR2859333	Drosophila simulans	Fruit fly	Diptera	A	WOLB1100	GCA_902647925	ERS3941024	CACRHP010000001-CACRHP010000332	no	260	82.28	1103175	35.1	4547	19	8	84.2	60	0.004	163	0.251	45.616	CTTGTGCTTCATACGGGTAGTACAACTTACAAT	139	Drosophila melanogaster	OK Mel=Sim	0.11	0.47	0.08
SRR2859335	Drosophila simulans	Fruit fly	Diptera	A	WOLB0853	GCA_902645205	ERS3940777	CACQXT010000001-CACQXT010000203	yes	307	97.15	1200841	35.2	9494	30	13	88.2	63.9	0.004	163	0.366	78.55	CTTGTGCTTCATACGGGTAGTACAACTTACAAT	118	Drosophila melanogaster	OK Mel=Sim	0.13	0.72	0.09
SRR2859337	Drosophila simulans	Fruit fly	Diptera	A	WOLB0779	GCA_902644415	ERS3940703	CACQVB010000001-CACQVB010000164	yes	315	99.68	1222767	35.2	11806	52	25	90.9	66.7	0.005	163	0.365	78.01	CTTGTGCTTCATACGGGTAGTACAACTTACAAT	232	Drosophila melanogaster	OK Mel=Sim	0.04	0.4	0.04
SRR2859338	Drosophila simulans	Fruit fly	Diptera	A	WOLB1126	GCA_902648105	ERS3941050	CACRIZ010000001-CACRIZ010000345	no	230	72.78	1092371	35	3705	17	7	83.7	60.9	0.004	163	0.198	33.472	CTTGTGCTTCATACGGGTAGTACAACTTACAAT	218	Drosophila melanogaster	OK Mel=Sim	0.05	0.22	0.05
SRR2859339	Drosophila simulans	Fruit fly	Diptera	A	WOLB0836	GCA_902645035	ERS3940760	CACQWJ010000001-CACQWJ010000185	yes	310	98.1	1210431	35.3	10147	31	14	88	65.8	0.004	163	0.32	63.951	CTTGTGCTTCATACGGGTAGTACAACTTACAAT	166	Drosophila melanogaster	OK Mel=Sim	0.1	0.72	0.09
SRR2859340	Drosophila simulans	Fruit fly	Diptera	A	WOLB0751	GCA_902644185	ERS3940675	CACQTJ010000001-CACQTJ010000159	yes	316	100	1228073	35.2	12129	63	33	92.3	66.7	0.005	163	0.369	79.536	CTTGTGCTTCATACGGGTAGTACAACTTACAAT	272	Drosophila melanogaster	OK Mel=Sim	0.06	0.71	0.06
SRR2859341	Drosophila simulans	Fruit fly	Diptera	A	WOLB0866	GCA_902645345	ERS3940790	CACQXV010000001-CACQXV010000204	yes	305	96.52	1205947	35.2	9081	27	12	87.5	64.4	0.004	163	0.146	23.166	CTTGTGCTTCATACGGGTAGTACAACTTACAAT	644	Drosophila melanogaster	OK Mel=Sim	0.1	0.7	0.07
SRR2859342	Drosophila simulans	Fruit fly	Diptera	A	WOLB0743	GCA_902644055	ERS3940667	CACQTA010000001-CACQTA010000159	yes	316	100	1227259	35.2	12163	44	22	90.9	67.8	0.005	163	0.334	68.059	CTTGTGCTTCATACGGGTAGTACAACTTACAAT	325	Drosophila melanogaster	OK Mel=Sim	0.09	0.83	0.08
SRR2859344	Drosophila simulans	Fruit fly	Diptera	A	WOLB0870	GCA_902645385	ERS3940794	CACQYB010000001-CACQYB010000207	yes	304	96.2	1211413	35.2	9356	29	13	88.2	64.9	0.004	163	0.317	62.986	CTTGTGCTTCATACGGGTAGTACAACTTACAAT	177	Drosophila melanogaster	OK Mel=Sim	0.08	0.49	0.07
SRR2859346	Drosophila simulans	Fruit fly	Diptera	A	WOLB0767	GCA_902644465	ERS3940691	CACQUO010000001-CACQUO010000157	yes	315	99.68	1221470	35.2	12261	45	22	90.6	66.7	0.004	163	0.34	69.819	CTTGTGCTTCATACGGGTAGTACAACTTACAAT	196	Drosophila melanogaster	OK Mel=Sim	0.09	0.89	0.09
SRR2859350	Drosophila simulans	Fruit fly	Diptera	A	WOLB0844	GCA_902645085	ERS3940768	CACQXA010000001-CACQXA010000180	yes	308	97.47	1210197	35.2	9776	29	13	88.5	65.6	0.004	163	0.325	65.491	CTTGTGCTTCATACGGGTAGTACAACTTACAAT	121	Drosophila melanogaster	OK Mel=Sim	0.07	0.56	0.06
SRR2859351	Drosophila simulans	Fruit fly	Diptera	A	WOLB0812	GCA_902644875	ERS3940736	CACQVR010000001-CACQVR010000170	yes	313	99.05	1218168	35.2	11110	32	16	89.4	66.7	0.004	163	0.319	63.54	CTTGTGCTTCATACGGGTAGTACAACTTACAAT	203	Drosophila melanogaster	OK Mel=Sim	0.08	0.88	0.07
SRR2859352	Drosophila simulans	Fruit fly	Diptera	A	WOLB1064	GCA_902647495	ERS3940988	CACRGG010000001-CACRGG010000254	no	291	92.09	1179038	35.3	6990	21	9	85.7	62.5	0.003	163	0.234	41.472	CTTGTGCTTCATACGGGTAGTACAACTTACAAT	144	Drosophila melanogaster	OK Mel=Sim	0.1	0.57	0.07
SRR2859354	Drosophila simulans	Fruit fly	Diptera	A	WOLB0817	GCA_902644905	ERS3940741	CACQVK010000001-CACQVK010000171	yes	313	99.05	1223611	35.2	10559	32	15	89.1	66.7	0.004	163	0.184	30.568	CTTGTGCTTCATACGGGTAGTACAACTTACAAT	548	Drosophila melanogaster	OK Mel=Sim	0.08	0.82	0.05
SRR2859356	Drosophila simulans	Fruit fly	Diptera	A	WOLB0940	GCA_902646045	ERS3940864	CACRAO010000001-CACRAO010000243	yes	285	90.19	1180310	35.4	6137	22	9	85.7	62.5	0.004	163	0.258	47.156	CTTGTGCTTCATACGGGTAGTACAACTTACAAT	141	Drosophila melanogaster	OK Mel=Sim	0.11	0.63	0.08
SRR2859357	Drosophila simulans	Fruit fly	Diptera	A	WOLB0717	GCA_902643685	ERS3940641	CACQRO010000001-CACQRO010000152	yes	316	100	1230390	35.2	12657	431	356	88.9	56.1	0.004	163	0.095	14.309	CTTGTGCTTCATACGGGTAGTACAACTTACAAT	27	Drosophila melanogaster	OK Mel=Sim	0.07	0.26	0.07
SRR2859358	Drosophila simulans	Fruit fly	Diptera	A	WOLB0716	GCA_902643825	ERS3940640	CACQRW010000001-CACQRW010000151	yes	316	100	1229711	35.2	12766	503	434	90.5	56.8	0.004	163	0.065	9.427	CTTGTGCTTCATACGGGTAGTACAACTTACAAT	72	Drosophila melanogaster	OK Mel=Sim	0.12	0.47	0.12
SRR2924211	Onchocerca volvulus	Nematode	Spirurida	C	WOLB1136	GCA_902648175	ERS3941060	CACRIM010000001-CACRIM010000360	no	181	57.28	711868	32.2	2173	96	39	90.9	62.5	0.005	97	0.037	3.141	TCTGCGTCTCAGGACCTGGTCCATCCATTGGAT	58	Brugia malayi/pahangi	OK (at family level)	0	0	0
SRR2924326	Onchocerca volvulus	Nematode	Spirurida	C	WOLB1147	GCA_902648315	ERS3941071	CACRJM010000001-CACRJM010000357	no	146	46.2	612975	32.2	1778	61	27	90.6	62.1	0.003	97	0.039	3.298	TCTGCGTCTCAGGACCTGGTCCATCCATTGGAT	75	Brugia malayi/pahangi	OK (at family level)	0	0	0
SRR2924383	Onchocerca volvulus	Nematode	Spirurida	C	WOLB1153	GCA_902648355	ERS3941077	CACRJL010000001-CACRJL010000337	no	132	41.77	566620	32.2	1738	26	15	83.3	58	0.01	97	0.006	0.488	TCTGCGTCTCAGGACCTGGTCCATCCATTGGAT	1349	Brugia malayi/pahangi	OK (at family level)	0	0	0
SRR2924434	Onchocerca volvulus	Nematode	Spirurida	C	WOLB0999	GCA_902646835	ERS3940923	CACREB010000001-CACREB010000331	yes	208	65.82	826759	32	2875	124	62	73	50	0.001	97	0.06	5.205	TCTTGGGAGCGGGCGGGCGGTCCGCCGCGAGGC	2	Homo sapiens; Gorilla; Mus musculus	NO (likely filtered data)	0	0	0
SRR2924439	Onchocerca volvulus	Nematode	Spirurida	C	WOLB1144	GCA_902648245	ERS3941068	CACRJR010000001-CACRJR010000357	no	153	48.42	653534	32.2	1904	63	29	89.8	68.2	0.007	97	0.021	1.776	TCTGCGTCTCAGGACCTGGTCCATCCATTGGAT	508	Brugia malayi/pahangi	OK (at family level)	0	0	0
SRR2924442	Onchocerca volvulus	Nematode	Spirurida	C	WOLB1138	GCA_902648185	ERS3941062	CACRIK010000001-CACRIK010000356	no	171	54.11	712488	32.2	2225	92	48	89.4	66.7	0.009	97	0.015	1.256	TCTGCGTCTCAGGACCTGGTCCATCCATTGGAT	1266	Brugia malayi/pahangi	OK (at family level)	0	0	0
SRR2924532	Onchocerca volvulus	Nematode	Spirurida	C	WOLB1146	GCA_902648395	ERS3941070	CACRJE010000001-CACRJE010000349	no	147	46.52	632069	32.1	1913	95	45	90.5	71.3	0.007	97	0.021	1.7	TCTGCGTCTCAGGACCTGGTCCATCCATTGGAT	224	Brugia malayi/pahangi	OK (at family level)	0	0	0
SRR2924719	Onchocerca volvulus	Nematode	Spirurida	C	WOLB1140	GCA_902648275	ERS3941064	CACRJQ010000001-CACRJQ010000352	no	162	51.27	644741	32.2	1951	38	18	88.2	63.6	0.005	97	0.01	0.808	TCTGCGTCTCAGGACCTGGTCCATCCATTGGAT	183	Brugia malayi/pahangi	OK (at family level)	0	0	0
SRR2924720	Onchocerca volvulus	Nematode	Spirurida	C	WOLB1149	GCA_902648335	ERS3941073	CACRJC010000001-CACRJC010000352	no	142	44.94	609679	32.2	1820	35	17	87.5	66.7	0.005	97	0.017	1.381	TCTGCGTCTCAGGACCTGGTCCATCCATTGGAT	167	Brugia malayi/pahangi	OK (at family level)	0	0	0
SRR2924721	Onchocerca volvulus	Nematode	Spirurida	C	WOLB0998	GCA_902646815	ERS3940922	CACRDQ010000001-CACRDQ010000363	yes	219	69.3	869313	31.9	2766	127	48	92.4	66.2	0.006	97	0.03	2.517	TCTGCGTCTCAGGACCTGGTCCATCCATTGGAT	653	Brugia malayi/pahangi	OK (at family level)	0	0	0
SRR2924722	Onchocerca volvulus	Nematode	Spirurida	C	WOLB1152	GCA_902648365	ERS3941076	CACRJG010000001-CACRJG010000329	no	133	42.09	551523	32.2	1760	16	8	84	62.5	0.003	97	0.007	0.57	TCTGCGTCTCAGGACCTGGTCCATCCATTGGAT	118	Brugia malayi/pahangi	OK (at family level)	0	0	0
SRR2924733	Onchocerca volvulus	Nematode	Spirurida	C	WOLB1139	GCA_902648225	ERS3941063	CACRJP010000001-CACRJP010000366	no	169	53.48	719259	32.2	2096	50	23	89.4	62.5	0.003	97	0.02	1.624	TCTGCGTCTCAGGACCTGGTCCATCCATTGGAT	87	Brugia malayi/pahangi	OK (at family level)	0	0	0
SRR2924778	Onchocerca volvulus	Nematode	Spirurida	C	WOLB1148	GCA_902648415	ERS3941072	CACRJF010000001-CACRJF010000351	no	145	45.89	634802	32.2	1867	46	22	88.1	66.7	0.003	97	0.017	1.39	TCTGCGTCTCAGGACCTGGTCCATCCATTGGAT	46	Brugia malayi/pahangi	OK (at family level)	0	0	0
SRR2924779	Onchocerca volvulus	Nematode	Spirurida	C	WOLB1150	GCA_902648295	ERS3941074	CACRJK010000001-CACRJK010000329	no	141	44.62	577856	32.2	1832	29	16	80	50	0.001	97	0.022	1.827	TCTGCGTCTCAGGACCTGGTCCATCCATTGGAT	30	Brugia malayi/pahangi	OK (at family level)	0	0	0
SRR2924780	Onchocerca volvulus	Nematode	Spirurida	C	WOLB1000	GCA_902646825	ERS3940924	CACRDR010000001-CACRDR010000349	yes	202	63.92	777152	32.1	2477	83	38	89.2	55.6	0.002	97	0.035	2.897	TCTGCGTCTCAGGACCTGGTCCATCCATTGGAT	92	Brugia malayi/pahangi	OK (at family level)	0	0	0
SRR2924781	Onchocerca volvulus	Nematode	Spirurida	C	WOLB1155	GCA_902648325	ERS3941079	CACRJD010000001-CACRJD010000332	no	118	37.34	542086	32.1	1658	16	9	76.9	55.2	0.012	97	0.004	0.316	TCTGCGTCTCAGGACCTGGTCCATCCATTGGAT	1048	Brugia malayi/pahangi	OK (at family level)	0.81	1.71	0.32
SRR2924782	Onchocerca volvulus	Nematode	Spirurida	C	WOLB1141	GCA_902648235	ERS3941065	CACRJT010000001-CACRJT010000369	no	158	50	713959	32.2	2097	85	44	89.5	62.5	0.011	97	0.011	0.932	TCTGCGTCTCAGGACCTGGTCCATCCATTGGAT	133	Brugia malayi/pahangi	OK (at family level)	0.19	0.26	0.09
SRR2924783	Onchocerca volvulus	Nematode	Spirurida	C	WOLB1142	GCA_902648255	ERS3941066	CACRJU010000001-CACRJU010000356	no	155	49.05	646567	32.2	1864	56	31	84.8	57	0.011	97	0.008	0.619	TCTGCGTCTCAGGACCTGGTCCATCCATTGGAT	1576	Brugia malayi/pahangi	OK (at family level)	0.2	0.27	0.07
SRR2924784	Onchocerca volvulus	Nematode	Spirurida	C	WOLB1137	GCA_902648205	ERS3941061	CACRIL010000001-CACRIL010000367	no	173	54.75	745986	32.1	2173	111	55	89.7	64.7	0.011	97	0.012	0.965	TCTGCGTCTCAGGACCTGGTCCATCCATTGGAT	1580	Brugia malayi/pahangi	OK (at family level)	0.14	0.15	0.07
SRR2924811	Onchocerca volvulus	Nematode	Spirurida	C	WOLB1157	GCA_902648405	ERS3941081	CACRJH010000001-CACRJH010000300	no	112	35.44	481117	32.2	1603	10	5	75	54.8	0.012	97	0.003	0.276	TCTGCGTCTCAGGACCTGGTCCATCCATTGGAT	736	Brugia malayi/pahangi	OK (at family level)	1.14	2.29	0.43
SRR2924812	Onchocerca volvulus	Nematode	Spirurida	C	WOLB1151	GCA_902648305	ERS3941075	CACRJN010000001-CACRJN010000342	no	139	43.99	592581	32.2	1785	33	18	82.2	56.6	0.013	97	0.005	0.406	TCTGCGTCTCAGGACCTGGTCCATCCATTGGAT	1403	Brugia malayi/pahangi	OK (at family level)	0.21	0.65	0.11
SRR2924823	Onchocerca volvulus	Nematode	Spirurida	C	WOLB1145	GCA_902648285	ERS3941069	CACRJS010000001-CACRJS010000375	no	148	46.84	659607	32.2	1783	56	30	85.2	57.3	0.013	97	0.007	0.594	TCTGCGTCTCAGGACCTGGTCCATCCATTGGAT	1518	Brugia malayi/pahangi	OK (at family level)	0.23	0.21	0.09
SRR2924824	Onchocerca volvulus	Nematode	Spirurida	C	WOLB1156	GCA_902648345	ERS3941080	CACRJI010000001-CACRJI010000312	no	115	36.39	517189	32.1	1741	12	6	77.8	55.6	0.014	97	0.003	0.243	TCTGCGTCTCAGGACCTGGTCCATCCATTGGAT	1368	Brugia malayi/pahangi	OK (at family level)	2	3.38	0.65
SRR2924826	Onchocerca volvulus	Nematode	Spirurida	C	WOLB0994	GCA_902646805	ERS3940918	CACRDO010000001-CACRDO010000251	yes	264	83.54	961441	32.1	5229	1194	418	94.5	59	0.005	97	0.142	13.323	TCTGCGTCTCAGGACCTGGTCCATCCATTGGAT	1572	Brugia malayi/pahangi	OK (at family level)	0.06	0.12	0.05
SRR2924828	Onchocerca volvulus	Nematode	Spirurida	C	WOLB1154	GCA_902648385	ERS3941078	CACRJJ010000001-CACRJJ010000345	no	131	41.46	600204	32.2	1777	38	22	82.3	56.1	0.012	97	0.006	0.463	TCTGCGTCTCAGGACCTGGTCCATCCATTGGAT	1432	Brugia malayi/pahangi	OK (at family level)	0.05	0.09	0.05
SRR2924830	Onchocerca volvulus	Nematode	Spirurida	C	WOLB1143	GCA_902648265	ERS3941067	CACRJO010000001-CACRJO010000365	no	154	48.73	670575	32	1956	79	39	87.7	60	0.011	97	0.011	0.891	TCTGCGTCTCAGGACCTGGTCCATCCATTGGAT	2474	Brugia malayi/pahangi	OK (at family level)	0.09	0.17	0.09
SRR2924832	Onchocerca volvulus	Nematode	Spirurida	C	WOLB0995	GCA_902646785	ERS3940919	CACRDP010000001-CACRDP010000260	yes	258	81.65	947848	32	4590	1089	398	95.1	63.9	0.007	97	0.088	7.809	TCTGCGTCTCAGGACCTGGTCCATCCATTGGAT	909	Brugia malayi/pahangi	OK (at family level)	0	0	0
SRR2924836	Onchocerca volvulus	Nematode	Spirurida	C	WOLB0997	GCA_902646765	ERS3940921	CACRDM010000001-CACRDM010000270	yes	252	79.75	949741	32.2	4267	765	260	94.2	66.7	0.01	97	0.056	4.759	TCTGCGTCTCAGGACCTGGTCCATCCATTGGAT	221	Brugia malayi/pahangi	OK (at family level)	0.05	0.19	0.05
SRR2924837	Onchocerca volvulus	Nematode	Spirurida	C	WOLB0996	GCA_902646735	ERS3940920	CACRDJ010000001-CACRDJ010000265	yes	257	81.33	960563	32	4824	485	162	93.3	61.1	0.007	97	0.062	5.37	TCTGCGTCTCAGGACCTGGTCCATCCATTGGAT	1417	Brugia malayi/pahangi	OK (at family level)	0.27	0.22	0.05
SRR2968975	Drosophila melanogaster	Fruit fly	Diptera	A	WOLB0326	GCA_902639435	ERS3940250	CACQDH010000001-CACQDH010000116	yes	316	100	1189796	35.5	15186	127	101	84.8	52.6	0.003	175	0.035	5.321	CTTGTGCTTCATACGGGTAGTACAACTTACAAT	1632	Drosophila melanogaster	OK	0.09	0.37	0.09
SRR2968976	Drosophila melanogaster	Fruit fly	Diptera	A	WOLB0327	GCA_902639415	ERS3940251	CACQDL010000001-CACQDL010000117	yes	316	100	1198604	35.4	15186	140	113	84.6	55.2	0.004	175	0.037	5.603	CTTGTGCTTCATACGGGTAGTACAACTTACAAT	1664	Drosophila melanogaster	OK	0.09	0.38	0.09
SRR2968977	Drosophila melanogaster	Fruit fly	Diptera	A	WOLB0328	GCA_902639395	ERS3940252	CACQDB010000001-CACQDB010000118	yes	316	100	1190644	35.5	15186	157	129	86.4	54.3	0.003	175	0.042	6.346	CTTGTGCTTCATACGGGTAGTACAACTTACAAT	1430	Drosophila melanogaster	OK	0.1	0.39	0.09
SRR2968979	Drosophila melanogaster	Fruit fly	Diptera	A	WOLB0413	GCA_902640745	ERS3940337	CACQGD010000001-CACQGD010000124	yes	316	100	1205451	35.4	15085	68	50	84.2	54.8	0.003	175	0.016	2.386	CTTGTGCTTCATACGGGTAGTACAACTTACAAT	2778	Drosophila melanogaster	OK	0.11	0.41	0.1
SRR2968980	Drosophila melanogaster	Fruit fly	Diptera	A	WOLB0414	GCA_902640755	ERS3940338	CACQGI010000001-CACQGI010000119	yes	316	100	1194041	35.4	15085	87	67	85.7	53	0.003	175	0.022	3.265	CTTGTGCTTCATACGGGTAGTACAACTTACAAT	2208	Drosophila melanogaster	OK	0.2	0.46	0.12
SRR2968981	Drosophila melanogaster	Fruit fly	Diptera	A	WOLB0449	GCA_902641065	ERS3940373	CACQHM010000001-CACQHM010000119	yes	316	100	1191128	35.4	14529	64	50	84.2	54	0.003	175	0.017	2.507	CTTGTGCTTCATACGGGTAGTACAACTTACAAT	2122	Drosophila melanogaster	OK	0.11	0.5	0.11
SRR3049347	Drosophila melanogaster	Fruit fly	Diptera	A	WOLB0482	GCA_902641525	ERS3940406	CACQIV010000001-CACQIV010000124	yes	315	99.68	1188553	35.4	14529	45	29	83.3	53.3	0.002	175	0.007	0.984	CTTGTGCTTCATACGGGTAGTACAACTTACAAT	6166	Drosophila melanogaster	OK	0.09	0.49	0.09
SRR3049384	Drosophila melanogaster	Fruit fly	Diptera	A	WOLB0460	GCA_902641215	ERS3940384	CACQIA010000001-CACQIA010000132	yes	316	100	1196853	35.5	14179	38	23	85.7	55.6	0.003	175	0.008	1.161	CTTGTGCTTCATACGGGTAGTACAACTTACAAT	3818	Drosophila melanogaster	OK	0.07	0.53	0.07
SRR3049404	Drosophila melanogaster	Fruit fly	Diptera	A	WOLB0450	GCA_902641025	ERS3940374	CACQHJ010000001-CACQHJ010000127	yes	316	100	1193700	35.4	14529	33	21	88.4	56.8	0.003	175	0.007	1.072	CTTGTGCTTCATACGGGTAGTACAACTTACAAT	3175	Drosophila melanogaster	OK	0.08	0.83	0.07
SRR3049425	Drosophila melanogaster	Fruit fly	Diptera	A	WOLB0451	GCA_902641145	ERS3940375	CACQHV010000001-CACQHV010000127	yes	316	100	1189360	35.5	14529	33	22	86.4	55	0.003	175	0.008	1.206	CTTGTGCTTCATACGGGTAGTACAACTTACAAT	3727	Drosophila melanogaster	OK	0.06	0.73	0.05
SRR3049586	Drosophila melanogaster	Fruit fly	Diptera	A	WOLB0452	GCA_902641125	ERS3940376	CACQHP010000001-CACQHP010000129	yes	316	100	1194740	35.4	14529	32	21	88.5	57.1	0.003	175	0.008	1.132	CTTGTGCTTCATACGGGTAGTACAACTTACAAT	3635	Drosophila melanogaster	OK	0.11	0.6	0.06
SRR3049614	Drosophila melanogaster	Fruit fly	Diptera	A	WOLB0466	GCA_902641305	ERS3940390	CACQIH010000001-CACQIH010000136	yes	316	100	1190488	35.4	13308	33	21	85.3	54.7	0.003	175	0.012	1.712	CTTGTGCTTCATACGGGTAGTACAACTTACAAT	1817	Drosophila melanogaster	OK	0.06	0.64	0.05
SRR3049646	Drosophila melanogaster	Fruit fly	Diptera	A	WOLB0500	GCA_902641645	ERS3940424	CACQJS010000001-CACQJS010000137	yes	315	99.68	1184409	35.4	13462	24	15	86.4	55.4	0.003	175	0.01	1.428	CTTGTGCTTCATACGGGTAGTACAACTTACAAT	1920	Drosophila melanogaster	OK	0.1	1.59	0.09
SRR3049673	Drosophila melanogaster	Fruit fly	Diptera	A	WOLB0457	GCA_902641245	ERS3940381	CACQIE010000001-CACQIE010000123	yes	316	100	1192377	35.5	14512	36	25	85.4	56.1	0.002	175	0.011	1.547	CTTGTGCTTCATACGGGTAGTACAACTTACAAT	2496	Drosophila melanogaster	OK	0.08	0.67	0.08
SRR3049677	Drosophila melanogaster	Fruit fly	Diptera	A	WOLB0415	GCA_902640735	ERS3940339	CACQGH010000001-CACQGH010000122	yes	316	100	1191168	35.5	15085	84	63	88.5	56.5	0.003	175	0.011	1.667	CTTGTGCTTCATACGGGTAGTACAACTTACAAT	3309	Drosophila melanogaster	OK	0.08	0.35	0.07
SRR3049739	Drosophila melanogaster	Fruit fly	Diptera	A	WOLB0416	GCA_902640955	ERS3940340	CACQGQ010000001-CACQGQ010000119	yes	316	100	1199042	35.5	15085	59	44	88.6	58.6	0.004	175	0.011	1.547	CTTGTGCTTCATACGGGTAGTACAACTTACAAT	2131	Drosophila melanogaster	OK	0.09	0.61	0.08
SRR306612	Drosophila melanogaster	Fruit fly	Diptera	A	WOLB0417	GCA_902640855	ERS3940341	CACQGT010000001-CACQGT010000121	yes	316	100	1200865	35.5	15085	68	30	86.7	55.6	0.003	175	0.016	2.341	CTTGTGCTTCATACGGGTAGTACAACTTACAAT	1221	Drosophila melanogaster	OK	0.22	0.64	0.13
SRR306622	Drosophila melanogaster	Fruit fly	Diptera	A	WOLB0588	GCA_902642625	ERS3940512	CACQNI010000001-CACQNI010000143	yes	312	98.73	1176457	35.4	13396	37	14	78.8	50	0.002	175	0.015	2.266	CTTGTGCTTCATACGGGTAGTACAACTTACAAT	352	Drosophila melanogaster	OK	0.12	0.78	0.11
SRR306624	Drosophila melanogaster	Fruit fly	Diptera	A	WOLB0525	GCA_902641785	ERS3940449	CACQKJ010000001-CACQKJ010000136	yes	314	99.37	1185589	35.5	13508	33	15	80.5	50	0.003	175	0.009	1.324	CTTGTGCTTCATACGGGTAGTACAACTTACAAT	1311	Drosophila melanogaster	OK	0.22	0.76	0.08
SRR306626	Drosophila melanogaster	Fruit fly	Diptera	A	WOLB0546	GCA_902642055	ERS3940470	CACQLP010000001-CACQLP010000128	yes	313	99.05	1192025	35.5	14352	44	18	84.3	50	0.003	175	0.009	1.25	CTTGTGCTTCATACGGGTAGTACAACTTACAAT	4500	Drosophila melanogaster	OK	0.1	0.44	0.09
SRR306627	Drosophila melanogaster	Fruit fly	Diptera	A	WOLB0538	GCA_902642045	ERS3940462	CACQLG010000001-CACQLG010000149	yes	314	99.37	1192988	35.4	12335	57	24	82	50	0.003	175	0.009	1.339	CTTGTGCTTCATACGGGTAGTACAACTTACAAT	5001	Drosophila melanogaster	OK	0.08	0.37	0.08
SRR306628	Drosophila melanogaster	Fruit fly	Diptera	A	WOLB0615	GCA_902642785	ERS3940539	CACQNV010000001-CACQNV010000155	yes	311	98.42	1188609	35.5	11053	64	27	82.6	50	0.003	175	0.01	1.428	CTTGTGCTTCATACGGGTAGTACAACTTACAAT	4774	Drosophila melanogaster	OK	0.11	0.41	0.1
SRR306629	Drosophila melanogaster	Fruit fly	Diptera	A	WOLB0643	GCA_902643085	ERS3940567	CACQPA010000001-CACQPA010000165	yes	304	96.2	1181873	35.3	11142	30	13	80	50	0.003	175	0.007	1.058	CTTGTGCTTCATACGGGTAGTACAACTTACAAT	1909	Drosophila melanogaster	OK	0.1	0.66	0.09
SRR306631	Drosophila melanogaster	Fruit fly	Diptera	A	WOLB0491	GCA_902641585	ERS3940415	CACQJK010000001-CACQJK010000138	yes	315	99.68	1188502	35.3	14179	36	15	80.6	50	0.003	175	0.013	1.951	CTTGTGCTTCATACGGGTAGTACAACTTACAAT	607	Drosophila melanogaster	OK	0.11	0.41	0.06
SRR306633	Drosophila melanogaster	Fruit fly	Diptera	A	WOLB0505	GCA_902641695	ERS3940429	CACQKC010000001-CACQKC010000137	yes	315	99.68	1184486	35.4	12338	64	26	81.2	50	0.003	175	0.02	3.022	CTTGTGCTTCATACGGGTAGTACAACTTACAAT	771	Drosophila melanogaster	OK	0.1	0.46	0.09
SRR306634	Drosophila melanogaster	Fruit fly	Diptera	A	WOLB0648	GCA_902643125	ERS3940572	CACQPY010000001-CACQPY010000196	yes	302	95.57	1171660	35.3	9644	109	49	79.3	46.2	0.003	175	0.038	5.808	CTTGTGCTTCATACGGGTAGTACAACTTACAAT	616	Drosophila melanogaster	OK	0.17	0.45	0.13
SRR3091579	Drosophila simulans	Fruit fly	Diptera	A	WOLB0881	GCA_902645475	ERS3940805	CACQYI010000001-CACQYI010000222	yes	303	95.89	1153291	35.3	6865	138	47	90	55.1	0.005	163	0.022	3.112	CTTGTGCTTCATACGGGTAGTACAACTTACAAT	4730	Drosophila melanogaster	OK Mel=Sim	0.18	0.56	0.1
SRR3091605	Drosophila simulans	Fruit fly	Diptera	A	WOLB0951	GCA_902646345	ERS3940875	CACRCD010000001-CACRCD010000481	yes	230	72.78	1221144	35.3	2861	296	67	82.8	57.1	0.016	163	0.048	6.804	CTTGTGCTTCATACGGGTAGTACAACTTACAAT	5666	Drosophila melanogaster	OK Mel=Sim	0.3	0.31	0.09
SRR309274	Drosophila melanogaster	Fruit fly	Diptera	A	WOLB0682	GCA_902643325	ERS3940606	CACQQH010000001-CACQQH010000254	yes	249	78.8	1018409	35.2	5621	94	34	75	43.8	0.005	175	0.065	10.121	CTTGTGCTTCATACGGGTAGTACAACTTACAAT	236	Drosophila melanogaster	OK	0.19	0.69	0.18
SRR309275	Drosophila melanogaster	Fruit fly	Diptera	A	WOLB0641	GCA_902643055	ERS3940565	CACQPC010000001-CACQPC010000156	yes	305	96.52	1167420	35.3	12335	20	7	79	50	0.003	175	0.005	0.703	CTTGTGCTTCATACGGGTAGTACAACTTACAAT	890	Drosophila melanogaster	OK	0.49	0.79	0.18
SRR309278	Drosophila melanogaster	Fruit fly	Diptera	A	WOLB0700	GCA_902643565	ERS3940624	CACQRC010000001-CACQRC010000323	yes	214	67.72	939378	35	3500	121	37	73.9	44.4	0.006	175	0.05	7.692	CTTGTGCTTCATACGGGTAGTACAACTTACAAT	1598	Drosophila melanogaster	OK	0.33	0.68	0.23
SRR309279	Drosophila melanogaster	Fruit fly	Diptera	A	WOLB0623	GCA_902642875	ERS3940547	CACQOT010000001-CACQOT010000154	yes	310	98.1	1169644	35.3	11055	18	7	80	50	0.002	175	0.005	0.777	CTTGTGCTTCATACGGGTAGTACAACTTACAAT	1144	Drosophila melanogaster	OK	0.1	0.36	0.08
SRR309280	Drosophila melanogaster	Fruit fly	Diptera	A	WOLB0665	GCA_902643335	ERS3940589	CACQQQ010000001-CACQQQ010000249	yes	286	90.51	1166245	35.5	6384	19	8	80	50	0.003	175	0.006	0.807	CTTGTGCTTCATACGGGTAGTACAACTTACAAT	1019	Drosophila melanogaster	OK	0.06	0.39	0.03
SRR3099651	Drosophila simulans	Fruit fly	Diptera	A	WOLB0782	GCA_902644495	ERS3940706	CACQUC010000001-CACQUC010000163	yes	315	99.68	1242604	35.3	11244	754	631	87.8	54.8	0.003	163	0.079	11.587	CTTGTGCTTCATACGGGTAGTACAACTTACAAT	3772	Drosophila melanogaster	OK Mel=Sim	0.21	0.4	0.08
SRR3111318	Brugia malayi	Nematode	Spirurida	D	WOLB0976	GCA_902646665	ERS3940900	CACRCX010000001-CACRCX010000109	yes	308	97.47	1402365	34	22465	478	65	90.2	56	0.004	89	0.073	5.884	TCTGCGTCTCAGGACCTGGTCCATCCATTGGAT	2400	Brugia malayi/pahangi	OK (at family level)	0.2	0.43	0.15
SRR3111319	Brugia malayi	Nematode	Spirurida	D	WOLB0974	GCA_902646595	ERS3940898	CACRCF010000001-CACRCF010000111	yes	309	97.78	1339182	34	20188	195	30	88.8	55.6	0.004	89	0.073	5.875	TCTGCGTCTCAGGACCTGGTCCATCCATTGGAT	722	Brugia malayi/pahangi	OK (at family level)	0.18	0.5	0.12
SRR3111488	Brugia malayi	Nematode	Spirurida	D	WOLB0970	GCA_902646615	ERS3940894	CACRCY010000001-CACRCY010000111	yes	309	97.78	1386664	34	22465	484	97	89.9	55	0.006	89	0.047	3.633	TCTGCGTCTCAGGACCTGGTCCATCCATTGGAT	1859	Brugia malayi/pahangi	OK (at family level)	0.25	1.15	0.17
SRR3111493	Brugia malayi	Nematode	Spirurida	D	WOLB0962	GCA_902646465	ERS3940886	CACRCV010000001-CACRCV010000107	yes	310	98.1	1348241	34.2	21681	829	84	91.1	55.6	0.004	89	0.104	8.636	TCTGCGTCTCAGGACCTGGTCCATCCATTGGAT	6512	Brugia malayi/pahangi	OK (at family level)	0.04	0.2	0.03
SRR3111498	Brugia malayi	Nematode	Spirurida	D	WOLB0978	GCA_902646705	ERS3940902	CACRDE010000001-CACRDE010000113	yes	308	97.47	1429582	34.2	21253	769	106	90.3	55.5	0.005	89	0.076	6.083	TCTGCGTCTCAGGACCTGGTCCATCCATTGGAT	3574	Brugia malayi/pahangi	OK (at family level)	0.14	0.55	0.11
SRR3111504	Brugia malayi	Nematode	Spirurida	D	WOLB0965	GCA_902646475	ERS3940889	CACRCN010000001-CACRCN010000110	yes	309	97.78	1623047	34.1	30296	359	97	88.7	55.2	0.004	89	0.041	3.203	TCTGCGTCTCAGGACCTGGTCCATCCATTGGAT	2873	Brugia malayi/pahangi	OK (at family level)	0.1	0.33	0.08
SRR3111510	Brugia malayi	Nematode	Spirurida	D	WOLB0980	GCA_902646685	ERS3940904	CACRDC010000001-CACRDC010000106	yes	307	97.15	1523385	33.9	26806	302	90	96	69.8	0.01	89	0.032	2.436	TCTGCGTCTCAGGACCTGGTCCATCCATTGGAT	1735	Brugia malayi/pahangi	OK (at family level)	0.28	1.35	0.18
SRR3111514	Brugia malayi	Nematode	Spirurida	D	WOLB0959	GCA_902646405	ERS3940883	CACRBL010000001-CACRBL010000102	yes	310	98.1	1419589	34.1	26276	163	89	86.5	56	0.005	89	0.02	1.506	TCTGCGTCTCAGGACCTGGTCCATCCATTGGAT	1566	Brugia malayi/pahangi	OK (at family level)	0.35	2.11	0.3
SRR3111517	Brugia malayi	Nematode	Spirurida	D	WOLB0979	GCA_902646565	ERS3940903	CACRCH010000001-CACRCH010000108	yes	308	97.47	1369096	34.1	21253	198	91	87.3	55.6	0.006	89	0.024	1.824	TCTGCGTCTCAGGACCTGGTCCATCCATTGGAT	1934	Brugia malayi/pahangi	OK (at family level)	0.28	1.18	0.22
SRR3111544	Brugia malayi	Nematode	Spirurida	D	WOLB0968	GCA_902646455	ERS3940892	CACRCO010000001-CACRCO010000107	yes	309	97.78	1449588	34.1	25219	560	85	90	55.2	0.004	89	0.061	4.826	TCTGCGTCTCAGGACCTGGTCCATCCATTGGAT	1397	Brugia malayi/pahangi	OK (at family level)	0.1	0.56	0.09
SRR3111568	Brugia malayi	Nematode	Spirurida	D	WOLB0971	GCA_902646635	ERS3940895	CACRDA010000001-CACRDA010000111	yes	309	97.78	1365609	34.2	22465	399	92	88.8	54.2	0.005	89	0.045	3.487	TCTGCGTCTCAGGACCTGGTCCATCCATTGGAT	2370	Brugia malayi/pahangi	OK (at family level)	0.09	0.5	0.08
SRR3111579	Brugia malayi	Nematode	Spirurida	D	WOLB0966	GCA_902646495	ERS3940890	CACRCS010000001-CACRCS010000110	yes	309	97.78	1496298	34.1	26806	507	74	89.7	54.7	0.005	89	0.064	5.037	TCTGCGTCTCAGGACCTGGTCCATCCATTGGAT	2459	Brugia malayi/pahangi	OK (at family level)	0.15	0.35	0.11
SRR3111581	Brugia malayi	Nematode	Spirurida	D	WOLB0972	GCA_902646655	ERS3940896	CACRDB010000001-CACRDB010000111	yes	309	97.78	1355277	34.1	21558	223	89	87.5	56.2	0.006	89	0.029	2.231	TCTGCGTCTCAGGACCTGGTCCATCCATTGGAT	2465	Brugia malayi/pahangi	OK (at family level)	0.22	0.98	0.15
SRR3111629	Brugia malayi	Nematode	Spirurida	D	WOLB0975	GCA_902646715	ERS3940899	CACRCW010000001-CACRCW010000108	yes	308	97.47	1450658	34.2	25219	281	72	88.8	55.4	0.005	89	0.042	3.26	TCTGCGTCTCAGGACCTGGTCCATCCATTGGAT	1879	Brugia malayi/pahangi	OK (at family level)	0.14	0.53	0.1
SRR3111630	Brugia malayi	Nematode	Spirurida	D	WOLB0963	GCA_902646445	ERS3940887	CACRCR010000001-CACRCR010000107	yes	310	98.1	1316857	34.2	21253	114	34	86.5	55.6	0.005	89	0.042	3.243	TCTGCGTCTCAGGACCTGGTCCATCCATTGGAT	594	Brugia malayi/pahangi	OK (at family level)	0.21	0.5	0.16
SRR3111634	Brugia malayi	Nematode	Spirurida	D	WOLB0969	GCA_902646485	ERS3940893	CACRCT010000001-CACRCT010000112	yes	309	97.78	1466267	34.2	25219	472	73	90.1	54	0.005	89	0.051	4.002	TCTGCGTCTCAGGACCTGGTCCATCCATTGGAT	2008	Brugia malayi/pahangi	OK (at family level)	0.18	0.68	0.13
SRR3111636	Brugia malayi	Nematode	Spirurida	D	WOLB0967	GCA_902646525	ERS3940891	CACRCP010000001-CACRCP010000111	yes	309	97.78	1409930	34.2	25296	455	91	89.8	55.6	0.005	89	0.052	4.093	TCTGCGTCTCAGGACCTGGTCCATCCATTGGAT	2012	Brugia malayi/pahangi	OK (at family level)	0.13	0.39	0.1
SRR3111640	Brugia malayi	Nematode	Spirurida	D	WOLB0961	GCA_902646515	ERS3940885	CACRCQ010000001-CACRCQ010000111	yes	310	98.1	1396812	34.2	25181	198	89	87.2	55.9	0.006	89	0.023	1.723	TCTGCGTCTCAGGACCTGGTCCATCCATTGGAT	1690	Brugia malayi/pahangi	OK (at family level)	0.16	0.9	0.12
SRR3111731	Brugia malayi	Nematode	Spirurida	D	WOLB0964	GCA_902646505	ERS3940888	CACRCU010000001-CACRCU010000097	yes	310	98.1	1299002	34.2	21253	451	148	88.6	55.5	0.005	89	0.037	2.85	TCTGCGTCTCAGGACCTGGTCCATCCATTGGAT	3569	Brugia malayi/pahangi	OK (at family level)	0.14	0.44	0.11
SRR3111738	Brugia malayi	Nematode	Spirurida	D	WOLB0960	GCA_902646335	ERS3940884	CACRBN010000001-CACRBN010000103	yes	310	98.1	1554675	34.1	26276	505	92	89.4	54.8	0.004	89	0.052	4.06	TCTGCGTCTCAGGACCTGGTCCATCCATTGGAT	2758	Brugia malayi/pahangi	OK (at family level)	0.13	0.55	0.11
SRR3111864	Brugia malayi	Nematode	Spirurida	D	WOLB0977	GCA_902646675	ERS3940901	CACRDD010000001-CACRDD010000109	yes	308	97.47	1440070	34.1	22465	414	79	89.3	54.6	0.005	89	0.051	4.01	TCTGCGTCTCAGGACCTGGTCCATCCATTGGAT	2885	Brugia malayi/pahangi	OK (at family level)	0.17	0.54	0.15
SRR3112012	Brugia malayi	Nematode	Spirurida	D	WOLB0973	GCA_902646695	ERS3940897	CACRDG010000001-CACRDG010000106	yes	309	97.78	1431479	34.1	21253	402	104	89.1	56.5	0.005	89	0.043	3.332	TCTGCGTCTCAGGACCTGGTCCATCCATTGGAT	2670	Brugia malayi/pahangi	OK (at family level)	0.12	0.49	0.11
SRR314737	Drosophila melanogaster	Fruit fly	Diptera	A	WOLB0679	GCA_902643375	ERS3940603	CACQQR010000001-CACQQR010000266	yes	255	80.7	1079970	35.2	5816	105	42	78	46.9	0.005	175	0.04	6.029	CTTGTGCTTCATACGGGTAGTACAACTTACAAT	1139	Drosophila melanogaster	OK	0.24	0.39	0.15
SRR3160089	Drosophila simulans	Fruit fly	Diptera	A	WOLB0715	GCA_902643715	ERS3940639	CACQSB010000001-CACQSB010000124	yes	316	100	1179927	35.4	13573	39	29	92.7	66.2	0.004	163	0.019	2.645	CTTGTGCTTCATACGGGTAGTACAACTTACAAT	1326	Drosophila melanogaster	OK Mel=Sim	0.14	1.86	0.12
SRR3160094	Drosophila simulans	Fruit fly	Diptera	A	WOLB0713	GCA_902643835	ERS3940637	CACQRP010000001-CACQRP010000122	yes	316	100	1185816	35.4	14228	81	66	87.5	54.5	0.003	163	0.019	2.603	CTTGTGCTTCATACGGGTAGTACAACTTACAAT	3128	Drosophila melanogaster	OK Mel=Sim	0.13	0.5	0.12
SRR3160101	Drosophila simulans	Fruit fly	Diptera	A	WOLB0714	GCA_902643705	ERS3940638	CACQRT010000001-CACQRT010000126	yes	316	100	1181307	35.4	14228	29	21	91.7	60	0.004	163	0.011	1.483	CTTGTGCTTCATACGGGTAGTACAACTTACAAT	2846	Drosophila melanogaster	OK Mel=Sim	0.16	1.95	0.15
SRR3160104	Drosophila simulans	Fruit fly	Diptera	A	WOLB0712	GCA_902643745	ERS3940636	CACQRR010000001-CACQRR010000125	yes	316	100	1185332	35.4	14241	38	28	91.7	60	0.003	163	0.013	1.747	CTTGTGCTTCATACGGGTAGTACAACTTACAAT	2510	Drosophila melanogaster	OK Mel=Sim	0.15	1.38	0.15
SRR3160177	Drosophila simulans	Fruit fly	Diptera	A	WOLB0710	GCA_902643795	ERS3940634	CACQSC010000001-CACQSC010000122	yes	316	100	1179856	35.4	14244	84	68	86	51.8	0.003	163	0.018	2.546	CTTGTGCTTCATACGGGTAGTACAACTTACAAT	4234	Drosophila melanogaster	OK Mel=Sim	0.13	0.47	0.12
SRR3160179	Drosophila simulans	Fruit fly	Diptera	A	WOLB0711	GCA_902643845	ERS3940635	CACQRV010000001-CACQRV010000125	yes	316	100	1185800	35.4	14244	133	112	83.8	52.8	0.003	163	0.016	2.209	CTTGTGCTTCATACGGGTAGTACAACTTACAAT	5823	Drosophila melanogaster	OK Mel=Sim	0.15	0.54	0.14
SRR326793	Drosophila melanogaster	Fruit fly	Diptera	A	WOLB0649	GCA_902643225	ERS3940573	CACQPK010000001-CACQPK010000229	yes	302	95.57	1161262	35.3	7061	20	8	83.3	50	0.004	175	0.005	0.762	CTTGTGCTTCATACGGGTAGTACAACTTACAAT	528	Drosophila melanogaster	OK	0.11	0.43	0.05
SRR346923	Drosophila melanogaster	Fruit fly	Diptera	A	WOLB0602	GCA_902642735	ERS3940526	CACQOC010000001-CACQOC010000145	yes	312	98.73	1177856	35.5	11572	19	8	80	50	0.002	175	0.007	0.954	CTTGTGCTTCATACGGGTAGTACAACTTACAAT	631	Drosophila melanogaster	OK	0.06	0.32	0.06
SRR346925	Drosophila melanogaster	Fruit fly	Diptera	A	WOLB0618	GCA_902642815	ERS3940542	CACQOS010000001-CACQOS010000135	yes	310	98.1	1181365	35.5	13462	17	7	80.1	50	0.002	175	0.006	0.836	CTTGTGCTTCATACGGGTAGTACAACTTACAAT	1410	Drosophila melanogaster	OK	0.1	0.75	0.09
SRR346932	Drosophila melanogaster	Fruit fly	Diptera	A	WOLB0663	GCA_902643275	ERS3940587	CACQPL010000001-CACQPL010000231	yes	289	91.46	1159656	35.2	7253	53	16	78.1	50	0.004	175	0.021	3.083	CTTGTGCTTCATACGGGTAGTACAACTTACAAT	2310	Drosophila melanogaster	OK	0.18	0.5	0.14
SRR351175	Drosophila melanogaster	Fruit fly	Diptera	A	WOLB1029	GCA_902647035	ERS3940953	CACREK010000001-CACREK010000123	no	316	100	1221131	35.6	15089	300	206	96.3	93.9	0.735	175	0.033	4.914	CTTGTGCTTCATACGGGTAGTACAACTTACAAT	2471	Drosophila melanogaster	OK	0.04	0.9	0.04
SRR353999	Drosophila melanogaster	Fruit fly	Diptera	A	WOLB0540	GCA_902642125	ERS3940464	CACQLH010000001-CACQLH010000153	yes	314	99.37	1175888	35.3	11396	24	9	78.3	50	0.003	175	0.011	1.547	CTTGTGCTTCATACGGGTAGTACAACTTACAAT	369	Drosophila melanogaster	OK	0.15	0.63	0.11
SRR354003	Drosophila melanogaster	Fruit fly	Diptera	A	WOLB0635	GCA_902642935	ERS3940559	CACQOF010000001-CACQOF010000166	yes	308	97.47	1181011	35.4	10445	23	11	78.2	50	0.002	175	0.007	1.043	CTTGTGCTTCATACGGGTAGTACAACTTACAAT	1680	Drosophila melanogaster	OK	0.08	0.7	0.06
SRR483621	Drosophila mauritiana	Fruit fly	Diptera	B	WOLB0077	GCA_902646185	ERS3940001	CACRBC010000001-CACRBC010000052	yes	316	100	1233475	33.9	58964	180	150	78.9	48.3	0.001	200	0.052	9.161	CTTGTGCTTCATACGGGTAGTACAACTTACAAT	1318	Drosophila melanogaster	OK mau=mel	0.01	0.02	0.01
SRR491409	Drosophila ananassae	Fruit fly	Diptera	A	WOLB0061	GCA_902636965	ERS3939985	CACPSV010000001-CACPSV010000248	yes	312	98.73	1327048	35.7	8686	43	16	93.6	65.4	0.021	200	0.029	5.048	CTTGTGCTTCATACGGGTAGTACAACATACAAT	1620	Scaptodrosophila lebanonensis	OK manually verified by COI	0.4	1.36	0.2
SRR514282	Drosophila melanogaster	Fruit fly	Diptera	A	WOLB0329	GCA_902639405	ERS3940253	CACQDK010000001-CACQDK010000119	yes	316	100	1197763	35.5	15186	240	180	85.1	53.2	0.003	175	0.04	6.14	CTTGTGCTTCATACGGGTAGTACAACTTACAAT	3040	Drosophila melanogaster	OK	0.06	0.3	0.05
SRR514283	Drosophila melanogaster	Fruit fly	Diptera	A	WOLB0330	GCA_902639445	ERS3940254	CACQDJ010000001-CACQDJ010000118	yes	316	100	1192602	35.5	15186	341	281	85	53.3	0.003	175	0.043	6.473	CTTGTGCTTCATACGGGTAGTACAACTTACAAT	5320	Drosophila melanogaster	OK	0.07	0.32	0.07
SRR514284	Drosophila melanogaster	Fruit fly	Diptera	A	WOLB0331	GCA_902639425	ERS3940255	CACQDI010000001-CACQDI010000117	yes	316	100	1188744	35.5	15186	309	253	84.8	52.5	0.003	175	0.05	7.708	CTTGTGCTTCATACGGGTAGTACAACTTACAAT	2585	Drosophila melanogaster	OK	0.08	0.35	0.08
SRR514285	Drosophila melanogaster	Fruit fly	Diptera	A	WOLB0475	GCA_902641485	ERS3940399	CACQIS010000001-CACQIS010000117	yes	315	99.68	1189770	35.5	15186	385	310	87.3	55	0.003	175	0.048	7.401	CTTGTGCTTCATACGGGTAGTACAACTTACAAT	3329	Drosophila melanogaster	OK	0.08	0.44	0.08
SRR514286	Drosophila melanogaster	Fruit fly	Diptera	A	WOLB0332	GCA_902639385	ERS3940256	CACQDC010000001-CACQDC010000120	yes	316	100	1192819	35.5	15186	374	303	88	55.1	0.003	175	0.052	7.967	CTTGTGCTTCATACGGGTAGTACAACTTACAAT	2484	Drosophila melanogaster	OK	0.08	0.39	0.08
SRR514287	Drosophila melanogaster	Fruit fly	Diptera	A	WOLB0333	GCA_902639475	ERS3940257	CACQDG010000001-CACQDG010000118	yes	316	100	1191415	35.5	15186	340	279	87.5	54.5	0.003	175	0.049	7.562	CTTGTGCTTCATACGGGTAGTACAACTTACAAT	2339	Drosophila melanogaster	OK	0.08	0.39	0.08
SRR514297	Drosophila melanogaster	Fruit fly	Diptera	A	WOLB0334	GCA_902639485	ERS3940258	CACQDD010000001-CACQDD010000118	yes	316	100	1196392	35.5	15186	432	335	88.7	54	0.003	175	0.053	8.097	CTTGTGCTTCATACGGGTAGTACAACTTACAAT	3135	Drosophila melanogaster	OK	0.08	0.41	0.07
SRR514298	Drosophila melanogaster	Fruit fly	Diptera	A	WOLB0453	GCA_902641225	ERS3940377	CACQIF010000001-CACQIF010000125	yes	316	100	1195197	35.5	14529	275	198	85.9	53.8	0.003	175	0.054	8.259	CTTGTGCTTCATACGGGTAGTACAACTTACAAT	1998	Drosophila melanogaster	OK	0.07	0.4	0.07
SRR514299	Drosophila melanogaster	Fruit fly	Diptera	A	WOLB0476	GCA_902641465	ERS3940400	CACQIT010000001-CACQIT010000120	yes	315	99.68	1190203	35.5	15088	300	202	84.9	52.4	0.003	175	0.05	7.74	CTTGTGCTTCATACGGGTAGTACAACTTACAAT	3197	Drosophila melanogaster	OK	0.13	0.47	0.08
SRR514300	Drosophila melanogaster	Fruit fly	Diptera	A	WOLB0335	GCA_902639465	ERS3940259	CACQDE010000001-CACQDE010000123	yes	316	100	1200546	35.5	15186	454	313	88.6	56.1	0.004	175	0.052	8.064	CTTGTGCTTCATACGGGTAGTACAACTTACAAT	4293	Drosophila melanogaster	OK	0.06	0.3	0.06
SRR514301	Drosophila melanogaster	Fruit fly	Diptera	A	WOLB0418	GCA_902640965	ERS3940342	CACQHF010000001-CACQHF010000122	yes	316	100	1195251	35.4	15085	341	226	87.8	55.2	0.004	175	0.047	7.16	CTTGTGCTTCATACGGGTAGTACAACTTACAAT	4392	Drosophila melanogaster	OK	0.12	0.43	0.07
SRR514302	Drosophila melanogaster	Fruit fly	Diptera	A	WOLB0509	GCA_902641745	ERS3940433	CACQKA010000001-CACQKA010000122	yes	314	99.37	1195876	35.4	15186	367	254	89.3	57.1	0.004	175	0.051	7.821	CTTGTGCTTCATACGGGTAGTACAACTTACAAT	4072	Drosophila melanogaster	OK	0.11	0.41	0.09
SRR518740	Drosophila melanogaster	Fruit fly	Diptera	A	WOLB1057	GCA_902647385	ERS3940981	CACRFV010000001-CACRFV010000366	no	113	35.76	575616	35.4	1566	8	2	75	50	0.006	175	0.049	7.45	CTTGTGCTTCATACGGGTAGTACAACTTACAAT	180	Drosophila melanogaster	OK	0	0	0
SRR518741	Drosophila melanogaster	Fruit fly	Diptera	A	WOLB1045	GCA_902647205	ERS3940969	CACREY010000001-CACREY010000411	no	154	48.73	760459	35.2	1910	7	2	75	50	0.006	175	0.04	6.029	CTTGTGCTTCATACGGGTAGTACAACTTACAAT	238	Drosophila melanogaster	OK	0	0	0
SRR518742	Drosophila melanogaster	Fruit fly	Diptera	A	WOLB1049	GCA_902647345	ERS3940973	CACRFO010000001-CACRFO010000382	no	137	43.35	663019	35.3	1824	10	3	75	50	0.007	175	0.05	7.74	CTTGTGCTTCATACGGGTAGTACAACTTACAAT	253	Drosophila melanogaster	OK	0	0	0
SRR518745	Drosophila melanogaster	Fruit fly	Diptera	A	WOLB1058	GCA_902647415	ERS3940982	CACRGI010000001-CACRGI010000383	no	111	35.13	608717	35.3	1571	10	3	75	50	0.008	175	0.047	7.112	CTTGTGCTTCATACGGGTAGTACAACTTACAAT	288	Drosophila melanogaster	OK	0	0	0
SRR518867	Drosophila melanogaster	Fruit fly	Diptera	A	WOLB1053	GCA_902647365	ERS3940977	CACRFU010000001-CACRFU010000356	no	121	38.29	605085	35.4	1721	13	3	75	50	0.009	175	0.056	8.717	CTTGTGCTTCATACGGGTAGTACAACTTACAAT	307	Drosophila melanogaster	OK	0	0	0
SRR543920	Drosophila melanogaster	Fruit fly	Diptera	A	WOLB0512	GCA_902641905	ERS3940436	CACQKR010000001-CACQKR010000125	yes	314	99.37	1198381	35.5	14263	48	30	92.9	67.1	0.007	175	0.007	1.072	CTTGTGCTTCATACGGGTAGTACAACTTACAAT	1879	Drosophila melanogaster	OK	0.17	2.34	0.16
SRR543921	Drosophila melanogaster	Fruit fly	Diptera	A	WOLB0336	GCA_902639455	ERS3940260	CACQDF010000001-CACQDF010000124	yes	316	100	1193252	35.5	15186	39	23	92.1	66.7	0.007	175	0.007	1.028	CTTGTGCTTCATACGGGTAGTACAACTTACAAT	1756	Drosophila melanogaster	OK	0.2	1.92	0.18
SRR543922	Drosophila melanogaster	Fruit fly	Diptera	A	WOLB0196	GCA_902638065	ERS3940120	CACPXM010000001-CACPXM010000124	yes	316	100	1195079	35.5	15189	82	52	94.6	66.7	0.007	175	0.007	0.984	CTTGTGCTTCATACGGGTAGTACAACTTACAAT	5517	Drosophila melanogaster	OK	0.27	1.4	0.27
SRR543924	Drosophila melanogaster	Fruit fly	Diptera	A	WOLB0428	GCA_902640815	ERS3940352	CACQGR010000001-CACQGR010000124	yes	316	100	1195210	35.5	15074	65	42	94.2	88.5	0.044	175	0.008	1.132	CTTGTGCTTCATACGGGTAGTACAACTTACAAT	2489	Drosophila melanogaster	OK	0.2	2.42	0.16
SRR543925	Drosophila melanogaster	Fruit fly	Diptera	A	WOLB1037	GCA_902647245	ERS3940961	CACREZ010000001-CACREZ010000136	no	314	99.37	1199127	35.4	12723	44	23	93.3	88.2	0.067	175	0.011	1.637	CTTGTGCTTCATACGGGTAGTACAACTTACAAT	2292	Drosophila melanogaster	OK	0.03	0.14	0.02
SRR543926	Drosophila melanogaster	Fruit fly	Diptera	A	WOLB0337	GCA_902639545	ERS3940261	CACQDZ010000001-CACQDZ010000119	yes	316	100	1189689	35.5	15186	23	13	91.3	80	0.013	175	0.005	0.777	CTTGTGCTTCATACGGGTAGTACAACTTACAAT	2878	Drosophila melanogaster	OK	0.22	1.7	0.09
SRR543927	Drosophila melanogaster	Fruit fly	Diptera	A	WOLB0419	GCA_902640845	ERS3940343	CACQHC010000001-CACQHC010000120	yes	316	100	1199829	35.5	15085	52	34	92.9	64	0.007	175	0.005	0.777	CTTGTGCTTCATACGGGTAGTACAACTTACAAT	4868	Drosophila melanogaster	OK	0.28	2.52	0.25
SRR543929	Drosophila melanogaster	Fruit fly	Diptera	A	WOLB0338	GCA_902639495	ERS3940262	CACQDM010000001-CACQDM010000119	yes	316	100	1191022	35.5	15186	75	49	93.9	63.6	0.005	175	0.005	0.777	CTTGTGCTTCATACGGGTAGTACAACTTACAAT	7114	Drosophila melanogaster	OK	0.33	1.98	0.32
SRR543931	Drosophila melanogaster	Fruit fly	Diptera	A	WOLB0339	GCA_902639535	ERS3940263	CACQDY010000001-CACQDY010000123	yes	316	100	1211921	35.5	15186	41	27	92.9	80	0.019	175	0.007	0.998	CTTGTGCTTCATACGGGTAGTACAACTTACAAT	2136	Drosophila melanogaster	OK	0.26	3.47	0.18
SRR543932	Drosophila melanogaster	Fruit fly	Diptera	A	WOLB0420	GCA_902640985	ERS3940344	CACQHD010000001-CACQHD010000122	yes	316	100	1200553	35.6	15085	74	47	92.9	59.9	0.004	175	0.005	0.718	CTTGTGCTTCATACGGGTAGTACAACTTACAAT	7631	Drosophila melanogaster	OK	0.36	1.27	0.27
SRR543934	Drosophila melanogaster	Fruit fly	Diptera	A	WOLB0473	GCA_902641325	ERS3940397	CACQIP010000001-CACQIP010000125	yes	315	99.68	1202532	35.5	15413	89	55	93.9	64.5	0.007	175	0.005	0.762	CTTGTGCTTCATACGGGTAGTACAACTTACAAT	9265	Drosophila melanogaster	OK	0.28	1.61	0.24
SRR543937	Drosophila melanogaster	Fruit fly	Diptera	A	WOLB0340	GCA_902639515	ERS3940264	CACQDV010000001-CACQDV010000120	yes	316	100	1202572	35.5	15186	153	87	88.9	56.7	0.005	175	0.006	0.851	CTTGTGCTTCATACGGGTAGTACAACTTACAAT	14131	Drosophila melanogaster	OK	0.55	0.94	0.29
SRR543948	Drosophila melanogaster	Fruit fly	Diptera	A	WOLB0341	GCA_902639525	ERS3940265	CACQDW010000001-CACQDW010000118	yes	316	100	1189845	35.5	15186	99	67	90.1	57.1	0.004	175	0.016	2.401	CTTGTGCTTCATACGGGTAGTACAACTTACAAT	1525	Drosophila melanogaster	OK	0.19	0.54	0.18
SRR543949	Drosophila melanogaster	Fruit fly	Diptera	A	WOLB0474	GCA_902641475	ERS3940398	CACQJC010000001-CACQJC010000120	yes	315	99.68	1207593	35.5	15189	98	65	91.3	59.3	0.005	175	0.017	2.522	CTTGTGCTTCATACGGGTAGTACAACTTACAAT	1335	Drosophila melanogaster	OK	0.34	0.8	0.21
SRR543950	Drosophila melanogaster	Fruit fly	Diptera	A	WOLB0454	GCA_902641235	ERS3940378	CACQID010000001-CACQID010000121	yes	316	100	1194345	35.5	14529	85	56	91.9	57.1	0.004	175	0.017	2.477	CTTGTGCTTCATACGGGTAGTACAACTTACAAT	1488	Drosophila melanogaster	OK	0.15	0.49	0.13
SRR543951	Drosophila melanogaster	Fruit fly	Diptera	A	WOLB0421	GCA_902640825	ERS3940345	CACQGZ010000001-CACQGZ010000121	yes	316	100	1190108	35.5	15085	75	49	90.2	55.9	0.003	175	0.016	2.416	CTTGTGCTTCATACGGGTAGTACAACTTACAAT	1390	Drosophila melanogaster	OK	0.17	0.74	0.16
SRR543952	Drosophila melanogaster	Fruit fly	Diptera	A	WOLB0422	GCA_902640945	ERS3940346	CACQHA010000001-CACQHA010000121	yes	316	100	1192750	35.5	15085	99	66	93.7	63.1	0.005	175	0.013	1.861	CTTGTGCTTCATACGGGTAGTACAACTTACAAT	3582	Drosophila melanogaster	OK	0.3	1.09	0.24
SRR543954	Drosophila melanogaster	Fruit fly	Diptera	A	WOLB0342	GCA_902639625	ERS3940266	CACQDU010000001-CACQDU010000119	yes	316	100	1192786	35.4	15186	53	34	91.2	60	0.005	175	0.013	1.951	CTTGTGCTTCATACGGGTAGTACAACTTACAAT	1923	Drosophila melanogaster	OK	0.3	1.7	0.24
SRR543956	Drosophila melanogaster	Fruit fly	Diptera	A	WOLB0343	GCA_902639505	ERS3940267	CACQDX010000001-CACQDX010000119	yes	316	100	1196237	35.5	15186	175	130	87.5	55	0.003	175	0.026	3.97	CTTGTGCTTCATACGGGTAGTACAACTTACAAT	1442	Drosophila melanogaster	OK	0.13	0.44	0.13
SRR543957	Drosophila melanogaster	Fruit fly	Diptera	A	WOLB0344	GCA_902639575	ERS3940268	CACQDO010000001-CACQDO010000118	yes	316	100	1194412	35.5	15186	113	82	86.2	55	0.003	175	0.024	3.51	CTTGTGCTTCATACGGGTAGTACAACTTACAAT	805	Drosophila melanogaster	OK	0.11	0.47	0.11
SRR543958	Drosophila melanogaster	Fruit fly	Diptera	A	WOLB0345	GCA_902639585	ERS3940269	CACQDR010000001-CACQDR010000120	yes	316	100	1201922	35.5	15186	151	112	88.2	55.5	0.004	175	0.028	4.124	CTTGTGCTTCATACGGGTAGTACAACTTACAAT	863	Drosophila melanogaster	OK	0.12	0.47	0.12
SRR543959	Drosophila melanogaster	Fruit fly	Diptera	A	WOLB0346	GCA_902639595	ERS3940270	CACQDT010000001-CACQDT010000119	yes	316	100	1197793	35.5	15186	149	109	87.5	55.5	0.003	175	0.025	3.801	CTTGTGCTTCATACGGGTAGTACAACTTACAAT	711	Drosophila melanogaster	OK	0.13	0.39	0.13
SRR543960	Drosophila melanogaster	Fruit fly	Diptera	A	WOLB0186	GCA_902637985	ERS3940110	CACPXP010000001-CACPXP010000118	yes	316	100	1197045	35.5	15413	146	107	87.9	55.5	0.004	175	0.025	3.755	CTTGTGCTTCATACGGGTAGTACAACTTACAAT	788	Drosophila melanogaster	OK	0.12	0.35	0.12
SRR543961	Drosophila melanogaster	Fruit fly	Diptera	A	WOLB0347	GCA_902639615	ERS3940271	CACQDP010000001-CACQDP010000119	yes	316	100	1197391	35.5	15186	163	119	87.1	54.8	0.003	175	0.028	4.155	CTTGTGCTTCATACGGGTAGTACAACTTACAAT	1054	Drosophila melanogaster	OK	0.14	0.5	0.14
SRR567550	Drosophila mauritiana	Fruit fly	Diptera	B	WOLB0078	GCA_902646115	ERS3940002	CACRAY010000001-CACRAY010000052	yes	316	100	1231904	33.9	58964	85	65	77.8	50	0.001	200	0.024	4.011	CTTGTGCTTCATACGGGTAGTACAACTTACAAT	1438	Drosophila melanogaster	OK mau=mel	0.01	0.03	0.01
SRR567553	Drosophila mauritiana	Fruit fly	Diptera	B	WOLB0079	GCA_902646095	ERS3940003	CACRAX010000001-CACRAX010000051	yes	315	99.68	1228363	33.8	58964	106	83	78.6	50	0.001	200	0.021	3.558	CTTGTGCTTCATACGGGTAGTACAACTTACAAT	1823	Drosophila melanogaster	OK mau=mel	0.01	0.05	0.01
SRR586837	Lasioglossum albipes	Bee	Hymenoptera	A	WOLB0011	GCA_902636405	ERS3939935	CACPRO010000001-CACPRO010000441	yes	257	81.33	1344570	35.2	3860	187	14	90.8	61.5	0.02	500	0.025	10.815	TCTGTGTGTCACAGTGTCGGTTCACCGCTCGCG	974	Apis mellifera (bee); Nomada leucophthalma; Alloscirtetica; Eucerinoda gayi; Florilegus festivus	OK (at family level)	0.79	1.71	0.39
SRR587230	Lasioglossum albipes	Bee	Hymenoptera	A	WOLB0010	GCA_902636435	ERS3939934	CACPRT010000001-CACPRT010000446	yes	259	81.96	1321318	35.1	3645	139	11	90.7	62.5	0.02	500	0.025	10.815	TCTGTGTGTCACAGTGTCGGTTCACCGCTCGCG	1278	Apis mellifera (bee); Nomada leucophthalma; Alloscirtetica; Eucerinoda gayi; Florilegus festivus	OK (at family level)	1.01	2.04	0.33
SRR587231	Lasioglossum albipes	Bee	Hymenoptera	A	WOLB0006	GCA_902636315	ERS3939930	CACPRV010000001-CACPRV010000229	yes	310	98.1	1197516	35.4	8250	55	28	90.7	75	0.017	500	0.035	15.291	TCTGTGTGTCACAGTGTCGGTTCACCGCTCGCG	59	Apis mellifera (bee); Nomada leucophthalma; Alloscirtetica; Eucerinoda gayi; Florilegus festivus	OK (at family level)	0.16	1.51	0.11
SRR587232	Lasioglossum albipes	Bee	Hymenoptera	A	WOLB0007	GCA_902636455	ERS3939931	CACPRW010000001-CACPRW010000329	yes	298	94.3	1300393	35.3	5928	63	8	90.4	66.7	0.017	500	0.023	9.896	TCTGTGTGTCACAGTGTCGGTTCACCGCTCGCG	516	Apis mellifera (bee); Nomada leucophthalma; Alloscirtetica; Eucerinoda gayi; Florilegus festivus	OK (at family level)	0.35	0.98	0.17
SRR587233	Lasioglossum albipes	Bee	Hymenoptera	A	WOLB0008	GCA_902636415	ERS3939932	CACPRU010000001-CACPRU010000302	yes	296	93.67	1238675	35.3	6340	61	17	90.8	71.4	0.016	500	0.03	12.754	TCTGTGTGTCACAGTGTCGGTTCACCGCTCGCG	78	Apis mellifera (bee); Nomada leucophthalma; Alloscirtetica; Eucerinoda gayi; Florilegus festivus	OK (at family level)	0.29	0.85	0.15
SRR587239	Lasioglossum albipes	Bee	Hymenoptera	A	WOLB0009	GCA_902636335	ERS3939933	CACPRM010000001-CACPRM010000410	yes	274	86.71	1311557	35.2	4160	64	9	87.7	67.5	0.018	500	0.046	20.182	TCTGTGTGTCACAGTGTCGGTTCACCGCTCGCG	205	Apis mellifera (bee); Nomada leucophthalma; Alloscirtetica; Eucerinoda gayi; Florilegus festivus	OK (at family level)	0.14	0.43	0.1
SRR649417	Diaphorina citri	Bug	Hemiptera	B	WOLB1010	GCA_902646935	ERS3940934	CACREC010000001-CACREC010000161	no	310	98.1	1324119	33.9	16358	61	38	93.3	87.3	0.148	500	0.014	5.916	TGTGTGTGACGCGGCGTCGGTTCACCGCTCGAC	65	Diaphorina citri	OK	0	0	0
SRR649419	Diaphorina citri	Bug	Hemiptera	B	WOLB0048	GCA_902636735	ERS3939972	CACPTN010000001-CACPTN010000234	yes	299	94.62	1288852	34	8971	53	33	93	85	0.049	500	0.01	4.294	TGTGTGTGACGCGGCGTCGGTTCACCGCTCGAC	157	Diaphorina citri	OK	0.01	0.09	0.01
SRR649429	Diaphorina citri	Bug	Hemiptera	B	WOLB0045	GCA_902636705	ERS3939969	CACPTI010000001-CACPTI010000132	yes	316	100	1324093	33.9	24958	48	34	80.1	53.8	0.004	500	0.013	5.616	TGTGTGTGACGCGGCGTCGGTTCACCGCTCGAC	107	Diaphorina citri	OK	0.09	0.42	0.06
SRR649431	Diaphorina citri	Bug	Hemiptera	B	WOLB0046	GCA_902636865	ERS3939970	CACPTD010000001-CACPTD010000132	yes	316	100	1325827	33.9	24958	49	34	80	54.5	0.004	500	0.013	5.574	TGTGTGTGACGCGGCGTCGGTTCACCGCTCGAC	110	Diaphorina citri	OK	0.1	0.32	0.05
SRR649432	Diaphorina citri	Bug	Hemiptera	B	WOLB0044	GCA_902636765	ERS3939968	CACPTJ010000001-CACPTJ010000127	yes	316	100	1317953	33.9	25250	28	18	80.5	53.8	0.004	500	0.013	5.616	TGTGTGTGACGCGGCGTCGGTTCACCGCTCGAC	57	Diaphorina citri	OK	0.09	0.84	0.06
SRR649433	Diaphorina citri	Bug	Hemiptera	B	WOLB0050	GCA_902636805	ERS3939974	CACPTQ010000001-CACPTQ010000450	yes	223	70.57	1084156	33.6	2484	33	20	92.3	75	0.039	500	0.008	3.233	TGTGTGTGACGCGGCGTCGGTTCACCGCTCGAC	190	Diaphorina citri	OK	0	0	0
SRR649434	Diaphorina citri	Bug	Hemiptera	B	WOLB0047	GCA_902636835	ERS3939971	CACPTG010000001-CACPTG010000128	yes	316	100	1319510	33.9	24958	37	25	80	54	0.004	500	0.013	5.616	TGTGTGTGACGCGGCGTCGGTTCACCGCTCGAC	71	Diaphorina citri	OK	0.15	0.61	0.1
SRR654553	Drosophila melanogaster	Fruit fly	Diptera	A	WOLB0620	GCA_902642825	ERS3940544	CACQOZ010000001-CACQOZ010000154	yes	310	98.1	1187907	35.4	11396	23	10	83.3	50	0.003	175	0.006	0.866	CTTGTGCTTCATACGGGTAGTACAACTTACAAT	1951	Drosophila melanogaster	OK	0.16	0.82	0.06
SRR654679	Drosophila melanogaster	Fruit fly	Diptera	A	WOLB0704	GCA_902643765	ERS3940628	CACQSE010000001-CACQSE010000428	yes	208	65.82	984563	35.3	2572	60	27	73.3	44.4	0.007	175	0.012	1.816	CTTGTGCTTCATACGGGTAGTACAACTTACAAT	571	Drosophila melanogaster	OK	0.11	0.2	0.09
SRR654683	Drosophila melanogaster	Fruit fly	Diptera	A	WOLB0669	GCA_902643485	ERS3940593	CACQQC010000001-CACQQC010000230	yes	281	88.92	1121403	35.2	7369	88	31	78.9	46.4	0.004	175	0.056	8.618	CTTGTGCTTCATACGGGTAGTACAACTTACAAT	288	Drosophila melanogaster	OK	0.32	0.9	0.16
SRR654685	Drosophila melanogaster	Fruit fly	Diptera	A	WOLB0656	GCA_902643215	ERS3940580	CACQPS010000001-CACQPS010000192	yes	297	93.99	1174430	35.4	8882	37	11	80	50	0.003	175	0.02	3.052	CTTGTGCTTCATACGGGTAGTACAACTTACAAT	1758	Drosophila melanogaster	OK	0.23	0.57	0.14
SRR748268	Insecta			B	WOLB1166	GCA_902648445	ERS3941090	CACRKA010000001-CACRKA010001045	no	282	89.24	2546971	34.5	2751	46	9	85	60	0.036	500	0.017	7.163	TTTGTGCGCCGCGCTGTCGGTGCACCGCATCCG	149	Sovia lucasii (moth); Pithauria murdava; Eustixis sapotearum; Norape ovina; Clelea formosana	OK	0.47	0.82	0.17
SRR823360	Drosophila melanogaster	Fruit fly	Diptera	A	WOLB0492	GCA_902641615	ERS3940416	CACQJP010000001-CACQJP010000132	yes	315	99.68	1192649	35.5	14167	32	20	88	55.2	0.003	175	0.014	2.056	CTTGTGCTTCATACGGGTAGTACAACTTACAAT	1052	Drosophila melanogaster	OK	0.1	0.86	0.09
SRR823362	Drosophila melanogaster	Fruit fly	Diptera	A	WOLB0456	GCA_902641285	ERS3940380	CACQIJ010000001-CACQIJ010000122	yes	316	100	1197170	35.4	14526	40	28	83.3	52	0.003	175	0.019	2.794	CTTGTGCTTCATACGGGTAGTACAACTTACAAT	898	Drosophila melanogaster	OK	0.11	0.8	0.11
SRR823377	Drosophila melanogaster	Fruit fly	Diptera	A	WOLB0423	GCA_902640905	ERS3940347	CACQGS010000001-CACQGS010000122	yes	316	100	1199044	35.5	15085	54	30	86.4	55.6	0.003	175	0.012	1.801	CTTGTGCTTCATACGGGTAGTACAACTTACAAT	1845	Drosophila melanogaster	OK	0.11	0.95	0.11
SRR823380	Drosophila melanogaster	Fruit fly	Diptera	A	WOLB0673	GCA_902643405	ERS3940597	CACQQP010000001-CACQQP010000312	yes	276	87.34	1113460	35.2	4567	23	8	85.7	61.1	0.009	175	0.011	1.682	CTTGTGCTTCATACGGGTAGTACAACTTACAAT	1161	Drosophila melanogaster	OK	0.68	3.17	0.33
SRR833244	Drosophila melanogaster	Fruit fly	Diptera	A	WOLB0655	GCA_902643175	ERS3940579	CACQPV010000001-CACQPV010000234	yes	298	94.3	1173449	35.2	6818	154	62	93.9	59.1	0.01	175	0.026	3.878	CTTGTGCTTCATACGGGTAGTACAACTTACAAT	4751	Drosophila melanogaster	OK	0.14	0.35	0.14
SRR834508	Drosophila melanogaster	Fruit fly	Diptera	A	WOLB0695	GCA_902643595	ERS3940619	CACQRL010000001-CACQRL010000423	yes	223	70.57	1000862	35.2	2647	522	326	82.2	46.4	0.009	175	0.098	15.898	CTTGTGCTTCATACGGGTAGTACAACTTACAAT	1042	Drosophila melanogaster	OK	0.05	0.11	0.04
SRR834510	Drosophila melanogaster	Fruit fly	Diptera	A	WOLB0468	GCA_902641335	ERS3940392	CACQIN010000001-CACQIN010000138	yes	316	100	1190090	35.5	12595	57	36	87.1	55.8	0.003	175	0.02	2.961	CTTGTGCTTCATACGGGTAGTACAACTTACAAT	1341	Drosophila melanogaster	OK	0.11	0.7	0.1
SRR834511	Drosophila melanogaster	Fruit fly	Diptera	A	WOLB0431	GCA_902640895	ERS3940355	CACQGY010000001-CACQGY010000126	yes	316	100	1198021	35.5	14855	140	102	88.5	55.6	0.004	175	0.033	4.899	CTTGTGCTTCATACGGGTAGTACAACTTACAAT	1905	Drosophila melanogaster	OK	0.12	0.35	0.1
SRR834522	Drosophila melanogaster	Fruit fly	Diptera	A	WOLB0675	GCA_902643475	ERS3940599	CACQQL010000001-CACQQL010000271	yes	270	85.44	1109324	35	5521	49	19	91.5	65.4	0.014	175	0.021	3.128	CTTGTGCTTCATACGGGTAGTACAACTTACAAT	2627	Drosophila melanogaster	OK	0.57	1.85	0.28
SRR834523	Drosophila melanogaster	Fruit fly	Diptera	A	WOLB0651	GCA_902643145	ERS3940575	CACQPW010000001-CACQPW010000265	yes	301	95.25	1167489	35.1	6140	153	71	94.9	66.7	0.016	175	0.032	4.868	CTTGTGCTTCATACGGGTAGTACAACTTACAAT	4093	Drosophila melanogaster	OK	0.22	0.97	0.21
SRR834526	Drosophila melanogaster	Fruit fly	Diptera	A	WOLB0187	GCA_902637955	ERS3940111	CACPYA010000001-CACPYA010000118	yes	316	100	1204389	35.5	15413	321	234	88.5	56.5	0.004	175	0.151	25.917	CTTGTGCTTCATACGGGTAGTACAACTTACAAT	321	Drosophila melanogaster	OK	0.08	0.43	0.08
SRR834527	Drosophila melanogaster	Fruit fly	Diptera	A	WOLB0702	GCA_902643755	ERS3940626	CACQSG010000001-CACQSG010000423	yes	212	67.09	1011076	35.1	2825	607	361	79.4	44.9	0.007	175	0.098	15.898	CTTGTGCTTCATACGGGTAGTACAACTTACAAT	3551	Drosophila melanogaster	OK	0.06	0.13	0.05
SRR834539	Drosophila melanogaster	Fruit fly	Diptera	A	WOLB0424	GCA_902640875	ERS3940348	CACQGU010000001-CACQGU010000122	yes	316	100	1199597	35.5	15085	96	56	84.6	53.8	0.003	175	0.056	8.717	CTTGTGCTTCATACGGGTAGTACAACTTACAAT	44	Drosophila melanogaster	OK	0.1	0.3	0.1
SRR834545	Drosophila melanogaster	Fruit fly	Diptera	A	WOLB0348	GCA_902639555	ERS3940272	CACQDN010000001-CACQDN010000117	yes	316	100	1192219	35.5	15186	163	120	87.5	53.2	0.003	175	0.026	3.908	CTTGTGCTTCATACGGGTAGTACAACTTACAAT	2984	Drosophila melanogaster	OK	0.08	0.24	0.07
SRR834552	Drosophila melanogaster	Fruit fly	Diptera	A	WOLB0671	GCA_902643395	ERS3940595	CACQQO010000001-CACQQO010000282	yes	279	88.29	1138146	35.3	5227	539	419	83.5	47.6	0.006	175	0.086	13.652	CTTGTGCTTCATACGGGTAGTACAACTTACAAT	2246	Drosophila melanogaster	OK	0.1	0.28	0.1
SRR834553	Drosophila melanogaster	Fruit fly	Diptera	A	WOLB0701	GCA_902643505	ERS3940625	CACQRD010000001-CACQRD010000451	yes	214	67.72	959147	35.1	2317	174	90	95.6	73.3	0.038	175	0.039	5.855	CTTGTGCTTCATACGGGTAGTACAACTTACAAT	3274	Drosophila melanogaster	OK	0.12	0.4	0.1
SRR834554	Drosophila melanogaster	Fruit fly	Diptera	A	WOLB0189	GCA_902637945	ERS3940113	CACPXY010000001-CACPXY010000120	yes	316	100	1195458	35.5	15361	122	77	88.6	55.6	0.003	175	0.053	8.178	CTTGTGCTTCATACGGGTAGTACAACTTACAAT	950	Drosophila melanogaster	OK	0.14	0.57	0.14
SRR835023	Drosophila melanogaster	Fruit fly	Diptera	A	WOLB0542	GCA_902642135	ERS3940466	CACQLJ010000001-CACQLJ010000158	yes	314	99.37	1184157	35.6	10039	83	53	85.8	53.2	0.003	175	0.034	5.195	CTTGTGCTTCATACGGGTAGTACAACTTACAAT	817	Drosophila melanogaster	OK	0.08	0.26	0.08
SRR835025	Drosophila melanogaster	Fruit fly	Diptera	A	WOLB0438	GCA_902641075	ERS3940362	CACQHI010000001-CACQHI010000122	yes	316	100	1194063	35.6	14736	171	131	87.7	55	0.004	175	0.04	6.14	CTTGTGCTTCATACGGGTAGTACAACTTACAAT	2082	Drosophila melanogaster	OK	0.08	0.29	0.07
SRR835029	Drosophila melanogaster	Fruit fly	Diptera	A	WOLB0363	GCA_902639805	ERS3940287	CACQEL010000001-CACQEL010000121	yes	316	100	1200759	35.5	15089	82	37	90.9	57.1	0.004	175	0.061	9.408	CTTGTGCTTCATACGGGTAGTACAACTTACAAT	15	Drosophila melanogaster	OK	0.14	0.69	0.13
SRR835030	Drosophila melanogaster	Fruit fly	Diptera	A	WOLB0197	GCA_902638085	ERS3940121	CACPXO010000001-CACPXO010000117	yes	316	100	1194365	35.5	15189	87	54	83.3	52	0.003	175	0.056	8.586	CTTGTGCTTCATACGGGTAGTACAACTTACAAT	55	Drosophila melanogaster	OK	0.08	0.3	0.08
SRR835033	Drosophila melanogaster	Fruit fly	Diptera	A	WOLB0432	GCA_902640885	ERS3940356	CACQGX010000001-CACQGX010000121	yes	316	100	1199712	35.5	14812	171	118	84.3	53.9	0.003	175	0.069	10.876	CTTGTGCTTCATACGGGTAGTACAACTTACAAT	658	Drosophila melanogaster	OK	0.06	0.27	0.06
SRR835034	Drosophila melanogaster	Fruit fly	Diptera	A	WOLB0625	GCA_902642995	ERS3940549	CACQOH010000001-CACQOH010000155	yes	310	98.1	1178699	35.3	10584	583	477	87.6	50.8	0.004	175	0.109	17.859	CTTGTGCTTCATACGGGTAGTACAACTTACAAT	3455	Drosophila melanogaster	OK	0.09	0.26	0.09
SRR835039	Drosophila melanogaster	Fruit fly	Diptera	A	WOLB0516	GCA_902641895	ERS3940440	CACQKO010000001-CACQKO010000126	yes	314	99.37	1186845	35.5	14173	356	294	88.5	53.3	0.004	175	0.056	8.684	CTTGTGCTTCATACGGGTAGTACAACTTACAAT	2912	Drosophila melanogaster	OK	0.08	0.24	0.08
SRR835042	Drosophila melanogaster	Fruit fly	Diptera	A	WOLB0425	GCA_902640935	ERS3940349	CACQGP010000001-CACQGP010000121	yes	316	100	1193713	35.5	15085	35	18	88.8	57.1	0.004	175	0.023	3.464	CTTGTGCTTCATACGGGTAGTACAACTTACAAT	25	Drosophila melanogaster	OK	0.13	0.76	0.13
SRR835043	Drosophila melanogaster	Fruit fly	Diptera	A	WOLB0678	GCA_902643315	ERS3940602	CACQQS010000001-CACQQS010000253	yes	257	81.33	1050867	35.1	5705	45	18	90.6	60	0.012	175	0.017	2.447	CTTGTGCTTCATACGGGTAGTACAACTTACAAT	2899	Drosophila melanogaster	OK	0.45	1.4	0.31
SRR835045	Drosophila melanogaster	Fruit fly	Diptera	A	WOLB0532	GCA_902641945	ERS3940456	CACQKX010000001-CACQKX010000150	yes	314	99.37	1190936	35.5	13401	248	175	91.9	59.4	0.005	175	0.107	17.419	CTTGTGCTTCATACGGGTAGTACAACTTACAAT	342	Drosophila melanogaster	OK	0.11	0.74	0.11
SRR835047	Drosophila melanogaster	Fruit fly	Diptera	A	WOLB1059	GCA_902647425	ERS3940983	CACRGH010000001-CACRGH010000338	no	108	34.18	537416	34.8	1617	165	113	75	44	0.01	175	0.059	9.177	CTTGTGCTTCATACGGGTAGTACAACTTACAAT	1899	Drosophila melanogaster	OK	0.22	0.36	0.18
SRR835054	Drosophila melanogaster	Fruit fly	Diptera	A	WOLB0198	GCA_902638095	ERS3940122	CACPXN010000001-CACPXN010000118	yes	316	100	1194793	35.5	15189	123	40	92.6	64.3	0.007	175	0.015	2.221	CTTGTGCTTCATACGGGTAGTACAACTTACAAT	3668	Drosophila melanogaster	OK	0.89	2.71	0.31
SRR835055	Drosophila melanogaster	Fruit fly	Diptera	A	WOLB0508	GCA_902641725	ERS3940432	CACQJZ010000001-CACQJZ010000163	yes	315	99.68	1179183	35.5	10561	169	110	85.7	53.8	0.003	175	0.066	10.255	CTTGTGCTTCATACGGGTAGTACAACTTACAAT	566	Drosophila melanogaster	OK	0.04	0.41	0.04
SRR835057	Drosophila melanogaster	Fruit fly	Diptera	A	WOLB0502	GCA_902641655	ERS3940426	CACQJT010000001-CACQJT010000138	yes	315	99.68	1187413	35.5	13372	146	99	86	53.8	0.003	175	0.087	13.844	CTTGTGCTTCATACGGGTAGTACAACTTACAAT	255	Drosophila melanogaster	OK	0.06	0.32	0.06
SRR835061	Drosophila melanogaster	Fruit fly	Diptera	A	WOLB0461	GCA_902641255	ERS3940385	CACQIK010000001-CACQIK010000130	yes	316	100	1193555	35.6	14179	259	202	86.3	51.4	0.004	175	0.041	6.267	CTTGTGCTTCATACGGGTAGTACAACTTACAAT	3163	Drosophila melanogaster	OK	0.09	0.29	0.08
SRR835062	Drosophila melanogaster	Fruit fly	Diptera	A	WOLB0426	GCA_902640925	ERS3940350	CACQHB010000001-CACQHB010000119	yes	316	100	1190131	35.5	15085	185	131	86.3	53.7	0.003	175	0.069	10.775	CTTGTGCTTCATACGGGTAGTACAACTTACAAT	934	Drosophila melanogaster	OK	0.06	0.38	0.06
SRR835069	Drosophila melanogaster	Fruit fly	Diptera	A	WOLB0364	GCA_902639865	ERS3940288	CACQFA010000001-CACQFA010000122	yes	316	100	1198693	35.5	15089	100	53	87	53.3	0.003	175	0.059	9.16	CTTGTGCTTCATACGGGTAGTACAACTTACAAT	34	Drosophila melanogaster	OK	0.08	0.3	0.08
SRR835072	Drosophila melanogaster	Fruit fly	Diptera	A	WOLB0365	GCA_902639765	ERS3940289	CACQEU010000001-CACQEU010000125	yes	316	100	1200780	35.5	15089	272	211	89.6	57.1	0.004	175	0.094	15.113	CTTGTGCTTCATACGGGTAGTACAACTTACAAT	661	Drosophila melanogaster	OK	0.06	0.32	0.06
SRR835077	Drosophila melanogaster	Fruit fly	Diptera	A	WOLB0349	GCA_902639605	ERS3940273	CACQDQ010000001-CACQDQ010000121	yes	316	100	1187613	35.5	15186	266	227	86	50.7	0.003	175	0.043	6.473	CTTGTGCTTCATACGGGTAGTACAACTTACAAT	3615	Drosophila melanogaster	OK	0.08	0.28	0.08
SRR835092	Drosophila melanogaster	Fruit fly	Diptera	A	WOLB0366	GCA_902639815	ERS3940290	CACQEO010000001-CACQEO010000126	yes	316	100	1205904	35.5	15089	52	28	92.7	71.6	0.009	175	0.031	4.65	CTTGTGCTTCATACGGGTAGTACAACTTACAAT	490	Drosophila melanogaster	OK	0.22	2.71	0.19
SRR835103	Drosophila melanogaster	Fruit fly	Diptera	A	WOLB0367	GCA_902639835	ERS3940291	CACQEY010000001-CACQEY010000120	yes	316	100	1194029	35.5	15089	59	36	81	50	0.002	175	0.055	8.504	CTTGTGCTTCATACGGGTAGTACAACTTACAAT	22	Drosophila melanogaster	OK	0.1	0.39	0.09
SRR835228	Drosophila melanogaster	Fruit fly	Diptera	A	WOLB0199	GCA_902638105	ERS3940123	CACPYD010000001-CACPYD010000122	yes	316	100	1203461	35.5	15189	347	270	90.1	56.2	0.004	175	0.023	3.418	CTTGTGCTTCATACGGGTAGTACAACTTACAAT	7220	Drosophila melanogaster	OK	0.15	0.2	0.05
SRR835236	Drosophila melanogaster	Fruit fly	Diptera	A	WOLB0487	GCA_902641405	ERS3940411	CACQIX010000001-CACQIX010000120	yes	315	99.68	1189787	35.5	14352	909	746	92.6	57.7	0.004	175	0.051	7.853	CTTGTGCTTCATACGGGTAGTACAACTTACAAT	6646	Drosophila melanogaster	OK	0.11	0.31	0.11
SRR835242	Drosophila melanogaster	Fruit fly	Diptera	A	WOLB0654	GCA_902643255	ERS3940578	CACQPZ010000001-CACQPZ010000176	yes	298	94.3	1166223	35.5	9898	615	523	97.4	67.8	0.011	175	0.081	12.871	CTTGTGCTTCATACGGGTAGTACAACTTACAAT	3090	Drosophila melanogaster	OK	0.09	0.32	0.09
SRR835260	Drosophila melanogaster	Fruit fly	Diptera	A	WOLB0587	GCA_902642605	ERS3940511	CACQNK010000001-CACQNK010000137	yes	312	98.73	1187006	35.2	13462	444	358	94.9	58.8	0.006	175	0.091	14.511	CTTGTGCTTCATACGGGTAGTACAACTTACAAT	2345	Drosophila melanogaster	OK	0.06	0.17	0.05
SRR835331	Drosophila melanogaster	Fruit fly	Diptera	A	WOLB0427	GCA_902640975	ERS3940351	CACQHG010000001-CACQHG010000121	yes	316	100	1190825	35.5	15085	218	165	92	55.1	0.004	175	0.05	7.643	CTTGTGCTTCATACGGGTAGTACAACTTACAAT	2844	Drosophila melanogaster	OK	0.08	0.29	0.08
SRR835336	Drosophila melanogaster	Fruit fly	Diptera	A	WOLB0614	GCA_902642755	ERS3940538	CACQNU010000001-CACQNU010000151	yes	311	98.42	1189592	35.5	11893	281	167	95.1	59.9	0.007	175	0.047	7.128	CTTGTGCTTCATACGGGTAGTACAACTTACAAT	3036	Drosophila melanogaster	OK	0.2	0.61	0.18
SRR835341	Drosophila melanogaster	Fruit fly	Diptera	A	WOLB0524	GCA_902641815	ERS3940448	CACQKG010000001-CACQKG010000133	yes	314	99.37	1186268	35.4	13613	533	421	90.7	54.2	0.004	175	0.092	14.741	CTTGTGCTTCATACGGGTAGTACAACTTACAAT	2300	Drosophila melanogaster	OK	0.08	0.28	0.08
SRR835343	Drosophila melanogaster	Fruit fly	Diptera	A	WOLB0496	GCA_902641625	ERS3940420	CACQJO010000001-CACQJO010000128	yes	315	99.68	1194950	35.5	13613	471	386	88	52.9	0.004	175	0.07	10.977	CTTGTGCTTCATACGGGTAGTACAACTTACAAT	2662	Drosophila melanogaster	OK	0.07	0.28	0.07
SRR835347	Drosophila melanogaster	Fruit fly	Diptera	A	WOLB0670	GCA_902643465	ERS3940594	CACQQI010000001-CACQQI010000227	yes	280	88.61	1141693	35.4	7302	885	674	86.3	50	0.006	175	0.053	8.129	CTTGTGCTTCATACGGGTAGTACAACTTACAAT	10636	Drosophila melanogaster	OK	0.09	0.31	0.08
SRR835349	Drosophila melanogaster	Fruit fly	Diptera	A	WOLB0553	GCA_902642175	ERS3940477	CACQLW010000001-CACQLW010000128	yes	313	99.05	1184816	35.4	14096	579	429	90.5	53.8	0.004	175	0.072	11.281	CTTGTGCTTCATACGGGTAGTACAACTTACAAT	5260	Drosophila melanogaster	OK	0.06	0.29	0.06
SRR835939	Drosophila melanogaster	Fruit fly	Diptera	A	WOLB1038	GCA_902647235	ERS3940962	CACRFF010000001-CACRFF010000136	no	313	99.05	1189553	35.4	12169	456	301	96.6	91.2	0.17	175	0.044	6.712	CTTGTGCTTCATACGGGTAGTACAACTTACAAT	3362	Drosophila melanogaster	OK	0.15	1.57	0.08
SRR835942	Drosophila melanogaster	Fruit fly	Diptera	A	WOLB0573	GCA_902642275	ERS3940497	CACQMD010000001-CACQMD010000142	yes	313	99.05	1183649	35.4	12338	872	699	88.6	54.6	0.004	175	0.101	16.456	CTTGTGCTTCATACGGGTAGTACAACTTACAAT	2521	Drosophila melanogaster	OK	0.07	0.29	0.06
SRR846985	Drosophila melanogaster	Fruit fly	Diptera	A	WOLB0634	GCA_902642915	ERS3940558	CACQOL010000001-CACQOL010000154	yes	308	97.47	1180447	35.5	10837	441	362	90.1	53.5	0.004	175	0.069	10.741	CTTGTGCTTCATACGGGTAGTACAACTTACAAT	2736	Drosophila melanogaster	OK	0.09	0.34	0.09
SRR933599	Drosophila melanogaster	Fruit fly	Diptera	A	WOLB0368	GCA_902639755	ERS3940292	CACQEP010000001-CACQEP010000118	yes	316	100	1194053	35.5	15089	286	231	86.2	54.4	0.003	175	0.104	17	CTTGTGCTTCATACGGGTAGTACAACTTACAAT	1012	Drosophila melanogaster	OK	0.06	0.23	0.06
SRR941995	Homalodisca vitripennis	Leafhopper	Hemiptera	B	WOLB0956	GCA_902646425	ERS3940880	CACRBX010000001-CACRBX010000177	yes	315	99.68	1327642	34.1	14277	105	75	83.5	55.6	0.008	1000	0.005	4.103	TCTGTGTCTTACGATGTCGGTTCATCGCTCGCG	866	Oncometopia orbona (True bug)	OK (at family level)	0.1	0.33	0.08
SRR941997	Homalodisca vitripennis	Leafhopper	Hemiptera	B	WOLB0957	GCA_902646375	ERS3940881	CACRBP010000001-CACRBP010000172	yes	314	99.37	1320866	34	14306	97	72	83	55.6	0.008	1000	0.005	4.188	TCTGTGTCTTACGATGTCGGTTCATCGCTCGCG	1834	Oncometopia orbona (True bug)	OK (at family level)	0.11	0.5	0.09
SRR949786	Callosobruchus chinensis	Beetle	Coleoptera	B	WOLB1007	GCA_902646915	ERS3940931	CACRDZ010000001-CACRDZ010000675	no	154	48.73	1364374	34	2068	129	39	77.1	51.3	0.025	757	0.026	17.039	TTTGTGTCCCGCGCCGCCGGTTCATCGCACGCG	108	Callosobruchus maculatus; Meliboeus; Acmaeodera; Aphanisticus; Acmaeoderella; Bruchidius; Spermophagus	OK	0.85	0.91	0.24
SRR952345	Callosobruchus chinensis	Beetle	Coleoptera	B	WOLB1008	GCA_902646865	ERS3940932	CACRDY010000001-CACRDY010000686	no	147	46.52	1367901	34	2092	136	42	77.2	51.4	0.026	757	0.026	17.039	TTTGTGTCCCGCGCCGCCGGTTCATCGCACGCG	111	Callosobruchus maculatus; Meliboeus; Acmaeodera; Aphanisticus; Acmaeoderella; Bruchidius; Spermophagus	OK	0.75	0.79	0.22
SRR954927	Drosophila melanogaster	Fruit fly	Diptera	A	WOLB0483	GCA_902641535	ERS3940407	CACQJE010000001-CACQJE010000129	yes	315	99.68	1183310	35.3	14529	46	23	90.9	63.6	0.003	175	0.016	2.432	CTTGTGCTTCATACGGGTAGTACAACTTACAAT	954	Drosophila melanogaster	OK	0.29	1.66	0.17
SRR954928	Drosophila melanogaster	Fruit fly	Diptera	A	WOLB0604	GCA_902642655	ERS3940528	CACQNY010000001-CACQNY010000151	yes	312	98.73	1188715	35.5	11091	168	129	89.6	60	0.003	175	0.036	5.43	CTTGTGCTTCATACGGGTAGTACAACTTACAAT	1240	Drosophila melanogaster	OK	0.22	0.57	0.12
