# Supplementary material for: Large scale genome reconstructions illuminate Wolbachia evolution
Source: Nat Commun. 2020 Oct 16;11:5235. doi: 10.1038/s41467-020-19016-0 (PMC7568565; doi:10.1038/s41467-020-19016-0)
Supplement: Supplementary file 10 — Supplementary Data 6 [file 41467_2020_19016_MOESM10_ESM.xlsx]

## Sheet: CI genes
Supplementary Table S4a. Cytoplasmic Incompatibility (CI) genes
p-value (Fisher test; Bonferroni)	Host species	Gene gain/loss	Gene number	GeneID roary	Gene Function	REF wMel gene-ID (ASM802v1 / GCF_000008025)	Gene sequence
9.86108e-05	CI strains: wMel & wRi	gain	620	ribN	Riboflavin transporter	WD_0621	ATGGATTACAGATTGAGAGCTTATTTGTTTGGGGTTATCTGGTTTATACTTAGCTTACTTAGTAGTGCAGCTAATGATACTATATCAAAATATCTAAGTTTACATCTTCAGAGTTTTGAAATAATTTTTTTCCGCTTTCTGTTTACCACTATTACCCTTGTACCTTTTATGTTTTACTATGGAATAGAAGCTTTTAAAACAAGTCAAATATCTATTCAAATAACTAGAGGTACATTATTGTTTTTTGGAATGGTCTTATGGACCTATGGATTGAGTACTTTCCCCATAGTAACTGCAACGATTATAAGTTTTTCTATACCATTATTTGTTATACTTCTTGCAATCCCTTTGCTAAACGAAAATATAATTTGGCAAAGATGGATAGTAACTGTTATTGGC…
1e-09	CI strains: wMel & wRi	gain	752	group_1625	hypothetical protein	WD_0578	ATGCCAAATGACCAAAGCAAACGAGGATATACACTACCACATCCAGAAAACATTGCAGTGGAAGATGTGGTACGTATTCGAAAAGCGGTAGAAAAAATAGATGAAGATATTAGTGAGAGGGAAAATAAACATAATCAACTTAAGAGTAATTTTGAGCGGTTTAACTTTGAAACTTTTTTAAATTTGTGGAGTAATGAATGA
1.42e-08	CI strains: wMel & wRi	gain	795	group_686	cifA (WD_0631)	WD_0631	ATGCCAATAGAAACAAAACGTCAGGCTGAAGTGCTTAAAAAGCTACAAGATGTGATAAAACATACAGATCGTGACATTGCGGCTGGAAGAAAGTTAGCTATTAAAAGGTGGGTCGAGACCTATATAGAGTATATCAAACTTTTTAAGGATGATAAGCTGGAATTCTTATATAATGTTTTTCGAGATGAAGGTTGTTGGTTAGGTACAAGGTTAAATAATACTGTTTTAGGTCAGAAATTGACTGAAGAGAAAATAGGAGAAATCGATAACCCACTACCAAGGTATGGTATGGCATCTAGGTACTGTATAACGGGCAAGATAGGTGATTTTTTCAACAAACAGTTTGTACTCTCTAGAGGTCAATTTACTTCAGAAGAGGTAGATAGTCAAGGTAATCCG…
5.571e-07	CI strains: wMel & wRi	gain	804	group_172	cifB (WD_0632)	WD_0632	GTGTCTTTAATAAGAAGTTTAGTGGATGGAGATCTTGATGGTTTTAGACAAGAGTTTGAATCCTTTTTAGATCAATGTCCATTTTTCTTGTATCATGTAAGTACAGGACGTTTCCTTCCTGTATTCTTTTTCAGTATGTTTGCTACTGCTCATGATGCTAATATCTTAAAAGCAAATGAGAGAGTGTATTTTCGTTTTGATAATCATGGTATTGATACAGGTGGTAGAAATAGAAATACAGGGAACCTAAAAGTCGCTGTTTATCGTGACGGACAGCAAGTTGTCAGATGCTACAGTATTTCTGATCGTCTTAATAGTGATGGGTTAAGGTTCAGTACAAGGGAAAGAAATGCTCTAGTGCGAGAGATTAGAGGGCAAAATCCAAATTTAAGGGAAGAA…
0	CI strains: wMel & wRi	gain	825	group_1207	hypothetical protein	WD_0790	ATGGGTCAACATTTCAAGTTAACTGGTCAGGAGTTTTGTGATAATGCTGACCTGTTCAACGTATTGGAAGTAGAAGCTAAGCAAGTTGTAGACAAGAATTATGAAGAGCTTAGCGCAATTTTGAAGAAACAGCATAAGCAGTTAATTCTTGTAAATCATCCTGACAAGGGTGGAGATAAAAATAGATTTGATCAAATTTATAAAGCTTATCAAGAACTAAAAAAATATATTGAACCTTTGGAATCAGGAAATCCTTGTGTTAAAGTCAGTATTGGCGCTGAAAGTGATGGGCGTTTAACAGCAAGAGAGTTTCACTATAGGAAAAATTTGTTTAATAAGCTAAAAGTAAGTGAGGAAGAGGCTGTAGGTAAAGATTTTGATGGATTGATTTCTATACTA…
5.24e-08	CI strains: wMel & wRi	gain	839	group_1582	Phage-related baseplate assembly protein	WD_0280	ATGTTGGAAAGTAATTTTGCAATTTCAGAATTGCGGAGAAAATTGGCCAACATTGTCCGTATAGGCATTGTCGAAAAAATAGATTATGAAAAAGCTAAAGTAAAAGTTAAAATAGGTGAACTTGTAACAGATTTTCTTCCATGGATAACAAATAGAGCTGAAAATTGGTTACCACCAAATATTGATGAACAGGTAATAGTATTATCACCATTGGGAGAATTGTCTTTGGGGGTGGTGTTACCGGCAATATATCAGGAAAAATACCCTCCTCCAGAGAATAAAAAGGAAGTAAATAGTATAAAATTTCAAGACGGAACAAAGTTTACATATGATAAAGGGAAACATCATTTAGAGATTGAAGTAGTAGACAAAATAACACTGAAGGTTGGGGAATCAAGC…
5.24e-08	CI strains: wMel & wRi	gain	842	group_1543	hypothetical protein	WD_0753	TTGAAACAAGTAAGGGAAGAAAGAGATAGGCTTTCATCAGAAAATAGACTGCTCCGTAGTAATAAAAACGAAAAATCCTCGCAAGCAATTTCTTCTGGTAGAAAACTGAGCAACTACGCTTCTGCATGTTTTATATTGCTTGGAGTATATACTGTTGTTGCATGTTTAGTAATAGAAGATTATCCAGGGATAATAAGTGCTTTCTTTACAGCAGTTGCACTGGCTTTTTTTTTATTAGGATGTTGTAGTTTATATAAAGCAAACACAATACTTAGTGATGTTGAAAGCACTCAGCTTGGTGGTTTAGAACGAAGTTAA
4.222e-07	CI strains: wMel & wRi	gain	847	group_5136	anaerobic benzoate catabolism transcriptional regulator	WD_0626	ATGGCAAATATCTCGATAAGGTACAAAATAGCACAAAAAGTAAGGAGCTGGAGGTTAAAGCGAGGTTATACTCAAAAAGATTTAGCGGGAAAAATTGGCGTAACGTATCAAGTAGTACTACAATATGAAAAAGGAACACGTAAAATTTCGATTGAGAAATTGTATGCTATAGCAGAAGTGTTATCGGTTGGCATCATAGATCTTATTCCTGTATCAAGTGAAAAAATTTGCCTTAAAAACGAAGAAGAGGAAATATTAAATCTAGTAAGAAAATATAAAACGATTAATGATCAAGAGTTGCGCAAGGTGTTTTACTTGCTAACAAAATTTACCCGAGTTGGTGAGAAAAGTAGTAAAAAAGCAGAGAAGGTAAAAATTGCAAAGGGTATGGTTAAAGCA…
2.38e-08	CI strains: wMel & wRi	gain	853	group_6163	Phage tail protein (Tail_P2_I)	WD_0638	ATGCTATTACCGCCAAACGCAACAAAAAAGGAAAAAGCGCTGGTTGATGCAATAGATTACAAAGTAGATCCTGGTTGTATCAGAGGGTTTAAATTTAGCCAAGGGGAAAAAGTGTTGCCATGGATAATAGAGGAATATGGGCTAGGAGAAATCCTACATTGGGTAAAAGACAAAAGAAAGGCGATAAAAAAAGGGATAAAATTTCAGCGTTTAAGAGGAACACCTGCTTCACTGAAAATAGCACTAAAATGGGCAAATATAGAAGATATTACAATTATCGAAGAACCATCTGGCAAGCACTTCTTTGAACTGCAGATAGGGATAAAAGATGTTCCGAATGACTTCTTCGTTGATGCAGTAGTAGAACTAGCAAAACTATCATTGCCTGCAAGATCGAGG…
8.013e-07	CI strains: wMel & wRi	gain	856	group_5128	hypothetical protein		ATGTATCCAACTTTAACTGCATATTTTAATAGTAGATTTGGAGGAAAATTCTGTAAACATCAAAAAAAGCAATACTCTAAACTTCAGCACACAACTCCACGAAGTAGTACATGTCGAGCAATCTATAGCCTCTTTGAATCTGAAAGTGTACTTGAAAATTCATAA
4.87e-08	CI strains: wMel & wRi	gain	860	repA_1	hypothetical protein	WD_0609	ATGGTACAAGATTTTTTAACTGATGTCAAACAAAAAAATACTTTAAATGATGAATATTATGATTTTAATAATACTGTAGAACCATTAGAGCAATTTGATGTAGAAGAAATAAAAAGACAACTATTATTAAACATAAGATCATGCCTTTCTTATTTATTCCCAAGGGGAACTTTTCATGGAGATGAATTCCGAATAGGTGATGTGCATGGTAACAAAGGACAAAGCCTCAGAGTAGCATTAACTGGTGGAAAAGCCGGACTCTGGCAGGATTTTGCAACTGGGCAGAAAGGTGATGTTCTTGATATTTGGGCAGGTGCACAGGGAAAAGATACAAAGAGAGACTTTTGTGAAGTGATGGCCTCTATAAGTGAATGTCTTGGATATAACAAGAAATGCGCA…

## Sheet: Enzyme functions (host specific
Supplementary Table S4b. Host and supergroup specific enzyme categories (EC numbers)
p-value (Fisher test; Bonferroni)	Host species	Gene gain/loss	EC enzyme number	Description
0.0377074	Onchocerca volvulus	loss	1.1.1.205	Inosine-5'-monophosphate dehydrogenase (EC 1.1.1.205)
0.0047619	Branch: (C) Onchocerca ochengi & volvulus	loss	1.1.1.267	1-deoxy-D-xylulose-5-phosphate reductoisomerase (EC 1.1.1.267)
0.0377074	Onchocerca volvulus	loss	1.1.1.42	Isocitrate dehydrogenase (EC 1.1.1.42)
0.0047619	Branch: (C) Onchocerca ochengi & volvulus	loss	1.17.7.3	4-hydroxy-3-methylbut-2-en-1-yl diphosphate synthase (flavodoxin) (EC 1.17.7.3) (1-hydroxy-2-methyl-2-(E)-butenyl 4-diphosphate synthase)
0.0047619	Branch: (C) Onchocerca ochengi & volvulus	loss	1.17.7.4	4-hydroxy-3-methylbut-2-enyl diphosphate reductase (EC 1.17.7.4) (Fragment)
1.113e-07	Drosophila simulans wRi-like	loss	1.18.1.2	Ferredoxin--NADP reductase (FNR) (Fd-NADP(+) reductase) (EC 1.18.1.2)
0.0391304	Drosophila ananassae	gain	1.6.99.5	NADH dehydrogenase subunit H (EC 1.6.99.5)
0.0047619	Branch: (C) Onchocerca ochengi & volvulus	loss	2.1.1.182	Ribosomal RNA small subunit methyltransferase A (EC 2.1.1.182) (16S rRNA (adenine(1518)-N(6)/adenine(1519)-N(6))-dimethyltransferase) (16S rRNA dimethyladenosine transferase) (16S rRNA dimethylase) (S-adenosylmethionine-6-N', N'-adenosyl(rRNA) dimethyltransferase)
0.0001998	Cimex lectularius	gain	2.1.1.193	Ribosomal RNA small subunit methyltransferase E (EC 2.1.1.193)
0.0047619	Branch: (C) Onchocerca ochengi & volvulus	loss	2.3.1.157	Bifunctional protein GlmU [Includes: Glucosamine-1-phosphate N-acetyltransferase (EC 2.3.1.157)
0.0047619	Brugia malayi,Lasioglossum albipes	loss	2.3.1.n3	Glycerol-3-phosphate acyltransferase (Acyl-PO4 G3P acyltransferase) (Acyl-phosphate--glycerol-3-phosphate acyltransferase) (G3P acyltransferase) (GPAT) (EC 2.3.1.n3) (Lysophosphatidic acid synthase) (LPA synthase)
0.00699301	Branch: (B) wMau & Diaphorina citri	loss	2.4.1.227	Undecaprenyldiphospho-muramoylpentapeptide beta-N-acetylglucosaminyltransferase (EC 2.4.1.227) (Fragment)
2.6544e-06	Brugia malayi	loss	2.6.99.2	Pyridoxine 5'-phosphate synthase (EC 2.6.99.2)
6.68896e-05	Diabrotica virgifera virgifera	loss	2.7.1.107	Diacylglycerol kinase (EC 2.7.1.107)
2.6544e-06	Brugia malayi	gain	2.7.1.26	Riboflavin biosynthesis protein (EC 2.7.1.26) (EC 2.7.7.2)
0.043956	Cimex lectularius	loss	2.7.11.32	Putative pyruvate, phosphate dikinase regulatory protein (EC 2.7.11.32)
0.0013986	Cimex lectularius	gain	2.7.4.22	Uridylate kinase (UK) (EC 2.7.4.22) (Uridine monophosphate kinase) (UMP kinase) (UMPK)
0.0027668	Drosophila ananassae	gain	2.7.7.49	Pol protein (EC 2.7.7.49)
0.047619	Branch: (A) All 8 host-groups of supergroup A	gain	2.7.8.7	Holo-[acyl-carrier-protein] synthase (Holo-ACP synthase) (EC 2.7.8.7) (4'-phosphopantetheinyl transferase AcpS)
0.0192308	Branch: (C) Onchocerca ochengi & volvulus	gain	3.1.1.29	Peptidyl-tRNA hydrolase (EC 3.1.1.29)
0.0047619	Branch: (C) Onchocerca ochengi & volvulus	loss	3.1.22.4	Crossover junction endodeoxyribonuclease RuvC (EC 3.1.22.4) (Holliday junction nuclease RuvC) (Holliday junction resolvase RuvC)
0.000732601	Drosophila simulans wAu-like	gain	3.1.4.4	Putative endonuclease (EC 3.1.4.4)
0.00699301	Branch: (C) Onchocerca ochengi & volvulus	loss	3.2.2.23	Formamidopyrimidine-DNA glycosylase (EC 3.2.2.23)
0.010989	Cimex lectularius	loss	3.4.17.19	Carboxypeptidase 1 (EC 3.4.17.19)
6.68896e-05	Diabrotica virgifera virgifera	loss	3.5.1.28	N-acetylmuramoyl-L-alanine amidase (EC 3.5.1.28)
0.047619	Branch: (C) Onchocerca ochengi & volvulus	gain	4.1.1.65	Phosphatidylserine decarboxylase (EC 4.1.1.65)
0.0047619	Branch: (C) Onchocerca ochengi & volvulus	gain	4.3.3.7	4-hydroxy-tetrahydrodipicolinate synthase (HTPA synthase) (EC 4.3.3.7)
0.0047619	Branch: (C) Onchocerca ochengi & volvulus	loss	4.6.1.12	2-C-methyl-D-erythritol 2,4-cyclodiphosphate synthase (EC 4.6.1.12)
2.6544e-06	Brugia malayi	gain	4.99.1.1	Ferrochelatase (EC 4.99.1.1) (Heme synthase) (Protoheme ferro-lyase)
0.0047619	Branch: (C) Onchocerca ochengi & volvulus	gain	5.1.3.1	Ribulose-phosphate 3-epimerase (EC 5.1.3.1)
1.85805e-05	Brugia malayi	gain	5.3.1.9	Glucose-6-phosphate isomerase (EC 5.3.1.9)
0.0047619	Branch: (C) Onchocerca ochengi & volvulus	loss	5.4.99.18	N5-carboxyaminoimidazole ribonucleotide mutase (N5-CAIR mutase) (EC 5.4.99.18)
0.0001998	Cimex lectularius	gain	5.4.99.25	tRNA pseudouridine synthase B (EC 5.4.99.25) (tRNA pseudouridine(55) synthase) (Psi55 synthase) (tRNA pseudouridylate synthase) (tRNA-uridine isomerase)
7.43218e-05	Brugia malayi	loss	6.1.1.15	Proline--tRNA ligase (EC 6.1.1.15)
0.0285714	Dufourea novaeangliae	gain	6.1.1.5	Isoleucine--tRNA ligase (EC 6.1.1.5) (Fragment)
0.047619	Lasioglossum albipes	loss	6.3.2.13	UDP-N-acetylmuramoyl-L-alanyl-D-glutamate--2,6-diaminopimelate ligase (EC 6.3.2.13) (Meso-A2pm-adding enzyme) (Meso-diaminopimelate-adding enzyme) (UDP-MurNAc-L-Ala-D-Glu:meso-diaminopimelate ligase) (UDP-MurNAc-tripeptide synthetase) (UDP-N-acetylmuramyl-tripeptide synthetase)
0.047619	Lasioglossum albipes,Branch: (B) wMau & Diaphorina citri	loss	6.3.2.8	UDP-N-acetylmuramate-alanine ligase (EC 6.3.2.8)

## Sheet: KEGG functions (host specific)
Supplementary Table S4c. Host and supergroup specific KEGG categories
p-value (Fisher test; Bonferroni)	Host species	Gene gain/loss	KEGG KO	Description
0.0396825	Brugia malayi	loss	ko:K00096	araM, egsA; glycerol-1-phosphate dehydrogenase [NAD(P)+] [EC:1.1.1.261]
0.0391304	Brugia malayi,Drosophila ananassae	loss	ko:K00164	OGDH, sucA; 2-oxoglutarate dehydrogenase E1 component [EC:1.2.4.2]
0.020979	Branch: (B) wMau & Diaphorina citri	loss	ko:K00228	CPOX, hemF; coproporphyrinogen III oxidase [EC:1.3.3.3]
0.00274725	Brugia malayi,Branch: (B) wMau & Diaphorina citri	loss	ko:K00287	DHFR, folA; dihydrofolate reductase [EC:1.5.1.3]
0.00699301	Cimex lectularius	loss	ko:K00337	nuoH; NADH-quinone oxidoreductase subunit H [EC:7.1.1.2]
0.0001998	Cimex lectularius	gain	ko:K00590	E2.1.1.113; site-specific DNA-methyltransferase (cytosine-N4-specific) [EC:2.1.1.113]
0.0047619	Branch: (C) Onchocerca ochengi & volvulus	gain	ko:K00648	fabH; 3-oxoacyl-[acyl-carrier-protein] synthase III [EC:2.3.1.180]
0.0013986	Cimex lectularius	gain	ko:K00652	bioF; 8-amino-7-oxononanoate synthase [EC:2.3.1.47]
0.0377074	Onchocerca ochengi	gain	ko:K00674	dapD; 2,3,4,5-tetrahydropyridine-2,6-dicarboxylate N-succinyltransferase [EC:2.3.1.117]
0.0001998	Cimex lectularius	gain	ko:K00833	bioA; adenosylmethionine---8-amino-7-oxononanoate aminotransferase [EC:2.6.1.62]
6.68896e-05	Diabrotica virgifera virgifera	loss	ko:K00901	dgkA, DGK; diacylglycerol kinase (ATP) [EC:2.7.1.107]
0.0013986	Cimex lectularius	gain	ko:K00941	thiD; hydroxymethylpyrimidine/phosphomethylpyrimidine kinase [EC:2.7.1.49 2.7.4.7]
2.6544e-06	Brugia malayi	gain	ko:K00948	PRPS, prsA; ribose-phosphate pyrophosphokinase [EC:2.7.6.1]
0.0285714	Branch: wMel & wAu & Diachasma alloeum	gain	ko:K00971	manC, cpsB; mannose-1-phosphate guanylyltransferase [EC:2.7.7.13]
2.6544e-06	Brugia malayi	gain	ko:K01000	mraY; phospho-N-acetylmuramoyl-pentapeptide-transferase [EC:2.7.8.13]
0.0001998	Cimex lectularius	gain	ko:K01012	bioB; biotin synthase [EC:2.8.1.6]
0.0192308	Branch: (C) Onchocerca ochengi & volvulus	gain	ko:K01056	PTH1, pth, spoVC; peptidyl-tRNA hydrolase, PTH1 family [EC:3.1.1.29]
0.0013986	Branch: (B) wMau & Diaphorina citri	gain	ko:K01092	E3.1.3.25, IMPA, suhB; myo-inositol-1(or 4)-monophosphatase [EC:3.1.3.25]
0.0047619	Branch: (C) Onchocerca ochengi & volvulus	loss	ko:K01159	ruvC; crossover junction endodeoxyribonuclease RuvC [EC:3.1.22.4]
0.0192308	Branch: (B) wMau & Diaphorina citri	gain	ko:K01262	pepP; Xaa-Pro aminopeptidase [EC:3.4.11.9]
0.010989	Cimex lectularius	loss	ko:K01299	E3.4.17.19; carboxypeptidase Taq [EC:3.4.17.19]
0.0047619	Branch: (C) Onchocerca ochengi & volvulus	loss	ko:K01588	purE; 5-(carboxyamino)imidazole ribonucleotide mutase [EC:5.4.99.18]
0.047619	Branch: (C) Onchocerca ochengi & volvulus	gain	ko:K01613	psd, PISD; phosphatidylserine decarboxylase [EC:4.1.1.65]
0.0047619	Branch: (C) Onchocerca ochengi & volvulus	gain	ko:K01783	rpe, RPE; ribulose-phosphate 3-epimerase [EC:5.1.3.1]
0.0047619	Branch: (C) Onchocerca ochengi & volvulus	gain	ko:K01867	WARS, trpS; tryptophanyl-tRNA synthetase [EC:6.1.1.2]
0.0285714	Dufourea novaeangliae	gain	ko:K01870	IARS, ileS; isoleucyl-tRNA synthetase [EC:6.1.1.5]
0.0047619	Branch: (C) Onchocerca ochengi & volvulus	gain	ko:K01915	glnA, GLUL; glutamine synthetase [EC:6.3.1.2]
0.047619	Lasioglossum albipes,Branch: (B) wMau & Diaphorina citri	loss	ko:K01924	murC; UDP-N-acetylmuramate--alanine ligase [EC:6.3.2.8]
0.047619	Lasioglossum albipes	loss	ko:K01928	murE; UDP-N-acetylmuramoyl-L-alanyl-D-glutamate--2,6-diaminopimelate ligase [EC:6.3.2.13]
0.0285714	Branch: (A) All 8 host-groups of supergroup A	gain	ko:K02029	ABC.PA.P; polar amino acid transport system permease protein
0.026087	Drosophila ananassae	loss	ko:K02038	pstA; phosphate transport system permease protein
0.00699301	Brugia malayi,Branch: (B) wMau & Diaphorina citri	gain	ko:K02112	ATPF1B, atpD; F-type H+/Na+-transporting ATPase subunit beta [EC:7.1.2.2 7.2.2.1]
2.6544e-06	Brugia malayi	gain	ko:K02113	ATPF1D, atpH; F-type H+-transporting ATPase subunit delta
0.0001998	Cimex lectularius	loss	ko:K02114	ATPF1E, atpC; F-type H+-transporting ATPase subunit epsilon
2.6544e-06	Brugia malayi	gain	ko:K02115	ATPF1G, atpG; F-type H+-transporting ATPase subunit gamma
6.10501e-05	Brugia malayi	loss	ko:K02200	ccmH; cytochrome c-type biogenesis protein CcmH
0.0047619	Branch: (C) Onchocerca ochengi & volvulus	gain	ko:K02340	holA; DNA polymerase III subunit delta [EC:2.7.7.7]
0.0013986	Branch: (B) wMau & Diaphorina citri	gain	ko:K02342	dnaQ; DNA polymerase III subunit epsilon [EC:2.7.7.7]
0.00699301	Brugia malayi,Branch: (B) wMau & Diaphorina citri	loss	ko:K02563	murG; UDP-N-acetylglucosamine--N-acetylmuramyl-(pentapeptide) pyrophosphoryl-undecaprenol N-acetylglucosamine transferase [EC:2.4.1.227]
0.00824176	Branch: (C) Onchocerca ochengi & volvulus	gain	ko:K02601	nusG; transcriptional antiterminator NusG
0.0192308	Branch: (B) wMau & Diaphorina citri	loss	ko:K02834	rbfA; ribosome-binding factor A
2.6544e-06	Brugia malayi	gain	ko:K02863	RP-L1, MRPL1, rplA; large subunit ribosomal protein L1
0.0391304	Drosophila ananassae	loss	ko:K02881	RP-L18, MRPL18, rplR; large subunit ribosomal protein L18
0.0285714	Cimex lectularius,Dufourea novaeangliae	loss	ko:K02911	RP-L32, MRPL32, rpmF; large subunit ribosomal protein L32
0.0294118	Branch: (B) wMau & Diaphorina citri	gain	ko:K02919	RP-L36, MRPL36, rpmJ; large subunit ribosomal protein L36
0.0047619	Branch: (C) Onchocerca ochengi & volvulus	gain	ko:K02926	RP-L4, MRPL4, rplD; large subunit ribosomal protein L4
0.00699301	Branch: (B) wMau & Diaphorina citri	loss	ko:K02952	RP-S13, rpsM; small subunit ribosomal protein S13
0.0047619	Branch: (C) Onchocerca ochengi & volvulus	gain	ko:K02961	RP-S17, MRPS17, rpsQ; small subunit ribosomal protein S17
0.0013986	Branch: (B) wMau & Diaphorina citri	loss	ko:K02982	RP-S3, rpsC; small subunit ribosomal protein S3
2.6544e-06	Brugia malayi	gain	ko:K02990	RP-S6, MRPS6, rpsF; small subunit ribosomal protein S6
0.0318443	Branch: (C) Onchocerca ochengi & volvulus	gain	ko:K03073	secE; preprotein translocase subunit SecE
0.0001998	Cimex lectularius	gain	ko:K03177	truB, PUS4, TRUB1; tRNA pseudouridine55 synthase [EC:5.4.99.25]
0.0047619	Branch: (C) Onchocerca ochengi & volvulus	gain	ko:K03195	virB10, lvhB10; type IV secretion system protein VirB10
0.0001998	Cimex lectularius	gain	ko:K03201	virB6, lvhB6; type IV secretion system protein VirB6
0.0128205	Onchocerca ochengi	gain	ko:K03294	TC.APA; basic amino acid/polyamine antiporter, APA family
0.0047619	Branch: (C) Onchocerca ochengi & volvulus	loss	ko:K03523	bioY; biotin transport system substrate-specific component
0.0047619	Branch: (C) Onchocerca ochengi & volvulus	loss	ko:K03527	ispH, lytB; 4-hydroxy-3-methylbut-2-en-1-yl diphosphate reductase [EC:1.17.7.4]
2.6544e-06	Brugia malayi	gain	ko:K03624	greA; transcription elongation factor GreA
0.00699301	Branch: (C) Onchocerca ochengi & volvulus	loss	ko:K03629	recF; DNA replication and repair protein RecF
3.25e-08	Drosophila melanogaster	gain	ko:K03630	radC; DNA repair protein RadC
0.0047619	Branch: (C) Onchocerca ochengi & volvulus	gain	ko:K03642	rlpA; rare lipoprotein A
0.0001998	Cimex lectularius	gain	ko:K03707	tenA; thiaminase (transcriptional activator TenA) [EC:3.5.99.2]
0.0013986	Drosophila mauritiana	gain	ko:K04044	hscA; molecular chaperone HscA
0.0333333	Cimex lectularius,Lasioglossum albipes	loss	ko:K04082	hscB, HSCB, HSC20; molecular chaperone HscB
0.0015083	Onchocerca volvulus	gain	ko:K04087	hflC; membrane protease subunit HflC [EC:3.4.-.-]
0.0277722	Cimex lectularius	loss	ko:K04763	xerD; integrase/recombinase XerD
0.0047619	Diabrotica virgifera virgifera,Branch: (C) Onchocerca ochengi & volvulus	loss	ko:K05788	ihfB, himD; integration host factor subunit beta
0.0047619	Branch: (C) Onchocerca ochengi & volvulus	gain	ko:K05807	bamD; outer membrane protein assembly factor BamD
0.0001998	Cimex lectularius	gain	ko:K06218	relE, stbE; mRNA interferase RelE/StbE
0.0001998	Cimex lectularius	gain	ko:K06867	K06867; uncharacterized protein
2.6544e-06	Brugia malayi	gain	ko:K06999	K06999; phospholipase/carboxylesterase
0.0001998	Cimex lectularius	gain	ko:K07010	K07010; putative glutamine amidotransferase
0.0013986	Brugia malayi,Branch: (B) wMau & Diaphorina citri	gain	ko:K07042	ybeY, yqfG; probable rRNA maturation factor
0.0013986	Drosophila mauritiana	gain	ko:K07273	acm; lysozyme
0.0047619	Branch: (C) Onchocerca ochengi & volvulus	loss	ko:K07323	mlaC; phospholipid transport system substrate-binding protein
0.0013986	Brugia malayi,Branch: (B) wMau & Diaphorina citri	gain	ko:K07460	yraN; putative endonuclease
0.013986	Drosophila mauritiana	gain	ko:K07461	K07461; putative endonuclease
2.6544e-06	Brugia malayi	loss	ko:K07552	bcr, tcaB; MFS transporter, DHA1 family, multidrug resistance protein
0.0377074	Onchocerca volvulus	loss	ko:K08311	nudH; putative (di)nucleoside polyphosphate hydrolase [EC:3.6.1.-]
2.6544e-06	Brugia malayi	loss	ko:K08591	plsY; glycerol-3-phosphate acyltransferase PlsY [EC:2.3.1.15]
0.0001998	Cimex lectularius	gain	ko:K08973	K08973; putative membrane protein
0.0001998	Cimex lectularius	gain	ko:K09761	rsmE; 16S rRNA (uracil1498-N3)-methyltransferase [EC:2.1.1.193]
0.043956	Cimex lectularius	loss	ko:K09773	ppsR; [pyruvate, water dikinase]-phosphate phosphotransferase / [pyruvate, water dikinase] kinase [EC:2.7.4.28 2.7.11.33]
2.6544e-06	Brugia malayi	gain	ko:K09810	lolD; lipoprotein-releasing system ATP-binding protein [EC:3.6.3.-]
0.00824176	Branch: (B) wMau & Diaphorina citri	loss	ko:K09815	znuA; zinc transport system substrate-binding protein
0.0047619	Branch: (C) Onchocerca ochengi & volvulus	gain	ko:K09817	znuC; zinc transport system ATP-binding protein [EC:3.6.3.-]
0.0013986	Cimex lectularius	gain	ko:K09903	pyrH; uridylate kinase [EC:2.7.4.22]
0.00274725	Branch: (B) wMau & Diaphorina citri	loss	ko:K09985	K09985; uncharacterized protein
0.0047619	Branch: (C) Onchocerca ochengi & volvulus	gain	ko:K09987	K09987; uncharacterized protein
0.0285714	Branch: (A) All 8 host-groups of supergroup A	gain	ko:K11741	sugE; quaternary ammonium compound-resistance protein SugE
0.0001998	Cimex lectularius	gain	ko:K12410	npdA; NAD-dependent deacetylase [EC:3.5.1.-]
0.0047619	Branch: (C) Onchocerca ochengi & volvulus	loss	ko:K14998	SURF1, SHY1; surfeit locus 1 family protein
0.0186874	Brugia malayi	gain	ko:K15371	GDH2; glutamate dehydrogenase [EC:1.4.1.2]
0.0285714	Dufourea novaeangliae	loss	ko:K15383	K15383; MtN3 and saliva related transmembrane protein
0.0192308	Branch: (B) wMau & Diaphorina citri	loss	ko:K18588	COQ10; coenzyme Q-binding protein COQ10
0.0001998	Diabrotica virgifera virgifera,Cimex lectularius	gain	ko:K18918	relB; RHH-type transcriptional regulator, rel operon repressor / antitoxin RelB
0.0013986	Cimex lectularius	gain	ko:K21442	ANKRD54; ankyrin repeat domain-containing protein 54
0.0377074	Onchocerca ochengi	gain	ko:K21929	udg; uracil-DNA glycosylase [EC:3.2.2.27]

## Sheet: Roary gene families (host speci
Supplementary Table S4d. Host and supergroup specific gene families (Roary clustering)
p-value (Fisher test; Bonferroni)	Host species	Gene gain/loss	GeneID	Gene Function
0.0405594	Cimex lectularius	loss	91	Octaprenyl-diphosphate synthase
7.43218e-05	Brugia malayi	loss	104	Proline--tRNA ligase
0.0013986	Onchocerca ochengi	loss	106	Malonyl-CoA decarboxylase (MCD)
0.043956	Cimex lectularius	loss	109	Putative pyruvate, phosphate dikinase regulatory protein
0.00400445	Brugia malayi	loss	112	NAD-specific glutamate dehydrogenase
0.0277722	Cimex lectularius	loss	122	Tyrosine recombinase XerD
0.0377074	Onchocerca volvulus	loss	130	Isocitrate dehydrogenase [NADP]
0.0013986	Branch: (B) wMau & Diaphorina citri	loss	133	Phosphate transport system permease protein PstC
0.0391304	Drosophila ananassae	loss	155	ATP-dependent protease ATPase subunit HslU
0.0075188	Cimex lectularius	loss	156	Uridylate kinase
0.0429864	Onchocerca ochengi	loss	159	Rod shape-determining protein RodA
0.0391304	Drosophila ananassae	loss	177	50S ribosomal protein L6
0.0377074	Onchocerca volvulus	loss	182	4-hydroxy-tetrahydrodipicolinate reductase
0.0391304	Drosophila ananassae	loss	184	Cytochrome c oxidase assembly protein CtaG
2.6544e-06	Brugia malayi	loss	185	Transcription elongation factor GreA
0.000377074	Onchocerca ochengi	loss	187	Dihydrolipoyl dehydrogenase
0.0047619	Branch: (C) Onchocerca ochengi & volvulus	loss	188	hypothetical protein
0.0377074	Onchocerca volvulus	loss	191	Glutamyl-tRNA(Gln) amidotransferase subunit C
0.0047619	Branch: (C) Onchocerca ochengi & volvulus	loss	192	mce related protein
0.0192308	Branch: (C) Onchocerca ochengi & volvulus	loss	198	Modulator of FtsH protease HflC
0.0047619	Branch: (C) Onchocerca ochengi & volvulus	loss	201	Aconitate hydratase 1
0.047619	Branch: (C) Onchocerca ochengi & volvulus	loss	202	Glutamate-cysteine ligase
1.85805e-05	Brugia malayi	loss	205	Ubiquinone/menaquinone biosynthesis C-methyltransferase UbiE
0.010989	Cimex lectularius	loss	207	Ribosomal large subunit pseudouridine synthase C
0.0047619	Branch: (C) Onchocerca ochengi & volvulus	loss	210	CDP-diacylglycerol--glycerol-3-phosphate 3-phosphatidyltransferase
0.0047619	Branch: (C) Onchocerca ochengi & volvulus	loss	220	50S ribosomal protein L15
0.026087	Drosophila ananassae	loss	222	Succinate dehydrogenase iron-sulfur subunit
0.00111931	Cimex lectularius	loss	223	Acetylornithine aminotransferase
0.00699301	Branch: (B) wMau & Diaphorina citri	loss	224	30S ribosomal protein S1
0.047619	Lasioglossum albipes	loss	227	UvrABC system protein B
0.0377074	Onchocerca volvulus	loss	228	Iron-binding protein IscA
0.000221141	Cimex lectularius	loss	229	Conjugal transfer protein TraG
0.0391304	Brugia malayi,Drosophila ananassae	loss	234	Folylpolyglutamate synthase
2.6544e-06	Brugia malayi	loss	235	Adenylosuccinate synthetase
0.0047619	Branch: (C) Onchocerca ochengi & volvulus	loss	238	Bacterial type II and III secretion system protein
0.0396825	Brugia malayi	loss	239	Glycerol-1-phosphate dehydrogenase [NAD(P) ]
0.0047619	Branch: (C) Onchocerca ochengi & volvulus	loss	240	Toluene efflux pump membrane transporter TtgE
0.0377074	Onchocerca volvulus	loss	248	Glycine--tRNA ligase alpha subunit
0.00699301	Branch: (C) Onchocerca ochengi & volvulus	loss	251	Peptidyl-tRNA hydrolase
0.0047619	Branch: (C) Onchocerca ochengi & volvulus	loss	252	Ribosome maturation factor RimM
1.85805e-05	Brugia malayi	loss	253	NAD(P)H-quinone oxidoreductase subunit 3
0.0047619	Branch: (C) Onchocerca ochengi & volvulus	loss	255	Acetylornithine aminotransferase
0.00699301	Branch: (B) wMau & Diaphorina citri	loss	256	Fructose-1,6-bisphosphatase class 2
0.0047619	Branch: (C) Onchocerca ochengi & volvulus	loss	258	Zinc import ATP-binding protein ZnuC
2.6544e-06	Brugia malayi	loss	259	Carboxylesterase 2
2.6544e-06	Brugia malayi	loss	260	BolA-like protein
0.0047619	Branch: (C) Onchocerca ochengi & volvulus	loss	261	Translation initiation factor IF-2
0.0192308	Branch: (C) Onchocerca ochengi & volvulus	loss	265	phosphatidylserine decarboxylase
0.0299731	Branch: (C) Onchocerca ochengi & volvulus	loss	268	Metalloprotease MmpA
2.6544e-06	Brugia malayi	loss	270	Phosphate-binding protein PstS precursor
2.6544e-06	Brugia malayi	loss	271	D-alanine--D-alanine ligase
2.6544e-06	Brugia malayi	loss	272	Riboflavin biosynthesis protein RibF
0.0047619	Branch: (C) Onchocerca ochengi & volvulus	loss	273	Non-motile and phage-resistance protein
0.0377074	Onchocerca volvulus	loss	274	Fructose-bisphosphate aldolase class 1
0.0047619	Branch: (C) Onchocerca ochengi & volvulus	loss	278	DnaA regulatory inactivator Hda
0.026087	Brugia malayi,Drosophila ananassae	loss	279	Phosphate transport system permease protein PstA
0.000222965	Brugia malayi	loss	280	SsrA-binding protein
0.0391304	Drosophila ananassae	loss	281	Acyl carrier protein
0.00699301	Branch: (B) wMau & Diaphorina citri	loss	283	30S ribosomal protein S13
2.6544e-06	Brugia malayi	loss	291	putative GTP-binding protein EngB
0.00699301	Branch: (C) Onchocerca ochengi & volvulus	loss	292	Integration host factor subunit alpha
0.0047619	Branch: (C) Onchocerca ochengi & volvulus	loss	297	Holliday junction ATP-dependent DNA helicase RuvB
0.0128205	Onchocerca volvulus	loss	298	50S ribosomal protein L27
0.0047619	Branch: (C) Onchocerca ochengi & volvulus	loss	301	Glycine betaine/carnitine/choline transport ATP-binding protein OpuCA
0.0013986	Branch: (B) wMau & Diaphorina citri	loss	302	D-alanyl-D-alanine carboxypeptidase DacA precursor
0.0047619	Branch: (C) Onchocerca ochengi & volvulus	loss	303	PAS domain protein
0.0047619	Branch: (C) Onchocerca ochengi & volvulus	loss	304	Iron-sulfur cluster insertion protein ErpA
1.85805e-05	Brugia malayi	loss	305	Magnesium transporter MgtE
0.0047619	Branch: (C) Onchocerca ochengi & volvulus	loss	306	Surface antigen
0.00699301	Branch: (C) Onchocerca ochengi & volvulus	loss	307	Triosephosphate isomerase
0.0047619	Branch: (C) Onchocerca ochengi & volvulus	loss	308	Phosphopantetheine adenylyltransferase
0.0391304	Drosophila ananassae	loss	309	Dihydrolipoyl dehydrogenase 3
0.0377074	Onchocerca volvulus	loss	311	Putative Holliday junction resolvase
0.0047619	Branch: (C) Onchocerca ochengi & volvulus	loss	313	hypothetical protein
0.0047619	Branch: (C) Onchocerca ochengi & volvulus	loss	315	Malonyl CoA-acyl carrier protein transacylase
0.00699301	Cimex lectularius	loss	318	NADH-quinone oxidoreductase subunit H
0.0047619	Branch: (C) Onchocerca ochengi & volvulus	loss	319	Peptidoglycan-N-acetylglucosamine deacetylase
0.0047619	Branch: (C) Onchocerca ochengi & volvulus	loss	320	Ribosomal RNA small subunit methyltransferase A
0.0047619	Branch: (C) Onchocerca ochengi & volvulus	loss	321	Outer membrane protein assembly factor BamD precursor
0.0047619	Branch: (C) Onchocerca ochengi & volvulus	loss	322	hypothetical protein
6.68896e-05	Diabrotica virgifera virgifera	loss	323	Septum site-determining protein MinD
4.1944e-06	Brugia malayi	loss	324	Lipoprotein-releasing system ATP-binding protein LolD
0.0047619	Branch: (C) Onchocerca ochengi & volvulus	loss	329	hypothetical protein
0.0047619	Branch: (C) Onchocerca ochengi & volvulus	loss	330	Phosphoribosylformylglycinamidine cyclo-ligase
0.0047619	Branch: (C) Onchocerca ochengi & volvulus	loss	331	hypothetical protein
0.0047619	Branch: (C) Onchocerca ochengi & volvulus	loss	332	Beta-monoglucosyldiacylglycerol synthase
0.0013986	Brugia malayi,Diaphorina citri	loss	333	3-methyladenine DNA glycosylase
4.1944e-06	Brugia malayi	loss	334	Phospho-N-acetylmuramoyl-pentapeptide-transferase
0.0047619	Branch: (C) Onchocerca ochengi & volvulus	loss	336	50S ribosomal protein L4
2.6544e-06	Brugia malayi	loss	337	hypothetical protein
0.00699301	Branch: (C) Onchocerca ochengi & volvulus	loss	339	Cell division protein ZapA
0.0001998	Onchocerca ochengi	loss	340	Arginine/agmatine antiporter
0.00699301	Branch: (C) Onchocerca ochengi & volvulus	loss	341	DEAD-box ATP-dependent RNA helicase CshA
2.6544e-06	Brugia malayi	loss	344	hypothetical protein
0.0047619	Branch: (C) Onchocerca ochengi & volvulus	loss	346	preprotein translocase subunit SecG
0.0377074	Onchocerca ochengi	loss	347	50S ribosomal protein L19
0.0013986	Drosophila mauritiana	loss	348	Type IV secretion system protein virB10
0.047619	Branch: (C) Onchocerca ochengi & volvulus	loss	349	peptidase PmbA
0.00274725	Brugia malayi,Branch: (B) wMau & Diaphorina citri	loss	354	Ribose-phosphate pyrophosphokinase
0.0192308	Branch: (B) wMau & Diaphorina citri	loss	355	Persistence and stress-resistance toxin PasT
0.043956	Branch: (C) Onchocerca ochengi & volvulus	loss	360	PD-(D/E)XK nuclease family transposase
0.0047619	Branch: (C) Onchocerca ochengi & volvulus	loss	361	N5-carboxyaminoimidazole ribonucleotide mutase
0.0047619	Branch: (C) Onchocerca ochengi & volvulus	loss	362	hypothetical protein
0.0047619	Branch: (C) Onchocerca ochengi & volvulus	loss	363	RNA pyrophosphohydrolase
0.020979	Branch: (B) wMau & Diaphorina citri	loss	364	Coproporphyrinogen-III oxidase, aerobic
0.0047619	Branch: (C) Onchocerca ochengi & volvulus	loss	365	Protocatechuate 3,4-dioxygenase beta chain
2.6544e-06	Brugia malayi	loss	368	Sigma factor SigB regulation protein RsbQ
0.0047619	Branch: (C) Onchocerca ochengi & volvulus	loss	369	putative disulfide oxidoreductase
2.6544e-06	Brugia malayi	loss	370	50S ribosomal protein L1
0.0047619	Branch: (C) Onchocerca ochengi & volvulus	loss	371	6,7-dimethyl-8-ribityllumazine synthase 1
0.0047619	Branch: (C) Onchocerca ochengi & volvulus	loss	374	4-hydroxy-3-methylbut-2-enyl diphosphate reductase
0.0047619	Branch: (C) Onchocerca ochengi & volvulus	loss	380	30S ribosomal protein S17
0.0013986	Diaphorina citri	loss	384	SPFH domain / Band 7 family protein
0.0047619	Branch: (C) Onchocerca ochengi & volvulus	loss	388	Methionine--tRNA ligase
0.0047619	Branch: (C) Onchocerca ochengi & volvulus	loss	389	Multidrug resistance protein MdtM
0.0013986	Diaphorina citri	loss	390	putative rhodanese-related sulfurtransferase
0.0001998	Cimex lectularius	loss	392	Glutathione synthetase
0.0047619	Branch: (C) Onchocerca ochengi & volvulus	loss	394	Holliday junction ATP-dependent DNA helicase RuvA
0.0047619	Branch: (C) Onchocerca ochengi & volvulus	loss	395	tRNA (guanine-N(1)-)-methyltransferase
0.0299731	Branch: (C) Onchocerca ochengi & volvulus	loss	397	Aspartate-semialdehyde dehydrogenase 2
0.0047619	Branch: (C) Onchocerca ochengi & volvulus	loss	400	GTPase Obg
2.72634e-05	Brugia malayi	loss	401	Ferrochelatase
0.0192308	Branch: (C) Onchocerca ochengi & volvulus	loss	403	Tyrosine--tRNA ligase
0.0047619	Branch: (C) Onchocerca ochengi & volvulus	loss	408	1-deoxy-D-xylulose 5-phosphate reductoisomerase
0.00699301	Branch: (C) Onchocerca ochengi & volvulus	loss	410	Glutamate--tRNA ligase 1
0.00699301	Branch: (C) Onchocerca ochengi & volvulus	loss	413	hypothetical protein
0.0047619	Branch: (C) Onchocerca ochengi & volvulus	loss	416	Ribulose-phosphate 3-epimerase
0.0047619	Branch: (C) Onchocerca ochengi & volvulus	loss	419	dTDP-4-dehydrorhamnose reductase
0.0047619	Branch: (C) Onchocerca ochengi & volvulus	loss	422	Recombination protein RecR
0.0377074	Onchocerca volvulus	loss	427	Inosine-5'-monophosphate dehydrogenase
0.047619	Lasioglossum albipes,Branch: (C) Onchocerca ochengi & volvulus	loss	431	DNA repair protein RecO
0.0013986	Branch: (B) wMau & Diaphorina citri	loss	440	30S ribosomal protein S3
0.0047619	Branch: (C) Onchocerca ochengi & volvulus	loss	446	Primosomal protein N'
0.00699301	Branch: (C) Onchocerca ochengi & volvulus	loss	450	CCA-adding enzyme
2.6544e-06	Brugia malayi	loss	454	DNA recombination protein RmuC
0.0047619	Branch: (C) Onchocerca ochengi & volvulus	loss	455	succinate dehydrogenase cytochrome b556 small membrane subunit
2.6544e-06	Brugia malayi	loss	456	Na /H antiporter family protein
0.0013986	Brugia malayi,Diaphorina citri	loss	461	ATP synthase gamma chain
6.68896e-05	Diabrotica virgifera virgifera,Brugia malayi	loss	462	Endonuclease III
0.00699301	Branch: (C) Onchocerca ochengi & volvulus	loss	463	DNA replication and repair protein RecF
0.0047619	Branch: (C) Onchocerca ochengi & volvulus	loss	467	4-hydroxy-3-methylbut-2-en-1-yl diphosphate synthase
0.0047619	Branch: (C) Onchocerca ochengi & volvulus	loss	474	Glutamine--fructose-6-phosphate aminotransferase [isomerizing]
0.0047619	Branch: (C) Onchocerca ochengi & volvulus	loss	475	3-oxoacyl-[acyl-carrier-protein] synthase 3
0.0047619	Branch: (C) Onchocerca ochengi & volvulus	loss	480	Proton glutamate symport protein
0.0391304	Drosophila ananassae	loss	496	Glutamate--tRNA ligase
0.0391304	Drosophila ananassae,Branch: (C) Onchocerca ochengi & volvulus	loss	499	Threonine--tRNA ligase
0.0391304	Brugia malayi,Drosophila ananassae	loss	505	2-oxoglutarate dehydrogenase E1 component
0.026087	Drosophila ananassae	loss	507	hypothetical protein
0.0047619	Branch: (C) Onchocerca ochengi & volvulus	loss	518	UDP-3-O-[3-hydroxymyristoyl] glucosamine N-acyltransferase
0.00699301	Drosophila mauritiana	loss	520	RDD family protein
0.00699301	Branch: (C) Onchocerca ochengi & volvulus	loss	539	Succinyl-CoA ligase [ADP-forming] subunit beta
0.00699301	Diabrotica virgifera virgifera,Branch: (C) Onchocerca ochengi & volvulus	loss	540	3-octaprenyl-4-hydroxybenzoate carboxy-lyase partner protein
0.001998	Cimex lectularius	loss	542	Cytosol aminopeptidase
0.0285714	Cimex lectularius,Dufourea novaeangliae	loss	543	50S ribosomal protein L32
0.0285714	Branch: (A) All 8 host-groups of supergroup A	gain	544	UDP-N-acetylmuramoyl-tripeptide--D-alanyl-D-alanine ligase
0.0047619	Lasioglossum albipes	loss	545	anaerobic benzoate catabolism transcriptional regulator
0.00153846	Diabrotica virgifera virgifera	loss	546	hypothetical protein
0.0013986	Drosophila mauritiana	loss	549	Decarboxylase NovR
0.0285714	Branch: (A) All 8 host-groups of supergroup A	gain	550	putative transporter
6.68896e-05	Diabrotica virgifera virgifera	loss	553	hypothetical protein
0.0285714	Branch: (A) All 8 host-groups of supergroup A	gain	560	DNA primase
0.047619	Branch: (A) All 8 host-groups of supergroup A	gain	563	Arginine repressor
0.026087	Drosophila ananassae,Branch: (C) Onchocerca ochengi & volvulus	loss	564	ATP-dependent DNA helicase RecG
0.0028463	Brugia malayi	loss	567	RNA polymerase sigma factor RpoD
0.0047619	Branch: (C) Onchocerca ochengi & volvulus	loss	570	hypothetical protein
0.0285714	Branch: (A) All 8 host-groups of supergroup A	gain	573	Adenosine monophosphate-protein transferase SoFic
0.0285714	Branch: (A) All 8 host-groups of supergroup A	gain	574	Arginine transport system permease protein ArtQ
0.0285714	Branch: (A) All 8 host-groups of supergroup A	gain	579	Ankyrin repeats (3 copies)
6.68896e-05	Diabrotica virgifera virgifera	loss	580	hypothetical protein
0.0047619	Lasioglossum albipes	loss	584	hypothetical protein
0.0285714	Branch: (A) All 8 host-groups of supergroup A	gain	590	hypothetical protein
0.0285714	Branch: (A) All 8 host-groups of supergroup A	gain	591	hypothetical protein
0.0285714	Branch: (A) All 8 host-groups of supergroup A	gain	592	putative monovalent cation/H antiporter subunit E
0.0285714	Branch: (A) All 8 host-groups of supergroup A	gain	594	hypothetical protein
0.0285714	Branch: (A) All 8 host-groups of supergroup A	gain	596	Arginine-binding extracellular protein ArtP precursor
0.0285714	Branch: (A) All 8 host-groups of supergroup A	gain	602	Integrase core domain protein
0.0285714	Branch: (A) All 8 host-groups of supergroup A	gain	603	TrbC/VIRB2 family protein
0.0285714	Branch: (A) All 8 host-groups of supergroup A	gain	604	VirB8 protein
0.047619	Branch: (A) All 8 host-groups of supergroup A	gain	607	MgtE intracellular N domain protein
6.68896e-05	Diabrotica virgifera virgifera	loss	608	Phosphocholine transferase AnkX
0.0047619	Lasioglossum albipes	loss	610	hypothetical protein
0.047619	Branch: (A) All 8 host-groups of supergroup A	gain	612	Protease 3 precursor
0.0285714	Branch: (A) All 8 host-groups of supergroup A	gain	614	hypothetical protein
0.0285714	Branch: (A) All 8 host-groups of supergroup A	gain	616	hypothetical protein
0.025641	Drosophila simulans wAu-like	loss	620	Riboflavin transporter
0.0285714	Branch: (A) All 8 host-groups of supergroup A	gain	622	Type IV secretion system protein virB8
0.0285714	Branch: (A) All 8 host-groups of supergroup A	gain	624	DNA-directed RNA polymerase subunit omega
0.0285714	Branch: (A) All 8 host-groups of supergroup A	gain	625	ribosome-binding factor A
0.00100334	Diabrotica virgifera virgifera	loss	626	hypothetical protein
0.0285714	Branch: (A) All 8 host-groups of supergroup A	gain	629	Glutaredoxin-3
0.0285714	Branch: (A) All 8 host-groups of supergroup A	gain	635	Sensor protein DivL
0.0285714	Branch: (A) All 8 host-groups of supergroup A	gain	637	hypothetical protein
0.0285714	Branch: (A) All 8 host-groups of supergroup A	gain	638	hypothetical protein
0.0285714	Dufourea novaeangliae	loss	639	PQ loop repeat protein
6.68896e-05	Diabrotica virgifera virgifera	loss	641	Diacylglycerol kinase
0.047619	Branch: (A) All 8 host-groups of supergroup A	gain	642	Baseplate J-like protein
0.0285714	Branch: (A) All 8 host-groups of supergroup A	gain	644	hypothetical protein
0.026087	Drosophila ananassae	loss	645	hypothetical protein
0.0285714	Branch: (A) All 8 host-groups of supergroup A	gain	648	hypothetical protein
0.0285714	Branch: (A) All 8 host-groups of supergroup A	gain	652	hypothetical protein
0.0285714	Branch: (A) All 8 host-groups of supergroup A	gain	653	hypothetical protein
0.0285714	Branch: (A) All 8 host-groups of supergroup A	gain	654	30S ribosomal protein S6
0.0391304	Branch: (A) All 8 host-groups of supergroup A	gain	655	hypothetical protein
0.0285714	Branch: (A) All 8 host-groups of supergroup A	gain	661	Quaternary ammonium compound-resistance protein SugE
0.0285714	Branch: (A) All 8 host-groups of supergroup A	gain	662	hypothetical protein
0.0285714	Branch: (A) All 8 host-groups of supergroup A	gain	663	Thiaminase-2
0.0285714	Branch: (A) All 8 host-groups of supergroup A	gain	665	hypothetical protein
6.68896e-05	Diabrotica virgifera virgifera	loss	669	Tyrosine recombinase XerC
0.00699301	Branch: (C) Onchocerca ochengi & volvulus	loss	671	Alanine--tRNA ligase
0.00699301	Branch: (C) Onchocerca ochengi & volvulus	loss	672	GTPase Der
0.047619	Branch: (A) All 8 host-groups of supergroup A	gain	673	Acetylglutamate kinase
6.68896e-05	Diabrotica virgifera virgifera	loss	675	Gene 25-like lysozyme
0.00699301	Brugia malayi,Branch: (B) wMau & Diaphorina citri	loss	677	ATP synthase subunit beta
0.047619	Lasioglossum albipes	loss	678	DNA utilization protein GntX
0.0285714	Branch: (A) All 8 host-groups of supergroup A	gain	679	hypothetical protein
0.0285714	Branch: (A) All 8 host-groups of supergroup A	gain	686	Arginine transport ATP-binding protein ArtM
0.0285714	Dufourea novaeangliae	loss	688	ATP-dependent helicase HepA
0.0285714	Branch: (A) All 8 host-groups of supergroup A	gain	689	SURF1 family protein
0.0285714	Branch: (A) All 8 host-groups of supergroup A	gain	690	hypothetical protein
0.047619	Branch: (A) All 8 host-groups of supergroup A	gain	692	TrbL/VirB6 plasmid conjugal transfer protein
0.0285714	Branch: (A) All 8 host-groups of supergroup A	gain	699	hypothetical protein
0.0285714	Branch: (A) All 8 host-groups of supergroup A	gain	701	FKBP-type peptidyl-prolyl cis-trans isomerase
0.0285714	Branch: (A) All 8 host-groups of supergroup A	gain	702	hypothetical protein
0.0285714	Branch: (A) All 8 host-groups of supergroup A	gain	711	ATP synthase epsilon chain
0.0285714	Branch: (A) All 8 host-groups of supergroup A	gain	716	hypothetical protein
0.047619	Branch: (A) All 8 host-groups of supergroup A	gain	718	Bacterial SH3 domain protein
0.0333333	Lasioglossum albipes	loss	719	hypothetical protein
0.0285714	Branch: (A) All 8 host-groups of supergroup A	gain	721	Ankyrin repeats (3 copies)
0.0285714	Dufourea novaeangliae	loss	725	Bifunctional protein GlmU
0.0285714	Branch: (A) All 8 host-groups of supergroup A	gain	726	hypothetical protein
6.68896e-05	Diabrotica virgifera virgifera	loss	727	Ankyrin repeats (3 copies)
0.0014033	Diabrotica virgifera virgifera	loss	728	50S ribosomal protein L18
0.047619	Lasioglossum albipes	loss	732	UDP-N-acetylmuramate--L-alanine ligase
0.0285714	Branch: (A) All 8 host-groups of supergroup A	gain	733	multidrug efflux system protein MdtL
0.0285714	Branch: (A) All 8 host-groups of supergroup A	gain	735	DNA polymerase III subunit beta
0.0285714	Branch: (A) All 8 host-groups of supergroup A	gain	738	Phosphoglycerate kinase
0.0047619	Lasioglossum albipes	loss	739	hypothetical protein
0.0285714	Branch: (A) All 8 host-groups of supergroup A	gain	746	hypothetical protein
0.047619	Branch: (A) All 8 host-groups of supergroup A	gain	747	peptidyl-prolyl cis-trans isomerase SurA
0.0285714	Branch: (A) All 8 host-groups of supergroup A	gain	754	Cytochrome c-type biogenesis protein CcmH precursor
0.00699301	Branch: (C) Onchocerca ochengi & volvulus	loss	755	hypothetical protein
0.0285714	Dufourea novaeangliae	loss	761	hypothetical protein
6.68896e-05	Diabrotica virgifera virgifera	loss	765	Carbamoyl-phosphate synthase small chain
0.047619	Branch: (A) All 8 host-groups of supergroup A	gain	772	Holo-[acyl-carrier-protein] synthase
0.0285714	Branch: (A) All 8 host-groups of supergroup A	gain	774	30S ribosomal protein S10
6.68896e-05	Diabrotica virgifera virgifera	loss	775	TrbC/VIRB2 family protein
6.68896e-05	Diabrotica virgifera virgifera	loss	778	hypothetical protein
0.00648448	Drosophila simulans wRi-like	gain	795	hypothetical protein
0.015384	Drosophila simulans wRi-like	gain	800	Toxin RelE
0.0285714	Dufourea novaeangliae	loss	801	hypothetical protein
6.68896e-05	Diabrotica virgifera virgifera	loss	803	hypothetical protein
0.000148305	Drosophila simulans wRi-like	gain	804	hypothetical protein
0.0285714	Dufourea novaeangliae	loss	815	hypothetical protein
0.047619	Branch: (A) All 8 host-groups of supergroup A	gain	816	DNA mismatch repair protein MutL
0.00920287	Branch: (C) Onchocerca ochengi & volvulus	loss	819	Transketolase 1
0.0285714	Dufourea novaeangliae	loss	822	hypothetical protein
0.00648448	Drosophila simulans wRi-like	gain	824	hypothetical protein
0.00648448	Drosophila simulans wRi-like	gain	832	Ankyrin repeats (3 copies)
3.47841e-05	Drosophila simulans wRi-like	gain	833	hypothetical protein
8.63761e-05	Drosophila simulans wRi-like	gain	835	Baseplate J-like protein
0.000486977	Drosophila simulans wRi-like	gain	838	anaerobic benzoate catabolism transcriptional regulator
0.000486977	Drosophila simulans wRi-like	gain	847	anaerobic benzoate catabolism transcriptional regulator
0.0285714	Dufourea novaeangliae	loss	850	hypothetical protein
0.047619	Lasioglossum albipes,Drosophila mauritiana	loss	852	Terminase-like family protein
1.82609e-05	Drosophila simulans wRi-like	gain	853	Phage tail protein (Tail_P2_I)
0.000486977	Drosophila simulans wRi-like	gain	856	hypothetical protein
6.3694e-06	Drosophila simulans wRi-like	gain	860	hypothetical protein
0.00104148	Drosophila simulans wRi-like	loss	864	Uracil DNA glycosylase superfamily protein
3.47841e-05	Drosophila simulans wRi-like	gain	865	Transposase DDE domain protein
1.113e-07	Drosophila simulans wRi-like	loss	866	Ferredoxin--NADP reductase
7.90514e-05	Branch: wRi & wAna	loss	868	Peptidase M16 inactive domain protein
0.0285714	Branch: wMel & wAu & Diachasma alloeum	gain	874	3,4-dihydroxy-2-butanone 4-phosphate synthase
0.000854701	Branch: wRi & wAna	loss	902	anaerobic benzoate catabolism transcriptional regulator
2e-10	Drosophila melanogaster	gain	933	hypothetical protein
0.0285714	Branch: wMel & wAu & Diachasma alloeum	gain	941	Ankyrin repeats (3 copies)
2.113e-07	Drosophila melanogaster	gain	944	Transposase, Mutator family
0.0285714	Branch: wMel & wAu & Diachasma alloeum	gain	945	Ankyrin repeats (3 copies)
1.55e-07	Drosophila melanogaster	gain	950	hypothetical protein
1.95e-08	Drosophila melanogaster	gain	958	hypothetical protein
1.107e-07	Drosophila melanogaster	gain	959	DNA mismatch repair protein MutL
0.0285714	Branch: wMel & wAu & Diachasma alloeum	gain	960	hypothetical protein
0.047619	Branch: wMel & wAu & Diachasma alloeum	gain	961	ATP-dependent zinc metalloprotease FtsH
1.15307e-05	Drosophila melanogaster	gain	962	Phage-related baseplate assembly protein
0.000732601	Branch: wMel & wAu	gain	965	50S ribosomal protein L29
0.0285714	Branch: wMel & wAu & Diachasma alloeum	gain	970	hypothetical protein
1.95e-08	Drosophila melanogaster	gain	982	tRNA nuclease WapA precursor
0.0285714	Branch: wMel & wAu & Diachasma alloeum	gain	984	Alginate biosynthesis protein AlgA
2.113e-07	Drosophila melanogaster	gain	987	hypothetical protein
0.0285714	Branch: wMel & wAu & Diachasma alloeum	gain	991	hypothetical protein
0.0285714	Branch: wMel & wAu & Diachasma alloeum	gain	994	hypothetical protein
1.08e-08	Drosophila melanogaster	gain	997	hypothetical protein
1.95e-08	Drosophila melanogaster	gain	998	hypothetical protein
5.4e-09	Drosophila melanogaster	gain	1000	Phosphocholine transferase AnkX
0.0285714	Branch: wMel & wAu & Diachasma alloeum	gain	1001	hypothetical protein
2.3e-09	Drosophila melanogaster	gain	1002	hypothetical protein
0.0285714	Branch: wMel & wAu & Diachasma alloeum	gain	1003	hypothetical protein
1.107e-07	Drosophila melanogaster	gain	1005	Helix-turn-helix
3.25e-08	Drosophila melanogaster	gain	1008	hypothetical protein
0.047619	Branch: wMel & wAu & Diachasma alloeum	gain	1009	Transposase IS116/IS110/IS902 family protein
0.000126101	Drosophila melanogaster	gain	1010	hypothetical protein
5.4e-09	Drosophila melanogaster	gain	1011	hypothetical protein
8.1051e-06	Drosophila melanogaster	gain	1012	hypothetical protein
2.113e-07	Drosophila melanogaster	gain	1013	hypothetical protein
4.8706e-06	Drosophila melanogaster	gain	1015	hypothetical protein
4.737e-07	Drosophila melanogaster	gain	1017	TrbC/VIRB2 family protein
7.5e-07	Drosophila melanogaster	gain	1018	hypothetical protein
0.000126101	Drosophila melanogaster	gain	1021	PD-(D/E)XK nuclease family transposase
2.30638e-05	Drosophila melanogaster	gain	1022	Phage tail sheath protein
1.9582e-06	Drosophila melanogaster	gain	1026	hypothetical protein
1.6449e-06	Drosophila melanogaster	gain	1027	hypothetical protein
3.27975e-05	Drosophila melanogaster	gain	1028	hypothetical protein
1.14262e-05	Drosophila melanogaster	gain	1030	hypothetical protein
3.01202e-05	Drosophila melanogaster	gain	1031	hypothetical protein
0.0238121	Drosophila melanogaster	gain	1036	Integrase core domain protein
0.00305257	Drosophila melanogaster	gain	1038	hypothetical protein
0.00322154	Drosophila melanogaster	gain	1039	Putative signal peptide peptidase SppA
0.047619	Branch: wMel & wAu & Diachasma alloeum	loss	1040	ATP-dependent zinc metalloprotease FtsH
0.0121884	Drosophila melanogaster	gain	1045	Chromosome partition protein Smc
0.0285714	Branch: wMel & wAu & Diachasma alloeum	loss	1047	hypothetical protein
0.0285714	Branch: wMel & wAu & Diachasma alloeum	loss	1049	anaerobic benzoate catabolism transcriptional regulator
0.047619	Branch: wMel & wAu & Diachasma alloeum	loss	1054	hypothetical protein
2e-10	Drosophila melanogaster	loss	1055	Dihydroneopterin aldolase
2e-10	Drosophila melanogaster	loss	1057	hypothetical protein
0.0285714	Branch: wMel & wAu & Diachasma alloeum	loss	1059	hypothetical protein
0.0285714	Branch: wMel & wAu & Diachasma alloeum	loss	1072	3,4-dihydroxy-2-butanone 4-phosphate synthase
0.000732601	Branch: wMel & wAu	loss	1075	50S ribosomal protein L29
3.42e-08	Drosophila melanogaster	loss	1076	hypothetical protein
9.69e-08	Drosophila melanogaster	loss	1079	hypothetical protein
9.667e-07	Drosophila melanogaster	loss	1083	hypothetical protein
7.90514e-05	Branch: wRi & wAna	gain	1091	Phosphocholine transferase AnkX
7.90514e-05	Branch: wRi & wAna	gain	1100	Phospholipase/Carboxylesterase
7.90514e-05	Branch: wRi & wAna	gain	1105	hypothetical protein
0.000395257	Branch: wRi & wAna	gain	1107	Ankyrin repeats (3 copies)
7.90514e-05	Branch: wRi & wAna	gain	1108	RDD family protein
0.000395257	Branch: wRi & wAna	gain	1109	Phosphocholine transferase AnkX
7.90514e-05	Branch: wRi & wAna	gain	1111	hypothetical protein
7.90514e-05	Branch: wRi & wAna	gain	1113	hypothetical protein
7.90514e-05	Branch: wRi & wAna	gain	1115	Archaeal ATPase
7.90514e-05	Branch: wRi & wAna	gain	1116	Ankyrin repeats (3 copies)
0.00648448	Drosophila simulans wRi-like,Branch: wRi & wAna	gain	1117	Ankyrin repeat protein
7.7e-09	Drosophila simulans wRi-like	gain	1119	hypothetical protein
0.0055336	Drosophila simulans wRi-like,Branch: wRi & wAna	gain	1122	hypothetical protein
7.90514e-05	Branch: wRi & wAna	gain	1125	outer membrane biogenesis protein BamB
0.0055336	Drosophila simulans wRi-like,Branch: wRi & wAna	gain	1126	hypothetical protein
7.90514e-05	Branch: wRi & wAna	gain	1127	hypothetical protein
7.90514e-05	Branch: wRi & wAna	gain	1128	hypothetical protein
7.90514e-05	Branch: wRi & wAna	gain	1129	Transposase DDE domain protein
0.000395257	Branch: wRi & wAna	gain	1132	Transposase
0.042735	Branch: wRi & wAna	gain	1133	hypothetical protein
7.90514e-05	Branch: wRi & wAna	gain	1134	hypothetical protein
7.90514e-05	Branch: wRi & wAna	gain	1136	hypothetical protein
0.0027668	Drosophila simulans wRi-like,Branch: wRi & wAna	gain	1137	hypothetical protein
0.000395257	Branch: wRi & wAna	gain	1138	PAAR motif protein
0.000854701	Branch: wRi & wAna	gain	1142	hypothetical protein
7.90514e-05	Branch: wRi & wAna	gain	1143	Surface antigen
7.90514e-05	Branch: wRi & wAna	gain	1144	hypothetical protein
7.90514e-05	Branch: wRi & wAna	gain	1145	hypothetical protein
0.000854701	Branch: wRi & wAna	gain	1146	hypothetical protein
0.000395257	Branch: wRi & wAna	gain	1147	Chromosome partition protein Smc
8.62379e-05	Drosophila simulans wRi-like	gain	1148	hypothetical protein
1.6111e-06	Drosophila simulans wRi-like	gain	1149	hypothetical protein
7.90514e-05	Branch: wRi & wAna	gain	1151	hypothetical protein
0.000395257	Branch: wRi & wAna	gain	1152	hypothetical protein
0.000395257	Branch: wRi & wAna	gain	1153	hypothetical protein
0.00950872	Drosophila melanogaster	loss	1155	Transposase
7.90514e-05	Branch: wRi & wAna	gain	1156	hypothetical protein
7.90514e-05	Branch: wRi & wAna	gain	1157	hypothetical protein
0.000395257	Branch: wRi & wAna	gain	1158	hypothetical protein
0.0351154	Drosophila simulans wRi-like,Branch: wRi & wAna	gain	1159	hypothetical protein
7.90514e-05	Branch: wRi & wAna	gain	1160	Peptidase M16 inactive domain protein
0.0207165	Drosophila simulans wRi-like	gain	1161	hypothetical protein
0.026087	Drosophila simulans wRi-like,Branch: wRi & wAna	gain	1163	hypothetical protein
0.0391304	Drosophila simulans wRi-like,Branch: wRi & wAna	gain	1166	hypothetical protein
0.000395257	Branch: wRi & wAna	gain	1167	hypothetical protein
7.7e-09	Drosophila simulans wRi-like	gain	1168	hypothetical protein
0.000858722	Branch: wRi & wAna	gain	1170	hypothetical protein
0.00042904	Branch: wRi & wAna	gain	1171	hypothetical protein
2.685e-07	Drosophila simulans wRi-like	gain	1172	hypothetical protein
0.00118577	Branch: wRi & wAna	gain	1173	hypothetical protein
0.000395257	Branch: wRi & wAna	gain	1174	Ankyrin repeats (3 copies)
0.000395257	Branch: wRi & wAna	gain	1176	Ankyrin repeats (3 copies)
7.90514e-05	Branch: wRi & wAna	gain	1177	hypothetical protein
0.0247863	Branch: wRi & wAna	gain	1178	Phosphocholine transferase AnkX
0.000395257	Branch: wRi & wAna	gain	1180	hypothetical protein
1.6111e-06	Drosophila simulans wRi-like	gain	1181	hypothetical protein
0.0136783	Drosophila simulans wRi-like,Branch: wRi & wAna	gain	1184	hypothetical protein
7.90514e-05	Branch: wRi & wAna	gain	1185	Tetratricopeptide repeat protein
0.000395257	Branch: wRi & wAna	gain	1186	PD-(D/E)XK nuclease family transposase
0.00118577	Branch: wRi & wAna	gain	1187	Phage-related baseplate assembly protein
0.00134281	Drosophila simulans wRi-like	gain	1188	hypothetical protein
7.90514e-05	Branch: wRi & wAna	gain	1189	hypothetical protein
0.0027668	Branch: wRi & wAna	gain	1191	Bifunctional ligase/repressor BirA
0.00118577	Branch: wRi & wAna	gain	1192	Phosphocholine transferase AnkX
0.00683761	Branch: wRi & wAna	gain	1193	hypothetical protein
0.000395257	Branch: wRi & wAna	gain	1194	hypothetical protein
9.667e-07	Drosophila simulans wRi-like	gain	1195	hypothetical protein
0.000395257	Branch: wRi & wAna	gain	1196	hypothetical protein
0.00118577	Branch: wRi & wAna	gain	1197	hypothetical protein
0.00728851	Branch: wRi & wAna	gain	1199	hypothetical protein
0.0313978	Diabrotica virgifera virgifera	gain	1200	Initiation-control protein YabA
3.7976e-06	Drosophila simulans wRi-like	gain	1201	hypothetical protein
0.0391304	Drosophila simulans wRi-like,Branch: wRi & wAna	gain	1202	hypothetical protein
1.6111e-06	Drosophila simulans wRi-like	gain	1203	hypothetical protein
0.0145837	Branch: wRi & wAna	gain	1205	hypothetical protein
0.0103454	Branch: wRi & wAna	gain	1206	Ankyrin repeats (3 copies)
5.61204e-05	Drosophila simulans wRi-like	gain	1207	PD-(D/E)XK nuclease superfamily protein
7.6796e-06	Drosophila simulans wRi-like	gain	1208	Ferredoxin--NADP reductase
1.3963e-05	Drosophila simulans wRi-like	gain	1209	hypothetical protein
0.0411065	Drosophila simulans wRi-like,Branch: wRi & wAna	gain	1210	Chromosome partition protein Smc
0.00118577	Branch: wRi & wAna	gain	1211	hypothetical protein
0.000157083	Drosophila simulans wRi-like	gain	1212	Phosphocholine transferase AnkX
0.00983946	Drosophila ananassae,Branch: wRi & wAna	gain	1214	hypothetical protein
0.00242626	Branch: wRi & wAna	gain	1215	hypothetical protein
0.0315488	Branch: wRi & wAna	gain	1216	hypothetical protein
0.0285714	Cimex lectularius,Dufourea novaeangliae	gain	1218	Terminase-like family protein
0.00984293	Drosophila ananassae,Branch: wRi & wAna	gain	1219	hypothetical protein
0.0030305	Drosophila simulans wRi-like	gain	1220	Uracil DNA glycosylase superfamily protein
0.026087	Branch: wRi & wAna	gain	1221	hypothetical protein
0.00191722	Drosophila simulans wRi-like	gain	1222	hypothetical protein
0.000854701	Drosophila ananassae	gain	1223	Transposase IS66 family protein
0.0320653	Branch: wRi & wAna	gain	1225	Transposase
0.024424	Drosophila ananassae,Branch: wRi & wAna	gain	1226	hypothetical protein
0.0387746	Cimex lectularius	gain	1228	hypothetical protein
6.68896e-05	Diabrotica virgifera virgifera	gain	1229	PD-(D/E)XK nuclease family transposase
0.00699301	Brugia malayi,Branch: (B) wMau & Diaphorina citri	gain	1233	ATP synthase subunit beta
0.0476491	Drosophila simulans wRi-like	gain	1236	hypothetical protein
0.0001998	Cimex lectularius	gain	1240	hypothetical protein
0.0055336	Drosophila ananassae	gain	1242	hypothetical protein
0.000732601	Drosophila simulans wAu-like	gain	1243	hypothetical protein
0.00699301	Branch: (C) Onchocerca ochengi & volvulus	gain	1247	Succinyl-CoA ligase [ADP-forming] subunit beta
0.0001998	Cimex lectularius	gain	1249	hypothetical protein
2.6544e-06	Brugia malayi	gain	1254	Dihydrolipoyllysine-residue acetyltransferase component of pyruvate dehydrogenase complex
0.0192308	Branch: (B) wMau & Diaphorina citri	gain	1257	Xaa-Pro dipeptidase
0.0047619	Diabrotica virgifera virgifera,Branch: (C) Onchocerca ochengi & volvulus	gain	1268	3-octaprenyl-4-hydroxybenzoate carboxy-lyase partner protein
0.0237087	Brugia malayi,Branch: (B) wMau & Diaphorina citri	gain	1270	Integrase core domain protein
6.68896e-05	Diabrotica virgifera virgifera	gain	1271	hypothetical protein
2.6544e-06	Brugia malayi	gain	1273	hypothetical protein
0.000222965	Brugia malayi	gain	1280	hypothetical protein
0.0047619	Branch: (C) Onchocerca ochengi & volvulus	gain	1281	Modulator of FtsH protease HflK
0.0013986	Branch: (B) wMau & Diaphorina citri	gain	1286	hypothetical protein
6.68896e-05	Diabrotica virgifera virgifera	gain	1293	hypothetical protein
0.0001998	Cimex lectularius	gain	1299	Bifunctional enzyme IspD/IspF
0.0014033	Diabrotica virgifera virgifera	gain	1303	hypothetical protein
0.000114087	Diabrotica virgifera virgifera,Brugia malayi	gain	1308	Tyrosine recombinase XerC
0.0013986	Branch: (B) wMau & Diaphorina citri	gain	1310	30S ribosomal protein S3
0.00699301	Branch: (B) wMau & Diaphorina citri	gain	1314	UDP-N-acetylmuramate--L-alanine ligase
0.0013986	Brugia malayi,Branch: (B) wMau & Diaphorina citri	gain	1316	Endoribonuclease YbeY
0.00879121	Drosophila simulans wAu-like	gain	1319	PD-(D/E)XK nuclease family transposase
0.0013986	Branch: (B) wMau & Diaphorina citri	gain	1320	4-diphosphocytidyl-2-C-methyl-D-erythritol kinase
0.013986	Diaphorina citri	gain	1321	TrbL/VirB6 plasmid conjugal transfer protein
0.0013986	Brugia malayi,Branch: (B) wMau & Diaphorina citri	gain	1324	Outer membrane protein assembly factor BamB precursor
0.0013986	Diaphorina citri	gain	1327	ATP synthase gamma chain
0.0001998	Cimex lectularius	gain	1328	hypothetical protein
0.0285714	Dufourea novaeangliae,Branch: (B) wMau & Diaphorina citri	gain	1329	Isoleucine--tRNA ligase
0.0391304	Drosophila ananassae	gain	1330	hypothetical protein
0.0013986	Diabrotica virgifera virgifera,Cimex lectularius	gain	1340	Carbamoyl-phosphate synthase small chain
0.0013986	Cimex lectularius	gain	1346	Amino-acid carrier protein AlsT
0.0001998	Cimex lectularius	gain	1349	Bifunctional ligase/repressor BirA
0.0047619	Lasioglossum albipes	gain	1350	hypothetical protein
0.0013986	Branch: (B) wMau & Diaphorina citri	gain	1352	Baseplate J-like protein
0.0013986	Brugia malayi,Branch: (B) wMau & Diaphorina citri	gain	1356	1,6-anhydro-N-acetylmuramyl-L-alanine amidase AmpD
0.00699301	Cimex lectularius	gain	1357	Putative metalloprotease YpwA
0.0054137	Drosophila simulans wAu-like	gain	1358	Ankyrin repeat protein
6.68896e-05	Diabrotica virgifera virgifera	gain	1360	hypothetical protein
0.00468227	Branch: (B) wMau & Diaphorina citri	gain	1363	hypothetical protein
0.0047619	Branch: (C) Onchocerca ochengi & volvulus	gain	1364	Acetylglutamate kinase
1.85805e-05	Brugia malayi	gain	1367	hypothetical protein
0.0013986	Cimex lectularius	gain	1371	Outer membrane efflux protein BepC precursor
0.0013986	Cimex lectularius	gain	1375	Ribonuclease D
0.0013986	Branch: (B) wMau & Diaphorina citri	gain	1377	30S ribosomal protein S13
0.0237087	Brugia malayi	gain	1380	Group II intron-encoded protein LtrA
0.0001998	Diabrotica virgifera virgifera,Cimex lectularius	gain	1383	Archaeal ATPase
0.0391304	Brugia malayi,Drosophila ananassae	gain	1386	D-alanine--D-alanine ligase
0.0396825	Brugia malayi	gain	1393	hypothetical protein
6.68896e-05	Diabrotica virgifera virgifera,Brugia malayi	gain	1396	hypothetical protein
6.10501e-05	Brugia malayi	gain	1398	Chaperone protein HscA
0.0013986	Branch: (B) wMau & Diaphorina citri	gain	1399	Ankyrin repeat protein
0.0013986	Branch: (B) wMau & Diaphorina citri	gain	1401	High-affinity zinc uptake system protein ZnuA precursor
0.00234114	Diabrotica virgifera virgifera	gain	1402	hypothetical protein
0.0013986	Branch: (B) wMau & Diaphorina citri	gain	1403	Prophage minor tail protein Z (GPZ)
0.00879121	Drosophila simulans wAu-like	gain	1404	hypothetical protein
0.0013986	Branch: (B) wMau & Diaphorina citri	gain	1407	Coproporphyrinogen-III oxidase, aerobic
0.047619	Lasioglossum albipes	gain	1408	hypothetical protein
0.0013986	Diaphorina citri	gain	1409	hypothetical protein
0.0377074	Onchocerca volvulus	gain	1412	DNA gyrase subunit B
0.00234114	Branch: (B) wMau & Diaphorina citri	gain	1413	Riboflavin synthase
0.0001998	Cimex lectularius	gain	1417	hypothetical protein
2.6544e-06	Brugia malayi	gain	1418	50S ribosomal protein L1
0.0001998	Cimex lectularius	gain	1419	hypothetical protein
0.0047619	Branch: (C) Onchocerca ochengi & volvulus	gain	1420	Ribulose-phosphate 3-epimerase
0.0047619	Branch: (C) Onchocerca ochengi & volvulus	gain	1424	Lon protease
6.68896e-05	Diabrotica virgifera virgifera	gain	1433	Phage-related baseplate assembly protein
0.0285714	Cimex lectularius,Dufourea novaeangliae	gain	1436	Acetyl-/propionyl-coenzyme A carboxylase alpha chain
2.6544e-06	Brugia malayi	gain	1438	DNA polymerase III subunit delta
0.0013986	Brugia malayi,Diaphorina citri	gain	1440	Ankyrin repeats (3 copies)
0.0047619	Branch: (C) Onchocerca ochengi & volvulus	gain	1444	hypothetical protein
6.68896e-05	Diabrotica virgifera virgifera	gain	1446	hypothetical protein
0.0047619	Branch: (C) Onchocerca ochengi & volvulus	gain	1448	Isoleucine--tRNA ligase
0.0047619	Branch: (C) Onchocerca ochengi & volvulus	gain	1452	Phosphatidylglycerophosphatase A
0.0047619	Branch: (C) Onchocerca ochengi & volvulus	gain	1453	tRNA pseudouridine synthase B
0.0047619	Branch: (C) Onchocerca ochengi & volvulus	gain	1454	hypothetical protein
0.047619	Branch: (C) Onchocerca ochengi & volvulus	gain	1457	Dihydroneopterin aldolase
0.0047619	Branch: (C) Onchocerca ochengi & volvulus	gain	1458	Endoribonuclease YbeY
0.0047619	Branch: (C) Onchocerca ochengi & volvulus	gain	1459	hypothetical protein
0.0047619	Branch: (C) Onchocerca ochengi & volvulus	gain	1462	hypothetical protein
0.0047619	Branch: (C) Onchocerca ochengi & volvulus	gain	1463	Ankyrin repeats (3 copies)
6.68896e-05	Diabrotica virgifera virgifera	gain	1465	hypothetical protein
0.0047619	Branch: (C) Onchocerca ochengi & volvulus	gain	1468	hypothetical protein
0.0152201	Brugia malayi,Branch: (B) wMau & Diaphorina citri	gain	1471	hypothetical protein
0.0047619	Branch: (C) Onchocerca ochengi & volvulus	gain	1472	Type IV secretion system protein virB10
0.00699301	Cimex lectularius	gain	1473	Holo-[acyl-carrier-protein] synthase
6.68896e-05	Diabrotica virgifera virgifera,Brugia malayi	gain	1474	DNA replication intiation control protein YabA
0.0047619	Branch: (C) Onchocerca ochengi & volvulus	gain	1476	TrbL/VirB6 plasmid conjugal transfer protein
0.0047619	Branch: (C) Onchocerca ochengi & volvulus	gain	1477	Citrate synthase
0.0047619	Branch: (C) Onchocerca ochengi & volvulus	gain	1478	Elongation factor Ts
0.0047619	Branch: (C) Onchocerca ochengi & volvulus	gain	1479	Single-stranded DNA-binding protein
0.0047619	Branch: (C) Onchocerca ochengi & volvulus	gain	1480	ribonuclease P
0.00879121	Drosophila simulans wAu-like	gain	1481	hypothetical protein
0.0047619	Branch: (C) Onchocerca ochengi & volvulus	gain	1482	ATP synthase subunit b 2
0.0047619	Branch: (C) Onchocerca ochengi & volvulus	gain	1483	Adenylate kinase
0.0047619	Branch: (C) Onchocerca ochengi & volvulus	gain	1484	Zinc import ATP-binding protein ZnuC
0.0047619	Branch: (C) Onchocerca ochengi & volvulus	gain	1485	hypothetical protein
0.0047619	Branch: (C) Onchocerca ochengi & volvulus	gain	1486	hypothetical protein
0.00699301	Cimex lectularius	gain	1489	multidrug efflux system protein MdtL
0.0047619	Branch: (C) Onchocerca ochengi & volvulus	gain	1490	Leucine--tRNA ligase
0.0047619	Branch: (C) Onchocerca ochengi & volvulus	gain	1491	Major surface antigen 4 precursor
0.0047619	Branch: (C) Onchocerca ochengi & volvulus	gain	1492	outer membrane biogenesis protein BamB
0.00274725	Branch: (B) wMau & Diaphorina citri	gain	1493	acetyltransferase
0.0047619	Branch: (C) Onchocerca ochengi & volvulus	gain	1494	Bicyclomycin resistance protein
0.0047619	Branch: (C) Onchocerca ochengi & volvulus	gain	1495	Malonyl CoA-acyl carrier protein transacylase
0.0047619	Branch: (C) Onchocerca ochengi & volvulus	gain	1496	CCA-adding enzyme
0.0047619	Branch: (C) Onchocerca ochengi & volvulus	gain	1497	Dihydrolipoyl dehydrogenase
0.0047619	Branch: (C) Onchocerca ochengi & volvulus	gain	1498	DNA polymerase III subunit delta
0.0047619	Branch: (C) Onchocerca ochengi & volvulus	gain	1500	Ankyrin repeats (3 copies)
0.0047619	Branch: (C) Onchocerca ochengi & volvulus	gain	1501	SURF1 family protein
0.0047619	Branch: (C) Onchocerca ochengi & volvulus	gain	1502	Pyridoxine 5'-phosphate synthase
0.0047619	Branch: (C) Onchocerca ochengi & volvulus	gain	1503	Chromosomal replication initiator protein DnaA
0.047619	Branch: (C) Onchocerca ochengi & volvulus	gain	1504	hypothetical protein
0.0047619	Branch: (C) Onchocerca ochengi & volvulus	gain	1505	hypothetical protein
0.0047619	Branch: (C) Onchocerca ochengi & volvulus	gain	1506	hypothetical protein
0.0047619	Branch: (C) Onchocerca ochengi & volvulus	gain	1507	hypothetical protein
0.00699301	Branch: (B) wMau & Diaphorina citri	gain	1509	UDP-N-acetylglucosamine--N-acetylmuramyl-(pentapeptide) pyrophosphoryl-undecaprenol N-acetylglucosamine transferase
0.0047619	Branch: (C) Onchocerca ochengi & volvulus	gain	1510	hypothetical protein
0.0047619	Branch: (C) Onchocerca ochengi & volvulus	gain	1511	Bacterial DNA-binding protein
0.0001998	Cimex lectularius	gain	1512	Bifunctional protein GlmU
0.0013986	Cimex lectularius	gain	1513	hypothetical protein
0.0013986	Branch: (B) wMau & Diaphorina citri	gain	1516	Inositol-1-monophosphatase
0.047619	Lasioglossum albipes,Branch: (B) wMau & Diaphorina citri	gain	1517	Fructose-1,6-bisphosphatase class 2
0.0047619	Branch: (C) Onchocerca ochengi & volvulus	gain	1519	TrbL/VirB6 plasmid conjugal transfer protein
0.0047619	Branch: (C) Onchocerca ochengi & volvulus	gain	1520	hypothetical protein
0.0047619	Branch: (C) Onchocerca ochengi & volvulus	gain	1521	tRNA modification GTPase MnmE
0.047619	Branch: (C) Onchocerca ochengi & volvulus	gain	1522	Major Facilitator Superfamily protein
0.047619	Branch: (C) Onchocerca ochengi & volvulus	gain	1523	hypothetical protein
0.0047619	Branch: (C) Onchocerca ochengi & volvulus	gain	1524	Hemolysin C
0.0047619	Branch: (C) Onchocerca ochengi & volvulus	gain	1526	Pyridoxine 5'-phosphate synthase
0.0047619	Branch: (C) Onchocerca ochengi & volvulus	gain	1527	Threonylcarbamoyl-AMP synthase
0.047619	Branch: (C) Onchocerca ochengi & volvulus	gain	1528	peptidase PmbA
0.00824176	Branch: (C) Onchocerca ochengi & volvulus	gain	1530	DNA polymerase III subunit tau
0.0047619	Branch: (C) Onchocerca ochengi & volvulus	gain	1531	Triosephosphate isomerase
0.0047619	Branch: (C) Onchocerca ochengi & volvulus	gain	1532	Threonine--tRNA ligase
0.0047619	Branch: (C) Onchocerca ochengi & volvulus	gain	1534	putative glycerol-3-phosphate acyltransferase
0.0047619	Branch: (C) Onchocerca ochengi & volvulus	gain	1535	hypothetical protein
0.0047619	Branch: (C) Onchocerca ochengi & volvulus	gain	1536	RDD family protein
0.0047619	Branch: (C) Onchocerca ochengi & volvulus	gain	1537	hypothetical protein
0.0013986	Branch: (B) wMau & Diaphorina citri	gain	1538	Phage tail protein (Tail_P2_I)
0.047619	Branch: (C) Onchocerca ochengi & volvulus	gain	1540	Holo-[acyl-carrier-protein] synthase
0.00699301	Branch: (B) wMau & Diaphorina citri	gain	1541	Dephospho-CoA kinase
0.0047619	Branch: (C) Onchocerca ochengi & volvulus	gain	1542	hypothetical protein
0.0047619	Branch: (C) Onchocerca ochengi & volvulus	gain	1543	hypothetical protein
0.0047619	Branch: (C) Onchocerca ochengi & volvulus	gain	1544	putative bifunctional glutamate synthase subunit beta/2-polyprenylphenol hydroxylase
0.00824176	Branch: (C) Onchocerca ochengi & volvulus	gain	1545	ATP-dependent helicase/deoxyribonuclease subunit B
0.0047619	Branch: (C) Onchocerca ochengi & volvulus	gain	1547	Coenzyme F420:L-glutamate ligase
0.0047619	Branch: (C) Onchocerca ochengi & volvulus	gain	1548	Outer membrane protein assembly factor BamD precursor
0.0047619	Branch: (C) Onchocerca ochengi & volvulus	gain	1549	hypothetical protein
0.0047619	Branch: (C) Onchocerca ochengi & volvulus	gain	1550	Prolipoprotein diacylglyceryl transferase
0.0047619	Branch: (C) Onchocerca ochengi & volvulus	gain	1553	hypothetical protein
0.0047619	Branch: (C) Onchocerca ochengi & volvulus	gain	1554	hypothetical protein
0.0047619	Branch: (C) Onchocerca ochengi & volvulus	gain	1555	hypothetical protein
0.0001998	Diabrotica virgifera virgifera,Cimex lectularius	gain	1556	hypothetical protein
6.68896e-05	Diabrotica virgifera virgifera	gain	1558	hypothetical protein
0.0047619	Branch: (C) Onchocerca ochengi & volvulus	gain	1560	hypothetical protein
0.00699301	Brugia malayi,Drosophila mauritiana	gain	1562	hypothetical protein
0.0047619	Branch: (C) Onchocerca ochengi & volvulus	gain	1563	Integral membrane protein TerC family protein
0.00824176	Branch: (C) Onchocerca ochengi & volvulus	gain	1564	UDP-N-acetylmuramoylalanine--D-glutamate ligase
0.0047619	Branch: (C) Onchocerca ochengi & volvulus	gain	1567	hypothetical protein
0.0047619	Branch: (C) Onchocerca ochengi & volvulus	gain	1568	hypothetical protein
0.0047619	Branch: (C) Onchocerca ochengi & volvulus	gain	1570	RDD family protein
0.0047619	Branch: (C) Onchocerca ochengi & volvulus	gain	1571	hypothetical protein
0.0047619	Branch: (C) Onchocerca ochengi & volvulus	gain	1572	hypothetical protein
0.0047619	Branch: (C) Onchocerca ochengi & volvulus	gain	1574	hypothetical protein
0.047619	Branch: (C) Onchocerca ochengi & volvulus	gain	1575	Phenylalanine--tRNA ligase beta subunit
0.0013986	Branch: (B) wMau & Diaphorina citri	gain	1578	hypothetical protein
0.00824176	Branch: (C) Onchocerca ochengi & volvulus	gain	1583	Thymidylate kinase
0.0047619	Branch: (C) Onchocerca ochengi & volvulus	gain	1584	hypothetical protein
0.0047619	Branch: (C) Onchocerca ochengi & volvulus	gain	1586	Holliday junction DNA helicase RuvA
0.00699301	Branch: (C) Onchocerca ochengi & volvulus	gain	1588	TPR repeat-containing protein YfgC precursor
0.013986	Branch: (B) wMau & Diaphorina citri	gain	1589	putative monovalent cation/H antiporter subunit F
0.0294118	Branch: (B) wMau & Diaphorina citri	gain	1591	50S ribosomal protein L36
0.0013986	Branch: (B) wMau & Diaphorina citri	gain	1592	Dihydroneopterin aldolase
0.0047619	Branch: (C) Onchocerca ochengi & volvulus	gain	1593	hypothetical protein
0.0047619	Branch: (C) Onchocerca ochengi & volvulus	gain	1594	hypothetical protein
0.0047619	Branch: (C) Onchocerca ochengi & volvulus	gain	1595	Acetyl-/propionyl-coenzyme A carboxylase alpha chain
0.0047619	Branch: (C) Onchocerca ochengi & volvulus	gain	1597	NAD(P)-dependent glycerol-1-phosphate dehydrogenase
0.047619	Branch: (C) Onchocerca ochengi & volvulus	gain	1601	hypothetical protein
0.0013986	Branch: (B) wMau & Diaphorina citri	gain	1602	hypothetical protein
0.0047619	Branch: (C) Onchocerca ochengi & volvulus	gain	1605	hypothetical protein
0.0013986	Branch: (B) wMau & Diaphorina citri	gain	1607	hypothetical protein
0.0047619	Branch: (C) Onchocerca ochengi & volvulus	gain	1608	hypothetical protein
0.0013986	Branch: (B) wMau & Diaphorina citri	gain	1610	hypothetical protein
0.0013986	Branch: (B) wMau & Diaphorina citri	gain	1611	hypothetical protein
0.003663	Drosophila simulans wAu-like,Drosophila mauritiana	gain	1612	hypothetical protein
0.0013986	Branch: (B) wMau & Diaphorina citri	gain	1613	hypothetical protein
0.0013986	Branch: (B) wMau & Diaphorina citri	gain	1614	hypothetical protein
0.0047619	Branch: (C) Onchocerca ochengi & volvulus	gain	1616	hypothetical protein
0.0013986	Branch: (B) wMau & Diaphorina citri	gain	1619	hypothetical protein
0.0178399	Brugia malayi	gain	1620	hypothetical protein
0.0013986	Branch: (B) wMau & Diaphorina citri	gain	1621	hypothetical protein
0.020979	Diaphorina citri	gain	1622	Diaminopimelate epimerase
0.0013986	Branch: (B) wMau & Diaphorina citri	gain	1623	hypothetical protein
0.0013986	Branch: (B) wMau & Diaphorina citri	gain	1625	30S ribosomal protein S1
1.85805e-05	Brugia malayi	gain	1626	translocation protein TolB
0.0013986	Branch: (B) wMau & Diaphorina citri	gain	1630	hypothetical protein
0.0013986	Branch: (B) wMau & Diaphorina citri	gain	1631	Ribosomal RNA small subunit methyltransferase E
0.0013986	Branch: (B) wMau & Diaphorina citri	gain	1632	hypothetical protein
0.0047619	Branch: (C) Onchocerca ochengi & volvulus	gain	1633	Putative NAD(P)H nitroreductase
0.0047619	Branch: (C) Onchocerca ochengi & volvulus	gain	1634	Stringent starvation protein B
0.0013986	Branch: (B) wMau & Diaphorina citri	gain	1636	putative monovalent cation/H antiporter subunit E
0.00824176	Branch: (C) Onchocerca ochengi & volvulus	gain	1638	hypothetical protein
0.0013986	Diaphorina citri	gain	1640	anaerobic benzoate catabolism transcriptional regulator
0.0013986	Branch: (B) wMau & Diaphorina citri	gain	1641	hypothetical protein
0.0013986	Branch: (B) wMau & Diaphorina citri	gain	1642	hypothetical protein
0.0013986	Branch: (B) wMau & Diaphorina citri	gain	1643	hypothetical protein
0.0013986	Branch: (B) wMau & Diaphorina citri	gain	1645	photosystem I assembly protein Ycf3
0.0013986	Branch: (B) wMau & Diaphorina citri	gain	1646	hypothetical protein
0.0013986	Branch: (B) wMau & Diaphorina citri	gain	1647	hypothetical protein
0.0013986	Branch: (B) wMau & Diaphorina citri	gain	1648	hypothetical protein
0.0013986	Branch: (B) wMau & Diaphorina citri	gain	1650	UDP-N-acetylmuramoyl-tripeptide--D-alanyl-D-alanine ligase
0.0013986	Branch: (B) wMau & Diaphorina citri	gain	1652	DNA-directed RNA polymerase subunit omega
0.0013986	Branch: (B) wMau & Diaphorina citri	gain	1655	hypothetical protein
0.0013986	Branch: (B) wMau & Diaphorina citri	gain	1656	hypothetical protein
0.0013986	Branch: (B) wMau & Diaphorina citri	gain	1657	Glutaredoxin-3
0.0013986	Branch: (B) wMau & Diaphorina citri	gain	1658	Acetylglutamate kinase
0.0013986	Branch: (B) wMau & Diaphorina citri	gain	1659	Ribosome-binding factor A
0.00824176	Branch: (C) Onchocerca ochengi & volvulus	gain	1660	hypothetical protein
0.0013986	Branch: (B) wMau & Diaphorina citri	gain	1661	Sensor protein DivL
0.0245098	Onchocerca volvulus	gain	1663	hypothetical protein
0.0013986	Branch: (B) wMau & Diaphorina citri	gain	1665	Ankyrin repeats (3 copies)
0.013986	Branch: (B) wMau & Diaphorina citri	gain	1667	Protease 3 precursor
0.0013986	Branch: (B) wMau & Diaphorina citri	gain	1668	hypothetical protein
0.0013986	Branch: (B) wMau & Diaphorina citri	gain	1669	hypothetical protein
0.0013986	Branch: (B) wMau & Diaphorina citri	gain	1670	hypothetical protein
6.68896e-05	Diabrotica virgifera virgifera	gain	1672	hypothetical protein
0.003663	Drosophila simulans wAu-like	gain	1673	Ankyrin repeats (3 copies)
0.0013986	Branch: (B) wMau & Diaphorina citri	gain	1674	hypothetical protein
0.0013986	Branch: (B) wMau & Diaphorina citri	gain	1676	hypothetical protein
0.0013986	Branch: (B) wMau & Diaphorina citri	gain	1678	hypothetical protein
0.0013986	Branch: (B) wMau & Diaphorina citri	gain	1679	RDD family protein
0.0013986	Branch: (B) wMau & Diaphorina citri	gain	1682	Persistence and stress-resistance toxin PasT
0.0013986	Branch: (B) wMau & Diaphorina citri	gain	1683	50S ribosomal protein L29
0.0013986	Branch: (B) wMau & Diaphorina citri	gain	1684	hypothetical protein
0.0013986	Branch: (B) wMau & Diaphorina citri	gain	1685	Integration host factor subunit beta
0.0013986	Branch: (B) wMau & Diaphorina citri	gain	1686	Type IV secretion system protein virB8
0.00100334	Diabrotica virgifera virgifera	gain	1687	Putative signal peptide peptidase SppA
0.0047619	Branch: (C) Onchocerca ochengi & volvulus	gain	1688	4-hydroxy-tetrahydrodipicolinate synthase
0.0047619	Branch: (C) Onchocerca ochengi & volvulus	gain	1689	FKBP-type peptidyl-prolyl cis-trans isomerase
0.0013986	Branch: (B) wMau & Diaphorina citri	gain	1691	hypothetical protein
0.0013986	Branch: (B) wMau & Diaphorina citri	gain	1694	Arginine/agmatine antiporter
0.0013986	Branch: (B) wMau & Diaphorina citri	gain	1696	hypothetical protein
0.0013986	Branch: (B) wMau & Diaphorina citri	gain	1697	hypothetical protein
0.0013986	Branch: (B) wMau & Diaphorina citri	gain	1698	hypothetical protein
0.0013986	Diaphorina citri	gain	1699	hypothetical protein
0.0047619	Lasioglossum albipes,Branch: (B) wMau & Diaphorina citri	gain	1700	hypothetical protein
0.0013986	Branch: (B) wMau & Diaphorina citri	gain	1701	NADH dehydrogenase
0.0013986	Branch: (B) wMau & Diaphorina citri	gain	1702	hypothetical protein
2.6544e-06	Brugia malayi	gain	1703	Adenylosuccinate synthetase
0.0013986	Branch: (B) wMau & Diaphorina citri	gain	1704	UDP-N-acetylmuramate--L-alanine ligase
0.0013986	Branch: (B) wMau & Diaphorina citri	gain	1705	hypothetical protein
0.0013986	Branch: (B) wMau & Diaphorina citri	gain	1707	UDP-N-acetylmuramoyl-L-alanyl-D-glutamate--2,6-diaminopimelate ligase
0.0013986	Branch: (B) wMau & Diaphorina citri	gain	1708	outer membrane biogenesis protein BamE
0.0013986	Branch: (B) wMau & Diaphorina citri	gain	1709	TrbC/VIRB2 family protein
0.0047619	Branch: (C) Onchocerca ochengi & volvulus	gain	1710	Tyrosine recombinase XerD
0.0047619	Branch: (C) Onchocerca ochengi & volvulus	gain	1712	Disulfide bond formation protein D precursor
0.013986	Branch: (B) wMau & Diaphorina citri	gain	1715	hypothetical protein
0.0013986	Branch: (B) wMau & Diaphorina citri	gain	1716	Cytochrome c-type biogenesis protein CcmH precursor
0.0013986	Branch: (B) wMau & Diaphorina citri	gain	1717	hypothetical protein
0.0013986	Branch: (B) wMau & Diaphorina citri	gain	1718	Phosphate transport system permease protein PstC
0.0047619	Branch: (C) Onchocerca ochengi & volvulus	gain	1721	30S ribosomal protein S17
0.0318443	Branch: (C) Onchocerca ochengi & volvulus	gain	1722	preprotein translocase subunit SecE
0.0013986	Branch: (B) wMau & Diaphorina citri	gain	1724	hypothetical protein
0.047619	Branch: (C) Onchocerca ochengi & volvulus	gain	1727	hypothetical protein
0.0013986	Drosophila mauritiana	gain	1728	Bifunctional protein GlmU
0.0013986	Branch: (B) wMau & Diaphorina citri	gain	1729	Alginate biosynthesis protein AlgA
0.0013986	Branch: (B) wMau & Diaphorina citri	gain	1730	Lipase (class 3)
0.0013986	Branch: (B) wMau & Diaphorina citri	gain	1731	hypothetical protein
0.0013986	Branch: (B) wMau & Diaphorina citri	gain	1732	hypothetical protein
0.0013986	Branch: (B) wMau & Diaphorina citri	gain	1733	hypothetical protein
0.0047619	Branch: (C) Onchocerca ochengi & volvulus	gain	1734	Na( )/H( ) antiporter subunit D
0.0013986	Branch: (B) wMau & Diaphorina citri	gain	1735	Ribose-phosphate pyrophosphokinase
0.0013986	Branch: (B) wMau & Diaphorina citri	gain	1736	hypothetical protein
0.000732601	Diabrotica virgifera virgifera,Drosophila simulans wAu-like	gain	1737	hypothetical protein
0.0013986	Branch: (B) wMau & Diaphorina citri	gain	1738	hypothetical protein
0.013986	Branch: (B) wMau & Diaphorina citri	gain	1740	Ankyrin repeats (3 copies)
0.0013986	Branch: (B) wMau & Diaphorina citri	gain	1741	hypothetical protein
0.0013986	Branch: (B) wMau & Diaphorina citri	gain	1742	hypothetical protein
0.0186874	Brugia malayi	gain	1743	NAD-specific glutamate dehydrogenase
0.0013986	Branch: (B) wMau & Diaphorina citri	gain	1747	hypothetical protein
0.0013986	Branch: (B) wMau & Diaphorina citri	gain	1748	hypothetical protein
0.0192308	Branch: (C) Onchocerca ochengi & volvulus	gain	1749	Methionine--tRNA ligase
0.0013986	Branch: (B) wMau & Diaphorina citri	gain	1750	Conjugal transfer protein TraG
0.0013986	Branch: (B) wMau & Diaphorina citri	gain	1751	Quaternary ammonium compound-resistance protein SugE
0.0047619	Branch: (C) Onchocerca ochengi & volvulus	gain	1754	Outer membrane protein (OmpH-like)
0.0047619	Branch: (C) Onchocerca ochengi & volvulus	gain	1755	Heme exporter protein B
0.0013986	Branch: (B) wMau & Diaphorina citri	gain	1756	hypothetical protein
0.0047619	Branch: (C) Onchocerca ochengi & volvulus	gain	1757	Dihydrofolate reductase
0.0047619	Branch: (C) Onchocerca ochengi & volvulus	gain	1758	hypothetical protein
0.0013986	Branch: (B) wMau & Diaphorina citri	gain	1759	hypothetical protein
0.0013986	Branch: (B) wMau & Diaphorina citri	gain	1760	hypothetical protein
0.0047619	Branch: (C) Onchocerca ochengi & volvulus	gain	1762	ATP synthase epsilon chain
0.0013986	Branch: (B) wMau & Diaphorina citri	gain	1764	hypothetical protein
0.0013986	Branch: (B) wMau & Diaphorina citri	gain	1765	Endoglucanase C307 precursor
0.0013986	Branch: (B) wMau & Diaphorina citri	gain	1766	hypothetical protein
0.0013986	Branch: (B) wMau & Diaphorina citri	gain	1767	hypothetical protein
0.0013986	Branch: (B) wMau & Diaphorina citri	gain	1768	p-hydroxybenzoic acid efflux pump subunit AaeA
0.0047619	Branch: (C) Onchocerca ochengi & volvulus	gain	1770	Alanine--tRNA ligase
0.0013986	Branch: (B) wMau & Diaphorina citri	gain	1771	hypothetical protein
0.0001998	Cimex lectularius	gain	1772	hypothetical protein
0.0013986	Branch: (B) wMau & Diaphorina citri	gain	1773	hypothetical protein
0.047619	Branch: (C) Onchocerca ochengi & volvulus	gain	1774	Formamidopyrimidine-DNA glycosylase
0.0013986	Branch: (B) wMau & Diaphorina citri	gain	1775	ClpXP protease specificity-enhancing factor
0.0013986	Branch: (B) wMau & Diaphorina citri	gain	1776	Dihydrofolate reductase
0.0013986	Branch: (B) wMau & Diaphorina citri	gain	1777	Piwi/Argonaute/Zwille siRNA-binding domain protein
0.0013986	Branch: (B) wMau & Diaphorina citri	gain	1779	DNA mismatch repair protein MutL
0.0013986	Branch: (B) wMau & Diaphorina citri	gain	1780	D-alanyl-D-alanine carboxypeptidase DacF precursor
0.0013986	Branch: (B) wMau & Diaphorina citri	gain	1783	hypothetical protein
0.0013986	Branch: (B) wMau & Diaphorina citri	gain	1784	hypothetical protein
0.0013986	Branch: (B) wMau & Diaphorina citri	gain	1785	30S ribosomal protein S10
6.68896e-05	Diabrotica virgifera virgifera	gain	1787	Exopolysaccharide synthesis, ExoD
0.0013986	Branch: (B) wMau & Diaphorina citri	gain	1789	hypothetical protein
0.0013986	Branch: (B) wMau & Diaphorina citri	gain	1790	PQ loop repeat protein
0.013986	Branch: (B) wMau & Diaphorina citri	gain	1792	hypothetical protein
0.00699301	Brugia malayi,Diaphorina citri	gain	1793	3-methyladenine DNA glycosylase
0.0013986	Branch: (B) wMau & Diaphorina citri	gain	1794	Thermostable carboxypeptidase 1
0.0318443	Onchocerca volvulus	gain	1795	hypothetical protein
0.00490196	Onchocerca volvulus	gain	1799	hypothetical protein
0.0047619	Branch: (C) Onchocerca ochengi & volvulus	gain	1802	hypothetical protein
0.047619	Dufourea novaeangliae	gain	1803	Putative signal peptide peptidase SppA
0.0285714	Diabrotica virgifera virgifera,Cimex lectularius,Dufourea novaeangliae	gain	1806	hypothetical protein
0.0013986	Branch: (B) wMau & Diaphorina citri	gain	1807	Ankyrin repeats (3 copies)
0.0013986	Branch: (B) wMau & Diaphorina citri	gain	1808	hypothetical protein
0.047619	Branch: (C) Onchocerca ochengi & volvulus	gain	1809	hypothetical protein
0.0013986	Branch: (B) wMau & Diaphorina citri	gain	1810	ATP synthase epsilon chain
0.0013986	Branch: (B) wMau & Diaphorina citri	gain	1811	hypothetical protein
0.0013986	Branch: (B) wMau & Diaphorina citri	gain	1812	DNA-binding protein HU
0.0001998	Diabrotica virgifera virgifera,Cimex lectularius	gain	1814	Phage late control gene D protein (GPD)
0.0047619	Branch: (C) Onchocerca ochengi & volvulus	gain	1816	preprotein translocase subunit SecG
0.0013986	Branch: (B) wMau & Diaphorina citri	gain	1817	hypothetical protein
0.0013986	Branch: (B) wMau & Diaphorina citri	gain	1818	hypothetical protein
0.0013986	Branch: (B) wMau & Diaphorina citri	gain	1819	hypothetical protein
0.0047619	Branch: (C) Onchocerca ochengi & volvulus	gain	1820	Glutaredoxin-3
0.0013986	Diabrotica virgifera virgifera,Cimex lectularius	gain	1823	RDD family protein
0.020979	Diaphorina citri	gain	1826	hypothetical protein
0.0001998	Diabrotica virgifera virgifera,Cimex lectularius	gain	1827	hypothetical protein
0.0013986	Branch: (B) wMau & Diaphorina citri	gain	1828	Phage gp6-like head-tail connector protein
0.0013986	Branch: (B) wMau & Diaphorina citri	gain	1831	hypothetical protein
0.000732601	Drosophila simulans wAu-like	gain	1833	DNA mismatch repair protein MutL
0.0047619	Branch: (C) Onchocerca ochengi & volvulus	gain	1835	6,7-dimethyl-8-ribityllumazine synthase
0.0013986	Diaphorina citri	gain	1836	hypothetical protein
0.0013986	Branch: (B) wMau & Diaphorina citri	gain	1837	Ankyrin repeat protein
0.00130515	Cimex lectularius	gain	1839	Cytosol aminopeptidase
0.0013986	Branch: (B) wMau & Diaphorina citri	gain	1840	Cell division protein FtsQ
0.0013986	Diaphorina citri	gain	1841	hypothetical protein
0.0013986	Branch: (B) wMau & Diaphorina citri	gain	1842	hypothetical protein
0.0013986	Branch: (B) wMau & Diaphorina citri	gain	1843	hypothetical protein
0.0013986	Branch: (B) wMau & Diaphorina citri	gain	1844	ComEC family competence protein
0.0013986	Branch: (B) wMau & Diaphorina citri	gain	1846	hypothetical protein
0.00824176	Branch: (C) Onchocerca ochengi & volvulus	gain	1848	DNA ligase
0.00122631	Brugia malayi	gain	1849	NifU-like protein
2.6544e-06	Brugia malayi	gain	1850	DNA polymerase III subunit tau
2.6544e-06	Brugia malayi	gain	1851	hypothetical protein
0.0013986	Branch: (B) wMau & Diaphorina citri	gain	1852	TrbL/VirB6 plasmid conjugal transfer protein
0.0294118	Branch: (B) wMau & Diaphorina citri	gain	1853	Major Facilitator Superfamily protein
6.68896e-05	Diabrotica virgifera virgifera	gain	1857	hypothetical protein
0.00070028	Onchocerca volvulus	gain	1859	hypothetical protein
0.0013986	Branch: (B) wMau & Diaphorina citri	gain	1860	hypothetical protein
0.0047619	Branch: (C) Onchocerca ochengi & volvulus	gain	1862	Lipoprotein signal peptidase
0.0047619	Branch: (C) Onchocerca ochengi & volvulus	gain	1863	hypothetical protein
0.0001998	Diabrotica virgifera virgifera,Cimex lectularius	gain	1878	50S ribosomal protein L18
0.00824176	Branch: (C) Onchocerca ochengi & volvulus	gain	1893	hypothetical protein
0.0047619	Branch: (C) Onchocerca ochengi & volvulus	gain	1894	hypothetical protein
0.0013986	Branch: (B) wMau & Diaphorina citri	gain	1913	hypothetical protein
0.0013986	Branch: (B) wMau & Diaphorina citri	gain	1914	Na /H antiporter family protein
0.0013986	Diaphorina citri	gain	1915	Leucine Rich repeats (2 copies)
0.0047619	Branch: (C) Onchocerca ochengi & volvulus	gain	1916	DNA primase
2.6544e-06	Brugia malayi	gain	1917	hypothetical protein
0.0013986	Branch: (B) wMau & Diaphorina citri	gain	1918	Thiaminase-2
0.0047619	Branch: (C) Onchocerca ochengi & volvulus	gain	1919	UDP-N-acetylmuramate--L-alanine ligase
2.6544e-06	Brugia malayi	gain	1920	TrbL/VirB6 plasmid conjugal transfer protein
0.0013986	Branch: (B) wMau & Diaphorina citri	gain	1921	hypothetical protein
2.6544e-06	Brugia malayi	gain	1922	Protease 3 precursor
0.0013986	Branch: (B) wMau & Diaphorina citri	gain	1923	hypothetical protein
0.0013986	Branch: (B) wMau & Diaphorina citri	gain	1924	hypothetical protein
2.6544e-06	Brugia malayi	gain	1925	Farnesyl diphosphate synthase
0.00824176	Branch: (C) Onchocerca ochengi & volvulus	gain	1927	DNA mismatch repair protein MutL
0.0013986	Branch: (B) wMau & Diaphorina citri	gain	1928	hypothetical protein
0.0047619	Branch: (C) Onchocerca ochengi & volvulus	gain	1929	Tryptophan--tRNA ligase
0.0013986	Branch: (B) wMau & Diaphorina citri	gain	1931	hypothetical protein
0.0047619	Branch: (C) Onchocerca ochengi & volvulus	gain	1935	DEAD-box ATP-dependent RNA helicase CshA
0.0013986	Branch: (B) wMau & Diaphorina citri	gain	1937	hypothetical protein
2.6544e-06	Brugia malayi	gain	1940	putative GTP-binding protein EngB
2.6544e-06	Brugia malayi	gain	1941	hypothetical protein
0.0047619	Branch: (C) Onchocerca ochengi & volvulus	gain	1942	Surface antigen
0.0001998	Diabrotica virgifera virgifera,Cimex lectularius	gain	1944	Ankyrin repeats (3 copies)
2.6544e-06	Brugia malayi	gain	1945	tRNA pseudouridine synthase B
2.6544e-06	Brugia malayi	gain	1953	Diaminopimelate epimerase
2.6544e-06	Brugia malayi	gain	1954	hypothetical protein
2.6544e-06	Brugia malayi	gain	1955	hypothetical protein
0.00699301	Diabrotica virgifera virgifera,Cimex lectularius	gain	1957	hypothetical protein
0.0013986	Branch: (B) wMau & Diaphorina citri	gain	1958	Phosphocholine transferase AnkX
0.0047619	Branch: (C) Onchocerca ochengi & volvulus	gain	1959	hypothetical protein
0.00904977	Branch: (B) wMau & Diaphorina citri	gain	1968	Dihydrolipoyllysine-residue acetyltransferase component of pyruvate dehydrogenase complex
0.0192308	Branch: (C) Onchocerca ochengi & volvulus	gain	1969	50S ribosomal protein L29
2.6544e-06	Brugia malayi	gain	1970	hypothetical protein
0.0047619	Branch: (C) Onchocerca ochengi & volvulus	gain	1971	hypothetical protein
0.0047619	Branch: (C) Onchocerca ochengi & volvulus	gain	1972	adenosylmethionine--8-amino-7-oxononanoate transaminase
0.0013986	Branch: (B) wMau & Diaphorina citri	gain	1975	Phosphocholine transferase AnkX
0.0013986	Branch: (B) wMau & Diaphorina citri	gain	1976	Riboflavin biosynthesis protein RibD
0.0013986	Branch: (B) wMau & Diaphorina citri	gain	1977	hypothetical protein
0.0013986	Branch: (B) wMau & Diaphorina citri	gain	1979	Chaperone protein DnaJ
0.0013986	Branch: (B) wMau & Diaphorina citri	gain	1980	Ankyrin repeat protein
0.0013986	Branch: (B) wMau & Diaphorina citri	gain	1982	hypothetical protein
0.0013986	Branch: (B) wMau & Diaphorina citri	gain	1983	peptidylprolyl isomerase
2.6544e-06	Brugia malayi	gain	1984	hypothetical protein
2.6544e-06	Brugia malayi	gain	1985	TrbL/VirB6 plasmid conjugal transfer protein
0.0013986	Diaphorina citri	gain	1986	hypothetical protein
0.020979	Diaphorina citri	gain	1987	hypothetical protein
0.0013986	Branch: (B) wMau & Diaphorina citri	gain	1991	Phosphocholine transferase AnkX
0.0047619	Branch: (C) Onchocerca ochengi & volvulus	gain	1992	3-oxoacyl-[acyl-carrier-protein] synthase 3
6.68896e-05	Diabrotica virgifera virgifera	gain	1995	hypothetical protein
0.0013986	Branch: (B) wMau & Diaphorina citri	gain	1996	FKBP-type peptidyl-prolyl cis-trans isomerase
2.6544e-06	Brugia malayi	gain	1997	ATP synthase gamma chain
2.6544e-06	Brugia malayi	gain	1998	hypothetical protein
2.6544e-06	Brugia malayi	gain	2000	hypothetical protein
0.0047619	Branch: (C) Onchocerca ochengi & volvulus	gain	2004	hypothetical protein
2.6544e-06	Brugia malayi	gain	2006	Lipoprotein-releasing system ATP-binding protein LolD
6.68896e-05	Diabrotica virgifera virgifera	gain	2007	Transposase DDE domain protein
2.6544e-06	Brugia malayi	gain	2009	hypothetical protein
0.020979	Diaphorina citri	gain	2012	hypothetical protein
0.0047619	Branch: (C) Onchocerca ochengi & volvulus	gain	2013	DNA-directed RNA polymerase subunit omega
0.0047619	Branch: (C) Onchocerca ochengi & volvulus	gain	2014	Riboflavin biosynthesis protein RibF
0.0013986	Branch: (B) wMau & Diaphorina citri	gain	2015	hypothetical protein
0.00904977	Branch: (B) wMau & Diaphorina citri	gain	2016	hypothetical protein
0.0013986	Branch: (B) wMau & Diaphorina citri	gain	2017	hypothetical protein
0.00400445	Diabrotica virgifera virgifera	gain	2018	Transposase for transposon Tn5
0.0013986	Diaphorina citri	gain	2019	ATP-dependent helicase/deoxyribonuclease subunit B
0.00904977	Branch: (B) wMau & Diaphorina citri	gain	2020	Leucine--tRNA ligase
2.6544e-06	Brugia malayi	gain	2021	hypothetical protein
2.6544e-06	Brugia malayi	gain	2022	hypothetical protein
2.6544e-06	Brugia malayi	gain	2023	hypothetical protein
6.68896e-05	Diabrotica virgifera virgifera	gain	2024	hypothetical protein
0.047619	Branch: (C) Onchocerca ochengi & volvulus	gain	2025	Peptidyl-prolyl cis-trans isomerase D
2.6544e-06	Brugia malayi	gain	2026	UDP-N-acetylmuramate--L-alanine ligase
0.013986	Branch: (B) wMau & Diaphorina citri	gain	2027	hypothetical protein
0.0001998	Cimex lectularius	gain	2028	Putative multidrug export ATP-binding/permease protein
0.0013986	Branch: (B) wMau & Diaphorina citri	gain	2029	Phosphocholine transferase AnkX
0.0047619	Branch: (C) Onchocerca ochengi & volvulus	gain	2031	Chaperone SurA
0.00904977	Branch: (B) wMau & Diaphorina citri	gain	2033	hypothetical protein
0.0192308	Branch: (C) Onchocerca ochengi & volvulus	gain	2034	50S ribosomal protein L15
0.0047619	Branch: (C) Onchocerca ochengi & volvulus	gain	2035	Ribonuclease HII
1.85805e-05	Brugia malayi	gain	2036	hypothetical protein
2.6544e-06	Brugia malayi	gain	2037	hypothetical protein
2.6544e-06	Brugia malayi	gain	2038	Glycine--tRNA ligase beta subunit
0.0047619	Branch: (C) Onchocerca ochengi & volvulus	gain	2039	hypothetical protein
0.00824176	Branch: (C) Onchocerca ochengi & volvulus	gain	2040	putative disulfide oxidoreductase
2.6544e-06	Brugia malayi	gain	2041	Serine--tRNA ligase
2.6544e-06	Brugia malayi	gain	2042	Transcription elongation factor GreA
0.047619	Branch: (C) Onchocerca ochengi & volvulus	gain	2043	phosphatidylserine decarboxylase
2.6544e-06	Brugia malayi	gain	2044	Ribose-phosphate pyrophosphokinase
2.6544e-06	Brugia malayi	gain	2045	hypothetical protein
2.6544e-06	Brugia malayi	gain	2046	hypothetical protein
2.6544e-06	Brugia malayi	gain	2047	Major surface antigen 4 precursor
0.0047619	Branch: (C) Onchocerca ochengi & volvulus	gain	2048	hypothetical protein
2.6544e-06	Brugia malayi	gain	2049	hypothetical protein
2.6544e-06	Brugia malayi	gain	2050	Ribonuclease HII
0.0047619	Branch: (C) Onchocerca ochengi & volvulus	gain	2051	Succinate dehydrogenase/Fumarate reductase transmembrane subunit
2.6544e-06	Brugia malayi	gain	2052	hypothetical protein
0.0047619	Branch: (C) Onchocerca ochengi & volvulus	gain	2053	Trigger factor
2.6544e-06	Brugia malayi	gain	2056	hypothetical protein
0.0047619	Branch: (C) Onchocerca ochengi & volvulus	gain	2057	hypothetical protein
0.0047619	Branch: (C) Onchocerca ochengi & volvulus	gain	2058	hypothetical protein
0.0047619	Branch: (C) Onchocerca ochengi & volvulus	gain	2059	hypothetical protein
0.0047619	Branch: (C) Onchocerca ochengi & volvulus	gain	2063	NADH dehydrogenase
0.0013986	Diaphorina citri	gain	2065	hypothetical protein
0.0013986	Branch: (B) wMau & Diaphorina citri	gain	2066	Ankyrin repeats (3 copies)
2.6544e-06	Brugia malayi	gain	2067	hypothetical protein
0.00824176	Branch: (C) Onchocerca ochengi & volvulus	gain	2068	UDP-N-acetylmuramoyl-tripeptide--D-alanyl-D-alanine ligase
0.0013986	Branch: (B) wMau & Diaphorina citri	gain	2069	Chromosome partition protein Smc
0.0377074	Onchocerca volvulus	gain	2072	50S ribosomal protein L18
2.6544e-06	Brugia malayi	gain	2073	hypothetical protein
2.6544e-06	Brugia malayi	gain	2074	hypothetical protein
6.68896e-05	Diabrotica virgifera virgifera	gain	2075	Phage P2 GpU
6.68896e-05	Diabrotica virgifera virgifera	gain	2076	Transposase DDE domain protein
2.6544e-06	Brugia malayi	gain	2077	Arginine/agmatine antiporter
2.6544e-06	Brugia malayi	gain	2078	putative assembly protein
0.0128205	Onchocerca volvulus	gain	2079	hypothetical protein
2.6544e-06	Brugia malayi	gain	2080	Na( )/H( ) antiporter subunit D
2.6544e-06	Brugia malayi	gain	2081	Outer membrane protein assembly factor BamA precursor
2.6544e-06	Brugia malayi	gain	2082	Bicyclomycin resistance protein
2.6544e-06	Brugia malayi	gain	2083	Phosphocholine transferase AnkX
0.0192308	Branch: (C) Onchocerca ochengi & volvulus	gain	2084	DNA polymerase III subunit beta
2.6544e-06	Brugia malayi	gain	2085	hypothetical protein
2.6544e-06	Brugia malayi	gain	2086	hypothetical protein
2.6544e-06	Brugia malayi	gain	2087	hypothetical protein
2.6544e-06	Brugia malayi	gain	2088	hypothetical protein
2.6544e-06	Brugia malayi	gain	2089	Surface antigen
2.6544e-06	Brugia malayi	gain	2090	putative peptidoglycan biosynthesis protein MurJ
2.6544e-06	Brugia malayi	gain	2091	recombinase A
2.6544e-06	Brugia malayi	gain	2092	Proline/betaine transporter
2.6544e-06	Brugia malayi	gain	2094	GTP cyclohydrolase-2
2.6544e-06	Brugia malayi	gain	2095	hypothetical protein
2.6544e-06	Brugia malayi	gain	2096	hypothetical protein
0.0047619	Branch: (C) Onchocerca ochengi & volvulus	gain	2097	putative periplasmic serine endoprotease DegP-like precursor
2.6544e-06	Brugia malayi	gain	2098	hypothetical protein
0.0047619	Branch: (C) Onchocerca ochengi & volvulus	gain	2100	5-formyltetrahydrofolate cyclo-ligase family protein
0.000334448	Diabrotica virgifera virgifera	gain	2101	Integration host factor subunit beta
0.0047619	Branch: (C) Onchocerca ochengi & volvulus	gain	2102	RlpA-like protein precursor
0.0192308	Branch: (C) Onchocerca ochengi & volvulus	gain	2103	Peptidyl-tRNA hydrolase
2.6544e-06	Brugia malayi	gain	2104	hypothetical protein
2.6544e-06	Brugia malayi	gain	2105	30S ribosomal protein S6
2.6544e-06	Brugia malayi	gain	2106	hypothetical protein
2.6544e-06	Brugia malayi	gain	2109	bifunctional folylpolyglutamate synthase/ dihydrofolate synthase
2.6544e-06	Brugia malayi	gain	2110	hypothetical protein
2.6544e-06	Brugia malayi	gain	2112	hypothetical protein
0.0047619	Branch: (C) Onchocerca ochengi & volvulus	gain	2118	hypothetical protein
0.00824176	Branch: (C) Onchocerca ochengi & volvulus	gain	2120	Hydrogenase-4 component B
0.0013986	Diaphorina citri	gain	2121	hypothetical protein
2.6544e-06	Brugia malayi	gain	2123	hypothetical protein
0.0047619	Branch: (C) Onchocerca ochengi & volvulus	gain	2124	VirB8 protein
2.6544e-06	Brugia malayi	gain	2125	hypothetical protein
2.6544e-06	Brugia malayi	gain	2126	hypothetical protein
0.0377074	Onchocerca ochengi	gain	2128	hypothetical protein
0.0047619	Branch: (C) Onchocerca ochengi & volvulus	gain	2129	hypothetical protein
0.0047619	Branch: (C) Onchocerca ochengi & volvulus	gain	2130	Secreted effector protein pipB2
1.85805e-05	Brugia malayi	gain	2133	Threonylcarbamoyl-AMP synthase
2.6544e-06	Brugia malayi	gain	2134	TrbL/VirB6 plasmid conjugal transfer protein
2.6544e-06	Brugia malayi	gain	2136	ATP-dependent Clp protease ATP-binding subunit ClpA
2.6544e-06	Brugia malayi	gain	2137	Lipoprotein-releasing system transmembrane protein LolE
2.6544e-06	Brugia malayi	gain	2138	High-affinity zinc uptake system protein ZnuA precursor
2.6544e-06	Brugia malayi	gain	2139	hypothetical protein
2.6544e-06	Brugia malayi	gain	2140	hypothetical protein
0.0047619	Branch: (C) Onchocerca ochengi & volvulus	gain	2143	UDP-N-acetylglucosamine--N-acetylmuramyl-(pentapeptide) pyrophosphoryl-undecaprenol N-acetylglucosamine transferase
2.6544e-06	Brugia malayi	gain	2144	Magnesium transporter MgtE
0.00904977	Branch: (B) wMau & Diaphorina citri	gain	2145	hypothetical protein
0.00824176	Branch: (C) Onchocerca ochengi & volvulus	gain	2146	N5-carboxyaminoimidazole ribonucleotide mutase
2.6544e-06	Brugia malayi	gain	2147	NADH-quinone oxidoreductase subunit N
2.6544e-06	Brugia malayi	gain	2149	hypothetical protein
2.6544e-06	Brugia malayi	gain	2150	hypothetical protein
7.43218e-05	Brugia malayi	gain	2151	50S ribosomal protein L9
0.047619	Branch: (C) Onchocerca ochengi & volvulus	gain	2153	hypothetical protein
0.0047619	Branch: (C) Onchocerca ochengi & volvulus	gain	2154	Gamma-glutamylputrescine synthetase PuuA
0.0013986	Branch: (B) wMau & Diaphorina citri	gain	2155	EVE domain protein
2.6544e-06	Brugia malayi	gain	2156	ATP synthase subunit delta
2.6544e-06	Brugia malayi	gain	2157	Lipid II flippase FtsW
2.6544e-06	Brugia malayi	gain	2158	ATP synthase epsilon chain
2.6544e-06	Brugia malayi	gain	2159	hypothetical protein
2.6544e-06	Brugia malayi	gain	2160	hypothetical protein
2.6544e-06	Brugia malayi	gain	2161	hypothetical protein
0.0047619	Branch: (C) Onchocerca ochengi & volvulus	gain	2164	Major surface antigen 4 precursor
2.6544e-06	Brugia malayi	gain	2165	hypothetical protein
0.0001998	Cimex lectularius	gain	2166	hypothetical protein
2.6544e-06	Brugia malayi	gain	2167	Outer membrane protein (OmpH-like)
6.68896e-05	Diabrotica virgifera virgifera	gain	2168	hypothetical protein
0.000732601	Drosophila simulans wAu-like	gain	2169	hypothetical protein
2.6544e-06	Brugia malayi	gain	2171	hypothetical protein
2.6544e-06	Brugia malayi	gain	2172	hypothetical protein
2.6544e-06	Brugia malayi	gain	2173	hypothetical protein
2.6544e-06	Brugia malayi	gain	2175	BolA-like protein
0.00824176	Branch: (C) Onchocerca ochengi & volvulus	gain	2176	hypothetical protein
0.00824176	Branch: (C) Onchocerca ochengi & volvulus	gain	2177	Farnesyl diphosphate synthase
0.0047619	Branch: (C) Onchocerca ochengi & volvulus	gain	2178	hypothetical protein
0.0013986	Diaphorina citri	gain	2179	anaerobic benzoate catabolism transcriptional regulator
0.0013986	Diaphorina citri	gain	2180	hypothetical protein
0.0192308	Branch: (C) Onchocerca ochengi & volvulus	gain	2181	hypothetical protein
0.0013986	Diaphorina citri	gain	2183	hypothetical protein
0.0192308	Branch: (C) Onchocerca ochengi & volvulus	gain	2184	Valine--tRNA ligase
0.00234114	Diabrotica virgifera virgifera	gain	2185	Patatin-like phospholipase
2.6544e-06	Brugia malayi	gain	2186	hypothetical protein
2.6544e-06	Brugia malayi	gain	2187	hypothetical protein
2.6544e-06	Brugia malayi	gain	2188	hypothetical protein
0.00824176	Branch: (C) Onchocerca ochengi & volvulus	gain	2189	hypothetical protein
0.0192308	Branch: (C) Onchocerca ochengi & volvulus	gain	2190	hypothetical protein
2.6544e-06	Brugia malayi	gain	2191	Phosphate-binding protein PstS precursor
0.0047619	Lasioglossum albipes,Drosophila mauritiana	gain	2192	hypothetical protein
2.6544e-06	Brugia malayi	gain	2193	Leucine--tRNA ligase
2.6544e-06	Brugia malayi	gain	2194	hypothetical protein
2.6544e-06	Brugia malayi	gain	2195	AI-2 transport protein TqsA
0.00699301	Diaphorina citri	gain	2197	hypothetical protein
2.6544e-06	Brugia malayi	gain	2198	Riboflavin biosynthesis protein RibF
0.000334448	Diabrotica virgifera virgifera	gain	2199	Putative signal peptide peptidase SppA
2.6544e-06	Brugia malayi	gain	2200	PD-(D/E)XK nuclease family transposase
2.6544e-06	Brugia malayi	gain	2201	putative 5-formyltetrahydrofolate cyclo-ligase
0.00824176	Branch: (C) Onchocerca ochengi & volvulus	gain	2203	Cell division protein FtsQ
0.00824176	Branch: (C) Onchocerca ochengi & volvulus	gain	2204	hypothetical protein
0.00824176	Branch: (C) Onchocerca ochengi & volvulus	gain	2205	hypothetical protein
2.6544e-06	Brugia malayi	gain	2206	4-hydroxy-tetrahydrodipicolinate synthase
0.0013986	Branch: (B) wMau & Diaphorina citri	gain	2207	Ankyrin repeat protein
0.0013986	Branch: (B) wMau & Diaphorina citri	gain	2208	Terminase-like family protein
2.6544e-06	Brugia malayi	gain	2209	hypothetical protein
2.6544e-06	Brugia malayi	gain	2210	hypothetical protein
2.6544e-06	Brugia malayi	gain	2211	hypothetical protein
2.6544e-06	Brugia malayi	gain	2212	hypothetical protein
2.6544e-06	Brugia malayi	gain	2213	RNA polymerase sigma factor RpoD
6.68896e-05	Diabrotica virgifera virgifera	gain	2215	hypothetical protein
0.0047619	Branch: (C) Onchocerca ochengi & volvulus	gain	2216	Dihydrolipoyllysine-residue acetyltransferase component of pyruvate dehydrogenase complex
2.6544e-06	Brugia malayi	gain	2217	hypothetical protein
2.6544e-06	Brugia malayi	gain	2218	hypothetical protein
2.6544e-06	Brugia malayi	gain	2219	DNA repair protein RadA
2.6544e-06	Brugia malayi	gain	2220	Surface antigen
2.6544e-06	Brugia malayi	gain	2221	hypothetical protein
2.6544e-06	Brugia malayi	gain	2222	hypothetical protein
2.6544e-06	Brugia malayi	gain	2223	hypothetical protein
0.0047619	Branch: (C) Onchocerca ochengi & volvulus	gain	2225	hypothetical protein
2.6544e-06	Brugia malayi	gain	2226	hypothetical protein
2.6544e-06	Brugia malayi	gain	2227	hypothetical protein
2.6544e-06	Brugia malayi	gain	2228	Phosphocholine transferase AnkX
2.6544e-06	Brugia malayi	gain	2229	hypothetical protein
2.6544e-06	Brugia malayi	gain	2230	hypothetical protein
2.6544e-06	Brugia malayi	gain	2231	30S ribosomal protein S10
2.6544e-06	Brugia malayi	gain	2232	hypothetical protein
0.0047619	Branch: (C) Onchocerca ochengi & volvulus	gain	2235	hypothetical protein
2.6544e-06	Brugia malayi	gain	2236	hypothetical protein
2.6544e-06	Brugia malayi	gain	2237	hypothetical protein
2.6544e-06	Brugia malayi	gain	2238	hypothetical protein
2.6544e-06	Brugia malayi	gain	2239	Chaperone SurA
0.0285714	Dufourea novaeangliae	gain	2242	hypothetical protein
0.000732601	Drosophila simulans wAu-like	gain	2244	hypothetical protein
0.00699301	Diaphorina citri	gain	2245	chromosome segregation protein
0.0013986	Branch: (B) wMau & Diaphorina citri	gain	2246	hypothetical protein
0.0285714	Dufourea novaeangliae	gain	2247	hypothetical protein
6.68896e-05	Diabrotica virgifera virgifera	gain	2248	hypothetical protein
0.0192308	Branch: (C) Onchocerca ochengi & volvulus	gain	2249	ATP-dependent Clp protease ATP-binding subunit ClpA
0.0013986	Branch: (B) wMau & Diaphorina citri	gain	2250	Lipid A 3-O-deacylase (PagL)
2.6544e-06	Brugia malayi	gain	2253	hypothetical protein
2.6544e-06	Brugia malayi	gain	2254	hypothetical protein
0.0013986	Diaphorina citri	gain	2255	hypothetical protein
0.00824176	Branch: (C) Onchocerca ochengi & volvulus	gain	2256	Uroporphyrinogen decarboxylase
0.0013986	Drosophila mauritiana	gain	2257	Hemolysin C
2.6544e-06	Brugia malayi	gain	2259	hypothetical protein
2.6544e-06	Brugia malayi	gain	2261	hypothetical protein
0.0013986	Branch: (B) wMau & Diaphorina citri	gain	2262	hypothetical protein
2.6544e-06	Brugia malayi	gain	2263	outer membrane biogenesis protein BamE
6.68896e-05	Diabrotica virgifera virgifera	gain	2264	hypothetical protein
2.6544e-06	Brugia malayi	gain	2265	Peptidyl-prolyl cis-trans isomerase D
2.6544e-06	Brugia malayi	gain	2266	PD-(D/E)XK nuclease family transposase
2.6544e-06	Brugia malayi	gain	2267	Carbamoyl-phosphate synthase small chain
2.6544e-06	Brugia malayi	gain	2268	ATP synthase subunit b'
2.6544e-06	Brugia malayi	gain	2269	hypothetical protein
2.6544e-06	Brugia malayi	gain	2270	Archaeal ATPase
2.6544e-06	Brugia malayi	gain	2271	hypothetical protein
2.6544e-06	Brugia malayi	gain	2272	hypothetical protein
2.6544e-06	Brugia malayi	gain	2273	hypothetical protein
2.6544e-06	Brugia malayi	gain	2274	Secreted effector protein pipB2
6.68896e-05	Diabrotica virgifera virgifera	gain	2276	hypothetical protein
6.68896e-05	Diabrotica virgifera virgifera	gain	2277	hypothetical protein
6.68896e-05	Diabrotica virgifera virgifera	gain	2278	hypothetical protein
2.6544e-06	Brugia malayi	gain	2279	Uroporphyrinogen decarboxylase
6.68896e-05	Diabrotica virgifera virgifera	gain	2280	Chromosome partition protein Smc
2.6544e-06	Brugia malayi	gain	2281	hypothetical protein
2.6544e-06	Brugia malayi	gain	2282	hypothetical protein
2.6544e-06	Brugia malayi	gain	2283	hypothetical protein
2.6544e-06	Brugia malayi	gain	2284	hypothetical protein
2.6544e-06	Brugia malayi	gain	2285	hypothetical protein
2.6544e-06	Brugia malayi	gain	2286	UDP-N-acetylmuramoyl-tripeptide--D-alanyl-D-alanine ligase
6.68896e-05	Diabrotica virgifera virgifera	gain	2287	hypothetical protein
2.6544e-06	Brugia malayi	gain	2288	hypothetical protein
2.6544e-06	Brugia malayi	gain	2289	CcmB protein
2.6544e-06	Brugia malayi	gain	2290	hypothetical protein
2.6544e-06	Brugia malayi	gain	2291	hypothetical protein
2.6544e-06	Brugia malayi	gain	2292	hypothetical protein
2.6544e-06	Brugia malayi	gain	2293	hypothetical protein
2.6544e-06	Brugia malayi	gain	2294	hypothetical protein
2.6544e-06	Brugia malayi	gain	2295	hypothetical protein
2.6544e-06	Brugia malayi	gain	2296	putative CtpA-like serine protease
2.6544e-06	Brugia malayi	gain	2297	Cytochrome c-type biogenesis protein CcmH precursor
1.85805e-05	Brugia malayi	gain	2298	hypothetical protein
2.6544e-06	Brugia malayi	gain	2299	hypothetical protein
2.6544e-06	Brugia malayi	gain	2301	hypothetical protein
2.6544e-06	Brugia malayi	gain	2303	hypothetical protein
2.6544e-06	Brugia malayi	gain	2304	hypothetical protein
2.6544e-06	Brugia malayi	gain	2305	hypothetical protein
2.6544e-06	Brugia malayi	gain	2306	hypothetical protein
2.6544e-06	Brugia malayi	gain	2307	hypothetical protein
2.6544e-06	Brugia malayi	gain	2308	hypothetical protein
2.6544e-06	Brugia malayi	gain	2309	hypothetical protein
2.6544e-06	Brugia malayi	gain	2310	hypothetical protein
0.00824176	Branch: (C) Onchocerca ochengi & volvulus	gain	2311	Iron-sulfur cluster insertion protein ErpA
0.0047619	Branch: (C) Onchocerca ochengi & volvulus	gain	2312	hypothetical protein
0.0047619	Branch: (C) Onchocerca ochengi & volvulus	gain	2313	hypothetical protein
0.0013986	Drosophila mauritiana	gain	2314	hypothetical protein
0.0013986	Drosophila mauritiana	gain	2317	hypothetical protein
0.0013986	Branch: (B) wMau & Diaphorina citri	gain	2319	hypothetical protein
0.0013986	Branch: (B) wMau & Diaphorina citri	gain	2320	PAAR motif protein
0.0047619	Branch: (C) Onchocerca ochengi & volvulus	gain	2322	hypothetical protein
6.68896e-05	Diabrotica virgifera virgifera	gain	2324	hypothetical protein
0.00100334	Diabrotica virgifera virgifera	gain	2325	hypothetical protein
0.00824176	Branch: (C) Onchocerca ochengi & volvulus	gain	2327	hypothetical protein
2.6544e-06	Brugia malayi	gain	2328	Sensor protein DivL
0.0192308	Branch: (C) Onchocerca ochengi & volvulus	gain	2329	Outer membrane efflux protein BepC precursor
0.00824176	Branch: (C) Onchocerca ochengi & volvulus	gain	2332	hypothetical protein
0.047619	Branch: (C) Onchocerca ochengi & volvulus	gain	2333	hypothetical protein
0.0013986	Drosophila mauritiana	gain	2335	Type IV secretion system protein virB10
2.6544e-06	Brugia malayi	gain	2336	Colicin V production protein
0.00824176	Branch: (C) Onchocerca ochengi & volvulus	gain	2337	GTPase Obg
2.6544e-06	Brugia malayi	gain	2338	AcrB/AcrD/AcrF family protein
2.6544e-06	Brugia malayi	gain	2339	hypothetical protein
2.6544e-06	Brugia malayi	gain	2340	Ankyrin repeats (3 copies)
1.85805e-05	Brugia malayi	gain	2341	Putative metalloprotease YpwA
0.0192308	Branch: (C) Onchocerca ochengi & volvulus	gain	2342	Primosomal protein N'
2.6544e-06	Brugia malayi	gain	2343	putative transporter
2.6544e-06	Brugia malayi	gain	2344	Outer membrane lipoprotein Omp16 precursor
0.0047619	Branch: (C) Onchocerca ochengi & volvulus	gain	2345	CDP-diacylglycerol--glycerol-3-phosphate 3-phosphatidyltransferase
2.6544e-06	Brugia malayi	gain	2346	Citrate synthase
0.0013986	Branch: (B) wMau & Diaphorina citri	gain	2347	Ankyrin repeats (3 copies)
2.6544e-06	Brugia malayi	gain	2348	hypothetical protein
2.6544e-06	Brugia malayi	gain	2349	Hemolysin C
2.6544e-06	Brugia malayi	gain	2350	Tetratricopeptide repeat protein
2.6544e-06	Brugia malayi	gain	2351	hypothetical protein
2.6544e-06	Brugia malayi	gain	2352	Ribonuclease D
2.6544e-06	Brugia malayi	gain	2354	UDP-N-acetylglucosamine--N-acetylmuramyl-(pentapeptide) pyrophosphoryl-undecaprenol N-acetylglucosamine transferase
2.6544e-06	Brugia malayi	gain	2355	hypothetical protein
2.6544e-06	Brugia malayi	gain	2356	Biotin transporter BioY
2.6544e-06	Brugia malayi	gain	2357	Integral membrane protein TerC family protein
2.6544e-06	Brugia malayi	gain	2358	hypothetical protein
2.6544e-06	Brugia malayi	gain	2359	Alginate biosynthesis protein AlgA
2.6544e-06	Brugia malayi	gain	2360	hypothetical protein
2.6544e-06	Brugia malayi	gain	2361	hypothetical protein
2.6544e-06	Brugia malayi	gain	2362	UvrABC system protein C
2.6544e-06	Brugia malayi	gain	2363	FKBP-type peptidyl-prolyl cis-trans isomerase
2.6544e-06	Brugia malayi	gain	2364	Phosphate transport system permease protein PstA
2.6544e-06	Brugia malayi	gain	2365	hypothetical protein
2.6544e-06	Brugia malayi	gain	2366	hypothetical protein
2.6544e-06	Brugia malayi	gain	2367	hypothetical protein
2.6544e-06	Brugia malayi	gain	2368	hypothetical protein
2.6544e-06	Brugia malayi	gain	2369	hypothetical protein
6.68896e-05	Diabrotica virgifera virgifera	gain	2370	hypothetical protein
0.0192308	Branch: (C) Onchocerca ochengi & volvulus	gain	2371	Protocatechuate 3,4-dioxygenase beta chain
0.0047619	Branch: (C) Onchocerca ochengi & volvulus	gain	2372	Bifunctional ligase/repressor BirA
2.6544e-06	Brugia malayi	gain	2373	Thymidylate kinase
2.6544e-06	Brugia malayi	gain	2374	DNA-binding protein HRm
6.68896e-05	Diabrotica virgifera virgifera	gain	2375	OTU-like cysteine protease
2.6544e-06	Brugia malayi	gain	2376	NADH dehydrogenase
2.6544e-06	Brugia malayi	gain	2377	DNA ligase
2.6544e-06	Brugia malayi	gain	2378	Nitroreductase family protein
2.6544e-06	Brugia malayi	gain	2379	hypothetical protein
2.6544e-06	Brugia malayi	gain	2380	hypothetical protein
2.6544e-06	Brugia malayi	gain	2381	hypothetical protein
0.047619	Branch: (C) Onchocerca ochengi & volvulus	gain	2382	hypothetical protein
2.6544e-06	Brugia malayi	gain	2383	Bifunctional ligase/repressor BirA
2.6544e-06	Brugia malayi	gain	2384	Glycerol-3-phosphate acyltransferase
2.6544e-06	Brugia malayi	gain	2385	Ankyrin repeat protein
2.6544e-06	Brugia malayi	gain	2386	TENA/THI-4/PQQC family protein
2.6544e-06	Brugia malayi	gain	2387	hypothetical protein
2.6544e-06	Brugia malayi	gain	2388	hypothetical protein
2.6544e-06	Brugia malayi	gain	2389	hypothetical protein
2.6544e-06	Brugia malayi	gain	2390	Riboflavin biosynthesis protein RibD
2.6544e-06	Brugia malayi	gain	2391	hypothetical protein
2.6544e-06	Brugia malayi	gain	2392	hypothetical protein
2.6544e-06	Brugia malayi	gain	2393	UDP-N-acetylmuramoylalanine--D-glutamate ligase
0.00100334	Diabrotica virgifera virgifera	gain	2394	Ankyrin repeats (3 copies)
0.0220736	Diabrotica virgifera virgifera,Cimex lectularius	gain	2395	hypothetical protein
0.000334448	Diabrotica virgifera virgifera	gain	2396	hypothetical protein
2.6544e-06	Brugia malayi	gain	2399	hypothetical protein
2.6544e-06	Brugia malayi	gain	2401	Elongation factor Ts
2.6544e-06	Brugia malayi	gain	2402	tRNA modification GTPase MnmE
2.6544e-06	Brugia malayi	gain	2403	hypothetical protein
2.6544e-06	Brugia malayi	gain	2404	Peptidase family M23
2.6544e-06	Brugia malayi	gain	2405	hypothetical protein
2.6544e-06	Brugia malayi	gain	2406	putative chromosome-partitioning protein ParB
2.6544e-06	Brugia malayi	gain	2407	hypothetical protein
2.6544e-06	Brugia malayi	gain	2408	hypothetical protein
0.00699301	Diaphorina citri	gain	2409	hypothetical protein
0.00824176	Branch: (C) Onchocerca ochengi & volvulus	gain	2410	hypothetical protein
0.0013986	Diaphorina citri	gain	2411	Putative signal peptide peptidase SppA
0.000732601	Drosophila simulans wAu-like	gain	2412	Phage tail protein (Tail_P2_I)
0.0013986	Diaphorina citri	gain	2413	Phage late control gene D protein (GPD)
2.6544e-06	Brugia malayi	gain	2417	hypothetical protein
0.0013986	Diaphorina citri	gain	2418	Transposase DDE domain protein
0.0013986	Diaphorina citri	gain	2420	Phosphocholine transferase AnkX
0.0047619	Branch: (C) Onchocerca ochengi & volvulus	gain	2421	Aconitate hydratase 1
0.00699301	Diaphorina citri	gain	2424	hypothetical protein
0.0013986	Branch: (B) wMau & Diaphorina citri	gain	2425	hypothetical protein
0.0192308	Branch: (C) Onchocerca ochengi & volvulus	gain	2426	hypothetical protein
0.0047619	Branch: (C) Onchocerca ochengi & volvulus	gain	2427	hypothetical protein
0.0192308	Branch: (C) Onchocerca ochengi & volvulus	gain	2428	hypothetical protein
0.0192308	Branch: (C) Onchocerca ochengi & volvulus	gain	2429	Type IV secretion system protein PtlE
0.0013986	Drosophila mauritiana	gain	2430	hypothetical protein
0.0047619	Lasioglossum albipes	gain	2431	Fatty acyl-CoA reductase
0.00824176	Branch: (C) Onchocerca ochengi & volvulus	gain	2432	High-affinity zinc uptake system protein ZnuA precursor
0.0047619	Branch: (C) Onchocerca ochengi & volvulus	gain	2433	hypothetical protein
6.68896e-05	Diabrotica virgifera virgifera	gain	2434	hypothetical protein
0.047619	Branch: (C) Onchocerca ochengi & volvulus	gain	2436	Chaperone protein HscA
2.6544e-06	Brugia malayi	gain	2438	hypothetical protein
6.68896e-05	Diabrotica virgifera virgifera	gain	2440	hypothetical protein
0.0192308	Branch: (C) Onchocerca ochengi & volvulus	gain	2441	50S ribosomal protein L4
2.6544e-06	Brugia malayi	gain	2442	Glucose-6-phosphate isomerase
0.00824176	Branch: (C) Onchocerca ochengi & volvulus	gain	2443	Aspartate-semialdehyde dehydrogenase 2
2.6544e-06	Brugia malayi	gain	2444	30S ribosomal protein S9
0.000334448	Diabrotica virgifera virgifera	gain	2445	Thermostable carboxypeptidase 1
2.6544e-06	Brugia malayi	gain	2446	hypothetical protein
6.68896e-05	Diabrotica virgifera virgifera	gain	2447	tRNA pseudouridine synthase B
0.0285714	Diabrotica virgifera virgifera,Dufourea novaeangliae	gain	2448	Transposase
6.68896e-05	Diabrotica virgifera virgifera	gain	2449	hypothetical protein
2.6544e-06	Brugia malayi	gain	2450	hypothetical protein
2.6544e-06	Brugia malayi	gain	2451	hypothetical protein
2.6544e-06	Brugia malayi	gain	2452	Alginate biosynthesis protein AlgA
2.6544e-06	Brugia malayi	gain	2453	hypothetical protein
2.6544e-06	Brugia malayi	gain	2454	hypothetical protein
1.85805e-05	Brugia malayi	gain	2455	hypothetical protein
2.6544e-06	Brugia malayi	gain	2456	hypothetical protein
0.000334448	Diabrotica virgifera virgifera	gain	2457	Phage Tail Protein X
6.68896e-05	Diabrotica virgifera virgifera	gain	2460	Transposase
0.0047619	Branch: (C) Onchocerca ochengi & volvulus	gain	2461	Colicin V production protein
2.6544e-06	Brugia malayi	gain	2462	Bifunctional enzyme IspD/IspF
2.6544e-06	Brugia malayi	gain	2463	F0F1 ATP synthase subunit B
2.6544e-06	Brugia malayi	gain	2465	Tryptophan--tRNA ligase
2.6544e-06	Brugia malayi	gain	2466	ribonuclease P
2.6544e-06	Brugia malayi	gain	2467	Crossover junction endodeoxyribonuclease RuvC
2.6544e-06	Brugia malayi	gain	2468	PD-(D/E)XK nuclease family transposase
2.6544e-06	Brugia malayi	gain	2469	hypothetical protein
2.6544e-06	Brugia malayi	gain	2470	hypothetical protein
2.6544e-06	Brugia malayi	gain	2471	Outer membrane efflux protein BepC precursor
2.6544e-06	Brugia malayi	gain	2472	hypothetical protein
2.6544e-06	Brugia malayi	gain	2473	hypothetical protein
2.6544e-06	Brugia malayi	gain	2474	RDD family protein
2.6544e-06	Brugia malayi	gain	2475	hypothetical protein
2.6544e-06	Brugia malayi	gain	2476	hypothetical protein
2.6544e-06	Brugia malayi	gain	2477	hypothetical protein
2.6544e-06	Brugia malayi	gain	2478	ATP-dependent helicase/nuclease subunit A
2.6544e-06	Brugia malayi	gain	2479	hypothetical protein
2.6544e-06	Brugia malayi	gain	2480	hypothetical protein
2.6544e-06	Brugia malayi	gain	2481	16S ribosomal RNA methyltransferase RsmE
2.6544e-06	Brugia malayi	gain	2482	hypothetical protein
2.6544e-06	Brugia malayi	gain	2483	hypothetical protein
2.6544e-06	Brugia malayi	gain	2484	hypothetical protein
2.6544e-06	Brugia malayi	gain	2485	hypothetical protein
2.6544e-06	Brugia malayi	gain	2486	hypothetical protein
2.6544e-06	Brugia malayi	gain	2487	hypothetical protein
2.6544e-06	Brugia malayi	gain	2488	hypothetical protein
2.6544e-06	Brugia malayi	gain	2489	hypothetical protein
2.6544e-06	Brugia malayi	gain	2490	tRNA threonylcarbamoyladenosine biosynthesis protein TsaB
0.00824176	Branch: (C) Onchocerca ochengi & volvulus	gain	2492	hypothetical protein
0.0192308	Branch: (C) Onchocerca ochengi & volvulus	gain	2493	ribosome-binding factor A
2.6544e-06	Brugia malayi	gain	2494	DNA recombination protein RmuC
2.6544e-06	Brugia malayi	gain	2495	Alpha/beta hydrolase family protein
2.6544e-06	Brugia malayi	gain	2496	Bifunctional protein GlmU
2.6544e-06	Brugia malayi	gain	2498	Carboxylesterase 2
2.6544e-06	Brugia malayi	gain	2499	Succinate dehydrogenase cytochrome b556 subunit
1.85805e-05	Brugia malayi	gain	2501	Glucose-6-phosphate isomerase
2.6544e-06	Brugia malayi	gain	2502	Ribosome-binding factor A
2.6544e-06	Brugia malayi	gain	2503	hypothetical protein
2.6544e-06	Brugia malayi	gain	2504	hypothetical protein
2.6544e-06	Brugia malayi	gain	2505	hypothetical protein
2.6544e-06	Brugia malayi	gain	2506	hypothetical protein
2.6544e-06	Brugia malayi	gain	2507	hypothetical protein
2.6544e-06	Brugia malayi	gain	2508	hypothetical protein
6.10501e-05	Brugia malayi	gain	2509	hypothetical protein
2.6544e-06	Brugia malayi	gain	2510	Ankyrin repeats (3 copies)
2.6544e-06	Brugia malayi	gain	2511	hypothetical protein
2.6544e-06	Brugia malayi	gain	2512	hypothetical protein
2.6544e-06	Brugia malayi	gain	2513	hypothetical protein
2.6544e-06	Brugia malayi	gain	2514	hypothetical protein
2.6544e-06	Brugia malayi	gain	2515	Ornithine aminotransferase
2.6544e-06	Brugia malayi	gain	2516	hypothetical protein
2.6544e-06	Brugia malayi	gain	2517	DNA mismatch repair protein MutL
2.6544e-06	Brugia malayi	gain	2518	hypothetical protein
2.6544e-06	Brugia malayi	gain	2519	hypothetical protein
6.68896e-05	Diabrotica virgifera virgifera	gain	2520	hypothetical protein
0.0285714	Diachasma alloeum	gain	2521	Phage late control gene D protein (GPD)
0.047619	Lasioglossum albipes	gain	2522	hypothetical protein
0.0245098	Onchocerca volvulus	gain	2523	hypothetical protein
0.0013986	Diaphorina citri	gain	2525	hypothetical protein
2.6544e-06	Brugia malayi	gain	2526	Ferrochelatase
2.6544e-06	Brugia malayi	gain	2527	hypothetical protein
2.6544e-06	Brugia malayi	gain	2528	hypothetical protein
2.6544e-06	Brugia malayi	gain	2529	hypothetical protein
2.6544e-06	Brugia malayi	gain	2530	23S rRNA pseudouridine synthase D
2.6544e-06	Brugia malayi	gain	2531	hypothetical protein
2.6544e-06	Brugia malayi	gain	2532	hypothetical protein
2.6544e-06	Brugia malayi	gain	2533	tRNA(Ile)-lysidine synthase
2.6544e-06	Brugia malayi	gain	2534	hypothetical protein
2.6544e-06	Brugia malayi	gain	2535	hypothetical protein
2.6544e-06	Brugia malayi	gain	2536	hypothetical protein
2.6544e-06	Brugia malayi	gain	2537	EVE domain protein
2.6544e-06	Brugia malayi	gain	2538	hypothetical protein
2.6544e-06	Brugia malayi	gain	2539	hypothetical protein
0.0013986	Drosophila mauritiana	gain	2541	hypothetical protein
0.000732601	Drosophila simulans wAu-like	gain	2542	Phospholipase D precursor
0.0047619	Branch: (C) Onchocerca ochengi & volvulus	gain	2545	Peptidase M16 inactive domain protein
0.0013986	Drosophila mauritiana	gain	2546	hypothetical protein
0.000334448	Diabrotica virgifera virgifera	gain	2550	hypothetical protein
6.68896e-05	Diabrotica virgifera virgifera	gain	2551	hypothetical protein
0.0013986	Branch: (B) wMau & Diaphorina citri	gain	2555	hypothetical protein
6.68896e-05	Diabrotica virgifera virgifera	gain	2559	hypothetical protein
6.68896e-05	Diabrotica virgifera virgifera	gain	2560	TENA/THI-4/PQQC family protein
6.68896e-05	Diabrotica virgifera virgifera	gain	2561	hypothetical protein
0.000334448	Diabrotica virgifera virgifera	gain	2563	hypothetical protein
2.6544e-06	Brugia malayi	gain	2564	hypothetical protein
2.6544e-06	Brugia malayi	gain	2565	Putative multidrug export ATP-binding/permease protein
6.68896e-05	Diabrotica virgifera virgifera	gain	2566	Phage Tail Protein X
0.0013986	Diaphorina citri	gain	2567	hypothetical protein
6.68896e-05	Diabrotica virgifera virgifera	gain	2568	Phage-related baseplate assembly protein
6.68896e-05	Diabrotica virgifera virgifera	gain	2569	hypothetical protein
6.68896e-05	Diabrotica virgifera virgifera	gain	2572	Ankyrin repeat protein
1.85805e-05	Brugia malayi	gain	2573	Glucose-6-phosphate isomerase
1.85805e-05	Brugia malayi	gain	2574	Ubiquitin-conjugating enzyme
2.6544e-06	Brugia malayi	gain	2575	hypothetical protein
6.68896e-05	Diabrotica virgifera virgifera	gain	2576	Phage P2 GpU
6.68896e-05	Diabrotica virgifera virgifera	gain	2577	PAAR motif protein
7.43218e-05	Brugia malayi	gain	2578	hypothetical protein
2.6544e-06	Brugia malayi	gain	2579	DNA repair protein RadA
2.6544e-06	Brugia malayi	gain	2581	hypothetical protein
2.6544e-06	Brugia malayi	gain	2582	Beta-monoglucosyldiacylglycerol synthase
2.6544e-06	Brugia malayi	gain	2583	hypothetical protein
2.6544e-06	Brugia malayi	gain	2584	hypothetical protein
2.6544e-06	Brugia malayi	gain	2585	Sodium:dicarboxylate symporter family protein
2.6544e-06	Brugia malayi	gain	2586	hypothetical protein
2.6544e-06	Brugia malayi	gain	2587	hypothetical protein
2.6544e-06	Brugia malayi	gain	2588	hypothetical protein
6.68896e-05	Diabrotica virgifera virgifera	gain	2589	hypothetical protein
6.68896e-05	Diabrotica virgifera virgifera	gain	2591	hypothetical protein
6.68896e-05	Diabrotica virgifera virgifera	gain	2592	hypothetical protein
6.68896e-05	Diabrotica virgifera virgifera	gain	2593	Ankyrin repeats (3 copies)
0.00824176	Branch: (C) Onchocerca ochengi & volvulus	gain	2594	hypothetical protein
2.6544e-06	Brugia malayi	gain	2595	Ribosomal RNA small subunit methyltransferase H
2.6544e-06	Brugia malayi	gain	2596	hypothetical protein
2.6544e-06	Brugia malayi	gain	2597	LD-carboxypeptidase
2.6544e-06	Brugia malayi	gain	2598	hypothetical protein
2.6544e-06	Brugia malayi	gain	2599	hypothetical protein
2.6544e-06	Brugia malayi	gain	2600	hypothetical protein
2.6544e-06	Brugia malayi	gain	2601	hypothetical protein
2.6544e-06	Brugia malayi	gain	2602	hypothetical protein
2.6544e-06	Brugia malayi	gain	2603	hypothetical protein
2.6544e-06	Brugia malayi	gain	2604	hypothetical protein
2.6544e-06	Brugia malayi	gain	2605	Competence protein ComM
2.6544e-06	Brugia malayi	gain	2606	hypothetical protein
2.6544e-06	Brugia malayi	gain	2607	hypothetical protein
2.6544e-06	Brugia malayi	gain	2608	hypothetical protein
2.6544e-06	Brugia malayi	gain	2609	hypothetical protein
2.6544e-06	Brugia malayi	gain	2610	hypothetical protein
2.6544e-06	Brugia malayi	gain	2611	Penicillin-binding protein 2
2.6544e-06	Brugia malayi	gain	2612	hypothetical protein
2.6544e-06	Brugia malayi	gain	2613	hypothetical protein
2.6544e-06	Brugia malayi	gain	2614	hypothetical protein
2.6544e-06	Brugia malayi	gain	2615	hypothetical protein
2.6544e-06	Brugia malayi	gain	2616	hypothetical protein
2.6544e-06	Brugia malayi	gain	2617	hypothetical protein
2.6544e-06	Brugia malayi	gain	2618	hypothetical protein
2.6544e-06	Brugia malayi	gain	2619	Ankyrin repeats (3 copies)
2.6544e-06	Brugia malayi	gain	2620	hypothetical protein
2.6544e-06	Brugia malayi	gain	2621	hypothetical protein
2.6544e-06	Brugia malayi	gain	2622	hypothetical protein
2.6544e-06	Brugia malayi	gain	2623	hypothetical protein
2.6544e-06	Brugia malayi	gain	2624	hypothetical protein
2.6544e-06	Brugia malayi	gain	2625	hypothetical protein
2.6544e-06	Brugia malayi	gain	2626	hypothetical protein
2.6544e-06	Brugia malayi	gain	2627	hypothetical protein
2.6544e-06	Brugia malayi	gain	2628	hypothetical protein
2.6544e-06	Brugia malayi	gain	2629	Ankyrin repeats (3 copies)
2.6544e-06	Brugia malayi	gain	2630	hypothetical protein
2.6544e-06	Brugia malayi	gain	2631	hypothetical protein
2.6544e-06	Brugia malayi	gain	2632	PD-(D/E)XK nuclease superfamily protein
0.047619	Dufourea novaeangliae	gain	2637	Phage tail protein (Tail_P2_I)
2.6544e-06	Brugia malayi	gain	2640	hypothetical protein
2.6544e-06	Brugia malayi	gain	2641	hypothetical protein
2.6544e-06	Brugia malayi	gain	2642	hypothetical protein
2.6544e-06	Brugia malayi	gain	2643	hypothetical protein
2.6544e-06	Brugia malayi	gain	2644	hypothetical protein
2.6544e-06	Brugia malayi	gain	2645	hypothetical protein
2.6544e-06	Brugia malayi	gain	2646	hypothetical protein
2.6544e-06	Brugia malayi	gain	2647	hypothetical protein
2.6544e-06	Brugia malayi	gain	2648	Phospho-N-acetylmuramoyl-pentapeptide-transferase
1.85805e-05	Brugia malayi	gain	2649	hypothetical protein
2.6544e-06	Brugia malayi	gain	2650	hypothetical protein
2.6544e-06	Brugia malayi	gain	2651	hypothetical protein
2.6544e-06	Brugia malayi	gain	2652	hypothetical protein
2.6544e-06	Brugia malayi	gain	2653	hypothetical protein
2.6544e-06	Brugia malayi	gain	2654	hypothetical protein
2.6544e-06	Brugia malayi	gain	2655	Protein-tyrosine phosphatase
2.6544e-06	Brugia malayi	gain	2656	hypothetical protein
2.6544e-06	Brugia malayi	gain	2657	hypothetical protein
2.6544e-06	Brugia malayi	gain	2658	hypothetical protein
2.6544e-06	Brugia malayi	gain	2659	hypothetical protein
0.0013986	Diaphorina citri	gain	2660	hypothetical protein
0.00699301	Diaphorina citri	gain	2661	Phospholipase/Carboxylesterase
0.0013986	Branch: (B) wMau & Diaphorina citri	gain	2663	hypothetical protein
0.0013986	Branch: (B) wMau & Diaphorina citri	gain	2664	DNA polymerase III subunit epsilon
0.0192308	Branch: (C) Onchocerca ochengi & volvulus	gain	2666	Xaa-Pro dipeptidase
0.0013986	Diaphorina citri	gain	2667	ATP-dependent zinc metalloprotease FtsH
0.047619	Branch: (C) Onchocerca ochengi & volvulus	gain	2669	AsmA family protein
0.00699301	Diaphorina citri	gain	2672	hypothetical protein
0.0192308	Branch: (C) Onchocerca ochengi & volvulus	gain	2673	outer membrane biogenesis protein BamE
0.0013986	Branch: (B) wMau & Diaphorina citri	gain	2674	hypothetical protein
0.020979	Diaphorina citri	gain	2676	hypothetical protein
0.0013986	Drosophila mauritiana	gain	2678	hypothetical protein
0.0377074	Onchocerca ochengi	gain	2679	RNA pyrophosphohydrolase
0.00842809	Diabrotica virgifera virgifera	gain	2680	hypothetical protein
0.00699301	Diaphorina citri	gain	2681	hypothetical protein
6.68896e-05	Diabrotica virgifera virgifera	gain	2682	hypothetical protein
0.0013986	Diaphorina citri	gain	2684	hypothetical protein
2.6544e-06	Brugia malayi	gain	2685	hypothetical protein
6.68896e-05	Diabrotica virgifera virgifera	gain	2686	hypothetical protein
0.0192308	Branch: (C) Onchocerca ochengi & volvulus	gain	2688	hypothetical protein
0.047619	Branch: (C) Onchocerca ochengi & volvulus	gain	2689	hypothetical protein
6.68896e-05	Diabrotica virgifera virgifera	gain	2690	hypothetical protein
0.020979	Diaphorina citri	gain	2691	putative rhodanese-related sulfurtransferase
6.68896e-05	Diabrotica virgifera virgifera	gain	2692	Integrase core domain protein
0.000732601	Drosophila simulans wAu-like	gain	2693	Nickel and cobalt resistance protein CnrA
2.6544e-06	Brugia malayi	gain	2694	hypothetical protein
1.85805e-05	Brugia malayi	gain	2699	hypothetical protein
2.6544e-06	Brugia malayi	gain	2700	hypothetical protein
2.6544e-06	Brugia malayi	gain	2701	hypothetical protein
2.6544e-06	Brugia malayi	gain	2702	hypothetical protein
2.6544e-06	Brugia malayi	gain	2703	hypothetical protein
2.6544e-06	Brugia malayi	gain	2704	hypothetical protein
2.6544e-06	Brugia malayi	gain	2705	hypothetical protein
2.6544e-06	Brugia malayi	gain	2706	hypothetical protein
2.6544e-06	Brugia malayi	gain	2707	hypothetical protein
2.6544e-06	Brugia malayi	gain	2708	hypothetical protein
2.6544e-06	Brugia malayi	gain	2709	hypothetical protein
2.6544e-06	Brugia malayi	gain	2710	hypothetical protein
2.6544e-06	Brugia malayi	gain	2711	hypothetical protein
2.6544e-06	Brugia malayi	gain	2712	Alginate biosynthesis protein AlgA
2.6544e-06	Brugia malayi	gain	2713	hypothetical protein
2.6544e-06	Brugia malayi	gain	2714	hypothetical protein
1.85805e-05	Brugia malayi	gain	2715	putative ABC transporter ATP-binding protein
2.6544e-06	Brugia malayi	gain	2716	hypothetical protein
2.6544e-06	Brugia malayi	gain	2717	hypothetical protein
2.6544e-06	Brugia malayi	gain	2718	DNA mismatch repair protein MutS
2.6544e-06	Brugia malayi	gain	2719	hypothetical protein
2.6544e-06	Brugia malayi	gain	2720	hypothetical protein
2.6544e-06	Brugia malayi	gain	2721	Sporulation initiation inhibitor protein Soj
2.6544e-06	Brugia malayi	gain	2722	hypothetical protein
2.6544e-06	Brugia malayi	gain	2723	hypothetical protein
2.6544e-06	Brugia malayi	gain	2724	hypothetical protein
2.6544e-06	Brugia malayi	gain	2725	hypothetical protein
2.6544e-06	Brugia malayi	gain	2726	hypothetical protein
2.6544e-06	Brugia malayi	gain	2727	hypothetical protein
2.6544e-06	Brugia malayi	gain	2728	hypothetical protein
2.6544e-06	Brugia malayi	gain	2729	hypothetical protein
2.6544e-06	Brugia malayi	gain	2730	hypothetical protein
2.6544e-06	Brugia malayi	gain	2731	hypothetical protein
2.6544e-06	Brugia malayi	gain	2732	hypothetical protein
2.6544e-06	Brugia malayi	gain	2733	hypothetical protein
2.6544e-06	Brugia malayi	gain	2734	Ankyrin repeats (3 copies)
2.6544e-06	Brugia malayi	gain	2735	hypothetical protein
2.6544e-06	Brugia malayi	gain	2736	hypothetical protein
2.6544e-06	Brugia malayi	gain	2737	hypothetical protein
2.6544e-06	Brugia malayi	gain	2738	hypothetical protein
2.6544e-06	Brugia malayi	gain	2739	hypothetical protein
2.6544e-06	Brugia malayi	gain	2740	hypothetical protein
7.43218e-05	Brugia malayi	gain	2741	putative monovalent cation/H antiporter subunit F
2.6544e-06	Brugia malayi	gain	2742	hypothetical protein
2.6544e-06	Brugia malayi	gain	2743	hypothetical protein
2.6544e-06	Brugia malayi	gain	2744	hypothetical protein
2.6544e-06	Brugia malayi	gain	2745	hypothetical protein
2.6544e-06	Brugia malayi	gain	2746	hypothetical protein
6.68896e-05	Diabrotica virgifera virgifera	gain	2747	Chaperone protein DnaJ
0.0013986	Diaphorina citri	gain	2748	hypothetical protein
6.68896e-05	Diabrotica virgifera virgifera	gain	2749	Transposase IS116/IS110/IS902 family protein
0.0192308	Branch: (C) Onchocerca ochengi & volvulus	gain	2750	transcriptional regulator BolA
6.68896e-05	Diabrotica virgifera virgifera	gain	2751	hypothetical protein
0.010989	Cimex lectularius	gain	2752	Valine--tRNA ligase
0.0013986	Drosophila mauritiana	gain	2753	Ankyrin repeat protein
0.0285714	Diachasma alloeum	gain	2754	Phage P2 GpU
0.0013986	Cimex lectularius	gain	2755	putative periplasmic serine endoprotease DegP-like precursor
2.6544e-06	Brugia malayi	gain	2757	Acetylornithine aminotransferase
2.6544e-06	Brugia malayi	gain	2758	hypothetical protein
2.6544e-06	Brugia malayi	gain	2759	hypothetical protein
2.6544e-06	Brugia malayi	gain	2760	hypothetical protein
2.6544e-06	Brugia malayi	gain	2761	hypothetical protein
2.6544e-06	Brugia malayi	gain	2762	hypothetical protein
2.6544e-06	Brugia malayi	gain	2763	RhoGAP domain protein
2.6544e-06	Brugia malayi	gain	2764	hypothetical protein
2.6544e-06	Brugia malayi	gain	2765	hypothetical protein
2.6544e-06	Brugia malayi	gain	2766	translocation protein TolB
2.6544e-06	Brugia malayi	gain	2767	Pyridoxine 5'-phosphate synthase
2.6544e-06	Brugia malayi	gain	2768	hypothetical protein
2.6544e-06	Brugia malayi	gain	2769	hypothetical protein
2.6544e-06	Brugia malayi	gain	2770	hypothetical protein
2.6544e-06	Brugia malayi	gain	2771	hypothetical protein
2.6544e-06	Brugia malayi	gain	2772	hypothetical protein
2.6544e-06	Brugia malayi	gain	2773	hypothetical protein
2.6544e-06	Brugia malayi	gain	2774	hypothetical protein
2.6544e-06	Brugia malayi	gain	2775	hypothetical protein
2.6544e-06	Brugia malayi	gain	2776	DNA mismatch repair protein MutS
2.6544e-06	Brugia malayi	gain	2777	hypothetical protein
2.6544e-06	Brugia malayi	gain	2778	hypothetical protein
2.6544e-06	Brugia malayi	gain	2779	hypothetical protein
2.6544e-06	Brugia malayi	gain	2780	hypothetical protein
2.6544e-06	Brugia malayi	gain	2781	tRNA pseudouridine synthase B
2.6544e-06	Brugia malayi	gain	2782	hypothetical protein
2.6544e-06	Brugia malayi	gain	2783	hypothetical protein
2.6544e-06	Brugia malayi	gain	2784	hypothetical protein
2.6544e-06	Brugia malayi	gain	2785	hypothetical protein
2.6544e-06	Brugia malayi	gain	2786	hypothetical protein
2.6544e-06	Brugia malayi	gain	2787	hypothetical protein
2.6544e-06	Brugia malayi	gain	2788	hypothetical protein
2.6544e-06	Brugia malayi	gain	2789	hypothetical protein
2.6544e-06	Brugia malayi	gain	2790	hypothetical protein
2.6544e-06	Brugia malayi	gain	2791	hypothetical protein
2.6544e-06	Brugia malayi	gain	2792	hypothetical protein
2.6544e-06	Brugia malayi	gain	2793	hypothetical protein
0.047619	Diaphorina citri,Lasioglossum albipes	gain	2795	Ankyrin repeats (3 copies)
0.0013986	Diaphorina citri	gain	2796	Ankyrin repeats (3 copies)
0.020979	Diaphorina citri	gain	2803	Ankyrin repeats (3 copies)
0.0192308	Branch: (C) Onchocerca ochengi & volvulus	gain	2804	Bifunctional protein PutA
0.0013986	Drosophila mauritiana	gain	2805	TrbL/VirB6 plasmid conjugal transfer protein
0.020979	Diaphorina citri	gain	2806	Transposon gamma-delta resolvase
0.0013986	Diaphorina citri	gain	2812	hypothetical protein
0.0015083	Onchocerca volvulus	gain	2813	Modulator of FtsH protease HflC
0.0013986	Drosophila mauritiana	gain	2814	hypothetical protein
6.68896e-05	Diabrotica virgifera virgifera	gain	2816	hypothetical protein
6.68896e-05	Diabrotica virgifera virgifera	gain	2817	hypothetical protein
6.68896e-05	Diabrotica virgifera virgifera	gain	2818	hypothetical protein
0.0047619	Branch: (C) Onchocerca ochengi & volvulus	gain	2820	Cytochrome C and Quinol oxidase polypeptide I
6.68896e-05	Diabrotica virgifera virgifera	gain	2821	hypothetical protein
6.68896e-05	Diabrotica virgifera virgifera	gain	2822	hypothetical protein
6.68896e-05	Diabrotica virgifera virgifera	gain	2823	Ankyrin repeats (3 copies)
6.68896e-05	Diabrotica virgifera virgifera	gain	2824	anaerobic benzoate catabolism transcriptional regulator
0.000334448	Diabrotica virgifera virgifera	gain	2830	hypothetical protein
6.68896e-05	Diabrotica virgifera virgifera	gain	2831	hypothetical protein
6.68896e-05	Diabrotica virgifera virgifera	gain	2832	Transposase DDE domain protein
2.6544e-06	Brugia malayi	gain	2833	hypothetical protein
2.6544e-06	Brugia malayi	gain	2834	hypothetical protein
6.68896e-05	Diabrotica virgifera virgifera	gain	2835	TrbC/VIRB2 family protein
6.68896e-05	Diabrotica virgifera virgifera	gain	2837	hypothetical protein
6.68896e-05	Diabrotica virgifera virgifera	gain	2838	Ankyrin repeats (3 copies)
6.68896e-05	Diabrotica virgifera virgifera	gain	2839	hypothetical protein
6.68896e-05	Diabrotica virgifera virgifera	gain	2840	hypothetical protein
0.0192308	Branch: (C) Onchocerca ochengi & volvulus	gain	2842	tRNA threonylcarbamoyladenosine biosynthesis protein TsaB
0.020979	Diaphorina citri	gain	2843	hypothetical protein
6.68896e-05	Diabrotica virgifera virgifera	gain	2844	hypothetical protein
6.68896e-05	Diabrotica virgifera virgifera	gain	2845	hypothetical protein
1.85805e-05	Brugia malayi	gain	2846	hypothetical protein
2.6544e-06	Brugia malayi	gain	2847	Bacterial SH3 domain protein
2.6544e-06	Brugia malayi	gain	2848	hypothetical protein
6.68896e-05	Diabrotica virgifera virgifera	gain	2849	hypothetical protein
6.68896e-05	Diabrotica virgifera virgifera	gain	2850	anaerobic benzoate catabolism transcriptional regulator
6.68896e-05	Diabrotica virgifera virgifera	gain	2851	Ankyrin repeats (3 copies)
6.68896e-05	Diabrotica virgifera virgifera	gain	2852	Ankyrin repeat protein
6.68896e-05	Diabrotica virgifera virgifera	gain	2853	hypothetical protein
6.68896e-05	Diabrotica virgifera virgifera	gain	2854	hypothetical protein
6.68896e-05	Diabrotica virgifera virgifera	gain	2855	Phosphocholine transferase AnkX
0.0013986	Drosophila mauritiana	gain	2858	DNA mismatch repair protein MutL
0.020979	Diaphorina citri	gain	2862	hypothetical protein
0.0013986	Branch: (B) wMau & Diaphorina citri	gain	2863	Ankyrin repeats (3 copies)
6.68896e-05	Diabrotica virgifera virgifera	gain	2864	hypothetical protein
6.68896e-05	Diabrotica virgifera virgifera	gain	2865	Phage gp6-like head-tail connector protein
6.68896e-05	Diabrotica virgifera virgifera	gain	2866	hypothetical protein
6.68896e-05	Diabrotica virgifera virgifera	gain	2867	hypothetical protein
7.43218e-05	Brugia malayi	gain	2868	Ubiquitin-conjugating enzyme
1.85805e-05	Brugia malayi	gain	2869	hypothetical protein
7.43218e-05	Brugia malayi	gain	2870	hypothetical protein
1.85805e-05	Brugia malayi	gain	2871	hypothetical protein
6.68896e-05	Diabrotica virgifera virgifera	gain	2872	Salmonella virulence plasmid 28.1kDa A protein
2.6544e-06	Brugia malayi	gain	2873	hypothetical protein
2.6544e-06	Brugia malayi	gain	2874	hypothetical protein
2.6544e-06	Brugia malayi	gain	2875	hypothetical protein
2.6544e-06	Brugia malayi	gain	2876	hypothetical protein
2.6544e-06	Brugia malayi	gain	2877	hypothetical protein
1.85805e-05	Brugia malayi	gain	2878	hypothetical protein
1.85805e-05	Brugia malayi	gain	2879	hypothetical protein
2.6544e-06	Brugia malayi	gain	2880	hypothetical protein
1.85805e-05	Brugia malayi	gain	2882	hypothetical protein
2.6544e-06	Brugia malayi	gain	2883	hypothetical protein
6.68896e-05	Diabrotica virgifera virgifera	gain	2884	DNA mismatch repair protein MutL
1.85805e-05	Brugia malayi	gain	2885	hypothetical protein
1.85805e-05	Brugia malayi	gain	2886	Inosine-5'-monophosphate dehydrogenase
0.0013986	Drosophila mauritiana	gain	2887	hypothetical protein
6.68896e-05	Diabrotica virgifera virgifera	gain	2888	hypothetical protein
6.68896e-05	Diabrotica virgifera virgifera	gain	2889	putative glycerol-3-phosphate acyltransferase
6.68896e-05	Diabrotica virgifera virgifera	gain	2891	hypothetical protein
6.68896e-05	Diabrotica virgifera virgifera	gain	2892	hypothetical protein
6.68896e-05	Diabrotica virgifera virgifera	gain	2893	hypothetical protein
6.68896e-05	Diabrotica virgifera virgifera	gain	2894	Ankyrin repeat protein
6.68896e-05	Diabrotica virgifera virgifera	gain	2895	hypothetical protein
6.68896e-05	Diabrotica virgifera virgifera	gain	2896	hypothetical protein
6.68896e-05	Diabrotica virgifera virgifera	gain	2897	hypothetical protein
6.68896e-05	Diabrotica virgifera virgifera	gain	2898	hypothetical protein
6.68896e-05	Diabrotica virgifera virgifera	gain	2899	hypothetical protein
6.68896e-05	Diabrotica virgifera virgifera	gain	2900	Ankyrin repeat protein
6.68896e-05	Diabrotica virgifera virgifera	gain	2901	Ankyrin repeats (3 copies)
6.68896e-05	Diabrotica virgifera virgifera	gain	2902	hypothetical protein
6.68896e-05	Diabrotica virgifera virgifera	gain	2903	Phage late control gene D protein (GPD)
6.68896e-05	Diabrotica virgifera virgifera	gain	2904	hypothetical protein
6.68896e-05	Diabrotica virgifera virgifera	gain	2905	hypothetical protein
6.68896e-05	Diabrotica virgifera virgifera	gain	2906	hypothetical protein
6.68896e-05	Diabrotica virgifera virgifera	gain	2907	Lysozyme M1 precursor
6.68896e-05	Diabrotica virgifera virgifera	gain	2908	hypothetical protein
0.020979	Diaphorina citri	gain	2909	Major surface antigen 4 precursor
0.0377074	Onchocerca ochengi	gain	2911	Rod shape-determining protein RodA
0.0013986	Diaphorina citri	gain	2914	hypothetical protein
0.0013986	Drosophila mauritiana	gain	2915	hypothetical protein
6.68896e-05	Diabrotica virgifera virgifera	gain	2916	NB-ARC domain protein
0.000395257	Drosophila ananassae	gain	2917	hypothetical protein
0.00824176	Branch: (C) Onchocerca ochengi & volvulus	gain	2918	hypothetical protein
0.0013986	Branch: (B) wMau & Diaphorina citri	gain	2921	hypothetical protein
0.0285714	Diaphorina citri,Dufourea novaeangliae	gain	2922	hypothetical protein
0.00100334	Diabrotica virgifera virgifera	gain	2925	Transposon gamma-delta resolvase
0.00699301	Diaphorina citri	gain	2926	anaerobic benzoate catabolism transcriptional regulator
0.0377074	Onchocerca ochengi	gain	2927	hypothetical protein
0.0013986	Branch: (B) wMau & Diaphorina citri	gain	2928	hypothetical protein
6.68896e-05	Diabrotica virgifera virgifera	gain	2929	Chromosome partition protein Smc
6.68896e-05	Diabrotica virgifera virgifera	gain	2930	Phosphocholine transferase AnkX
0.000395257	Drosophila ananassae	gain	2931	hypothetical protein
0.020979	Diaphorina citri	gain	2933	Ankyrin repeat protein
0.0013986	Diaphorina citri	gain	2937	Transposase IS200 like protein
0.0013986	Drosophila mauritiana	gain	2939	hypothetical protein
0.020979	Diaphorina citri	gain	2940	Ankyrin repeats (3 copies)
6.68896e-05	Diabrotica virgifera virgifera	gain	2941	Phosphocholine transferase AnkX
6.68896e-05	Diabrotica virgifera virgifera	gain	2942	hypothetical protein
6.68896e-05	Diabrotica virgifera virgifera	gain	2943	Collagen triple helix repeat (20 copies)
6.68896e-05	Diabrotica virgifera virgifera	gain	2944	Phage-related minor tail protein
6.68896e-05	Diabrotica virgifera virgifera	gain	2945	Ankyrin repeats (3 copies)
6.68896e-05	Diabrotica virgifera virgifera	gain	2946	Chromosome partition protein Smc
6.68896e-05	Diabrotica virgifera virgifera	gain	2947	Phosphocholine transferase AnkX
7.90514e-05	Drosophila ananassae	gain	2948	hypothetical protein
6.68896e-05	Diabrotica virgifera virgifera	gain	2950	Alpha/beta hydrolase family protein
0.047619	Branch: (C) Onchocerca ochengi & volvulus	gain	2953	hypothetical protein
6.68896e-05	Diabrotica virgifera virgifera	gain	2955	hypothetical protein
6.68896e-05	Diabrotica virgifera virgifera	gain	2956	hypothetical protein
6.68896e-05	Diabrotica virgifera virgifera	gain	2957	Ankyrin repeat protein
6.68896e-05	Diabrotica virgifera virgifera	gain	2958	hypothetical protein
6.68896e-05	Diabrotica virgifera virgifera	gain	2959	hypothetical protein
6.68896e-05	Diabrotica virgifera virgifera	gain	2960	hypothetical protein
6.68896e-05	Diabrotica virgifera virgifera	gain	2961	Ankyrin repeats (3 copies)
6.68896e-05	Diabrotica virgifera virgifera	gain	2962	hypothetical protein
6.68896e-05	Diabrotica virgifera virgifera	gain	2965	hypothetical protein
0.00100334	Diabrotica virgifera virgifera	gain	2966	hypothetical protein
7.43218e-05	Brugia malayi	gain	2967	hypothetical protein
6.68896e-05	Diabrotica virgifera virgifera	gain	2968	Chaperone protein DnaJ
6.68896e-05	Diabrotica virgifera virgifera	gain	2969	hypothetical protein
6.68896e-05	Diabrotica virgifera virgifera	gain	2970	hypothetical protein
6.68896e-05	Diabrotica virgifera virgifera	gain	2971	hypothetical protein
6.68896e-05	Diabrotica virgifera virgifera	gain	2972	hypothetical protein
6.68896e-05	Diabrotica virgifera virgifera	gain	2973	hypothetical protein
6.68896e-05	Diabrotica virgifera virgifera	gain	2974	hypothetical protein
6.68896e-05	Diabrotica virgifera virgifera	gain	2975	chaperone protein DnaJ
6.68896e-05	Diabrotica virgifera virgifera	gain	2976	Phosphocholine transferase AnkX
0.00824176	Branch: (C) Onchocerca ochengi & volvulus	gain	2978	hypothetical protein
6.68896e-05	Diabrotica virgifera virgifera	gain	2979	hypothetical protein
6.68896e-05	Diabrotica virgifera virgifera	gain	2980	anaerobic benzoate catabolism transcriptional regulator
6.68896e-05	Diabrotica virgifera virgifera	gain	2981	hypothetical protein
6.68896e-05	Diabrotica virgifera virgifera	gain	2983	Major surface antigen 4 precursor
6.68896e-05	Diabrotica virgifera virgifera	gain	2984	hypothetical protein
7.43218e-05	Brugia malayi	gain	2986	hypothetical protein
7.43218e-05	Brugia malayi	gain	2987	hypothetical protein
1.85805e-05	Brugia malayi	gain	2988	hypothetical protein
1.85805e-05	Brugia malayi	gain	2989	hypothetical protein
6.68896e-05	Diabrotica virgifera virgifera	gain	2990	hypothetical protein
6.68896e-05	Diabrotica virgifera virgifera	gain	2991	hypothetical protein
6.68896e-05	Diabrotica virgifera virgifera	gain	2992	Alpha/beta hydrolase family protein
6.68896e-05	Diabrotica virgifera virgifera	gain	2993	Transposase DDE domain protein
6.68896e-05	Diabrotica virgifera virgifera	gain	2995	IS2 repressor TnpA
6.68896e-05	Diabrotica virgifera virgifera	gain	2996	Integrase core domain protein
6.68896e-05	Diabrotica virgifera virgifera	gain	2997	hypothetical protein
6.68896e-05	Diabrotica virgifera virgifera	gain	2998	Ankyrin repeats (3 copies)
6.68896e-05	Diabrotica virgifera virgifera	gain	2999	hypothetical protein
6.68896e-05	Diabrotica virgifera virgifera	gain	3000	hypothetical protein
6.68896e-05	Diabrotica virgifera virgifera	gain	3001	hypothetical protein
6.68896e-05	Diabrotica virgifera virgifera	gain	3002	Lipase (class 3)
6.68896e-05	Diabrotica virgifera virgifera	gain	3003	hypothetical protein
6.68896e-05	Diabrotica virgifera virgifera	gain	3004	hypothetical protein
6.68896e-05	Diabrotica virgifera virgifera	gain	3005	hypothetical protein
6.68896e-05	Diabrotica virgifera virgifera	gain	3006	hypothetical protein
6.68896e-05	Diabrotica virgifera virgifera	gain	3007	hypothetical protein
6.68896e-05	Diabrotica virgifera virgifera	gain	3008	hypothetical protein
6.68896e-05	Diabrotica virgifera virgifera	gain	3009	hypothetical protein
6.68896e-05	Diabrotica virgifera virgifera	gain	3010	Phosphocholine transferase AnkX
6.68896e-05	Diabrotica virgifera virgifera	gain	3011	hypothetical protein
0.00824176	Branch: (C) Onchocerca ochengi & volvulus	gain	3014	hypothetical protein
0.00824176	Branch: (C) Onchocerca ochengi & volvulus	gain	3015	hypothetical protein
0.020979	Diaphorina citri	gain	3016	hypothetical protein
6.68896e-05	Diabrotica virgifera virgifera	gain	3017	PD-(D/E)XK nuclease family transposase
0.000334448	Diabrotica virgifera virgifera	gain	3019	hypothetical protein
7.43218e-05	Brugia malayi	gain	3020	hypothetical protein
7.43218e-05	Brugia malayi	gain	3021	hypothetical protein
7.43218e-05	Brugia malayi	gain	3022	hypothetical protein
0.000222965	Brugia malayi	gain	3023	hypothetical protein
0.000222965	Brugia malayi	gain	3024	UDP-glucose/GDP-mannose dehydrogenase family, NAD binding domain
0.000222965	Brugia malayi	gain	3025	Olfactomedin-like domain protein
7.43218e-05	Brugia malayi	gain	3026	hypothetical protein
7.43218e-05	Brugia malayi	gain	3027	Orotate phosphoribosyltransferase
0.000334448	Diabrotica virgifera virgifera	gain	3028	hypothetical protein
7.43218e-05	Brugia malayi	gain	3029	hypothetical protein
1.85805e-05	Brugia malayi	gain	3030	Calcium-binding EGF domain protein
1.85805e-05	Brugia malayi	gain	3031	Calcium-binding EGF domain protein
1.85805e-05	Brugia malayi	gain	3032	Calcium-binding EGF domain protein
1.85805e-05	Brugia malayi	gain	3033	hypothetical protein
0.000395257	Drosophila ananassae	gain	3035	hypothetical protein
0.000334448	Diabrotica virgifera virgifera	gain	3037	hypothetical protein
0.000334448	Diabrotica virgifera virgifera	gain	3038	GIY-YIG nuclease superfamily protein
0.0128205	Onchocerca ochengi	gain	3039	Metalloprotease MmpA
0.0285714	Diachasma alloeum	gain	3040	Phage Tail Protein X
0.0047619	Branch: (C) Onchocerca ochengi & volvulus	gain	3044	hypothetical protein
0.00234114	Diabrotica virgifera virgifera	gain	3045	hypothetical protein
0.0013986	Branch: (B) wMau & Diaphorina citri	gain	3047	VirB8 protein
0.00100334	Diabrotica virgifera virgifera	gain	3049	Putative signal peptide peptidase SppA
0.0013986	Drosophila mauritiana	gain	3050	Thiaminase-2
0.0013986	Branch: (B) wMau & Diaphorina citri	gain	3052	hypothetical protein
0.020979	Diaphorina citri	gain	3053	Ankyrin repeats (3 copies)
0.0013986	Branch: (B) wMau & Diaphorina citri	gain	3055	hypothetical protein
0.0013986	Branch: (B) wMau & Diaphorina citri	gain	3056	Glycerol-3-phosphate acyltransferase
0.000334448	Diabrotica virgifera virgifera	gain	3058	hypothetical protein
0.0013986	Branch: (B) wMau & Diaphorina citri	gain	3063	Surface antigen
7.43218e-05	Brugia malayi	gain	3065	hypothetical protein
0.047619	Branch: (C) Onchocerca ochengi & volvulus	gain	3069	tRNA(Ile)-lysidine synthase
0.000222965	Brugia malayi	gain	3075	Olfactomedin-like domain protein
0.000334448	Diabrotica virgifera virgifera	gain	3076	hypothetical protein
0.000334448	Diabrotica virgifera virgifera	gain	3077	hypothetical protein
0.000395257	Drosophila ananassae	gain	3078	hypothetical protein
0.0128205	Onchocerca volvulus	gain	3081	hypothetical protein
0.000334448	Diabrotica virgifera virgifera	gain	3082	Ankyrin repeats (3 copies)
0.000334448	Diabrotica virgifera virgifera	gain	3087	TrbL/VirB6 plasmid conjugal transfer protein
0.000222965	Brugia malayi	gain	3088	hypothetical protein
0.000222965	Brugia malayi	gain	3089	Olfactomedin-like domain protein
0.000222965	Brugia malayi	gain	3090	DNA-directed RNA polymerase subunit alpha
0.000222965	Brugia malayi	gain	3091	hypothetical protein
7.43218e-05	Brugia malayi	gain	3092	hypothetical protein
7.43218e-05	Brugia malayi	gain	3093	Calcium-binding EGF domain protein
0.000334448	Diabrotica virgifera virgifera	gain	3094	hypothetical protein
0.00234114	Diabrotica virgifera virgifera	gain	3095	hypothetical protein
0.000334448	Diabrotica virgifera virgifera	gain	3096	hypothetical protein
0.000334448	Diabrotica virgifera virgifera	gain	3097	hypothetical protein
0.00904977	Onchocerca volvulus	gain	3101	hypothetical protein
0.0013986	Drosophila mauritiana	gain	3275	hypothetical protein
0.00996047	Drosophila ananassae	gain	3280	hypothetical protein
0.000222965	Brugia malayi	gain	3281	hypothetical protein
0.000222965	Brugia malayi	gain	3282	hypothetical protein
0.000222965	Brugia malayi	gain	3283	UDP-glucose/GDP-mannose dehydrogenase family, NAD binding domain
0.0013986	Drosophila mauritiana	gain	3284	hypothetical protein
0.000557414	Brugia malayi	gain	3285	hypothetical protein
0.000222965	Brugia malayi	gain	3286	hypothetical protein
0.000222965	Brugia malayi	gain	3287	hypothetical protein
0.000222965	Brugia malayi	gain	3288	GTPase CgtA
0.000222965	Brugia malayi	gain	3289	hypothetical protein
0.000222965	Brugia malayi	gain	3290	hypothetical protein
0.000222965	Brugia malayi	gain	3291	UDP-N-acetylmuramate--L-alanine ligase
0.000222965	Brugia malayi	gain	3292	preprotein translocase subunit SecY
0.000222965	Brugia malayi	gain	3293	hypothetical protein
0.00100334	Diabrotica virgifera virgifera	gain	3300	hypothetical protein
0.00100334	Diabrotica virgifera virgifera	gain	3309	hypothetical protein
0.0055336	Drosophila ananassae	gain	3310	Integrase core domain protein
0.0391304	Drosophila ananassae	gain	3314	hypothetical protein
0.00699301	Diaphorina citri	gain	3325	hypothetical protein
0.0001998	Cimex lectularius	gain	3338	ATP synthase epsilon chain
0.0285714	Dufourea novaeangliae	gain	3339	hypothetical protein
0.0128205	Onchocerca ochengi	gain	3340	hypothetical protein
0.0013986	Diaphorina citri	gain	3342	Phage late control gene D protein (GPD)
0.0377074	Onchocerca ochengi	gain	3344	2,3,4,5-tetrahydropyridine-2,6-dicarboxylate N-succinyltransferase
0.0013986	Drosophila mauritiana	gain	3409	hypothetical protein
0.0013986	Drosophila mauritiana	gain	3413	hypothetical protein
0.0013986	Diaphorina citri	gain	3415	hypothetical protein
0.0013986	Branch: (B) wMau & Diaphorina citri	gain	3462	hypothetical protein
0.0377074	Onchocerca ochengi	gain	3463	hypothetical protein
0.0013986	Branch: (B) wMau & Diaphorina citri	gain	3464	hypothetical protein
0.0013986	Branch: (B) wMau & Diaphorina citri	gain	3546	hypothetical protein
0.0192308	Branch: (C) Onchocerca ochengi & volvulus	gain	3547	hypothetical protein
0.000557414	Brugia malayi	gain	3829	hypothetical protein
0.000222965	Brugia malayi	gain	3830	hypothetical protein
0.000222965	Brugia malayi	gain	3831	hypothetical protein
0.0377074	Onchocerca ochengi	gain	3832	Uracil DNA glycosylase superfamily protein
0.000222965	Brugia malayi	gain	3833	Dihydrolipoyllysine-residue succinyltransferase component of 2-oxoglutarate dehydrogenase complex
0.00234114	Diabrotica virgifera virgifera	gain	3836	Riboflavin synthase
0.00100334	Diabrotica virgifera virgifera	gain	3837	Phosphocholine transferase AnkX
0.0377074	Onchocerca ochengi	gain	3842	2,3,4,5-tetrahydropyridine-2,6-carboxylate N-succinyltransferase
0.000557414	Brugia malayi	gain	3854	hypothetical protein
0.000557414	Brugia malayi	gain	3855	hypothetical protein
0.000222965	Brugia malayi	gain	3856	hypothetical protein
0.000222965	Brugia malayi	gain	3857	hypothetical protein
0.020979	Diaphorina citri	gain	3868	hypothetical protein
0.0013986	Drosophila mauritiana	gain	3869	Ankyrin repeats (3 copies)
0.020979	Diaphorina citri	gain	3871	hypothetical protein
0.020979	Diaphorina citri	gain	3878	OTU-like cysteine protease
0.0013986	Diaphorina citri	gain	3888	hypothetical protein
0.0013986	Diaphorina citri	gain	3889	hypothetical protein
0.0013986	Drosophila mauritiana	gain	3890	Ankyrin repeats (3 copies)
0.0013986	Diaphorina citri	gain	3901	Regulatory protein RepA
0.0013986	Diaphorina citri	gain	3902	hypothetical protein
0.0013986	Drosophila mauritiana	gain	3904	hypothetical protein
0.020979	Diaphorina citri	gain	3914	hypothetical protein
0.0013986	Branch: (B) wMau & Diaphorina citri	gain	3916	Disulfide bond formation protein D precursor
0.0013986	Diaphorina citri	gain	3930	RNA polymerase factor sigma-70
0.0013986	Diaphorina citri	gain	3932	IncA protein
0.0285714	Diaphorina citri,Dufourea novaeangliae	gain	3933	hypothetical protein
0.000557414	Brugia malayi	gain	3945	hypothetical protein
0.0013986	Diaphorina citri	gain	3948	hypothetical protein
0.00234114	Diabrotica virgifera virgifera	gain	3964	hypothetical protein
0.000557414	Brugia malayi	gain	3965	hypothetical protein
0.000557414	Brugia malayi	gain	3966	hypothetical protein
0.000557414	Brugia malayi	gain	3967	hypothetical protein
0.00468227	Diabrotica virgifera virgifera	gain	3968	hypothetical protein
0.020979	Diaphorina citri	gain	3976	hypothetical protein
0.0377074	Onchocerca ochengi	gain	3977	Phosphoribosylaminoimidazole-succinocarboxamide synthase
0.00122631	Brugia malayi	gain	3978	hypothetical protein
0.00122631	Brugia malayi	gain	3979	hypothetical protein
0.00122631	Brugia malayi	gain	3980	hypothetical protein
0.00122631	Brugia malayi	gain	3981	hypothetical protein
0.000557414	Brugia malayi	gain	3982	hypothetical protein
0.000557414	Brugia malayi	gain	3983	hypothetical protein
0.000557414	Brugia malayi	gain	3984	hypothetical protein
0.000557414	Brugia malayi	gain	3985	hypothetical protein
0.000557414	Brugia malayi	gain	3986	hypothetical protein
0.00122631	Brugia malayi	gain	3988	hypothetical protein
0.00245262	Brugia malayi	gain	3989	hypothetical protein
0.00245262	Brugia malayi	gain	3990	hypothetical protein
0.000557414	Brugia malayi	gain	3991	hypothetical protein
0.0001998	Cimex lectularius	gain	3994	hypothetical protein
0.0013986	Drosophila mauritiana	gain	3995	Chromosome partition protein Smc
0.0128205	Onchocerca ochengi	gain	4000	Arginine/agmatine antiporter
0.0027668	Drosophila ananassae	gain	4001	Pao retrotransposon peptidase
0.0055336	Drosophila ananassae	gain	4014	Reverse transcriptase (RNA-dependent DNA polymerase)
0.0128205	Onchocerca ochengi	gain	4049	2,3,4,5-tetrahydropyridine-2,6-dicarboxylate N-succinyltransferase
0.0013986	Drosophila mauritiana	gain	4055	hypothetical protein
0.000732601	Drosophila simulans wAu-like	gain	4065	Chromosome partition protein Smc
0.0429864	Onchocerca ochengi	gain	4068	Outer membrane protein assembly factor BamA precursor
0.0013986	Diaphorina citri	gain	4137	hypothetical protein
0.000732601	Drosophila simulans wAu-like	gain	4147	hypothetical protein
0.0047619	Lasioglossum albipes	gain	4214	hypothetical protein
0.0013986	Diaphorina citri	gain	4238	hypothetical protein
0.000732601	Drosophila simulans wAu-like	gain	4249	Transposase DDE domain protein
0.00699301	Diaphorina citri	gain	4251	ATP-dependent helicase HepA
0.0377074	Onchocerca ochengi	gain	4266	2,3,4,5-tetrahydropyridine-2,6-dicarboxylate N-succinyltransferase
0.0013986	Drosophila mauritiana	gain	4267	Phosphocholine transferase AnkX
0.000732601	Drosophila simulans wAu-like	gain	4268	hypothetical protein
0.00879121	Drosophila simulans wAu-like	gain	4270	Ankyrin repeats (3 copies)
0.0377074	Onchocerca ochengi	gain	4273	dephospho-CoA kinase
0.047619	Lasioglossum albipes,Drosophila mauritiana	gain	4281	hypothetical protein
0.00245262	Brugia malayi	gain	4285	hypothetical protein
0.00245262	Brugia malayi	gain	4286	hypothetical protein
0.00122631	Brugia malayi	gain	4287	hypothetical protein
0.00122631	Brugia malayi	gain	4296	hypothetical protein
0.00455487	Brugia malayi	gain	4297	hypothetical protein
0.00245262	Brugia malayi	gain	4298	hypothetical protein
0.00245262	Brugia malayi	gain	4299	hypothetical protein
0.00122631	Brugia malayi	gain	4300	hypothetical protein
0.00842809	Diabrotica virgifera virgifera	gain	4302	hypothetical protein
0.0013986	Drosophila mauritiana	gain	4305	hypothetical protein
0.0001998	Cimex lectularius	gain	4309	hypothetical protein
0.020979	Diaphorina citri	gain	4312	hypothetical protein
0.0377074	Onchocerca ochengi	gain	4315	hypothetical protein
0.0192308	Branch: (C) Onchocerca ochengi & volvulus	gain	4318	hypothetical protein
0.0128205	Onchocerca volvulus	gain	4322	UDP-N-acetylmuramate--L-alanine ligase
0.0001998	Cimex lectularius	gain	4326	tRNA modification GTPase MnmE
0.0285714	Dufourea novaeangliae	gain	4328	hypothetical protein
0.026087	Drosophila ananassae	gain	4329	hypothetical protein
0.0001998	Cimex lectularius	gain	4352	hypothetical protein
0.0013986	Diaphorina citri	gain	4353	Phage Tail Protein X
0.0013986	Diaphorina citri	gain	4356	hypothetical protein
0.0013986	Drosophila mauritiana	gain	4378	Group II intron-encoded protein LtrA
0.0055336	Drosophila ananassae	gain	4382	hypothetical protein
0.0013986	Branch: (B) wMau & Diaphorina citri	gain	4391	TrbL/VirB6 plasmid conjugal transfer protein
0.0013986	Drosophila mauritiana	gain	4397	hypothetical protein
0.0047619	Lasioglossum albipes	gain	4398	anaerobic benzoate catabolism transcriptional regulator
0.00996047	Drosophila ananassae	gain	4399	hypothetical protein
0.0013986	Diaphorina citri	gain	4402	hypothetical protein
0.003663	Drosophila simulans wAu-like	gain	4410	ATP-dependent zinc metalloprotease FtsH
0.0013986	Branch: (B) wMau & Diaphorina citri	gain	4411	Ankyrin repeats (3 copies)
0.0013986	Drosophila mauritiana	gain	4412	Ankyrin repeats (3 copies)
0.00455487	Brugia malayi	gain	4420	hypothetical protein
0.00245262	Brugia malayi	gain	4421	hypothetical protein
0.0128205	Onchocerca ochengi	gain	4424	putative monovalent cation/H antiporter subunit F
0.0013986	Branch: (B) wMau & Diaphorina citri	gain	4425	Na( )/H( ) antiporter subunit D
0.0013986	Branch: (B) wMau & Diaphorina citri	gain	4426	hypothetical protein
0.047619	Lasioglossum albipes	gain	4428	hypothetical protein
0.0013986	Drosophila mauritiana	gain	4429	Phosphocholine transferase AnkX
0.00455487	Brugia malayi	gain	4432	hypothetical protein
0.00455487	Brugia malayi	gain	4433	hypothetical protein
0.00245262	Brugia malayi	gain	4434	hypothetical protein
0.00245262	Brugia malayi	gain	4435	hypothetical protein
0.00455487	Brugia malayi	gain	4436	hypothetical protein
0.0166008	Drosophila ananassae	gain	4441	hypothetical protein
0.020979	Drosophila mauritiana	gain	4442	hypothetical protein
0.020979	Drosophila mauritiana	gain	4443	hypothetical protein
0.047619	Drosophila mauritiana,Diachasma alloeum	gain	4446	hypothetical protein
0.0377074	Onchocerca ochengi	gain	4448	hypothetical protein
0.0285714	Diachasma alloeum	gain	4450	hypothetical protein
0.0013986	Cimex lectularius	gain	4451	8-amino-7-oxononanoate synthase 2
0.0013986	Diaphorina citri	gain	4452	hypothetical protein
0.0166008	Drosophila ananassae	gain	4453	Gypsy protein
0.00920287	Cimex lectularius	gain	4456	Bifunctional protein PutA
0.0001998	Cimex lectularius	gain	4457	Succinate dehydrogenase cytochrome b556 subunit
0.0013986	Cimex lectularius	gain	4467	hypothetical protein
0.0013986	Diaphorina citri	gain	4469	hypothetical protein
0.0001998	Cimex lectularius	gain	4474	ATP-dependent dethiobiotin synthetase BioD
0.0001998	Cimex lectularius	gain	4475	Adenosylmethionine-8-amino-7-oxononanoate aminotransferase
0.0047619	Lasioglossum albipes	gain	4476	hypothetical protein
0.0013986	Diaphorina citri	gain	4478	hypothetical protein
0.0013986	Diaphorina citri	gain	4479	hypothetical protein
0.0013986	Branch: (B) wMau & Diaphorina citri	gain	4480	hypothetical protein
0.0166008	Drosophila ananassae	gain	4481	Integrase core domain protein
0.0013986	Branch: (B) wMau & Diaphorina citri	gain	4490	Phosphocholine transferase AnkX
0.0166008	Drosophila ananassae	gain	4492	hypothetical protein
0.000732601	Drosophila simulans wAu-like	gain	4502	hypothetical protein
0.015942	Brugia malayi	gain	4503	hypothetical protein
0.015942	Brugia malayi	gain	4504	Chaperone protein dnaK2
0.0377074	Onchocerca volvulus	gain	4511	hypothetical protein
0.015942	Brugia malayi	gain	4545	hypothetical protein
0.015942	Brugia malayi	gain	4546	hypothetical protein
0.015942	Brugia malayi	gain	4547	hypothetical protein
0.015942	Brugia malayi	gain	4548	hypothetical protein
0.015942	Brugia malayi	gain	4549	hypothetical protein
0.015942	Brugia malayi	gain	4550	hypothetical protein
0.015942	Brugia malayi	gain	4551	La domain protein
0.015942	Brugia malayi	gain	4552	hypothetical protein
0.0178399	Brugia malayi	gain	4553	Protein-tyrosine phosphatase
0.00699301	Diaphorina citri	gain	4558	hypothetical protein
0.0013986	Branch: (B) wMau & Diaphorina citri	gain	4559	hypothetical protein
0.0285714	Diaphorina citri,Dufourea novaeangliae	gain	4560	Lysozyme M1 precursor
0.026087	Drosophila ananassae	gain	4566	hypothetical protein
0.0166008	Drosophila ananassae	gain	4567	hypothetical protein
0.0013986	Drosophila mauritiana	gain	4570	Chromosome partition protein Smc
0.020979	Drosophila mauritiana	gain	4571	hypothetical protein
0.0013986	Drosophila mauritiana	gain	4578	hypothetical protein
0.0128205	Onchocerca ochengi	gain	4580	hypothetical protein
0.0013986	Cimex lectularius	gain	4606	Riboflavin transporter
0.0013986	Cimex lectularius	gain	4634	putative transporter
0.0001998	Cimex lectularius	gain	4635	Malonyl-[acyl-carrier protein] O-methyltransferase
0.00699301	Diaphorina citri	gain	4636	Chromosome partition protein Smc
0.0001998	Cimex lectularius	gain	4638	Modification methylase PvuII
0.0047619	Lasioglossum albipes	gain	4639	anaerobic benzoate catabolism transcriptional regulator
0.026087	Drosophila ananassae	gain	4640	hypothetical protein
0.0013986	Diaphorina citri	gain	4641	Ankyrin repeats (3 copies)
0.020979	Diaphorina citri	gain	4642	hypothetical protein
0.013986	Drosophila mauritiana	gain	4686	GIY-YIG nuclease superfamily protein
0.0001998	Cimex lectularius	gain	4687	Type-2 restriction enzyme PvuII
0.0001998	Cimex lectularius	gain	4690	Amino-acid carrier protein AlsT
0.0013986	Diaphorina citri	gain	4692	Ankyrin repeat protein
0.0001998	Cimex lectularius	gain	4762	Biotin synthase
0.0178399	Brugia malayi	gain	4889	hypothetical protein
0.0013986	Diaphorina citri	gain	4890	hypothetical protein
0.025641	Drosophila simulans wAu-like	gain	4891	hypothetical protein
0.0013986	Diaphorina citri	gain	4892	hypothetical protein
0.00904977	Branch: (B) wMau & Diaphorina citri	gain	4893	hypothetical protein
0.0013986	Drosophila mauritiana	gain	4895	Major surface antigen 4 precursor
0.0013986	Diaphorina citri	gain	5060	hypothetical protein
0.0013986	Branch: (B) wMau & Diaphorina citri	gain	5061	hypothetical protein
0.0013986	Branch: (B) wMau & Diaphorina citri	gain	5062	hypothetical protein
0.0166008	Drosophila ananassae	gain	5063	hypothetical protein
0.026087	Drosophila ananassae	gain	5064	hypothetical protein
0.0128205	Onchocerca ochengi	gain	5069	hypothetical protein
0.015942	Brugia malayi	gain	5144	hypothetical protein
0.00699301	Drosophila mauritiana	gain	5145	hypothetical protein
0.0178399	Brugia malayi	gain	5146	hypothetical protein
0.0178399	Brugia malayi	gain	5147	hypothetical protein
0.000732601	Drosophila simulans wAu-like	gain	5150	hypothetical protein
0.026087	Drosophila ananassae	gain	5162	hypothetical protein
0.0391304	Drosophila ananassae	gain	5163	hypothetical protein
0.0013986	Drosophila mauritiana	gain	5175	tRNA(Ile)-lysidine synthase
0.0013986	Drosophila mauritiana	gain	5181	hypothetical protein
0.0001998	Cimex lectularius	gain	5182	DNA ligase
0.00699301	Diaphorina citri	gain	5191	MgtE intracellular N domain protein
0.0013986	Drosophila mauritiana	gain	5230	tRNA pseudouridine synthase B
0.0001998	Cimex lectularius	gain	5331	Phosphoribosylaminoimidazole-succinocarboxamide synthase
0.0013986	Cimex lectularius	gain	5347	Sensor protein DivL
0.0001998	Cimex lectularius	gain	5349	tRNA(Ile)-lysidine synthase
0.0001998	Cimex lectularius	gain	5417	Cell division protein FtsQ
0.00699301	Diaphorina citri	gain	5419	hypothetical protein
0.000732601	Drosophila simulans wAu-like	gain	5440	anaerobic benzoate catabolism transcriptional regulator
0.0013986	Diaphorina citri	gain	5441	hypothetical protein
0.0013986	Diaphorina citri	gain	5447	ATP-dependent zinc metalloprotease FtsH
0.0013986	Diaphorina citri	gain	5448	hypothetical protein
0.026087	Drosophila ananassae	gain	5449	hypothetical protein
0.00699301	Diaphorina citri	gain	5453	tRNA pseudouridine synthase B
0.0013986	Diaphorina citri	gain	5454	hypothetical protein
0.0013986	Diaphorina citri	gain	5455	hypothetical protein
0.003663	Drosophila simulans wAu-like	gain	5516	hypothetical protein
0.0013986	Diaphorina citri	gain	5518	hypothetical protein
0.0178399	Brugia malayi	gain	5519	hypothetical protein
0.0013986	Diaphorina citri	gain	5520	hypothetical protein
0.0013986	Drosophila mauritiana	gain	5521	hypothetical protein
0.0013986	Diaphorina citri	gain	5522	Ankyrin repeat protein
0.0013986	Diaphorina citri	gain	5523	Ankyrin repeats (3 copies)
0.020979	Diaphorina citri	gain	5524	hypothetical protein
0.026087	Drosophila ananassae	gain	5525	Gypsy protein
0.0013986	Drosophila mauritiana	gain	5529	Thymidylate kinase
0.0013986	Diaphorina citri	gain	5530	hypothetical protein
0.0178399	Brugia malayi	gain	5602	hypothetical protein
0.0391304	Drosophila ananassae	gain	5605	hypothetical protein
0.0047619	Lasioglossum albipes	gain	5643	hypothetical protein
0.0178399	Brugia malayi	gain	5644	hypothetical protein
0.0178399	Brugia malayi	gain	5645	Organic Anion Transporter Polypeptide (OATP) family protein
0.0178399	Brugia malayi	gain	5646	hypothetical protein
0.0237087	Brugia malayi	gain	5647	hypothetical protein
0.0178399	Brugia malayi	gain	5648	hypothetical protein
0.0178399	Brugia malayi	gain	5649	hypothetical protein
0.0178399	Brugia malayi	gain	5650	hypothetical protein
0.0178399	Brugia malayi	gain	5651	hypothetical protein
0.0237087	Brugia malayi	gain	5652	hypothetical protein
[truncated: 716 more rows]
