# Supplementary material for: Large scale genome reconstructions illuminate Wolbachia evolution
Source: Nat Commun. 2020 Oct 16;11:5235. doi: 10.1038/s41467-020-19016-0 (PMC7568565; doi:10.1038/s41467-020-19016-0)
Supplement: Supplementary file 11 — Supplementary Data 7 [file 41467_2020_19016_MOESM11_ESM.xlsx]

## Sheet: Sheet1
	Wolbachia whole genome	whole host mtDNA	host nuclear 18S
Brugia malayi	3.119e-05	1.269e-05	0.00024265
Cimex lecturalis	0.00023846	0.00018687	0.00023668
Diabrotica virgifera	0.00132962	6.757e-05	0.0107729
Diachasma alloeum	0.00090793	9.93e-05	0.00399982
Diaphorina citri	0.000145	0	0
Drosophila ananassae	0.00054112	0.00272924	0.00096414
Drosophila mauritiana	2.904e-05	0.0111804	0
Drosophila melanogaster 91	0.0001635	0.00140979	0
Drosophila simulans 85	0.00027828	0.00076864	0
Onchocerca ochengi	0.00094172	0.00191726	0.00654071
Onchocerca volvulus	0.00084921	0.00082028	9.392e-05
Table_S5. Estimates of Average Evolutionary Divergence over all Sequence Pairs
The number of base substitutions per site from averaging over all sequence pairs for whole Wolbahcia genomes, whole MtDNA and nuclear 18s. Analyses were conducted using the Maximum Composite Likelihood model (transitions+transverisons) with the rate variation among sites modeled with a gamma distribution (shape parameter = 1.1). All ambiguous positions were removed for each sequence pair. Evoluti…
